# Supplementary material for: Characterization of the virome of Paracoccus spp. (Alphaproteobacteria) by combined in silico and in vivo approaches
Source: Sci Rep. 2019 May 27;9:7899. doi: 10.1038/s41598-019-44460-4 (PMC6536676; doi:10.1038/s41598-019-44460-4)
Supplement: Supplementary file 2 — Supplementary Dataset 1 [file 41598_2019_44460_MOESM2_ESM.zip]

Archive with 66 entries (66 files):
- vB_PamS_Pami4.gbk
- vB_PamS_Pami5.gbk
- vB_PamS_Pami6.gbk
- vB_PamS_PD1.gbk
- vB_PamS_PD3.gbk
- vB_PbeS_Pben1.gb
- vB_PcoS_PD4.gbk
- vB_PcoS_PD5.gbk
- vB_PcoS_PD6.gbk
- vB_PcoS_PD7.gbk
- vB_PdeP_PD8.gbk
- vB_PdeP_PD9.gbk
- vB_PdeP_PD12.gbk
- vB_PdeS_PD10.gbk
- vB_PdeS_PD11.gbk
- vB_PhoS_PD13.gbk
- vB_PkoS_Pkon1.gb
- vB_PmaS_IMEP1.gbk
- vB_PmaS_Shpa.gbk
- vB_PpaP_PD14.gbk
- vB_PpaP_PD15.gbk
- vB_PsaS_PD16.gbk
- vB_PsaS_PD17.gbk
- vB_PsaS_PD18.gbk
- vB_PsaS_PD19.gbk
- vB_PsaS_PD20.gbk
- vB_PsaS_PD21.gbk
- vB_PsaS_PD22.gbk
- vB_PsaS_PD23.gbk
- vB_PsaS_PD24.gbk
- vB_PsaS_PD25.gbk
- vB_PsaS_PD26.gbk
- vB_PsaS_PD27.gbk
- vB_PsaS_PD28.gbk
- vB_PsaS_PD29.gbk
- vB_PseS_PD30.gbk
- vB_PsoS_PD31.gbk
- vB_PspP_PD41.gbk
- vB_PspP_PD43.gbk
- vB_PspS_PD32.gbk
- vB_PspS_PD33.gbk
- vB_PspS_PD34.gbk
- vB_PspS_PD35.gbk
- vB_PspS_PD36.gbk
- vB_PspS_PD37.gbk
- vB_PspS_PD38.gbk
- vB_PspS_PD39.gbk
- vB_PspS_PD40.gbk
- vB_PspS_PD42.gbk
- vB_PspS_PD44.gbk
- vB_PspS_PD45.gbk
- vB_PsuS_Psul1.gb
- vB_PthS_Pthi1.gb
- vB_PveS_PD46.gbk
- vB_PyeM_PD50.gbk
- vB_PyeM_Pyei1.gb
- vB_PyeS_PD47.gbk
- vB_PyeS_PD48.gbk
- vB_PyeS_PD49.gbk
- vB_PyeS_PD51.gbk
- vB_PyeS_PD52.gbk
- vB_PyeS_PD53.gbk
- vB_PamP_PD2.gbk
- vB_PamS_Pami1.gbk
- vB_PamS_Pami2.gbk
- vB_PamS_Pami3.gbk
