# Supplementary material for: Characterization of the virome of Paracoccus spp. (Alphaproteobacteria) by combined in silico and in vivo approaches
Source: Sci Rep. 2019 May 27;9:7899. doi: 10.1038/s41598-019-44460-4 (PMC6536676; doi:10.1038/s41598-019-44460-4)
Supplement: Supplementary file 2 — Supplementary Dataset 1 [file 41598_2019_44460_MOESM2_ESM.zip › vB_PamS_Pami4.gbk]

LOCUS       NC_022041              48068 bp    DNA              UNK 01-JAN-1980
DEFINITION  Paracoccus aminophilus JCM 7686 prophage vB_PamS_Pami4
ACCESSION   NC_022041
VERSION     NC_022041.1
KEYWORDS    .
SOURCE      .
  ORGANISM  .
            .
FEATURES             Location/Qualifiers
     source          1..48068
                     /source="Paracoccus aminophilus JCM 7686"
     repeat_region   1..19
                     /note="Putative attachment site in the end of hypothetical
                     (partial lyase domain): TAATGAGAACATCTGGCCG and
                     TAATG-GAACATCTGGCCG"
     gene            complement(86..2185)
                     /locus_tag="pami4_p01"
                     /old_locus_tag="JCM7686_RS11125"
     CDS             complement(86..2185)
                     /note="ATP-dependent DNA helicase RecG, COG1200 -
                     RecG-like helicase"
                     /product="ATP-dependent DNA helicase RecG"
                     /COG="COG1200"
                     /locus_tag="pami4_p01"
                     /old_locus_tag="JCM7686_RS11125"
                     /protein_id="WP_020950934.1"
     gene            complement(2182..4452)
                     /locus_tag="pami4_p02"
                     /old_locus_tag="JCM7686_RS11130"
     CDS             complement(2182..4452)
                     /note="NAD-dependent DNA ligase based on COG"
                     /product="NAD-dependent DNA ligase"
                     /COG="COG0272"
                     /locus_tag="pami4_p02"
                     /old_locus_tag="JCM7686_RS11130"
                     /protein_id="WP_041527840.1"
     gene            complement(4646..4816)
                     /locus_tag="pami4_p03"
                     /old_locus_tag="JCM7686_RS11135"
     CDS             complement(4646..4816)
                     /note="DNA-binding response regulator, OmpR family based
                     on COG"
                     /product="DNA-binding response regulator"
                     /COG="COG0745"
                     /locus_tag="pami4_p03"
                     /old_locus_tag="JCM7686_RS11135"
                     /protein_id="WP_020950936.1"
     gene            4829..5401
                     /locus_tag="pami4_p04"
                     /old_locus_tag="JCM7686_RS11140"
     CDS             4829..5401
                     /product="phage hypothetical protein"
                     /locus_tag="pami4_p04"
                     /old_locus_tag="JCM7686_RS11140"
                     /protein_id="WP_041527301.1"
     gene            5398..5694
                     /locus_tag="pami4_p05"
     CDS             5398..5694
                     /note="hypothetical protein, DUF4326 domain containing
                     protein"
                     /product="phage hypothetical protein"
                     /locus_tag="pami4_p05"
     gene            5858..6784
                     /locus_tag="pami4_p06"
                     /old_locus_tag="JCM7686_RS11145"
     CDS             5858..6784
                     /note="hemolysin-type calcium-binding region, Hint domain
                     based on pfam"
                     /product="hemolysin-type calcium-binding region"
                     /locus_tag="pami4_p06"
                     /old_locus_tag="JCM7686_RS11145"
                     /protein_id="WP_041527302.1"
     gene            6799..6924
                     /locus_tag="pami4_p07"
     CDS             6799..6924
                     /product="phage hypothetical protein"
                     /locus_tag="pami4_p07"
     gene            6921..7088
                     /locus_tag="pami4_p08"
     CDS             6921..7088
                     /product="phage hypothetical protein"
                     /locus_tag="pami4_p08"
     gene            7089..8144
                     /locus_tag="pami4_p09"
                     /old_locus_tag="JCM7686_RS11150"
     CDS             7089..8144
                     /note="hemolysin-type calcium-binding region, Hint domain
                     based on pfam"
                     /product="hemolysin-type calcium-binding region"
                     /locus_tag="pami4_p09"
                     /old_locus_tag="JCM7686_RS11150"
                     /protein_id="WP_041527841.1"
     gene            8185..8379
                     /locus_tag="pami4_p10"
     CDS             8185..8379
                     /product="phage hypothetical protein"
                     /locus_tag="pami4_p10"
     gene            8591..9799
                     /locus_tag="pami4_p11"
                     /old_locus_tag="JCM7686_RS23465"
     CDS             8591..9799
                     /note="hemolysin-type calcium-binding region, Hint domain
                     based on pfam"
                     /product="hemolysin-type calcium-binding region"
                     /locus_tag="pami4_p11"
                     /old_locus_tag="JCM7686_RS23465"
                     /protein_id="WP_020950940.1"
     gene            10445..10705
                     /locus_tag="pami4_p12"
                     /old_locus_tag="JCM7686_RS11160"
                     /pseudo=
     CDS             10445..>10705
                     /note="partial IS407 group, IS3 family transposase"
                     /product="partial IS407 group, IS3 family transposase"
                     /pseudo
                     /locus_tag="pami4_p12"
                     /old_locus_tag="JCM7686_RS11160"
     gene            10732..11538
                     /locus_tag="pami4_p13"
                     /old_locus_tag="JCM7686_RS11165"
                     /pseudo=
     CDS             10732..11538
                     /note="partial IS407 group, IS3 family transposase"
                     /product="partial IS407 group, IS3 family transposase"
                     /transl_except=(pos:2296981..2296983,aa:OTHER)
                     /pseudo
                     /locus_tag="pami4_p13"
                     /old_locus_tag="JCM7686_RS11165"
     gene            complement(11675..12370)
                     /locus_tag="pami4_p14"
     CDS             complement(11675..12370)
                     /note="Uncharacterized membrane protein YoaK based on COG"
                     /product="phage hypothetical protein"
                     /COG="COG3619"
                     /locus_tag="pami4_p14"
                     /old_locus_tag="JCM7686_RS11170"
                     /protein_id="WP_020950943.1"
     gene            13083..14720
                     /locus_tag="pami4_p15"
                     /old_locus_tag="JCM7686_RS11175"
     CDS             13083..14720
                     /note="hemolysin-type calcium-binding region, Hint domain
                     based on pfam; 50% identity to
                     2,3,4,5-tetrahydropyridine-2,6-carboxylate
                     N-succinyltransferase"
                     /product="hemolysin-type calcium-binding region"
                     /locus_tag="pami4_p15"
                     /old_locus_tag="JCM7686_RS11175"
                     /protein_id="WP_041527844.1"
     gene            14775..15035
                     /locus_tag="pami4_p16"
     CDS             14775..15035
                     /product="phage hypothetical protein"
                     /locus_tag="pami4_p16"
     gene            15290..15637
                     /locus_tag="pami4_p17"
                     /old_locus_tag="JCM7686_RS23470"
     CDS             15290..15637
                     /note="XRE-family transcriptional regulator"
                     /product="XRE-family transcriptional regulator"
                     /COG="COG1396"
                     /locus_tag="pami4_p17"
                     /old_locus_tag="JCM7686_RS23470"
                     /protein_id="WP_020950945.1"
     repeat_region   15732..16650
     gene            complement(15736..15945)
                     /locus_tag="pami4_p18"
                     /old_locus_tag="JCM7686_RS11185"
     CDS             complement(15736..15945)
                     /product="phage hypothetical protein"
                     /locus_tag="pami4_p18"
                     /old_locus_tag="JCM7686_RS11185"
                     /protein_id="WP_020952164.1"
     gene            complement(15966..16586)
                     /locus_tag="pami4_p19"
                     /old_locus_tag="JCM7686_RS11190"
     CDS             complement(15966..16586)
                     /note="N-acetylmuramoyl-L-alanine amidase"
                     /product="N-acetylmuramoyl-L-alanine amidase"
                     /locus_tag="pami4_p19"
                     /old_locus_tag="JCM7686_RS11190"
                     /protein_id="WP_041527846.1"
     gene            complement(17152..17442)
                     /locus_tag="pami4_p20"
                     /old_locus_tag="JCM7686_RS11195"
     CDS             complement(17152..17442)
                     /product="phage hypothetical protein"
                     /locus_tag="pami4_p20"
                     /old_locus_tag="JCM7686_RS11195"
                     /protein_id="WP_020950947.1"
     gene            complement(17439..17768)
                     /locus_tag="pami4_p21"
     CDS             complement(17439..17768)
                     /product="phage hypothetical protein"
                     /locus_tag="pami4_p21"
     gene            complement(17765..17902)
                     /locus_tag="pami4_p22"
     CDS             complement(17765..17902)
                     /product="phage hypothetical protein"
                     /locus_tag="pami4_p22"
     repeat_region   17845..26436
     gene            complement(17895..20396)
                     /locus_tag="pami4_p23"
                     /old_locus_tag="JCM7686_RS11200"
     CDS             complement(17895..20396)
                     /product="phage hypothetical protein"
                     /locus_tag="pami4_p23"
                     /old_locus_tag="JCM7686_RS11200"
                     /protein_id="WP_020950948.1"
     gene            complement(20412..22463)
                     /locus_tag="pami4_p24"
                     /old_locus_tag="JCM7686_RS11205"
     CDS             complement(20412..22463)
                     /product="phage hypothetical protein"
                     /locus_tag="pami4_p24"
                     /old_locus_tag="JCM7686_RS11205"
                     /protein_id="WP_020950949.1"
     gene            complement(22464..22835)
                     /locus_tag="pami4_p25"
                     /old_locus_tag="JCM7686_RS11210"
     CDS             complement(22464..22835)
                     /product="phage hypothetical protein"
                     /locus_tag="pami4_p25"
                     /old_locus_tag="JCM7686_RS11210"
                     /protein_id="WP_020950950.1"
     gene            complement(22820..23386)
                     /locus_tag="pami4_p26"
                     /old_locus_tag="JCM7686_RS11215"
     CDS             complement(22820..23386)
                     /product="phage hypothetical protein"
                     /locus_tag="pami4_p26"
                     /old_locus_tag="JCM7686_RS11215"
                     /protein_id="WP_020950951.1"
     gene            complement(23386..24063)
                     /locus_tag="pami4_p27"
                     /old_locus_tag="JCM7686_RS11220"
     CDS             complement(23386..24063)
                     /product="phage hypothetical protein"
                     /locus_tag="pami4_p27"
                     /old_locus_tag="JCM7686_RS11220"
                     /protein_id="WP_020952165.1"
     gene            complement(24064..26934)
                     /locus_tag="pami4_p28"
                     /old_locus_tag="JCM7686_RS11225"
     CDS             complement(24064..26934)
                     /note="hypothetical protein; putative phage tail-tape
                     measure protein"
                     /product="phage hypothetical protein"
                     /locus_tag="pami4_p28"
                     /old_locus_tag="JCM7686_RS11225"
                     /protein_id="WP_020950952.1"
     repeat_region   26599..40918
     gene            complement(26934..27083)
                     /locus_tag="pami4_p29"
     CDS             complement(26934..27083)
                     /product="phage hypothetical protein"
                     /locus_tag="pami4_p29"
     gene            complement(27080..27490)
                     /locus_tag="pami4_p30"
                     /old_locus_tag="JCM7686_RS23475"
     CDS             complement(27080..27490)
                     /note="phage tail tube protein"
                     /product="phage tail tube protein"
                     /locus_tag="pami4_p30"
                     /old_locus_tag="JCM7686_RS23475"
                     /protein_id="WP_051201551.1"
     gene            complement(27490..27939)
                     /locus_tag="pami4_p31"
                     /old_locus_tag="JCM7686_RS11235"
     CDS             complement(27490..27939)
                     /note="phage tail tube protein"
                     /product="phage major tail protein"
                     /locus_tag="pami4_p31"
                     /old_locus_tag="JCM7686_RS11235"
                     /protein_id="WP_020950955.1"
     gene            complement(28003..28209)
                     /locus_tag="pami4_p32"
     CDS             complement(28003..28209)
                     /product="phage hypothetical protein"
                     /locus_tag="pami4_p32"
     gene            complement(28202..28636)
                     /locus_tag="pami4_p33"
                     /old_locus_tag="JCM7686_RS11240"
     CDS             complement(28202..28636)
                     /note="hypothetical protein; putative tail component"
                     /product="phage hypothetical protein"
                     /locus_tag="pami4_p33"
                     /old_locus_tag="JCM7686_RS11240"
                     /protein_id="WP_051201552.1"
     gene            complement(28709..29095)
                     /locus_tag="pami4_p34"
                     /old_locus_tag="JCM7686_RS11245"
     CDS             complement(28709..29095)
                     /note="DUF3168 domain-containing protein"
                     /product="phage hypothetical protein"
                     /locus_tag="pami4_p34"
                     /old_locus_tag="JCM7686_RS11245"
                     /protein_id="WP_020950957.1"
     gene            complement(29092..29433)
                     /locus_tag="pami4_p35"
     CDS             complement(29092..29433)
                     /note="head-tail adaptor protein"
                     /product="head-tail adaptor protein"
                     /COG="COG5614"
                     /locus_tag="pami4_p35"
     gene            complement(29430..29969)
                     /locus_tag="pami4_p36"
                     /old_locus_tag="JCM7686_RS11255"
     CDS             complement(29430..29969)
                     /note="phage DNA packaging protein"
                     /product="phage DNA packaging protein"
                     /locus_tag="pami4_p36"
                     /old_locus_tag="JCM7686_RS11255"
                     /protein_id="WP_020952166.1"
     gene            complement(29972..30166)
                     /locus_tag="pami4_p37"
     CDS             complement(29972..30166)
                     /note="DUF3168 domain-containing protein"
                     /product="phage hypothetical protein"
                     /locus_tag="pami4_p37"
     gene            complement(30202..31467)
                     /locus_tag="pami4_p38"
                     /old_locus_tag="JCM7686_RS11265"
     CDS             complement(30202..31467)
                     /note="phage major cpasid protein"
                     /product="phage major cpasid protein"
                     /COG="COG4653"
                     /locus_tag="pami4_p38"
                     /old_locus_tag="JCM7686_RS11265"
                     /protein_id="WP_020950959.1"
     gene            complement(31560..32165)
                     /locus_tag="pami4_p39"
                     /old_locus_tag="JCM7686_RS11270"
     CDS             complement(31560..32165)
                     /note="phage head maturation protease based, HK97 family"
                     /product="phage head maturation protease"
                     /COG="COG3740"
                     /locus_tag="pami4_p39"
                     /old_locus_tag="JCM7686_RS11270"
                     /protein_id="WP_041527304.1"
     gene            complement(32149..33438)
                     /locus_tag="pami4_p40"
                     /old_locus_tag="JCM7686_RS11275"
     CDS             complement(32149..33438)
                     /note="phage portal protein BeeE"
                     /product="phage portal protein"
                     /COG="COG4695"
                     /locus_tag="pami4_p40"
                     /old_locus_tag="JCM7686_RS11275"
                     /protein_id="WP_020950960.1"
     gene            complement(33435..35201)
                     /locus_tag="pami4_p41"
                     /old_locus_tag="JCM7686_RS11280"
     CDS             complement(33435..35201)
                     /note="Phage terminase-like protein, large subunit based
                     on COG"
                     /product="phage terminase large subunit"
                     /COG="COG4626"
                     /locus_tag="pami4_p41"
                     /old_locus_tag="JCM7686_RS11280"
                     /protein_id="WP_020951610.1"
     gene            complement(35194..35643)
                     /locus_tag="pami4_p42"
                     /old_locus_tag="JCM7686_RS11285"
     CDS             complement(35194..35643)
                     /note="putative phage terminase small subunit"
                     /product="phage hypothetical protein"
                     /locus_tag="pami4_p42"
                     /old_locus_tag="JCM7686_RS11285"
                     /protein_id="WP_020950961.1"
     gene            complement(35844..36788)
                     /locus_tag="pami4_p43"
                     /old_locus_tag="JCM7686_RS23480"
     CDS             complement(35844..36788)
                     /note="5-methylcytosine-specific restriction endonuclease
                     McrA based on COG"
                     /product="HNH endonuclease"
                     /COG="COG1403"
                     /locus_tag="pami4_p43"
                     /old_locus_tag="JCM7686_RS23480"
                     /protein_id="WP_041527390.1"
     gene            complement(36848..37555)
                     /locus_tag="pami4_p44"
                     /old_locus_tag="JCM7686_RS11295"
     CDS             complement(36848..37555)
                     /product="phage hypothetical protein"
                     /locus_tag="pami4_p44"
                     /old_locus_tag="JCM7686_RS11295"
                     /protein_id="WP_020950962.1"
     gene            complement(37552..38124)
                     /locus_tag="pami4_p45"
                     /old_locus_tag="JCM7686_RS11300"
     CDS             complement(37552..38124)
                     /product="phage hypothetical protein"
                     /locus_tag="pami4_p45"
                     /old_locus_tag="JCM7686_RS11300"
                     /protein_id="WP_020950963.1"
     gene            complement(38375..39004)
                     /locus_tag="pami4_p46"
                     /old_locus_tag="JCM7686_RS11305"
     CDS             complement(38375..39004)
                     /product="phage hypothetical protein"
                     /locus_tag="pami4_p46"
                     /old_locus_tag="JCM7686_RS11305"
                     /protein_id="WP_020950964.1"
     gene            complement(39001..39510)
                     /locus_tag="pami4_p47"
                     /old_locus_tag="JCM7686_RS11310"
     CDS             complement(39001..39510)
                     /product="phage hypothetical protein"
                     /locus_tag="pami4_p47"
                     /old_locus_tag="JCM7686_RS11310"
                     /protein_id="WP_020950965.1"
     gene            complement(39507..40046)
                     /locus_tag="pami4_p48"
                     /old_locus_tag="JCM7686_RS11315"
     CDS             complement(39507..40046)
                     /note="NPPW motif"
                     /evidence="experimentaly confirmed"
                     /product="N6-adenine DNA methyltransferase"
                     /locus_tag="pami4_p48"
                     /old_locus_tag="JCM7686_RS11315"
                     /protein_id="WP_020952168.1"
     gene            complement(40039..40260)
                     /locus_tag="pami4_p49"
                     /old_locus_tag="JCM7686_RS11320"
     CDS             complement(40039..40260)
                     /product="phage hypothetical protein"
                     /locus_tag="pami4_p49"
                     /old_locus_tag="JCM7686_RS11320"
                     /protein_id="WP_041527305.1"
     gene            complement(40229..40534)
                     /locus_tag="pami4_p50"
     CDS             complement(40229..40534)
                     /product="phage hypothetical protein"
                     /locus_tag="pami4_p50"
     gene            complement(40545..40898)
                     /locus_tag="pami4_p51"
                     /old_locus_tag="JCM7686_RS11325"
     CDS             complement(40545..40898)
                     /product="phage hypothetical protein"
                     /locus_tag="pami4_p51"
                     /old_locus_tag="JCM7686_RS11325"
                     /protein_id="WP_041527103.1"
     gene            41191..41577
                     /locus_tag="pami4_p52"
     CDS             41191..41577
                     /note="XRE-family transcriptional regulator; putative
                     phage repressor protein"
                     /product="XRE-family transcriptional regulator"
                     /COG="COG1396"
                     /locus_tag="pami4_p52"
     gene            41748..42299
                     /locus_tag="pami4_p53"
     CDS             41748..42299
                     /product="phage hypothetical protein"
                     /locus_tag="pami4_p53"
     gene            42627..42944
                     /locus_tag="pami4_p54"
                     /old_locus_tag="JCM7686_RS11330"
     CDS             42627..42944
                     /product="phage hypothetical protein"
                     /locus_tag="pami4_p54"
                     /old_locus_tag="JCM7686_RS11330"
                     /protein_id="WP_020950969.1"
     gene            42941..43189
                     /locus_tag="pami4_p55"
                     /old_locus_tag="JCM7686_RS11335"
     CDS             42941..43189
                     /product="phage hypothetical protein"
                     /locus_tag="pami4_p55"
                     /old_locus_tag="JCM7686_RS11335"
                     /protein_id="WP_020950970.1"
     gene            complement(43237..43554)
                     /locus_tag="pami4_p56"
                     /old_locus_tag="JCM7686_RS11340"
     CDS             complement(43237..43554)
                     /product="phage hypothetical protein"
                     /locus_tag="pami4_p56"
                     /old_locus_tag="JCM7686_RS11340"
                     /protein_id="WP_041527306.1"
     gene            43571..43996
                     /locus_tag="pami4_p57"
                     /old_locus_tag="JCM7686_RS11345"
     CDS             43571..43996
                     /product="phage hypothetical protein"
                     /locus_tag="pami4_p57"
                     /old_locus_tag="JCM7686_RS11345"
                     /protein_id="WP_020950971.1"
     repeat_region   44040..45460
     gene            44071..44460
                     /locus_tag="pami4_p58"
                     /old_locus_tag="JCM7686_RS11350"
     CDS             44071..44460
                     /note="hypothetical protein; DUF2312 domain-containing
                     protein"
                     /product="phage hypothetical protein"
                     /locus_tag="pami4_p58"
                     /old_locus_tag="JCM7686_RS11350"
                     /protein_id="WP_051201646.1"
     gene            44460..45614
                     /locus_tag="pami4_p59"
                     /old_locus_tag="JCM7686_RS11355"
     CDS             44460..45614
                     /note="DNA polymerase III subunit beta, "
                     /product="DNA polymerase III subunit beta"
                     /COG="COG0592"
                     /locus_tag="pami4_p59"
                     /old_locus_tag="JCM7686_RS11355"
                     /protein_id="WP_020950973.1"
     gene            45617..45874
                     /locus_tag="pami4_p60"
                     /old_locus_tag="JCM7686_RS11360"
     CDS             45617..45874
                     /product="phage hypothetical protein"
                     /locus_tag="pami4_p60"
                     /old_locus_tag="JCM7686_RS11360"
                     /protein_id="WP_041527307.1"
     repeat_region   45636..46568
     gene            45871..46566
                     /locus_tag="pami4_p61"
                     /old_locus_tag="JCM7686_RS11365"
     CDS             45871..46566
                     /product="phage hypothetical protein"
                     /locus_tag="pami4_p61"
                     /old_locus_tag="JCM7686_RS11365"
                     /protein_id="WP_020950975.1"
     gene            46566..46802
                     /locus_tag="pami4_p62"
                     /old_locus_tag="JCM7686_RS11370"
     CDS             46566..46802
                     /product="phage hypothetical protein"
                     /locus_tag="pami4_p62"
                     /old_locus_tag="JCM7686_RS11370"
                     /protein_id="WP_041527308.1"
     gene            46896..48005
                     /locus_tag="pami4_p63"
                     /old_locus_tag="JCM7686_RS11375"
     CDS             46896..48005
                     /note="Shufflon-specific DNA recombinase Rci and
                     Bacteriophage Hp1_like integrase based on cd00796"
                     /product="phage tyrosine integrase"
                     /locus_tag="pami4_p63"
                     /old_locus_tag="JCM7686_RS11375"
                     /protein_id="WP_051201652.1"
BASE COUNT     9728 a  15171 c  13869 g   9300 t
ORIGIN
        1 taatgagaac atctggccgc tggccacccg aagcggccac gccagcttct cgtgattttc
       61 aagaaaaaca atggcctcgc ggcgctcaac ccgccgagat cagccggatc gccttgtcct
      121 gttccattaa ccacaagagc aggcgcacag cctcgccgcg cgggctctcc atggtgggat
      181 cgcgctcgag ataggcctgc gcatcgctgc gcgccaaagc catcagcccg gcctgacgtt
      241 caagatcggc gattcgaaag cgcggcagac ccgattgcgc ggtgccgatg acatcgcccg
      301 ccccgcgcat cgccagatct tcctcggcga ttcggaaacc gtcctcggtc tcgcgcagga
      361 tctgaagccg ccgacgcccg gtctcagaga gcggctcgtg ataaaccagc aggcagctcg
      421 acgcgcccga gccgcgcccg acccgtcccc gcagctggtg cagctgggcc agaccgaagg
      481 tctcggccct ctcgatcacc atgatcgtgg cttcgggcac atcgacaccg acctcgatca
      541 ccgtggtcgc gaccagaagc tgtgcgcgtc cggcagcgaa atcggccatc gcctgatcgc
      601 gctcgcccgc gggcatctgg ccatggatca gccggacctt gtcgccaaac cgcgcgcgaa
      661 gcgcctgaaa gcgcgcctcg gcggcagtga gatcgaccag ctcgctttcc tcgaccagag
      721 ggcagaccca ataggcgcgc gcgccgcccg ccatcgcgct gtcgaggcgc tgaacgatct
      781 gctcgatccg ctgatccgag atcaccgtcg tggtgatcgg ctggcggcct gcgggctttt
      841 cgtcgagcac cgacagctcc atatcgccat attgcgccag agcgagcgag cgcgggatcg
      901 gcgtcgcggt catcaccagc atatcgaccg gcaagccgtc gcccttgttt gacaactcca
      961 tcctttgggt cacgccaaag cggtgctgct cgtcgatgat cgcaaggcga aggtcttgaa
     1021 actccaccgt tttctggatc accgcatggg tgccgaccag aatatggatg cgaccctcgg
     1081 ccagatcggt caggatattg gcacgagcat cgcccttgtc gcgcccggtc aggacctcga
     1141 tgcgcacgcc cgcaagctgg gccaaaggct cgagcgcgcg gtaatgctgg cgcgcgagga
     1201 tctcggtcgg ggccatcatc acgccctgcc cgcccgcctc gacggcattg agaagcgcga
     1261 ggaaagcgac cagcgtcttg cccgcgccga catcaccctg aagcagacgg ttcatgcgat
     1321 gcggctcggc catatcggcg gcgatttcgt gggtcgcgcg cagctgcgcg cccgtcggcg
     1381 gccaaggtag ccccgccagc accttcgccc gcagcttgcc ggtgccctga ttgacccgcc
     1441 cggcccgctt gcgccgatcg cgccgcacaa gggccagcgt cagctgatgg gcgaagagct
     1501 cgtcataagc gagccgcgcc cgcgccggat cggccggaaa cagcccctcc ggcccttgcg
     1561 gctcatgggc cgcgctcagg gcggcgttga agccgggcca gccctcgcgc aaaagcagcg
     1621 ccggatcggc ccattcggcg acctcaggca cgcgggccaa cgcgccctgc accgcctttt
     1681 gcaccacttt ctgcgtcagc cgccccgaga gcggataaac cggctcgaaa tccggcggca
     1741 gatcctcggc cccaaccccg aggtgatcgg gatgcaccat ctgggcctga ccgtcgaaga
     1801 gctcaatctt gcccgagacc acgcggcgcg cgccaagcgg caactgcccc tcgatccagt
     1861 ctttgcgtgg atggaagaag accagcgtca gatcggcctt gccgtccgaa cagatcaccc
     1921 gccacggacg ccccttgccg gtcggttgga tatggcgctc gaccgtgacc gcaaccgtca
     1981 cgatttccgg cggatgggcc tcggacagat gcatgatccg gcggcggcgg atgccggaat
     2041 ggggcagcgt gaaaatcaga tcgcgcgggc gcgtcacccc catctgggcg aagctttcgg
     2101 ccactttggg gccgacgccc ggaagggtct cgattcccgc gaagagcgga aatagcgaag
     2161 gaggacgtcc cttggtcgcc gtcattgccc cgcaatcacc atccattgat cctcgtcgat
     2221 gacgcgaacg ccaagtgcgg cggccttggt ggccttcgag cccgcccccg gccccgcgac
     2281 cagaatatcg gtcttggcgg aaaccgagcc cgccaccttc gcccccagag cctcggcccg
     2341 cgccttggcc tcggcccgcg tcatccgctc gagcgtgccg gtgaaaacaa tcgtcagccc
     2401 agcaatcgcg ctgtcggtcg cacgcgcctc gggcggttgg atcgtggtga gctcagagac
     2461 cagccggtca atcgccgcgc gctcacgcgg attggccaaa gcatccgaga gcgacatcgc
     2521 catgaccggc ccgatgccat cggccgaaat cagatcgtcc caagcggcct gcgccgcagg
     2581 ctcgaccttg agcgcggcaa tcgcctgagc gcgcgcctcg gaaatccggg cgcgacggtt
     2641 gcggcgcgcg gcgatctcgc gctcttcaag ggccgcctca tctgcggcgc gatgggccag
     2701 aacggcggga cgggccagat ccagcgccgc cacgatcccc gtccagctca gataatgccg
     2761 cgccagatcc tgagctccga cctcgccgac atggcggatg ccgagcgcga acaagaggcg
     2821 cgccagcgtg atctcgcggc ggcggttgat cgcctcgaaa agcttggccg cgctggtctc
     2881 gccccagcct tcgcggttct tgagctgctg gatctgcccc gggccgaagc gggtttccag
     2941 cgtgaagata tccgcgggct cggcgatcca gccgtcgtta aagagctcct caaccacttt
     3001 cgcgccaagg ccctcgatgt caaaggccgc acggctgacg aaatggcgca gcttctcgac
     3061 cgcctgagcc gggcagatca gaccgccggt gcagcgacgc accgaatcgc cctcttcgcg
     3121 cacggcgggg gattggcaaa tcgggcaggt ttgcggaaaa gcgaaaggct cggacccttc
     3181 ggggcggcgc gtcagatcga catcggcgat tttcgggatc acatcgcccg cgcgatagac
     3241 catgacccaa tcgcccttgc ggatgtcgcg accaccccgg atctcttcgc ccgaggaatc
     3301 gcgcccggcg atgtaatcct cattgtgcag cgttgcattc gagacgacga ccccgcccac
     3361 ggtaatcggc gcaagacgtg ccaccggcga cagcgccccg gtgcgaccga cctgaatgtc
     3421 gatgtcctcc aacagcgtcc aggcggtttc ggccgggaat ttatgcgcca aagcccaacg
     3481 cggcgtggtc gagcgcatcc cgaggcgggt ctgaagggca aggtcgttga ccttatagac
     3541 gacgccgtcg atgtcataac caagcgcggc gcgctgttgt tcgatcccgc gccagaccgc
     3601 gatcatctcg tcgacgctgt cgcacaggcg catgagcggg ttggtctgga aaccaaaggc
     3661 ccgcatctgc gcgaccgctt ccatctgggt cgcggcgaag ggtgcagaga cctcgcccca
     3721 agcataggca aagaagcgca gcggacgggc ggccgtgatc gtcgggtcga gttggcgcag
     3781 cgagcccgcc gccgcatttc gcggattggc aaaggtgcgc cccgcctcgt tttcgttcaa
     3841 ccgcacgaat tccgtatggg tcatatagac ctcgccccgg atctcgagca cctcgggcca
     3901 gcccgacccc gcaagctcgt gcgggatatc cgcgatcgtg cgcgcattgg cggtcacatt
     3961 ttcgccgaca gcaccatcgc cccgggtcgc ggcctgaacc agcacgccat tttcatagcg
     4021 cagcgacagc gagaggccgt cgatcttggg ttcggcggtg aaagccagtg gcgcgcgggc
     4081 cggaagatta aggaaagagc ggatgcgttg ggcgaaatcc tgcacctccc cttccgagaa
     4141 ggcgttttca agcgacaaca tgcgctggcg atgcggcact ttggcaaaac gcccatccgg
     4201 agcggcgccg acctgctcgc tcgggctgtc gctggagcgc agatcgggaa agcgcgcctc
     4261 gatctcggcc agacgtcgct tgtccgcatc atattcggcg tcactgatga ctggcgcgtc
     4321 atcgcggtga taggcgatgt ttgccttgcc gatcgcgtca atcagcccgg ccagctcatg
     4381 cgcggcctcg gccttggtga gattttcgac gggcagacgg gccgcccttt ccgcgcttac
     4441 gtgctcggcc attcggatgc cccatcttct cggtcttcag cggagagggc cccgggggcg
     4501 cctctgacct tggggtgata gccgtgagag cgccgccttg tccagccaag ccttttccat
     4561 aaggctgatc gacagtcttg atcggctgcc cgatctgccg cccggaacag gcgatcgcgc
     4621 caaccgctcg atccctatga tcgcatcagc cggtcgcgag ccgcccctgt tcggccccgg
     4681 gctgtaccgg atcgcgcagg acatagccgc gcccccagac ggtctcgata taattgtcgc
     4741 cgtcgagcac cgccgaaagc ttcttgcgca atttgcagat gaacacatcg atgattttca
     4801 gctcgggttc atccatgccc ccgtaaagat ggttcaggat ctaaataaaa accctataga
     4861 atcaaatgca atcgctgtac cagatgcaga gacaaatggt gaccaaaacg gaaatcttgt
     4921 tccacccacc ccgccccacg ccgatattac gccgccctcc gcgccctcgg ggtgggaggc
     4981 cgtgagtgag ccatgcacgc accagcacgg cgacttcgtc aaaggctact ggctctgcgg
     5041 tcaatgcttt cggaaactgc cggagcggcc cggcgagatc tattgggagc gcggcatatg
     5101 ggaaccgggc tcaagcgtca gtcaggcggg gcgccaaatg atccgccacg cccccaaccg
     5161 cacagccgag agcgggctga ccctctccga cctcatcgca gcgatggcga ggcgtctggt
     5221 cgcgacttgc gcgttcaaca tgatcgatgc agcggcctac gttatcgacc ttatgcaaag
     5281 cctcagcgaa gagttcggtt caccacacta tgactggtcg ctcgaaggag cgtgggagat
     5341 gattcgtgaa gatcggggga gctgggatcg cgatgactgc gaagacgagg ccaacccgtg
     5401 accgcgagca gacaggcccc ggagcggata cagcgcaaac gaaccaaggg ttggcggatg
     5461 cccgtgggcg cggtatccgt ctgccgaccg tcaatctggg acaatccgtt catccatgag
     5521 atctcgccga cgcggggcgc acatatgaga ggcgtgtcag cagcggcacg cagacttttc
     5581 ttattgggcc gggcgcactg caattcgcca aggacacgca tccgaagacg ctacacccgg
     5641 cgttcgccag ctatttccac gagcatatcc accagttgcg cggcaagaat ctaacctgct
     5701 ggtgcccgct ggatcagccc tgccacgccg atgtgctgtg gcgacgggcc aacgcaaaag
     5761 tccgctcatg aatgcaagct ccacgccacc tagcgttgtg catataaccc ataagttgta
     5821 acggaccgtt atgtctgcta accatggagg gaatgaaatg gttgacataa cgatagatgc
     5881 taatggcttt ggttcgttct acgaaaacgt aggaaataac ggaactgacg acaccgtcac
     5941 cgtaaacatc ggccctaact tcagcgggac tgtcacggta gattctcaac catccgacgg
     6001 tgaatacgat gatacgatcg tcaaccttcc ccctggatgg aagctagtcg tcattaactt
     6061 aagcgaggac ggcagcactg aagacccttc atttaaagat ttctcctatg aggttttcga
     6121 tgctgacgga aattcagtcg gcacgttgag catccgaagc aacaatattc aaggagcgcc
     6181 gtgctttacc tctggtacgc ttattttagc tgaaaacggt gatattccag tagaagacct
     6241 ctcagtgggt gacttaattt tcacaagaga caatggactt cagacagttc gctggaaagg
     6301 tcaccgctcc attgacctaa gtgctcagcc tcatttgaga ccaatccgta tcacagctgg
     6361 agcacttggc tcaggggttc catcctcaga tctaatggtt tccccacaac atcggatatt
     6421 cgttagctct ggtattgcgc agcggatgtt tggagcgcga gagatccttg tcgccgcgaa
     6481 gcagcttatt gcaatcgatg gcatcgaact cgcctcagaa atgaacgccg tgacctactt
     6541 ccacatcttg ttggatcgcc atgaaattgt cctatcaaat ggcgcagaaa ccgagtccct
     6601 ctacgttggc atcgaggcat tacggtctct cgggactaat gcccgtaagg aaattctgga
     6661 gattttccct gagctttctg acagactggc acagcccgat tttgcccgtc cagtcgccac
     6721 cggtcgctta ggacgaaaac tcgctgctcg ccatgctcag aatggccgtg ctttggtaag
     6781 ctgagcgatc taggagtaat gaggtcgacg cccttcgccg cgtcattgcg gccgagggca
     6841 cacatgcgat ggaagtcgca taggatcagg tcgaggcgca catcgacttt gcctataagg
     6901 gggaggcagc tcactcggcg atgacgacgc gccggtactg tcagaccggt actgtcagag
     6961 gtgtaggtta tgatcgcgag cagcgcgctg gagcggttgg tgagccgccg agtcccgaag
     7021 atgtagggcc cagatcaagc gaatctgcag ctcatcgagt tgacagggac aatgccgcta
     7081 gtcattgatt ggcggtacac tcttatggcg aggcaacagt gcctgaacgc accttagacg
     7141 cgtggaactt ggaactaacc gagcttggct acctcattcc gggctggacg ttcgatgaca
     7201 gttcatatgg ctccagcggg cccccatatg atctgacgcc ttacctaatg caggtcgagg
     7261 tcagcgacgt caacggagac ggcacgatct cggtcaatac aggcgacact attgcgatca
     7321 atggcgtccc acaaaaaatc ggcctaatct actatggcga caccgccgta ataaatggcc
     7381 tcaccattca gacagtcagt ttctatgttg gtccgggcaa cgccatcccg atcgttttcc
     7441 ctatagttaa cggcaaagtt tccagtgcct tcgctggcaa catcacatct tctgaaggga
     7501 ctggcagctt tggtacgcct attagttatg accaatttac ttgcttcgcc aaagggacgc
     7561 tgattgcctc tggacaaggt gttgtcgcca tagagatgat cgacgtgggc gatgagattt
     7621 tgaccaagga caacggcctt caaaccgtcc gctggatcgg gtcgcgcaag attgatctaa
     7681 tcgcggcccc acatctcgcg ccgatccgca ttgccgcggg agcacttggc cctcgtattc
     7741 ccagcactga cctcgttgtc tcaccacagc accgtgtgct tgttcgctcg aagatcgcgc
     7801 aacgcatgtt cggcaccacc gagatgttag tggccgtcaa acagctgctc cagatcgacg
     7861 gcgtcgagat cgccgaagag atgacagagg ttcattactt ccacattctt tgcgatcgcc
     7921 atgaaatcgt gctttccaat ggtgcagaaa ccgaaacgct ctatactggt gcggaggcga
     7981 tcaaggctgt gggcgcagca gcgcgcgagg aaatcttagc gatcttccca gagctgcaag
     8041 atcgcgcatt cacccccgaa cctgcccgcg tcttggcgtc tggtcgcatg ggacgcaagc
     8101 ttgcggttcg ccacgcccag cacgagcgtg cactggtgag ctgagctttc taggcgcaat
     8161 gagatcaacg cccttagctg tgacattgcg gccgagggca cgccagcgat ccaagccgca
     8221 tggaatcagg tcgaggagcc tatcaacttt gggtataaga gggcatgttc cggcttgaaa
     8281 actccaggcc ggcagcactt gagtgagcgc cgaaagacta tcctttttgc catcttgaac
     8341 tgcctcagac cgttcagcat accttctttt cagcagtagc ggccactgac tgcccgacgc
     8401 agtcgcgatc tgtgagtgcc gtgtaacttg cctaaccttg acctttcaac gggacgggaa
     8461 gattttgcga ggagtcttaa acgaaggcaa aatctcgtga atcttatcca catccgcatt
     8521 tttaaatgcg tagacgattg cttcggacgt tattgacgca aacgacagct aatagaaagt
     8581 attttcataa atgccatcta ttgatattat caggctagcc gagaacccgc atgaaaccgt
     8641 tcacggcttt cgcgccgata ccgtctcacg tggtgtcgat ctggacggcg ccaaggtcac
     8701 agccacatat gctgatggtt ccactgaaac cctcacctgg cacgcttatg atcaatatac
     8761 gaatggcggg gctagcggcg aaaacattga aatgtcgttt ggcttcgaat ggcacaacct
     8821 gacgacaacc aagcttttag cttcacttaa aatcgatttg cagcccgcga gctcagtgtt
     8881 cgacacaacc accgcttctg atacgtctcc tgaggggggc tccacacctg gatccaagga
     8941 gggctttccc tttcacgtag aaccagctta cacgaatatg ggcgggagca tagccgtgac
     9001 atattcaggt atcgtcaata ttgcaggaag cgcggccgta ggcgatgtct ataccacgat
     9061 ggttattgat ttctcccatc ttcccgtggg cggccttctg ggcgacttag aatggaactc
     9121 tgacattgat accctagagg tagctggcga cttggttccg accggtgcaa cctgcctcgt
     9181 ccggggaacc ttggtcacga ccgatcacgg cgatatacct gtggagaagc tgaagcccgg
     9241 cttcaaagtg ctgacacagg acaacggatt tcaagagctt atcatgacga tgcaccgagt
     9301 tgtcgaggca gatgagctgc agcggaatgc gaagctttat ccggttcgga tcactgctca
     9361 ggcattgggc tcgggattac ctacgaggga tctgcttgta tcccgccagc atcggatggc
     9421 cataagatcc aatatcgttc agcgcatgtt tgggacagaa acagccctcg ttgcagcgat
     9481 aagattgaca gaacttccgg gtgtttacgt tgacgacacg gttgatcatg tcgagtattt
     9541 ccacctcacc tttaggaatc atgaagtaat attcgccgaa ggcgcgccaa ccgagagttt
     9601 cttgcttaac ctcgaaacgc aaaagacgct caacaaggcg caacgggagg agttcgcgac
     9661 gctctttccg gagattggcc ttggcgttcc ggcgcatatg attccttcga actctctgca
     9721 aaaggaactg gttcgtcgtc atttgaagaa tgccaaagat cttcttgctt gtagcaaaga
     9781 acatgttgcc acgcagtgag atcatcggcg atctaaattg aaattactga ggcccgagag
     9841 tttttcgcag cccataccaa ggagttgacg cgacctcggc cggctttgag acgtttaacg
     9901 cgccgcgtga agaggctacg tgacttctgg ttattgtgat tcctcttgag gggcatcgtt
     9961 atcgtttctc ggtatccgcc gcgtcaaccc gcggccggga tccgcgtcac ggccccgtca
    10021 ggatcaatac ggacgccccg ccgtcgacta aatgcggcta acaaatcgca cctatccaaa
    10081 tagctagatg gcacaaacct atacttatac agtataggtg gtttcgttgt tacatgttgc
    10141 gattttgctg ccgaatatag cctttaacta tctgcgctcc tgaccgggta aggactgttt
    10201 ccagtgcccg gtcagccaat cactctcccc ggtcgctgcc attcaacaag cgcaaagagg
    10261 cgtgatgcgt cacctgcgct gtggctgtgc tggccattcg tcagacgctc cggcacgcac
    10321 ctgctccagg gcctcgcccc gcgcttcgac atgtccccct tgggatgatc cttgggtaat
    10381 cctccccatg gttaagggtc tgcataagta gaattttctc gtagcgtgag ctgaggagat
    10441 tcgaatgaga aagagccgtt tcaccgagcc gcagatgatg gctgtgcttc gtcaggcgga
    10501 gagcggcgtg gccgtccctg aactttgccg ggagcatggg atcagcacgg cgagcttcta
    10561 caaatggcgc tcaaagtatg gcggcatgga tgcgtcgatg atgagccaga tgaagtccct
    10621 tgaggacgag aaccggcggc tgaagcgcat gtttgcggtc ctgagcatgc aggccgaact
    10681 gctcaaggaa gcgcttggaa aaaaatgtcg cggccagttc aacgccgcga gctggctgag
    10741 aaggcagtgg cgacgaagcg ggtcagcatc gcgctggcct gtcgggcatt ttgtatcagc
    10801 gagacctgct ttcgctacag cccaaagcgc gatgccgaga acgagttcat cgcggacctg
    10861 ctggaagggc tgacaaagct gcaccggacc tggggcttcg gattgtgttt cctgcacatg
    10921 cgcaatgacc aggggcaccc atgaaaccat aagcgcgtcc ataggatcta ttgcgagctg
    10981 gagctgaagc tgaacctgcg gatcaagccc agacaacgga tcaagcgcga caagcccgat
    11041 gaactcagcg ttcccgaggc cccgaacacg gtctggtcaa tggacttcat ggctgatcga
    11101 ttggtcgacg gccgccagtt ccggtttctg aacgtgttgg acgacttcaa tcgcgaaggt
    11161 ctggggatcg aagtcgactt ctcgctcccg gctgagcggg tggttcgttc cctcaatcaa
    11221 atcattgagt ggcgcgggaa gcccctggca ataagggtcg acaatggccc ggaatgcatc
    11281 agttccacgc tgatgatctg ggccgagaag cagggcattg ccctcaacta catccagccc
    11341 ggaaagcccc agcagaacgc ttatgtcgaa cgatacaaca gaacggtccg gcaggaatgg
    11401 ctggacctct acatctttga aactatcgag gaggcgcaag agatcgcaac cgactggcta
    11461 tggacttaca acaatgagcg ccccaacatg ggcatcggcg gcatcacacc cgcccagaaa
    11521 ctgaagatgg ctgcctgaag tctacttctg cgccccgtta aaacggggaa gattgccgtt
    11581 tttgcctcgg tcgagcaaga gctcgagccc gccctgcgcg gcaggccgct agcgatcacg
    11641 gcggtcgata cggaggcagg tcgcctaatc tccgtcaaaa ttgataagcg cggatcagtt
    11701 caggcaacgc gatcagcaag agcaatacgg cggttagcag aaatagtccc tgaccaatca
    11761 gcccaaacag gatggcaccg agaactccgc cccccgcgaa gcaaaacagt gtcaagctgt
    11821 gaagtttgag tttgggccgg gcctctttct ggattgcagg atcatcgatc aatgcggcaa
    11881 gttcgatccc gatatccgtc gccatccccg aaacatgggt ggtgcgcacg cgtgcccgcg
    11941 agatcaatgt ggtggtcgca ttctgcaggc ccataatgaa gctcaggcca aagacgagtg
    12001 cgacctcctg cgcggcatag gggcggggtg ggatggtgag ggcaatcgtc actaacagca
    12061 cagcctcaat ggagacgaga agggcgtaga tggagcgcag gcggcgtttt tccgcaagct
    12121 gcacagctag cccagccaga aatgcgcccg agatgaacgc gccgagcagt cccaaaaacg
    12181 agagggccaa tgtcagctgg ccattggcga gatggtcggc aaatgccgag acatttccag
    12241 tcatgttagc tgtgaaggat ccggcggcaa gaaaacccac ggcattcagc gccccggcaa
    12301 ccgatgacat gatgcccgct aacgccaaat ctatcgtctt ggtgcgttcg tcgcccaccc
    12361 ggatcaacat cgcgccgcct tcctgatcgt ttcgtagcca tgctaggtca cgcctgagag
    12421 gaacgtaaag acagtggagg cgaaactagc tatccgtcga gaatagcatc gatgatcggg
    12481 cgctctggcg ccgccaatgg ggcgacgcga cgttgcgaag attgctcaga ccgctgtccc
    12541 ggcccgaggc gggcagatgg cgcggcggcg tcggtagacc tcagcgagcc gttgcaatcg
    12601 ccagatcctc gctatcgtgc cggatgatcg ggccaaccag tccgatagag atctgaaggc
    12661 aacggcttat tgccggtcag atcccgcagc aggcggctcg ggaacatctg cgcgacgaga
    12721 tcggcggatt atgcgatctg gtagaggcta cacatcggcc gagactaggc ggatcgcgag
    12781 attcgatcaa tcttctggcg agctcgacct ctgcggtaag agttgccaga gttgagacaa
    12841 ctacagcaca ggtaagagaa ttttccatat gctcattatg caccattgat ctaattttca
    12901 acttacatta cccggcgctc tgttcatgag ttccatgttt cgcgtagttt tttatacttc
    12961 gactcatggc atcgtctgac gagcatttcg cccgattgac tgatgctttc ctgcttcaat
    13021 cgccaccctc ttcaaccttc gctgaaaagt gtgagggttt gtaaagtata agctcagagg
    13081 aaatgatggt ccaagctacc ccactcccag tcgatacgtc cgcaaatgca atgcaactcg
    13141 ccgaaactat cttcggcaaa ggcattaaaa ttgtctccgc gacctatcaa ggagacccac
    13201 tctcaagtgc tatctataca aacggtgaca ctgtttcccc aggcgtaatg ccggccgatt
    13261 ctggtatcat tctttcaacc ggacatgcat ccagcttcac caatacatca ggtgaagcaa
    13321 accaagagga tggacgatcc acagacacga gcggcgtcga cggcaacgcg cgactggacg
    13381 aaactgcagg cgttcccacg caggatggcg ccattctcga ggcaaccttt attcctgaag
    13441 gaagcaccct cacgatgcag ttggtattct cgtcggaaga gtacccagag tatgtgaacg
    13501 gcggctataa tgatgctgta gttgtatatg taaatggggt gaaagcgacg ctaacaatcg
    13561 ggtctggcga catatcaatt gacaatataa cggacggagg aacgaacgga ggatcacctc
    13621 gcaacgagaa tttgtatgtc agcaactcag acggttccta taatacagaa atggatgggt
    13681 tcactgtaac cttgactttg aaagcgccgg ttaacccagg cgtgccgaat acgatttggt
    13741 tcggcatcgc ggatgcaggc gatgcccaat acgattcgaa tctaatcatc gccgcccata
    13801 gcgtgcaaac ggaggtgatt gcatatgatg atacaattac tctaggacga gggaaaacgg
    13861 aaaaccttag catcttagaa aatgacacaa ccggtcaggg aacgactttg accgtaacac
    13921 aaataaatgg ccaaaatgtc actgctggtg acagcgtcac acttacctct ggcacgactg
    13981 tcactctcaa tgccgatggc actttgacag tcgtttctgc ctccgttctg ggtgaagaaa
    14041 caatcaccta ccaaataagc gatggtgacg gcaccacgga tgtaggtttt gtaaaaataa
    14101 atgtcacttg ttttactagt ggcaccctaa tcgagaccga acaaggtcct gttgaaatcc
    14161 aaaatattct cgatggtacg cgcgtttgga ccaaagacaa cggccttcag attgttcgtt
    14221 ggattggctc agtccatcta tcttctagtg atctccaggt caacacaagc ttacggccaa
    14281 tccggatacg taagggtgcc ctcggttccg ccaccccgtc acgtgacctg atggtatcgc
    14341 cacaacatcg tgttttggtg cgttcaaaaa tcgctcggcg catgtttgga acaaatgaag
    14401 ttttggttgc ggcaaaacag ttgctgcaaa ttgacggtat tgagatcgca gcagacgtag
    14461 ctgaggttag ctacttccac atgcttttcg atcgccacga aattgtgtgc tcgaacggtg
    14521 cggaaactga atctttccac cccggcgctg aagcgattaa ttcagttgga cctgcagcac
    14581 gcgaggaaat attcgcgatc ttcccagaac tgcaagacag cacgttcgct cctgaacctg
    14641 cccgcgtctt ggcgtctggt cgcatgggac gcaagcttgc ggttcgtcac gcccaaaaag
    14701 aacgcgcttt ggtcagctag ctcgctggtt cgtgagcggc gtttgccgct cacgatctgc
    14761 ttatttcccg ccatatgacc aaggttgaat cgctcggtga aatgccaagt ggcggcaggc
    14821 cagctgaaac cacatcgcta aaatctaccg cgctcgcaat tctcccgcct caccgcccca
    14881 agcgccgctt gcagggtatc ctcttcgaga gaactcgcca ggtggatcta ttcctcccaa
    14941 atccaacgga catccgtctc ctccacggcg tcgacaggct cgccatcgcg caaattgatc
    15001 cgtccgtcac tgcgcatcga agacgcgggc cgtgataagt gtgaccagct ggccaccaca
    15061 tcctcccctg atgcgcttcc tcaatcaacc tgaccacgcg gcgcagctcc tgctgccgca
    15121 gccctttaac tagggcgagg attaccctgc gattccggca cctcaacatc cccaactgag
    15181 tgatgggcga cattctgcct tagcgtgcgt cgcatggtat gatgctcttg cgcgctcagc
    15241 agaaggtcat catcttattt tacctagatg gagattttca tggaagctca tgtcacacga
    15301 gatcgacaaa catatagggc gaaaaattag aatctatcgg cagttttgca atatcagcca
    15361 gattgaactg gccgcccatt taaatctcac ccgccaaacc ttacaacagt acgaaaccgg
    15421 attaacacgt gtcaacgtat cgacactatt cattatttcg gagttcctca atatcaacat
    15481 cggcgacttc ttcccaaata acataaaaag aagtgaaagc ttagatagct ttcccagctc
    15541 ggaggcgaga gagtttatcc atttttatca ggaaattcct gaaaaattca agccagcctt
    15601 tatagctatg gtcaattcga taatcccgcg gcgctaatta tatcgaggga gatcaactcc
    15661 ctcgacgacc tcctttcacg atcgcccaga gcagcaagag caatatcccg ctagctgtga
    15721 gccccaaggc aacaatcacg tcgccccgcc tttctttttg acgacacgcg accagatcac
    15781 ggtcgccgca tagatcacga gccccgcgag aacgacagcg aggtcgttca gatagacggt
    15841 gagcgtgcct gtggcctcgt cgaagctgac gaagccaagc gcggtcagcg caccggccag
    15901 cgggtagagg atatagcgga taatcagagc aatttgtccg agcatgagag cggttccttt
    15961 cggtttcaga gggtggagag ttcgcgggag acgagatcgc gcaggcgatc gcccacgctg
    16021 atcggatcag cgggaccggc catgcctggt agcaccgtga tgtcccattt gtttttctgg
    16081 accacgccga ggctcggttg gatctcggca tgggagagcg tggaccagcg cgacaccggg
    16141 atgtcgtaga tccggcacag ccgcgcagtt tcgcgcgcga gagctgagac ctgcaccggc
    16201 aggagcgggg cccggcccca gacgaacgga cgctcattgg cgccggccat ggcgcagatc
    16261 gaaagaccga ccgcgccgcc attggcattg agcgtatgcg agcgcggcgt cgcgggatca
    16321 gccagccagc gcacctcacc atcaccgagg atcagggcgt gataggcggc gatggcctcg
    16381 gtgctggcgg catagccgct cacggcccaa tgccagtgaa tccgggtgac cccgctcgaa
    16441 tgctgaaacg gctgcccccg cgccttctgc gcggccagtg ccgccgcata ggccgcgcgc
    16501 gtccgactgc cgtcgatccc gtcgatcggg cccggccaaa agcccagggc ggcgcagcgc
    16561 gcctgccgcg cgcgcaccgc gttcatgact gcggtcatgt tctctctctc ctgaaatgaa
    16621 aaaaccgccc ggaggggcgg cagcgtgtgg taaagtgggc gggtgcttcg cgtctgctgg
    16681 cgttgtgcgc gaggcatggc cctgatgatg gcatccatca gggccaactc tttcgtatcg
    16741 acggccatgt ggtgtggtat agaattggct aatctcatgt ttctgggagg gtgcatgaga
    16801 tatgacccca gtcgaggtcc accgactggg gtcaatttcg ttggacgccc ccgccttcat
    16861 cctttagtgg taattgcgtt ccgcacttct tctctaggtc tagctgcgga cagccgctcg
    16921 ttcagttcaa cctgcgaggg caaagcctcc cgcgcgtagc agacgcctat cgcgggaggc
    16981 gttttacgtg gagcagcagc cggccactgt gatgttggct actgccaaat gctcccttag
    17041 tacgaaaggc ctcccgatca ccgcgcaatg tggtaaaggg agcccggttc tcgcgcacgc
    17101 gcgtgatcga gccccggccc cttcctatcg cgcgaactag gcgggggccg gttaccttgt
    17161 ctgcgctcgg ttctggtcag acacctgcgc atagatgcgg tcgagcgtca gcttcatact
    17221 ggagatgttt tcttccatcc gggcctgccg cacatcccac ttctgctgtg ccgtctcgga
    17281 ggcggtcagg cgcgcttcat gacgatcaag gcgggcggca tgatccttgt ttcgaaggtc
    17341 aatcatcctc gcccaccaga tgattgcaaa attcccgaca agctgaggat agccggattg
    17401 aatggccttg aggatatcaa ggacagcttg ttgttcggtc attgcgcctc ctgcgcatca
    17461 gagaaaggtc gaatggcggc gcgatcactg cgcgatatgg ttgggttgcc gtctccgatc
    17521 gtccgacggc atggcctcac gctccctatg ttctcagctc gtgagcagcc atcactgcgc
    17581 ggggtcgata tcttcacgat catcgactcc gcggccttct tacggttcag tccgacccga
    17641 agtatgaggt gcctgaaacg cccttgaaac tgcaatagcg cggaataatc tgaactggcc
    17701 gtttcatctg tcgggggtga cggtatggcc tcagcctccc aggcttctcg ttcggaagag
    17761 gtcatcaact gcgcaggatt gatgacgctg gagtcgtcga tcctgcgcct ttaatcacct
    17821 cggttccgtc tgtgccgact tgctgttcag tcattgcgcc tcctgcgcat gaaaaagccc
    17881 gcgcgaggcg ggcatcaggc aatcggcacc tcaaagctgt gcattggccg atagaccggc
    17941 agaccggtga tcggcccggt gccctgccag acctcacgga tcgaacccgc tgcggtgaca
    18001 tagcgcgtgt cgacctcgcc cgcattcggg cggcgataga catattgcag ccgggccgag
    18061 ctgttcggcg tgcccgagag gctcagggtg atctcgcgat ccccggtttg ctcaaccccg
    18121 gtgattgtgg cgctgtcgtt cgagaggctg aagccgagat ggggatcgag cggcaccatg
    18181 tcccggtcga tcataatcgg cgtcaggctc tcgaccgcga ggatcacctt gttgccgagc
    18241 cctgccgcgc gctcgccttt gggaaaggca caccaccagg gcaggcccgc aacgtggttg
    18301 cgataggcaa aggcatccat ctcgcgcaaa cggacctgcg acagatagga ggtgtggata
    18361 tgatcgggcg tcccgccgcg cgccgtaccc atcggcaggt gataacgcgg cccgacatcg
    18421 accaccttat gacccgccag gcgcgcctgt cgcatcaact cgcgcaaagc gtatttgacc
    18481 tgccagtcgc tgccaaacgc ggacatggct gtggtgccgc ccggaatatc gaccagccag
    18541 accaccggca ggccggtgaa cgccagatcg gcctcgatat cggccatgta gccaagcccg
    18601 tcagccgtat aggtcgccca cgggtcgcgc cgattggtct cgccatgggt gaaggcgatc
    18661 acgatttctg ttggcggaac agctgcatgc gtcatcaccg ccgtcaccca ctcgatcatg
    18721 cgaatgcgct ggggcgcggg cgcgccggag ggaagcacct tccagatcgc aaaattcgga
    18781 tcggtcgccg tgaatcccgc gccgccgcgc ccatgactgc ctgcgtagat catcccggcc
    18841 ccgcgcggat cgagcgcgtt cgacgcagag gcaagagcct cggcagacga ttggacgcct
    18901 gcgatctgtg cgggaacaaa gccagtgatc ggaacggtag ggacttgccc gttgtgcccc
    18961 cgcaacccgc ccagctcgcc gacgccatca ttcgacatca gcacgaagtc gggcgttttc
    19021 gccgggatat agagcggagg gccctccatc tcagacaccg ccgcattgga ctgcccgagc
    19081 accatgaaaa tcgcgacccg cgacggcagc cagtgccatg ccccgtcgcc gccgaccgta
    19141 tagcgtgccg cagcgccgat cccggcatcg ccaaccagct gggttacgcc gccaacgcgg
    19201 cgcggcaata gggtcgccga ggcgggcaag ggctcggggg gcgtatagcc gccgcccgag
    19261 ccgctgcccg agaccgtggc cagcgcggcc tgcatctggg cgaaggtcgg atgatcgcgg
    19321 gcgacccatt ccgacgacca ccgcaggatc caccactttg catcgaggtc ttttgcatat
    19381 tcatcggttt caggcaggtc gggcagcctg ccaatcgtcg cccagattgc ctctcccggc
    19441 gcgttgccct tcgtaatgac aagcactttc gctcctgccg ggacggtgat cccagacggt
    19501 cgcagattgt ttgcgacgac gcgcttgaca gcgccgtcgt acatgtcatc ccgcagcacc
    19561 tgggaagacg aggcccgccg ccaccattgg ttacccgtgc cgtcgcggcg cagcgtgtcc
    19621 gttaccacgc catcgctcgg cgcagaggct cgaacccatt tcgcggattc cgtcccgact
    19681 gatttggtga cgtcgatgca ctgcgtcccg gtcgggggga tcgcgccgtc gatcgtcagg
    19741 ctgttgttcg catattgcca gacccggcca gagcgcagtt cggaggtgtc agccttggcc
    19801 gcgagatcac tctcgatcga cgttgtcgag aacgtgcgcc cccaccattg gccggtcgca
    19861 tcctgaacca aaacatccgt cgcgccgccg ctcgtcggcg ccgatcgtcg aacccagtcg
    19921 gcctggccag atccggtcgt cttatgcacc gcgatcattt gggtgccggt cgggggcgta
    19981 gcgcccaccg gcgtcaggtc attgcgggca tagcgccaga cccggccatt gggcagatcg
    20041 gtctcaacgg ccgagacccg cgccttgatc gccggcgtat cctcggagag ataccaccac
    20101 gcggcatcgg cggtctgggc atggatcgcc ggattgaccg ggttcggagc cgatccaagc
    20161 cgacgccagt taaaggtccc ggagttattg gcgacgatga tctggttcgt gccgggcggc
    20221 ggggtctgcg cggagagatt ggtgctcgag ctgtgccaga gcctgccatt gcgcagatcc
    20281 gtgagctcag cattcgtgcc cgtctgcatc tccgtcatcc aggtccggat atcggccttg
    20341 ggcacagcgg agccattcgg gtaaatctca cccggcgtct tggtcgtcgt gaccatgggg
    20401 aacctcagtc tttaagggag atattggccg acaagcacct cagccgaggt cttgccgctt
    20461 tgattttctg atcggagcca gtagcgcgca ccctcggacg ggatgctggc cgtgatcgcg
    20521 acctcggacg aggtgtcgta attccagcgc tgaaagaccg ccgcgctgaa cggcgcgccc
    20581 ggcgcggcgc gccacagtcc ggtgcggtag taattggcgc cgagatccgg agccatgatc
    20641 accgtcagcg tgccgccagc cgtcccggac ttgctgatga tctgcggcgc atcggggggc
    20701 gtggtattgg cgacaacttc gatgcccgtc accgtcgtaa tttccgacgc cgcatcattg
    20761 ccgcccggcg ccgcgccgct gtccgggcgc gcgctatacc agccgatccc gatctcatat
    20821 tcgccgcgat cggcattggg caggctccgc gcgacgagct tgccgcccac ccgaatgtcc
    20881 tgcacctcga gcccatagcg aaagctcgag cccgcgcgcc ggtaatagcc gccgagataa
    20941 tacggcccgt caatcggatc gacctcgatg cggatatagg gcggcccgtc attgttgacg
    21001 atggtcaggg aggagatcac cggcgccgcg agaagctgcg gaccgggctc ggtcttgtcc
    21061 gggaccgagg gcgggtcgcc ctcctccgcg gcagtccagc taaagctcgc cggatctgcc
    21121 gcgatcagct ggaccgtgac cacgccctca tcgccctcgg cgtcaaaggc aaagccgtcg
    21181 atccaggcgc tcgcattaat cagcccaagc tcgggcagat gcaggcgcac ggtttcttct
    21241 tcgaggagca acagccccca gaagcgcagc cgcaccgtcg cccgccatgc agggttgagc
    21301 ttggccatct tgatcttggc gagccgccgc gcctgcccgt ggctctgcac ccaaggcagg
    21361 tcaatctctt tcgcggcgct ctcgccataa agcgccagcg ccgccgcatc atcccatggg
    21421 tccgcgctgg tctgctgcca gccgatctca ggcgcgacat atttggggac cagcgtggtg
    21481 acgcgctcga actcgcccga gcccggcccg atgtcgaggc tgacgatatg ctcctcccgg
    21541 atcgtgtagt tcggcgcgcg ccatttgccg acccgaaagc cgagcttgcc ctcgctggtg
    21601 atgtagaacc gccccgcaga agcatcctcg aggcggcgca ggacatcgac caccggctcg
    21661 gacagggtat agctgccgcc gccgatatag cgccgcgcgg tgcccggtgc cttgcgcggg
    21721 atcggatcct cgcaatcggc aatggcctgg gcgaaagagg ccgtgtcgag atcggcgagc
    21781 cgcagcgggc catagctcgg atgggtcagc acatcccgcg cctgcacggc gatattgtcg
    21841 gaccaggtcg cgtcgccggt gatcgggttg tggcaggcat cgcccttgat cagcgccgat
    21901 atctgcggat cgcccccgct atagacctcc gagatcttgt cgcctttgac cgcatcgaag
    21961 gtgcccagga tcgtgccgac cccgcgcaac cgatggttcg gcgtccagcc cgggaaagcc
    22021 gcctgcagcg aggcataggc cccgcccgat tgcagggcgc tctgccctga gcgccagtcg
    22081 atgctgacca cgccggcata gggtttgctg gtcacggcag ttcctgagag cgtgatctct
    22141 ttgtcattga gccagaccgt ctcaaccgcc gagatcccgc cctgccccat cgccaagagc
    22201 ttgaagagcc gccgctggcc gccgacctgc gcccaatccc aaaacatcgc ggcgcccgag
    22261 gcacgcaccc ggccaagatg gcggatgcgc tgcgcgttgc tgtcgcgcaa ttcggtctgc
    22321 agatcgcgcg gcttcggccc tttcggctgg gtgaccttgg ccaccgccat attcaacgcg
    22381 atggcggctg ccgtgcgcag ggcaaagccc acgaccgttt gggcgctcca agtcgccgcc
    22441 agccaaggac caacttgtgg cattcatctt ccccagatct ggattgcttc ggcgcggacc
    22501 agcccgacac catgcggctt gcgaaaagcc catttctcgc catggcggat cgccgcgacc
    22561 tcatggcccg cgaccgcgat caccgcgaca tcgccctcgc gcgcagccgc gcgttgcggc
    22621 agcgggcatt cccgcgccag aaaccccgga agattgccgc cggtgatcct ccgcatctcc
    22681 acctcggtcg catagcgccc gcgccagcgc gccgccggat cgaggtccca atgcaggcgg
    22741 caccaatccg cgacccagat cgtgcaatcg acctcgcccc agctccaggg ccggtgccag
    22801 ctctggcgga tgtaatcgcc tacccgcgca gccaaccggt gatgaccttg ccgacgaggg
    22861 tcggggcaaa ttcgcagccg cgatccccgg ccgagcgccg ttgctggtcg cggtcggtat
    22921 attcgccaag cggtgtcata ttgcggatgt cgagcgggct ctcggcgcgg atctcgagat
    22981 attcgagttc agcggtctgg acctttttga catcgcggat cttaccccga tgcatcgaga
    23041 ccatcggccc aaccggcacg ccgccggaat agagctgcag gtattgctgg atcggacgcc
    23101 cccaccattc ggcgcggttg tcgagcgcgg cgagcaggag cggcagaggg ttcttgccga
    23161 tgcgatagat cgcgggcacc gcctccagcg gaccaccgga ttcgatcgcc gccgcctgga
    23221 cccaatcatg ggcgggttgc caggtgaccc cgccgagcgt gtccggcgtg ctgccctcga
    23281 tcagccgata gctcgcgctg gcaaatgcga catggaacag gcgccgacac tcgaccagct
    23341 cgcgattggc gtcgagaagc gcgacctgcg caggggtgaa agccattatc gatcaaacgc
    23401 ctcgacaaag ttgacggtga cctgctggcc ccatttgagg ttctcgcgta cccgccgccc
    23461 ctcatcgtcc gaggcaaagc ggccatagaa ccgcggcgga tctgtgacga gccggacgcc
    23521 aagcggcagg ttcgcgcgca gcggtggctc gaacgagacc tgaccgccgg gctggctgtc
    23581 ggtgacccga tagagaaatc catcgcgcga gaacatgtcg ccggggcgca ggttcgggcg
    23641 cgtcggattg ctggtctcgg tcacgaaaga ggtcgcgccg gccgaggccg ccgctttgag
    23701 caggagatcc tgcatgccgc tggtcggatc cgcgagtccg gtgccgtccg agaaccagac
    23761 gtcatcgtcg aagggccatt gccgggacgc gacccgcggg ccgtagcgaa acggatcgca
    23821 gatgcagagg ctcgcgatat tggtccgccc ccgcatccgc gtcaccagca cctcgaaggc
    23881 gcgcagccgg tcagctttga aggtctgggc aaaggtcagc gagacctccc aaaccgccga
    23941 gttgaccccg ataacctgct ctgacccggc aaggttgcgc ccggcgctgc gcgtggtcca
    24001 tttcagaaag aaatcggtat cgcgcaaccc aaggccgcag ggccattcga tgatctctgg
    24061 cattcatgtt ctctcgccga gtaatttttg ggcagcccgg tagcgggaga tgaacttgtc
    24121 attctcgcgc gccaacgccg cgttgatgag cgtcacggtc ttctcgctag catcgcccgc
    24181 gatatggatc tgcggcgcaa aggttgcgct gccgccgccc tgccccccgc gcagcgcggc
    24241 ctgtgcttgc ggcacgctca agatccgacc attgactgcg gggacgaatg gctccggccc
    24301 gcgctcgccc gtcatgtaca tctgaccggc tgtgaccggg ccgccgttgg cgcgtccagg
    24361 gaggactgca ggcgcgcccg caatacgcag cgccccggtc agcttgtcgc ccccgccgaa
    24421 gatgctgcca aacagcccgc caagaaggcc cgatccgcca ccgccagaga atggcccaga
    24481 cccgaacagt gccgcttcca gcgcggcttt ggccagcatc ttggcgacat tgccgaggac
    24541 atcagcaaag ctgttgcccg ccacgatcgc gtcgagcagg ccgtccttga gggtgtcctg
    24601 gacgctcgcc atgaactgct ggcgctcggc caccttgcct tccgcaacag cacgctcatt
    24661 cgttgcgatg atgtcagcct ttttggcctc gcccagagcc tcgatggcct gcttgtaggt
    24721 cagggtgcta ccggtcatca gcgtatcgag atcgacattg cggcgcttgg cgtcggcaac
    24781 caacatcatg atggtctttt gcttttcgaa ctcgccgttg atttctgcga tggcacgtgc
    24841 ctgatcctgc gcgcccatgc cggaggcttt gaccgccgca atctggtcag attgctggcg
    24901 ggccatctcg acagtctgct gctgggtcaa aaggttttca gaaagcgtct ttccgtattc
    24961 cttggcttgc ttggcaagac gctcgcgctc tttgatctcc tcatccagct tcttctggat
    25021 ctcgggatca gcaagcggaa tggactgctg gccccatgcc gcgtttatca cggagcgatt
    25081 gacaccctgc gttgacgtcc agacccgacc cagatgatca acgtctccgg gtttaatctc
    25141 gcgcagcaac tgctgcgcaa gacggtcctg aagctcggcg gtaaacagcg tgtccaaaga
    25201 gagattgagg gtcttaatca acccgccgct gccatcgaga cctttgccgc cgagcgtcga
    25261 cccgacaatc tgatatgcac caacagcaga actgttcttg gtgttctccg gatgcgacag
    25321 catctgcttt tgcagtgcaa gcacttcacg gagggtcata ttgacaaggt tgacggagcc
    25381 tccggtatac ttcccatgat ccagggtcac attgtagtcg ccaccgctct ctcggcgctt
    25441 gatgagttcg aggatgcctt tttgcgccgc cgctccatcc cgcccccatt cggtcgcggt
    25501 attgccagtc acgctctgaa ccaagccgtc aatgaagctg ccggcaccgg cctttagacg
    25561 ctgttgcatg gccttgaaca aatcgtcatt ggcaagggcc agtgccctgg tcttatccgc
    25621 ctcttggtcg atgagattaa tccgctcccg agccatcctg attgcctcgg catttccgga
    25681 tttgatcgcc tcatccagca tcttctgcgc cgtgagccgg tcgtcagaca gctttttgag
    25741 cttttcggta tcggtttgat attgctcgac cacgcgggtc tgcgcggaac gcagcgcctc
    25801 cgactgcgat gatgccatgt cgaaataggc ttttgccttt tcggcgaggc catccttgcc
    25861 gccgaagcgc tccgccacct tatcggcccc accggccaca tcgatcaggg cttgctgcag
    25921 cgcttctgcg gcctgctgca ccttgaccgt gtccccgccc gcttccgtcg taagcttcat
    25981 cgcggcggcg agcttttgtg cctgcggcca gctgagacga taggtgtcgg cgaggttttt
    26041 caccttcttt tcggtgtcgg tcatttttcg atcaacatcc gcaccggaga tccagccgag
    26101 accggatgcc agcaagcccg cactctctgc cttgtcgcca aagccaccgc caatcgagcc
    26161 aatggatttg ccgaggtctg ccatagcgga cgaggcgatt gcccgggcaa tcgccgattg
    26221 ctgctggaag aacgactgtg ccgcacccgc cgcttcgcca tagcgcgccg cgagcacggt
    26281 gatcggagtt tcggcagctt ccacagccgc cttcatcaga tcggtcgatt ccttgaccag
    26341 cttgagcttg tccccaaact gcgcggacgt gtcactggct ttaatcaatg ccgccccgag
    26401 cggaatgaga atcgccgctg cggcgcccgc aagcgcgcca aaggttccaa atccacccag
    26461 caactgagga agctgctgcc ccattgcctg ggcagccgaa gtgcccgcgc cgacctgagt
    26521 ggcaaagtcg ccaacctgga aaccgatatt gccccattga ttaccgagct ttcggccggt
    26581 ctgttccgtc gcttcgcttg cctgcttcac ctgacgtgcg gcacgttcgg ttgcggcaat
    26641 gtaggccttc tgatcgatcg caccgtcctt aagcgcacgg ctcagctctt cgacctgctt
    26701 ctcgtaggtc ttggcagcgc gataggctgg gtcataggtc ttggcgagct tgtccatctc
    26761 gcgcgtatgc gcacgcaaag cctcggtatt cgtcactttt ccctgggcat cgacaaaggc
    26821 cttttgcgcc tcctccccac gcttcttgta gaaggcgacg accttgttcg cctctttgac
    26881 aagctgcgaa tcggagaagc cagccgatac gacaagatct ggttcatcag ccatcagaag
    26941 ccctcaacac ccattgctgc gagatcggca tcggacagtt caccgcccgc gccgcgtgtt
    27001 ttccagccat tggccttgcc gtaaccatcg acccgggccg tgaactccca gacgctgagc
    27061 tgagccaaat cggcgtgcgt catgccaatg gcggctgcga ggccgtggat ggcgctgaac
    27121 ttccactgtc cgttttttcg ctgttctccg gtgtcggcgt caccggccca ggctccccca
    27181 caggatcatc cggcgggcca tagagcgcgt gtccgagaat ggcctgcgcc gggaccttga
    27241 actcgatcaa gggatgccgg tcgaatgcag ccatgacgcg cgcctgggcc tcgacggcgg
    27301 aaagtccgcc gccaatcaac ccggcacgaa ccgtctcgaa cagatcggtt gccgcccatt
    27361 gcccaaggtt gatccggttc agcaagaact ctggacccgc ctcggtcttc tgctgaagca
    27421 actccaactg ggcgagcggc agacggaatg catgttcacc acccggccaa ataaggacca
    27481 gcgcttccat cacggccccg ctttcacgag acgagcagga acgccgtcaa attgaagctc
    27541 gatcgcacag gtgactttct gacccttggt gcgctgattg gtcagtgtgg tcagcagtgc
    27601 cggcccgact tcatattcgg tgtcaccggg cgctgcgttc aaatggccga cgcggatctg
    27661 tttcggcgcc ccagaataga accagtccag catatcgccg tgcgactgct gggcccagga
    27721 tccatcagcg gacacagaga catcgatgct gcgaaccgcc ttttcgacat cgagcggcag
    27781 gctttcatca ttgcagtcgc ccggaacctc cgaggtgtcg acctgcgcgc tccgcgtgat
    27841 cgtgacgccg atcaggccgc aaatccgcgt ccaggccgtg ccgttttctg aggtttcgag
    27901 caccatctgc tcgaactttt ctgtaatggg cttcgccatt gggtctctct ccatgaaaaa
    27961 gccgcccgaa ggcggcaccg gatgacaatc tctgtaaaag ggctattcgg cctttttatt
    28021 tcctgtgctc gagcggcttg ccgaactgct agcattcggc aggacctcgg tcgcacgacc
    28081 cgccgcgacc gccgcatcaa tcagctcgcg tgggaaatac tgcggctccg gtgacggata
    28141 gaccgaccac cctgcgttgc ggatccggct cgaatagtga aactcaccat ggaagatcgc
    28201 cttagccatt gcgccaagcc tccttgatcg ctgcgcgtac ttccttgcgg attcgcttgc
    28261 gaaactccgc tttcctggcc ttccaaaccg gaaagaaaaa tggctgcgcc ggaacgcctg
    28321 tactggttcc gaactcatgg aagcgggcat aaaaggcatc ggcattgccg gcgtagatct
    28381 tgatacgcag ggtggcatat tgatcgccct tgttcttccc gctgcgaatc tcatcgatca
    28441 tgaacgtacc ggcgggaact tcgccccagg tccagccaat ggaatcacgc agatcgcctt
    28501 gatcatgcgg ggccgctgct ttcatggccg caacgatttc cgccgcgccc tcttccatgg
    28561 ctttttgtgc agcctctaca gcaaccgctg ggatgttctt gagctttgca acaatgcgag
    28621 ggttgagtct ggccattttc tctcctgtag ttggcagcgc tctgccttcc gctcgcgcgg
    28681 cgatgggcac gcgaacctca agcagcccct aggcttcaat ctcaacctcg atctgcagaa
    28741 cgccgtgcac gtaatcagga tcgggatcac ccatgacacg aaccatgctg accgtgacgg
    28801 gatgcatggt gaccgcgtca atatcggacc aaccctgcag gcatgctgca atatcatctg
    28861 tgaggtcctc catcgcccct ttcgtggttc catgccccca aacgtcgatc tgcaaggtga
    28921 gcacgcggcc atcgatgcaa tccgcatcgt ccgacgccca gtggcttggc ccgagcgtca
    28981 catatggcga gggcgttacc cgccctgcct gatcaaacac ccgcccgccc aagtctggca
    29041 ccgcagcgat catccggtcc atgacgatct gacgaagtat gcgccctgcc ctcaaccccc
    29101 tgcctccacc aacatctcca gaaagcgcgg acgattcgtc cgccgcggca attccttgag
    29161 atcaaagatc cggccttcca ccaccgcgcg ccaatcggcc atgatgcgca aggtttgcgc
    29221 cgagagccta acggacaaga ttgcgggcgc tctagccgaa acccgcgcct gcatcaccgc
    29281 ctcgctgccg cgcagtggct tgacgtgagc actgactgtg aactggtctt cccagccctg
    29341 aaccaattta ccgtcgcgat cccgactttc gacgggcgac tggaaaacga ccgtgtcgcg
    29401 tcgacgcccc gacctgagat gatcctcgct caccacgccc cccgccgatg attgctcaag
    29461 agaccgtcga ccaccgtcca agcggggcga gcctcgtttt cacgatccca atccgcattg
    29521 ccgacgagga gcaggatcgc gtgcttaacg tcatcgggag tcgcgtcgcc aaaggtgccc
    29581 gtaatgctaa tacgcgagcc ttgctggata tgcggccata ccgccccatg attcagcaca
    29641 atcttcggat caagcccatc ggcacgaatg gcaaatacac cttgatccaa gacctgagcc
    29701 tcaccggcgg gatcgacgaa ggcaatttcc gtaatggaca gcaaaggggc ggccggaacg
    29761 cgtgcaaaat ccgcaaagct gtcgcatccc catgtcatga gatgcgcggc aaaggacctg
    29821 ttgcaatagg cctcgacatg cgcccgtgcc gcagacacaa gaaagccgat ctcggaggtc
    29881 aactcatcct cgttgacacc gagatagtct gcgacgatct ctcgtgccac ggcctccgcc
    29941 gtcacctcat cggaaaccgg ataccacatg atcaggcttt cgcgcgcttt tctgacgcag
    30001 gcttcttggt cgcggtctcg accgccggat ccatcgcaac ggcaaagccg gccgcaatca
    30061 accgcaaacc ctcagctttg ggaaagtcgt gctcatctcc cggcgcaaga ttgtattctg
    30121 gcccgctcag tccggtcagc attttgactc tcatcatgcc ctccaatgaa aatggcgggg
    30181 cccgaacccc gccagattga cttatgccgc cgtgatcagg tgcttgaccg cagcggtgtc
    30241 gccgagctcg ccatcaaacc ggatcagacc agccatgccg agatcgggcc agaagcgctc
    30301 gcgcagaacg ccgatcaccg gctgcccgac cttgcgcacg aaatacttgc cgaaatcgcc
    30361 gaagatcatc ggcttcgacg cagcctccag cccggccatc gcctggttga tgctgtaacg
    30421 gtagccgagc aaagtaccgg ggatgccgtt ctggatatcg ccactgctcc agatgtagcg
    30481 cccctcgcca tccttcagct tgcggatcgc cgccagcgtc aggtcgttga acatgaaacg
    30541 caccttcggc gactggcgat aagccggatt gaccgaatgg atgaggtcga tgatttcatc
    30601 caccgtgatg gcggctgccg cggcggccgt cttgccgagg gacgaggcgg tgacgatgcc
    30661 gttcggatcg cccaccccgt cgccgacagt gagctcgcgg ttggcaatgc ggccgaggcg
    30721 ctcaccgagc agctcgccca aaaggctctc gaaattgaag atgctgtcct gtcccagctc
    30781 catggaccag cgcacgaatt cggtatcata gacataggcg tccagcgact tctgcccgaa
    30841 ggtgacatcc ttgccgccgt catcggtcag ggccgcgcct tcggtgtgct tttcggctgt
    30901 taccgccgta tcgtccaccg tcgggatctt cacgggattg cccgaggccg tgaccatcgt
    30961 ggtggtgata tcctcgtcat acatcggccc ccatgccgcc atcgatttga tgatctggtt
    31021 tgccagctcg gtcggaacgg taaaaccacc cgcagtggtc gtgccggtgt tttgcgcgcg
    31081 catttcctgg gcgcccgcct tcagaaccgc gcgctcttcc gcattgagtt cgcccagatc
    31141 ggcaccatgg gtgacgaact tgtggaagac ctcgcggtat tccagcttgt cgccaccgtc
    31201 ctgacctcgg ccttcaccac cggaaatcgg acgctggcgc gagcgctgtt cgtcttcagc
    31261 atccgccgcg cgcttttccg catcgaccat acgctgctcg cgctggatct ggccttcgac
    31321 cttgtcgaag tcggccatga tcgtgtcgtg gcgctgatcc agttcagcgg cacggctctc
    31381 atcggtgttc ttggtgattt catccagcgc ggcgcgggcg tcggtcacaa gcttattgcg
    31441 cttttcgatc aggtctttga gggccatctt ggcttccttc tatgtgagaa cgcacaaaat
    31501 ccgcctgaag cgggtcaaag gcaggtacgc gctgccgact ccggaaagac cgggtgattt
    31561 cagaggatgc cgcggaaacg cgcctcggca ttggcgcgcc gcgccgaaac tcggcgctcg
    31621 gcggcggtga agttctgggc ccgacgctct ttgcgggccg cgtccagcga acgcatagcg
    31681 atcgaggtgc cgtcataggc gggctcggag acgatgctga cctcgcgcag ctcgacctca
    31741 tggatcgtgc gcttgggcgt ctcgccggtt tcatcccact cttcgcgcgt cacgcggaag
    31801 ccgaaggaca tgccgcggat gtcgccgcgt tcgatcaggg tgcgcacgtc gcgaccgtcc
    31861 gacgtgtcgg gcagatcgat ctcgaccgcg aggcctttgg catcttcgct caggcgcagc
    31921 gttccgctgg tcgagcggcc gagaatgcgg ccacggtcat ggtcaaaata ggccagaaca
    31981 tccgccacct gaagcgtctt ggtgaaggct ccgcgcgcca gaacctcgtc gaaatacccg
    32041 ccaatgctgg tcacctcgcc gaagacggca gcgtagccgc cgaccgtcat cttgccgtcg
    32101 gcatccgcgc ggcgctcgac cggcaggatg acggagcgct tttcgtcgtc aggttttgtc
    32161 ggcatcgacc tctccatcat cggcttggga ttcgctcggc gcttctggcg gcggcacgcc
    32221 agcgccattg gcggcactcc ctaaaaccac ggttgcgccc tgcaccaaca attcgtcagc
    32281 cgccggattg ctgtggcggg gccggttttc cagctcgcgc gcttcgttcg gggtcagctg
    32341 accggtctgg atgccgcggg caatgccctc gatccgggtt ttgaaatcgc cgcgcatcag
    32401 gccggcgaga ttatgctcga catagcgacc gccaacctcg tgcctcgact tgcgcccgaa
    32461 cagcttcaga ttggcctcgc cctcgaaggc cttcacccat tggctcagca agtgtttgat
    32521 caggctgagg tcttgctgtt cgacatttgc gcggatgccg tggctgagat catgcaagaa
    32581 taccggcggc aattgccaca ctcgcgagaa ctcctggatc tggaacaggc gcgcctcggt
    32641 catctggcct ttggccggat cgaaaccgac ctgcttcagc tcatggccgg gcgggatcgg
    32701 gaacacgggc ttttgcgagg acttcgccgc gtcaatggcg cgcgtcatgt cggccatggc
    32761 ccgcttgagc ccatcagcgc cctgcggcaa cggccccgac agagccaaag gcggcacccc
    32821 gccaccggcg aagaaattgc taccgtaatc gcccatggcc aacgcgagct ggattgcctt
    32881 gcgtgccttg ttgatcgggc cgtcatggcc gatcatgtct tccttgagca tgaaaggcac
    32941 gtcaatcaca tcggccgccg gataccgctt gccgtcgaag gtatagacca gccgcatgtt
    33001 gacgcgcttg acgctgacct tgcgcggatc catcggccag atcccgacga cctcgtcgcc
    33061 cttacgctca atccaagcca gcccacggcc gccggtgaat acctgctgcc agaaatactg
    33121 gcgcatcttg aacccgtcca tttcctcgtt cggaaactcg ctgatggtca gcgcggtatc
    33181 gccgctcagg cgctcggcac cctctgccgt gcggcggaag gcatggagcg gaatcgccgc
    33241 caaggtgcgc gacagaaagg ccacggcgca gaaaacggct ggcacggtca aggcgttgct
    33301 gatcgtcaca tggggcagcg ccaccttctc gatcccgaag aacgaaagga tattgtcgga
    33361 actgagcgcc acgctcgggc tctctaccgt ggcggaacgc gtctccgcgc gccgcacttc
    33421 caagccaaga atgttcatgg tcccaccaaa ctgaattcgg gatcgtccca aggggagacg
    33481 accgtctctt cctcatcggg atattcgatt gcccagagcg cgttgatcaa agcgacgacg
    33541 ccatcgatct tgtcttcggg gttagccctg gtcgggaaaa tgtaatcacc gcccagaacc
    33601 cgcttttgca ggacgttgcc tgccatccat tccagcaccg gatctccatc cgttaccaac
    33661 cggccatcat cgacggcgga gatgagccgg ttgaacggct catgcatgtt cttggcctta
    33721 gtttggagct cgatgcaggt cagacccttc gcctcgaatg tcgccaccat ctggtgagcg
    33781 aactgcgggt cgtagatgac ttgttggaca ttgagattga gcagcggaaa gtcgaactca
    33841 tccgaggcca ctcctatcag cgctaaaaca taggcttgca ccatattcag atccagctcg
    33901 cccgcttccg gcgtggtcag gatcctacct tcttcggccc aagccagaag ttgctcgttg
    33961 ccgggggctt cgatcacggc ccgattgagg aaatggcgcg cgaaagcata gagcttacgg
    34021 cctcgcaaaa acacgacgac gacatctgcg aagtcctgcc gcgtcgcgag atcgatgccg
    34081 acaaagcaag gctcaccggc gaaatccgcg atcgagagcg cgggatcgaa cgcggcccgc
    34141 cacctggtaa gatccagcgc cgatgcgccg acgctcgtcc agatgtcgag gtgcttgcgc
    34201 aggaactctc ccatcgcgac gggagatgcg ctggccttgg tccattgccg ctgcatgtac
    34261 tccagacttt tcgcacggcc taggcccgga ttcgctttcg cccaggtcag aggatcgccc
    34321 ggatcgtcgc cctcgtcggc ctcgtaaatc agcccgaaat actcctcgtc cacctgtgtg
    34381 cggttgagaa ttcgcgtcag ataggtccgc tgctcgtaac agacgccggc ggtgttgctg
    34441 cccgccgtgg tgattgcgat cagcaaaggc tgttcgcgcg cgccaagcgc cgaatccatc
    34501 gaatcccaga catcgcggtt ttgatgctcg tgcagctcgt cgacgatcgc gcaatgcggg
    34561 ttcttgccgt cctgcgattt ggtctgcgcc gcgacaggcc gaaagaccgc ggcctcatcc
    34621 gtcgttttga tccggtgttg ttcaaccgtg aggccgagcg cctcgacggc gggctttcct
    34681 tccacctcgg cacgcaaaat catgttgcgc gccgattcga agacgatgcg ggcctgatcg
    34741 ctcgagctcg ctgcggaata gacctctgcc cccggctcgc cgtccacgat cagaaaatag
    34801 agccccattg ccgacagcag ggtcgattta ccctgcttgc gcggaacctc gacatatgcc
    34861 gtcttgaagc ggcgcatccc cgttgtggca tgaacccagc ccgcaatatt ggcgatgaga
    34921 aagcactgcc aatcgtcgag ccgcaccaac tcgcgccgcg ctgcccatcg ccctttgata
    34981 tgcggcatgg cctcgatgaa ggccgccatg tgctcggccg cgtccggatc gaagacatag
    35041 ggaaagtccg atgtgcattg ccgatcgaga tcatcaagga agcgctggca tgcctgtatc
    35101 accttgcgac acgacggcag atccccggaa acgaccagat cggcataggc aaccgcgcga
    35161 tccgtgcagg accatgcgat cgacgcagca ccgtcagcca cccaccggcc tccggcgcgg
    35221 acggaacggc gtcaccgccc caaccggatc gacaggcgcc gatgtcgcct tctcggcgcc
    35281 ggtcaggagg ctcatgaagg aggcctgctc cgagccgagg ccctccttgc gcgacgccgg
    35341 cgtgaagaaa agctcgcgct caagtggcgt gagcaccttg tccagatagg cgaggcgctg
    35401 gaccttcggc gaaccgaaac ccttctcatc ctctccgtca tcggtttcca gatcgaagtt
    35461 gatatcgtcc catttgagac ggtgcacggc atatcgctgg acctgcaacc ataccgcctc
    35521 gtcgaacgtt ccgtcgcgca gcaggaccga agcgagagag cggacaatct ccatatggcg
    35581 ttcggtgaaa tagtccggca ccggcggaag ccgagcaagg atgtaatcca gcttgattgt
    35641 catgactaac tcttgttacc ccccccctca aaaattggcg cgcgaaagaa tttacctact
    35701 gccgccggtc ctcctgtgtt tcggccaggt ttccgcccct ccccctccct tttggcccca
    35761 aaacgccaat tttgcctgtt ttttgggcat tttttggcga aatcggccaa aatcgagcca
    35821 tccgtggcta caatcgtgaa ggattatcgc tcccagcgcc gaaccgcggc gatgagtgca
    35881 gccgcaacct ccgcccgttc ggcatcggcg cggatccgtt cgatgcagga cgcttccggc
    35941 gcatcgataa ccatcaactc ggatcgcggc cccatcgcct cgacccacat cagacgctca
    36001 gctttggttg gcgcggtgac gatcagccac gccttgcctg aaacatcatc cgctaacgag
    36061 cggatcatca tatcgcgata ggccattgcc ttgcggaaga tgccggtacg ctggtcatac
    36121 cgtacacctc cgacccgaac cttgatctca tcgagatcta tcaccttgtc gccagaacca
    36181 gcacgctcct gcacccatgt cgtttttccg gaggccggag ggccacagac aatggtgagc
    36241 ggtattgccg aaggccggac accccgcggt atactgaagc cccagtctcg cggaatgatc
    36301 agtcggccat ccggcccgat tgacggctgc gcctctgcct tgagcgctcc ctgcgccgca
    36361 gaaccctcgc gcgccgtctt tgctgcatgg cagggtcgac acaaggattg caggttatcg
    36421 agatcatccg tgccgccctt cgactttggc acgatatgat cgacgctatg cgccacaacc
    36481 ggcctgccag atcgaatgca tagaacgcag aggcgcttgt cgcgctcgag gatcgcgata
    36541 cgcaaacggt cccaagcggc accataacca cgctcatgac gattgcccgc ctggccatgc
    36601 caaccacctg atggcagccc tctcttccca ggcacatcgg aaaccgatcg atgtcttttg
    36661 caccgcaccg tccccacctc gacaacggtc cgacaaccag gcaccgcgca gggcttgctg
    36721 ggcatgacat caccgaacga tagggaaaac gcagtgcgcc cggctcggga ggatcccgcc
    36781 gggcgcactg atagatgata gaaagattga tagggccgtg cgtcctaagc agtcaagagg
    36841 gtttgactta ggctggcgca aaatgtccgc gcatgcgctc gaggaccgca gtcaaagaca
    36901 cgacaagcat gttgatattt cgcgcggtcc cagtccaccc atgccgctcc agcacgtcgc
    36961 gaaacgaccg tccatgcagg caaatctcat caaccagcac gcggtcgtga atgatccgcg
    37021 cgccaccctc accccgcgcc gagggccgaa ctcgacgcac cgccatggcg acaccggccc
    37081 cgatgcgacg gcgcaaaaga tcgatcaccc tgccctcttc gatgaaggca tcaatgaact
    37141 cgccacccga gcttgagcca ccgcgcccag tctcaaggct tgagcagcgc atcccgcccg
    37201 catcatggcg ttcgaccaga tcgcgataga gccgcgcaac ctgaacctgc cccggcgaga
    37261 agggcggcgc cgccttcctc cgagccgctc ggcgggcaag atcgtcaaag acatctgccg
    37321 cgcgcacggc gttgaagccg cgccagccca tctcttcgac cttccagccg gtgctgtcct
    37381 tgggatccgg caccatgcgc agcggcgtca ccaccacctg cggcccccgc gcgggcgcca
    37441 ccgggatcag cggaccgcag ccctcgaccg gtgtggcgcg cgacagaacc gcatcgaggc
    37501 gcgcccgttc ttccgccgcc ctgccttggg ccatccgccg atattccttg gtcatgctgc
    37561 agccccttcc ccgatttcgc ggcaacgctg caacgccgcg ttgcgccgat cccaccaatc
    37621 acagtccacc gggccgagct cgccttctct ggccaagcgg ccttgcagat cgcgatagcg
    37681 ccgcaaggca ccgtccgcgc catcgcggat cttgccgagc gtccagttgt tcggccagtt
    37741 cctgttcttg cgcaggtgat ccagaagctc aggggcccaa ccctctgtga tggcagactg
    37801 accgacgcca tgcgcgaaga cagcctggat cagcggcgac gcccctccat ccgggggctg
    37861 gatgaccgca gcccattgca ggatcaggtt cgcgatcggg aagcggtcac gatccttgcc
    37921 gctcggattg gcagcagcct gctcttcgag cgccatcagc gacgcatccg acatataggc
    37981 cagcttctgg cacatgccct cgatcatctc atcgaactgc gcgacggtca gcgtcgaggt
    38041 cttcgtaagc ccgcgccgct tcaatggctc gaccagaagc cgcaaaaccc gcttttcgcc
    38101 ctgtgcctgt tcttcgctgt tcatggctat ccccgtttct cagcacgtct cgacttatcc
    38161 acaggcgcgc cctttcgatt gcgcgcttaa gtttcctttc cttatctttt catttcttct
    38221 cttctcttct ctgtccggaa gaattcggag gaaatcaggc cggaactcgg cgcaaacctt
    38281 cccatttcct cctgatttct tccgaattcc ttccgcgttc tttccggttc cttccgaatt
    38341 tcttccggcg gaagaaatgg aaagaatggg atgttcagcc gctggcccgg atttcagcca
    38401 gttccatttg ctccatcgcg tcgaggacga tatttgggcg gcgttgcttc ttggggtggt
    38461 tctcaagaag atactggtcg aggcgcagca catagatgtg atcttcggcc atggctttcg
    38521 tgccgcccgc ccgcacgatc tgatcaggca gctgggcgag acgcttccgc tcccgctcag
    38581 actctagctt gtcattatag ctgaccgtcg ctttggccgc gtcctgcacc catttgtgca
    38641 tttcgagatg gtaaaggcga acagtgccgt cttcgcaaag acaccgccgc cactcccaga
    38701 gggggccata ctccctttcg cagatccgaa tgaactcatc gaccggggta ttaaccagac
    38761 ccgcaaggat gcggggatct tccggcagcg tcccaaccgg ctgctggttt tgcgcggcaa
    38821 agatcagctc aagcgccaga cagcgcgaat ctcggtccgc caactgacga aaatcgcaat
    38881 tgccccaata ctgatgatgg aactgcatga agtagtggct cttgagctcg atccctgccg
    38941 gaattgggca ctccggcaga gcatcgacgg caaccggatg caggttgcgg cggggcacgg
    39001 tcatgcggca cctctcttcg cggctcgagc atcgactgcc atcagctgcg cttgcaggcg
    39061 ctcgatgttg cgatcagcga tccagagcct caccgtgcgt cgcgtaaccc ccagatctcg
    39121 cgccaaggcg cagatcgacg gccactcgcg cgccccgatc cgcaccgtcc ggccgcgtcc
    39181 gcgtcggccc gtctgcgcat tgccagcgcc gataccaagg gtcttgagat ggccgtgccg
    39241 gttcaggcag gtagagaccg ctgatttgac cacaccggcg gcggctgcaa cctccgcctg
    39301 ggtgcggtag aactgccctt gccactcata ccggacggta tctttggtaa ggaggccatc
    39361 gaggttgcca tgggtgcgta agcgccagaa caccgcgttc agcgatacgc cagccgctgc
    39421 cgcgacagcc ttggccccgt gatagacctg cccctgccaa tgatagcagc cgcgcccgcg
    39481 tccgggctga ccgagagcgg aatcgctcat gccgcggccc tcccgataaa ttccgtcgcg
    39541 ccgttggaag gacgggcatc gaacagatac cagctgcaat tatccttgcc ggtcatcttg
    39601 ctgtctggga tccacttgac ccgcccgatc gagacaatct tgcgcaggag ctgcttgaac
    39661 tcagccgact gccgcgtgta cgcccaatcg ctgtcaaaaa gcagccaggt cgggcgcatg
    39721 gccgcgaaat gccggatcat cggatgcagg atcgagcggg tccagggcgg gttggtgatg
    39781 atgtaatcaa catcctcggc ccagatggcc agatcgtcgg agagggcatc acagcaccgg
    39841 acatcctcat gacgcggcgc gatatcgccc gcccattggc aagacatgcc agcagcctcg
    39901 agcgtactga ccagtgccat gtctcccgca cagggttcga caaagctgtc gccccatgtc
    39961 aaatgcggca aaagcggcgc aaccgctgcc gacggcgtcg cgtaccaatc acgctcccgc
    40021 cgcgggaaat tcgatcgctt acccatggag gcgcgccttc ggatagcccg ccaatacgac
    40081 gctggccgcc tcgccgcttt cgcgcagatc tgcgtcccgg atccgcgcga ccagcacgcg
    40141 agagaaggag acgcctttgc cgtaatcgcg gctgatctcg gaatagctat caccgctcac
    40201 ggcgcggcgc aggatcgcga ggtcgcgctc atcggctgtg cgagaagaag caatatacat
    40261 tttgtccctc atgcgcattc gcgtttgttt gagaaaaggc ggggcgatct gagcagagac
    40321 cgccccgcag ttggtcaccg gagccggaca ggctggacgg tgacgaaacc ggagggccgc
    40381 aaaatctccg ggttattcgc ggcttgcgcc cttgatccgt tggaaaaatc tttccgactg
    40441 cgatttgaac cattcggcat cggcagcgga gcgcgccgct gcccgaagcg cccggcgatg
    40501 ccgggccgcg taatatctct gagccatgcg ccaaagcacc cgcatcattc cgcctccgga
    40561 tcgatgatct gaaacaccgc ttcggcaccg accaaggcga cgaccttcag cacatagcga
    40621 aaatgcgggg cattctcccg gcggagccag ttgcgcaccg tgcgcgaggt gaccgggcga
    40681 cgatccgagg tcaggacctc agctgcacgt tccgccagat cgttctcgga ctgcgcctct
    40741 gggaaggcgc gccagagcaa gctggcaaac catgcccgct cggcttcctc gccgctgcat
    40801 tttcggaaag acatttcaga aagtcctgtg ctgttgtgtc cccgtgcaga acgacgatca
    40861 tcagaacgaa gagaggatgc ggcagggcga aggctcatgc tgcgtcctcg ggaggttgag
    40921 cggccgaatt atcggcaatg taattcagca atctctcagc gacatccacc gtgcagccgc
    40981 cgcccgccat catccggctg taaagcctgc tatttccaac agcacggcca gtcaccgtag
    41041 ccggagaaac gcctgccgta gcggcgtgat gctcaattgc ggcgatgatt tcagctttag
    41101 tcatggccac aaagtggaca attgtccttc acatgtcaat ggacaattgt cttgtggctg
    41161 caagccctct caaaagacta gattgctgcc atgagcagac ggttttacga cgcacttaga
    41221 gacgcactcg aagccacggg ctggtcgatc cccacgctat gccgtgaggc cggtgtccca
    41281 acaactcaaa tcactaagtt catgcagcgt ggagcaaagg gagaacgcac atcaaccaac
    41341 gttgatgacg ccgctaaaat cgccaatgcg cttggcctca ctctcgacga aatgcttggc
    41401 gacgacacag caagccttcg gtctgaagcc gtagacttgt ggcgacaatt gaccgatgga
    41461 gagcgtcaga ttctgctagc tgctgcacga ggtcagcgcg cgcgagagga cacttctccg
    41521 acacaatcaa acgcaagcga tccaccagaa attcaagacg atctcgatcg cgcataaggt
    41581 accccactca gaacaatact agaacagtag gcaactgctc actgagctga caaccgattg
    41641 actgggcact tctgcaacaa acctgagggc gaatctgtgg ataagattac agcaaagcgg
    41701 tccgcgcgcg tgatgctagc gctgcctgcg gaaatggtgg agcggatatg acccttcccg
    41761 actggatcac agaggcgcgt gtagctctca tcatttcgat tgccagtgca tcatttacgt
    41821 tctggcaagg ctggagcgct cacgtttctg ctagggtggc aaagagcgcg caaatgcgca
    41881 aactcccgac attcgaaaaa actgaagtca aggaatctgc ggacctggac gattggagag
    41941 tgatcaccat tacggcccgc aaccatgcag aggtcagtct gcaaataaat gcagttcgcg
    42001 taacaaacca aaacggaacc attgctcact atcaagacgc acacgaacca atcgaggatc
    42061 cccgccccat aaacttcatc gacagagctc gcaaccgcgc accccaagca cgccgccttc
    42121 gcaatccatt gcccgaacat aaaggtctta actgggcgca aaggttagaa ccatcgggca
    42181 gtaagagtgg atcagggcgg cctcgcgacg ttgcaaaaat ctggatcctt gcgaagaatg
    42241 ttgattcgca taaagatttc gctttcgatt ggatatggct agatggccac gaacgttagc
    42301 gacagacctc aaccgcaacc gaaaaaccga gcgcaaaaga agaaaacgcg atggaaagca
    42361 tcgtgcgaat aaactgccta tccgtcgcat ccatcccaat ccaccacctg aacatatatc
    42421 cccccagccc gccctaaccg gcgggctttt tcatgcgctg aagcccggcg cgagcgaggc
    42481 gagcaacgcg gcccaccctg accgcaggat agcaggtgcg aatcgggctg caaatccaaa
    42541 acgtggacaa ttgtcctttt attgtgttga catggacaaa tgtccacggt tagctatatc
    42601 catccccaac cggatggagc ccgcacatgc acattcccac tgtcctgtcc gcagaagacg
    42661 ccgagcccgc tcatgccgcg ctcgcacagc gcatccttga tggggtgacg ggcgacggtt
    42721 ttcttcgcgt gacctatagc tctggcgtca tcgagaagat tcaccacatc ccggctgcgt
    42781 tgggcggaga tgtcgctcgc gcgtgccgct cgaatgagga ttttctcgtc attcggcacg
    42841 gcaggcggct ggatcgggtc gtgtatctca acctcggcca tgtcgccagc atcgcccatg
    42901 aatactaccg cgaggatcaa cgccaagaag acggtgacgc atgaccgtcc tcgcacatca
    42961 ggccgaacca gtctccggcc ccgcccggcg cattggagag ctcctctctg gcgcgtttcg
    43021 cgcggtggcg ctggtcgccg caaccatttc cgccgtcatc cttgccgcca cgatctggca
    43081 tgtcgcagcc agcgcgatca gctgggcgga cgtgcaggct ttcctcgcac cgacctcgct
    43141 ggaaacgcag ggccggagca tcgagcagct ggtcgagggg atgcggtgat gtccgatcgc
    43201 ttcacgctca tcatcccgcc gggctcgcac cgggcgctaa tgctgaccgg acctgagttt
    43261 gcgcggctct tcgacaatcg agatccgcgg ggctggtcga agccagtcac gcttttcaca
    43321 tctgatcagc cagagccact gagccccgaa gttctggcca tgctcggcca tcctgatcgc
    43381 acctgccccg cccagcccgc cgactgagct cagcagagcc gccgggatgg cagtcccggc
    43441 ggcgccaatt ccagccgcgc ctcctcctcc ctgacgcgga tggaagcccc cgaggtagct
    43501 aggacacccc gggggcaaca ttcccaacag aaccgcgccc gcggctccgg gcattcacaa
    43561 ggacagatcc atgaagcgcc tgcttttgat accagccctt tgcctgcccc tcatggccgg
    43621 ttcctgcgac gacgctgctg tcgccactca taacttgaag aaagccgccg acaacttcga
    43681 gatcaatcga cgcgtcgtgt tcttcaacgg catcaccgac aagtacatcc tgacggtaga
    43741 ggggttctgc tcgatggatc tgaactctgc cgccacggcc ttcaacgtga tctgcaagac
    43801 cggcccgagc gaatacaagc gccacacgct ggttctgtct gacaacgtga gcgcctttgt
    43861 cgagcagctc gatgccgcca aggtcagcgc ctatcactac cgcgtcacct tcaaaccgca
    43921 ggccattatc cccgacgtcg atttccgtgg cgatcttggc gagctgacga ccaacagcag
    43981 cgaattgatg cagtgaaccg tgcctgaccc tccggtgacc ggtcccgcgc ggaccggcat
    44041 cccgagcgtc agcaacgcaa ggatcgcgac atggatattc agaacagctt cgacggcatg
    44101 ccggatcggc ttccgcctcc gaccggcaac ggtggcgccg agatcatgcg cagcgcagac
    44161 cgcaagcgcc gcaaggcccc gcctgtgaag gagaccgcag aggaccgcca gcagagcgac
    44221 caaacctatg gcatcgccgc cgacgagctt cggcagtttg tcgaacagtt cgagcagctg
    44281 gatgcggaga agaaagacct gaccgagcag caaaaggagc tgatggccga ggccaaagcc
    44341 cgcggctacg acaccaaggt catgcgcaag gtcatcgcgc tgcgcaagcg cgacaaggac
    44401 gatgtggccg aggaagaggc cattctcgaa atgtacaaag cagcattggg aatgatgtga
    44461 tgaacgcttt ttccgaagtc atcgccgagg ccgcgccggc cgcatccgca accaccatcc
    44521 gctgcacggt tgcagatctg cgccgcgccg tttccctggc tgcgagcgcg accgaacgct
    44581 ggaatcacat ccctgccctc gcgtgtctcg cctttcaccc tgcggcaggc aagctcacga
    44641 tctgcggcac cgacctcgac cggctgctct ccatcgactg tcccgccgaa tgcctcgcgg
    44701 aattcggcag ctttaccctc gacgctcgcc aggtctccgc tctgttgcgc ggcgcggaag
    44761 ccaaggaaat cgtcaccatc cagcgcgaac cggcagacgc ggccggcgac gttctgtcca
    44821 tccagctcgg gccgcttacc atcaagcgcc gccaactcat cccgatcgag gactggccgg
    44881 tcatggccga gatggacggt gaacacgagg cgatcacgct cccggagggt gcattgcgca
    44941 aggtgctcga tacctgccgt cattgcatct ccagcgagga gacccgctat tacctgaacg
    45001 gggtctacat ccatgcggtt gagggcctgc ttgcgggggt cgcgacagac gggcatcgcc
    45061 tcgcgctttg ctcttccggc catcaatggc cgctcgcggc gcaaatcctg ccgacgcgcg
    45121 cggttgcaac ccttggagcg ctgctcactg tcggtggcag caatccgatc tcagtcaccg
    45181 gctggaccaa gccgcgcatg aagttcgcgg gtgaaggctg gtccctgaca gtcaagacga
    45241 tcgacggcac ctttccagac tacgatcggg tcataccgaa gcccaacggc gacaactaca
    45301 agggccgtgc ggttctcgca ccggcattgt ttcgacggat tccgcccggc atcaccagcg
    45361 agcgccacgc cgccgcaagg ctcgatctcg ccgagcgcaa actgtcgatc agcgcaccga
    45421 gtgacggctt ggacgcttcc cttccgatcg aagcggaggg agatatcgcg attggcttca
    45481 acatgcgcta cttgcgcgaa ttcgcccaga accacggcac catccgtctg cagatcaacg
    45541 gcagcggtga tgccgcactg atccattccg aggatcccga gtttcttggc gtcatcatgc
    45601 caatgcgggt gtgatcatga ccgcccacaa agccatcacc catcgcggta tcgagatcgt
    45661 gctgcccgag gtccccggcg cgccggtgac ctggacgcat gatgagagca acacgcatgg
    45721 atttgcccgg aaagtggagc acgcgatctg tcagattagc cactttctgg ggccagaccc
    45781 ggagtgcagg gtttgcctcg gcaccggagc agatgactac accgcgctgg tctatgtgcc
    45841 gtgccgtgtt tgctatccgg aggccaggga atgacgggca ctctccgaat cctgatcggc
    45901 tgcgagacgt ctggcatcgc tcgacgcgcc tttgcggcgc ttggtcatga cgtctggtcc
    45961 tgcgacatcg aggcggcaga ggacggcagc aacaggcatg tccgctgcga cattcgcaac
    46021 ggcatcctga ccgaaggatg ggatctgctt gcggtcatgc acccgccttg cacacggctg
    46081 tgccgttctg ggcggcgctg gatgagcggc cccggcaaat ggtccccgcc caagcgcctc
    46141 ccgaaagggc gcagctggag cgacatgcgc ctcgagttcg aggaaggcgt taggattttc
    46201 accgcctgct ggaccgcgcc aatcaatcgg gtcgcgatcg agaacccgga aatgaacgat
    46261 ctcgcgcgcg accggatgcc tgccgatctg cccgcgccgc acatcgtaca gccgcattgg
    46321 ttcggacacc cagaatataa gggcacaggc tggtattttc gtggactgcc agaactagtc
    46381 gcgactgcgc ccctgcccga gccggtgcgc ggatcggatg aatggagggc atggaatcgg
    46441 gtgcatcgga tgccgccggg gccggagcgc gcccgcctgc gcagccgatc ctatccgggg
    46501 atgatggaag ccgcggcgca ccagtggtgc ctcggggccg tggaagagat caggaggact
    46561 gggtgatggg agtctacctt cgctattcag ctgtagcctc tcggcttggg atcagcacga
    46621 ccatgtttta ctcccgccgc tcggcaatgg aagcagaggg gtttccgaag cctgacccca
    46681 tttttcgtcg ctaccacggc gatgacgttg aggcatggat caaggctcgc agaaaggtgg
    46741 ctgactctga taatttagct gccagcgtcg aagatgctga aatcaacttc tcggcgctgt
    46801 aaccgcaatc attggagggt gaaatgcttt tcaaagacgc attgagggac gggagcgatc
    46861 cacactatgc gccatgcacc ggcgtgtctc gtggcatcct gtattggaaa tgtccgaaga
    46921 aataccgcga ccagggctac cagcccacga gcatcaagct tggtcgcgtt ggcgaatccg
    46981 acgggctcaa catggctcga gaggcccgcc gactcaccgt cgctatgctt gaaagcctag
    47041 agcggccaac ccacgccacc ggcacatgga gttggctcat tcatcgttat gagactgacg
    47101 agttctcccc gttccatcgg cttaaggcaa actctcggaa atcctaccag gagcagctcg
    47161 atcgatggaa gccggtgatc ggtaaagtcc ggattggcgc tctgacctat gaaaagatct
    47221 cggcaatcga aaccgggatg cgtgggaaag gtagatcaac cagctacatc catcggatga
    47281 tgtcgatgct tcggatactt gctggctatg ggaaagccct gcgcgttggc gaggcgagag
    47341 acgtcgccga tacgctgtca gaaatgcgct tcagctcgcc accgcgccga acggcgaaag
    47401 taaccagaga ccagatcgaa gcgatcatcg cggccgctga tagccgaggt ttgtactcct
    47461 tctcgctcgg catcttgatc cagtggacgt acatgctccg agcagtcgat gtccgaggtc
    47521 aatggctacc tgatgacgga agcgaaggag gcatcatccg cgacggcaaa cgctggcagg
    47581 acggcctgac atgggacatg tttgcccccg atctttctca cttcgagaag gtgatcagca
    47641 aaacccgcaa gtccatgcca gagccattcc ggtttgacat cacaccggaa gttgccgcgc
    47701 gcctcagccg catcgatccg accaagcgca ttggtccagt tgtcgtctca aacctcggcc
    47761 tgccctacat ggaagagaca tggcgcacga cctttgctcg gattcgggat cggcttgatc
    47821 tgccgaaaaa cctctgggcg atggacattc gatcaggcgc gatctctgag gcccgtgacc
    47881 ttggtgcgga tccgttcagt atccgcgatg cagcccaaca cgccaacctc aagacgaccg
    47941 atcgctatat gagaggcaaa tccgagagcg cagccaagat agtaaaactg cggacccggc
    48001 aataaaatca cgtttcaacg ccgtctatca acatactgac tataaaagat aattctttcg
    48061 cgtcgcct
//
