# Supplementary material for: Characterization of the virome of Paracoccus spp. (Alphaproteobacteria) by combined in silico and in vivo approaches
Source: Sci Rep. 2019 May 27;9:7899. doi: 10.1038/s41598-019-44460-4 (PMC6536676; doi:10.1038/s41598-019-44460-4)
Supplement: Supplementary file 2 — Supplementary Dataset 1 [file 41598_2019_44460_MOESM2_ESM.zip › vB_PamS_Pami5.gbk]

LOCUS       NC_022041              43615 bp    DNA              UNK 01-JAN-1980
DEFINITION  Paracoccus aminophilus JCM 7686, complete genome.
ACCESSION   NC_022041
VERSION     NC_022041.1
KEYWORDS    .
SOURCE      .
  ORGANISM  .
            .
FEATURES             Location/Qualifiers
     repeat_region   1..48
                     /note="Attachment site in tRNA-Gly(TCC), 48/48"
     gene            369..764
                     /locus_tag="pami5_p01"
                     /old_locus_tag="JCM7686_RS13165"
     CDS             369..764
                     /note="hypothetical protein"
                     /product="hypothetical protein"
                     /locus_tag="pami5_p01"
                     /old_locus_tag="JCM7686_RS13165"
                     /protein_id="WP_020951314.1"
     gene            867..1073
                     /locus_tag="pami5_p02"
                     /old_locus_tag="JCM7686_RS13170"
     CDS             867..1073
                     /note="hypothetical protein, Uncharacterized conserved
                     protein YjbJ based on COG"
                     /product="CsbD-family protein"
                     /COG="COG3237"
                     /locus_tag="pami5_p02"
                     /old_locus_tag="JCM7686_RS13170"
                     /protein_id="WP_020951315.1"
     gene            1118..1591
                     /locus_tag="pami5_p03"
                     /old_locus_tag="JCM7686_RS23515"
     CDS             1118..1591
                     /note="hypothetical protein, PRC-barrel domain found in
                     photosystem reaction centre subunit H"
                     /product="hypothetical protein"
                     /locus_tag="pami5_p03"
                     /old_locus_tag="JCM7686_RS23515"
                     /protein_id="WP_051201567.1"
     gene            complement(2481..2999)
                     /locus_tag="pami5_p04"
                     /old_locus_tag="JCM7686_RS13180"
     CDS             complement(2481..2999)
                     /note="Uncharacterized membrane protein YhiD, involved in
                     acid resistance based on COG"
                     /product="hypothetical protein"
                     /COG="COG1285"
                     /locus_tag="pami5_p04"
                     /old_locus_tag="JCM7686_RS13180"
                     /protein_id="WP_020951317.1"
     repeat_region   3795..5344
     gene            complement(3796..4110)
                     /locus_tag="pami5_p05"
                     /old_locus_tag="JCM7686_RS13185"
     CDS             complement(3796..4110)
                     /note="hypothetical protein"
                     /product="hypothetical protein"
                     /locus_tag="pami5_p05"
                     /old_locus_tag="JCM7686_RS13185"
                     /protein_id="WP_041527354.1"
     gene            4182..5384
                     /locus_tag="pami5_p06"
                     /old_locus_tag="JCM7686_RS13190"
     CDS             4182..5384
                     /note="DNA polymerase IV involved in DNA repair based on
                     COG"
                     /product="DNA polymerase IV"
                     /COG="COG0389"
                     /locus_tag="pami5_p06"
                     /old_locus_tag="JCM7686_RS13190"
                     /protein_id="WP_020951318.1"
     gene            5479..6210
                     /locus_tag="pami5_p07"
                     /old_locus_tag="JCM7686_RS13195"
     CDS             5479..6210
                     /note="Endonuclease YncB, thermonuclease family based on
                     COG"
                     /product="putative thermonuclease-family endonuclease
                     YncB"
                     /COG="COG1525"
                     /locus_tag="pami5_p07"
                     /old_locus_tag="JCM7686_RS13195"
                     /protein_id="WP_020951319.1"
     gene            complement(6385..7644)
                     /locus_tag="pami5_p08"
     CDS             complement(6385..7644)
                     /note="hypothetical protein"
                     /product="hypothetical protein"
                     /locus_tag="pami5_p08"
     repeat_region   7870..9964
     gene            complement(7884..8507)
                     /locus_tag="pami5_p09"
                     /old_locus_tag="JCM7686_RS13200"
     CDS             complement(7884..8507)
                     /note="Putative SOS response-associated peptidase YedK
                     based on COG"
                     /product="SOS response-associated peptidase"
                     /COG="COG2135"
                     /locus_tag="pami5_p09"
                     /old_locus_tag="JCM7686_RS13200"
                     /protein_id="WP_020951321.1"
     gene            complement(8759..8968)
                     /locus_tag="pami5_p10"
                     /old_locus_tag="JCM7686_RS13205"
     CDS             complement(8759..8968)
                     /note="hypothetical protein"
                     /product="hypothetical protein"
                     /locus_tag="pami5_p10"
                     /old_locus_tag="JCM7686_RS13205"
                     /protein_id="WP_020949555.1"
     gene            complement(8989..9621)
                     /locus_tag="pami5_p11"
                     /old_locus_tag="JCM7686_RS13210"
     CDS             complement(8989..9621)
                     /note="N-acetylmuramoyl-L-alanine amidase based on
                     pfam01510"
                     /product="N-acetylmuramoyl-L-alanine amidase"
                     /locus_tag="pami5_p11"
                     /old_locus_tag="JCM7686_RS13210"
                     /protein_id="WP_041527914.1"
     gene            complement(9686..9982)
                     /locus_tag="pami5_p12"
                     /old_locus_tag="JCM7686_RS13215"
     CDS             complement(9686..9982)
                     /note="hypothetical protein; putative holin"
                     /product="hypothetical protein"
                     /locus_tag="pami5_p12"
                     /old_locus_tag="JCM7686_RS13215"
                     /protein_id="WP_020951323.1"
     gene            complement(10242..10763)
                     /locus_tag="pami5_p13"
     CDS             complement(10242..10763)
                     /note="hypothetical protein; TIGR02646 family protein"
                     /product="hypothetical protein"
                     /locus_tag="pami5_p13"
     gene            complement(10760..11971)
                     /locus_tag="pami5_p14"
                     /old_locus_tag="JCM7686_RS13225"
     CDS             complement(10760..11971)
                     /note="Predicted ATP-binding protein involved in virulence
                     based on COG"
                     /product="predicted ATP-binding protein involved in
                     virulence"
                     /COG="COG3950"
                     /locus_tag="pami5_p14"
                     /old_locus_tag="JCM7686_RS13225"
                     /protein_id="WP_051201568.1"
     gene            complement(11968..13941)
                     /locus_tag="pami5_p15"
                     /old_locus_tag="JCM7686_RS13230"
     CDS             complement(11968..13941)
                     /note="hypothetical protein"
                     /product="hypothetical protein"
                     /locus_tag="pami5_p15"
                     /old_locus_tag="JCM7686_RS13230"
                     /protein_id="WP_041527356.1"
     repeat_region   11975..19636
     gene            complement(13806..14471)
                     /locus_tag="pami5_p16"
     CDS             complement(13806..14471)
                     /note="hypothetical protein"
                     /product="hypothetical protein"
                     /locus_tag="pami5_p16"
     gene            complement(14468..16519)
                     /locus_tag="pami5_p17"
                     /old_locus_tag="JCM7686_RS13240"
     CDS             complement(14468..16519)
                     /note="hypothetical protein"
                     /product="hypothetical protein"
                     /locus_tag="pami5_p17"
                     /old_locus_tag="JCM7686_RS13240"
                     /protein_id="WP_020952171.1"
     gene            complement(16520..16891)
                     /locus_tag="pami5_p18"
                     /old_locus_tag="JCM7686_RS13245"
     CDS             complement(16520..16891)
                     /note="hypothetical protein"
                     /product="hypothetical protein"
                     /locus_tag="pami5_p18"
                     /old_locus_tag="JCM7686_RS13245"
                     /protein_id="WP_020951327.1"
     gene            complement(16876..17442)
                     /locus_tag="pami5_p19"
                     /old_locus_tag="JCM7686_RS13250"
     CDS             complement(16876..17442)
                     /note="hypothetical protein"
                     /product="hypothetical protein"
                     /locus_tag="pami5_p19"
                     /old_locus_tag="JCM7686_RS13250"
                     /protein_id="WP_020952154.1"
     gene            complement(17442..18119)
                     /locus_tag="pami5_p20"
                     /old_locus_tag="JCM7686_RS13255"
     CDS             complement(17442..18119)
                     /note="hypothetical protein"
                     /product="hypothetical protein"
                     /locus_tag="pami5_p20"
                     /old_locus_tag="JCM7686_RS13255"
                     /protein_id="WP_020952155.1"
     gene            complement(18119..20995)
                     /locus_tag="pami5_p21"
                     /old_locus_tag="JCM7686_RS13260"
     CDS             complement(18119..20995)
                     /note="hypothetical protein"
                     /product="hypothetical protein"
                     /locus_tag="pami5_p21"
                     /old_locus_tag="JCM7686_RS13260"
                     /protein_id="WP_020951328.1"
     repeat_region   19728..22727
     gene            complement(20995..21144)
                     /locus_tag="pami5_p22"
     CDS             complement(20995..21144)
                     /note="hypothetical protein"
                     /product="hypothetical protein"
                     /locus_tag="pami5_p22"
     gene            complement(21141..21551)
                     /locus_tag="pami5_p23"
                     /old_locus_tag="JCM7686_RS23520"
     CDS             complement(21141..21551)
                     /note="phage tail tube protein"
                     /product="phage tail tube protein"
                     /locus_tag="pami5_p23"
                     /old_locus_tag="JCM7686_RS23520"
                     /protein_id="WP_051201569.1"
     gene            complement(21551..22000)
                     /locus_tag="pami5_p24"
                     /old_locus_tag="JCM7686_RS13270"
     CDS             complement(21551..22000)
                     /note="phage tail tube protein, major tail tube protein"
                     /product="phage tail tube protein"
                     /locus_tag="pami5_p24"
                     /old_locus_tag="JCM7686_RS13270"
                     /protein_id="WP_020952173.1"
     gene            complement(22064..22270)
                     /locus_tag="pami5_p25"
                     /old_locus_tag="JCM7686_RS13275"
     CDS             complement(22064..22270)
                     /note="hypothetical protein"
                     /product="hypothetical protein"
                     /locus_tag="pami5_p25"
                     /old_locus_tag="JCM7686_RS13275"
                     /protein_id="WP_020951330.1"
     gene            complement(22263..22799)
                     /locus_tag="pami5_p26"
                     /old_locus_tag="JCM7686_RS13280"
     CDS             complement(22263..22799)
                     /note="hypothetical protein"
                     /product="hypothetical protein"
                     /locus_tag="pami5_p26"
                     /old_locus_tag="JCM7686_RS13280"
                     /protein_id="WP_051201570.1"
     gene            22834..23037
                     /locus_tag="pami5_p27"
                     /old_locus_tag="JCM7686_RS23525"
     CDS             22834..23037
                     /note="hypothetical protein"
                     /product="hypothetical protein"
                     /locus_tag="pami5_p27"
                     /old_locus_tag="JCM7686_RS23525"
                     /protein_id="WP_051201571.1"
     gene            complement(23052..23438)
                     /locus_tag="pami5_p28"
                     /old_locus_tag="JCM7686_RS13290"
     CDS             complement(23052..23438)
                     /note="DUF3168 domain-containing protein"
                     /product="hypothetical protein"
                     /locus_tag="pami5_p28"
                     /old_locus_tag="JCM7686_RS13290"
                     /protein_id="WP_020951332.1"
     repeat_region   23057..28229
     gene            complement(23435..23767)
                     /locus_tag="pami5_p29"
     CDS             complement(23435..23767)
                     /note="phage head-tail adaptor protein"
                     /product="phage head-tail adaptor protein"
                     /COG="COG5614"
                     /locus_tag="pami5_p29"
     gene            complement(23764..24270)
                     /locus_tag="pami5_p30"
                     /old_locus_tag="JCM7686_RS13305"
     CDS             complement(23764..24270)
                     /note="phage head-tail connector protein"
                     /product="phage head-tail connector protein"
                     /locus_tag="pami5_p30"
                     /old_locus_tag="JCM7686_RS13305"
                     /protein_id="WP_020949983.1"
     gene            complement(24267..24755)
                     /locus_tag="pami5_p31"
     CDS             complement(24267..24755)
                     /note="hypothetical protein"
                     /product="hypothetical protein"
                     /locus_tag="pami5_p31"
     gene            complement(24825..26114)
                     /locus_tag="pami5_p32"
                     /old_locus_tag="JCM7686_RS13310"
     CDS             complement(24825..26114)
                     /note="Predicted phage phi-C31 gp36 major capsid-like
                     protein based on COG"
                     /product="phage major capsid protein"
                     /COG="COG4653"
                     /locus_tag="pami5_p32"
                     /old_locus_tag="JCM7686_RS13310"
                     /protein_id="WP_020949982.1"
     gene            complement(26127..26972)
                     /locus_tag="pami5_p33"
                     /old_locus_tag="JCM7686_RS13315"
     CDS             complement(26127..26972)
                     /note="ATP-dependent protease ClpP, protease subunit"
                     /product="ATP-dependent protease ClpP, protease subunit"
                     /COG="COG0740"
                     /locus_tag="pami5_p33"
                     /old_locus_tag="JCM7686_RS13315"
                     /protein_id="WP_020949981.1"
     gene            complement(26950..28197)
                     /locus_tag="pami5_p34"
                     /old_locus_tag="JCM7686_RS13320"
     CDS             complement(26950..28197)
                     /note="Phage portal protein BeeE  based on COG"
                     /product="phage portal protein"
                     /COG="COG4695"
                     /locus_tag="pami5_p34"
                     /old_locus_tag="JCM7686_RS13320"
                     /protein_id="WP_020950737.1"
     gene            complement(28197..29900)
                     /locus_tag="pami5_p35"
                     /old_locus_tag="JCM7686_RS13325"
     CDS             complement(28197..29900)
                     /note="Phage terminase-like protein, large subunit,
                     contains N-terminal HTH domain based on COG"
                     /product="phage terminase large subunit"
                     /COG="COG4626"
                     /locus_tag="pami5_p35"
                     /old_locus_tag="JCM7686_RS13325"
                     /protein_id="WP_020951334.1"
     gene            complement(29887..30369)
                     /locus_tag="pami5_p36"
                     /old_locus_tag="JCM7686_RS13330"
     CDS             complement(29887..30369)
                     /note="hypothetical protein; putative terminase small
                     subunit"
                     /product="hypothetical protein"
                     /locus_tag="pami5_p36"
                     /old_locus_tag="JCM7686_RS13330"
                     /protein_id="WP_020951335.1"
     gene            complement(30369..30518)
                     /locus_tag="pami5_p37"
     CDS             complement(30369..30518)
                     /note="hypothetical protein"
                     /product="hypothetical protein"
                     /locus_tag="pami5_p37"
     gene            complement(30523..30867)
                     /locus_tag="pami5_p38"
                     /old_locus_tag="JCM7686_RS13335"
     CDS             complement(30523..30867)
                     /note="hypothetical protein"
                     /product="hypothetical protein"
                     /locus_tag="pami5_p38"
                     /old_locus_tag="JCM7686_RS13335"
                     /protein_id="WP_041527360.1"
     gene            complement(30870..31169)
                     /locus_tag="pami5_p39"
     CDS             complement(30870..31169)
                     /note="hypothetical protein"
                     /product="hypothetical protein"
                     /locus_tag="pami5_p39"
     gene            complement(31205..32140)
                     /locus_tag="pami5_p40"
                     /old_locus_tag="JCM7686_RS13345"
     CDS             complement(31205..32140)
                     /note="hypothetical protein"
                     /product="hypothetical protein"
                     /locus_tag="pami5_p40"
                     /old_locus_tag="JCM7686_RS13345"
                     /protein_id="WP_051201572.1"
     gene            complement(32137..32466)
                     /locus_tag="pami5_p41"
     CDS             complement(32137..32466)
                     /note="hypothetical protein"
                     /product="hypothetical protein"
                     /locus_tag="pami5_p41"
     gene            complement(32463..34307)
                     /locus_tag="pami5_p42"
                     /old_locus_tag="JCM7686_RS13350"
     CDS             complement(32463..34307)
                     /note="Phage- or plasmid-associated DNA primase based on
                     COG"
                     /product="phage-associated DNA primase"
                     /COG="COG3378"
                     /locus_tag="pami5_p42"
                     /old_locus_tag="JCM7686_RS13350"
                     /protein_id="WP_020951338.1"
     gene            complement(34304..35440)
                     /locus_tag="pami5_p43"
                     /old_locus_tag="JCM7686_RS13355"
     CDS             complement(34304..35440)
                     /note="DNA primase (bacterial type) based on COG"
                     /product="DNA primase"
                     /COG="COG0358"
                     /locus_tag="pami5_p43"
                     /old_locus_tag="JCM7686_RS13355"
                     /protein_id="WP_020951339.1"
     gene            complement(35433..35762)
                     /locus_tag="pami5_p44"
                     /old_locus_tag="JCM7686_RS13360"
     CDS             complement(35433..35762)
                     /note="hypothetical protein; partial DNA-directed RNA
                     polymerase subunit B domain"
                     /product="hypothetical protein"
                     /locus_tag="pami5_p44"
                     /old_locus_tag="JCM7686_RS13360"
                     /protein_id="WP_020951340.1"
     gene            complement(35755..36222)
                     /locus_tag="pami5_p45"
                     /old_locus_tag="JCM7686_RS13365"
     CDS             complement(35755..36222)
                     /note="hypothetical protein"
                     /product="hypothetical protein"
                     /locus_tag="pami5_p45"
                     /old_locus_tag="JCM7686_RS13365"
                     /protein_id="WP_041527362.1"
     repeat_region   36095..36707
     gene            complement(36186..36341)
                     /locus_tag="pami5_p46"
     CDS             complement(36186..36341)
                     /note="hypothetical protein"
                     /product="hypothetical protein"
                     /locus_tag="pami5_p46"
     gene            complement(36338..36691)
                     /locus_tag="pami5_p47"
                     /old_locus_tag="JCM7686_RS13370"
     CDS             complement(36338..36691)
                     /note="hypothetical protein"
                     /product="hypothetical protein"
                     /locus_tag="pami5_p47"
                     /old_locus_tag="JCM7686_RS13370"
                     /protein_id="WP_041527103.1"
     gene            36890..37549
                     /locus_tag="pami5_p48"
                     /old_locus_tag="JCM7686_RS13380"
     CDS             36890..37549
                     /note="hypothetical protein; DUF4145 domain-containing
                     protein"
                     /product="hypothetical protein"
                     /locus_tag="pami5_p48"
                     /old_locus_tag="JCM7686_RS13380"
                     /protein_id="WP_041527364.1"
     gene            37546..37893
                     /locus_tag="pami5_p49"
     CDS             37546..37893
                     /note="hypothetical protein"
                     /product="hypothetical protein"
                     /locus_tag="pami5_p49"
     gene            37886..38200
                     /locus_tag="pami5_p50"
     CDS             37886..38200
                     /note="XRE-family transcriptional regulator; putative
                     lysogeny-lysis regulator"
                     /product="XRE-family transcriptional regulator"
                     /locus_tag="pami5_p50"
     gene            38223..38357
                     /locus_tag="pami5_p51"
     CDS             38223..38357
                     /note="hypothetical protein"
                     /product="hypothetical protein"
                     /locus_tag="pami5_p51"
     gene            38437..38838
                     /locus_tag="pami5_p52"
                     /old_locus_tag="JCM7686_RS13390"
     CDS             38437..38838
                     /note="hypothetical protein"
                     /product="hypothetical protein"
                     /locus_tag="pami5_p52"
                     /old_locus_tag="JCM7686_RS13390"
                     /protein_id="WP_020951345.1"
     gene            38835..39083
                     /locus_tag="pami5_p53"
                     /old_locus_tag="JCM7686_RS13395"
     CDS             38835..39083
                     /note="hypothetical protein"
                     /product="hypothetical protein"
                     /locus_tag="pami5_p53"
                     /old_locus_tag="JCM7686_RS13395"
                     /protein_id="WP_041527366.1"
     gene            39083..39286
                     /locus_tag="pami5_p54"
     CDS             39083..39286
                     /note="hypothetical protein"
                     /product="hypothetical protein"
                     /locus_tag="pami5_p54"
     gene            39286..39486
                     /locus_tag="pami5_p55"
                     /old_locus_tag="JCM7686_RS13400"
     CDS             39286..39486
                     /note="hypothetical protein"
                     /product="hypothetical protein"
                     /locus_tag="pami5_p55"
                     /old_locus_tag="JCM7686_RS13400"
                     /protein_id="WP_041527367.1"
     gene            39656..39859
                     /locus_tag="pami5_p56"
                     /old_locus_tag="JCM7686_RS13405"
     CDS             39656..39859
                     /note="hypothetical protein"
                     /product="hypothetical protein"
                     /locus_tag="pami5_p56"
                     /old_locus_tag="JCM7686_RS13405"
                     /protein_id="WP_020951348.1"
     gene            39856..41967
                     /locus_tag="pami5_p57"
                     /old_locus_tag="JCM7686_RS13410"
     CDS             39856..41967
                     /note="Site-specific DNA-cytosine methylase based on COG"
                     /product="DNA (cytosine-5-)-methyltransferase"
                     /COG="COG0270"
                     /locus_tag="pami5_p57"
                     /old_locus_tag="JCM7686_RS13410"
                     /protein_id="WP_020951349.1"
     gene            41967..42275
                     /locus_tag="pami5_p58"
     CDS             41967..42275
                     /note="Helix-turn-helix domain; This domain is a
                     DNA-binding helix-turn-helix domain based on pfam12728"
                     /product="DNA-binding protein - excisionase"
                     /locus_tag="pami5_p58"
     gene            42164..43219
                     /locus_tag="pami5_p59"
                     /old_locus_tag="JCM7686_RS13415"
     CDS             42164..43219
                     /note="Site-specific recombinase XerD based on COG"
                     /product="phage tyrosine integrase"
                     /COG="COG4974"
                     /locus_tag="pami5_p59"
                     /old_locus_tag="JCM7686_RS13415"
                     /protein_id="WP_020951350.1"
BASE COUNT     8504 a  13899 c  12482 g   8371 t
ORIGIN
        1 agccttccaa gctgaatacg tgggttcgat tcccatcacc cgctccaaaa tcatcgctta
       61 tatcaaagac ttaatggcga cccaccgttt cgcgctatgg cggcgtgcgg acagaaaagc
      121 ccatgatcgg acgctaagtt cgctcgagtc ccgaagaaac tcccgaagcg agttctcgat
      181 tcgtccgcag gcgattcttt cggaggtgct gtcatgatcg gcaccacccc caccccgccc
      241 cctgagcgct gtttgacgtg cggcggccgc ggcttgatcc attggcaccc atattgggac
      301 aacggccacc atccgtgccc ggggtgcacc aagccggaaa cgccaaaggc tgatcaggag
      361 gtgcagacat gaccgccccc acaaatcccg cccctacggt gtgcagcaaa ctcaatgctg
      421 tcgccgatgc tctaaacaaa tgggcagatg cggtgcggga cggcagacag gtcgagccga
      481 gcgtaaccgg cctgcggctc atggcgacag cggttagatc cgccgcgatt cagcccgcca
      541 gcgcgcagcc ggagtgcggc acgaccatcg caaccattgc cgccgtagcg caggaggccc
      601 gaggcgttta cgagggcgat cccttggcaa tcgacgcaat cgaccacatg gaatatttgc
      661 tgatcgccgc gatccagccc gccagcgcac agccagtggc caaaatgagc ttggagatta
      721 ccggcagtaa ttcgctcgcg ccgaacacaa aggtgagcag ataatcgccg attattagcg
      781 attcacatta atgaaggaac gactgaagcc taatagagtt cttcctccat atgcaatgca
      841 tatcaagcat ccataaggag gtcattatga actgggatat catccaaggg aaatgggacc
      901 aaatgaaggg gagcatcaag gaaaagtggg gcgatctcac tgacgatgaa ttgacccaaa
      961 tctccgggca gcaagataag ttatctggaa agctccaaga gaaatatggc tggaccaagg
     1021 atcgggctga agacgagatc aaccgcttcc ttgtcgacaa ggacaaaacc taatccttgc
     1081 cacaactgca cccgctgcta aattaaggag aatagccatg aagcatcgta ttgtttccgt
     1141 ttttgttgca agcgctttgc ttgctgctcc ggcattcgca caaacgacca gccctgcaac
     1201 cgacccaaca gtcgaggcac cttccacctc aggcgcggca cccgtaacgc ctacggcgac
     1261 acccggcgag gttgtgatag ttgtgcctga agggtacgtc ttgaccgagt tgacctcggt
     1321 aacgtccgac caactaaagg gtgtcaatgt ctacgatcag cacgactcga agattgctga
     1381 aattgcggat gtcgtgatcg gcgctgacag caaggtaact ggtgtaatca ctgacgttgg
     1441 cggctttctc ggtattggag aacatcgggt ctcactctca cccgagcagg tcaaggtcta
     1501 caagaattca aaaaatgaca tacgtgccta tgtttcgatg tccaaagatg agctgaaagc
     1561 gctccctgag ttcaaagctc ccaatcaata aattcccgaa gacatcttag attggggcgc
     1621 gacagtttct gtcgcgcccc tttcgcacat taattcggcg gctccggcga aatacgacag
     1681 cgggacgttt actgtacata ccgtcatgat catgagccga tttcacgcgt tatgggatct
     1741 aggaaaacat gcttaagtgg tcgccccaaa agcaaaagga gataacagca aagcggcagg
     1801 ctgttcctcc cgccgcttcg ctttccagct actatttaat gacggtgcca gcattggccg
     1861 attggcaata ccttgtccgt acaacttcac cggaaagtgc tgaagctaag ctcggtcaca
     1921 ttatagtggc aagcgaacca actccacgta cagtttagct gcgttgagct ttactctgct
     1981 cgtttccatc agcctgcttg gactgccctt tttcgggaac gtcagcatgc ttaggcgttt
     2041 tatcatccga gcgattctgc tcttgttgcg ccggtgactg tttctcagtg gatttttggt
     2101 cggggctcat caagaagcct ccataacacc acaccggata tacggtatgg atgaatacta
     2161 catggtgctt cgacgcgctt caatccagtc ggctcctgca acataatttc acagcactgt
     2221 ttcaaaacga aagaattcag attccgtcga ccttcctcaa agcaatattt tgcgatgggt
     2281 ccctgcccta tgctttcggt tcaggtgggc ccgcggacca cagtgcctac cgccatcagg
     2341 tcatcgctgg cgagccgttc tggtaggtga tgactgtgcc gacgccgcca agcagaatag
     2401 cggcgaccag aagccccatg caatgtcagc tccgatgccc gaggcgacct aagctgttcc
     2461 gacgctatcg accgaatccg tcatcgttct tcactgctcc tctcgtcgct cccgtttggg
     2521 acgatctgtg acttcacccc cttaagcagc cagagtatgg caaggacgag cagagtcgca
     2581 atcaacgcaa gtccgatctt gccgataccg caggacaggc cgatcgctcc cgccatccac
     2641 atcccggcac cggtagtgag ccccttgatt tgaccagaag agaaaatgat cgatccagcc
     2701 gctaggaaag ccacacccga cgtcactgca ctaatgataa ctagcggatc gacctcctgt
     2761 gcgctcggat cggtctggac cagctgcaca atctcgaagc tgagaagcgc aaacatacaa
     2821 gcgcccattg aaatgaggat gtgcgttcgt agacctgcag actgagcgtt tacctctcgc
     2881 tcaaagccga tcagcccgcc caaaacagcc gctataagca gccgaacgcc cgcaaccagc
     2941 ggaggtgtgg cttcgaagga ggcaaagact tcggaccaaa cctcagatag ctgttccatc
     3001 cttctgcacc cctcactcca tttgactgat ttgttgtaat gggcatcagg ctccaaggct
     3061 agattcgtca tgcctccaat tgacttaagc agatttgaag ccgcgacgag tcaaagaggc
     3121 gcagctaggg ccgaggacac taatcagaag gttttgccct aacgctgcct catcagcgct
     3181 ccatcaatct taggtcgctg tagcacctta gccagaaccg aaggcgcgct gagctatatt
     3241 tcaagttcat cgtgttcggt catgatcacc agcatagcgg caggctagcc ctctactggc
     3301 cacggcttgc tttcaagcag atcccgcagg ggcgactcgg gaacatctgc aagatgagat
     3361 cggccggtcc cgtggtctgg tgaggccgcg tagcggcgat actaggctgg gtgcgctgcg
     3421 cacgtgatta gagcaggcgt aagaggcact cctcccacag ctcgaccgtg ggccagtcct
     3481 cagcgatgat ccgcgtcacg gtcccgtcag gatcgacgcc ccgccggacg agtaaatacg
     3541 gcggacaaat cgcacctatc caaatagcca gatggcgcaa acctatactt gttcatatat
     3601 gtcgtctcgt tgttacaagt tccgattttg ttgccgagta aagcgtttaa cgatttgcgc
     3661 tcctgaccgg gtaaggactg tttccagtgc ccggtcagcc aatcattctc cccggtcgct
     3721 gccattcaac gagcgcgaag aggcggtctt cagatgggtc gccgccaaat ctggtggcgc
     3781 aatgtgacca acgcgtcacc gcatccgccc ccgatgagct tcctcaatca gcctggccac
     3841 acggcgcagc tcctgctgtc gcagccctgc aactgggatc gcggcgcctt tgtcccacgc
     3901 gatccggagc atgtccccct tgggatgatc cttgcaggcg atccagaggg caacgttgac
     3961 gttcgcgtcc acgcgcacat ccagcccggc cgtgcgcgcc gcagcggtgt gcagggtgtc
     4021 gatcgcgcgt atcagctcct cgcgcccggc gatctgttct gaccaggcac cgccaaaggc
     4081 aacgttccgc agctgatctt tcctgtccat ttcgtcctct tgcgattctt gagaacaaaa
     4141 atagaacaga tgggacagaa atccagccac tccgtagcga catgaccccg ttccgcgtcc
     4201 tctacattga tatgaattcg ttttttgcct cggtcgagca acagctcgag cccgcactgc
     4261 gcggcaagcc ggtggcgatc acggcggtcg attcggaggc aggagcctgc gtcgccgcga
     4321 gctacgaggc caaggccttt ggcgtccgca acggcacgcg cgtcgccgag gcgcgactgc
     4381 tttgtccggg catcatcttc cgcgcctcgc gtcatcgcgt ctatgtccgc ttcaacctcg
     4441 cggtcgccga tgtgctcgat cgccacgccg agctgaccca tattcgcagc gtcgatgagt
     4501 tccagctcgc gctgtctggg gaggcgcaaa cgctcgaggg cgcggccgcg ctggtcaccc
     4561 ggctcaaagc ggccgtggcg gcggaggtgg gccctgccct gcgtttctcg gccgggatcg
     4621 gccccaacca tctgctggcg aagatcgcgg ggaaattgga gaagcccgac ggcttccagt
     4681 ggctcgcgcc cgagaacatg cccgagcgca tagcccacct ggtcctggac gatctgccgg
     4741 ggatctcacg cgcgctgaag gagcgcctct atcgcgcgcg ggtcttcgat gtgcccacgc
     4801 tctgtcagct cgatccgcgc catgcccggc agatctggcg atcggtcgag ggcgaacgat
     4861 tcgtgcggat gctgcaaggc atggatatcc cgatcatgcc gacggtccgc ggcggctatg
     4921 gcaattccaa agtcctctcg ccagaattca gggatcctcg caaagcctat caggtcgggc
     4981 gctggctgac cgagaaagca gccgcccgcc tgcgccgcga tggccgcgtg gccggacgtt
     5041 tctcgctcac cgtgtcattc ctatctgggc agagctgggt ccgaggcgtg tcctgctttc
     5101 cgacgcagga cacgtcattc ttcctgcggc tgcatcgggc gctctggcgc gcgctgtggc
     5161 gcggcgggcg gcccgggccg gttctgtcga tgggggtgaa cctgaccaat gtcgatctgc
     5221 tcacggcgcg ccaaggtgat ctattggctc cgctcgcgcc tgccgagcgc acccgcggcg
     5281 aagaggtctc agtcgcggtt gaccagatca acgcgcggtt cggcgacggc atgattcgct
     5341 atggcgtcaa ccaaactcac cccgggttct tcgaacgagg gtgacgaggt ccctaaagtt
     5401 ttctccgctt tttccttgcg accgtcgagg ttttcgcggc acatctgtct gccgtgagat
     5461 cacccccgcg ctggggccat ggaccgcaac gagcagaaaa cagtccgaag tgggtttgga
     5521 tcggtgaaaa gccatcatct cgcctgtctc ctttccctcg ctctggcgac cggctgctcg
     5581 ccaccggccg agaccatcaa ggacgcacag tcagccccag ctggtcgtgc gatcgcggtc
     5641 gatggcgaca ctttgcggct tggggcggag cgaattcgca tccacggtat agacgccccg
     5701 gaacgcgatc agagctgcgc gagcgccaat ggcggctctt ggccctgcgg gaaggcggcg
     5761 gaggaggccc tgcagcgcat ggtcaaagac ggggatgtgt cctgccggcc cgtcgtgatt
     5821 gatcgctacc agcgcgtcgt ggcaaggtgc accgtgaacg gtaaggacct cggtcagatg
     5881 atggtccggc agggatacgc ttgggccttc gtgcgctact cgagcgagta cgcgagcgat
     5941 gaggccgccg ctcgcagaga gcggcgggct atctggcaga gccccacgca accagcttgg
     6001 gaatatcgct ccgatcgtcg ggcccaagct gtgcatcagg ccccagaaaa ttgcgccatt
     6061 aaaggaaaca tcagccgctc tggtcagcgc atttaccaca cgccccaatc acgagactat
     6121 gcgaagaccc acatcagtga ggcgaaaggc gaacgctggt tttgcgatga agcctcggcc
     6181 gtcgcagcag gttggcgtcg cgctcgatga gactggtaag cgaggtaggc cttgggtgga
     6241 tgtccaaggt cgccgaccat ccgcagtggg ctccctgtgt tacacttggc ctaccgtgat
     6301 agctttgagg aacgatacca ccgtttactt gtgctgtggc agcgcgctcg atatgagcga
     6361 agtgcttgat tgtgtcggcg cgaattaaac tcctcgcaca tgaaaccaca tctggttaag
     6421 cagaatgcca tcactatgag ccacaagccg ccaagtgccg ggtccttgca cttgtgcccc
     6481 tatggaaaag ctgcaaaaaa cggataatga ggaaccttcc ggttgcggca cttcaactgc
     6541 aatccgtgct ttctcgaagt tgtcgtgtac caaactcaca aatatgccaa cctgcttttc
     6601 aaattgctcc ttgaaagaaa ataaagctat ggcattgacc acgagatcaa acggaaaatt
     6661 tcggatgtct atccaactcc agccaattcg gttgaccgtg ggcagtcctc tgtcgatctc
     6721 tgccccatcg tgcaacgcaa ggcaatttac agaaaatccg gaatctaaat gttctgcttg
     6781 tacggccata acatcgtcag tgaaataact gtcgccagac attccaccta gagctaagtc
     6841 tccgaataag taaacttttt cgccctcacc aagcctttct atgtaggttg gctggccgaa
     6901 ctctcctggc aatcgagaac ctcgccctac gactatttga aagcttcccg ccggcaacga
     6961 cccttcaacg aagtgtatgt ccccgccatc gccgccacgg ccacctacgg cgctttcgcc
     7021 gagagccccc tcacccgcgc cgccagcgcc atatgggata tcaaaaagat tcccaaaaaa
     7081 ctctctgtcc caacgctcta atgcagaagg gtctacaaga ataccattct tgaacacact
     7141 tccaccattt ccgcctgctc cgccacgcgc gtttgtcccg atagctcccc ctccgcctcc
     7201 acctgcaccc ggcgccatcc caccgatacc accaagatta acattctcag ctataatctc
     7261 gatgttgcta gattggattg cgatcagatc atcaggccca agcaggttat cgccttgaag
     7321 ctcctgagct tctttccatc gcctcatttc ttgagcagtg taaatatcat cagcgccggg
     7381 ttcgtcgacc caagcgtggt gttttcggca cagcaagatt aaattgctat cgtctcggtt
     7441 ttccgcttca gtctgtgatg aatcccacct cgctccgttt tcgctacggg cgcaaatgtg
     7501 acacacttga gaattggaga tttttttccc cgtccgatcg tcgaattcaa tgtggcgctc
     7561 gatgcactta gggaaaccac agtgctggct actcccataa agcctgtaaa cagtcgcggc
     7621 ggtgggcggt gcgtgtgatg tcatttcaat ttagtccatt ttttatggag cgttatctga
     7681 gatccatcga tctgagacag ggcgcctttt gtccggaaga gatttataac aacgataaac
     7741 accttgcgcg atttcatcat gcagttcact gcgctattaa tggaacgtta acttcatggc
     7801 ccaaggcttt ccatggtccg gaaaggactc taaacgtcaa tcaggccgtc cggtgaatcg
     7861 agcggtagtg atcccagcaa gcctcaaccc tcgatcggct cgatcagctg gggaccgtca
     7921 tcgcggattc cgaaggagcg cacgggataa tgataaagac gggcactcgc gccgatttca
     7981 agatcattgg atcccccaag ccaggcgtcc cgttcgtctg agttcaggat caccggcatg
     8041 cgcgtgtgga tctcttggac tgaagtattg gcggcgcggg tcataaccgt gcatgtcagc
     8101 agatcgcccc accgcgaggc caagcctgcg acccagagcg tatcttcgtt gcccgcagag
     8161 cggatgaaat gcggttgctt gtggcccgtt tcgccggtcc attcataata gcccgccatc
     8221 gggatcaggc agcggccata tttccagacc ccgcgaaacg tcggcttgct ctgcgcctcc
     8281 tcgattcggg cattgaaggt ggcagccttc cagtccttca gctcaccctt gtgccagctc
     8341 ggcaccagcc accagcgcgc gatcatcggc tcgagaggct gcttgccgaa gatcaagatg
     8401 tcctgcgtcg gtttgacgtt ccagcgccga ggcaagggat cgaccctgat ctcggaaaac
     8461 tcctcgtcgg agccgcggcg gttagggtct gcgaagcgtc cacacatagg ccgaggctac
     8521 gccccagccg cccctcggac aagcacctgc cgttttagac aggaaacccg ttctgcatcg
     8581 cagcgttgtc tttgcgtgat gagtgacgcc tgttgattgt gtttttagcg agtgcatatt
     8641 ttggtgaccg cccaggatgt tttctggcgg ttgctcgctg ttcaggggcg gttttttccg
     8701 ccccttatca gcccccagag cagcgcagcc agcactgcgc tggctagcag caccgcgatc
     8761 acgtcgcccc gcctttcttc ttggcgacac gcgaccagat cacggtcgcc gcatagatca
     8821 cgagccccgc gagaacgaca gcgaggtcgt tcagatagac ggtgagcgtg cctgtggcct
     8881 cgtcgaagct gacgaagcca agcgcggtca gcgcgccggc cagcgggtag aggatgtagc
     8941 ggataatcag agcaatttgt ccgagcatga gaacggttcc tttcggtttc agagggtgga
     9001 gagttcgcgg gagacgagat cgcgcaggcg atcgcccacg ctgatcggat cagcgggacc
     9061 ggccatgccg ggcagcaccg tgatgtccca tttgtttttc tggaccacgc cgaggctcgg
     9121 ctggatttca gcatgagaga gcgtggacca gcgcgacacc ggaatgtcgt agatccggca
     9181 cagccgcgcg gtctcgcgcg cgagagctga gacctgcacc ggcaggagcg gggcccggcc
     9241 ccagacgaac gggcgctcat tggcgccggc catggcgcag atcgaaagac cgatcgcgcc
     9301 gccattggca ttgagcgtat gcgtgcgctg cgtcgcggga tcggccagcc agcgcacctc
     9361 accatcgccg aggatcagcg catgataggc ggcgatggcc tcggcgctgg cggcatagcc
     9421 gctcgcggcc caatgccagt gaatccgggt gaccccgctc ggatgcagaa acggcaggcc
     9481 ccgcgccttc tgggcggcca gtgccgccgc ataggccgcg cgggtccggt tgccatcgat
     9541 cccgtcgatc gggcccggcc aaaagcctag ggcagcgcag cgcgcctgcc gcgcgcgcac
     9601 cgtgttcatg actgcggtca tgttctctct cctgaaatga aaaaaccgcc cggaggggcg
     9661 gcagcgtgtg ggacaggcaa ggcggtcagc gccgccaatg cttccagaga tcgatggcgt
     9721 ttttcggatc atccacagcc aagagcagcc agcgcatgac gccttcggca gtgagcgtga
     9781 caacggcacc ggcgaccggc acgggaacgc caagggtttc tgcagcccaa tcggccccga
     9841 cccaggccgc gccgacagca acagcaatcg tggtgatgac cttgagaggg ccgagctgcg
     9901 ctgtggtctt gatcttgacg atcagcgcga tggcgatcgc cacccagaac tcgggcgagc
     9961 ggaaagacga cgggtctgtc attgcgcctc atacaataag aaaagccgcc tcagcggcgg
    10021 ctccgatcag tgcttgaatg ttaagtctat acatcgacca gttatgtcaa aacttccgga
    10081 tcagggatcg caagcaaact tttcaccata tgaacataag acttggcagc gcccccctca
    10141 tccacttgtg aatacccttc tgaaaattct aaataacttc tacccggctg ttgaaccatc
    10201 tcatcaacga cagattccca cgtagcccgc cggtacgact tcaaattctc atcattcaga
    10261 ttgagaatct ttatcatata ctctgcctgc acgtcacctt ctcgacaaaa gatctctcca
    10321 tcttcatgga aggaaaacct tccggagcaa acatccaact caggctccag gcaccgctcc
    10381 tcatcaaacg cacccgcctt agacgctcca caaatttctc cgcttggttc atcgcccgat
    10441 tcgtagagcc caccacagct caagaaaaga ttagaatgct cgaatataag atcgcgatat
    10501 tcaggaacgt gccgaggtcg aaaatgctca atgtgaaacg caaactttcc ggcaaacctt
    10561 tccggattaa ctatgggaag gtttatattt atcctaccgc cacaatatac acaaagtcca
    10621 ctctgctcgg accacaggtc tcgcactagt gctctcttca ctacagagtc cagcgtcttc
    10681 cagacagggc gtcgccctgc gttagcctcc cgccactcag atagctctag tgtcggatca
    10741 ccctttgcgc ttcccctcat cacgaagccg atctttttcg cgccatatcc aactgcaact
    10801 gcattcgact tattataggc gcatctcctt cgattatatc cttcagagca tcaacacgaa
    10861 actgcgcgtc tgcaaaccgt ttctgcttaa ttaattcaat gacttcatct atctgcgcag
    10921 cggcctccgg cgccctttcg tcagcatcca tcaaagcctc gagaataaaa ttactatcaa
    10981 cccccatcgt tgccttaggc accgaaacct tgatatcgcc gttatcagat aatgccagaa
    11041 ggcgaacaca acgcccctca acactcccaa caacctgtgg cgagtgagtg gtcacgacaa
    11101 actgaacgtc ggggaatgcc tcccttaata ggggcacaat tgttcgctgc catttggggt
    11161 gtaggtgaag gtcgatctca tcgatcaaca ccaaaaccaa tggccgactg tattcctcgc
    11221 tcgatagcgc cacccgccga gcgatcatgc caaatagaga gaaaacagac ctctcacctg
    11281 aagatagttc gtgccacttc attttaacgc ctgagcgctc gaaggccatt gtgttgccag
    11341 cagagtaaac tttcaccccc ttgaaagctt ccaccctagc cagcgcctct tggaaaacct
    11401 gcaactgggg atcctttaca gtgagatctc cagaatctcg cacggcacgt gcatgagcga
    11461 tatctcgctc attccaccac gcgacaaaac catctgaaga aaatgtggtt tcgtccattt
    11521 ctggtccatt ctctcccccc tctcgccgac cgaataaaag cacagttttt acgccccttg
    11581 acttcgtccc tgggcgaatt ccgatgctca aactttgcaa cttttggcgc ctgaattcgg
    11641 cggaaccgta ttcagttaac ttatccgcca atatacgaag aatggttgtt ttacctacgc
    11701 cattctgtcc ggcgataact gtaatatctg gctcaaagtg caaggtaaga ttctggactc
    11761 ttccaacttg gccatacacc ttcagtgagg caacccgggg gacggggtag ccagatacct
    11821 cctcttcaaa aaaaaccttt tcctgccctg acatctcttg cccccgtgat tcgcagcgct
    11881 ttcttaggag caagtgtagc gaattcgcta ggcctgaagg aagtcggcac atggagccaa
    11941 agcatgagac catttgtgcg aagcttttca tacgatcggc acctcgaagg aatgcattgg
    12001 ccgatagacc ggcaggccgg tgatcgggcc ggtgccctgc cagacctcgc ggatcgaacc
    12061 cgccgcggtg acatagcgcg tgtcgacctc gcccgcattc gggcggcgat agacatattg
    12121 cagccgggcc gagctgttcg gcgtgcccga gaggctcagg gtgatctcgc gatccccggt
    12181 ttgctcaacc ccggtgattg tggcgctgtc gttcgagagg ctgaagccaa aatgcggatc
    12241 gagcggcacc atgccccggt cgatcataat cggcgtcagg ctctcgaccg cgaggatcac
    12301 cttgttgccg agccctgccg cgcgctcacc tttgggaaag gcacaccacc agggcaggcc
    12361 cgcaacgtgg ttgcgatagg caaaggcatc aatctcgcgc aaacggacct gcgacagata
    12421 ggaggtgtgg atatgatcct gcgtcccgcc gcgcgccgtg cccatcggca ggtgataacg
    12481 cggcccgaca tcgaccactt tatgacccgc caggcgcgcc tgtcgcatca actcgcgcaa
    12541 agcgtatttg acctgccagt cgctaccaaa cgcggacatg gctgtggtgc cgcccggaat
    12601 atcgaccagc cagaccaccg gcaggccggt gaacgccaga tcagcctcga tatcggccat
    12661 gtagccgagc ccgtcagccg tataggtcgc ccacgggtcg cgccggttgg tctcgccatg
    12721 ggtgaaggcg atcacgattt ccgtgggcgg aaccggggca taagtcatca ccgctgtcac
    12781 ccactcgatc atgcgaatgc gctggggcgc gggcgccccg gagggaagca ccttccagat
    12841 cgcaaaattc ggatcggtcg ccgtgaatcc cgcgccgccg cgcccatgac tgccagcgta
    12901 gatcaccccg gccccgcgcg gatcgagcgc gttcgacgcc gaagccaggg cctcggccga
    12961 ggattggacg ccggtgatct cggcgggcac aaagccggtg atcgccttgc ccggaggttg
    13021 accattccag ccccgcaacg cgccgagctc gccgacacca tcattcgaca tcagcacgaa
    13081 gtcaggcgtt ttcgctggaa tatagagcgg aggcccctcc atctcagaaa cagccgcatt
    13141 ggactgcccg agcaccatga aaatcgcgac acgggacggc agccagtgcc atgccccgtc
    13201 gccgccgacc gtatagcgcg ccgcagcgcc gatcccggca tcgccaacca gctgggttac
    13261 gccgccgacg cggcgcggca atagggtcgc cgaggcgggc aagggctcgg ggggcgtata
    13321 gccgccgccc gagccgctgc ccgagaccgt ggccagcgcg gcctgcatct gggcgaaggt
    13381 cggatgatcg cgggcgaccc agtccgacga ccaccgcagg atccaccatt ggccagaggc
    13441 gtctttcttg aagtcatcgg tctcgatccc gttgcccggc gcgccgatgg tcgcccagat
    13501 cgctgcgccg gaggcattgc ccttgaccgc ccagatcacc ttggccccga ccgggaccgt
    13561 cgctccagag gggtgcaggt tgttcgagat gatccgcttg acctcaccgt cgcgcatctc
    13621 atcgaggatg gccgagagcg aggcgacgcg gcgccaccat tgcccattcg catccgggcg
    13681 cagcgtcgcg gtcagcaccc cgtcagacgg ggccgaggtc cgcgcccaat ccgccgtctc
    13741 ggtcccggca gagcgattga ccgtgatccg ctgcgtcccg gttggtggat tggccccgtc
    13801 aatcgtcagg ccattgctcg catattgcca gacccggcca gagcgcagtt cggaggtgtc
    13861 agccttggcc gcgagatcac tctcgatcga cgttgtcgag aacgtgcgcc cccaccattg
    13921 gccggtcgca tcctgaacca aaacatccgt cgcgccgccg ctcgtcgaac ccagtcggcc
    13981 tggccagatc cggtcgtctt atgcaccgcg atcatttggg tgccggtcgg gggcgtagcg
    14041 cccaccggcg tcaggtcatt gcgggcatag cgccagaccc ggccattggg cagatcggtc
    14101 tcaacggccg agacccgcgc cttgatcgcc ggcgtatcct cggagagata ccaccacgcg
    14161 gcatcggcgg tctgggcatg gatcgccgga ttgaccgggt tcggagccga tccaagccga
    14221 cgccagttaa aggtcccgga gttattggcg acgatgatct ggttcgtgcc gggcggcggg
    14281 gtctgcgcgg agagattggt gctcgagctg tgccagagcc tgccattgcg cagatccgtg
    14341 agctcagcat tcgtgcccgt ctgcatctcc gtcatccagg tccggatatc ggccttgggc
    14401 acagcggagc cattcgggta aatcgcaccc ggcgtcttgg tcgtcgtgac catggggaac
    14461 ctcagtttta agggagatat tggccgacaa gcacctcagc cgaggtcttg ccgctttggt
    14521 tttctgatct gagccagtag cgcgcgccct cggacgggat gctggccgtg atcgcgacct
    14581 cggacgaggt gtcgtaattc cagcgctgga agaccgccgc gctgaacggc gcgcccggcg
    14641 ccgcgcgcca cagtccggtg cggtagtaat tggcgccgag atccggagcc atgatcaccg
    14701 tcagcgtgcc gccagccgtc ccggacttgc tgatgatctg cggtgcatcg ggcggcgtgg
    14761 tattggcaaa gacctcgatg cccgtcaccg tcgtaatttc cgaggccgca tcattgccgc
    14821 ccggcgccgc gccgctgtcc gggcgtgcgc tataccagcc gatgccgatc tcatattcgc
    14881 cgcgatcggc attgggcagg ctccgcgcga cgagcttgcc gcccacccga atgtcctgca
    14941 cctcgagccc atagcgaaag ctcgagcccg cgcgccggta atagccgccg agataatagg
    15001 gcccgtcaat cggatcgacc tcgatgcgga tatagggcgg cccgtcattg ttgacgatgg
    15061 tcagggagga gatcaccggc gccgcgagaa gctgctgacc gggctcgact ttctccggga
    15121 ccgagggtgg gtcgccctcc tccgcggcag tccagctaaa gctcgccgga tctgccgcga
    15181 tcagctggac cgtgaccacg ccctcatcgc cctcggcgtc aaaggcaaag ccgtcgatcc
    15241 aggcgctcgc attaatcagc ccaagctcgg gcagatgcag gcgcacggtt tcttcttcga
    15301 ggagcaacag cccccagaag cgcagccgca ccgtcgcccg ccagctcgga ttgagcttgg
    15361 ccatcttgat cttggcaagc cttcgggcct gtccatggct ttgcacccaa gggagatcga
    15421 tctctttcgc cgcgctctcg ccataaagcg ccagcgccgc cgcatcatcc catgggtccg
    15481 cgctggtctg ctgccagccg atctcaggag cgacatattt ggggaccagc gtggtgacgc
    15541 gctcgaactc gcccgagccc ggcccgatgt cgaggctgac gatatgctcc tcccggatcg
    15601 tgtagttcgg cgcgcgccat ttgccgaccc gaaagccgat cttgccctcg ctggtgatgt
    15661 agaaccgccc cgcagaggca tcctcgaggc ggcgcaggac atcgaccacc ggttcggaca
    15721 gggcatagct gccgccgccg atgtagcgcc gcgcggtgcc cggcgccttg cgcgggattg
    15781 gatcctcgca atcggcgatg gcctgggcga aggaggccgt gtcgagatcg gccagccgca
    15841 gcgggccata gctcggatgg gtcaacacat cgcgcgcctg cacggcgata ttgtcggacc
    15901 aggtcgcgtc gccggtgatc gggttgtggc aggcatcgcc cttgatcagc gccgatatct
    15961 gcggatcgcc cccgctatag acctccgaga tcttgtcgcc cttgaccgca tcgaaggtgc
    16021 caaggatcgt gccgaccccg cgcagccgat ggttcggcgt ccagcccgga aacgctgcct
    16081 gcagcgcagc ataggccccg cccgattgca gggcgctctg cccggagcgc cagtcgatgc
    16141 tgaccacgcc ggcatagggt ttgctggtca cggcagttcc tgagagcgtg atctctttgt
    16201 cattgagcca gaccgtctca accgccgaga tcccgccctg ccccatcgcc aagagtttga
    16261 agaggcgccg ttggccgccg acctgcgccc agtcccagaa catcgcggcg cccgaggcgc
    16321 gcacccggcc gagatggcgg atgcgctgcg cgttgctgtc gcgcaattcg gtctgcagat
    16381 cgcgcggctt cggccctttc ggctgggtga ctttggccac cgccatattc aacgcgatgg
    16441 cggctgccgt ccgcagggca aagcccacga ccgtttgggc gctccaagtc gccgccagcc
    16501 aagccccaac ttgtggcatt catcgtcccc agatctgaat tgcttcggcg cggaccagtc
    16561 cgacgccacg cggcttgcga aaagcccatt tctcgccatg gcggatcgcc gcgacctcat
    16621 ggcccgcgac cgcgatcacc gcgacatcgc cctcgcgcgc agccgcgcgt tgcggcagcg
    16681 ggcattcccg cgccagaaac cccggaagat cgccgccggt aatcctccgc atctccgcct
    16741 cggtcgcata gcgcccgcgc cagcgcgccg ccggatcaaa gccccaatac aggaggcacc
    16801 aatccgcgac ccagagcgtg caatcgacct cgccccagct ccagggccgg tgccagctct
    16861 ggcggatgta atcgcctacc cgcgcagcca accggtgatg accttgccga cgaggctcgg
    16921 cgcaaactcg cagccgcgat ccccggccga gcgccgttgc tggtcgcgat cggtatattc
    16981 gccaagcggc gtcatattgc ggatgtcgag cgggctctcg gcgcggatct cgagatattc
    17041 gagctcggca gtctggacct ttttgacatc gcggatctta ccccgatgca tcgagaccat
    17101 cggcccgacc ggcacgccgc cggaatagag ctgcaggtat tgctggatcg gccgccccca
    17161 ccattcggcg cggttgtcga gcgccgcaag caggagcggc agagggttct tgccgatgcg
    17221 atagatcgcg ggcaccgcct ccagcggacc accggattcg atcgccgccg cctgcaccca
    17281 atcatgggcg ggttgccagg tgctgccgcc gagcgtgtcc ggcgtgctgc cctcgatcag
    17341 ccgatagctc gcgctggcaa aggcgacatg gaacaggcgt cgacactcga ccagctcgcg
    17401 attggcgtcg agaagcgcga cctgcgcagg ggtgaaagcc attatcgatc aaacgcctcg
    17461 acaaagttga cggtgacctg ctggccccat ttgaggttct cgcgtacccg ccgcccctca
    17521 tcgtcagtgg cgaaacggcc atagaaccgc ggcggatctg tgacgagccg gacgccaagc
    17581 ggcaggttcg cgcgcagcgg cggctcgaac gagacctgac cgccgggctg gctgtcggtg
    17641 acgcggtaga gaaatccatc gcgcgagaac atgtcgccgg ggcgcaggtt cgggcgcgtc
    17701 ggattgctgg tctcggtcac gaaagaggtc gcgccggccg aggctgccgc tttgagcagg
    17761 agatcctgca tgccgctggt cggatccgcg aatccagtgc cgtccgagaa ccaggtatca
    17821 tcgtcgaagg gccattgccg gggcgcgacc cgcgggccgt agcgaaacgg atcgcagatg
    17881 cagaggctcg cgatattggt ccgcccgcgc atccgtgtca ccagcacctc gaaggcgcgc
    17941 agccggtcag ctttgaaggt ctgggcaaag gtcagcgaga cctcccaaac cgccgagttg
    18001 accccgataa tctgctctga cccggcaagg ttgcgcccgg cgctgcgcgt ggtccatttc
    18061 agaaagaaat cggtatcgcg cagcccaagg ccgcaaggcc attcgatgat ctctggcatt
    18121 acgtcctctg agagaattct ttctgggccg cgcgccaccg gctggggaac ttcgcccctt
    18181 cttgcgccag cgccgctttg atgagcgcca cggtcttctc gctggcatcg cccgcgatat
    18241 ggatctgcgg cgcaaaggtt gcgctgccgc cgccctgccc cccgcgcagc gcggcctgcg
    18301 cctgcgggac gctcaagatc cgcccgttga ccgccgggac gaacggctcc ggcccgcgct
    18361 cgccagtcat gtacatctga ccggctgtaa cggggccgcc attggcgcgg cccggaagga
    18421 cagcaggcgc acccgcgccg cgtagcgctc cgaccaactt gtcgcccccg ccgaagatgc
    18481 tgccgaacag cccgcccagc aaccccgacc cgccgccaga gaatggccca gacccgaaca
    18541 gcgccgcctc cagcgcggcc ttggccagca tcttggcgac attaccgagg acatcagcga
    18601 agctgttgcc cgccacgatc gcgtcgagca ggccgtcctt gagggtgtcc tggacgctcg
    18661 ccatgaactg ctggcgctcg gccaccttgc cttccgcaac agcacgctca ttcgttgcaa
    18721 tgatgtcagc ctttttggcc tcgcccagag cctcgatggc ctgcttatag gtcagggtgc
    18781 taccggtcat cagcgtatcg agatcgacat tgcggcgctt ggcgtccgca accaacatca
    18841 tgatggtctt ttgcttttcg aactcgccgt tgatttctgc gatggcgcgc gcctgatcct
    18901 gcgcgcccat gcctgaggct ttgaccgccg caatctggtc agcttgttga cgggccatct
    18961 caaccgtctg ctgctgggtc aaaaggtttt cagaaagcgt ctttccgtat tccttggctt
    19021 gcttggcaag gcgctcgcgc tctttgatct cctcatccag cttcttctgg atctcgggat
    19081 cggcgagcgg aatggactgc tgaccccacg ccgcgtttat cacggagcga ttgacacctt
    19141 gggttgacgt ccagacccga cccagatgat caacgtctcc gggtttaatc tcgcgcagca
    19201 actgctgcgc aagacggtcc tgaagctcgg cggtaaacag cgtgtccaaa gagagattga
    19261 gggtcttaat caacccgccg ctgccatcga gacctttgcc gccgagcgtc gacccgacaa
    19321 tctgatatgc accaacagca gaactgttct tggtgttctc cggatgcgac agcatctgct
    19381 tttgcagtgc aagcacttca cggagggtca tattgacaag gttgacggag cctccggtat
    19441 acttcccatg atccagggtc acattgtagt cgccaccgct ctctcggcgc ttgatgagtt
    19501 cgaggatgcc tttttgcgcc gccgctccat cccgccccca ttcggtcgcg gtattgccag
    19561 tcacgctctg aaccaagccg tcaatgaagc tgccggcacc ggcctttaga cgctgctgca
    19621 tggccttgaa caaatcatcg ttcgcaagcg caagttctct ggtctttttc acctcatcat
    19681 cgatgagccc aatgcgctca cgcgcaaggc ggattgcctc ggcgctacca gacttgatcg
    19741 cttcatccag catcttctgc gccgtgagcc ggtcgtcaga tagctttttg agcttttcgg
    19801 tatcggtttg atattgctcg accactcggg tctgcgcgga acgcagcgcc tccgactgcg
    19861 atgacgccat gtcgaaatag gcttttgcct tttcggcgag gccatccttg ccgccgaagc
    19921 gctccgccac cttatcggcc ccaccggcca catcaatcag ggcttgctgc agcgcttctg
    19981 cggcctgctg caccttgacc gtgtccccgc ccgcttccgt cgtaagcttc atcgcggcgg
    20041 cgagcttttg tgcctgcggc caggtgagac gataggtgtc ggcgaggttt ttcaccttct
    20101 tttcggtgtc ggtcattttt cgatcaacat ccgcaccgga gatccagccg agcccggatg
    20161 ccagcaagcc cgcactctca gccttgtcgc caaagccgcc gccaatcgag ccaatggatt
    20221 tgccgaggtc tgccatagcg gacgacgcga ttgcccgggc aatcgccgaa tgctgctgga
    20281 agaacgactg tgccgcaccc gccgcttcgc catagcgcgc cgcgagcacg gtgatcggag
    20341 tttcggcagc ttccaccgcg gccttcatca aatcggtcga ttccttgacc agcttgagct
    20401 tgtccccaaa ctgcgcggac gtgtcactgg ctttaatcaa tgccgctccc aatgggatca
    20461 tgatcgctgc cgccgcaccc gcaagcgcac caaccgtgcc aaatgccccc aaaagttgag
    20521 ggagctgctg gcccaacgct tgtgcggcgg atgttccagc accaacttga acagcaaagt
    20581 caccgacctg ccacccaact tgctgaaggg tattgccgcc gcccccaact ctgcggccag
    20641 cctgctcaga aacctcccct gcctgcttca tctgacgcgc ggcacgttcg gttgcggcaa
    20701 tataggcctt ctgatcgatc gcaccgacct taagcgcacg gctcaactct tcgacctgct
    20761 tctcgtaggc cttggcagcg cgataggctg ggtcataggc tttggcgagc ttgtccatct
    20821 cgcgcgtgtg cgcgcgcaaa gcctcggtat tcgtcacttt tccctgcgca tcgacaaagg
    20881 ccttctgcgc ctcctccccg cgcttcttgt agaaggcgac gaccttgttc gcctctctga
    20941 caagctgcga atcggagaag ccagccgata cgacaagatc tggttcatca gccatcagaa
    21001 gccctccaca cccattgctg cgagatcgga atcggacagc tcaccgcccg cgccgcgtgt
    21061 ttgccagcca ttggctttgc cgtagccatc gacccgggcc gtgaactccc agacgctgag
    21121 ctgagccaaa tcggcgtgcg tcatgccaat ggcggctgcg aggccgtgga tggcgctgaa
    21181 cttccactgt ccgttttttc gctgttgtcc ggtgtcggcg tcaccggccc aggctccccc
    21241 acaggatcat ccggcggacc gtagagcgcg tgtccgagaa tggcctgtgc cgggaccttg
    21301 aactcgatca agggatgccg ttcgaatgca gcgacgaccc gcgcctgggc ctcgacggcg
    21361 gaaagtccgc cgccaatcag cccggcacga accgtctcga acagatctgt tgccgcccat
    21421 tgcccaaggt tgatccggtt cagcaagaac tcgggacctg cctcggtctt ctgctgaagc
    21481 aactccaact gggcgagcgg cagacggaat gcatgttcac cacccggcca aataaggacc
    21541 agcgcttcca tcacggaccc gctttcacga gacgagcagg aacgccgtca aattgaagct
    21601 cgatcgcaca ggtgactttc tgacccttgg tgcgctggtt agtcagcgtg gtcaggagcg
    21661 cgggcccgac ttcatattcg gtgtcaccgg gcgctgcgtt caaatggccg acgcggatct
    21721 gcttcggcgc cccagaatag aaccagtcca gcatatcgcc gtgcgactgc tgggcccagg
    21781 atccatccgc ggacacagaa acatcgatgc tgcgaaccgc cttttcgaca tcgagtggca
    21841 ggctttcatc atcgcaatcg cccggaacct ccgaggtgtc gacctgcgca ctccgcgtga
    21901 tcgtgacgcc gatcaggccg caaatccgcg tccaggtcgt gccgttttct gaggtttcga
    21961 gcaccatctg ctcgaacttt tcggtaatgg gcttcgccat tgggtctctc tccatgaaaa
    22021 agccgcccga aggcggcacc ggatgacaat ctctgtgaaa aggctattcg gcctttttcc
    22081 ttcctgtgcc cgcgcggctt gccgaactac tggcattcgg caagacctcg gtcgcacggc
    22141 ccgccgcgac cgccgcatcg atcagctcgc gcgggaaata ctgcggctcc ggtgacggat
    22201 agaccgacca ccctgcgttg cggatccggc tcgaatagtg aaactctccg tggaagaccg
    22261 ccttagccat tgcgccaagc ctccttgatc gccgttttta cgcgggccct gatcttcttc
    22321 ttgaagtcag ctttcttcgc tttccacgcc gggaaaaaga acgggcgggc gggcaggccc
    22381 gactttgtcc cgaattcgtg gaaacgggcg taaaacgcgg tcttgctgcc tgcataaatc
    22441 ttgatccgca gggtggcata ctgatcgcct ttattcttcc cgttgcgaat gtcgtcgatc
    22501 atgaaactgc ccggaggcac atcgccccat gtccagccga ccgatttaag aagatcaccg
    22561 ttgcccggct tgaaattgga tcggatcaga ttgcgcatgt actcgcatat ctcttcagcg
    22621 ccctcctcca ttgccatttt ggctgcgtca acggcaactg ccggaatctg cttgagtttc
    22681 gcaacgatgc gcgggttaag gtgggccatt aaggaatccg aggtaaaaca tgcgtttatt
    22741 ttttccgcta ttgcagcggt acttgccaca ccggtgttcg ccgacgagcg gctggacaca
    22801 tgtagtcacg tcgctgactt gtcacgatcc attatggagg ctaggcaagc cggcgcgcgg
    22861 gctgacaagt tgatgaaggc gatccttcca accgttcccg cccaatctca ggaaatgatg
    22921 tctgccatca ttttggatgc atattcgcag cctcaatact taacagatga ggtgaaaaac
    22981 cgcgtgtcca acgaatacgc gaatactgtt ttcacaaaat gcatggaatc gtattagaca
    23041 gcagacgcat cctacccctc tacctcgacc tcgatctgga ccacgccatg gacccaatcc
    23101 ggatcggggt catccatgac gcgaacgagc gcgatctcga tcggatgcat ggtgagcgcg
    23161 tcggtatcgg cccagccctt gaggcaagcg gcgacatcat cggtcagatc ctcgagcgcg
    23221 cccttgctct cggttttctc ccaaacatcg atctggagcg agatcacgcg acccgcgatg
    23281 cactctgcat cgtctggccg ccaatcgctc ggtccaagcg cggcataggg tgcggcggct
    23341 ttttcggtgg ggcggtcata gacccggccc gcgagcgcgg gcacagccgc ctcaatccgg
    23401 gcgatgacca tgacccgcag cttgcgaccg gccctcacgg cgtgatcacc gcttcggcga
    23461 ggaactcgag ataggcgcga tcctccgtca tgcggggcag ctccttcaca tgataaacct
    23521 cgttgtcaaa gagacagcgc caggcattgg tgatccgggc cgcatcactc gaccggcgaa
    23581 tgatgatcag gacgggtgcc cgcgcggcca gccgagcctg catcaccgcc tcgccgcctt
    23641 tgagatagcg aacccctgcc caaagcgtga actcatcgaa ccatgcctgc acgaccttgc
    23701 cgtcggcatc cttgccctcg atcggcgact ggaaggcaat gcggcgatcg agtttgcccg
    23761 cggtcatggc gcccaccaac ggatcggcgc gagcagtgca tcgacagcca ttggcagctc
    23821 gtgcggcgcc gtggacgtga ccgcctcacg attctcatac caatgcccga ccagcaacag
    23881 caccgcgacg cgcaggctcg ggcgcagctc ttccggcagc gccgccgtaa agcgcaccgt
    23941 cgccgcaccg gcgagaatga cgctgctgcc ccgcgcatct tgcactaact cgcaggcgat
    24001 ctcttcgcct tcggcatcca cggcgctggc ctcgatcaca tccggcagcg gcaggcgatg
    24061 gcgcccgagg cagggcagat cgatctccca agtctgggtc atgatgcaac ggccgagaat
    24121 gccgcgatag ccatcgagat aggctatggc ggcatcgata tagccctgaa ccagagcgtt
    24181 gctgtcactg ccgtcgatcc ggcaatgtgc cttggcatcc tctagcgtga ccagaagctc
    24241 ggtcggcgcg accacgagac gcgggatcat gccgacggct cgcccgcttc agctttccca
    24301 gcccggcctt tcggcttcgc cgcctctccc ttcgcggcat cgatttcatc cgcggcttga
    24361 tgagccgcct catcgtcgcg cgacggatgc gcctcaatgg cagcgagacg tgcagccaga
    24421 tcggcctcgc gcgcatcgag atctgcctcg cgcaggtcga gcgcgctcga ccgtgcctcc
    24481 agctcggagc tgcgctcatc gactttcgca agcgcttcat ccgcagcctc cttcgcttcg
    24541 cgcatcatct cggcaaagac cgcctgaaac tccggggatt cgagaatgtc ggcgcggagc
    24601 gtcaggggca tgttgccatc aggcagagga tcgaacgcgc cctcgctttg ggcataggtc
    24661 acgagcgagg cggggcagtc ttcccctgcc gggatcacgc gcggatagat ttcaccatcg
    24721 ggcacgccgg tgatgggctt ggtcagcttc gccataattg gcctccttct ccatagaaaa
    24781 aggggcggtc gcgccgcccc ttcgatcaat gcagacccgc ccgatcaggc agcgacgcgg
    24841 tgatagcgca gccactccgg gttccagagc ccgccgccga cgcgcttgcg ggtgtagaac
    24901 aggatgtagg gcttgttggt gtagggatcg cgcagcaccg acacgccgac gcgatcgaag
    24961 atccgatagc cctcggccat attgccgaag acgatcggca cggcattggc tgcaacatcg
    25021 ggcaggcccg agagctcgcg gatcggctgg ccgaggacct gcgccggttg gcccgcttgg
    25081 aacggcggcg accacaggaa gttgccctcg ccatccttca tcttgcggat gacagcatgg
    25141 ctcttgcggt tggcatagag cgccgccccg gtcgagcgat cctcgggcag atcatagatc
    25201 agatcgatca gcccatctgc ggtcagccct gctgccgcgc cggtgttgac ctcgccgatc
    25261 gcgccgagcg ggtggcgctg cgcgacgggc agcgcggcct cggtcgccgc gtcatagcgc
    25321 agcaggccct tgggcttgtt gacgccgtcg ccgttgatga aggcaaggcc ctcctgccgc
    25381 gcgaactcga tgttgacctc gcctgcaagc cagctcgcaa tatcgatctc gctatcttcg
    25441 aggatgcgct cggtcgccgc cgggttggcg taaagctcac cgaaggcaaa atcgtattcg
    25501 accagcgtcg agcttgccgt ctgcgggcgt gcgccggttt ccccgaccca ggccgcgccc
    25561 gtgccgtgga cgttgtagag cttcttgaac ccctgccccg agaccgattg gacgcccgca
    25621 tattggcgca tgggcgagac ctcgacccgc ctgtcggtga tggtgcggtc ccattccacc
    25681 ggcgcggtat agccgccatc cggatcggag ccgaccgagt aggccgcctt gatcccgccg
    25741 ttcttggcca gcgccttcag gtcgcgttcg ccctcgccgg tgcggaacca cgcatcgaag
    25801 ctggcggagt attcccgctc ttcctggctg cgctcatcct gtccgccggg cccgttcagc
    25861 gccagagccg ccagcttggc gttggcttca tcaagcgccc cggtcagcgc gccgaccgaa
    25921 gcctcgatct tgaccagctt gtcggtcgtg acgacatcgt cgaagcgggc agcgagctgc
    25981 ttgtccttct cggcctgcgc atccttatgc gccttccagt ccgaattcag cgcccggatc
    26041 agcgacagcg catcaccatc tgcacgcacg gagacaatcc cgcgagcttt cgcgggggca
    26101 aaatgtttgg tcatgggata cctccgttat gaccggattg tcagggatgc cgcagcgagg
    26161 gctgcgacca gtgcgccagc gtcatgcgta gcgggcgggg cagcgtcggg cgtgccccct
    26221 ttcaactcgg ccagaagcgc gcggcgttcc gtccgaggca tgccagtctt ggcgaggcgt
    26281 gcgtcgatgc gccgggtggc attcaccccg cgcgccgcct ccgccttggt cttgtcttcg
    26341 gcgacggcat cggccgcgag aaaggcatcg gccaaaccct cttgcaccgc ctgctcgccg
    26401 ttgaaccagg tctcgccatc catccattcg gtgaccttgg ctttcgtcgc cccggcccga
    26461 tcgctgtaga ccgtggccat ggcatcgtcg aagggctcca tcgtccgcgc ggcatcggca
    26521 agatcgtgac gattgccgat cgccatgacc caggagttgt ggatcatcaa aaatcctgcc
    26581 ttgccgatct ggatctcatc gccagccatg gcaatgatcg aggcagccga agcggccagt
    26641 ccaatgaccc gcaccgtcac cttgcgggga tgggcgcgca gggcgttgta aatcgccacg
    26701 ccctcgaaga agtcgccgcc gggcgagttg atatcgacca cgacatcctg atcgccgatg
    26761 gcacgcaggg cagcggcgac ccgtttcgag gtcacgccgc caccggtcca gtaatcctcg
    26821 ccgatgacat cgaggatgct gatcgtcgtc tcgcccgaaa ccgcagccat catgccaggg
    26881 ctccaacgct cgaccgcatc ggcatcgggc tcaaaggcgc agaccgtggg caggcgcgct
    26941 gcagcgatct caggcagttt gcgaaggctc attgcccttc tcctttctct ggcccagagc
    27001 gggcggcagg tctttgggat cgatctcggg aagatcctgc aggtcgcgga tttccttgac
    27061 tgacatccag ggctgatgcc ccccggcgcc aagcgccttg gcgaagaact ccgactgatc
    27121 cttcatcgag ccgcgcagca gcgccccgtc attgaacttg gcgtaaagct cttccttttc
    27181 cgcgccggtc aggaccgacc ggcggatggc ttgctcccaa gccgtgaacc acggcgcgag
    27241 cccgtagcgc acgaagaact ggccgagcac gtcaatgccc gatccccatg aagtgtcgtc
    27301 gagcatcagg agcgggcgcg gcacgccgaa gacgcgggca atctcttcaa tctgcatgcc
    27361 gcgcatctcg agatgctggc tgtcgcgact ggttgcggac ggcacatccc aggacatgcc
    27421 ctcttcgagg atcatctcct tataggcccc atctgccccg cgccgatcct ctaggctcgc
    27481 cttgagccgg gcgaaggcct cagggctgat cttgcccgga tgcttcagga tgccgccgac
    27541 gatcatgccc tgtttgaaga gccgccccgc cgccttctga gcttgcgcgg cgaggccgat
    27601 tgcttcggcg gcctgtttga ccaaggacat gccgcgcagc ccatcctcag agagaccgcg
    27661 cagatgcagg atctcgttcg cgccaaagat ctgcttgccg ccgcgcgcgg gctgatagtg
    27721 ataatccacg gcccaatcgg cgcgctgaac cacggtcacc gtgccgggct tcagaggcac
    27781 cagccggatc ggccgcccca tgctgcgcac gatcagcgcg aaggcatcgc cgcgcaccag
    27841 cgcctgcaac tgcatccacg ccttgaagtc gaaggctgat tgccaatcgt tcggctgaac
    27901 cgcgagcagg gcataaagcg gatgctcgcg cgccttgctg cggtccttgc tgtggtgaag
    27961 ctgcaagggc agcatcccca tggcaaagct gatcaggctg acgcagcgaa acaccgtggt
    28021 gttgcgcaag gcgctggcga ccgagacctg tccgccgctc tcggtttggc tgagcgccgc
    28081 catcaactcc acgatgcgcg gatcgctcag gtcataggaa ggcggaccgt cggaaaccgc
    28141 ggctttcacc ccgccttgac cgagcagcgc cgcgccaagg cggttgaagt atcccatcag
    28201 atcaccaaaa ttccgcgttc ctcgtagatc gaggtccctg atggctgtgg attgttaaac
    28261 atcagcatgg cagcatcgaa ggccgccatc agggggtcga tcttcccagc gcctgaaacc
    28321 tctttcgtca ccatgtaatt gtttcctttg agctcctgtt tggcattgcc gaccgcccag
    28381 gccatgatcg gctggtctgc gtgcagcagc cgccgggatt cgagcttcaa tgccacggtc
    28441 gtgacggcgg gctgcagtgc ccacccctga cgcaccgact ggatgagcgg cgatgccatt
    28501 tgctgctctt caagagcatc gagcagaagc gcgacgcccg cgacatcgag gccgataccg
    28561 cccgcctctg gtaatttccc agtatggttc accattgcgc aaatcgcagc cgcctcggca
    28621 gcttgcttct cggggctgtc gacaaccgaa aggtcgccgt cctcttcaaa gccccgaagc
    28681 gcatccgcga tcttcggtcg ttgcttgaac acggtcttgc gcgcccaggc tttggcccaa
    28741 agaagccaga ccttgtcgcg ttttcgcctg ccgacgaccg cgagcgcggc gaggtcatct
    28801 gccccacccc agtccacccc gatcgtgcag acctcgcatt catcgagcag ctgatcgagg
    28861 gtcagaccgg gaacgctcgc gccttcccaa tgaacggccc cagaccaggc atctccgccg
    28921 atccccacac cgatctcgat gttgagatgc tgactggccc agatctgctc aacctgcttc
    28981 gagatcctgc cgttgttctc gtaatcggct tcaagcgcct cttcatcgat cgaaagtccg
    29041 aggtttggca ggaccaaggc ccagttcgcg cggtcccccc agaacttcgg gtccaactgc
    29101 tgcttcaccg gaaactcata gagaaccggc agcatgatgg gcgaccgacc gcctttgcca
    29161 tcgcgaatcg cgcgggcttt cttcagctcc gattcccaga tcccggtcgg catctcatcc
    29221 gactgggtcg tgatcatcag gaccttaccg cgcaccttgg taatgccgcc gccgcggatc
    29281 tgctgcatca ccttggccgc cttggccttc ttcccgagtt catgcagctc gtcgatgatc
    29341 gtcagaacgg ggatctcacc cgtaacgatc gaggtgtcga aggttttgac gtcgagggcc
    29401 gttcccgtct tgcgacgcgt gatcgtcttg aggtgatcct gcaccttgaa gatcaacttc
    29461 agcttctcgt cgaggtcgat cataccctgc gcctgcgaga acaggcgctc ggagatgttc
    29521 tggcttggac ccaccaaaag catttgccgg ttcggcgctt cctccatgta aagcgcggtc
    29581 aggccaaggg ctgcgacata ggtcgatttc gagttcttct tcgggaccat gcagagcagt
    29641 tcccagacga tctcgcgatg cgtctcggga tcttcgctgg cgaagaaggc taccagaatc
    29701 gttttgaacc attcgccgca ggcttctgcc atcgtcggat tgcccggaac atccggcagg
    29761 cgaaggcggt tgaagaaggc aaggagtttc gccttcttct cggcattgat cggcacgggc
    29821 gcgatcggca cctcgccagc ctgtagcttt tcccaccaat cgggacaggc gaaacgcgga
    29881 agcggctcag tgtcgaacat tctgcctagt ctctagctcg agctcttcca tcagcgcagc
    29941 gtcagcatcg agcgccagct tgtcgtcgag caccttcttg ccaagcttct ctttcggctc
    30001 ggccttgtcc ttggcgcttg ccgcatatgc acgttcggcc tccatctgat cgaagcgatc
    30061 gagcaagcga tcgacttgac gcatcgcgcc gacgttcccg cccaatgagg cgttcatcgc
    30121 aagctccaag cgccgggcat cgagcatgtc tcgcgccacc gtccgaaact tcagctcctg
    30181 aaaaaaattg cgccgaaaag tcggcagcga catatgcagg acgctggcaa tccgctcatt
    30241 ggaccagcca acagccagta acagtttgac tttattgcga tcttcctgcg ttgcgtcttt
    30301 ccgcggacgc ccgggtttgc cggtccccgc ttcaacgggg ttcccgaaca ggtcgaaaac
    30361 ctctgccatg agaaaaaaat ctccagatga gggggacgcg ggtctaggcc gatcagcccc
    30421 ccggactttc gacccacccc ctcccatgtt gccaaaatgt cacggaatcg cccggaaatg
    30481 gccaatcgcg gtcccgatcg cacccacctg cgcagcacgt ggtcagaaga ggctcagctg
    30541 cgcgggtccg gtcggtcggc acaggcgaca ggcacatccg gcagggttgg catcgatcca
    30601 gatcctcgcg gcgtctatgt cgatgtcgcc ccagcccttc tcccgcacca cccttcgcac
    30661 ccaatcaggc gctttcccgt cccgatcgac cagcgccacc gcaatccaga acacggtagc
    30721 atcaacatgg tcatcgcagg acattgcgct cttcccgctg cttggccccg tcgtgacagg
    30781 acttgcacag gcattgcagg tttgccggac cccagaacag cgcttcatcc ccgcgatgcg
    30841 ctcgaatgtg gtcagccacg aggtcagggc tatcggcgat ccgaccgcac cgcgcgcagg
    30901 tgaagagcgc cgaggcgatg caggcccatc tcaacctttg ccatgccgcg gtcttgtacc
    30961 acttgcgcca agcatagacc tgatcgcgga ggcgggactg cggttgagct tgaggcacgc
    31021 gcttttgaag cgcgccaacc cgaggggtta actgcttgag ccgtgccatc actcacccga
    31081 agatcgcggt gcgcccgctg aaacgaattg cgcccgcgag gggtgatccc tgcgggcgca
    31141 attccagata ctatccaaat atctctcata gaggggcata agcgtcaagc atcgtttttc
    31201 agcgtcagta tccctccatg cgtaccagtg cgccgcgtag cgcctccaag agggccttct
    31261 tgttacgccc atcggcctgc caacggtaat ggcgcagcac ttcgccgatc gagaaatcat
    31321 cgacacagac ccgctcgacg atatcgaggt ttgagaactt gcaacgcgga tcttcaccgg
    31381 cagcgagcac tgcgcgcttg gacggacgca cgcgccgaac catcaaggcg tcctggccac
    31441 cgatgcgacg gcgcagcttg gcgagctcgc tcgacacctc aaggcggcgg tccatccagt
    31501 tgccgccgtc cgacgatccg ctggagcctt cgaggctgga gagcttgcag ccgtcggcgt
    31561 tgaggatttc gaccagcgta cgatagcgcc tgcccatcgc cacctgcccc ggtgtcaaca
    31621 ccatcgggcg cttcgcgcgc aaagcctgtg cccgcattcg gtcgaagata tcggcagtgc
    31681 ggatggctga gcgatggccg tatccggtcg gggcagccgc ccacttatcc aatccgttct
    31741 catcgacccc gttcggcacc atggtgaact ggcgatcaac ccggaaccca ccacgcgccg
    31801 gcgcggcgat gatgtcgggg ccgcattcct cagggatcgc ggcagcgtca agcacggcgg
    31861 cacggcgcga ccaggccgca tcatggatcg cggcctgcgc agctgcgtgt tggcggacaa
    31921 tttcgcgact agcggtcaaa tccatttgag cgacaacgcc ccggctatcg acagagaaca
    31981 ccacttgctg gctgtcttgg atcatcattt tgcggtccct cttgttcatt tcgctacctg
    32041 ttgtggtctt cattcttgag ttgggctgga cgggcttgag atttaggaag ctgggtttga
    32101 aaatcaggcc attcggcttt tctcgtttgt ttcttttcaa tgggttaagg gttgtttttg
    32161 ggcttgaggg cttgaagggc tagagatttg aacctttacg gggagatgct tcccccaaac
    32221 cccttgagaa atacgcgcgc gcatacatgc caagatttca ggcccgtccg gcccgtcagg
    32281 cccataatca tgccgtaagc ctttgatcct gttggagcgc tgccccctca ccccgcgaag
    32341 gtctcgcgcc caaacgccaa catgctcgcg cccgtccggc ccaaactcgc accctgcccc
    32401 cagaaatgcg cgacgggccc gcaggcccgc ccagtcgaat ggagtggaga tggggtgcgg
    32461 ggtcatcgcg gcgcccacga attgcccgca tcgcgtgact gcgcttcacg catgcgctgc
    32521 gcgaaagtct gatcaaggcg aatgccgcga tagccggtga caccgctttt gcctggggta
    32581 aacgtcctgt tcgtttcggg gtgacgccag acatcagcct ttgccttgag cctgactgat
    32641 accgttcgag gcccccagcg cgcctcgccg cgctcttcga tccaatagtt gaaggcatca
    32701 cccagctcgc gcgcggtcat gaaatcgccc tcatatccgc tgacgaccgt ggcgtccgcg
    32761 aggaaggtgc cgatcgggtc gctgtccttg cgatagctgc cggtggcctc caaaacctcc
    32821 tgcggctcgg ccagcccctt ttcgagatag tcgagcgcgc cctgcaccaa ccagttgagg
    32881 atccctgacc gctcggccca caggatctca tcaagctctt tcttgggaat gcgcttttct
    32941 tccgggatct ggaccggaaa gttgaccagc atgaggcggc gccagatccc gtcatcgcca
    33001 ccccggatat caggcaggtg gttgccggaa atggtcagct tgaagatcgg tcgaaacgtg
    33061 atgaagtcgg cgtagagcgc ccggatcatc atcggctcgc cgccggtcag ggccttgatc
    33121 aatccctctt gcagccgctc accctcttcc ggctccgatg tccgaaccat gcgcgccgcg
    33181 atcagcggca tgaggtccgg ctgcgaatcc gagccaccct tcttgttctt tcccgtaagg
    33241 gattcgatcc gggcagaggc ggagtagtcg cccatcatcc gccccatgag gtccaccagc
    33301 acggactttc cgttcgcacc gccgccgtgg aagaaggcca gcttctggac atcaaggccg
    33361 gtcatcgaca ggccgaacca acgctgaatg aactgccgca tcgcgatgtt cggctggatc
    33421 tgttcgagga aagcagcgaa ccgcggacat ttggcctcgg ggtcatattc caccggcatg
    33481 accttggtca gcagctggcc gcgctcatgg gggatcagct tgacgtcgga catcggcgcc
    33541 atgccttccg ccgtgatccg ctcaaagcgc aacacaccgg tcagcgtgtt gacgtcgaga
    33601 tcgctcttgt ccatctggtc gaccgatttg gcgagcataa cccgcgcctc ggcaatcagg
    33661 ttggacatcg gaccggagtt ccccgcgttc ttggcgtggg tgaggcggcg gccgatcagc
    33721 gatttgtggt ttttcagcgc agaatcgatg ctgcgaagac gcccggcgat attcgacagc
    33781 tcggtcatca ggctttcatc gcctgcatag tccggcgtgg cctcgatctc ggcacggcgc
    33841 ttgcgctgat cgcgctcttc attgagcaac tgccgatcgc gcggcgatgg ctgcagccaa
    33901 tcgatttcct gctcgatcaa gcccgacatt ttctgcgccc ggccccggat cagcggcgag
    33961 acatcgcggc tgatctcatc atccttgtgc cagcgcgcac cgtcccagac gaaccacccg
    34021 acctgagaga cgaacaggac atcgtcaccg aaatggatca caaagcggcg cccattgcca
    34081 agatcgttca gcggctcgcg tgacgcgcga ctgaccggat cctcgggccc gtcatcttgc
    34141 ggggctccat cttccggcgg gggcggaggg gggagataat cctcaggata gtcatattcg
    34201 cccgagccgg gtgacgacat gccatccggc aacgaaacat cctcggcgtt ggtcatgagg
    34261 ctgcggacct cttcaacgcc cccgaaatct tcatcatcca aactcattga tgctgcccca
    34321 tcaggatatc attgaggtcg cgacctgcgc cggcatgcac gatctgcccc tttaagccgg
    34381 ggttcttgat catcgcgcgc cgcaggcccg cctcgagttg cgctcgcgtc aggcgaggat
    34441 cgctgtcccc gtcctggaca aagaccagcc gcttgaccca cgacggcggc gcaaaggcgt
    34501 cactgtccgt catgtcgggc aaaccggcgt atttcttgcc cggcccgcgc tcgcgcagac
    34561 ccgacatgtt gcccagatcg acgccgcacc aataggccgc ttggcgcggc tggcgctccg
    34621 cgatcagggc ggaaagggtg gtttccaccc cctcggccat gatcatggtc gtggcgttcc
    34681 tctgcccggt cagacggatc gcgccgccct tcttcgagcc gagaaccttt ttcgacggca
    34741 gcgtttcctc cggttttgcc gggttggaga ggatcagctt tccctttgcc tgatcgaggt
    34801 cgatccacgt ccggtgcacg gccgtcactc gatttccggc gtccaccacc gcacagatca
    34861 tcgctggccc gacatgcagc gtctgccact tgctgcgctc gccgggaatc ggatgcacat
    34921 atttggcatc gggctgaaac cgcacggtct gcgggatgct cgacagcaac gctgcgggaa
    34981 tgccacgacg gcagagatag tcccgcacca gcgagccctc ggcatccttg gatgcgaacc
    35041 agatatcgcg cgcggccttg atggtctttt cgcgctcgcg tgccccgata ctcgcctgcc
    35101 tctcgcgcgc cgcctcggct ttgcggcggc gatcttcgcg ctcggcatcg ctgaggcctt
    35161 gcgccggtcc gcagagccaa tccagcgctg cgcggaaatc cacgccaagg gcgagttgca
    35221 ccagcgcgat ctgatcgccc ttggcatggg gcgagcagtc cttccggcat tgaaagatat
    35281 tcttctgggg attgacgcca aagcgatccc ggccaccgca attcggacag gggccgacca
    35341 tctcgccgcc agcgcgcacg agattgacga tctccagccg cgcgatcaca tccgcgatcg
    35401 ccatggcccg cgcttcggca aggcggtgat cgtcatgcat cgcgcccgcc cccctgaatc
    35461 cggtcccagg catccgccat ccgctggcgg tcccaacggt tcatggccag tccagcctgc
    35521 tcatgcagcg ggccgtaaaa gcctggtcgc cgtggcgtcg ccgctgcaaa tcgtgaacca
    35581 agctcgatca atgggcgcag cgtcagaatg cccttcgagg ccatcggcaa gacgctgcgc
    35641 aggatatcca cctgcaaatc cagatccgcc cgatgggcct cgatgatctc aggccgcgac
    35701 agcaggccga gagcatggat caggacatga tcggcgatcg acagtttcag aggctcagcc
    35761 atagatatcg gcccgttcca actggagcgg ccacgaggca cgtagaactg acgacatcag
    35821 acgctctcct gcgccgatca gggcgtcggg agattggcgg agctgaggaa agcacgaggc
    35881 gaatttcgcc aaatcgactg caagatgatg ctcaggcccg taggcctcat cgacgcggcg
    35941 aactgcgcaa gccagtgttc gtggatcgac caatttggat ttggcttgga aggcaaccgc
    36001 catcgtcgcg atgcgggcac ctatccggat ctgttctgaa tggtgatgct gcatttcctg
    36061 tccctcgcgc ttctgcgctc gtttggaaaa agctgggcga tctgagcaga gaccgcccag
    36121 caggtggtca ccggagccgg acaggctggg cggtgacgaa accggagggc cgcaaaatct
    36181 ccgggttatt cgcggcttgc gcccttgatc cgttggaaaa atctttccga ctgcgatttg
    36241 aaccattcgg catcggcagc cgagcgaccc gccacccgaa gcgcccggcg atgccgggcc
    36301 gcgtaatatc gctgcgccat gcgccagagc acccgcatca ttccgcctcc ggatcgatga
    36361 tctgaaacac cgcttcggcg ccgaccaagg cgacaacctt cagcacatag cgaaaatgcg
    36421 gtgcgttttc ccgacgcagc cagttgcgca ccgtacgcga cgtgacagga cggcgatcag
    36481 aggtcaggac ctccgcagcg cgttccgcca gatcgttctc ggattgcgcc tctgggaagg
    36541 cgcgccagag caagctggca aaccatgccc gctcggcttc ctcgccgctg cattttcgga
    36601 aagacatttc agaaagtcct gtgctgttgt gtccccgtgc agaaggacga tcatcagaac
    36661 ggagagagga tgcggcaggg cgaacgctca tgccgcgtcc tcggggggtc tgcgatgacg
    36721 cgctctcgcc ataacttcgc gtgcggcgat ctcggcaata agcgcatgga caaaacccac
    36781 ccgctgctct tcggtcaaag tgctgtaagc gattgccaac aagcggcaaa actccgcagg
    36841 atcggcaaag cgcgccaagg catcattcaa gaaaaaggcc ccattattca tgtcacaaat
    36901 tcccattgac tgcccgcact gcgccacacg caatgtcgcg gcgacgatct gtgtcatcgc
    36961 gcccgcagag cccacgcgca gttccgtttt cgtcacctgc aacaagtgca aaatgggagt
    37021 gacgctgtat tgtatttccc cgccattgcc cgatcgcgtt cttgcaggcg atagcctcga
    37081 catcacccgc gaagatagaa agaagcttgt tgacttgctc acggtcatca gaatgtcccc
    37141 ggcgtttcct gcaccacgaa cgatcctgta tgtcccggag gcggtcgaac gcgcctatcg
    37201 tgaaggcgaa gcaaaccgcg ccgaaaagcg atatctcagc gccgcgagca actaccgcac
    37261 ggcgcttgac cgggcgctga agctgattgc gccggacgaa aagggcatga tctatgccaa
    37321 ggtcgaaaag ctcgccgcgc agaacgctct tccgccggcc ctgatcgggc tgatgcacga
    37381 gatccggttc ttgggaaatc agatccacga catggatgac cccgaaccag cggacgttga
    37441 ggccggagca gagttttcga ccctgctgct gacttacctc tttgaacttc ccgggcgcgt
    37501 tgccgatgca gcagccaagc gcgccgggga tggcccaggc gtgtcgtgac gcgggatgat
    37561 gaaggctcat actgcatcct cgggaggttg cggagctctc gcgcgccgag aacgctcagc
    37621 ctgtattgca gctcgcacac gctcctcagt ttcaggccaa gaacgctttc ctgctttcag
    37681 gcgcgagtaa aagcgcccgc cttgcccgac aagacgcccc agagtgctca ccgaaagacc
    37741 aaactcgtct gcggcgtctt ccatttcagt gaggaggcaa atttccttgt tcatgctccc
    37801 atcgttagtg tgatacttca caccatgcaa gatgaaactt cacattcgct tgcgatgctt
    37861 cacaccgata caaggcagta tggatgtgaa tgaagttttc aggttgcgct taaaggccga
    37921 aatggcggcg cagggttaca atcctgcgag cctgtcgata tgcgcgaacc tcaacaggcg
    37981 ggccgtgacc gaccttctag aaggcagggc tcaaagtcct aagctttcca ccgcttacgc
    38041 tctagcgaag gccctaaacg tgggcttaga ctcacttaca ggctcagcgc cgcagccttc
    38101 tcttgcccca cgccttgcag agatcctcgc tcaatatgac gaagccgatc aagagcgact
    38161 tgcagcggca attttgagcc ttccccgggc gccgggctga gtgcgatcaa cgcaagcgcc
    38221 atctgatagt ccgtagccct agtgagcgat ggcgacatca ttcctatccc aaatcttcaa
    38281 acaaccatgg aacgatatgt gaacaaccta tcgatgagca actacggatg acgattcttc
    38341 ggatattata tgtgtgatag ttcacattaa ttagcttgac agtgtgacac ttcacactca
    38401 caaatgcccc atcccccaac cggatggagc ccgcacatgc acattcccac cgtcctgtct
    38461 tccgccgaca ccacgagaga tgctgtcgct ccggtcggca atctggtcat ccgcttcagc
    38521 aatggtgact acgcggaata cgaaggcatt tcgcggaaag ccttcactgc gatttttgac
    38581 gctgtggcgt cagaccaggg cactggccca cagagctggg gactattcat catcgggctt
    38641 tgccgatgcc tgatcgacat tcgacaggtc gcttcgatcg attttgtcga gcttgccgat
    38701 gacggcgatg acgatgatct tccagtggaa gctatggtcg agctcgccgt cgctgcgctc
    38761 accaacacct gggacagtaa gggcacgcgc atcaaagaag cgctcaacat cctcaatggt
    38821 tgtggggcgt cagcatgatc gccctcgccc acccggccaa accagccgcc cgcccggtcc
    38881 cgcgcatcgg cgccatgctc tccggtgcga tccgcgcggt agcactggtc gccgcaacca
    38941 tctccgcggt catcatcatc gtcacagcct ggcacgtcgc gggcagcgcg atcagctggg
    39001 cggatgtgca agcattcgtc gcgccgacct cgctggaaac gcgcggacac tcggtcgagc
    39061 agctggtcga gggggtgcgc tgatgtcgaa aacgtcaccc acgcagctca tgggccccga
    39121 gtttgccgca caactgccga tgctggcagt tcggatgctg atcaccgagg acctgctgcg
    39181 gcgcgcgctg cacgaggtcc cggggctgcg cgacagcgct ctgggcagcg ccatcatcac
    39241 cgcgataacc gcgccgaaca gccagatcgc cgagggggcg ctgtgatggc ggcccggttt
    39301 cgcgcggacc ggaacggctg gatcgtcgac aacctgaccg gtctctacat cctgcaggtc
    39361 gccgtgcatg tgctggatgt agaggccgca catcgggtca cgacatcaat catcgcggcg
    39421 cttcacgccg agttcggccc cgccaaccct gatccagaga cctgccccgc ccagttcacc
    39481 gactgagcgc ggcagagccg acgggatggc agccccggcg gcgccaagtt cccgctgcgc
    39541 acctcctccc ttggcgcagc aggaagcccc cgaggccggg tgacctcggg ggcgattatc
    39601 cacctgtccc ccgaccctca caccccgcaa attccagcaa aggcagggaa agcacatgaa
    39661 aaaacagcgc cttgtccggc aaccctcggg ggacgcgcgg tggaaccgct tcacaactgc
    39721 cgaggaagaa caaagactta gcgtcctgaa cgagcggatc gatcgctctg caaccattct
    39781 cgcgcgcaat gtcgcggagc gtcaaaccat catgaagcgc gctcagaagc gcatgtggcg
    39841 tgcggaggac aaggcatgac ctatcaaccg cacctgccta tgatcgtcga cagctttgcc
    39901 ggcgggggtg gggccagcac cgggatcgag ctcgcgctcg gtcgctcgcc agatgtcgcg
    39961 atcaatcaca gcgaaaaggc attggcattg cacgctgcca atcatcccga aacgctgcac
    40021 ctcgacagca acatttggga tgtcgagccg ctgagcgtca ccaaaggccg acatgttggc
    40081 ctgctttggg ccagcccgga ctgcaagcat ttctcgaagg ccaaaggcgg cgcgccgcgc
    40141 gaccgcaaca tccgagatct ggcatgggtc gtggtcaaat gggccgagtt cgccaagccc
    40201 gatgtaatct gcctcgaaaa tgttgaggaa ttccgcacct gggggccgat cgacaacgac
    40261 ggccagccca tcaaggaact ggccgggatc gagttcgagc gctggtcacg ccgcctcaaa
    40321 agggctggat accggatgca atggcgggag ttgcgcgcct gcgattatgg cgcgcccacg
    40381 atccgcaaga ggttcttcat ggtggcccgg cgtgatggtc ggccaatcgt ctggccgaaa
    40441 ccgacccatg gcgatccgca atcctccgag gtgcggaaag gcaagctctt gccctggcgg
    40501 tcagccgccg catgcattga ctggtcgctg ccatgcccca gcatcttcga cagctcggct
    40561 gagatcatgg agaagcattc acttcgcgcc aagcggccgc tcgcgtcgaa cacgctggcg
    40621 cggattgctc gcgggatgaa gcgctatgtg ctcgaggccg aaagcccatt ccttgtgaac
    40681 ctgacccacg gcgggcgggt cgaggatctg gccgagccga tcaagacgat cactggggca
    40741 catcggggcg aaaaggccgt ggtggatatt caggtcacaa gcgtgggcgg ctttgaatat
    40801 gagtcgcgga catcgctcgg gccgcatctg atgagcctga agggcacgga tcgccgcgac
    40861 cgcccggtag acgcgccgca tccgaccgtc cttgctggcg gcgggcacag cgcgctgatc
    40921 gcacccagca tcacccgctt caacggcggc gcgacccggc agcacctgcg cgatgccata
    40981 gcgacggtca cggccaatag ctggatcaag cagccgggcg gcgcggcgcc ccttggcgtg
    41041 ctcgctccct atctggcgag catcgcccat ggcgacagcg gcggacggcg agaatacccg
    41101 ctggctgacc ctctgggcac cgtcaccgtg ggcgggatcc agcacgcggt gattgccccc
    41161 ttcctcgcaa ccatgcgcaa cagccagaag ccttggcagg gcgcggatga gccgactcat
    41221 acgatcaccg ctggaggcgc aggtctgaca ctgatcgccg cgtcgatgat ccagaccggc
    41281 tatggcgagc gcgacggcca agccccgcgt gcgctcgata tccgcgcgcc gctcggtacg
    41341 gtggtcgccg gcggcgccaa gcacgcgcca ttcgcggcct tcctcgccca gcacaacggc
    41401 gggccccgca tggaggccca tgctggtcac gatatcggcc agccgatatc gaccatcgcc
    41461 gcatccggca gtcatcagac cccggtcgcg gcatggttcg caaaatacta cggcactggc
    41521 gatggcgcgc ggacggacga gccctgccac acgatcaccg tcaaggaccg catagcccat
    41581 atgcaggccg agctggcagc gccgcccttc ggccccgagc atcgggaccg tgcgcgggcc
    41641 gtggccgaat tcctgcgcgc acatggggca tggcagggcg gcgagttcgt caccctcgag
    41701 cacgacggcg acacctttgt ggtggtcgat atcggcatga ggatgctcac cccgcgcgag
    41761 ctcttcaccg cgcagggctt tccggaggac tacgtcattg agggcgtctg ggaaggtcag
    41821 gacagcggag acccgcaatg gcgcggcttc gcgaaagacg ttcaggtcag ctgctgcggc
    41881 aacagcgttt gcccgccgct cgccgccgcc atcgtcgcgg cgaactgcca gcatctggtc
    41941 atcgaggaaa acaggagggt tgggtgatgg tttcgagtct cgagcaggcc gcagcgacca
    42001 ccctgaccct gttgacacct gccgaagccg cgagggcgct gcggatttct acgaagaccc
    42061 tacaacgcct gcgaaatcgc ggcctgcctt ttgtgatgtt gaccagcggg acgattcgct
    42121 accgcccgga cgatctcaca aactttattg aaggacatac cgaatgccgc accgcccgaa
    42181 aggaacgcgc ttctggcact acgacttcca agtcaggggt cttcgatttc atggctcttg
    42241 cggcacagaa gactatgaag aggccaaggc cgtagaggct gctgagcggg tcaaggcacg
    42301 caatgcccca gaggtaactg gacgcttcag catttctcaa gcgctcggga cctattggac
    42361 ggatgtttgt caacaccaac ccagcgcccg gactgcccgc agccaggcaa aaatgatcct
    42421 gagcgtcatc gagggatcgc aacagatgga cgagatcacc aatgccagtc tgatgcgcta
    42481 tgtcgcgatg cgccgagcaa ccgtgtcgaa tgccaccgtg aaccgcgagc ttcagatgct
    42541 ggctcgatcg atgcgccata tggtcagcat ccacggggca gagatgccaa agatcgattt
    42601 caagacagtt cagacggccg agccagaaga gcgggtgcgt gagcttacgc ccgaagagca
    42661 aagcaagctc tttaaacatc tgaggcctga tctggggccc tttgtgacct ttgcccttct
    42721 gacaggcgcc cgcctttcga caatcacgga attggaatgg tctcacatcg atcaggcaaa
    42781 caagcggatg atgtttcacc tcaagggtgg cggcaccatg aaattcccga tcagcaagga
    42841 gatcgccgct ctgctggcag atcttccgag gtcagagctc ccggatcact ctcgctatgt
    42901 cttcaccttc gaggttcaaa accggaaaaa tcagcggcgc aagatcgttc cgaacggtgg
    42961 agggatcatg gaagagtttc gcgcggccct agcggcagcg gagatccacg acttcaggtt
    43021 tcatgatctg aggcatacct ttgccacccg cctgctcagg cacaccggca atctcaaact
    43081 ggtcagccgc ctgcttggtc acagcaacgt ggaaacgaca gcgcgctatg cacatgtgct
    43141 cgacaatgat ctcgccgacg ccctcgacag tgtcagcatg atgggggttt cccgaagaaa
    43201 gtcccgaaga aagcagtaga cgttatatca ttcatgaggt tatacggcat gaagca
//
