# Supplementary material for: Characterization of the virome of Paracoccus spp. (Alphaproteobacteria) by combined in silico and in vivo approaches
Source: Sci Rep. 2019 May 27;9:7899. doi: 10.1038/s41598-019-44460-4 (PMC6536676; doi:10.1038/s41598-019-44460-4)
Supplement: Supplementary file 2 — Supplementary Dataset 1 [file 41598_2019_44460_MOESM2_ESM.zip › vB_PamS_Pami6.gbk]

LOCUS       NC_022041              39260 bp    DNA              UNK 01-JAN-1980
DEFINITION  Paracoccus aminophilus JCM 7686, complete genome.
ACCESSION   NC_022041
VERSION     NC_022041.1
KEYWORDS    .
SOURCE      .
  ORGANISM  .
            .
FEATURES             Location/Qualifiers
     gene            74..493
                     /locus_tag="pami6_p01"
                     /old_locus_tag="JCM7686_RS14665"
     CDS             74..493
                     /note="hypothetical protein"
                     /product="hypothetical protein"
                     /locus_tag="pami6_p01"
                     /old_locus_tag="JCM7686_RS14665"
                     /protein_id="WP_041527386.1"
     gene            490..1248
                     /locus_tag="pami6_p02"
                     /old_locus_tag="JCM7686_RS14670"
     CDS             490..1248
                     /note="hypothetical protein"
                     /product="hypothetical protein"
                     /locus_tag="pami6_p02"
                     /old_locus_tag="JCM7686_RS14670"
                     /protein_id="WP_041527387.1"
     gene            1245..1373
                     /locus_tag="pami6_p03"
     CDS             1245..1373
                     /note="hypothetical protein"
                     /product="hypothetical protein"
                     /locus_tag="pami6_p03"
     gene            1370..1900
                     /locus_tag="pami6_p04"
                     /old_locus_tag="JCM7686_RS23570"
     CDS             1370..1900
                     /note="hypothetical protein"
                     /product="hypothetical protein"
                     /locus_tag="pami6_p04"
                     /old_locus_tag="JCM7686_RS23570"
                     /protein_id="WP_020951597.1"
     gene            1897..2307
                     /locus_tag="pami6_p05"
                     /old_locus_tag="JCM7686_RS14680"
     CDS             1897..2307
                     /note="HNH endonuclease"
                     /product="HNH endonuclease"
                     /locus_tag="pami6_p05"
                     /old_locus_tag="JCM7686_RS14680"
                     /protein_id="WP_041527388.1"
     gene            2304..2438
                     /locus_tag="pami6_p06"
     CDS             2304..2438
                     /note="hypothetical protein"
                     /product="hypothetical protein"
                     /locus_tag="pami6_p06"
     gene            complement(2763..3629)
                     /locus_tag="pami6_p07"
     CDS             complement(2763..3629)
                     /note="HNH endonuclease"
                     /product="HNH endonuclease"
                     /locus_tag="pami6_p07"
     repeat_region   3670..7912
     gene            complement(3699..4013)
                     /locus_tag="pami6_p08"
                     /old_locus_tag="JCM7686_RS14685"
     CDS             complement(3699..4013)
                     /note="hypothetical protein"
                     /product="hypothetical protein"
                     /locus_tag="pami6_p08"
                     /old_locus_tag="JCM7686_RS14685"
                     /protein_id="WP_020951599.1"
     gene            4085..5287
                     /locus_tag="pami6_p09"
                     /old_locus_tag="JCM7686_RS14690"
     CDS             4085..5287
                     /note="DNA polymerase IV involved in DNA repair based on
                     COG"
                     /product="DNA polymerase IV"
                     /COG="COG0389"
                     /locus_tag="pami6_p09"
                     /old_locus_tag="JCM7686_RS14690"
                     /protein_id="WP_020951600.1"
     gene            complement(5751..6014)
                     /locus_tag="pami6_p10"
     CDS             complement(5751..6014)
                     /note="hypothetical protein"
                     /product="hypothetical protein"
                     /locus_tag="pami6_p10"
     gene            complement(6125..6748)
                     /locus_tag="pami6_p11"
                     /old_locus_tag="JCM7686_RS14695"
     CDS             complement(6125..6748)
                     /note="Putative SOS response-associated peptidase YedK
                     based on COG"
                     /product="SOS response-associated peptidase"
                     /COG="COG2135"
                     /locus_tag="pami6_p11"
                     /old_locus_tag="JCM7686_RS14695"
                     /protein_id="WP_020950730.1"
     gene            complement(7000..7233)
                     /locus_tag="pami6_p12"
                     /old_locus_tag="JCM7686_RS14700"
     CDS             complement(7000..7233)
                     /note="hypothetical protein"
                     /product="hypothetical protein"
                     /locus_tag="pami6_p12"
                     /old_locus_tag="JCM7686_RS14700"
                     /protein_id="WP_020951601.1"
     gene            complement(7230..7862)
                     /locus_tag="pami6_p13"
                     /old_locus_tag="JCM7686_RS14705"
     CDS             complement(7230..7862)
                     /note="N-acetylmuramoyl-L-alanine amidase based on
                     pfam01510"
                     /product="N-acetylmuramoyl-L-alanine amidase"
                     /COG="COG"
                     /locus_tag="pami6_p13"
                     /old_locus_tag="JCM7686_RS14705"
                     /protein_id="WP_041527973.1"
     gene            complement(8124..8384)
                     /locus_tag="pami6_p14"
                     /old_locus_tag="JCM7686_RS14710"
     CDS             complement(8124..8384)
                     /note="hypothetical protein; putative holin - TMHMM"
                     /product="hypothetical protein"
                     /locus_tag="pami6_p14"
                     /old_locus_tag="JCM7686_RS14710"
                     /protein_id="WP_020951603.1"
     repeat_region   8381..13089
     gene            complement(8585..11086)
                     /locus_tag="pami6_p15"
                     /old_locus_tag="JCM7686_RS14715"
     CDS             complement(8585..11086)
                     /note="hypothetical protein"
                     /product="hypothetical protein"
                     /locus_tag="pami6_p15"
                     /old_locus_tag="JCM7686_RS14715"
                     /protein_id="WP_020951604.1"
     gene            complement(11102..13093)
                     /locus_tag="pami6_p16"
                     /old_locus_tag="JCM7686_RS14720"
     CDS             complement(11102..13093)
                     /note="hypothetical protein"
                     /product="hypothetical protein"
                     /locus_tag="pami6_p16"
                     /old_locus_tag="JCM7686_RS14720"
                     /protein_id="WP_041527389.1"
     repeat_region   13128..16457
     gene            complement(13154..13525)
                     /locus_tag="pami6_p17"
                     /old_locus_tag="JCM7686_RS14725"
     CDS             complement(13154..13525)
                     /note="hypothetical protein"
                     /product="hypothetical protein"
                     /locus_tag="pami6_p17"
                     /old_locus_tag="JCM7686_RS14725"
                     /protein_id="WP_020950950.1"
     gene            complement(13510..14076)
                     /locus_tag="pami6_p18"
                     /old_locus_tag="JCM7686_RS14730"
     CDS             complement(13510..14076)
                     /note="hypothetical protein"
                     /product="hypothetical protein"
                     /locus_tag="pami6_p18"
                     /old_locus_tag="JCM7686_RS14730"
                     /protein_id="WP_020950951.1"
     gene            complement(14076..14753)
                     /locus_tag="pami6_p19"
                     /old_locus_tag="JCM7686_RS14735"
     CDS             complement(14076..14753)
                     /note="hypothetical protein"
                     /product="hypothetical protein"
                     /locus_tag="pami6_p19"
                     /old_locus_tag="JCM7686_RS14735"
                     /protein_id="WP_020951606.1"
     gene            complement(14754..17615)
                     /locus_tag="pami6_p20"
                     /old_locus_tag="JCM7686_RS14740"
     CDS             complement(14754..17615)
                     /note="hypothetical protein; Chromosome segregation ATPase
                     based on COG"
                     /product="hypothetical protein / putative chromosome
                     segregation ATPase"
                     /COG="COG1196"
                     /locus_tag="pami6_p20"
                     /old_locus_tag="JCM7686_RS14740"
                     /protein_id="WP_020951607.1"
     repeat_region   17463..30729
     gene            complement(17612..17761)
                     /locus_tag="pami6_p21"
     CDS             complement(17612..17761)
                     /note="hypothetical protein"
                     /product="hypothetical protein"
                     /locus_tag="pami6_p21"
     gene            complement(17758..18168)
                     /locus_tag="pami6_p22"
                     /old_locus_tag="JCM7686_RS23575"
     CDS             complement(17758..18168)
                     /note="phage tail tube protein based on pfam11836"
                     /product="phage tail tube protein"
                     /locus_tag="pami6_p22"
                     /old_locus_tag="JCM7686_RS23575"
                     /protein_id="WP_051201551.1"
     gene            complement(18168..18617)
                     /locus_tag="pami6_p23"
                     /old_locus_tag="JCM7686_RS14750"
     CDS             complement(18168..18617)
                     /note="Phage tail tube protein; characterized members are
                     major tail tube proteins based on pfam06199"
                     /product="phage major tail protein"
                     /locus_tag="pami6_p23"
                     /old_locus_tag="JCM7686_RS14750"
                     /protein_id="WP_020950955.1"
     gene            complement(18681..18887)
                     /locus_tag="pami6_p24"
     CDS             complement(18681..18887)
                     /note="hypothetical protein"
                     /product="hypothetical protein"
                     /locus_tag="pami6_p24"
     gene            complement(18880..19236)
                     /locus_tag="pami6_p25"
                     /old_locus_tag="JCM7686_RS14755"
     CDS             complement(18880..19236)
                     /note="hypothetical protein"
                     /product="hypothetical protein"
                     /locus_tag="pami6_p25"
                     /old_locus_tag="JCM7686_RS14755"
                     /protein_id="WP_051201552.1"
     gene            complement(19387..19773)
                     /locus_tag="pami6_p26"
                     /old_locus_tag="JCM7686_RS14760"
     CDS             complement(19387..19773)
                     /note="hypothetical protein; DUF3168 domain-containing
                     protein"
                     /product="hypothetical protein"
                     /locus_tag="pami6_p26"
                     /old_locus_tag="JCM7686_RS14760"
                     /protein_id="WP_020950957.1"
     gene            complement(19770..20111)
                     /locus_tag="pami6_p27"
     CDS             complement(19770..20111)
                     /note="Bacteriophage head-tail adaptor based on COG"
                     /product="phage head-tail adaptor"
                     /COG="COG5614"
                     /locus_tag="pami6_p27"
     gene            complement(20108..20653)
                     /locus_tag="pami6_p28"
                     /old_locus_tag="JCM7686_RS14770"
     CDS             complement(20108..20653)
                     /note="DNA packaging protein based on TIGR02215"
                     /product="DNA packaging protein"
                     /locus_tag="pami6_p28"
                     /old_locus_tag="JCM7686_RS14770"
                     /protein_id="WP_020951608.1"
     gene            complement(20650..20883)
                     /locus_tag="pami6_p29"
     CDS             complement(20650..20883)
                     /note="hypothetical protein"
                     /product="hypothetical protein"
                     /locus_tag="pami6_p29"
     gene            complement(20880..22145)
                     /locus_tag="pami6_p30"
                     /old_locus_tag="JCM7686_RS14780"
     CDS             complement(20880..22145)
                     /note="Predicted phage phi-C31 gp36 major capsid-like
                     protein based on COG"
                     /product="phage major capsid protein"
                     /COG="COG4653"
                     /locus_tag="pami6_p30"
                     /old_locus_tag="JCM7686_RS14780"
                     /protein_id="WP_020950959.1"
     gene            complement(22238..22843)
                     /locus_tag="pami6_p31"
                     /old_locus_tag="JCM7686_RS14785"
     CDS             complement(22238..22843)
                     /note="Phage head maturation protease based on COG"
                     /product="phage head maturation protease"
                     /COG="COG3740"
                     /locus_tag="pami6_p31"
                     /old_locus_tag="JCM7686_RS14785"
                     /protein_id="WP_041527304.1"
     gene            complement(22827..24116)
                     /locus_tag="pami6_p32"
                     /old_locus_tag="JCM7686_RS14790"
     CDS             complement(22827..24116)
                     /note="Phage portal protein BeeE based on COG"
                     /product="phage portal protein"
                     /COG="COG4695"
                     /locus_tag="pami6_p32"
                     /old_locus_tag="JCM7686_RS14790"
                     /protein_id="WP_020950960.1"
     gene            complement(24113..25879)
                     /locus_tag="pami6_p33"
                     /old_locus_tag="JCM7686_RS14795"
     CDS             complement(24113..25879)
                     /note="Phage terminase-like protein, large subunit,
                     contains N-terminal HTH domain based on COG"
                     /product="phage terminase large subunit"
                     /COG="COG4626"
                     /locus_tag="pami6_p33"
                     /old_locus_tag="JCM7686_RS14795"
                     /protein_id="WP_020951610.1"
     gene            complement(25872..26321)
                     /locus_tag="pami6_p34"
                     /old_locus_tag="JCM7686_RS14800"
     CDS             complement(25872..26321)
                     /note="hypothetical protein; putative phage terminase
                     small subunit"
                     /product="hypothetical protein"
                     /locus_tag="pami6_p34"
                     /old_locus_tag="JCM7686_RS14800"
                     /protein_id="WP_020951611.1"
     gene            complement(26522..27466)
                     /locus_tag="pami6_p35"
                     /old_locus_tag="JCM7686_RS14805"
     CDS             complement(26522..27466)
                     /note="5-methylcytosine-specific restriction endonuclease
                     McrA based on COG"
                     /product="HNH endonuclease"
                     /COG="COG1403"
                     /locus_tag="pami6_p35"
                     /old_locus_tag="JCM7686_RS14805"
                     /protein_id="WP_041527390.1"
     gene            complement(27526..28233)
                     /locus_tag="pami6_p36"
                     /old_locus_tag="JCM7686_RS14810"
     CDS             complement(27526..28233)
                     /note="hypothetical protein"
                     /product="hypothetical protein"
                     /locus_tag="pami6_p36"
                     /old_locus_tag="JCM7686_RS14810"
                     /protein_id="WP_020952174.1"
     gene            complement(28230..28802)
                     /locus_tag="pami6_p37"
                     /old_locus_tag="JCM7686_RS14815"
     CDS             complement(28230..28802)
                     /note="hypothetical protein"
                     /product="hypothetical protein"
                     /locus_tag="pami6_p37"
                     /old_locus_tag="JCM7686_RS14815"
                     /protein_id="WP_020950963.1"
     gene            complement(29053..29682)
                     /locus_tag="pami6_p38"
                     /old_locus_tag="JCM7686_RS14820"
     CDS             complement(29053..29682)
                     /note="hypothetical protein"
                     /product="hypothetical protein"
                     /locus_tag="pami6_p38"
                     /old_locus_tag="JCM7686_RS14820"
                     /protein_id="WP_020950964.1"
     gene            complement(29679..30188)
                     /locus_tag="pami6_p39"
                     /old_locus_tag="JCM7686_RS14825"
     CDS             complement(29679..30188)
                     /note="hypothetical protein; low similarity to HTH domain
                     in C-terminus"
                     /product="hypothetical protein"
                     /locus_tag="pami6_p39"
                     /old_locus_tag="JCM7686_RS14825"
                     /protein_id="WP_020950965.1"
     gene            complement(30185..30724)
                     /locus_tag="pami6_p40"
                     /old_locus_tag="JCM7686_RS14830"
     CDS             complement(30185..30724)
                     /product="N6-adenine DNA methyltransferase"
                     /locus_tag="pami6_p40"
                     /old_locus_tag="JCM7686_RS14830"
                     /protein_id="WP_020951613.1"
     gene            complement(30717..30863)
                     /locus_tag="pami6_p41"
     CDS             complement(30717..30863)
                     /note="hypothetical protein"
                     /product="hypothetical protein"
                     /locus_tag="pami6_p41"
     gene            complement(30860..31174)
                     /locus_tag="pami6_p42"
                     /old_locus_tag="JCM7686_RS14835"
     CDS             complement(30860..31174)
                     /note="hypothetical protein"
                     /product="hypothetical protein"
                     /locus_tag="pami6_p42"
                     /old_locus_tag="JCM7686_RS14835"
                     /protein_id="WP_041527391.1"
     repeat_region   30896..31751
     gene            complement(31229..31384)
                     /locus_tag="pami6_p43"
     CDS             complement(31229..31384)
                     /note="hypothetical protein"
                     /product="hypothetical protein"
                     /locus_tag="pami6_p43"
     gene            complement(31381..31734)
                     /locus_tag="pami6_p44"
                     /old_locus_tag="JCM7686_RS14840"
     CDS             complement(31381..31734)
                     /note="hypothetical protein"
                     /product="hypothetical protein"
                     /locus_tag="pami6_p44"
                     /old_locus_tag="JCM7686_RS14840"
                     /protein_id="WP_041527103.1"
     gene            complement(31697..31906)
                     /locus_tag="pami6_p45"
     CDS             complement(31697..31906)
                     /note="hypothetical protein"
                     /product="hypothetical protein"
                     /locus_tag="pami6_p45"
     gene            32032..32364
                     /locus_tag="pami6_p46"
                     /old_locus_tag="JCM7686_RS14845"
     CDS             32032..32364
                     /note="hypothetical protein; putative transcriptional
                     regulator"
                     /product="hypothetical protein"
                     /locus_tag="pami6_p46"
                     /old_locus_tag="JCM7686_RS14845"
                     /protein_id="WP_020951616.1"
     gene            complement(32656..33147)
                     /locus_tag="pami6_p47"
                     /old_locus_tag="JCM7686_RS23580"
     CDS             complement(32656..33147)
                     /note="hypothetical protein; DUF2513 domain-containing
                     protein"
                     /product="hypothetical protein"
                     /locus_tag="pami6_p47"
                     /old_locus_tag="JCM7686_RS23580"
                     /protein_id="WP_051201580.1"
     gene            33355..33630
                     /locus_tag="pami6_p48"
                     /old_locus_tag="JCM7686_RS14855"
     CDS             33355..33630
                     /note="hypothetical protein"
                     /product="hypothetical protein"
                     /locus_tag="pami6_p48"
                     /old_locus_tag="JCM7686_RS14855"
                     /protein_id="WP_041527392.1"
     gene            33627..33875
                     /locus_tag="pami6_p49"
                     /old_locus_tag="JCM7686_RS14860"
     CDS             33627..33875
                     /note="hypothetical protein"
                     /product="hypothetical protein"
                     /locus_tag="pami6_p49"
                     /old_locus_tag="JCM7686_RS14860"
                     /protein_id="WP_020951618.1"
     gene            33875..34078
                     /locus_tag="pami6_p50"
     CDS             33875..34078
                     /note="hypothetical protein"
                     /product="hypothetical protein"
                     /locus_tag="pami6_p50"
     gene            34078..34278
                     /locus_tag="pami6_p51"
                     /old_locus_tag="JCM7686_RS14865"
     CDS             34078..34278
                     /note="hypothetical protein"
                     /product="hypothetical protein"
                     /locus_tag="pami6_p51"
                     /old_locus_tag="JCM7686_RS14865"
                     /protein_id="WP_041527393.1"
     gene            34390..34701
                     /locus_tag="pami6_p52"
                     /old_locus_tag="JCM7686_RS14870"
     CDS             34390..34701
                     /note="hypothetical protein"
                     /product="hypothetical protein"
                     /locus_tag="pami6_p52"
                     /old_locus_tag="JCM7686_RS14870"
                     /protein_id="WP_041527394.1"
     repeat_region   34696..37005
     gene            34773..35099
                     /locus_tag="pami6_p53"
                     /old_locus_tag="JCM7686_RS14875"
     CDS             34773..35099
                     /note="hypothetical protein"
                     /product="hypothetical protein"
                     /locus_tag="pami6_p53"
                     /old_locus_tag="JCM7686_RS14875"
                     /protein_id="WP_020949522.1"
     gene            35127..35981
                     /locus_tag="pami6_p54"
                     /old_locus_tag="JCM7686_RS14880"
     CDS             35127..35981
                     /note="Uncharacterized conserved protein YfdQ, DUF2303
                     family based on COG"
                     /product="hypothetical protein"
                     /COG="COG5532"
                     /locus_tag="pami6_p54"
                     /old_locus_tag="JCM7686_RS14880"
                     /protein_id="WP_020949521.1"
     gene            36054..36311
                     /locus_tag="pami6_p55"
                     /old_locus_tag="JCM7686_RS14885"
     CDS             36054..36311
                     /note="hypothetical protein"
                     /product="hypothetical protein"
                     /locus_tag="pami6_p55"
                     /old_locus_tag="JCM7686_RS14885"
                     /protein_id="WP_041527395.1"
     gene            36308..37003
                     /locus_tag="pami6_p56"
                     /old_locus_tag="JCM7686_RS14890"
     CDS             36308..37003
                     /note="hypothetical protein"
                     /product="hypothetical protein"
                     /locus_tag="pami6_p56"
                     /old_locus_tag="JCM7686_RS14890"
                     /protein_id="WP_020951620.1"
     gene            37112..38779
                     /locus_tag="pami6_p57"
     CDS             37112..38779
                     /note="Site-specific DNA recombinase related to the DNA
                     invertase Pin based on COG"
                     /product="phage serine site-specific DNA recombinase"
                     /COG="COG1961"
                     /locus_tag="pami6_p57"
     repeat_region   38723..38754
                     /note="attachment site in tRNA-MET(CAT) - 27/32:
                     TCGGGTGGGAAAATGGTAGCGGAGGAGGGTTT and
                     TCGGGGGGAACCATGGTAGCGGAGGAGGGATT"
     tRNA            complement(38736..38779)
                     /old_locus_tag="JCM7686_RS14900"
                     /old_locus_tag="JCM7686_0057"
                     /product="tRNA-Met"
                     /inference="COORDINATES: profile:tRNAscan-SE:1.23"
                     /anticodon=(pos:complement(3043584..3043586),aa:Met,
                     seq:cat)
BASE COUNT     7596 a  12494 c  11321 g   7368 t
ORIGIN
        1 cagccgatcc caccgaatgc ccgagcccat gtttatcctc cgtcacgctg cataaatcaa
       61 agtggagaaa gctatgcagc aggcccccca acttccagac aaccgtcaag atcctaccct
      121 caccccgccc cacgccgaga ctgcgccgcc cgccgatcag gcgggggcga tcagcaccga
      181 caacctgcgc aagctgctgg atgcggcaac gccgggacca tggactggtg cgaacatggt
      241 tcacgcagac agaggcgatg ctatgacccc ggaggagata ggggaatacg tctgcaacag
      301 cgttcgcatt ggtgatccgg cgcacttcct gttcgtcagc ggcaagcatg acgatggtgg
      361 cgatgcggat atctgccata caggcaacgg acccagaggg ccttggaata cggctctgat
      421 cgcgctcgcg ccgcaacttg ccgccgaggt gctggccctg cgcgagttga tcgcgactgg
      481 cggtgcagca tgagcgccgt ggacaaggac gcgccggggt ggcgcgcaga gatgggccct
      541 tactccagcg tcgttggaaa cagcgtccat ctgatcgcgc cggagggtca tttcgccggt
      601 caggtgatga taatcgggca ggatgatcgc ctgcgcgaaa aggacgctca gcagcgcttg
      661 ctgcaggtca tccacgacct gctgaacagc cgtatcgatc tctccgccct cgctgcacag
      721 cctgcggttg atgctggacc cacattggca gaaatgatcg gatggcatgt cgatgccgat
      781 aatctgcacg cctctgccgc cccctctacg cctgccgagg tcgaaggtct gggcggacag
      841 gcactctacg acctgttata ctcattcgtt agcgatgacg gtttaacccg cgccctgcgg
      901 atggaactga accggcgttt ccccaccgcc ctgaccgcgt tgcaggcccg cgccgagaag
      961 gcagaggccg atcttgccga ggcgcgggac gagcgcgacg tgatcgctgc ggcagcgttt
     1021 gagaaggttg cacgggcggc agaagctcgg gtttggtcag ttggccttgc ggggcatgaa
     1081 atccgagccc tcacccccga cgatgccacc gcagcccttg ccgagcatgt ccagcgggcc
     1141 gtcgaggctg agacgcgggc gtgtgcggcg aaatgcacgc gaggagatga cagagccgcc
     1201 atcctcgccc gcctcgacca gcccaagggc ggggagggaa aggtatgacg atgctgcgaa
     1261 ttatccggca actgatttgc cgccacacat atcggctgtg caggttccaa tcccttggca
     1321 ctcgcgggga ttacgagtgc tcaaaatgcg gaaagcggga gtatgaccaa tgacccccac
     1381 caatcccgcc cctacggggt gcgtcaagct caatgctgtc gccgatgctc taaacaaatg
     1441 ggcagatacg gtgcgggacg gccgacaggt cgagccgagt gtaaccggcc tgcggctcat
     1501 ggcgacagcg gttagatccg ccgcgatcca gcccgccagc gcgcagccgg tggtgcgaga
     1561 gcaggacacc atatgcgacg actgcggcaa gctgttgcgg catgatctgg ctcactggat
     1621 ggaggatggc gcatcctact gcccgacctg ccgacctagg ccagcccctg tcgcgggtga
     1681 cgcggtgagc gtgcaggagg ccgcgcgggt gttgctggag gcctgcccta atccgatttt
     1741 cgacaggcta aagcccgcac taatgggcga ggtgaccgaa cgcgaggcct ataccgacga
     1801 ggatggcaac gagggctatt acgacgggcc cgtgtcctgg gacgcgatga agcgggtcat
     1861 cactgccgcc ctccgcgccc tcgggggaga gaagccgtga gcgaggcgtg gaccggaagc
     1921 aaaaaacaga aagcggcgtt gcgggagaaa tatggcgggc gctgcgctta ctgcggcgaa
     1981 atgctgacca agatgcacgc agatcatctg caacccatcg tccgcatcac gacagaccct
     2041 tgggggcgtc cgctttcggc agaagaccgc aagatgctga gtcctgaacg caatatcgtg
     2101 tcgaacatga tgccgtcgtg cgccccctgc aacctgaaca aaggaggttt ttcgctggat
     2161 ggatggcggg agctcttatc cagatcagcg gcaatcgtgg cgcgcgagaa gtcgatcttt
     2221 cgcgctgccg tcaggtttgg actgatcgag gtcaaagatc agccggtggt gttttatttc
     2281 gagcgaaatc aggagccctg cccatgaccg cgagcaaaca ggacccggag aggtggggca
     2341 accgccgcgt cccgcgcatg tatgcccaga tcaacgccct tcgccgcgcc attgcggccg
     2401 agggcaagtc ttgtcgaaaa ctgctgacga tccagtgata atagctctat atcttgctgg
     2461 actcacttag agaattgata aagaagggcg atccatgaca aaggcacaag gatggattct
     2521 tgttgcgctc gtcgcattag gtgtgagcta ttacatccag ggcgaacgag ccaagcagcc
     2581 ttccgagggc gcgctcgcca tccgtgattt tcaccgcatg atgtgctcaa cggaaggcaa
     2641 atactgtgac aagctcccct gaggtcaagg agcatatcga ctttgcctat cagcgaagca
     2701 atgaccaatc acggaccaga tgggctatat gcccttaatc cgcaataatt ggaaaattca
     2761 agctagcgtc tgatgttccg ctcaaagtat ggctgaggga ttaacatagc atatgttggc
     2821 cagtggactt tagtaccgcg atcaccaagt gaaatacccg tcccacacga ttcaaagata
     2881 ctatctctta ttcggcctcc atccaagttg gttgacctat catcgaactt caccacgaca
     2941 tctccgagca acattgttcc agccacacgc gcggtgtcat ttcgaatatc aatttcaaaa
     3001 aaagtttcat cttccctgtg caccttcagg taatttgttc taaattcgaa atcccatagg
     3061 tgcccgcgat taacaagcat ctcattgtcg acaatccgta gacttggcca cagttctcga
     3121 tcgggcagat aaatgctcag cagaaattgc ccatcctcaa ttctataaga aataattggt
     3181 tgctcgaaat acgaaaaaat aacaggcgta ttaatatagg tattcgaacc aactacaaat
     3241 cgatcaatat gagcttcagt ccccaagcac cccttaataa acccatgcac ctgattgtgt
     3301 ggattttgct ttagcgcgta gcttttacta cgcggcattt ttcctagttc gcgatgatga
     3361 gttgggcaga gcgcaatcat atgctcgggg tcgttatgat tgtcttccgc ccatggaatg
     3421 atatgatgat actcaaggat aggcgatcca caggccgcac atccgaagaa ggattcttga
     3481 cgtagctgcc tctttacagg caccggaatg tttctgctca tcataaaact attcgtagaa
     3541 cgaagcataa agaaatgcaa ataggtcgct atcctcgaga gagcgctgcc gttctgacca
     3601 ctacgggcct gagcattatt ttgcgcaatc cttgcgctgc tgaccctgtc tccctccgca
     3661 caccggcggc gcgggccgtg atatgtgaga ccagccggtc accgcacccg ccctcgatga
     3721 gcttcctcaa tcagcctggc cacgcggcgg agctcctgct gccgcagccc cgtgaccggg
     3781 atcgcggcac ctttgtccca agcgatccgg agcatgtccc ccttgggatg atccttgcag
     3841 gcgatccaga gggcgacgtt gacgttcgcg tccacgcgca catccagccc ggccgtgcgc
     3901 accgcagcgg tgtgcagggt ctcgatcgcg cgtatcagct cctcgcgccc ggcgatctgt
     3961 tctgaccagg caccgccaaa ggcaacgttc cgcagctgat ctttcctgtc catttcgtcc
     4021 tcttgcgatt cttgagaaca aaaatagaac atacgggaca gaaatccagc cactccgtag
     4081 cgacatgacc cctttccgcg tcctctacat tgatatgaat tcgttttttg cctcggtcga
     4141 gcaacagctc gagcccgcgc tgcgcggcaa gccggtggcg atcaccgcgg tcgattcgga
     4201 ggccggagcc tgcgtcgccg cgagctacga agccaaggcc tttggcgtcc gcaccggcac
     4261 gcgcgtcgct gaggcgcggt tgctttgtcc gggcatcatc tttcgcgcct cgcgtcatcg
     4321 cgtctatgtc cgcttcaacc tcgcggtcgc cgatgtgctc gatcgccacg ccgagctgac
     4381 ccatattcgc agcgtcgatg agttccagct cgcgctgtct ggggaggcgc aaacgcttga
     4441 gggcgcggcc gcgctggtca gacggctcaa ggcggccgtg gcggccgagg tgggccctgc
     4501 cctgcgtttc tcggccggaa tcggccccaa ccatctgctg gcgaagatcg cggggaaatt
     4561 ggagaagccc gacggcttcc agtggctcgc gcccgagaac atgcccgagc gcatcgctca
     4621 ccttgtcctg gacgatctgc cggggatctc acgcgcgttg aaggagcgtc tctatcgcgc
     4681 gcgggtcttc gatgtgccga cgctctgtca actcgatccg cgccatgccc ggcagatctg
     4741 gcgatcggtc gagggcgagc gattcgtgcg gatgctgcaa ggcatggaca tcccgatcat
     4801 gccgacgatt cgcggcggct atggcaactc caaggtgttg tcgccagaat tcagggatcc
     4861 gcgccgcgcc tatcaggttg ggcgctggct gaccgagaaa gcagccgccc gcctgcgccg
     4921 cgatggccgc gtggccgggc gattctcgct cacggtttca ttcctgtccg ggcatagctg
     4981 ggtccgaggc gtgtcctgtt ttccgacaca ggatacctcc ttctttctgc ggctgcaccg
     5041 ggcgctctgg cgcgcgctgt ggcgcggcgg gcggcccggg ccggttctgt cgatgggggt
     5101 gaacctgacc aatgtcgatt tgctcacggc gcgccaaggt gatctgctgg ccccgctcgc
     5161 gcctgccgag cgcacccgcg gcgaagaggt ctcagtcgcg gttgaccaga tcaacgcgcg
     5221 attcggcgac ggcatgattc gctatggtat ccacctgccg catccgggat tcttcgagcg
     5281 cggatgatgg ggtggtatgg agtaggtttg cggtagcgat gcgggacaaa gctgccagtc
     5341 acattctggt caagaaaccg aatatgaaaa cgaggcctat agcgacgagg ccgggcaacc
     5401 atgatctcca agagcaaggg aaggcatagg attccaagtg agcgcgacaa atgcgcttac
     5461 acattctcca agcgcgctcc acgaatctgc gcagcgatgt tccgccgtca tctgggtcaa
     5521 tcataggacg agcttagcat agctgcgact gacggctaag gggctcaaag cgtcgatgac
     5581 ctgatcccgg cctcagagcc gattgggtaa gaaatctgac ggaaagccat caatacctga
     5641 cagaacatac agatggtgtc aggtttcaga gatttttgac tcacggagag aggcattgct
     5701 gacccagtgt gccggaggca cggcatatgc tatgcggaca ttccgggcag tcagggaagc
     5761 ttttcgtcgg ggtcatagtc ctcggcgcgc aaggccagct tgggctttgg cgaccctccg
     5821 ccatcctgca gaagcgcttc gactgcatgc agcagaccaa ccatggcttt ggatacctcg
     5881 tagcccattg catccttcaa agcgctctcg attccagcgt ctagcgccca atgaacgtaa
     5941 gcccaacgca ctgcccttgc gctttcagca taggcatttt cgacagctac gtagaactcg
     6001 tcgcgaactt ccaccgttgc ggcctcttca tcgtattcgc tgaatactgg ccgacactgg
     6061 caatgaccgc aatgggctcc aaatctacat caccccggat ctgccgagcc gatcccagca
     6121 agcctcaagc ctcgattggc tcgatcagct cgggaccgtc atcgcggatc ccgaaggggc
     6181 gcacgggata atgggaaagc cgggcgcccg cgccgatttc aaggtcgttg gatccgccaa
     6241 gccacgcgtc ccgttcgtct gagttcagga tcacgggcat gcgtgtgtgg atctcttgga
     6301 ccgaagcatt ggcggcgcgg gtcatgaccg tgcatgtcag cagatcgccc caccgcgacg
     6361 ccaagcccgc gacccagagc gtatcctcat tgcccgcaga gcggataaaa tgcggctgct
     6421 tgtggccggt ttcgcccgtc cattcgtaat agcccgccac cgggatcagg cagcggccat
     6481 atttccagac cccgcgaaac gtcggcttgc tctgcgcctc ctcgattcgg gcattgaagg
     6541 tggcagcctt ccagtccttc agctcaccct tgtgccagct cggcaccagc caccagcgcg
     6601 cgatcatcgg ctcgagaggc tgcttgccga agatcaagat gtcctgcgtc ggtttgacgt
     6661 tccagcgccg aggcaaggga tcgaccctga tctcggaaaa ctcctcatcg gagccgcggc
     6721 ggttagggtc tgcgaaacgt ccacacatag accgaggcta cgccccaccc gcccgttgga
     6781 caagcacctg ccgttttaga caggaaaccc gttctgcatc gcagcgttgt ctttgcgtga
     6841 tgagtgacgc ctgttgattg tgtttttagc gagtgcatat tttggtgacc gcccaggatg
     6901 ttttctggcg gttgctcgct gttcaggggc ggttttttcc gccccttatc agcccccaga
     6961 gcagcgcagc cagcactgcg ctggctagca gcaccgcgat cacgtcgccc cgcctttctt
     7021 cttggcgaca cgcgaccaga tcacggtcgc cgcatagatc acgagccccg cgagaacgac
     7081 agcgaggtcg ttcagataga tggtgagcat gcccgttgcc tcatcgaagc tgacgaagcc
     7141 aagcgcggtc agcgcgccgg ccagcgggta gaggatatag cggataatca gagcgatttg
     7201 cccaagcata ggaacggttc ctttcggttt cagagggtgg agagttcgcg ggagacgaga
     7261 tcgcgcaggc gatcgcccac gctgatcgga tcagcgggac cggccatgcc gggtagcacc
     7321 gtgatgtccc atttgttttt ctggaccacg ccgaggctcg gctggatctc ggcatgagag
     7381 agcgtggacc agcgcgacac cggaatgtcg tagagccggc acagccgcgc ggtctcgcgc
     7441 gcgagcgccg acacctgcac cggccggatc ggggcccggc cccagacgaa cggacgttca
     7501 ttggcaccgg ccattgcaca gatggaaagg ccgatcgcgc cgccattggc gccttgcgta
     7561 tgcgtgcgct gcgtcgcggg accggccagc cagcgcacct caccatcgcc gaggatcagc
     7621 gcatgatagg cggcgatggc ctcggtgctg gcggcatagc cgctcacggc ccaatgccag
     7681 tgaatccggg tgaccccgct cggatgctga aacggcaggc cccgcgcctt ctgcgcggcc
     7741 agcgccgctg cataggccgc gcgcgtccga ctgccgtcga tcccgtcgat cgggcccggc
     7801 caaaagccca gggcagcgca gcgcgcctgc cgcgcgcgca ccgcgttcat gactgcggtc
     7861 atgttctctc tcctgaaatg aaaaaaccgc ccggaggggc ggcagcgtgt ggtatagttt
     7921 tagagggtct gcgccttccg gtgagacgcc ggcagaccta ggccctcagc ttgtgcgcac
     7981 acactctctg agggcctaac tatcctagac aaattaattt aatctgctgt aagcttaatt
     8041 atctggttgc gatcggccca gttcacatag cttgccgtga tcggatacgg cccccgtctc
     8101 gcatgtcaat caacgggggc cgctcatcct cgctcgcgca tttctgtata gatccgatcg
     8161 agcgtcaact tgatcccaga cagagcctct tcaacccgga ccatttgcag cgcatgcgac
     8221 tggattgatt gctccaaccc acgcaaccgt gcttcatgcc ggtcaagtct atctgtatct
     8281 cctttgtcat ttgcgctgac ccggccttcg aggcggacca accagaccac gacactgatc
     8341 gcagcaatga tgagcggtaa aagctctttg agtggttcga tcattgcgcc tcctgcgcat
     8401 cagagaaagg tcgaatggtg gcgggatgat tgcgcggtat ggttgtctta ccgtcgggtt
     8461 gacgaaggcg acggtatggt caggcttccc tgttcttctc gctcctggcc atctgactgc
     8521 gcagggttag cgctccgcca tctcgctgac cctgcatctt tctcttaagt ctcagatccg
     8581 cacctcaggc aatcggcacc tcgaagctgt gcatcgggcg atagaccggc aggccggtga
     8641 tcgggccggt gccctgccag acctcgcgga tcgagcccgc tgaggtgaca tagcgtgtgt
     8701 cgatctcacc cgcattcggg cggcgataga catattgcag ccgggccgag ctgttcggcg
     8761 tgcccgagag gctcagggtg atctcgcgat ccccggtttg ctcaaccccg gtgattgtgg
     8821 cgctgtcgtt cgagaggctg aagccgagat ggggatcgag cggcaccatg tcccggtcga
     8881 tcataatcgg cgtcaggctc tcgaccgcga ggatcacctt gttgccgagc ccggcggcgc
     8941 gctcgccttt gggaaaggca caccaccagg gcaggcccgc aacgtggttg cgataggcaa
     9001 aggcatccat ctcgcgcaaa cgaacctgcg acagatagga ggtgtggata tgatcgggcg
     9061 tcccgccgcg cgccgtgccc atcggcaggt gataacgcgg cccgacatcg accacccgat
     9121 gacccgccag gcgcgcctgt cgcatcaact cgcgcaaagc gtatttgacc tgccagtcgc
     9181 taccaaacgc ggacatggct gtggtgccgc ccggaatatc gaccagccag accaccggca
     9241 ggccggtgaa cgccagatcg gcctcgatat cggccatgta gccgagcccg tcagccgtat
     9301 aggtcgccca cgggtcgcgc cggttggtct cgccatgggt gaaggcgatc acgatttccg
     9361 tgggcggaac cggggcataa gtcatcaccg ctgtcaccca ctcgatcatg cgaatgcgct
     9421 ggggcgccgg cgcgccactc ggcaggactt tccagatcgc aaaattcgga tcggtcgccg
     9481 tgaatcccgc gccgccgcgc ccatgactgc cggcgtagat caccccggcc ccgcgcggat
     9541 cgagcgcgtt cgacgcagag gcaagagcct cggccgagga ttggacgccg gtgatctcgg
     9601 cgggcacaaa gccggtgatc gccttgcccg gaggttgacc attccagccg cgcaacgcgc
     9661 cgagctcgcc gacaccatca ttcgacatca gcacgaagtc gggcgttttc gctggaatat
     9721 agagcggagg gccctccatc tcggagacag ctgcattgga ctgacccaag accatgacaa
     9781 tcgcgacccg agacggcagc cagtgccatg ccccgtcgcc gccgaccgta tagcgcgccg
     9841 cagcgccgat cccggcatcg ccaaccagct gggttacgcc gccaacgcgg cgcggcaata
     9901 gggtcgccga ggcgggcaag ggctcggggg gcgtatagcc gccgcccgag ccgctgcccg
     9961 agaccgtggc cagcgcggcc tgcatctggg cgaaggtcgg atgatcgcgg gcgacccatt
    10021 ccgacgacca ccgcaggatc caccactttg catcgaggtc ttttgcatat tcatcggttt
    10081 caggcaggtc gggcagcctg ccaatcgtcg cccagattgc ctctcccggc gcgttgccct
    10141 tcgtaatgac aagcactttc gctcctgccg ggacggtgat cccagacggt cgcagattgt
    10201 ttgcgacgac gcgcttgacg gcgccgtcgt acatgtcatc ccgcagcacc tgggaagacg
    10261 aggcccgccg ccaccattgg ttacccgtgc cgtcgcggcg cagcgtgtcc gttaccacgc
    10321 catcgctcgg cgcagaggct cgaacccatt tcgcggattc cgtcccgact gatttggtga
    10381 cgtcgatgca ctgcgtcccg gtcgggggga tcgcgccgtc gatcgtcagg ctgttgttcg
    10441 catattgcca gacccgacca gagcgcagtt cggaggtgtc agccttggcc gcgagatcac
    10501 tctcgatcga cgttgtcgag aacgtgcgcc cccaccattg gccggtcgca tcctgaacca
    10561 aaacatccgt cgcgccgccg ctcgtcggcg ccgatcgtcg aacccagtcg gcctggccag
    10621 atccggtcgt cttatgcacc gcgatcattt gggtgccggt cgggggcgta gcgcccaccg
    10681 gcgtcaggtc attgcgggca tagcgccaga cccggccatt gggcagatcg gtctcaacgg
    10741 ccgagacccg cgccttgatc gccggcgtat cctcggagag ataccaccac gcggcatcgg
    10801 cggtctgggc atggatcgcc ggattgaccg ggttcggagc cgatccaagc cgacgccagt
    10861 taaaggtccc ggagttattg gcgacgatga tctggttcgt gccgggcggc ggggtctgcg
    10921 cggagagatt ggtgctcgag ctgtgccaga gcctgccatt gcgcagatcc gtgagctcag
    10981 cattcgtgcc cgtctgcatc tccgtcatcc aggtccggat atcggccttg ggcacagcgg
    11041 agccattcgg gtaaatctca cccggcgtct tggtcgtcgt gaccatgggg aacctcagtc
    11101 tttaagggag atattggccg acaagcacct cagccgaggt cttgccgctt tgattttctg
    11161 atcggagcca gtagcgcgca ccctcggacg ggatgctggc cgtgatcgcg acctcggacg
    11221 aggtgtcgta attccagcgc tgaaagaccg ccgcgctgaa cggcgcgccc ggcgccgcgc
    11281 gccacagtcc ggtgcggtag taattggcgc cgagatccgg agccatgatc accgtcagcg
    11341 tgccgccagc cgtcccggac ttgctgatga tctgcggcgc atcggggggc gtggtattgg
    11401 cgacaacttc gatgcccgtc accgtcgtaa tttccgacgc cgcatcattg ccgcccggcg
    11461 ccgcgccgct atctgggcgc gcgctatacc agccgatccc gatctcatat tcgccgcgat
    11521 cggcattggg caggctccgc gcgacgagct tgccacccac ccggatgtcc tgcacctcga
    11581 gcccatagcg aaagctcgag cccgcgcgcc ggtaatagcc gccgagataa tacggcccgt
    11641 caatcggatc gacctcgatg cggatatagg gcggcccgtc attgttgacg atggtcaggg
    11701 aggagatcac cggcgccgcg agaagctgcg gaccgggctc ggtcttgtcc gggaccgagg
    11761 gcgggtcgcc ctcctccgcg gcagtccagc taaagctcgc cggatctgcc gcgatcagct
    11821 ggaccgtgac cacgccctca tcgccctcgg cgtcaaaggc aaagccgtcg atccaggcgc
    11881 tcgcattaat cagcccaagc tcgggcagat gcaggcgcac ggtttcttct tcgaggagca
    11941 gcagccccca gaagcgcagc cgcaccgtcg cccgccaact cgggttgagc ttggccatct
    12001 tgatcttgcc aagccttcgg gcctgcccgt ggctttgcac ccaagggaga tcgatctctt
    12061 tcgccgcgct ctcgccataa agcgccagcg ccgccgcatc atcccatggg tccgcgctgg
    12121 tctgctgcca gccgatctca ggcgcgacat atttggggac cagcgtggtg acgcgctcga
    12181 actcgcccga gcccggcccg atgtcgaggc tgacgatatg ctcctcccgg atcgtgtagc
    12241 tcggcgcgcg ccatttgccg acccgaaagc cgatcttgcc ctcgctggtg atgtagaacc
    12301 gccccgcaga ggcatcctcg aggcggcgca ggacatcgac caccggttcg gacagggcat
    12361 agctgccgcc gccgatatag cgccgcgccg tgcccgccgc cttgcgcggg attggatcct
    12421 cgcaatcggc aatggcctgg gcgaaggagg ccgtgtcgag atcggccagc cgcagcgggc
    12481 catagctcgg atgggtcagc acatcgcgcg cttgcacggc aagattgtcg gaccaggtcg
    12541 cgtcgccggt gatcgggttg tggcaagcat cgcccttgat cagcgccgat atctgcggat
    12601 cgcccccgct atagatctcc gagatcttgt cgcctttgac cgcatcgaag gtgcccaaga
    12661 tcgtgccgac cccgcgcagc cggtggttcg gcgtccagcc cggaaacgct gcctgcagcg
    12721 ccgcataggc cccgcccgat tgcagggcgc tctgccctga gcgccagtcg atgctgacca
    12781 cgccggcata gggtttgctg gtcacggcag ttcctgagag cgtgatctct ttgtcattga
    12841 gccagaccgt ctcaaccgcc gagatcccgc cctgccccat cgccaagagc ttgaagagcc
    12901 gccgctggcc gccgacctgc gcccaatccc aaaacatcgc ggcgcccgag gcgcgcaccc
    12961 ggccaagatg gcggatgcgc tgcgcgttgc tgtcgcgcaa ttcggtctgc agatcgcgcg
    13021 gcttcggccc tttcggctgg ttgaccttgg ccaccgccat attcaacgcg atggctgccg
    13081 ccgtgcgcaa caagaaacct gccgttgtct gcgccgtgat tgtagcggcc agccaaggac
    13141 caacttgtgg cattcatctt ccccagatct ggattgcttc ggcgcggacc agcccgacac
    13201 catgcggctt gcgaaaagcc catttctcgc catggcggat cgccgcgacc tcatggcccg
    13261 cgaccgcgat caccgcgaca tcgccctcgc gcgcagccgc gcgttgcggc agcgggcatt
    13321 cccgcgccag aaaccccgga agattgccgc cggtgatcct ccgcatctcc acctcggtcg
    13381 catagcgccc gcgccagcgc gccgccggat cgaggtccca atgcaggcgg caccaatccg
    13441 cgacccagat cgtgcaatcg acctcgcccc agctccaggg ccggtgccag ctctggcgga
    13501 tgtaatcgcc tacccgcgca gccaaccggt gatgaccttg ccgacgaggg tcggggcaaa
    13561 ttcgcagccg cgatccccgg ccgagcgccg ttgctggtcg cggtcggtat attcgccaag
    13621 cggtgtcata ttgcggatgt cgagcgggct ctcggcgcgg atctcgagat attcgagttc
    13681 agcggtctgg acctttttga catcgcggat cttaccccga tgcatcgaga ccatcggccc
    13741 aaccggcacg ccgccggaat agagctgcag gtattgctgg atcggacgcc cccaccattc
    13801 ggcgcggttg tcgagcgcgg cgagcaggag cggcagaggg ttcttgccga tgcgatagat
    13861 cgcgggcacc gcctccagcg gaccaccgga ttcgatcgcc gccgcctgga cccaatcatg
    13921 ggcgggttgc caggtgaccc cgccgagcgt gtccggcgtg ctgccctcga tcagccgata
    13981 gctcgcgctg gcaaatgcga catggaacag gcgccgacac tcgaccagct cgcgattggc
    14041 gtcgagaagc gcgacctgcg caggggtgaa agccattatc gatcaaacgc ctcgacaaag
    14101 ttgacggtga cctgctggcc caatttgagg ttctcgcgta cccgccgccc ctcatcgtcc
    14161 gaggcaaagc ggccatagaa ccgcggcgga tctgtgacga gccggacgcc aagcggcagg
    14221 ttcgcgcgca gcggtggctc gaacgagacc tgaccgccgg gctggctgtc ggtgacccga
    14281 tagagaaatc catcgcgcga gaacatgtcg ccggggcgca ggttcgggcg cgtcggattg
    14341 ctggtctcgg tcacgaaaga ggtcgcgccg gccgaggccg ccgctttgag caggagatcc
    14401 tgcatgccgc tggtcggatc cgcgagtccg gtgccgtccg agaaccagac gtcatcgtcg
    14461 aagggccatt gccgggacgc gacccgcggg ccgtagcgaa acggatcgca gatgcagagg
    14521 ctcgcgatat tggtccgccc ccgcatccgc gtcaccagca cctcgaaggc gcgcagccgg
    14581 tcagctttga aggtctgggc aaaggtcagc gagacctccc aaaccgccga gttgaccccg
    14641 ataacctgct ctgacccggc aaggttgcgc ccggcgctgc gcgtggtcca tttcagaaag
    14701 aaatcggtat cgcgcaaccc aaggccgcag ggccattcga tgatctctgg cattcatgtt
    14761 ctctcgccga gtaatttttg ggcagcccgg tagcgggaga tgaacttgtc attctcgcgc
    14821 gccaacgccg cgttgatgag cgtcacggtc ttctcgctag catcgcccgc gatatggatc
    14881 tgcggcgcaa aggttgcgct gccgccgccc tgccccccgc gcagcgcggc ctgtgcttgc
    14941 ggcacgctca agatccgacc attgactgcg gggacgaatg gctccggccc gcgctcgccc
    15001 gtcatgtaca tctgaccggc tgtgaccggg ccgccgttgg cgcgtccagg gaggactgca
    15061 ggcgcgcccg caatacgcag cgccccggtc agcttgtcgc ccccgccgaa gatgctgcca
    15121 aacagcccgc caagaaggcc cgatccgcca ccgccagaga atggcccaga cccgaacagt
    15181 gccgcttcca gcgcggcttt ggccagcatc ttggcgacat tgccgaggac atcagcaaag
    15241 ctgttgcccg ccacgatcgc gtcgagcagg ccgtccttga gggtgtcctg gacgctcgcc
    15301 atgaactgct ggcgctcggc caccttgcct tccgcaacag cacgctcatt cgttgcgatg
    15361 atgtcagcct ttttggcctc gcccagagcc tcgatggcct gcttgtaggt cagggtgcta
    15421 ccggtcatca gcgtatcgag atcgacattg cggcgcttgg cgtcggcaac caacatcatg
    15481 atggtctttt gcttttcgaa ctcgccgttg atttctgcga tggcacgtgc ctgatcctgc
    15541 gcgcccatgc cggaggcttt gaccgccgca atctggtcag attgctggcg ggccatctcg
    15601 acagtctgct gctgggtcaa aaggttttca gaaagcgtct ttccgtattc cttggcttgc
    15661 ttggcaagac gctcgcgctc tttgatctcc tcatccagct tcttctggat ctcgggatca
    15721 gcaagcggaa tggactgctg gccccatgcc gcgtttatca cggagcgatt gacaccctgc
    15781 gttgacgtcc agacccgacc cagatgctca acgtctccgg gtttaatctc gcgcagcaac
    15841 tgctgcgcaa gacggtcctg aagctcggcg gtaaacagcg tgtccaaaga gagattgagg
    15901 gtcttaatca gcccgccgct gccatcgaga cctttgccgc cgagcgtcga cccgacaatc
    15961 tgatatgcac caacagcaga actgttcttg gtgttctccg ggtgcgacag catctgcttt
    16021 tgcagtgcaa gcacttcacg gagggtcata ttgacaaggt tgacggagcc tccggtatac
    16081 ttcccatgat ccagcgtcac attgtagtcg ccaccgctct ctcggcgctt gatgagttcg
    16141 aggatgcctt tttgcgccgc cgctccatcc cgcccccatt cggtcgcggt attgccagtc
    16201 acgctctgaa ccaagccgtc gatgaacccg ccggcaccgg cctttagacg ctgttgcatg
    16261 gccttgaaca aatcgtcatt ggcaagggcc agtgccctgg tcttatccgc ctcttggtcg
    16321 atgagattaa tccgctcccg agccatcctg attgcctcgg catttccgga tttgatcgcc
    16381 tcatccagca tcttctgcgc cgtgagccgg tcgtcagaca gctttttgag cttttcggta
    16441 tcggtctgat attgctcagt gacgcgctcg atttcgctcc gcgcggcccg gatctgcttc
    16501 tgtgcggcgg tcatggtggc tgaaatttgg cctgcccaac cttcaagaaa agcttgatct
    16561 gcacctttgt ttcgcgacag ctccacaacc aaagagagta gattttcagc atctttcgcg
    16621 accgcgtcga tgctgtttga actatcagtt cggttgagag ccatcatcag ccgttcggcc
    16681 tgctctgcgg tcgctcccgt cctgcgctta agcaggtcca tctgacccgc caagcgctgc
    16741 tgctcgaggt aggccatctg gcggtttgcg gaaccatcag cccttttcgg cacccgctgg
    16801 gggttgaggt cgaccccgag ttcagcgcta agggcgcggg atgcaccaag cagatctttc
    16861 tgagccctta acgacgacaa cccggacata aatccgtttg cccgcgcaac ctcatcggca
    16921 agatcaccat aacgctgacg cagcacatca atcggggtcg cagcttcctc ggcagatcgc
    16981 gcataggcat ccgtgctgtc attgagccgc tttatgcgat catccagtga ctccgcgtca
    17041 aaggctacct taagaagggc tgcgccaaga ggaatagcga tagccgcgcc ggcgccagca
    17101 attgcgcccc aagcgccaaa cgcgccgagc agctgaggca actgttgacc caaagcctgc
    17161 gccgcgctgg tccctgagcc cacctgcaca gcgaagtcgc caacctgcca accaacctgt
    17221 tgcagctgtc cagacatatt gccagatttt cgcgtggtat tctcgatggc accggttgcg
    17281 atgttcaact cgcgagccgc gcgcccaacc tgctcagcat attgcttctg cccgatcgcc
    17341 ccgacgtcca acgcacgatc gagccgcttg agctcatctt catagcgctt tgcggctcga
    17401 tagaccgggt cgtaggcttt gctaagctta tcaagttcgc gctcatgcgc cttaacggct
    17461 tgggtattcg tcacttttcc ctgggcatcg acaaaggcct tttgcgcctc ctccccacgc
    17521 ttcttgtaga aggcgacgac cttgttcgcc tctttgacaa gctgcgaatc ggagaagcca
    17581 gccgatacga caagatctgg ttcatcagcc atcagaagcc ctcaacaccc attgctgcga
    17641 gatcggcatc ggacagttca ccgcccgcgc cgcgtgtttt ccagccattg gccttgccgt
    17701 aaccatcgac ccgggccgtg aactcccaga cgctgagctg agccaaatcg gcgtgcgtca
    17761 tgccaatggc ggctgcgagg ccgtggatgg cgctgaactt ccactgtccg ttttttcgct
    17821 gttctccggt gtcggcgtca ccggcccagg ctcccccaca ggatcatccg gcgggccata
    17881 gagcgcgtgt ccgagaatgg cctgcgccgg gaccttgaac tcgatcaagg gatgccggtc
    17941 gaatgcagcc atgacgcgcg cctgggcctc gacggcggaa agtccgccgc caatcaaccc
    18001 ggcacgaacc gtctcgaaca gatcggttgc cgcccattgc ccaaggttga tccggttcag
    18061 caagaactct ggacccgcct cggtcttctg ctgaagcaac tccaactggg cgagcggcag
    18121 acggaatgca tgttcaccac ccggccaaat aaggaccagc gcttccatca cggccccgct
    18181 ttcacgagac gagcaggaac gccgtcaaat tgaagctcga tcgcacaggt gactttctga
    18241 cccttggtgc gctgattggt cagtgtggtc agcagtgccg gcccgacttc atattcggtg
    18301 tcaccgggcg ctgcgttcaa atggccgacg cggatctgtt tcggcgcccc agaatagaac
    18361 cagtccagca tatcgccgtg cgactgctgg gcccaggatc catcagcgga cacagagaca
    18421 tcgatgctgc gaaccgcctt ttcgacatcg agcggcaggc tttcatcatt gcagtcgccc
    18481 ggaacctccg aggtgtcgac ctgcgcgctc cgcgtgatcg tgacgccgat caggccgcaa
    18541 atccgcgtcc aggccgtgcc gttttctgag gtttcgagca ccatctgctc gaacttttct
    18601 gtaatgggct tcgccattgg gtctctctcc atgaaaaagc cgcccgaagg cggcaccgga
    18661 tgacaatctc tgtaaaaggg ctattcggcc tttttatttc ctgtgctcga gcggcttgcc
    18721 gaactgctag cattcggcag gacctcggtc gcacgacccg ccgcgaccgc cgcatcaatc
    18781 agctcgcgtg ggaaatactg cggctccggt gacggataga ccgaccaccc tgcgttgcgg
    18841 atccggctcg aatagtgaaa ctcaccatgg aagatcgcct tagccattgc gccaagcctc
    18901 cttgatcgct gcgcgtactt ccttgcggat tcgcttgcga aactccgctt tcctggcctt
    18961 ccaaaccgga aagaaaaatg gctgcgccgg aacgcctgta ctggttccga actcatggaa
    19021 gcgggcataa aaggcatcgg cattgccggc gtagatcttg atacgcaggg tggcatattg
    19081 atcgcccttg ttcttcccgc tgcgaatctc atcgatcatg aacgtaccgg cgggaacttc
    19141 gccccaggtc cagccaatgg aatcacgcag atcgccttga tcatgcgggg ccgctgcttt
    19201 catggccgca acgatttccg ccgcgccctc ttccatggct ttttgtgcag cctctacagc
    19261 aaccgctggg atgttcttga gctttgcaac aatgcgaggg ttgagcctgg ccattttctc
    19321 tcctgtagtt ggcagcgctc tgccttccgc tcgcgcggcg atgggcacgc gaacctcaag
    19381 cagcccctag gcttcaatct caacctcgat ctgcagaacg ccgtgcacgt aatcaggatc
    19441 gggatcaccc atgacacgaa ccatgctgac cgtgacggga tgcatggtga ccgcgtcaat
    19501 atcggaccaa ccctgcaggc atgctgcaat atcatctgtg aggtcctcca tcgccccttt
    19561 cgtggttcca tgcccccaaa cgtcgatctg caaggtgagc acgcggccat cgatgcaatc
    19621 cgcatcgtcc gacgcccagt ggcttggccc gagcgtcaca tatggcgagg gcgttacccg
    19681 ccctgcctga tcaaacaccc gcccgcccaa gtctggcacc gcagcgatca tccggtccat
    19741 gacgatctga cgaagtatgc gccctgccct caaccccctg cctccaccaa catctccaga
    19801 aagcgcggac gattcgtccg ccgcggcaat tccttgagat caaagatccg gccttccacc
    19861 accgcgcgcc aatcggccat gatgcgcaag gtttgcgccg agagcctaac ggacaagatt
    19921 gcgggcgctc tagccgaaac ccgcgcctgc atcaccgcct cgctgccgcg cagtggcttg
    19981 acgtgagcac tgactgtgaa ctggtcttcc cagccctgaa ccaatttacc gtcgcgatcc
    20041 cgactttcga cgggcgactg gaaaacgacc gtgtcgcgtc gacgccccga cctgagatga
    20101 tcctcgctca ccacgccccc cgccgatgat tgctcaagag accgtcgacc accgtccaag
    20161 cggggcgagc ctcgttttca cgatcccaat ccgcattgcc gacgaggagc aggatcgcgt
    20221 gcttaacgtc atcgggagtc gcgtcgccaa aggtgcccgt aatgctaata cgcgagcctt
    20281 gctggatatg cggccatacc gccccatgat tcagcacaat cttcggatca agcccatcgg
    20341 cacgaatggc aaatacacct tgatccaaga cctgagcctc accggcggga tcgacgaagg
    20401 caatttccgt aatggacagc aaaggggcgg ccggaacgcg tgcaaaatcc gcaaagctgt
    20461 cgcatcccca tgtcatgaga tgcgcggcaa aggacctgtt gcaataggcc tcgacatgcg
    20521 cccgtgccgc agacacaaga aagccgatct cggaggtcaa ctcatcctcg ttgacaccga
    20581 gatagtctgc gacgatctct ggtgccacgg cctccgccgt cacctcatcg gaaaccggat
    20641 accacatgat caggctttcg cgcgcttttc tgacgcaggc ttcttggtcg cggtctcgac
    20701 cgccggatcc atcgcaacgg caaagccggc cgcaatcaac cgcaaaccct cagctttggg
    20761 aaagtcgtgc tcatctcccg gcgcaagatt gtattctggc ccgctcagtc cggtcagcat
    20821 tttgactctc atcatgccct ccaatgaaaa tggcggggcc cgaaccccgc cagattgact
    20881 tatgccgccg tgatcaggtg cttgaccgca gcggtgtcgc cgagctcgcc atcaaaccgg
    20941 atcagaccag ccatgccgag atcgggccag aagcgctcgc gcagaacgcc gatcaccggc
    21001 tgcccgacct tgcgcacgaa atacttgccg aaatcgccga agatcatcgg cttcgacgca
    21061 gcctccagcc cggccatcgc ctggttgatg ctgtaacggt agccgagcaa ggtaccgggg
    21121 atgccgttct ggatatcgcc actgctccag atgtagcgcc cctcgccatc cttcagcttg
    21181 cggatcgccg ccagcgtcag gtcgttgaac atgaaacgca ccttcggcga ctggcgataa
    21241 gccggattga ccgaatggat gaggtcgatg atttcatcca ccgtgatggc ggctgccgcg
    21301 gcggccgtct tgccgaggga cgaggcggtg acgatgccgt tcggatcgcc caccccgtcg
    21361 ccgacagtga gctcgcggtt ggcaatgcgg ccgaggcgct caccgagcag ctcgcccaaa
    21421 aggctctcga aattgaagat gctgtcctgt cccagctcca tggaccagcg cacgaattcg
    21481 gtatcataga cataggcgtc cagcgacttc tgcccgaagg tgacatcctt gccgccgtca
    21541 tcggtcaggg ccgcgccttc ggtgtgcttt tcggctgtta ccgccgtatc gtccaccgtc
    21601 gggatcttca cgggattgcc cgaggccgtg accatcgtgg tggtgatatc ctcgtcatac
    21661 atcggccccc atgccgccat cgatttgatg atctggtttg ccagctcggt cggaacggta
    21721 aaaccacccg cagtggtcgt gccggtgttt tgcgcgcgca tttcctgggc gcccgccttc
    21781 agaaccgcgc gctcttccgc attgagttcg cccagatcgg caccatgggt gacgaacttg
    21841 tggaagacct cgcggtattc cagcttgtcg ccaccgtcct gacctcggcc ttcaccaccg
    21901 gaaatcggac gctggcgcga gcgctgttcg tcttcagcat ccgccgcgcg cttttccgca
    21961 tcgaccatac gctgctcgcg ctggatctgg ccttcgacct tgtcgaagtc ggccatgatc
    22021 gtgtcgtggc gctgatccag ttcagcggca cggctctcat cggtgttctt ggtgatttca
    22081 tccagcgcgg cgcgggcgtc ggtcacaagc ttattgcgct tttcgatcag gtctttgagg
    22141 gccatcttgg cttccttcta tgtgagaacg cacaaaatcc gcctgaagcg ggtcaaaggc
    22201 aggtacgcgc tgccgactcc ggaaagaccg ggtgatttca gaggatgccg cggaaacgcg
    22261 cctcggcatt ggcgcgccgc gccgaaactc ggcgctcggc ggcggtgaag ttctgggccc
    22321 gacgctcttt gcgggccgcg tccagcgaac gcatagcgat cgaggtgccg tcataggcgg
    22381 gctcggagac gatgctgacc tcgcgcagct cgacctcatg gatcgtgcgc ttgggcgtct
    22441 cgccggtttc atcccactct tcgcgcgtca cgcggaagcc gaaggacatg ccgcggatgt
    22501 cgccgcgttc gatcagggtg cgcacgtcgc gaccgtccga cgtgtcgggc agatcgatct
    22561 cgaccgcgag gcctttggca tcttcgctca ggcgcagcgt tccgctggtc gagcggccga
    22621 gaatgcggcc acggtcatgg tcaaaatagg ccagaacatc cgccacctga agcgtcttgg
    22681 tgaaggctcc gcgcgccaga acctcgtcga aatacccgcc aatgctggtc acctcgccga
    22741 agacggcagc gtagccgccg accgtcatct tgccgtcggc atccgcgcgg cgctcgaccg
    22801 gcaggatgac ggagcgcttt tcgtcgtcag gttttgtcgg catcgacctc tccatcatcg
    22861 gcttgggatt cgctcggcgc ttctggcggc ggcacgccag cgccattggc ggcactccct
    22921 aaaaccacgg ttgcgccctg caccaacaat tcgtcagccg ccggattgct gtggcggggc
    22981 cggttttcca gctcgcgcgc ttcgttcggg gtcagctgac cggtctggat gccgcgggca
    23041 atgccctcga tccgggtttt gaaatcgccg cgcatcaggc cggcgagatt atgctcgaca
    23101 tagcgaccgc caacctcgtg cctcgacttg cgcccgaaca gcttcagatt ggcctcgccc
    23161 tcgaaggcct tcacccattg gctcagcaag tgtttgatca ggctgaggtc ttgctgttcg
    23221 acatttgcgc ggatgccgtg gctgagatca tgcaagaata ccggcggcaa ttgccacact
    23281 cgcgagaact cctggatctg gaacaggcgc gcctcggtca tctggccttt ggccggatcg
    23341 aaaccgacct gcttcagctc atggccgggc gggatcggga acacgggctt ttgcgaggac
    23401 ttcgccgcgt caatggcgcg cgtcatgtcg gccatggccc gcttgagccc atcagcgccc
    23461 tgcggcaacg gccccgacag agccaaaggc ggcaccccgc caccggcgaa gaaattgcta
    23521 ccgtaatcgc ccatggccaa cgcgagctgg attgccttgc gtgccttgtt gatcgggccg
    23581 tcatggccga tcatgtcttc cttgagcatg aaaggcacgt caatcacatc ggccgccgga
    23641 taccgcttgc cgtcgaaggt atagaccagc cgcatgttga cgcgcttgac gctgaccttg
    23701 cgcggatcca tcggccagat cccgacgacc tcgtcgccct tacgctcaat ccaagccagc
    23761 ccacggccgc cggtgaatac ctgctgccag aaatactggc gcatcttgaa cccgtccatt
    23821 tcctcgttcg gaaactcgct gatggtcagc gcggtatcgc cgctcaggcg ctcggcaccc
    23881 tctgccgtgc ggcggaaggc atggagcgga atcgccgcca aggtgcgcga cagaaaggcc
    23941 acggcgcaga aaacggctgg cacggtcaag gcgttgctga tcgtcacatg gggcagcgcc
    24001 accttctcga tcccgaagaa cgaaaggata ttgtcggaac tgagcgccac gctcgggctc
    24061 tctaccgtgg cggaacgcgt ctccgcgcgc cgcacttcca agccaagaat gttcatggtc
    24121 ccaccaaact gaattcggga tcgtcccaag gggagacgac cgtctcttcc tcatcgggat
    24181 attcgattgc ccagagcgcg ttgatcaaag cgacgacgcc atcgatcttg tcttcggggt
    24241 tagccctggt cgggaaaatg taatcaccgc ccagaacccg cttttgcagg acgttgcctg
    24301 ccatccattc cagcaccgga tctccatccg ttaccaaccg gccatcatcg acggcggaga
    24361 tgagccggtt gaacggctca tgcatgttct tggccttagt ttggagctcg atgcaggtca
    24421 gacccttcgc ctcgaatgtc gccaccatct ggtgagcgaa ctgcgggtcg tagatgactt
    24481 gttggacatt gagattgagc agcggaaagt cgaactcatc cgaggccact cctatcagcg
    24541 ctaaaacata ggcttgcacc atattcagat ccagctcgcc cgcttccggc gtggtcagga
    24601 tcctaccttc ttcggcccaa gccagaagtt gctcgttgcc gggggcttcg atcacggccc
    24661 gattgaggaa atggcgcgcg aaagcataga gcttacggcc tcgcaaaaac acgacgacga
    24721 catctgcgaa gtcctgccgc gtcgcgagat cgatgccgac aaagcaaggc tcaccggcga
    24781 aatccgcgat cgagagcgcg ggatcgaacg cggcccgcca cctggtaaga tccagcgccg
    24841 atgcgccgac gctcgtccag atgtcgaggt gcttgcgcag gaactctccc atcgcgacgg
    24901 gagatgcgct ggccttggtc cattgccgct gcatgtactc cagacttttc gcacggccta
    24961 ggcccggatt cgctttcgcc caggtcagag gatcgcccgg atcgtcgccc tcgtcggcct
    25021 cgtaaatcag cccgaaatac tcctcgtcca cctgtgtgcg gttgagaatt cgcgtcagat
    25081 aggtccgctg ctcgtaacag acgccggcgg tgttgctgcc cgccgtggtg attgcgatca
    25141 gcaaaggctg ttcgcgcgcg ccaagcgccg aatccatcga atcccagaca tcgcggtttt
    25201 gatgctcgtg cagctcgtcg acgatcgcgc aatgcgggtt cttgccgtcc tgcgatttgg
    25261 tctgcgccgc gacaggccga aagaccgcgg cctcatccgt cgttttgatc cggtgttgtt
    25321 caaccgtgag gccgagcgcc tcgacggcgg gctttccttc cacctcggca cgcaaaatca
    25381 tgttgcgcgc cgattcgaag acgatgcggg cctgatcgct cgagctcgct gcggaataga
    25441 cctctgcccc cggctcgccg tccacgatca gaaaatagag ccccattgcc gacagcaggg
    25501 tcgatttacc ctgcttgcgc ggaacctcga catatgccgt cttgaagcgg cgcatccccg
    25561 ttgtggcatg aacccagccc gcaatattgg cgatgagaaa gcactgccaa tcgtcgagcc
    25621 gcaccaactc gcgccgcgct gcccatcgcc ctttgatatg cggcatggcc tcgatgaagg
    25681 ccgccatgtg ctcggccgcg tccggatcga agacataggg aaagtccgat gtgcattgcc
    25741 gatcgagatc atcaaggaag cgctggcatg cctgtatcac cttgcgacac gacggcagat
    25801 ccccggaaac gaccagatcg gcataggcaa ccgcgcgatc cgtgcaggac catgcgatcg
    25861 acgcagcacc gtcagccacc caccggcctc cggcgcggac ggaacggcgt caccgcccca
    25921 accggatcga caggcgccga tgtcgccttc tcggcgccgg tcaggaggct catgaaggag
    25981 gcctgctccg agccgaggcc ctccttgcgc gacgccggcg tgaagaaaag ctcgcgctca
    26041 agtggcgtga gcaccttgtc cagataggcg aggcgctgga ccttcggcga accgaaaccc
    26101 ttctcatcct ctccgtcatc ggtttccaga tcgaagttga tatcgtccca tttgagacgg
    26161 tgcacggcat atcgctggac ctgcaaccat accgcctcgt cgaacgttcc gtcgcgcagc
    26221 aggaccgaag cgagagagcg gacaatctcc atatggcgtt cggtgaaata gtccggcacc
    26281 ggcggaagcc gagcaaggat gtcatccagc ttgattgtca tgactaactc ttgttacccc
    26341 ccccctcaaa aattggcgcg cgaaagaatt tacccaccgc cgccggtcct cctgtgtttc
    26401 ggccaggttt ccgcccctcc ccctcccttt tggccccaaa acgccaattt tgcctgtttt
    26461 ttgggcattt tttggcgaaa tcggccaaaa tcgagccatc cgtggctaca atcgtgaagg
    26521 attatcgctc ccagcgccga accgcggcga tgagtgcagc cgcaacctcc gcccgttcgg
    26581 catcggcgcg gatccgttcg atgcaggacg cttccggcgc atcgataacc atcaactcgg
    26641 atcgcggccc catcgcctcg acccacatca gacgctcagc tttggttggc gcggtgacga
    26701 tcagccacgc cttgcctgaa acatcatccg ctaacgagcg gatcatcata tcgcgatagg
    26761 ccattgcctt gcggaagatg ccggtacgct ggtcataccg tacacctccg acccgaacct
    26821 tgatctcatc gagatctatc accttgtcgc cagaaccagc acgctcctgc acccatgtcg
    26881 tttttccgga ggccggaggg ccacagacaa tggtgagcgg tattgccgaa ggccggacac
    26941 cccgcggtat actgaagccc cagtctcgcg gaatgatcag tcggccatcc ggcccgattg
    27001 acggctgcgc ctctgccttg agcgctccct gcgccgcaga accctcgcgc gccgtctttg
    27061 ctgcatggca gggtcgacac aaggattgca ggttatcgag atcatccgtg ccgcccttcg
    27121 actttggcac gatatgatcg acgctatgcg ccacaaccgg cctgccagat cgaatgcata
    27181 gaacgcagag gcgcttgtcg cgctcgagga tcgcgatacg caaacggtcc caagcggcac
    27241 cataaccacg ctcatgacga ttgcccgcct ggccatgcca accacctgat ggcagccctc
    27301 tcttcccagg cacatcggaa accgatcgat gtcttttgca ccgcaccgtc cccacctcga
    27361 caacggtccg acaaccaggc accgcgcagg gcttgctggg catgacatca ccgaacgata
    27421 gggaaaacgc agtgcgcccg gctcgggagg atcccgccgg gcgcactgat agatgataga
    27481 aagattgata gggccgtgcg tcctaagcag tcaagagggt ttgacttagg ctggcgcaaa
    27541 atgtccgcgc atgcgctcga ggaccgcagt caaagacacg acaagcatgt tgatatttcg
    27601 cgcggtccca gtccacccat gccgctccag cacgtcgcga aacgaccgtc catgcaggca
    27661 aatctcatca accagcacgc ggtcgtgaat gatccgcgcg ccaccctcac cccgcgccga
    27721 gggccgaact cgacgcaccg ccatggcgac accggccccg atgcgacggc gcaaaagatc
    27781 gatcaccctg ccctcttcga tgaaggcatc aatgaactcg ccacccgagc ttgagccacc
    27841 gcgcccagcc tcaaggcttg agcagcgcat cccgcccgca tcatggcgtt cgaccagatc
    27901 gcgatagagc cgcgcaacct gaacctgccc cggcgagaag ggcggcgccg ccttcctccg
    27961 agccgctcgg cgggcaagat cgtcaaagac atctgccgcg cgcacggcgt tgaagccgcg
    28021 ccagcccatc tcttcgacct tccagccggt gctgtccttg ggatccggca ccatgcgcag
    28081 cggcgtcacc accacctgcg gcccccgcgc gggcgccacc gggatcagcg gaccgcagcc
    28141 ctcgaccggt gtggcgcgcg acagaaccgc atcgaggcgc gcccgttctt ccgccgccct
    28201 gccttgggcc atccgccgat attccttggt catgctgcag ccccttcccc gatttcgcgg
    28261 caacgctgca acgccgcgtt gcgccgatcc caccaatcac agtccaccgg gccgagctcg
    28321 ccttctctgg ccaagcggcc ttgcagatcg cgatagcgcc gcaaggcacc gtccgcgcca
    28381 tcgcggatct tgccgagcgt ccagttgttc ggccagttcc tgttcttgcg caggtgatcc
    28441 agaagctcag gggcccaacc ctctgtgatg gcagactgac cgacgccatg cgcgaagaca
    28501 gcctggatca gcggcgacgc ccctccatcc gggggctgga tgaccgcagc ccattgcagg
    28561 atcaggttcg cgatcgggaa gcggtcacga tccttgccgc tcggattggc agcagcctgc
    28621 tcttcgagcg ccatcagcga cgcatccgac atataggcca gcttctggca catgccctcg
    28681 atcatctcat cgaactgcgc gacggtcagc gtcgaggtct tcgtaagccc gcgccgcttc
    28741 aatggctcga ccagaagccg caaaacccgc ttttcgccct gtgcctgttc ttcgctgttc
    28801 atggctatcc ccgtttctca gcacgtctcg acttatccac aggcgcgccc tttcgattgc
    28861 gcgcttaagt ttcctttcct tatcttttca tttcttctct tctcttctct gtccggaaga
    28921 attcggagga aatcaggccg gaactcggcg caaaccttcc catttcctcc tgatttcttc
    28981 cgaattcctt ccgcgttctt tccggttcct tccgaatttc ttccggcgga agaaatggaa
    29041 agaatgggat gttcagccgc tggcccggat ttcagccagt tccatttgct ccatcgcgtc
    29101 gaggacgata tttgggcggc gttgcttctt ggggtggttc tcaagaagat actggtcgag
    29161 gcgcagcaca tagatgtgat cttcggccat ggctttcgtg ccgcccgccc gcacgatctg
    29221 atcaggcagc tgggcgagac gcttccgctc ccgctcagac tctagcttgt cattatagct
    29281 gaccgtcgct ttggccgcgt cctgcaccca tttgtgcatt tcgagatggt aaaggcgaac
    29341 agtgccgtct tcgcaaagac accgccgcca ctcccagagg gggccatact ccctttcgca
    29401 gatccgaatg aactcatcga ccggggtatt aaccagaccc gcaaggatgc ggggatcttc
    29461 cggcagcgtc ccaaccggct gctggttttg cgcggcaaag atcagctcaa gcgccagaca
    29521 gcgcgaatct cggtccgcca actgacgaaa atcgcaattg ccccaatact gatgatggaa
    29581 ctgcatgaag tagtggctct tgagctcgat ccctgccgga attgggcact ccggcagagc
    29641 atcgacggca accggatgca ggttgcggcg gggcacggtc atgcggcacc tctcttcgcg
    29701 gctcgagcat cgactgccat cagctgcgct tgcaggcgct cgatgttgcg atcagcgatc
    29761 cagagcctca ccgtgcgtcg cgtaaccccc agatctcgcg ccaaggcgca gatcgacggc
    29821 cactcgcgcg ccccgatccg caccgtccgg ccgcgtccgc gtcggcccgt ctgcgcattg
    29881 ccagcgccga taccaagggt cttgagatgg ccgtgccggt tcaggcaggt agagaccgct
    29941 gatttgacca caccggcggc ggctgcaacc tccgcctggg tgcggtagaa ctgcccttgc
    30001 cactcatacc ggacggtatc tttggtaagg aggccatcga ggttgccatg ggtgcgtaag
    30061 cgccagaaca ccgcgttcag cgatacgcca gccgctgccg cgacagcctt ggccccgtga
    30121 tagacctgcc cctgccaatg atagcagccg cgcccgcgtc cgggctgacc gagagcggaa
    30181 tcgctcatgc cgcggccctc ccgataaatt ccgtcgcgcc gttggaagga cgggcatcga
    30241 acagatacca gctgcaattg tccttgccgg tcatcgtgct gtctgggatc cacttgaccc
    30301 gcccgatcga gacaatcttg cggaggagct gcttgaactc agccgactgc cgcgtgtacg
    30361 cccaatcgct gtcaaacagc agccaggtcg ggcgcatggc cgcgaaatgc cggatcatcg
    30421 gatgcaggat cgagcgggtc cagggcgggt tggtgatgat gtaatcgaca tcctcggccc
    30481 agatggccag atcgtcggag agggcatcac agcaccggac atcctcatga cgcggcgcga
    30541 tatcacccgc ccattggcaa gacatgccag cggcctcgag cgtattgacc agcgccatgt
    30601 ctcccgcaca gggttcgaca aagctgtcgc cccatgtcag atgcggcaaa agcggcgcaa
    30661 ccgctgccga cggcgtcgcg taccaatcac gctcccgccg cgggaaattc gatcgcttac
    30721 ccatggagga tcaccatgga ccgcaaggtc acggctgcgc ccaaggcgta aaaagctgcc
    30781 cacccccaat ctcgctgggt ggcacgaaag agcgcgaagc tgacgctgac gcctaaagcg
    30841 aaggggtaaa agtcatacat cacgcggcag ccctcacctt cctcggtatg ggggccggat
    30901 agaccgccaa tacgacgctg gccgcctcgc cgctctcgcg cagatctgca tcccggatcc
    30961 gcgcgaccag cacgcgagag aaggagacgc ctttgccgtg atcgcggctg atttcggaat
    31021 agctgtcacc gctcacggcg cggcgcagga tcgcgaggtc gcgctcatcg gctgtgcgag
    31081 aagaagcaat atacattttg tccctcatgc gcattcgcgt ttgtttgaga aaaggcgggg
    31141 cggtctgagc agagaccgcc ccgcagttgg tcaccggagc cggacaggct aggcggtgac
    31201 gaaaccggag ggccgcaaaa tctccgggtt attcgcggct tgcgcccttg atccgttgga
    31261 aaaatctttc cgactgcgat ttgaaccatt cggcatcggc agcggagcga tccgccaccc
    31321 gaagcgcccg acgatgccgg gccgcgtaat atcgctgcgc catgcgccag agcacccgca
    31381 tcattccgcc tccggatcga tgatctgaaa caccgcttcg gcaccgacca aggcgacgac
    31441 cttcagcaca tagcgaaaat gcggggcatt ctcccggcgg agccagttgc gcaccgtgcg
    31501 cgaggtgacc gggcgacgat ccgaggtcag gacctcagct gcacgttccg ccagatcgtt
    31561 ctcggactgc gcctctggga aggcgcgcca gagcaagctg gcaaaccatg cccgctcggc
    31621 ttcctcgccg ctgcattttc ggaaagacat ttcagaaagt cctgtgctgt tgtgtccccg
    31681 tgcagaagga cgatcatcag aacgaagaga ggatgtggca gggcgaaggc tcatgctgcg
    31741 tcctcgggag ggaggttgcg acgttcacgc tctgcccgga gcttttcaag aatgcgccat
    31801 ttagtatctg gccaaactcg tccgccgtta cgcagacgcg gcacaaggcg gccatttcct
    31861 gcaacaatga tgccgacgcg atgctcagag agccctgtcg cggcaataaa gctatctatg
    31921 gcatcgagga atgcatggtc catgtgaaac catatacacg cacttgcgtg caatgcaata
    31981 cccgtaagtg cgtgcaagct ttccggcatt caaaatgcta gcaatcacca catgaaagac
    32041 ggttggatat ctcggctcaa agccgcaatc gacgacgacg ggcgaagcct gcgcgccatc
    32101 agcacagctg ctggcctcgg accaaactat cttgagcaaa cattcaatcg cggctcttca
    32161 cctgtacagc agaagttagc agctattctt gatgaactcg gccaagatgc tgccgttttc
    32221 gtttacacag gcgttcgagc caacgcgcag acaatcgaat atctcaatct tctcgccgag
    32281 gcccccgaag atctgaggca gtcgacactt gatcttttgg caaaacttgg ccgcgagagg
    32341 aaactcccga ccggagatga ttgaggacca actcttgttg ctgtgagtct aacttcatcc
    32401 acgcactaag agctttcaaa gtatcgccac ccacaagctt gccctccacc aaatcacaca
    32461 ggaacattag gcgaactttg acaacaggta accaattgac tcgtttagcc taaaataaac
    32521 ctgaggacga atctgtggat aacattgcaa ccaaacggcg cgcgtgatgc tggcgctgcc
    32581 tgctgagatg gtggagcggg cttaagttag cgcagaggga atccgatcgg cctgagccgc
    32641 agcaaccaga tcaaatcagg taccgcgaat cctcgcggcg gcgtaggcaa tcatagcagc
    32701 taccgcacta tcctgcagcg ccttgtaaac actgatcagc ccacctttcc cagcggacgc
    32761 cgcaagcgca acagcctcat caagcgcaga tttgctgcgg agattgtcca gaagatcgtg
    32821 cccagtcatc cagatggtcc tgacggtgta gattaaataa tcttcgccgt ctgttcccgt
    32881 cacttcctcc aaggacgcgt ccaagaaacc ggcctgacac agaagggcga catgatagcc
    32941 gatctctaca tcggtttttc ctgctatggg aatgtcatcg atttcagcac gcggcgttac
    33001 ctgattttcc tcaatccaga gcagaatatc cctgacaagc tccatatcca gcttcataaa
    33061 attgcccccc agcttcgcga gaatcgcagc gcacttgctc tcattctcag cagccaaagc
    33121 catgacgtcg attcttttca actgcatcac tcatccctcg tccgccccaa ctggcgggct
    33181 ttttcatgcg ccgcgacccg gcgcgagcga ggcaagcaac gcggcccacc ctgaccgcag
    33241 gatagcaggc acgaatcgga gcggcaagaa tttgcacgca gttgcgtgct ttcagttgcg
    33301 ctgcacgcaa gtgcgtgcga tagtgcccca tccccaaccg gatggagtcc gcagatgcac
    33361 attcccaccg tcctgtcttc cgccgatgcc gagagcgatc cggcttgttc ggatggagac
    33421 ctgatcatcc gctttagcaa tggcgactgc gcggaatacg aaggcgtttc gcggaaaacc
    33481 ttcacggcga tttttgaagc tatggcgtca gaccagggca ctggtctgca ggtctgggcg
    33541 tttttcgtca tcgggcctca ccgatgcctg atcgacattc gacaagtcgc gtcgatcgat
    33601 ttcctcgagg tttcggagga cgcagcatga tcgccctcgc ccacccggtc aaagcagccg
    33661 cccgcaaggc cccgcgccta ggcgccatgc tctccggcgc gttccgcgcg gtggcgctgg
    33721 tcgccgcaac aatttccgcc gtcatcctca ccgtcacggt ctggcacgtc gcgggccgcg
    33781 cgatcagctg ggcggatgtg cagagcttcg tcgcgccgac ctcgctggaa acgcgtggac
    33841 gctcgatcga gcagctggcc gagggggtgc gctgatgtcg aaaacgtcac ccacgcagct
    33901 catggggccc gagtttgccg cacaactgcc gatgctggca gttcggatgc tgatcaccga
    33961 ggacctgctg cgccgcgcgc tgcatgaggt cccggggctg cgcgacagcg atctaggcag
    34021 cgccatcatc accgcaatca ccgcgccgaa cagccagatc gccgaggggg cgctgtgatg
    34081 gcggcccggt ttcgcgcgga ccggaacggc tggatcgtcg acaacctgac cggcctctac
    34141 atcctgcagg tcgccgtgca tgtgctggat gaagacaccg cgcatcgggt cacggcatca
    34201 atcatcgcgg cgctgcacgc cgaattcgac cccaccggcc ttaatcccaa gacctgcctc
    34261 gcccagccca ccgactgagc gcagcagagc cgccgagatg gcagtcccgg tggcgccaag
    34321 aattcccgcc gcgcacctcc tcccttggcg cagcaggaag ccccccgggg tcgcgtgacc
    34381 tcgggggcga tgttccccac cagaaccgcg tccggcggca ccgggcattc ccaaaaggac
    34441 cccaacatga gcacgatcga cagctcgtcc gaccaacgca ccgccaacaa tgccgtgcgc
    34501 cacacctatc gcaccctctc ggaagccgag aaaggcgcga tgcaggcggt caaggatatg
    34561 ggctcggccc tcatagccaa gctgcacgaa atcggcggga cggacccttc gggcgatcgc
    34621 ctggcgtcgc gcgacctgtc tttggccaat acccacatcg aagacgccgt gatgcgcgct
    34681 gtgcgccaca tcaccgcctg accctccggt gaccggtccc gcgcggaccg gcatcccgcc
    34741 cccctattgc aacctgcaca gaggcaaccg ccatggcgcg caacgaactc aacttcctcg
    34801 aattcatcca gagctttcgc cgtggcgaac tgctggaaac cggagacaac aagctctccg
    34861 agctgatcga ggcgatccgc gaaaccggca atggcggcag cctgaccatg aaggtcggca
    34921 tcaaggtcaa caaagccggc cagctcgaag tcgtgcccga catctcgatc aagaaaccga
    34981 cccgaagcat gggaaccggc atttacttcg ccaccgatga tggccgcctt acccgccgcg
    35041 atcccaacca gatggatttc gaagacgagc tcgaacgccg acgcgcgatc gacgtctgac
    35101 cccttcccaa cccgaaagga ccaaccatgt ctcaaagctc cgaacaattc ggccaagtca
    35161 ccgcgcttgc cgcggatcca cgcagcgccc tcgaaaccgt tctggaggcc gcacgcatcg
    35221 cggcgccgac catcttcggc caggacggcc gtgaatacgc tgcgctgccg aaaagtttca
    35281 gcctactcga catttccgac ccgaaccggc ttccctcgcg ggtccagcaa gcggtcacgg
    35341 tcgatgatcg cgcatcgctc tcagcttatg ccaaccgctt caaatctgat cgctcggtta
    35401 tcattgcgga tttcgacgcg ctcaccgtgt cggcacgcct tgactggcac gagcataacc
    35461 ttggcgaaga cttccccgcc cccggttaca acgcccatgc cgtcacgtta aagctgcgcc
    35521 cctcggagga gtttgcccgc tgggatgcga tggaaggcaa gatccatccc caagacgagt
    35581 tcgcgcgctt cctcgaagag aacagcgtcg acatcgggca tcccgaagcc gcgaccatga
    35641 tcgagatcag ccgcgacttc gaggccacgg tcggacaaac ctacaaatcc gccctgcgcc
    35701 tggacaacgg cgaccgcaag ctggtcttcg agaccgatac caaggtccag aacggcgtcg
    35761 tgatccccga gaagttcacg ctctccattc cgatctacaa cggcgagcag ccggaagaac
    35821 tgagctgcct tttccgatgg cgcgccatgg gtggcggcgc ggttggtctc ggatttcaat
    35881 ggcatcgcgt cgaataccaa cgtcgcgcgc acttcacgca aatcgcactc accgcatctg
    35941 aggaaaccgg cctgcccttc tacatgggcc ggtttgcctg aacccctaag cgacccttcg
    36001 gtgcctggcc ccgcgcgggc cagcatcccg agcgccagct gataggacgc aagatgcaag
    36061 agcacaaacc cctcacccat cgcggcatcg agatcgtgct gcccgaggtt cccggcgcac
    36121 cggtgacctg gacgcatgat gaaagcaaca cgcatggatt tgcccggaaa gtggagggtg
    36181 cgatctgtca gattagccac tttctggggc cagacccgga gtgcagggtt tgcctcggca
    36241 ccggagcaga tgactacacc gcgctggtct atgtgccgtg ccgtgtttgc tatccggagg
    36301 ccaaggaatg acgggcactc tccgaatcct gatcggctgc gagacgtctg gcatcgctcg
    36361 acgcgccttt gcggcgcttg gtcatgacgt ctggtcctgc gacatcgagg cggcagagga
    36421 cggcagcaac aggcatgtcc gctgcgacat tcgcgacggc atcctgaccg aaggatggga
    36481 cctgcttgcg gtcatgcacc cgccttgcac acggctgtgc cgttctgggc ggcgctggat
    36541 gagcggcccc ggcaaatggt ccccgccaaa gcgcctcccg aaagggcgaa gctggagcga
    36601 catgcgcctc cagttcgagg aaggcgtcag cattttcacc gcctgctgga ccgcgccaat
    36661 caatcgggtc gcgattgaga acccggaaat gaacgatctc gcgcgcgacc ggatgcctgc
    36721 cgatctgccc gcgccgcaca tcgtacagcc gcattggttc ggacaccccg agtacaaaag
    36781 cacgggctgg tatctgcgcg gcctgcccgt gctggtcgcg actgcgcccc tgcccgagcc
    36841 ggtgcgcgga tcagatgaat ggagggcatg gaatcgggtg catcggatgc cgccggggcc
    36901 ggagcgcgcc cgcctgcgca gccgatccta tccggggatg atggaagccg cggcgcacca
    36961 gtggtgcctc cgggccgtgg aagagatcag gaggactggg tgatgactgc acgaaagacc
    37021 gcgctgttga caccagatga ccaagaggtt gttgatcaga gccttagaga gctgatcatc
    37081 aaactcgctc gccgcagagc ttgggaagac catgtcgcgg cgcttgaaac gcgaaggaac
    37141 tgacccattg acccgcaaag ccgtcagcta cagccgctac tccacggacc tccaaaacga
    37201 gcgttcgatc gaggatcagg aagctctaat tcgccgctat gcagcgatca atggtctgac
    37261 gctcgaccgc tgctattctg acgccgcaca atctggcgca tcgatcctcg gacgcgacag
    37321 cctgcttcaa ctgctttcag atgcaaaggc cggagctttt gaggtagtaa ttgttgagga
    37381 attggatcgc ctgtcgcgcg acatggagga tctcgcgggc atccataaac gcctgtcatt
    37441 tgctggcgtc gaaatcatgg ctgtccatga aggggttgca tcgacagtga ccgtcggcct
    37501 tcggggattg gtcggccaac tatttcgcga agacaatgcc cgcaaaatcc gtcgcggtct
    37561 tagcgggcgt gtgagccagg gcttgtcggc tggcggccga gcatttggtt atcgccccca
    37621 tccgaacgaa aaggggcgac ttctcatcca ggaggaggaa gccgtagtga tccggcgcat
    37681 cttccgcgag ttttccgagg gccgctcgcc aatcgacatc gcggtaaatc tcacccgtga
    37741 cggttgcccg atgccacgat cggcaacggc atggcaatcg agcacgattt atggctgggc
    37801 cgagcggcgg tccggcatcc tgcgcaatga cctctatgcg gggcgcatcg tttggaacaa
    37861 gtcaaagatg gtcaaggacc ccgagactgg ccgcagggtc tcgcgaccaa accagcagtg
    37921 cgactggcaa atcaccgacg cgcccgacct gcggattatc gagcaagacc tctgggaaaa
    37981 ggtgcaggct atgatcgagc cgaagcctca cgcaacccaa tccgaccgcg cgaaaatgcg
    38041 ccgtccggtc agacctctgt ccggcttact gcgctgcggc gcttgtggcg gcggtatgtc
    38101 agccaagggc aaagacaaaa gtgggcgcac ccggatcgag tgcacccgcc attcgtctag
    38161 ccggagctgc cccgcgccac ggacctggta tcttgacctt gttgaggagg ctgtgatcgg
    38221 gctcctgcgc agggagctcg acaagccaga tctgctgaaa ctctatgtcg ccgaatacaa
    38281 tcgggctcga gctgaattcg ctgcagcaaa cgtccaaagg cgcgggaaaa tggaacgccg
    38341 catccatcag ctagattctg agatctcgcg gctggtccag tttgtgacgc ggggaatcgg
    38401 tgacacggat cgaattgcac atgaatatga ggcaaaatgc gcagagctga ccgatgccaa
    38461 gcttgagctg tctttagaac cacctccact cagcgcggta acactgcacc cgatggcgat
    38521 ggagggctac aggaaagacc tactgacgct cgccccgatc atgggggcgg accacagcgg
    38581 cggttcggca agctttgcca gcacgctgcg caagctcatt gaaagcgtga cagtttcaga
    38641 aacagcagcg ggacaaatgg aggtgatcgt aacgggccat ctacgggccc tgatcgacgc
    38701 cccgcgaatg tctcgtaaac attcgggggg aaccatggta gcggaggagg gatttgaacc
    38761 cccgacacaa ggattatga
//
