# Supplementary material for: Characterization of the virome of Paracoccus spp. (Alphaproteobacteria) by combined in silico and in vivo approaches
Source: Sci Rep. 2019 May 27;9:7899. doi: 10.1038/s41598-019-44460-4 (PMC6536676; doi:10.1038/s41598-019-44460-4)
Supplement: Supplementary file 2 — Supplementary Dataset 1 [file 41598_2019_44460_MOESM2_ESM.zip › vB_PamS_PD1.gbk]

LOCUS       NZ_FOPU01000032        46846 bp    DNA              UNK 01-JAN-1980
DEFINITION  Paracoccus aminovorans strain DSM 8537, whole genome shotgun
            sequence.
ACCESSION   NZ_FOPU01000032
VERSION     NZ_FOPU01000032.1
KEYWORDS    .
SOURCE      .
  ORGANISM  .
            .
FEATURES             Location/Qualifiers
     gene            151..1668
                     /locus_tag="pd1_p01"
                     /old_locus_tag="BM042_RS13680"
     CDS             151..1668
                     /note="Site-specific DNA recombinase related to the DNA
                     invertase Pin based on COG"
                     /product="site-specific serine DNA recombinase"
                     /COG="COG1961"
                     /locus_tag="pd1_p01"
                     /old_locus_tag="BM042_RS13680"
                     /protein_id="WP_062563782.1"
     gene            1668..2579
                     /locus_tag="pd1_p02"
                     /old_locus_tag="BM042_RS13685"
                     /pseudo=
     CDS             1668..2579
                     /note="Chromosome segregation protein Spo0J, contains
                     ParB-like nuclease domain based on COG and RepB plasmid
                     partitioning protein based on pfam07506"
                     /product="chromosome partitioning protein ParB"
                     /pseudo
                     /COG="COG1475"
                     /locus_tag="pd1_p02"
                     /old_locus_tag="BM042_RS13685"
     gene            2576..3493
                     /locus_tag="pd1_p03"
                     /old_locus_tag="BM042_RS13690"
     CDS             2576..3493
                     /note="Chromosome segregation protein Spo0J, contains
                     ParB-like nuclease domain based on COG and RepB plasmid
                     partitioning protein based on pfam07506"
                     /product="chromosome partitioning protein ParB"
                     /pseudogene
                     /COG="COG1475"
                     /locus_tag="pd1_p03"
                     /old_locus_tag="BM042_RS13690"
                     /protein_id="WP_062563507.1"
     gene            complement(3993..5069)
                     /locus_tag="pd1_p04"
                     /old_locus_tag="BM042_RS13695"
     CDS             complement(3993..5069)
                     /note="DUF2793 domain-containing protein based on
                     pfam10983"
                     /product="hypothetical protein"
                     /locus_tag="pd1_p04"
                     /old_locus_tag="BM042_RS13695"
                     /protein_id="WP_062563506.1"
     gene            complement(5081..9079)
                     /locus_tag="pd1_p05"
                     /old_locus_tag="BM042_RS13700"
     CDS             complement(5081..9079)
                     /note="Uncharacterized membrane protein YeaQ/YmgE based on
                     COG; GTA TIM-barrel-like domain and phage tail protein
                     based on pfam"
                     /product="phage tail protein"
                     /locus_tag="pd1_p05"
                     /old_locus_tag="BM042_RS13700"
                     /protein_id="WP_062563505.1"
     gene            complement(9089..9523)
                     /locus_tag="pd1_p06"
                     /old_locus_tag="BM042_RS13705"
     CDS             complement(9089..9523)
                     /note="Cell wall-associated hydrolase, NlpC family based
                     on COG"
                     /product="cell wall-associated hydrolase, NlpC family"
                     /COG="COG0791"
                     /locus_tag="pd1_p06"
                     /old_locus_tag="BM042_RS13705"
                     /protein_id="WP_062563504.1"
     gene            complement(9520..10404)
                     /locus_tag="pd1_p07"
                     /old_locus_tag="BM042_RS13710"
     CDS             complement(9520..10404)
                     /note="Uncharacterized protein  based on COG; DUF2163
                     domain-containing protein based on pfam09931"
                     /product="hypothetical protein"
                     /COG="COG5449"
                     /locus_tag="pd1_p07"
                     /old_locus_tag="BM042_RS13710"
                     /protein_id="WP_062563503.1"
     gene            complement(10401..10610)
                     /locus_tag="pd1_p08"
                     /old_locus_tag="BM042_RS13715"
     CDS             complement(10401..10610)
                     /note="hypothetical protein"
                     /product="hypothetical protein"
                     /locus_tag="pd1_p08"
                     /old_locus_tag="BM042_RS13715"
     gene            complement(10607..11257)
                     /locus_tag="pd1_p09"
                     /old_locus_tag="BM042_RS13720"
     CDS             complement(10607..11257)
                     /note="Phage-related lysozyme (muramidase), GH24 family
                     based on COG"
                     /product="lysozyme"
                     /COG="COG3772"
                     /locus_tag="pd1_p09"
                     /old_locus_tag="BM042_RS13720"
                     /protein_id="WP_062563501.1"
     gene            complement(11279..11569)
                     /locus_tag="pd1_p10"
                     /old_locus_tag="BM042_RS13725"
     CDS             complement(11279..11569)
                     /note="hypothetical protein"
                     /product="hypothetical protein"
                     /locus_tag="pd1_p10"
                     /old_locus_tag="BM042_RS13725"
                     /protein_id="WP_062563500.1"
     gene            complement(11582..12208)
                     /locus_tag="pd1_p11"
                     /old_locus_tag="BM042_RS13730"
     CDS             complement(11582..12208)
                     /note="Uncharacterized protein based on COG"
                     /product="hypothetical protein"
                     /COG="COG5448"
                     /locus_tag="pd1_p11"
                     /old_locus_tag="BM042_RS13730"
                     /protein_id="WP_062563499.1"
     gene            complement(12208..14670)
                     /locus_tag="pd1_p12"
                     /old_locus_tag="BM042_RS13735"
     CDS             complement(12208..14670)
                     /note="Lambda phage tail tape-measure protein
                     (Tape_meas_lam_C) based on pfam09718"
                     /product="phage tail tape-measure protein"
                     /locus_tag="pd1_p12"
                     /old_locus_tag="BM042_RS13735"
                     /protein_id="WP_062563498.1"
     gene            complement(14698..14928)
                     /locus_tag="pd1_p13"
     CDS             complement(14698..14928)
                     /note="hypothetical protein"
                     /product="hypothetical protein"
                     /locus_tag="pd1_p13"
     gene            complement(14925..15362)
                     /locus_tag="pd1_p14"
                     /old_locus_tag="BM042_RS13740"
     CDS             complement(14925..15362)
                     /note="hypothetical protein"
                     /product="hypothetical protein"
                     /locus_tag="pd1_p14"
                     /old_locus_tag="BM042_RS13740"
                     /protein_id="WP_062563497.1"
     gene            complement(15374..16312)
                     /locus_tag="pd1_p15"
                     /old_locus_tag="BM042_RS13745"
     CDS             complement(15374..16312)
                     /note="hypothetical protein"
                     /product="hypothetical protein"
                     /locus_tag="pd1_p15"
                     /old_locus_tag="BM042_RS13745"
                     /protein_id="WP_062563496.1"
     gene            complement(16338..16757)
                     /locus_tag="pd1_p16"
                     /old_locus_tag="BM042_RS13750"
     CDS             complement(16338..16757)
                     /note="acyl-CoA transferase"
                     /product="acyl-CoA transferase"
                     /locus_tag="pd1_p16"
                     /old_locus_tag="BM042_RS13750"
                     /protein_id="WP_062563495.1"
     gene            16868..17611
                     /locus_tag="pd1_p17"
                     /old_locus_tag="BM042_RS13755"
     CDS             16868..17611
                     /note="Uncharacterized membrane protein YfcA based on COG;
                     Sulfite exporter TauE/SafE based on pfam01925"
                     /product="membrane protein"
                     /locus_tag="pd1_p17"
                     /old_locus_tag="BM042_RS13755"
                     /protein_id="WP_062563781.1"
     gene            complement(17603..18271)
                     /locus_tag="pd1_p18"
                     /old_locus_tag="BM042_RS13760"
     CDS             complement(17603..18271)
                     /note="hypothetical protein"
                     /product="hypothetical protein"
                     /locus_tag="pd1_p18"
                     /old_locus_tag="BM042_RS13760"
                     /protein_id="WP_062563494.1"
     gene            complement(18277..18588)
                     /locus_tag="pd1_p19"
                     /old_locus_tag="BM042_RS13765"
     CDS             complement(18277..18588)
                     /note="hypothetical protein"
                     /product="hypothetical protein"
                     /locus_tag="pd1_p19"
                     /old_locus_tag="BM042_RS13765"
                     /protein_id="WP_062563493.1"
     gene            complement(18588..18923)
                     /locus_tag="pd1_p20"
                     /old_locus_tag="BM042_RS13770"
     CDS             complement(18588..18923)
                     /note="Predicted phage recombinase, RecA/RadA family based
                     on COG"
                     /product="predicted phage recombinase, RecA/RadA family"
                     /COG="COG5471"
                     /locus_tag="pd1_p20"
                     /old_locus_tag="BM042_RS13770"
                     /protein_id="WP_062563492.1"
     gene            complement(19001..21019)
                     /locus_tag="pd1_p21"
                     /old_locus_tag="BM042_RS13775"
     CDS             complement(19001..21019)
                     /note="Mu-like prophage major head subunit gpT - pfam10124
                     (e-5), cell division protein ZipA in N-terminus - PRK03427
                     (e-3), piptidase U37 based on BLAST hits"
                     /product="phage protease and major capsid protein"
                     /locus_tag="pd1_p21"
                     /old_locus_tag="BM042_RS13775"
                     /protein_id="WP_062563780.1"
     gene            complement(21039..22553)
                     /locus_tag="pd1_p22"
                     /old_locus_tag="BM042_RS13780"
     CDS             complement(21039..22553)
                     /note="phage portal protein - pfam05136, TIGR01539,
                     COG5511"
                     /COG="COG5511"
                     /product="phage portal protein"
                     /locus_tag="pd1_p22"
                     /old_locus_tag="BM042_RS13780"
                     /protein_id="WP_062563491.1"
     gene            complement(22550..22759)
                     /locus_tag="pd1_p23"
                     /old_locus_tag="BM042_RS13785"
     CDS             complement(22550..22759)
                     /note="hypothetical protein"
                     /product="hypothetical protein"
                     /locus_tag="pd1_p23"
                     /old_locus_tag="BM042_RS13785"
                     /protein_id="WP_062563490.1"
     gene            complement(22762..24768)
                     /locus_tag="pd1_p24"
                     /old_locus_tag="BM042_RS13790"
     CDS             complement(22762..24768)
                     /note="Phage terminase, large subunit GpA based on COG"
                     /product="phage terminase large subunit"
                     /COG="COG5525"
                     /locus_tag="pd1_p24"
                     /old_locus_tag="BM042_RS13790"
                     /protein_id="WP_062563489.1"
     gene            complement(24716..25276)
                     /locus_tag="pd1_p25"
                     /old_locus_tag="BM042_RS13795"
     CDS             complement(24716..25276)
                     /note="hypothetical protein"
                     /product="hypothetical protein"
                     /locus_tag="pd1_p25"
                     /old_locus_tag="BM042_RS13795"
                     /protein_id="WP_062563488.1"
     gene            25390..25614
                     /locus_tag="pd1_p26"
                     /old_locus_tag="BM042_RS13800"
     CDS             25390..25614
                     /note="hypothetical protein"
                     /product="hypothetical protein"
                     /locus_tag="pd1_p26"
                     /old_locus_tag="BM042_RS13800"
                     /protein_id="WP_062563487.1"
     gene            25705..26277
                     /locus_tag="pd1_p27"
                     /old_locus_tag="BM042_RS13805"
     CDS             25705..26277
                     /note="DUF3489 domain-containing protein based on pfam"
                     /product="hypothetical protein"
                     /locus_tag="pd1_p27"
                     /old_locus_tag="BM042_RS13805"
                     /protein_id="WP_062563486.1"
     gene            complement(26327..26524)
                     /locus_tag="pd1_p28"
                     /old_locus_tag="BM042_RS13810"
     CDS             complement(26327..26524)
                     /note="hypothetical protein"
                     /product="hypothetical protein"
                     /locus_tag="pd1_p28"
                     /old_locus_tag="BM042_RS13810"
                     /protein_id="WP_062563485.1"
     gene            complement(26569..26784)
                     /locus_tag="pd1_p29"
                     /old_locus_tag="BM042_RS13815"
     CDS             complement(26569..26784)
                     /note="hypothetical protein"
                     /product="hypothetical protein"
                     /locus_tag="pd1_p29"
                     /old_locus_tag="BM042_RS13815"
                     /protein_id="WP_062563484.1"
     gene            complement(26794..27891)
                     /locus_tag="pd1_p30"
                     /old_locus_tag="BM042_RS13820"
     CDS             complement(26794..27891)
                     /note="Site-specific DNA-cytosine methylase based on COG"
                     /product="DNA (cytosine-5-)-methyltransferase"
                     /COG="COG0270"
                     /locus_tag="pd1_p30"
                     /old_locus_tag="BM042_RS13820"
                     /protein_id="WP_074969511.1"
     gene            complement(27893..29269)
                     /locus_tag="pd1_p31"
                     /old_locus_tag="BM042_RS13825"
     CDS             complement(27893..29269)
                     /note="ParB N-terminal-like domain - cd16403"
                     /product="N4-cytosine or N6-adenine DNA methyltransferase"
                     /COG="COG0863"
                     /locus_tag="pd1_p31"
                     /old_locus_tag="BM042_RS13825"
                     /protein_id="WP_062563481.1"
     gene            complement(29398..29691)
                     /locus_tag="pd1_p32"
     CDS             complement(29398..29691)
                     /note="hypothetical protein"
                     /product="hypothetical protein"
                     /locus_tag="pd1_p32"
     gene            complement(29688..30068)
                     /locus_tag="pd1_p33"
                     /old_locus_tag="BM042_RS13830"
     CDS             complement(29688..30068)
                     /note="hypothetical protein; many hits to proteins
                     described as RNA polymerase subunit sigma "
                     /product="hypothetical protein"
                     /locus_tag="pd1_p33"
                     /old_locus_tag="BM042_RS13830"
                     /protein_id="WP_074969513.1"
     gene            complement(30061..30261)
                     /locus_tag="pd1_p34"
                     /old_locus_tag="BM042_RS13835"
     CDS             complement(30061..30261)
                     /note="hypothetical protein"
                     /product="hypothetical protein"
                     /locus_tag="pd1_p34"
                     /old_locus_tag="BM042_RS13835"
                     /protein_id="WP_028720215.1"
     gene            complement(30258..30797)
                     /locus_tag="pd1_p35"
                     /old_locus_tag="BM042_RS13840"
     CDS             complement(30258..30797)
                     /note="hypothetical protein"
                     /product="hypothetical protein"
                     /locus_tag="pd1_p35"
                     /old_locus_tag="BM042_RS13840"
                     /protein_id="WP_074969542.1"
     gene            complement(31138..33504)
                     /locus_tag="pd1_p36"
                     /old_locus_tag="BM042_RS13845"
     CDS             complement(31138..33504)
                     /note="RecA-family ATPase based on COG"
                     /product="putative RecA-family ATPase"
                     /COG="COG3598"
                     /locus_tag="pd1_p36"
                     /old_locus_tag="BM042_RS13845"
                     /protein_id="WP_074969515.1"
     gene            complement(33456..34226)
                     /locus_tag="pd1_p37"
                     /old_locus_tag="BM042_RS13850"
     CDS             complement(33456..34226)
                     /note="hypothetical protein"
                     /product="hypothetical protein"
                     /locus_tag="pd1_p37"
                     /old_locus_tag="BM042_RS13850"
                     /protein_id="WP_074969517.1"
     gene            complement(34223..34429)
                     /locus_tag="pd1_p38"
                     /old_locus_tag="BM042_RS13855"
     CDS             complement(34223..34429)
                     /note="hypothetical protein"
                     /product="hypothetical protein"
                     /locus_tag="pd1_p38"
                     /old_locus_tag="BM042_RS13855"
                     /protein_id="WP_045683641.1"
     gene            complement(34422..34640)
                     /locus_tag="pd1_p39"
     CDS             complement(34422..34640)
                     /note="hypothetical protein"
                     /product="hypothetical protein"
                     /locus_tag="pd1_p39"
     gene            complement(34637..36325)
                     /locus_tag="pd1_p40"
                     /old_locus_tag="BM042_RS13860"
     CDS             complement(34637..36325)
                     /note="Superfamily II DNA or RNA helicase based on COG"
                     /product="helicase"
                     /COG="COG1061"
                     /locus_tag="pd1_p40"
                     /old_locus_tag="BM042_RS13860"
                     /protein_id="WP_074969519.1"
     gene            complement(36340..36960)
                     /locus_tag="pd1_p41"
                     /old_locus_tag="BM042_RS13865"
     CDS             complement(36340..36960)
                     /note="hypothetical protein"
                     /product="hypothetical protein"
                     /locus_tag="pd1_p41"
                     /old_locus_tag="BM042_RS13865"
                     /protein_id="WP_074969521.1"
     gene            complement(37059..37934)
                     /locus_tag="pd1_p42"
                     /old_locus_tag="BM042_RS13870"
     CDS             complement(37059..37934)
                     /note="AAA domain based on pfam13479"
                     /product="AAA domain-containing protein"
                     /locus_tag="pd1_p42"
                     /old_locus_tag="BM042_RS13870"
                     /protein_id="WP_074969522.1"
     gene            complement(37934..38269)
                     /locus_tag="pd1_p43"
                     /old_locus_tag="BM042_RS13875"
     CDS             complement(37934..38269)
                     /note="hypothetical protein"
                     /product="hypothetical protein"
                     /locus_tag="pd1_p43"
                     /old_locus_tag="BM042_RS13875"
                     /protein_id="WP_074969524.1"
     gene            complement(38269..38463)
                     /locus_tag="pd1_p44"
                     /old_locus_tag="BM042_RS13880"
     CDS             complement(38269..38463)
                     /note="hypothetical protein"
                     /product="hypothetical protein"
                     /locus_tag="pd1_p44"
                     /old_locus_tag="BM042_RS13880"
                     /protein_id="WP_018303655.1"
     gene            complement(38548..39270)
                     /locus_tag="pd1_p45"
                     /old_locus_tag="BM042_RS13885"
     CDS             complement(38548..39270)
                     /note="DNA-directed RNA polymerase specialized sigma
                     subunit, sigma24 family based on COG"
                     /product="DNA-directed RNA polymerase specialized sigma
                     subunit"
                     /COG="COG1595"
                     /locus_tag="pd1_p45"
                     /old_locus_tag="BM042_RS13885"
                     /protein_id="WP_074969526.1"
     gene            complement(39370..39615)
                     /locus_tag="pd1_p46"
     CDS             complement(39370..39615)
                     /note="hypothetical protein"
                     /product="hypothetical protein"
                     /locus_tag="pd1_p46"
     gene            complement(39709..41916)
                     /locus_tag="pd1_p47"
                     /old_locus_tag="BM042_RS13890"
     CDS             complement(39709..41916)
                     /note="hypothetical protein"
                     /product="hypothetical protein"
                     /locus_tag="pd1_p47"
                     /old_locus_tag="BM042_RS13890"
                     /protein_id="WP_074969528.1"
     gene            42311..42514
                     /locus_tag="pd1_p48"
                     /old_locus_tag="BM042_RS13895"
     CDS             42311..42514
                     /note="hypothetical protein"
                     /product="hypothetical protein"
                     /locus_tag="pd1_p48"
                     /old_locus_tag="BM042_RS13895"
                     /protein_id="WP_074969530.1"
     gene            42511..42966
                     /locus_tag="pd1_p49"
                     /old_locus_tag="BM042_RS13900"
     CDS             42511..42966
                     /note="DUF2924 domain-containing protein based on
                     pfam11149"
                     /product="hypothetical protein"
                     /locus_tag="pd1_p49"
                     /old_locus_tag="BM042_RS13900"
                     /protein_id="WP_074969532.1"
     gene            42966..44291
                     /locus_tag="pd1_p50"
                     /old_locus_tag="BM042_RS13905"
     CDS             42966..44291
                     /note="Site-specific DNA recombinase related to the DNA
                     invertase Pin based on COG"
                     /product="site-specific serine DNA recombinase"
                     /COG="COG1961"
                     /locus_tag="pd1_p50"
                     /old_locus_tag="BM042_RS13905"
                     /protein_id="WP_074969534.1"
     gene            44288..44671
                     /locus_tag="pd1_p51"
                     /old_locus_tag="BM042_RS13910"
     CDS             44288..44671
                     /note="hypothetical protein"
                     /product="hypothetical protein"
                     /locus_tag="pd1_p51"
                     /old_locus_tag="BM042_RS13910"
                     /protein_id="WP_074969536.1"
     gene            complement(44703..45311)
                     /locus_tag="pd1_p52"
                     /old_locus_tag="BM042_RS13915"
     CDS             complement(44703..45311)
                     /note="hypothetical protein"
                     /product="hypothetical protein"
                     /locus_tag="pd1_p52"
                     /old_locus_tag="BM042_RS13915"
                     /protein_id="WP_074969538.1"
     gene            complement(45441..46277)
                     /locus_tag="pd1_p53"
                     /old_locus_tag="BM042_RS13920"
     CDS             complement(45441..46277)
                     /note="DUF3883 domain-containing protein based on
                     pfam13020"
                     /product="hypothetical protein"
                     /locus_tag="pd1_p53"
                     /old_locus_tag="BM042_RS13920"
                     /protein_id="WP_074969540.1"
     gene            complement(46666..46755)
                     /locus_tag="pd1_p54"
                     /old_locus_tag="BM042_RS13925"
     tRNA            complement(46666..46755)
                     /locus_tag="pd1_p54"
                     /old_locus_tag="BM042_RS13925"
                     /old_locus_tag="SAMN04488021_13254"
                     /product="tRNA-Ser"
                     /inference="COORDINATES: profile:tRNAscan-SE:1.23"
                     /anticodon=(pos:complement(47322..47324),aa:Ser,seq:gct)
BASE COUNT     7746 a  15434 c  15916 g   7750 t
ORIGIN
        1 tccggcctcc ctcgcgttac atggacacgg ggattcagcc gcagctttgc gcggactgga
       61 ggaatttgct tggaatgacg aggagatgcg cgcttgggcg gtcgatggac gaccaattcg
      121 gacaggagcg acggggcgcc cgaggtggat gtgcccgcgg tcgcttatgt ccgaatgtcg
      181 acggatcacc agaaatactc gaccgagaac cagctcgacg tcatccgcaa atatgcatcg
      241 gatcgcggtc ttgaaatcct gcgcatcttc gaggattccg gtcggagcgg gctacgcctc
      301 gacggccgcg aggcactaca gagcttgatg ggagaggtcg aatccgggca agccgacttc
      361 aaggcgatcc tcgtctatga cgtcagccgc tggggccggt ttcaggatgc cgacgaaggc
      421 gcctaccatg agcatgtctg ctcgcgcgcc gggatccgcg tccactactg cggcgagcag
      481 ttcgagaatg acggcagcat cggctcgaac ctgctgaaaa ccgtgaagcg ggtcatggct
      541 ggcgaataca gccgcgaact ctcggtcaag gttttcgcgg gccagtgccg cctcgtcgaa
      601 ctcggttttc gccagggcgg cgcgcccgga tacggattgc gccgggtgct gatcgacgag
      661 cacggcaatc ccaagggtga actgtcgcgc ggcgagcaga aaagccttca gaccgacagg
      721 gtcattctcg tcctcggtcc cgagcacgaa caggatgtcg tccggcgcat gtatcgcatg
      781 ttcgtcgagg acggccgatc cgagcgcgag atagtggatg ccctgaacgc cgatggactg
      841 cgcaccgatc tcgaccggcc atggacgcgg gcgacggtcc atcaggtgct gaccaacgag
      901 aaatacatcg gcaacaacgt cttcaacaag atctccttca agctgaaaca gcgccgggtg
      961 gtgaacccgc gcgagatgtg gatccgcgcc gagggcgctt atccggccat cgtcgatgag
     1021 gctctgttcc tgcgcgctcg ggaaatcgtc gatgcgcgca gccgccattt ctcggacgag
     1081 gagctgctgg atgccctgcg cgcgattctg aagcgccaag ggatgctttc ggggctgatc
     1141 attgacgagg aggacgacgt gccgtcctcc agcgcctatc gcggccgctt cggcagcctg
     1201 ctgcgcgcgt accgactgat cggctatgag cccgaccggg actacagcta catcgaggtc
     1261 aaccgggcgc tgcggcaggc ccatccacaa gtggtggccg aaatcatcgc tggcgtcgcc
     1321 cggcgcggcg ggtcagccgt gcaggacccc gacaccgacc tggtgcgcgt caacggcgag
     1381 ttcacggtgt ccatcgtgct ggctcgctgc acagccacag cgaccggatc actgcgctgg
     1441 cgcatccgtc tcgacaccgg cctggttccc gacatcacga tcgccgtgcg catggacgag
     1501 gcgaacgcgg cgccgcgcga ctactacgtg ctgcccagca tcgacatcac cttcgggaaa
     1561 ctgaaattcg ccgagcagaa cgggctcgcg ctcgatgcgt accggttcga cacgctcgat
     1621 ttcttctacg cgctcgcctc gcgggccagg atcgcggagg tggcgtgatg cccgacgaca
     1681 tggagccgat cagccagaag caggtgaccc tgatcccaac cgaacggatc cgggttctta
     1741 atccccgcat ccgcaacggt cgcaccttcg aggcgatggt ggagaacatc gcgcgcatcg
     1801 gcctgaagcg cccgatcacc gtggcgccgc gcgccgggac cgatccgcag gaatatgacc
     1861 tcgtctgtgg acagggccgc ctcgaggcct tcatcgaact gaagcaggac cgcatcccgg
     1921 ccattgtgat cgaggccgac gaaagcgatt gccttgtgat gagcctcgtc gagaactgcg
     1981 cgcggcggca gcacaacccc atcgatctga tgcgcgagat cggcgcgctc cgccagcgcg
     2041 gctacaacga ccgccagatc ggcgagaaga ttggcgtgtc cacggaatac gtaaacatga
     2101 tcgccggcct gttggagaag ggctaagaac gcctggtctc ggccgtggag accggggttc
     2161 ttccgctgaa cctcgctatc cagatatcca agacggacgc gaagggcgcg cagaaggcgc
     2221 tgatggacgc ctacacgcag aacaagctgc ggggccggaa gctgacactc gtccgtcggc
     2281 tgatccagca gcgtgaacag cgcgggccgc agctacgcca caatcccttt ggccgccgcg
     2341 atggggcgaa gcgggcgctg accagcgaag ggctggtgcg ggcctatcag caggaagcga
     2401 cccgtcagaa gctgctgatc aagaaggccg aactgacgca gggccgactg atgttcgtgc
     2461 gcgaggcgtt tcggaaactc cgcacggacg agcatttcat gacgcttctg cgagccgaag
     2521 gactcgagac gatgccgggc gacctcgcca aggctgtcac ggatgggagg ccgacttgat
     2581 ccgcgattcg agccagcacc cgcatgacgt tgatcgcggc ttcgaggacg actgcgtcac
     2641 cattgccatc gaggcgatcc tccctctgcg cacgctgggc aaatccgcca aatcaagtcg
     2701 gaagtatcga cagatccttg cttccattgt cgagataggt ctcgtcgagc caccggtcgt
     2761 ggcgcgaaac ccggatcgat ccgccacatg gctgctgctc gacgggcata tgcggatcga
     2821 ggtattgaag gaccaaggcg ttcaggaggt ggaatgtctg gtttccaccg acgatgaggc
     2881 gttcacctac aacaggcaag tcagccgcct cgccccggtc caggaacaca agatgatccg
     2941 caaggcaatc gagcgcggcg tcccggaaga gaagatcgcg gccgcgctcg ctctcaatct
     3001 cagtagcatt cggcgaaaag ttcatcttct ggacggggtc tgcgaggagg cggtggcgat
     3061 cctgaaggat aaaccctgca cggctgccgt cttcgaggcg ctgcgcaaga tgaagaccat
     3121 gcgccagatt gagaccgcag aactgctcgt gaacgcgaac aactattccg tagcctatgt
     3181 aaatgcgatc ctggcgggaa caccgcaatc gcaattgctc gagtcgtcga agccgaagaa
     3241 ggtcaagggc atcacaccag aagccatggc gcggatggaa caggaactgg cccggctgca
     3301 ggagggcatc gcttcgatcc aggacacata cggtcaggat cacctgcatt tgaccgtgat
     3361 caaaggatat gtcggcaggc tcctcgggaa cgctcgtgtg gtgcggtatc tcgcgcagaa
     3421 ccatccagaa ttcttcggcg agtttaagac aattactgag atcacaccgg tggaaaccaa
     3481 tagccccgat tgacgggctg gcagcagatg atggggaccc ggacccgata agcgcgggga
     3541 ccgcaggaga cgccggacgg tgggccggat caagtgcggc ggtggggatg gcggcgaacc
     3601 cgctcggagc ccaccacggt cggcggacat atcgccgacc acgcaggtat cccataggtg
     3661 gctatctgcg atgtttgacg ggcgcgccgc cactagccgg atactgggtg ccggttgaag
     3721 gagcggcgcg cccgcgcgct gtatgtggag tcagcgcaaa cgagttgcgg ctgtcagcaa
     3781 tcgcaacaca cggtggtctg gaatgaccac gaggcccagt tctttgattc gactgcaaca
     3841 acgccctttg ctcggttttc tcgctgatcc cctcggcatg tgtgtccaca taatggaact
     3901 ggacggagac ataccgacat tcggacgatc ccgtgctctg gcatgcggac gaagtcatcc
     3961 ttgggtcatt gaagtgtaat agcatgcctc cctcagccga tctttgcgcc ccagaacgag
     4021 gagtgatcgg cggcgaaata cccatccgcc gcgcggaagg tgccctgcag ctcgacggtg
     4081 tcgccctgtg cgagcagcac catggtctgc agccagagcg ccgtcgcctc ggaggcatgg
     4141 gccccggaaa tctcgccccg cgatccccgg atttcggtcg atccgttcag caccagtcgc
     4201 ccgcgcatcc gggcattggt gctggaattg accttgtaga gcagcgtggc gccgaagagg
     4261 taggtgccat cgaccggggc gacgaagcgg ttgttgccgg catcgaaggc atcctgatcg
     4321 ttatagtcgg tgttattgat gccgatcttc gtccaactgt cgacggcgac atagttgtcg
     4381 tagttggtat agcccttgaa gcgcggcagc cggggctgat cgacgatgcc ggtggcgttg
     4441 tcgacgatca gcccgtcgaa gaagctgctg ccatcagccg aaaccgcgag gcggaacttg
     4501 tctgaaccga agaggccgac cagcgccttg gtcacgaagc cggtctgcag cgtcagcccg
     4561 agatcgtcgc ccgcagcctc cttgttcatc gtgtagaaga gatcgccggt cccaccctcg
     4621 gccacggtct tcgccgtcca gagcgccgca ttcagcttgg ccgagaatgg gttcgacaca
     4681 tccgccgtcg tccccagccc aaggagcgcg aggttctgca gcgatgccgg ggttgtcccg
     4741 gcccagccag acccgttgta gaccagcaac aggtcctcgt cctcgaccca cacccgccag
     4801 ccggtccggg gcggcaggcg cagccaggcg ccgtccgtcc agagcgccac gctcagatcc
     4861 cagcccgccc agtcgccggt ggcgccggag ccgacgatgt agcggtcgcc atcggcgggg
     4921 ctgcctggcg ggctgttcag gttccggtcg agaacggaga gctggacgag cccgtcgagc
     4981 agccgcaggg cctcattgtg ggtgacatgc ttctgggcct gcgccgtcag gatgtagggc
     5041 agcaggagat gggtcgtcgt gtcggacatg gggaaagcct tcagaagctg agggtcacgg
     5101 ttttcgctgc gccccgcccg atcagggcgg agagctggaa gatgcggatt gccagcgtct
     5161 ggccgggtcc gagcggtgcg ccccagtcgg cggactgctg ggtggcggcg tagactacgc
     5221 tggtgctggc ggcggccaag gttcgcttga cggccgggcc gtcgaggatc tcgacctcat
     5281 aggcttcgac ctcctcggag agcggcacct cgccggtgcc ccagttgtcc gccgagaggg
     5341 atcgcgaacg gcgggtccag cggatcgtga gatcacccgg tgtgcgtggc tttcgccatg
     5401 gctgctcgac atgggcgacc gagaacggcc ggcgccccac gccctcgggc gtgaagctcg
     5461 tggcaacata ggtctcgtcg ctgaccggac ggcttgccgg gccgatgcgc cagttccagg
     5521 gaagcccgag atcggcctcg gcgaccggca gcgaggcaag gctctcgtcc agcacgacca
     5581 cccgcgcacc agcgggcgcc ggattgccca tcgcaccctc ggttccgcgc tgcccgcgca
     5641 agagccgggt cagacgatac cgaccgggcg ccagcaactc ggccgcaccc gcctgcacga
     5701 tttcccagat gcctggtgcg ctctcgatgg cgagtgcatt ggcgccgctg aacagcgcca
     5761 gatccgtgac gctctccagc gtgcccgaaa gcagatcgac caccagcacg ttgccgagat
     5821 cgaagcgtga ggtcggcccc gaccagaaat ccgaaaccag gacgccgatc cgcgcccgac
     5881 cgccgaaggt ggtcagcagc tcgaagccat cggacgagcc gctgcggaac accgccatct
     5941 cgccgggcca tggaacggca tgggctgcga cgaagggacg atgcgccggc tgatcctcgg
     6001 tcagttgcgg caggtccatc actatcgcgt cgggcgctcc gaacacgacc gggcgcgtca
     6061 gcgaggccgc acgcggatcg ccgggcggca gatcataggt cgcgcggtcc tggcggatcg
     6121 cttccactcc gcgtgcctcg gcatccgcga cggagacgag acggaactcg atctcccgcc
     6181 cgtcatgggc gagccggatc acgtcggcgg gatcgagcgc cagccgcgag ggcggaaggc
     6241 ggaagattgc gctctcgcgc ccagtccagg cttcgagcag agcgcggcgg cagcggcgtt
     6301 ccgcctcttc cggcggaacg gccatcggga aactctccga tgtgatccgc gccgtatcga
     6361 cggtgatgcg tcgcgcctcg accagcgcgg cgtcgtagtc ctcgtcggcc cgggctagtt
     6421 gccatttcag cgcctgcggc agctcggttt cctggccccg cgtcagttcc agcacctcac
     6481 cctcgcggct ggaggccaga tcgtcgaccg atagggtcag gctggatgcc cggccgcgca
     6541 tgacgaagcg gatcacgccc tcggtctcga tggcatcgaa gccgaagtgg cgggccaaag
     6601 tagaaatcga cgcgcgcggg ctttccagcg cgccgatgac atagccctcg accgcgcccc
     6661 agaggccgga aacgtcgatc aggctttccg caagaccggc gcgcatgcag aggtggcgca
     6721 cgagcgcggc gagcgacacc gcgcccagcc gacctgtcag ccagtgaccg agccgccagt
     6781 tggggccgtc cgtccagatg cccgtcagtt cggggaagaa gggatagggc cgcgcatccc
     6841 aggtccaggc ggcgcattcc ggcacatgca ccatccggtc gccgtagatg gccgaaaccg
     6901 gattgttcgc tgaggtgccc caccagaggt aactggcctc gaggtaggca cgctggatgg
     6961 cgtcgtcgcg ccagccgcgc gagaagtaag gcgtgaagct ctcggaggac ttcgggtcga
     7021 agaacacgtt cggctggttc gtgcctcggt cgatggcggg gcatccaagc tcggtgaacc
     7081 agacgggctt tgactgcggc acccatgccg tcggcgtgcc gctctcgatc ccgcccggtc
     7141 ggttgaaatg cgggttcgac caccaggcgc ggagatcctt gtagcggaag acccaggact
     7201 tgcctgcagc gccgtcggtg atgggcgtgc gcagttgcgc cgacctgtcg gccgcactgg
     7261 catagaacca gtcgaagccc tcgcccccgg caatgttggc ctgcaggtag gcccggtcat
     7321 ggatgccggg ccagccctcg agggcgtcgg catggtcgaa cccgtcgcgc cagtcggaga
     7381 gcggcatgta gttgtcgatg ccgatgaagt cgatgttcgc gtccgaccag agcgggtcga
     7441 ggtggaagaa cacgtcccct gttccatcgc cgggctggtg gccgaaatac tcggaccagt
     7501 cggaagcata gccgaccttg gtgcccgcgc cgaggactga ctttacatcc gccgccagcg
     7561 ccttgaacgc cgtcacggcc ggataggcgc tgccgctgga ccggatcgtc gacagtcccc
     7621 gcatctcggt cccgatcagg aaggcatcga cacctcccgc caccgtgcag agatgggcgt
     7681 aatgcaggat catgcgcctc aggccccagt cacccgcggg gccggtccag ttcacgttgt
     7741 cgcccgatac tgcgaactgc gccagggtgg ctgtaccgaa gaagctggag acctgtgttg
     7801 cggcggctgc tgtcttgtcc gcagttccgg catagcccga cgccggggaa caggtgatcc
     7861 ggccccgcca cgggaaactc ggctggcccg gcgtcgcggc attcgcgctg taggggttcg
     7921 gcagcgtgtt gccgggtggc acgtccatca gcaggaaggg atagaaggtg acgcgcaggc
     7981 cgcgcgcctt catctcgcgg atcgcctgca ccaccgcgaa atccgcaggt gtgccgccat
     8041 agacgggccg atcctcggca tcgcggctga cgagatgggc ggcggcccgt gccacgccgt
     8101 tgaccgtcca cacctttggg ctggtgacct tcgtcgccac ctcgacgccc ggtttgatcg
     8161 agcaattgcc cgcgcgcagg tcattgccga accaggcgac gacgaggctg acactctcga
     8221 cggccggggc catggcctgc aaacggtcga gggccacgac gatatcggcc tcatcgggca
     8281 gcgcgttcag gttctcggcc gaggtggtgc cgcctgtcgt ctggccaaag atggtggtcg
     8341 tggccccgac tgtcttgcgg accgcttcgg tagcataggt gaactcgccc gaggccggga
     8401 tcatggtcac ggctttgacc agcccctcgg ccgtgtcggg atccgcgagc ggccggaaga
     8461 cctcgaacga aagctgcggc agtcgattgc cgtagttcga gagcgccagt tcctcgaaga
     8521 ccacataggc tgtcccgcga taggctgggg tattggtcac ccccattttg gccgcgatga
     8581 aggggtccgc agcttgcgct tcgtcgccgg gataccagcg ccaggtgatc ccggtcatgt
     8641 cgagcggctt gccgtccgcc cagatgcggc cgatgccggt gatcgggcct tcgcacaagg
     8701 cgaccgcgaa ggaggcgtag tagaggtatt ccgtcgtctg gacccggcca ccgccgccgc
     8761 ccttgccgcc gccctgtgtc gtggtcttgg tctcctcgcg gaaatccgtg gcccagatga
     8821 tgttgccgcc aatgcgcatg cggccgtaaa ggcgcgggat gatcgcgcct tccgtggccg
     8881 aggtgatccg caagctgtcg aggcgctggc cctcgatctt ctgcgcgggc gccagcgagg
     8941 acacgatcca gctatcgacg accgaaccga tggtcgagcc gatgaaaccg ccgatggcgg
     9001 ctccggaaaa accgaggatc gcgccaccga acgccccgcc gatggcggaa ccgacagcgc
     9061 cgaggacaag cgtggccatg ggaaaatctc agcgagcggg gaagaggaag gcgaaggcga
     9121 tgcggcgtcg ccatgtgggc gtcagcggtt cctcgatcac gcctagtcgc tcataggcgt
     9181 gaaggaaggt gcccggtccg gtcaggatgc cgacatgctt ggcgatagcg cggggcatca
     9241 tgcggaacag gaccagcgcg ccgggtgggg catctgccgg tgcgatctcc ggcatcatcg
     9301 cccgcgctcc atccgccaga acctcgcgcg gaccggtctc gccccaatcc cggctgtagg
     9361 gcgggatcgg gaagggctcc ggcccgacca cgtcgcgcca gacaccgcgc gcgaggccga
     9421 ggcagtcgca gccgaccccg cgcaagctcg cctggtcgtg atagggcgtg ccaagccagg
     9481 atcgggcagc ggcgatgacg cgggtcggat cggcggcctt cacagcacag ctccctcgtg
     9541 gccgccgtcc ttgctagcgt agcgcaggac cgcgtcttga cctgggatgt gggggaagcc
     9601 gcgaaagttg gcgacattgg cgaacttcgt cccgcaggtc gcgatccgct tgtcgcagcc
     9661 cgcccggacc acaaaagcat ccgtcgccat gatcggccgc accggggctt ccagcagggt
     9721 gaggatcgcc agaccgtcga cgagatcatg cgacagcacc tcgacccgtc gcccggcatt
     9781 cgccccagtc gaccattcga cgagaccgaa ggcgaaccac cccgccgcga aactgccgag
     9841 gccggaggct gtaaaggctc ggtcgcgcag cgcatcgatc accgcgccga tgcccttgaa
     9901 ggccggggcc tcaaggttca cgccgcagcg tgcatcaccc agcgcggcgt cgcagctggc
     9961 ctggaacgtt cgtccgacgg tctggccaag gatgtgcgcc agcgacctga cctcggcgac
    10021 gaaggcgagc cgcccgcgcc ggatctgacc gatggcgccg cggcgcagga gcacgcgctg
    10081 cgccggggcc gaccagttca cgcgccagac ctcgactgcc gcattgtccc accggccgtc
    10141 gaggatgtcg gtctcggtga tccggtccga cgacagcacc ccttgggcat cctgcgcatc
    10201 cacggacaga tccgaccccg accggacttc ggacgccgtc agcccgcttt ccggttcgaa
    10261 ctcggtcccg tcgaacgaca gcgtccggtc gtgatcggtg aagccgaagg tcacgccgtc
    10321 cgcccgggtg atccgccagc accaggcgag cgtcgtggtg ccttcgtcga gatgggcctg
    10381 cagtgctggc gggagcgact tcacttccgc ccccagccgc gccagagcgc gatcgaggcc
    10441 agcgccgagg agacgacccc gcctgccgcg ccggtcaggg catagaggtt gaagggcctg
    10501 aggtcgaagg ttccggtcgc caggtcgaaa tccgccagcc ccgccatcgc gaggccggag
    10561 gcgataaggc aggcgagata gacgaggccg cgggcaaagg tccagttcat gtcgtttcct
    10621 ttccggtgaa gaggctggcg aggcgctgcc accagctggg cgcggtggcg ggatgggtgg
    10681 gaggcggcat tggcgtgccg ctcgggcgca gcaaggccag cgcctcggcc tcggtcagcc
    10741 gcctgatcgg ccgcgagaaa tccaccctgc cgttgcggtc gacggcccag accgggacgg
    10801 tgccggtcgg gtagatacct ttcgcgaaga gatcgcgttc cgcctcgcgc cgggaccgaa
    10861 tggcggcggg cttgagccag cccatgaagg ccgctgcggc cgccgcgcgg ttgcctgcgt
    10921 tcaggtgacg tgtcagcgca gccttggcga tgccacccgt gttgtagtgg aaggagacca
    10981 gcgcatcgaa ctcgtgcggt tccagcggca ccttcaccgc gcgcagcact tcggcctcgt
    11041 aggtcgcgag gtcggtgcga aagagccgaa acgcctcgct gatcccggct tgcgtgtcgg
    11101 cgggcatccc gcgtggcatg cgcgccggat cgggcggccc ggcagcagcg gtgtggccga
    11161 tgccaaaggt ccagacgtcc ctcacgtcga gatagggtcc gggcacgacg ccttcgtgcc
    11221 ggatcagggc cagaagcccc cggtcggtgg tctgcatggc ggtggtcctt ttgggaaatc
    11281 aggggacgtc gtggcggcgt tcgagcgcgg cggtcagcgc ctcgatccgg gcgaggatgt
    11341 ttgcgatccg ctcgtcgatg acggcgatgc ggcggtcggc ttcgacgatc tgccggtggt
    11401 agagcggcga ggtggagagc agttcggcca cccgcgcctc gagcgacgtc atgcgggtgt
    11461 tctgcgtgcc cgcccaccag atcgcggccc cgccctgcgc cgacagcgcg agggcaaggc
    11521 tcaggtaggc ggccagtgcg cccatgcgca cggtcgtggg ttcggacatg ggatcggtcc
    11581 ttcagaggcg gagttcgatg agggggatcg tggtgatcga tccgagacgt tcgagatcga
    11641 gcgtgacgtc gagggcgtca gtgtcgaagc ggacggggac gtcgaattcg aaacctgcgg
    11701 tgatcgcgac gcctgcggcc ggggcggtgg tgaaggtgac gaggcccgtc gcagtggaaa
    11761 ccgaccagcc ggaggcctgc ggcgtgccgt tcagggctag ggtgacggtc ccggccaccg
    11821 gcttggtgat cgagcgcgtc caggactgcg cgccggaagt gtagcgcttg gtcagttgaa
    11881 acagggtggc cgatccgttg ccggtgccaa tcggctggtt ggtcggcccc ggcgtctgcg
    11941 acggcaggca ggacttgaaa tcggcccagt ccttgaagcg gaagccgtgc aggcggccgt
    12001 tgcgggcctc gaagaaggcg acgaccgccg ccagatcatc agcgcggcga atgccatagg
    12061 cgacgtcata gcggcggcgg ctgttggccc agctggcgtt gcgttcctcg gcgcccgagg
    12121 cgagctcgac gatctgggtg cgccgctcgg ggccaccgcg tgcgccgcgg ctgatgttgt
    12181 ccggaaaccg gacctcgtgg aaggccatca catccccctc tgcccgaggg acacggctcg
    12241 ggcgatgtcg ctggcgacct gcgtccggga ctggcggaaa ctctcggcgt cgcgggcgtt
    12301 gatcgtgacg ttgacggtgg gcgcgcccgc ctggccgtag cttgctgctt cgcgccggga
    12361 gagaacccgc tccccgcgtt gcaggatcgc gggcacttca tcggggcgca gtccggccca
    12421 accgccggtg tgcatccgag acgcgcccgc gaatgccagg gccgggacca tccggccggg
    12481 gctcgggccg ccgaccatcc cgcctgcatg caggatgttt gcgaaaatcc cgcctgcccc
    12541 gcccagcgcg ccggaaaggg cgttggcgat ggggccaagg atgaaacgcc gggcggcgag
    12601 cttggcgaga tcggcgatca tcgatgtgac cagatctcgg aagtcgagtt tgccggtctt
    12661 cacgaagtcg ccgatggcgt tctcggcgct ctgaaacgcc ccgaccagcg cgctgccgat
    12721 atcgccgcca atgttgcgag ccttcgcggc gtagtcggcg agcgccgcgg tgacggcctg
    12781 ccagccgatc agggcggtgt ccgcgccttc ggctgcagcg gccccagcgt cgtgcgcggc
    12841 accgcccgcg ctatcggcgg cggtggccgt gtcattcagc ccggccgtga gagcatcggc
    12901 cgacgcggcc gcatcggcga gtgcggcctc ggcttccttc cctgtgccgg tcacggcatc
    12961 cttcaacgcc tgccagctgg ccagcggccg accggcagca tcggcgagca tgcctgccgc
    13021 ttcgcggaac ccatcggccc gagcgagggc atcctcggcc atcgcgccga ggccaagatc
    13081 gggcggttcc agataggtgc gtgccagcgc agccgagaag gcatccgcgg ccgcggcacc
    13141 ggctgcggtc gcggcgccct cgaacggatt gccgatgcgg ccgagttcca ccggatcgag
    13201 cgttccaatc cgcaccccac cttcgccagt ggcccattcc ggcaggaggg ccagcgcggc
    13261 attcagggtc tcgatgaagc tgttgatgcg cgtgacgacg ccgttcagca tcgcctcgac
    13321 gcccgagatc agcccgtttg cggcctggaa ggcgaaatcg ccgatggcac cgggcaggct
    13381 gccccagatc gccacggccg catcataggc cccttggaag atcgcggccg tccggtcgcc
    13441 gaagctgacg acgcctgcga tggtgccctc gagggccgag agaccggccg ccttcagccc
    13501 ctcccacccg gccgccatcc gcgcgagggc agcgtccagc gacagcccga tacgggacca
    13561 gacctcgcgg gccagatcgc cgagcaggcg gaaggcctcg cccacgccgc cgacacgggt
    13621 gacaagctgc gagaactggt agaccagctc gcccgcgccg acgatcaacg ccccgatgcc
    13681 ggtgcggatg agggcaccgc gcaggaacac gagcgccgtt gcgagcccgc gtacggagag
    13741 ggcggcggcg gccaagcccg ccacccagcg cccggccatg acggcggcga aagtcgcggc
    13801 ataagaggcg agacgcccga gattgccgat cagcccgtcg atggccgagc gcaggatgcc
    13861 gccgtccgag gccagcgcaa cgaaggcatt ggcgagcgcc tcgatggtcg gggccacggc
    13921 gacggcgatg cggttgcgca acccgtcgaa gaccagcgat acggtgccca gcgccagctg
    13981 cgtgcggcgc agggcttcca gcgcatcgct gtccagaacc gccccaaggt cggaggcttg
    14041 gtcgccaagc cgcgtcatct ccgccccacc attgcgcagg agggggatca gccgcgtggc
    14101 gtccgaggcc atggcctcga gatagaaggt catctcctgc tggctgagtc ccgcgcgttc
    14161 cagcgtgtcg acgtagagtt gcagcgcctc gggaccggaa agcctcgcga actggtcagc
    14221 cgtgacgccc acgcgcggcg cgacattctc gaagaaatcc gccatcggcc cgccgccggt
    14281 ctgcaggaaa tccccgaccc ggtcgttcac gtccttcagg atgtcggcca gcttctcctg
    14341 ctcgataccc accgtccgcg ccccggccga ccagcgctgc agggcctcgg gcgtcgtgtt
    14401 ggcgacctgc gcgaactgtc ggacttgcgc ggcgctctcg gccgtcgacc ggacgatcag
    14461 cccgagcgag gccgtggcgg cggcagcggc ggccccgagt gcgaggcccg cgcgacgcgc
    14521 gaaggccgca agtcgggtgt tcgccagttc catctcgcgt gacaggcggc cgaagccacg
    14581 ggccccggcc tcaccgacac cttccagctc ggcgcgcacc tggcgaccgc caacggcggc
    14641 gagccggacg gagacgcgtt tctcggccat gggatcgggg ctccggttgg gatagggtca
    14701 gtcgcggctg gccgcgatct gttcgttgac gcggcggacc atcaccgcct cgaaggcggg
    14761 cagcagttcg gcgatggcag gcggggaaat gccgagggcc gcgcccaggg ccagcgccgc
    14821 acccatgtcc caaccgatca cagcgccggg gatgacgcgc atctggccgc caaggcgctg
    14881 cgccaggtcc cagacctgcg cgccttcgag cgttagcggc cggttcagcc gtgcggggca
    14941 gtcgggacag ggtccagcac aggccgcgca gtagccttcg cccccgccga aggaccagtc
    15001 ggcaagggcg cagaggcgtt tttttccgcg tccagcagga gggccttggc gacgtaagtt
    15061 gtctggaacg cctcgaaggc aggccagagg tcgaggagcg cgtcgatggc ctcggggccc
    15121 ggatcgatgg gactgccatc ggcatcgccg atcccctccc atgcgaggat cgcgcgccgg
    15181 gccagcgcct tggccatggc gagcgcggct tcctcggtcg cagcgccctc aggcaggtcg
    15241 gcaatcgcgg gatcgccccg cgccgagacc atcagggccg tggtcagcgg gcggagcttc
    15301 acacgcacgc cgggaatgag gtcacaccac tgcggcgcgt tcgtgaggtc gagggtcagc
    15361 atggcgtgcc ttctcaatag gttgcgacgg tgttgacgag gacggcggtg cacatccggg
    15421 cgggactggt ggcgcgggcc gcctgccagt cgaaggttgc ctggatgccc tgcgggcccg
    15481 ggatctcgat gcgcggccgc ggcaggtaga cggcatgcgc cgtgaaggtg aagctggcgt
    15541 tggccccgag gctccaggcg aagaccaact cgcacggcgt gccgtcgatg gcctgcgtga
    15601 tcagcgtggt gtcggcaaag cgcacttcca cccggcccgt cagcgcggcc atgccggggt
    15661 cggccccctc gatgcgcccg tccgagcgga tggtctcgat gcggtcgagg ccattggaat
    15721 aggtcacctc ggccgagatg acattgccga gcggcgatcc attgcgggtg atcgccccgt
    15781 tgaaatgccc gaaccgctgc agcgccagcg aggtgggcgt gcctgcggcc gtggccgccg
    15841 cgacgctttc accttgcgcc accagccggg ccgtggcggt caacagcccc gaccgcgcca
    15901 tctgccagga cagctgatcg cagacacagc cggtgtacat cgcgtaacgc ggcacttcgg
    15961 gcatcgctgt ctcgatggcc atcgacggca gcgtccagtt gccagactgg aaggtgtggg
    16021 tcttgggcgt cgtgccggtg gtcgtcggct gtccgaaggc cgccttaagc cagaggccga
    16081 agttctcgac gtcgatcggc accaccacat ccccatcggc ggtgaccgca tccttgatcg
    16141 gggccagcgg atcgcgcccc tggcccagca gttccgaggc gatcagcggc tgttcggacc
    16201 caagcgtggt gctggcgaag ggcaccgtgc ggtagcccga agcgggcgcg gtgccataga
    16261 cagattcgaa cgcaagcgcc atctgcgccc gcgccccatg ggctcgtgcc atcgtagtct
    16321 cctttcgtta ttcggggtca ggccagcgaa tcggccgtgg aatagtgcag gatgaccggg
    16381 atcaccgctg ccttcaggct ggcggcaccc tcgaccggca gatcgaccgg acgcggcgct
    16441 tctgcctcga cccaatcgca gaggcctccc agcgtgcggt cggctgcaat cgccgcgccg
    16501 atgctggcgc agaggatgtc gaaggtagcg tcacgggtgg caccttgcac gaccgcctcg
    16561 atctcggcgc ggtgctgata gtggtagcgc agcggcgaca gcgtcacctc gggttccccc
    16621 ggctcgccgt cgcgcaggat caggaggcct gcggttggca cgcgctctgg cagcacgtca
    16681 ccgcgcaggg cggcggcggg caacgtcgaa agccgcgcgt gcagcgcggc gaggatggtt
    16741 tcgcgggggg tgggcattgc tcgagccaat tgcgatagtt gatcggaagg cgcacgaacc
    16801 ttcgtccgat tttcgggcac gtgcggccgt ggccgagtca tgctttgccg tggaggcgca
    16861 gagagtattg gacaccgaag tattctggct tgccggcgtc tttctcgtaa ttgccgtgat
    16921 ctacgccgcc gtaggacagg caggagcgtc cggctatatc gcgatcatgg cactattcgg
    16981 agtcgcgccg ttggccatga aaacgaccgc gctcgccctg aatctcatgg tggccgcaat
    17041 cggcacggcg tggttcatga agtccggccg attgtcatgg cgccacatct atccatttgc
    17101 cgttctgggc ttcccgttct cgatgcttgg tgggtcgatc cagttggcgg aaggggtgta
    17161 ctaccctatc gtcggtgcga tcctggtgct ttccgcgttg cagatggcac gatcagtgat
    17221 gaaaagatcc gcaggaaacg tcgcacctcc caggacgccg ccattcctgg ctgctctggc
    17281 gacaggggcg ctgataggct tcgtatcggg aacgacaggg accggtggcg gtgtttttct
    17341 cgcgccagtc atttttgcga tgagatgggg cacggcgcat cagacggccg caacgacagc
    17401 gctctacaat ctgatgaatt ctgcggccgc cctgatcggt gcctacgcct attgggatca
    17461 gatccccgca tcgctgccct tgtggcttgc ggcagtcgcg gttgggggca cagttggcgc
    17521 gttcgtcgga agccgatacc tctcggaccg ctggctgcga ggcatcctgg ccgcgctgct
    17581 gctggcatcg ggggtcaagt tgctattgta gtcctgcgtc cctgagcggg tttacttcgt
    17641 cacaagacgt tccctccacc cagttcgcga cgatcaaccc cggcaccgca tgatgcgccc
    17701 gcgccgcgtc ccgcgccaga tccagccgct tcggcagctt gacctgcggc accagcagga
    17761 agatcggtgc tgtcacgagg ccccggccgg tccttgaccg tgacgcgacg gcgcggccct
    17821 tggtgttcag ccgcccctcg gccaccagca ggctcggccc cctgcggcga tagatgaagc
    17881 gcaggcgcag gccagtgcgc cgttcccatt cgccgggcgt gttccgaccg ccacgcaagg
    17941 acttgcctgc ggcgggcgtg gggatcgcca gccaaaagcc atttttcgag cggatcagcg
    18001 ggccggtgtc gtgcgcgccg acgatgaccg gggcgttgga ccagaccacg gctgccgcgt
    18061 tgaggctggg cgtgaccttg gggaactgct ccgaccggat ggtgcgggcg agccgggccc
    18121 caagccccgc accagtgatc tgcagccgcc aggcggcctt cagcccggtc ccggcctcgc
    18181 ggatcgcggc cgacacggcg cgctcgcccg ccgaaacctc agccgccatc atcgcgacga
    18241 tgtcgggatc gatgtcgagc ttcagcttca tcgcggtcat gccgggcgca ggtcgatggt
    18301 ccagaccagc cgttcacgat cacggacggg ctcgccttgg atgaggaagg cgtcgccgtc
    18361 gatctcgatg cggtcgccgg gccgcggcgc tggcacctcg gccacgcgca gatcgacgcg
    18421 cgtagtctcc gaccagagcc gcgcgtcgcc gaaggaggtc gacgcatcgg cgcgccgcgc
    18481 cacgacgcgc accaggaccg gcgcgccgcc atcggcgatg tagaccgcat cccggccgac
    18541 gttcggatcg gcgaagagta cgccgacggc agcggcgaag gcgctcatca gaacgccccg
    18601 ttcagccgca cccggccgac tacatcaccc gcgccgcccg ccaccacttc ggtcgccacg
    18661 ccgatcaggg tgttcgaggt ggtgaccttg gtggtctggc gggcggtgtt gtcccaatag
    18721 atgcgctcgc cgacggccca cgcctgcgag ccgagcttct tcagctcgta gacgccgaca
    18781 agcgcggcct cgacactttc gccaatggcg gcggtgccgg aggccacgcc gaagatggag
    18841 ccgacgagca ggccatcgcc cgcggcgacg gcgtagggcg cggtcagggt gatggtgttg
    18901 ccgggctgga cgtaggtttt catggggagg atccttgtgg aatgacgaag ggcggcccga
    18961 ttggaccgcc cgcatgtcag ggttcagcat ggggtggcgg ttatgcgccg gggttcttgt
    19021 agaggccgcg ccagtcgatg gccttggcgc cgaaatcgag gcggcacttg atctcgacgc
    19081 cgtcgacgtc gaagccgttg cgggtctcga tgtaggcgcc ctgctggcct tccagatagg
    19141 cgtattcgat ggtgtcgatc tggttgggcg aggccgccag ataccaggag gtggcgctgg
    19201 cggcatcgag gcgcggttcg ctgatcgggg acagcgtccg gatcgactgg ggcaccacct
    19261 tggcactgtc ggccgggacg aggttctggg cgaccagttg ctcggccttc agttccagcg
    19321 cggcgggcac gatcaggaag gcgggccgga tgttcagcac cgtcttcttg tcgagcccgg
    19381 tctgcagcgc catcgccgcc cgcgccgccc cgacgctcgc cacgtccagc gccgcgcccg
    19441 ttgcggcgag gttcttgtgc gtcgtgtgga agagcgcgtt gccgtcggcc atcgccgggt
    19501 tcgcggtgat gatgccccag accacgtcgc tttccagctg ggcgatggag ttgccgtaca
    19561 tcgcggggat ccgggtgaag gcatccagat cgtcgttgat cagcacctgc cgggtgatgg
    19621 ccacgacccg gccataggtc ttgaccttgt agctttcctt gctctcgccc agcgtcccgc
    19681 gcttgaactc gccgctttcg ccgacctcca gaagctgcgg ggcctcgccc agctggaccc
    19741 ggtgcatcga tttgaagtcg gtcgccagca cctggcggca gaagagcgcg aaggtccggg
    19801 gataggcgtc ataggcctgc cgcagggtct tgttggtgac ggccgagagg atctcgggga
    19861 agtccgaggt cgaatgcagc gcgcgggtcg ccacctcgtc gcgcgacagg ccgcgcgtgt
    19921 tgaccccggc attgccgagg ctttcgcggg ccagttccag cagcgtcatg ccgcggtact
    19981 ggcgcgcggc gtcttccagc gggaacagcg tcgggctgta gcggtgcagc agcgcgttcg
    20041 ccaccgcgtc gcggcgggtg atgcgctcgt cccggccgcc gagggggatg gaaacgtgcg
    20101 ggaaggtccg ggtctcgtcc gacttcgccg ccacctggtc gaggatcagg cggcgggact
    20161 cgtcaacact gacgccgcgc ttgaccagat cctcggcgaa gctgcgctcg aggttcagac
    20221 gaccggtcag atcgtagatg gtggagacgc gatcacgctc ggcctcgcgg gcgcgggtgg
    20281 cgatggcctc gctgtcgggt gcggcagccg gttccggcat acgcgcggcc gtctgttcgg
    20341 gctgtgccgg ggccgcgacg ggctgctggc gggtctcggt catggcgggg acatccccgg
    20401 ccacggtggt cgtgctctca ggcatggatg cctccttttg catgcgggtg tcgacgatct
    20461 cgacgggata gctggcctga tccgcggcgc ggacctgcgc gcggggatcg gcgggaacgg
    20521 tcacgaagct gacctcgagc ggcgtccagc gttcgacaat gcgctgctcg acctcgccct
    20581 tggcggcggg ctcgaccact ttcacacgct cgatggaata gccgaccgag acgttccgga
    20641 tgatcccgtc gctgatcagg ccgaacatgc ggtcggcggc ctggtccagg ccctcgcgcg
    20701 ggaaacggat ggtggccttg ccctccttgc cctcgatcca ggcgcgttcg accacgccca
    20761 cctgcgaatg cgaggaccag accgaatggc tgtcgagcgc aggggccccg gcattgaggc
    20821 gcgtcagatc caccgcgcgg tcgctgacct cgaggatctc gtcgaagggc acggaggtgt
    20881 cccagccggt ccagcgccgc cgccggacag ccgcgccgga ggtgaagacg acgtcgacgg
    20941 agcgcgcctc ggaattgacg gttgcgggca ggatcggtgc gcgccgcagc tgcatcggca
    21001 aggcgaccgg ggccgccatc atcgtgtcgg gcatggccct attccttctc tgtttcggat
    21061 gcgggggcgg ccgggtcact ggtcgggtca cccgcctgca cgctgccggt cttggtgacg
    21121 cggcgcggat cgctgtcgag cacgaggccg aggccatcga gcttggcgtt ggtggcagcg
    21181 atttctgcca gcaccgcgtc cgggttgtgg ccctgccggg caatggcttg cgcgagcgtc
    21241 atcgtgcctg tccggattgc cagcaggtcg gccatcgcat ccttgtaggg atcgacggca
    21301 tcgaacttcg gcggcgacca ttccaccggc acgtccggtg tcgggatctg ccctgctgcc
    21361 catgcggctt ccgtgaacca gcgccacacc ggcgcgcata gcatcgggat gaatagctgc
    21421 cactgcacgg cgtcgatcat gcggcggaac tcgacgagcc ccgcccggat cgaggagtag
    21481 ttgacctggc tgaggtcacc ggtcagcagc tcgtagggca cgcggaaccc ggccgagatc
    21541 gtgtgcaggc tcgcgcgctt gtattcgccg tagccgccgg tggcagaggg ctggttgaac
    21601 cggatgtcct tgccgccgcg ggcataggcg atgagccctg gctcgaactg ctcgacccgg
    21661 ttgccatcgg cgtcgaccac agagggcgcg atgccctgct gcgcctcgtc gtcgccgaag
    21721 acgatggcgg tgacgcaggc ctcggtcttc ttgcggacca gttcggccac ctcgtaatcg
    21781 tcgagatcac gcaacgaccg gatcaccggc gcgccccagg gaacgccgcg cgcctgcgtg
    21841 cgctgcttct cgtagatgtg cgcgatctcg gtcgcgggga ccgggcggct ctgcaggccg
    21901 ttctgcaagg cgccataggc gtcgcccgga tgctcggcgt gcagccaata ggcccggcgc
    21961 ttgccgaccg ggtcgaactc gatcccctgg actaagcgtc ccgcgcccaa ggcgccggat
    22021 ttcgaggcgt cgaggaagtc cgcttccagc acctgcaatt gcagcggcac cggcaggcca
    22081 tcgcttgccc gccgcaaccg gcggcgtacc aggacctcac ccgcctcgac catctcgcgg
    22141 cagatcagcg tctgcaggcc gtagaagtcc agctggccgt cggcatcgca ctccgccgtc
    22201 cagcgctcga agagcgcgtc gaccttccgg tccagcgtgt cgtcgccact ggcggcgcgg
    22261 ggcattagcc ccgagccgat gatgttgttg accagcaccg cgacggcctt ggccgcgtgc
    22321 gggttgttgc gcaccaggtc gcgcatccga tcgcgcaaca gggctccggc gacgccgatc
    22381 tcggtgtcgg cggaggatcc cggcgcgcgc cagccctcgg tcctccgccc acgcgcggcc
    22441 ccgtcatagc cccgcgtcag ggtctcgaac gcctgacgcg ccatgacgcg gcgggcggcc
    22501 atgcgcggcg ccaccgtggc gatggcgtga tcgaaccagg tcgccgacat cagcgatctc
    22561 cgcggctgaa gccagccagc ccggccaccg gcagcggccg tgtctttccc gcgatggcgc
    22621 gctcgatggt gcggatgcgc gccagcagat cctcggccga gccgtagtcg accgacttgc
    22681 cgtcatagct gacccgcgtc gtaccgctgg cataggcccg gcgcagcgcc gagagctcgg
    22741 tttccgtcca gtccgtcatg ttcaaaacca tcctccacgc cgcccgagcc agtcggagcg
    22801 gcgcttgccc tgcggggcct gtcccggccg gttgatctgt ccggcgggat cggtgtcggt
    22861 gggggcggcc ccgagctgat cctcgaggtc acgccatttc tcgttgggcc agcgatccgc
    22921 gcccgcgatc caggcagcgg cgcgggcata gacccggcaa tccagcgctt cgttccgctc
    22981 gcgcagcttc tgccattcca gccgggcgaa gccacgtttc gtgcgcaccg tcaccagctg
    23041 ctcggccacg aactgcttca gccattcgtt ctcgacccag tgcggcaggt ggaccgatcc
    23101 gggcggaaac gccgccccgt cggccatctc ctcctcggtc gggcgcgcca gccgcaggaa
    23161 gcgataggtc tcggccttga aggtcgacac cgccacggtc cagagccgcg cgccgcgccg
    23221 caggcgttta ccgccctcgg tcgcgtcgac gaaggtcggc cccgacaccg ggctggagcg
    23281 gttgaacccc tcgacgccct tgaccggcga cacctgccca aacccctgcg cccgcgacca
    23341 ggaatagacc gccggggcct cgtagccggt gtcgatggcc atccgagcga tgcgcagatg
    23401 cgcgccgcgc tcgtgcggcc agcttcgatc cagcagcgcc gtcagctcgg accatgcgtc
    23461 gcgccgatcc ggcccgccct cgatcacgac gtgatcgacg agccaggact caagcccgcg
    23521 cccccaggcc cagacatcga cctcgatccg gtccttctgg acgtcggccc cggcggtcag
    23581 gaacagcccg cccgcaggca ccgtgccgga tttccaatgc tcgcgccggt cgtagagccg
    23641 ctgccagtcg ggcgcttccc cggtctcgac ccatgtttcg ccgaggatcg tgttgcggaa
    23701 cgccttgatc gcctcgtccg acccttgggc cgcgtcccat gcccgcacga tccgctccca
    23761 gctcagccag ccgatcggcg aatagagcgc cgagaggtga tacccgaccg tggtcggatc
    23821 ggcggccgtg gcggttgccc gccattcgcc gccctccagc atcgccgtct tgtggtgctc
    23881 cgcgattgcc gcgtcgcagc cctcgcagtg atactccgct gtctccgggc ggcccttctg
    23941 ccagcgcagc cggtcgaact tcagaaattg catcgcgccg caatgcgggc acggcacaaa
    24001 gaaccgccgc tggtcgctcg cctcatactc ccgctcgatc cggctcagac cccggatcgt
    24061 cggcgtcgag accagcagca ccttgcgccg gtgggcgaag gtcagcgacc gcgcctcggc
    24121 cagcgtgacg ggatcgcctt cctcgtcggc cgaggcggga taggcatcga cctcgtcgag
    24181 gaagatataa cgcgccgggg tcgagcgcag acccacggcc gagtttgccc cggtcatgat
    24241 caggatgccg cccgcgaatt ccttcgacag catggtgttg cccgcgtcgc gggatcgcgc
    24301 gggcttcacc cgctcgcgca gttccgggct ctcgtcgatc agtgggtcga tccgctggcg
    24361 cgagttgcgc ttggcaagtt ctacggtggg ctggaccgcc agcatcggcc ccggcgcctg
    24421 gtggatggcg aacccgatcc agttgttgcc cgcctcggtc gcgccgacct gtgccgcctt
    24481 catgaacacg atccgttggg tgggatcgcc gggcgacagc cggtccatga tctcgcgcat
    24541 gtagggcgtg cgcgccgtac ggtagcgccc cggttcggcc gaggcgcggc ccgagagcat
    24601 ccggtgctgg tccgcccatt gtgacactgt gagatcagga tcgggcgaca gccccgcgcc
    24661 ccaggtgcgc aggatttctg cctcgccgtc gaagtcggtc aggtcgtcgc cagtttcacc
    24721 ggaagtcggg ccggacctcg gcaagttcgt cgaggtgggc gcgtacatgt ttttccaagg
    24781 ccttctgcat cgcggccggt tccacgccca attccgccgc catgagtgcc gacgaccgag
    24841 agggccagtt cacccacgca tcccgcacct cccgcgccag gcgaaacacc agagacagcg
    24901 cccgggcacg ctcgatcaat tcccccttca gcttctggag ccggatgcgc cgctcctgcg
    24961 ccttcagcac ctcgttcgcg gtcttcgcct gcaggaaggt cgtgccgccg ccgaccgccg
    25021 gcaccgccag accctgttcg cggagcgtgt caccgacggc ggccaccgcc gcctcgggga
    25081 cgggcttcag cttcggcgcg ggcggcttgc gcgtcttcga tgggtcggtg gtttccgccc
    25141 gccgcacatc actttcggcc gcgttgatgc tgccgtcggg atagaggacc agccgttcgg
    25201 cggtcttcgc cttctggatc gcgccccgcg acagcccgac gtgcgcggcg tactggcgct
    25261 cgctcatgcc ctgcatcgac ggctccgatt atcattcaga ttcatgcgct tatcgcgttg
    25321 ataagcgcgg cggacagagc gaacgtcact ccaacgaagc gatgcaactc gacccaagga
    25381 gccaccacga tgacccgccg cgcgaccgac aacacgaaag ccctcgacgc cttcatcgcc
    25441 gccaagaccg agatcgacgc gatgctggaa cgcctcgccg ccctcagcgc cgaccacttc
    25501 gagacccacc ccgacgagat caactggggc cacgtcggca ccctgaacca ctaccgcgcc
    25561 aagctgcgcg agatcaccga catggccttc cacgaaggcg aacacgccga gtgagacgac
    25621 ccgctcccgg tcccgcccgc cgactggcgg gctcgacctc gtagaagggc ccgcattccg
    25681 cgcgccccga tacgggagac gacgatgacc aagctttccg acactcaagc aatcattctc
    25741 agtgccgccg cacagcgcga ggaccgcatc gccctgccgc tgcccgagag cctgcggggt
    25801 ggcgccgccg ccaaggtggt cggcgcgatg ctcgccaagg gcctgctgca ggaagtcgat
    25861 gccgacctgc gcaagggcga gcccatgtgg cgcgaaaccg gcgatggcca cggcaccacg
    25921 ctcgtcgcca ccgacgcagg cctcgccgcc atcgggatag agcccgagga cgcgaacacc
    25981 gcgcctgcag gcgcgacgga cgcgccttcc gaggagccct cgccgaatac cccgaccgaa
    26041 ccggaggccg cgcccaaggc gcgcacgccg cgcgagggga cgaagcaggc cacgctgatc
    26101 gccatgctgc gcgcgccgaa gggcgcgacc atcgaggaga tcatggccgc gaccagctgg
    26161 cagtcgcaca ccgtgcgcgg cgcgatggcc ggggcgctga agaagaagct cgggctcgag
    26221 gtgacctccg agaaagtcga ggggcgcggg cgggtctatc ggcttcccgc cgcctgacgc
    26281 cgcgagaaga ttgctaccgc cgccgccccg accgggcggc ggtttttcat tgccacgaca
    26341 gcagatcgcg ggcggcggcc tgcaggatat cctgcgccat ccgcggctcg caggtgtaga
    26401 tgccacccgg ttccggctcg ccgacatgct ccgcaagcca gtcccgtccc tcgtccgaaa
    26461 tcggacgcag gacgacgatg gtcccatgat cgttgatctc gatatgttgc cagccttcgg
    26521 acatgcctga aggctaccag cgcaggagcc ggaccgccag ccgccggatc aggctcgccg
    26581 cagccgttcg aacagccgcc gcaggacgta ggaccgcgcg atgctgacca ctgtgaagac
    26641 cgcgcccatc ttcaggttct gggccagtgt cgtgtgcagc ccgaagaccg ggaagatcag
    26701 gatctgcgtg gccaccgcga cgccatagcc gacgatcacg ttggcgacgg attcgaccag
    26761 cgacatgagg cgcgactgct tcatgtcgcc ccctcaatca tcggccagca attcagctgc
    26821 cagagttcgc agcgcatgcg ccgcaaccag cggcaccact ccatttccac agaggcgaag
    26881 ccggtccacc cggtgggcca gcccatcagt gcctcgacga acagcgggtt caaggttcgg
    26941 cgcacatcgc aggtatcgtt cccagccatc ggcgtcacca ggacttggcg gccaagcagg
    27001 ccgttgaccg gcgtgttcgc gagtgtcgtc gctccgtcct tgtgatcgcg ggccgtcggc
    27061 gtcatccaca tccccgcaga atgggtcagg tcggccgagc ggcggttgcc cgcgctcggc
    27121 ttgcagccgt cgttggccat cggcgtcggc cacatcgcag ccgtcgtcgc aaggttcatc
    27181 ccgtgctgac cggcttcctg cgagggcgtc ggcttcgtct gccggttctc gttggcgctg
    27241 gcccggggcg tcggccagag ccgcagcagc tccgtccggt tcccgccact cgaccgggtc
    27301 ccagagcagg cgcgcggggt cggccaactt gtccccctct cggacggcga ggatgaacag
    27361 ccgctcgcgc ttgtggggcg cgccgacttc cgccgccgtg aagaggcctg ccgcaaggcg
    27421 gtagcccatg acgaccagtc ctgcggcgac ttcggggaag ccgaggcgga gatgatgggc
    27481 gacattctcg aggaagacga agggcggccg gacctcgtcg atgatgcggg cgacatgggg
    27541 ccagaggtgg cgcgggtcgt cggtactccg gcgcttgccc gcgacggaga acggctggca
    27601 cggatagccc gcagtgacga tgtccaccgc gccgcgccac gggcggccat cgaaggtgcc
    27661 aatgtcgtcc cagacaggcg cgcgatccag ggacgcatct tccatccgcg ccacgagagt
    27721 ggctgcggcg aaggtttccc gttcgacata gcccacagca cgatatccgg ggatggcgag
    27781 gacaagcccg agatcgagcc cgcctgcgcc ggagcagagg gagaggccga agaggcatgc
    27841 gtctccggct ccggaagcgc gtccggagga aggtaaagcc aggtcatgca tgtcacgcgg
    27901 cggtcttgcg ctttcgcgcg ggttcggggg cggcgtccgt gtccgtcgca tcggcccgtg
    27961 cgtcggcatc gtcgcccagc cgctcgattc tcacctgcgc gaaggtccga ccgtcgccgt
    28021 ctagggtcgc gtcgcggccg gtctcggcct gccagcgctc cacggcgaca tcgacatagg
    28081 ccgggctgat ttccatcgcg aagacgcggc ggccgttggc ctcgcccgcc atgatctgcg
    28141 agcccgagcc cgagaacggc tcatagcaca gcccgccgcg ggcgacgtgc tggcgcatcg
    28201 ggatgccgaa ggcgtcgagg ggtttcggcg tcgggtgatc ggggcgttcg tccttggcga
    28261 aggacggtag cgcccatgtc gagggcagcg tttcctcggc gaccttcggc gggcggttcg
    28321 ggcggcgcca tcccatgaag caaggctcgt gcttccagag gtaatgcgac cgcgtcagga
    28381 caccgcggtc cttcacccag atgatctgct ggtggacgaa agcgccggcc ttttcccagc
    28441 aagcctccag catcgcctgg cggcgcgagg cgtgccagca gtaccaggcc gcgtcatcag
    28501 tgatcgcctc ggccacggcc gcggcgatga agccgtcgta gagctccgcg ccctgcgaac
    28561 tgtcgtccca cgtggtgccg taagacgctg accagtcctt gttccgggtc ggatggttcg
    28621 agccgtcgta gtccaccaga tacggcgggt ccgtcgcgaa cagaattgcg cgctcgccat
    28681 tcatcaggcg gcgcacgtcg gcagcgctgg tgctgtcgcc gcaaagcagc cggtggtccc
    28741 cgaggatcca gagatcgccg gggcgcgacg ccggattgcg cggcggctct gggatggtca
    28801 ccggcggcac ggagcccccg gcgccacctt cttccccgtc cccctccggc acgtaggcca
    28861 gcagcttgtc gagttcgccg tcggagaagc cgaccagcga caggtcgaaa tcctcggcca
    28921 gcagatcgtt cagttccgcc gacagcagcg cctcgtccca ggtcccgagt tcggtcagct
    28981 tgttgtccgc gatgcgataa gcccgccgct gcgcctcggt cagatgcccg agcacgatca
    29041 ccggcgcctc ggtcaacccg agctgagtgg cggcgagcac ccggccatgg cccgcgatca
    29101 actcgccgtc ctcgccgacg aggcagggca cggtccagcc gaactcggcc atgctggcgg
    29161 cgatcttcgc gacttggtcc gcgccatgcg ccttcgcatt gcgggcgtag ggctgaaggc
    29221 gcgcaagcgg ccaggtctcg atccgctcag gggcgaagct cagcgtcatc gtcgggtcat
    29281 tcctcggatc agggtggaaa cccctggctt ccggactccg gcgtccagac tggactccac
    29341 gcggggtcca gcggccacca cgggtgtcca gcttcaaggg tttgattttg cggtgtttca
    29401 ggcgggttta ctaggcagcg gcttccgggt ggcttcccaa aaatccggcc ctgtcgctgg
    29461 cgatgtgccg cgcttcgccc gccagcatac gaatatcacc cggaaggaac cggaaactgc
    29521 cgtgggctgg accccgaccg gactctcgct ggataccggg gtccagaagg cccccatcaa
    29581 cgcaaaaggg gagagcgagc tttccagcgc actctcccca tcttgccttc ggaatagcat
    29641 ggatctgttg cagatgtcga aggaaaaagt gttgcaacac attggagtca ctgcgcattc
    29701 aggcgcgcag cgatcttggt caacgccagt tgccagcgac gccacgcggt ggtgcggtcg
    29761 caaccgagtt cgccactgat ctgcttccac ggcacacggg ccgcgcgcga ccagaccagc
    29821 ttgcgttccg cctcctcgat ccagagcacc cagtcgaagg tctgctcgag ccgtgtgatc
    29881 gctgcggccg agggccagac ccgcatcggc tgcggctcca tcgccgcgat ctcgcggctg
    29941 gtccgcacga tgtcgggcca ggtgttgaag tagccctgcg ccttcaccgg cggcagcttg
    30001 cgcagggtgc ggaacgcctc atcgaaatga tcggcgacgc agtcggcggt ccattcgcga
    30061 tcagccatga cgcgcctccc tgtcggaagg gcgcgggccg taaagcttct cgccgagctg
    30121 gcggacgagt tcacgctcgg gccaggtgag gcggtcgtca tcggcggaga ccgcgagaac
    30181 gccctgctcc tgccagccct cgcgcttgac ctgttcggga tcccggcgtc ggccgccgta
    30241 gccatgggga tgccatctca tgcgacaccc ccgttcgtct cgatcgccca gagcaggatg
    30301 gcgatggcgt cggcctcgtt gtcgtcggcg gggctgaagc cccgggcgcg gacggcggca
    30361 accatggcgg tcttgtcggc gttgcccttg cccgcggcgt ggcgcttgat cgtgccgacc
    30421 gggacgccct cgtagggcac gccccgcagt tcggcccatg ctgtcagcgt ggccatgagg
    30481 ccgccgtaga tgtggctcgc atcggtgccc gcgtggcggc ggacttcctc gaaccagatg
    30541 gcggcgacgg gcccggacag ccggtcgatc tcggtcagcc agttggtgaa gcgcaggtag
    30601 cgcatgccgc ccccgtcgaa gcgcccgggg cgcagcgaga cggtgccgct ggtgatcagg
    30661 ccgtcatggc cacggatcgc ccagccggtc gaggtgccga ggtcgagcgc gaggatgcag
    30721 cggttgcggg gcgtgtcgag cggcagcgat tcaaaccttg cgccgtcgca attcgggatc
    30781 agagtcggct gagccatgat gggtctcctt tgccggtggc ctgtggtggt ggaagacgac
    30841 ggcggtctgg tgcttggcgg tacggggccg ccgtcgtcgg atcgggaagc acaacagacc
    30901 gtcgcggcgg cgcgcgcggc tgacccggac gtatgggagg agtggccaac cctgtggggt
    30961 ggccctccca tacgtagtat gggggtttga cacctaactg ttccgaggcg ttcaagtggc
    31021 tgaaatcatt gcggaataag acttcatgaa gtcttcgggc atgagtcagg gacctaactc
    31081 ttatttgccc gtaacccgtt gatttcgttg agtgcacagt tggcgctgtc atatgagtca
    31141 ggcctcactc atatgagtta ggtcgtcctc cagcccctcc gggtagaccc agacggcggg
    31201 gttctcgacc tgcaggcaga gcccggattg ggggcacttg aagtggctgg gcaggaccga
    31261 acgggcttgg gtagtgacct cgccggtgtc cggatcgacc tcctcgacgg gcgcgccgaa
    31321 ctgcatgccc tcgacgcaga ggtagccgaa ccgcgaccgg gtgacgggga agccgaaccc
    31381 cgaggggtcg cgcaggaact tcacgaagcc cttggtcgcc agcacgctga ggcgctcacg
    31441 gatggtgtgc ttgctgccca gaccgccccg gttctcgaag gtctcggcga actgcatggc
    31501 ggtgtagagg cgctcgctcg ccgcctcatc cagcagcatg ccgaggatga catcatgctt
    31561 gcggagccgt tcggcatcga gtttggcgcc gacctccttg cgtaccaagc gctcgttcag
    31621 cgggttcagc tcgacccatt cgcccttcac cttgtcgatc agcttgcctg gcagcgcggg
    31681 gccgttccgc agttcgattt ccagcctgcg gacggtgctg tcctcgtcgg gccggtgcat
    31741 gatcaacccc gaggtgtaga agccccgcag cgcgctggcg ccggagagcg cgaggaaggg
    31801 atcgtccttg acctggtgct tggtggcctt gcgggtgtgg tgggcgagta tgacgcccac
    31861 atccgggttc agcgcctcgc ggagaagctc cacccggtcc ttcaggaaga acatcatggc
    31921 ggtgttgtcg ttctcgccac caccctcggg tccgccgtcg aagagattgc ggatcgggtc
    31981 gatgacgatg atgtcgggcg gcgcgtcggc gaatgcggcc cggatcgcct cggccacgcg
    32041 ggcgacgcct tccgcgtcga gcagcagctt cagcttcggt gtggcgatga aggtgtcgcg
    32101 cgcggcggcg atcacggcgg cagacagcgc gatctgctgc atgcgctcgc gcaggtagtg
    32161 atactggatt tcggcctgca gatagaacac gcgcagcggc cggggcggcg tgaagccgag
    32221 aaacggtacg cctgccgcca tgtggacgag ccaggagatc aggaagtcgc tcttgccgac
    32281 cttgggcgcc ccgcccagca ccaggagccc gcccggcgtc agcacgcggg ggccgatgat
    32341 gtcctcgggc atggggctcg tgtcgtccag cagcgcgccg agactgaagg ttggcagcgg
    32401 gctcgccggg gcattggcag gggctgcgcg caggagcggc gggccgttgc gcttcacatg
    32461 cagcgcccag aggcgttcgg attcggcctg aagccgatcg agcggccagg acgggcgcag
    32521 catggcggcg ttgtagccgc agatcgcctc ccagcccgcg aaggggtcga ggcggccctc
    32581 gtgcaccagg cgcaggtaat ggccgatggc ggcgctggcc ccctggaacc gggaccagtc
    32641 gtcaaccgcg ccttcgcgca ccggcgtggt gagcaccgca tcgatgccgg gcttcgatgc
    32701 tggtgtggca acgtcgctgg cgaagcctac gccgggcagc ggcggcatgt cggcgacctt
    32761 ttcggcgaaa tcggcaagat ccacttcgac cgagcgatgc tcgcggatct gcacgaggcg
    32821 ttgatggccg tgcttgtgat agacggtgcc tggcacccgg atcggctggt gcgcggagcg
    32881 gaaatgcgtg tcgccgccga ccttcaccgc gatctcgccg cgcaggcggc acagggtgac
    32941 caggtcgtcg ccctcagcgg gttcggtcag tttccaccag acatggagct tcgccgcccc
    33001 ctcgggcgtc cgcccgccgc tctcgatgat cagcgtcggc gcgccaaggt ggcgggtgac
    33061 atggtccagc ttggccggga tgtcgcccgc gtcgagatcg acgacgatgg cctgcatctg
    33121 cagcacgtca gcggcgcggg cctggccctg ttcctcgacc gtgccgggga tgacataaac
    33181 cgcagcgcct tcacggttgg cccatgcggc aaaggtcgcg agtttccctg gtgcgctgtc
    33241 gtcggccgcg atccagatat tgtgcggctt gccgtctcgg ccctgaccct tgtcgacgaa
    33301 gccgcggagc gggatcagcc cctcgcacca gctgaacaag atgtcgagaa agacggcgat
    33361 ctgctcgggg tcggggtcgc agccgaacgg gttctcggac ggcggcccat cgttgaagtc
    33421 catccacggg ttgaaatgca ggatgccgtc gtcgctcatg ccggcagcct ccagcagcgc
    33481 tcggaccacg ggcagaaacg gcattcgaag aagtcgggcg tggtggcgat gcgcggcagc
    33541 aactcgcccg cgtcggtcgc ctgcaggatc cgcacgcctc ggtcagacat gcgctgcgcg
    33601 agctcggcgt cgaagggcac cagctcatgg tgaagctcgg cggtgtcctt gttgatcgcg
    33661 gtgaagagcg cggacgcggc cgagatgccg gggaccgttc cttccatata ggcctggtag
    33721 agcgcgatct gcgcggcata gaccggcttc gacttggtca cgccgtcctt gacgcaggcg
    33781 cgccagttct tcgcgttcat cgtcttgcat tcccagagag cgggaacggc cagctcgaag
    33841 ccttcgggcc ccgcggcgat gatgccgtcg acatgaccgc ggatgcgccc gcccgcgacc
    33901 gagaaaccga actggccgcc atcaggccgg ttgcccttgc gagtgtagag gtcgaacctg
    33961 gcgccgcgca gccaggccac ggccagatcc tcgagcgcgt ggccgatggc gaagatgcgc
    34021 agcgattggc cgctgaagtc ctggccctcg tccttcggcg tcgccgtgaa ctcgaactgc
    34081 agggcgcgct cgcaggcatg gccgaggcgc gagccgccga ggtagtcgcg gggcggccgc
    34141 gtcgcctgat cggcggtcag cgcctgatcg acggcggcgt tgacctgctc cgcgaaactg
    34201 ggccgacgat tgtaatcgag ggtcaaaacg gcacctccgg cgtctgcgcc cgggcgatgt
    34261 cggacatggc ctcgcggaag ccctcgacgg cttcctcgat cagcgcgcgc acctgcgcct
    34321 cggtcaggtc ggcaagcggt gtggcccagc cgatctcgtc catcagcagc gccacgcgct
    34381 tcatggtggc cgtgatcgcg gcgcgctctt cctcggtcag gtcaaccatg gcgaaacgct
    34441 cccgcgccaa gcgcgtccag aaggactggc agggcatcga gcagaaccag accgagggcc
    34501 ggggccgctt cgaccggtgc ggatcgaacc agccaaaacc acgggtgggt tgccggcaga
    34561 cagcacagag cgttccacgc ggatgccaga gccgccgccg gtcctcggcc gtgatggggg
    34621 tgatggaggc catgggtcat gccgccctcc gttcgggccg ggcggccgtg tcgatcagct
    34681 ggcggatggc gcgcttgttg aagccgaagg tcatcagcgc cgaggcgcgg tagcgcgtca
    34741 ggccgaagtc atggcgacac tcaggcggca gatactgcag ctgcttttcg gtcggcggct
    34801 ggcgcagcca ggaccgggtc ttgaaggcgc tttcgtcggt ctcatgggtg ttcagccagt
    34861 cgtcggcctg cgcgaggcag acagtgcgct caccgacacc caacaggtgg gggcgctcgc
    34921 ccttcgcccc gccgatggcg taccagaccc cgtccagcca gaagatgccg ccccaggctg
    34981 tgaagcccgt ggccatcagc gcgtcgtccg tgccgtagat gtcgacccag gcgaagctgg
    35041 accgcttcag caggtcgatt tccgtcatca tgaagcccga cagcggcgca gcaccgccac
    35101 cttcaccggt ctcttcgtcc tcccgcggga acgcctcgcc gcagagcggg cattcggtgg
    35161 cggccagcgg gatctccgcc tcgcaggcag gacaggtctt ggtcggcgcc tcgccggttt
    35221 cggtcttgcc gtcgagatcg acatcctgtt ccagcgtgcc gtggatcagg ctcgacgtcc
    35281 cgaaatccag cacgacgcag tcggtcttca cgatgccggg gtgttcctcc ggatcgacgg
    35341 tgcgcagccc gcgcccgacc atctggatca tcgtggactt gtaggagctg ggccgcagca
    35401 gcacgacgca ggaggtgggc ggatggtccc atccctcggt cagcaccgcc acgttgacga
    35461 cgacgcggat gtcgcccgcc gcgtagtcgg cgaggatcgc cttgcgggtt tctgccgcca
    35521 gatcgccgtg gatcagcgcg gcggaaacgc ccgccgccct gaacgcctcg gtgacatgct
    35581 cggcgtgggc gacggtggag cagaacacca cggtctgccg gtcgcccgcc ttttccttcc
    35641 agtggcggat cacctcgtcg gtgacggggg cgcggtccat gatgcccgcc acctccgcca
    35701 tgtcgaaatc cgacatggtc ttgcggacgg accgcaattc gtcccggaca ccgacatcga
    35761 tgacaaaggt gcgcggcggc accaggtggc ccgaggcgat cagctcgccc agccgcacct
    35821 gatcggcgac attgtcgaag acctcgcgca ggcccttcct gtcgccccgg ttcggcgtcg
    35881 ccgtgacacc gaagatgcgt gcatcgggat tggcctcgcg cacccggtcg atgatgcggc
    35941 gatagctgtc ggcgacggca tggtgcgcct cgtcgacaac aagcaggtcg aggcgcggca
    36001 tgtcggcgag gttcgaggcg cgcgccagcg tcggcaccat ggcgaatgcg acctggccgt
    36061 tccaggattt ttcggtggcg tcgatcaccg aggtagcgac gcccggcacc acgcgctgga
    36121 acttggcgcg gttctgtgca gtcagctcgt cgcgatgggc gagcacgcag gcctttgcgc
    36181 cgtggccgat catctcgccg gtgaccgccg agagcatgat ggtcttgccc gcgccggtgg
    36241 gcgccacgcc cagcgtgttg ccgcgggaag cgagcgcagc cacgctgcgc tcgacgaagg
    36301 tcttctggcg ggggcgcagg cgcatggccg gtctccccct tactgcgccc agctcggccg
    36361 accggcattg ccgggggcgg acgcgggctg gctgggctgg gtggccgtgg tgggctgcgt
    36421 ggcttggccc tgcgccgggg cggcggcgaa ctgcggcgcg accgtgccca tcagcgcggc
    36481 gtagtcgcgg tgatcggggg tgaccgcagc gcggatctcg ttcttgtcct cgccgttggt
    36541 gtcggtgccg atgtcgatgc gggcgacgaa ttcgacgccg tcgagatcac cgaacccgtt
    36601 gatgcggcgg cgcgcctgcg cctcgggcga gttgtccttg tccgacacgc cgcgcgccga
    36661 gttgaggatg ccacggatca ggccgcgccc catgttggcc cagtccgggc ccttcgggct
    36721 gtagagtccg atcagcgacc agaccttgcg ccgggcatag ggcccttcga gcaccgtgta
    36781 ttcggcgtcg agatagacgg cgccggtggc ggcgcggcgc gcccagccgc cggtccagcc
    36841 ctgcgaggcg tcgtcgaaac cgcccgggcg gagcgtcagg cgcaccttgg cgagcgtgcc
    36901 cttcgggatg acgttggtgt tggattgggc agagttgaag tcgttccagg gtccggacat
    36961 tgcgcggctc ctttcagttg gaggatggga cgcgcagtgg cgtcagagga gaaaagccac
    37021 cccggcgacc ggatcgggac accgggcatg agaggcgctc agccatggcc gggctcctgc
    37081 gcgggggcgg gatcggcggg cgtcaccggc ggccaggtca ggcgttcgga ggcaggcgcc
    37141 gcggggcgct ggatcttctc catcagccgt ccgagatgcg gggcctcgac cctgtcgagg
    37201 cggccggagc ggtccttggc cggaaagccc caggggttca gcgtctggca gacgaaggcg
    37261 cgctgcggct ggccgccggg gtccgggatg tcggccatgg tgatgacctg atccacgatc
    37321 ccgggcagtt cgagcccggt cttcgagccg tctatctgcg gctggaaaac cttgcgattg
    37381 aagtcatcga gccgttcgtc gaggatgccc acgaaccaga catgcttgcc gcgcgtgtgc
    37441 tgcaggtggg tcagccaccc gatcatctcg cggccgtgca ggccgtaggc gccacggatg
    37501 tcgggcttgc cggtcttctc ggaaaacgcc tcgggctggc cgcggcacca ctggaagcag
    37561 agccgcccgg ccacggtgat cgagtcgatg aagacggtct cgtatttgcc gatcaccgcc
    37621 gggtcgccgt agcgcccgca gacctcgtcg aaatgcgcct ggctgtacgg ctggtcctcg
    37681 cgcagcgccg ggttcggccc gccgatgaac accgcgaaat cgcggcactc cttccaggtg
    37741 cggggccgga gggtgtcgat ctccagcccc tcgacagcca gatcgccagc ctcgagatcg
    37801 aggaagagcg tggtcgaggc gttcagcgtc cagagcaggc tggtcttgcc gatgccggat
    37861 cggccgaaga tgacgccctt gatgcccttg cgttgcgcga gccgctcatc ggcgccgatg
    37921 atgggaaggg ccatcactgg ccctccttct tcatcaccgt cgtggcggcg cgatctgcgc
    37981 cgatgcaccc cgcctcgcgg gcgagcttgt agagccgctt cagtgcatcg gcgcggcggt
    38041 aggcgaccgt gctctcccgc tccgcctcca cgatcgcgaa ggcgatctcg tcgacggtcg
    38101 cctcgacgac cggcagcggc tcgcgcggct cgtcaccggc gcgctgcggg aaggcgatgg
    38161 tttcggggag gtcttcgagc gcgtagctcg ccttgcgaag acgggtgatg tcgtccggct
    38221 ggtccggcat ggcggttctc cgtgaaatga tgtgatcgag aaggcgcatc acgcggcctc
    38281 gcggacgtcg ggcgcgggct cggcgacgta gatcgccaac agcggcgtcc cgtcggcatg
    38341 ggcgccggcg tcctcgatct gatagttgcg gttgggctcg cagacctcgg tcagctccca
    38401 gcggcgatag agccccggaa gacgcctgaa atcctcgagc gacagatcgg cagtgcggtt
    38461 catgcgtgtc tgctttcggt tggagggaag gcgctcgggg cgctcgaatg gaaaaagcca
    38521 ccggcgggac cggatcggga catcgggtca gggggtttcc tcgagggcgt cgtgcagtcg
    38581 gcgcatggcg cgctggtacc gcttgcgggc ggcggcctcg gtcaggccca gctcgaccgc
    38641 gacttccgcc tgcgagaagc cttcgattgc cacgcggatc accagcaggg cgtcatcgcc
    38701 gagcagcttc cgcacggcgc cgtttagccg ggcgtacccg gttgcgccga tgccgctttc
    38761 gccgctgtcc gccacctcgt cggtatcggc gccactggcg agatgttcgc gcgccgtgtc
    38821 gcgctggcgc acgcggatca tatcgcgctc gacatttcgc agcaccgtgg ccgcgatcca
    38881 gttgacgcgc ccgaggtcga ggccgcggac cgcctcagtg gtgcgcgcca gcacgtcgga
    38941 cgcgacctcg tcggcagtgc cgagcctgcg ccagagcgac cggcgacgga tggcgtcgag
    39001 gcccggccag agcgccagca acagcagcgt cagggcgcag tcggacgcgg gccccttgcc
    39061 ctgcgccgcc ccgaccagcg cggagaggat gacgttcttc cgggccggat cgccggtcgt
    39121 gcgatgcagc ccgtccagca gggccgccgg atcccggaac ggcgcgaggg gggcctgcgc
    39181 acgccggacg gcgtcgaaac tgcgctggaa gtgaaggttc gtggatgaat gcatgaggtg
    39241 atcacggatc tcgtgccacg cgaaggacat cggacgcctg ccttgcggcc aggcgtccgg
    39301 cgccttctcg tggccaggtc aggacgtcgc gcgtctctgc gatttctggg ggttgggtga
    39361 atgcgcgcgt cagcgcgcgg gtgcggtcgc gttgttcagt gtgccgcagc cgcggcaggt
    39421 ggcctgaacc ggaaagccca cgagatactc gtgcccccgc gcgaagcgca ggtgcatgcg
    39481 gccgtcccgg cagacgccga gcagcttgtc acagcgcgtg cagcgccatt ccgagttgtg
    39541 ggtggtgggc ttggtcttcg ctgcaccgga ccagctcgtc tgggctgctt ggcgcgaggg
    39601 gaagggagtc ggcatggaag tgctcctctg atcgatggag cactcccatt ggcctgaaga
    39661 atcggagccc gtcagacccc ccaatcggag ccggatcgga gccagctgtc agatagcgat
    39721 ctcccacggc cctttggcgc cgagacttct cagaaagttg gccttcagct tgtcccagag
    39781 cggctgcttg aagatgttcg acagggactg gtcttcggcg attcccttga caagatcctt
    39841 ggtcgacatc ggcatcgggc cattgttgtg ggcatcgact agccgctgga tgatctggat
    39901 gcgattttcg cccttgatgt cgatggtgcc ttttcctggc acgaagaggg tcgcgatatc
    39961 atcgccgcta cgggttagtc cgacggtcat gcctccacgg gccaatatcc gatgtcgccg
    40021 gaacacggac cggagcttgt ctgcgaccaa cgcgatttcg gcttgcttgg tgtcaacctg
    40081 atcaacaagc ggcgtcagaa cattggccgc caggcacggt ccgggagcgg tgcctgcctg
    40141 cagaaccagt ccgataccga ggttatggcg cgaccgaagt tccgtatcga cggccgaccg
    40201 gaccctctcc cggtcgagac cacgcgcaag gtagatcgga acatcgccgc catcgacact
    40261 gagcgttcca aggtagagga gatgatcggt caacttctcg atggcaggcg catccagcac
    40321 ttgttcgaga cgtgccttca ggtgttgcgc gacccagccg tcgcgcaccc gatatatcct
    40381 gtagcgatcc gggtcgcccg cagacgtcac ctgtccctcg gtgaccttga ggtcggccac
    40441 ctttcggtcg ccttcctccg catctccctt atcgacccga acgaccactt cggccgcaac
    40501 cggaccgacc tcgtcttcat cgtcgatcag gtcgtctcct tcccaaccgg cgggaacgag
    40561 gaagcccaga tcggtcagga ggccaggatc gacaccgcga gtttggagcc atgcgccggt
    40621 aaccctgtca gctccgatgt cccagatggc cagcaaggcg ggcatgacag ccatgctctc
    40681 ctcatcgccc ggtgcgcgac catcacggag gatgttccag tgtctgagca agcgatgccc
    40741 cagaactcgc tcgaacgggt cgtcgatgct aagaaggctg ctcgtgttgc ggtcggtgag
    40801 cgtgaagttg agggtttgcg cctcatcccg tcccgcgcgg aaataccgga ccgcaatctc
    40861 gacgaaacgg attgcgagcg cgcgctcgaa aatcttcgga aggcccggct ggctgtcgat
    40921 gatttccgag atatcctggt cgattgtggt ggaaagcgag agacggtttg ccaaattgcc
    40981 gatgctgatg tcagcgcgga tcacctgcgc gcggtcgatc accacgtcgt cgagttccgg
    41041 cggttcaaga tcgagccccc gcagaaactg cgaaatgtcg taggcctgaa agtccacggg
    41101 ctggttggag taggtctgct cgagagcagt ctcgatgaag cgttcggcaa cggtgtgtct
    41161 gagctttcgg ttgccagcgc ggacatggac ccgccctgtc gatggcgtgt aaacaatcat
    41221 cgcctctccg ggcggccgaa aatagatgct cgaccgattg ccatcgtcat cgatctcccg
    41281 aacgctcgta gggggatcgg gatggaacag caggtacatc tccgccgccg gttcatcccc
    41341 gtccttgggg atgtcgaact tgtcgatgct gtagccgtcg ccgcgatcga gacgcttgtt
    41401 gaggtcgacc aggagctcgg cgagcaatgc actgccggcg tcggggcccc cgtcgaccga
    41461 aggcgcagcc atgaaggtct ggtagtgctt gtcgtagcgc cggtagagac gcaggtgcag
    41521 gctgttctcc gccgcttcga acaagccatg ctcgttggcg aaagcccaca ggcttcgcgc
    41581 gagcttgtcc cgccggttca gaagttcctt ggcgcggtcc ggttcaagag tggtcgtggc
    41641 gagaccttgg aggacgtatt cgccgcggtc gctggcaatt gtgacaatcc gtgctgcttc
    41701 agcttcgagc gggcccagcc ggtccttctt ttccttcggc agcatattcc tcgctgctgt
    41761 cggaccgtcc ggatcgtcgg ggtcgaactt gtaggtcgca agccaggcca acctctcgaa
    41821 agccttgctg ttgagaaatc ctgacagcag ttccggctct gcatcgtcga ataaccgaga
    41881 aagattaggg caagttttgg ccggggcgcg taccatataa atctccggaa atgctgagct
    41941 gaactataga ccgcgaccgt ggagcctagc tcggggctcg acaccgcgac gtcgcctcag
    42001 gggactgagg tgactatcac cgccctcctg gcccgagagg atcgctgggg caagattcac
    42061 gcgcgcagca tcgatcagcg ccaggacaag ggctctgatc ggagttgctt tgcgcgccat
    42121 gatcttacct cgacatacaa ctgctctcga ttgattcaac ctccgataat catggacaaa
    42181 tccgtgatcg gcaagccctg atgttctctc cctgttcgca tttctccatc ccgttccttt
    42241 gagatgtccc gtcccgggcg gctgggtggc ttttgatcgg tagcacacca tcgatcatgg
    42301 ccaccaaaac atgaaacgcc cgaacccgct tcctcccgac caaatgaccg ccgccgaacg
    42361 ccgcgccgaa ctgtgcggcc tgctggcgct cgggctggtt cggctgctcg ggcaggatgg
    42421 ggtcgaagta tctgacaaca ctggagaacg ttgcctacac tatcccgacg accaatgccg
    42481 tcatgcagct ccaactcacc ggagaaacgc atgacgaagc ccgatcccat ccctgcgcgc
    42541 ctcgccgcgc tgaagtccat gtccgtcacc cagttgaagt ccgagtggca gacgatcttt
    42601 gccacggcgg cgccgaacaa cagccgagcg ttcctcgaga gccggttagc ctaccgcatc
    42661 caggagctga cctatggcgg tcctgatcgc gaaacccgac gcatgctgga cctgctggcc
    42721 gacgaggtca gtggcaccct gagacgcaag agccagatcg ccgatcctcg caatcccgtg
    42781 gtcggcacga ggttgatccg cgaatggaac ggggtcgagc acacgatcac cgtcttgcgg
    42841 gacgggttcg attggcaagg ccgcccttac aaatccttgt ccgcgattgc gcgggcgatc
    42901 accgggacgc gctggaatgg ctaccgcttc ttcgggttac gcgaacgcaa gcgggggaat
    42961 gattgatgga tcagcgcgca aatcctgtcc gccgccagcg ctgcgccatc tacacgcgca
    43021 agtcgtccga ggaagggctg gagcaggagt tcaacagcct gcacgcccag cgggaggcct
    43081 gtgaggccta cattgccagc cagcgatccg agggctgggt gctggtccga gatcagtatg
    43141 acgacggcgg catctcgggt ggcacgctgg aacggcccgg cctcaagcag cttctggccg
    43201 acatcgaaga cggccttatc gatgtggtgg tcgtctacaa gatcgaccgc ctgtcacgtt
    43261 cgctgatgga cttctcgaag ctggtcgagg tcttcgaccg caacggcgtg accttcgtct
    43321 cggtcacgca gtccttcaac accaccacct ccatggggcg gctgacgctg aacatcctgc
    43381 tcagcttcgc ccagttcgag cgcgaagtca cggctgagcg catccgcgac aaggtccgcg
    43441 cctcccgcat gaagggcatg tggatgggcg gctatgtccc gctcgggtac gatgtgaagg
    43501 accgcaaact cgtggtgaac gaggaagagg ccgccaccgt gcggggcatc ttcgagaggt
    43561 tcgtcgaggt cggatcagcg accgtgctgg cccgtgaact gcgccgcaag gggttccgca
    43621 acaagcaggg cactttggtc gacaagggat atctctacag ggtgctggtg aaccgcgtct
    43681 atcgcggcga cgcggtccac aagggcaggg cctatcccgg cgagcatcag gccatcatcg
    43741 accagaagct atgggatcag gtccatgcca tcttgcgcga gagcccgcga aagcgcgcca
    43801 acaacacccg cgcgcaggcg cctgcgttgc tcaaggggct gatctttacg gccacgggtg
    43861 ccgccatgac cccgagcagc acgaagaagg gcgcgcggcg ataccggtac tacgtctcaa
    43921 tggacgtcat caaaaatcgc gaacccagcg atgcaggcat cccgcgccgc cttcctgccg
    43981 acctcgtgga agcggccgtg gtgaccgagt tgcggcgggt gatgcgcgcc ccgtcgatca
    44041 cggcacaggt catcgcccac ttggcgcgcg agggtcacgc cttcgccgag gccgatgtga
    44101 tctccgcgct gcagacgttc gaagaagtct ggggccagct gttccctgcg gagcagaccc
    44161 ggatcgtgca attgctggtg cgccgggtca ccgtgacgtc cgagggactg gtgatcgatg
    44221 tccggaccga cggcgtctcc ggcgtcatgc gcgacatgat ggcgccacga aagaaggtgg
    44281 cggcggaatg atgaaatacg acgagtccat ccagatcttc gtgccgctca aggtccgcaa
    44341 gcagaacggg cggccgaaga tcatgccgcc cgccacctat ctgccgagcg aagaccggac
    44401 acaggatccg catatcttgc gcgccattgg cagggcgtgg ggctggcggc ggcgcatgga
    44461 ggctggtgaa ttcaacacgg tgaccgatct ggcgaaagcc gtagggctgg ccgaacgcca
    44521 tgtcagccga cagctgcggc ttgcctatct cgctccgggg gtcctcaagc gcttggtcta
    44581 caagcgtgag gtgcccgccg tgaccctgtt gaatctgacc gatgtcgcgg ccctgccgtg
    44641 gcacgaacag ccggagcggg tgttcgactg accatcagta agggcttgca aagaagccgt
    44701 catcaccgtg ggcgttgcat ccgaaagcgg agcaccttgc cgtgccgaca cgaaatgaac
    44761 tcgacgcggt atgcgttctt cttttcctca tccttgcgaa gaaggaatga tggcgcatcc
    44821 cagaaatcat cgatcctcac gccccctttt gccatcgcct ttttcgagaa tactaggtcc
    44881 agtcgagcgc gtgttctcgg gttccgaaag gtaaaggcgt agcgttccgg ctcctcctgc
    44941 aggtcatcaa gatcataaat atccaggctt tgcccttgac gatcctttat gacgatcgat
    45001 ccgcggacga caggcggcga cttcaatgga cgattgctgt tgtcggtaca tggatgcttc
    45061 ggccacggcc aacctaagtc gtcaaagaat acgcgaccac cgtatcggct ctggtaataa
    45121 aacaccttct cgccacacac cgggcagtag gcgttaggat tgacgtagga ctcaactgat
    45181 ctgaaaggcg cactggaaag tgagctggag gacgcggccg agcaccagcc cccattcagg
    45241 tgtatcggct tgagaacccc atctacatgc cgaaacacga tcggttcgcc gcaagtccaa
    45301 caagtcgcca aagtgagcct ttcaaaccaa gcgcttactc ttcaaacgat accgtcgact
    45361 tgcgagaact gtctactcgc cattggctct accgctgccg cttcacggcc cgactgcaat
    45421 ggcaggcgtc agaactcgct tcagtgaaag cgcgcctgaa acgtcgtcgc ggtcagcgag
    45481 acatgcgcgt ccagcggcgg atgcagctcg aacgccttcg gctcgcgtga gaaattccag
    45541 agccggaaca ggcgccattc cgaccggcgc tcctcggcca cggccagttc gttgcgggtg
    45601 atgtggaagg gcgtgcgctc ccacccgttc gtcgtcttga cctcgatcag ccgcgggagc
    45661 ccgtccgggg cgaaactcgc gatgtcgtag cccgcgccgt cgccatcctc ctccgacacc
    45721 cagcgcacct tgcgcgccag atcgtcccgt cctgccgagc gcagagacgc ccgttcatgc
    45781 gccagcacac gttcctcgcc cgcgcgcccg agggcccggt tgcgttcgtc ccggcccgcc
    45841 acgtcgaact tgcgggcgat gtgcagcatc tggtccagtt cctgcggcgg cggctggttc
    45901 gacagcgtcg gcggcggtcc gatccagatc tgcgcggcct cgcgcaggcc agcggcgggt
    45961 tgcagcacag gttggcgccc gagccaggcc gggttcagcg ccagccaccg cgccacggca
    46021 tccaccaagg tcatctggaa gttgaacgcg ggcttgtagc cggggatcca gtcctcgccg
    46081 aggcccttca gaaccgcgct gatgttctgg tgcttgaact cgacggaccc ctcggaccgg
    46141 tcgctcagca gcggcagcag cgcgcggcga tgctcggcct tgctgtagcg gcgcgcagag
    46201 atgtcgtcgg ccagcatcgc gaagtaatcc gcgacgatca ggtcgttctc ttcatccgtc
    46261 cagggaccgt tcgacattgc gccaggctat gggcacgaag tctgtttgtc atcagagact
    46321 tccggcaggg tcctgcctcg cttcggacgc ttccgccgga cttggggatc ggccgccacg
    46381 gagccgtcct tctggccgcc ctgcgccttc gtgtcggtct ccatcaccgg attttttcgc
    46441 gaacggggcg aacccatgaa cgcggcaacc cattggatat gcgaggatgt tttgcggcgt
    46501 cccgtgacca ttgaggggcg ctcgaagaga gacgcaggcc gttcggagac ccgttccgcg
    46561 tcaagcgccc agtctccgaa gggcggatag ccttgccaac accctttgaa acaaaaagaa
    46621 aaaaggcccc aatcggggcc cttggacgga ttcagcgtct gaatgtggcg gagacgaagg
    46681 gattcgaacc ctcgaggcgg ttccccgcct gcacccttag caggggtgtg ccttcgacca
    46741 ctcggccacg tctccgccgc cccgtatatg gatcaagcgt caaggaaaca aggggttttt
    46801 ggatagtaag ctactccctg atcattggac agatttccgg cccgtc
//
