# Supplementary material for: Characterization of the virome of Paracoccus spp. (Alphaproteobacteria) by combined in silico and in vivo approaches
Source: Sci Rep. 2019 May 27;9:7899. doi: 10.1038/s41598-019-44460-4 (PMC6536676; doi:10.1038/s41598-019-44460-4)
Supplement: Supplementary file 2 — Supplementary Dataset 1 [file 41598_2019_44460_MOESM2_ESM.zip › vB_PamS_PD3.gbk]

LOCUS       NZ_KQ955210            50001 bp    DNA              UNK 01-JAN-1980
DEFINITION  Paracoccus aminovorans strain HPD-2 genomic scaffold Scaffold3,
            whole genome shotgun sequence.
ACCESSION   NZ_KQ955210
VERSION     NZ_KQ955210.1
KEYWORDS    .
SOURCE      .
  ORGANISM  .
            .
FEATURES             Location/Qualifiers
     gene            complement(155..556)
                     /old_locus_tag="ASV56_RS18435"
                     /locus_tag="pd3_p01"
     CDS             complement(155..556)
                     /note="phage serine recombinase associated protein -
                     ParB/RepB/Spo0J family partition protein - TIGR00180
                     (e-3)"
                     /product="phage hypothetical protein"
                     /old_locus_tag="ASV56_RS18435"
                     /locus_tag="pd3_p01"
                     /protein_id="WP_062563466.1"
     gene            complement(553..1878)
                     /old_locus_tag="ASV56_RS18440"
                     /locus_tag="pd3_p02"
     CDS             complement(553..1878)
                     /note="Site-specific DNA recombinase related to the DNA
                     invertase Pin - COG1961, smart00857, pfam00239, cd03768"
                     /COG="COG1961"
                     /product="phage serine recombinase"
                     /old_locus_tag="ASV56_RS18440"
                     /locus_tag="pd3_p02"
                     /protein_id="WP_062563467.1"
     gene            complement(1875..2330)
                     /old_locus_tag="ASV56_RS18445"
                     /locus_tag="pd3_p03"
     CDS             complement(1875..2330)
                     /note="DUF2924 - pfam11149"
                     /product="phage hypothetical protein"
                     /old_locus_tag="ASV56_RS18445"
                     /locus_tag="pd3_p03"
                     /protein_id="WP_062563468.1"
     gene            complement(2327..2530)
                     /locus_tag="pd3_p04"
     CDS             complement(2327..2530)
                     /note="phage hypothetical protein"
                     /product="phage hypothetical protein"
                     /locus_tag="pd3_p04"
     gene            2722..4917
                     /old_locus_tag="ASV56_RS18450"
                     /locus_tag="pd3_p05"
     CDS             2722..4917
                     /note="phage hypothetical protein"
                     /product="phage hypothetical protein"
                     /old_locus_tag="ASV56_RS18450"
                     /locus_tag="pd3_p05"
                     /protein_id="WP_062563469.1"
     gene            5002..5247
                     /old_locus_tag="ASV56_RS18455"
                     /locus_tag="pd3_p06"
     CDS             5002..5247
                     /note="phage hypothetical protein"
                     /product="phage hypothetical protein"
                     /old_locus_tag="ASV56_RS18455"
                     /locus_tag="pd3_p06"
                     /protein_id="WP_062563470.1"
     gene            5347..6069
                     /old_locus_tag="ASV56_RS18460"
                     /locus_tag="pd3_p07"
     CDS             5347..6069
                     /note="sigma24 family - COG1595, sigma-70 family -
                     TIGR02937, pfam08281, cd06171"
                     /product="phage sigma-70/sigma-24 family RNA polymerase
                     sigma factor"
                     /old_locus_tag="ASV56_RS18460"
                     /locus_tag="pd3_p07"
                     /protein_id="WP_062563471.1"
     gene            6154..6348
                     /old_locus_tag="ASV56_RS18465"
                     /locus_tag="pd3_p08"
     CDS             6154..6348
                     /note="phage hypothetical protein"
                     /product="phage hypothetical protein"
                     /old_locus_tag="ASV56_RS18465"
                     /locus_tag="pd3_p08"
                     /protein_id="WP_018303655.1"
     gene            6348..6683
                     /old_locus_tag="ASV56_RS18470"
                     /locus_tag="pd3_p09"
     CDS             6348..6683
                     /note="phage hypothetical protein"
                     /product="phage hypothetical protein"
                     /old_locus_tag="ASV56_RS18470"
                     /locus_tag="pd3_p09"
                     /protein_id="WP_062563472.1"
     gene            6683..7564
                     /old_locus_tag="ASV56_RS18475"
                     /locus_tag="pd3_p10"
     CDS             6683..7564
                     /note="AAA domain - pfam13479, putative phage replication
                     protein"
                     /product="phage ATP-binding protein"
                     /old_locus_tag="ASV56_RS18475"
                     /locus_tag="pd3_p10"
                     /protein_id="WP_062563473.1"
     gene            7666..8289
                     /old_locus_tag="ASV56_RS18480"
                     /locus_tag="pd3_p11"
     CDS             7666..8289
                     /note="phage hypothetical protein"
                     /product="phage hypothetical protein"
                     /old_locus_tag="ASV56_RS18480"
                     /locus_tag="pd3_p11"
                     /protein_id="WP_062563474.1"
     gene            8304..9992
                     /old_locus_tag="ASV56_RS18485"
                     /locus_tag="pd3_p12"
     CDS             8304..9992
                     /note="Superfamily II DNA or RNA helicase - COG1061,
                     smart00487, cd00079"
                     /product="phage helicase"
                     /COG="COG1061"
                     /old_locus_tag="ASV56_RS18485"
                     /locus_tag="pd3_p12"
                     /protein_id="WP_062563475.1"
     gene            9996..10406
                     /old_locus_tag="ASV56_RS18490"
                     /locus_tag="pd3_p13"
     CDS             9996..10406
                     /note="phage hypothetical protein"
                     /product="phage hypothetical protein"
                     /old_locus_tag="ASV56_RS18490"
                     /locus_tag="pd3_p13"
                     /protein_id="WP_062563779.1"
     gene            10403..10804
                     /locus_tag="pd3_p14"
     CDS             10403..10804
                     /note="similar to YP_006987092.1 - baseplate wedge protein
                     gp25"
                     /product="phage hypothetical protein"
                     /locus_tag="pd3_p14"
     gene            10791..11558
                     /old_locus_tag="ASV56_RS18495"
                     /locus_tag="pd3_p15"
     CDS             10791..11558
                     /note="phage hypothetical protein"
                     /product="phage hypothetical protein"
                     /old_locus_tag="ASV56_RS18495"
                     /locus_tag="pd3_p15"
                     /protein_id="WP_062563476.1"
     gene            11510..13876
                     /old_locus_tag="ASV56_RS18500"
                     /locus_tag="pd3_p16"
     CDS             11510..13876
                     /note="RecA-family ATPase - COG3598, AAA domain -
                     pfam13481, hexameric replicative helicase RepA - cd01125"
                     /COG="COG3598"
                     /product="RecA-family ATPase"
                     /old_locus_tag="ASV56_RS18500"
                     /locus_tag="pd3_p16"
                     /protein_id="WP_062563477.1"
     gene            14217..14756
                     /old_locus_tag="ASV56_RS18505"
                     /locus_tag="pd3_p17"
     CDS             14217..14756
                     /note="phage hypothetical protein"
                     /product="phage hypothetical protein"
                     /old_locus_tag="ASV56_RS18505"
                     /locus_tag="pd3_p17"
                     /protein_id="WP_062563478.1"
     gene            14753..14953
                     /old_locus_tag="ASV56_RS18510"
                     /locus_tag="pd3_p18"
     CDS             14753..14953
                     /note="phage hypothetical protein"
                     /product="phage hypothetical protein"
                     /old_locus_tag="ASV56_RS18510"
                     /protein_id="WP_062563479.1"
                     /locus_tag="pd3_p18"
     gene            14946..15326
                     /old_locus_tag="ASV56_RS18515"
                     /locus_tag="pd3_p19"
     CDS             14946..15326
                     /note="based on BLAST hits"
                     /product="RNA polymerase subunit sigma"
                     /old_locus_tag="ASV56_RS18515"
                     /locus_tag="pd3_p19"
                     /protein_id="WP_062563480.1"
     gene            15744..17120
                     /old_locus_tag="ASV56_RS18520"
                     /locus_tag="pd3_p20"
     CDS             15744..17120
                     /note="ParB N-terminal-like domain - cd16403"
                     /product="N4-cytosine or N6-adenine DNA methyltransferase"
                     /COG="COG0863"
                     /old_locus_tag="ASV56_RS18520"
                     /locus_tag="pd3_p20"
                     /protein_id="WP_062563481.1"
     gene            17122..18219
                     /locus_tag="pd3_p21"
                     /old_locus_tag="ASV56_RS18530"
     CDS             17122..18219
                     /note="Site-specific DNA-cytosine methylase - COG0270,
                     Cytosine-C5 specific DNA methylases - cd00315, pfam00145,
                     TIGR00675"
                     /product="DNA (cytosine-5-)-methyltransferase"
                     /COG="COG0270"
                     /locus_tag="pd3_p21"
                     /old_locus_tag="ASV56_RS18530"
                     /protein_id="WP_062563483.1"
     gene            18229..18444
                     /locus_tag="pd3_p22"
                     /old_locus_tag="ASV56_RS18535"
     CDS             18229..18444
                     /note="phage hypothetical protein"
                     /product="phage hypothetical protein"
                     /locus_tag="pd3_p22"
                     /old_locus_tag="ASV56_RS18535"
                     /protein_id="WP_062563484.1"
     gene            18489..18686
                     /locus_tag="pd3_p23"
                     /old_locus_tag="ASV56_RS18540"
     CDS             18489..18686
                     /note="phage hypothetical protein"
                     /product="phage hypothetical protein"
                     /locus_tag="pd3_p23"
                     /old_locus_tag="ASV56_RS18540"
                     /protein_id="WP_062563485.1"
     gene            complement(18736..19308)
                     /locus_tag="pd3_p24"
                     /old_locus_tag="ASV56_RS18545"
     CDS             complement(18736..19308)
                     /note="DUF3489 - pfam11994"
                     /product="phage hypothetical protein"
                     /locus_tag="pd3_p24"
                     /old_locus_tag="ASV56_RS18545"
                     /protein_id="WP_062563486.1"
     gene            complement(19399..19623)
                     /locus_tag="pd3_p25"
                     /old_locus_tag="ASV56_RS18550"
     CDS             complement(19399..19623)
                     /note="phage hypothetical protein"
                     /product="phage hypothetical protein"
                     /locus_tag="pd3_p25"
                     /old_locus_tag="ASV56_RS18550"
                     /protein_id="WP_062563487.1"
     gene            19737..20297
                     /locus_tag="pd3_p26"
                     /old_locus_tag="ASV56_RS18555"
     CDS             19737..20297
                     /note="phage hypothetical protein"
                     /product="phage hypothetical protein"
                     /locus_tag="pd3_p26"
                     /old_locus_tag="ASV56_RS18555"
                     /protein_id="WP_062563488.1"
     gene            20245..22251
                     /locus_tag="pd3_p27"
                     /old_locus_tag="ASV56_RS18560"
     CDS             20245..22251
                     /note="phage terminase large subunit GpA - pfam05876,
                     COG5525"
                     /COG="COG5525"
                     /product="phage terminase large subunit"
                     /locus_tag="pd3_p27"
                     /old_locus_tag="ASV56_RS18560"
                     /protein_id="WP_062563489.1"
     gene            22254..22463
                     /locus_tag="pd3_p28"
                     /old_locus_tag="ASV56_RS18565"
     CDS             22254..22463
                     /note="gpW - pfam02831 (e-3)"
                     /product="phage hypothetical protein"
                     /locus_tag="pd3_p28"
                     /old_locus_tag="ASV56_RS18565"
                     /protein_id="WP_062563490.1"
     gene            22463..23974
                     /locus_tag="pd3_p29"
                     /old_locus_tag="ASV56_RS18570"
     CDS             22463..23974
                     /note="phage portal protein - pfam05136, TIGR01539,
                     COG5511"
                     /COG="COG5511"
                     /product="phage portal protein"
                     /locus_tag="pd3_p29"
                     /old_locus_tag="ASV56_RS18570"
                     /protein_id="WP_062563491.1"
     gene            23979..26012
                     /locus_tag="pd3_p30"
                     /old_locus_tag="ASV56_RS18575"
     CDS             23979..26012
                     /note="Mu-like prophage major head subunit gpT in
                     C-terminal part - pfam10124 (e-5) and cell division
                     protein ZipA in N-terminal - PRK03427, peptidase U37 based
                     on BLAST hits"
                     /product="phused phage major capsid and protease protein"
                     /locus_tag="pd3_p30"
                     /old_locus_tag="ASV56_RS18575"
                     /protein_id="WP_062563780.1"
     gene            26090..26425
                     /locus_tag="pd3_p31"
                     /old_locus_tag="ASV56_RS18580"
     CDS             26090..26425
                     /note="Predicted phage recombinase, RecA/RadA family -
                     COG5471"
                     /COG="COG5471"
                     /product="predicted phage recombinase RecA/RadA family"
                     /locus_tag="pd3_p31"
                     /old_locus_tag="ASV56_RS18580"
                     /protein_id="WP_062563492.1"
     gene            26425..26736
                     /locus_tag="pd3_p32"
                     /old_locus_tag="ASV56_RS18585"
     CDS             26425..26736
                     /note="phage hypothetical protein"
                     /product="phage hypothetical protein"
                     /locus_tag="pd3_p32"
                     /old_locus_tag="ASV56_RS18585"
                     /protein_id="WP_062563493.1"
     gene            26742..27410
                     /locus_tag="pd3_p33"
                     /old_locus_tag="ASV56_RS18590"
     CDS             26742..27410
                     /note="phage hypothetical protein"
                     /product="phage hypothetical protein"
                     /locus_tag="pd3_p33"
                     /old_locus_tag="ASV56_RS18590"
                     /protein_id="WP_062563494.1"
     gene            complement(27402..28145)
                     /locus_tag="pd3_p34"
                     /old_locus_tag="ASV56_RS18595"
     CDS             complement(27402..28145)
                     /note="Sulfite exporter TauE/SafE - pfam01925,
                     ucharacterized membrane protein YfcA - COG0730"
                     /COG="COG0730"
                     /product="sulfite exporter TauE/SafE"
                     /locus_tag="pd3_p34"
                     /old_locus_tag="ASV56_RS18595"
                     /protein_id="WP_062563781.1"
     gene            28256..28675
                     /locus_tag="pd3_p35"
                     /old_locus_tag="ASV56_RS18600"
     CDS             28256..28675
                     /note="originally annotated as acyl-CoA transferase"
                     /product="phage hypothetical protein"
                     /locus_tag="pd3_p35"
                     /old_locus_tag="ASV56_RS18600"
                     /protein_id="WP_062563495.1"
     gene            28701..29639
                     /locus_tag="pd3_p36"
                     /old_locus_tag="ASV56_RS18605"
     CDS             28701..29639
                     /note="phage hypothetical protein"
                     /product="phage hypothetical protein"
                     /locus_tag="pd3_p36"
                     /old_locus_tag="ASV56_RS18605"
                     /protein_id="WP_062563496.1"
     gene            29651..30088
                     /locus_tag="pd3_p37"
                     /old_locus_tag="ASV56_RS18610"
     CDS             29651..30088
                     /note="phage hypothetical protein"
                     /product="phage hypothetical protein"
                     /locus_tag="pd3_p37"
                     /old_locus_tag="ASV56_RS18610"
                     /protein_id="WP_062563497.1"
     gene            30085..30315
                     /locus_tag="pd3_p38"
     CDS             30085..30315
                     /note="phage hypothetical protein"
                     /product="phage hypothetical protein"
                     /locus_tag="pd3_p38"
     gene            30343..32805
                     /locus_tag="pd3_p39"
                     /old_locus_tag="ASV56_RS18615"
     CDS             30343..32805
                     /note="Lambda phage tail tape-measure protein - pfam09718"
                     /product="phage tail tape measure protein"
                     /locus_tag="pd3_p39"
                     /old_locus_tag="ASV56_RS18615"
                     /protein_id="WP_062563498.1"
     gene            32805..33431
                     /locus_tag="pd3_p40"
                     /old_locus_tag="ASV56_RS18620"
     CDS             32805..33431
                     /note="originally annotated as glycoside hydrolase family
                     24, DUF2460 - pfam09343, COG5448, TIGR02217"
                     /product="phage hypothetical protein"
                     /locus_tag="pd3_p40"
                     /old_locus_tag="ASV56_RS18620"
                     /protein_id="WP_062563499.1"
     gene            33444..33734
                     /locus_tag="pd3_p41"
                     /old_locus_tag="ASV56_RS18625"
     CDS             33444..33734
                     /note="putative phage holin based on transmembrane helix -
                     TMHMM"
                     /product="putative phage holin"
                     /locus_tag="pd3_p41"
                     /old_locus_tag="ASV56_RS18625"
                     /protein_id="WP_062563500.1"
     gene            33756..34406
                     /locus_tag="pd3_p42"
                     /old_locus_tag="ASV56_RS18630"
     CDS             33756..34406
                     /note="Phage-related lysozyme (muramidase), GH24 family -
                     COG3772, cd00737, pfam00959"
                     /product="lysozyme"
                     /locus_tag="pd3_p42"
                     /old_locus_tag="ASV56_RS18630"
                     /protein_id="WP_062563501.1"
     gene            34403..34612
                     /locus_tag="pd3_p43"
                     /old_locus_tag="ASV56_RS18635"
     CDS             34403..34612
                     /note="phage hypothetical protein"
                     /product="phage hypothetical protein"
                     /locus_tag="pd3_p43"
                     /old_locus_tag="ASV56_RS18635"
                     /protein_id="WP_062563502.1"
     gene            34609..35493
                     /locus_tag="pd3_p44"
                     /old_locus_tag="ASV56_RS18640"
     CDS             34609..35493
                     /note="originally annotated as beta tubulin, DUF2163 -
                     pfam09931, TIGR002218, COG5449, pfam09356"
                     /product="phage hypothetical protein"
                     /locus_tag="pd3_p44"
                     /old_locus_tag="ASV56_RS18640"
                     /protein_id="WP_062563503.1"
     gene            35490..35924
                     /locus_tag="pd3_p45"
                     /old_locus_tag="ASV56_RS18645"
     CDS             35490..35924
                     /note="Cell wall-associated hydrolase, NlpC family -
                     COG0791, TIGR02219, pfam00877"
                     /COG="COG0791"
                     /product="phage NlpC/P60 family hydrolase"
                     /locus_tag="pd3_p45"
                     /old_locus_tag="ASV56_RS18645"
                     /protein_id="WP_062563504.1"
     gene            35934..39932
                     /locus_tag="pd3_p46"
                     /old_locus_tag="ASV56_RS18650"
     CDS             35934..39932
                     /note="GTA TIM-barrel-like domain - pfam13547, pfam13550"
                     /product="phage tail protein"
                     /locus_tag="pd3_p46"
                     /old_locus_tag="ASV56_RS18650"
                     /protein_id="WP_062563505.1"
     gene            39944..41020
                     /locus_tag="pd3_p47"
                     /old_locus_tag="ASV56_RS18655"
     CDS             39944..41020
                     /note="DUF2793 - pfam10983"
                     /product="phage hypothetical protein"
                     /locus_tag="pd3_p47"
                     /old_locus_tag="ASV56_RS18655"
                     /protein_id="WP_062563506.1"
BASE COUNT     6815 a  14442 c  13913 g   6734 t
ORIGIN
        1 ttcgtctttt cggccccatg tcgtcgaaga aggccatgag ggctcttcgg gttgattgtg
       61 attttccggg ccagagtagc gatcgagggg gccgccttcc agcgccaact gccatggagt
      121 gccagtggct tacgttgcga gaacgctgtg gcggctacga atgattgcgg tcgagctcga
      181 ttgccgcgcc ttggctcatc cactccaccg ggaacggctc cagcacccgc gccagtgtca
      241 cctccggccg ctgccttccg tccagaatcg cctcaacgat gtctggcgcc agcagggtca
      301 ggcgcaggac ccgggccatg taagtgaagg cgatcccttc cttctcagcc agctcggaaa
      361 tcgacgcgaa ctcgcccgac tccagcatcc gcttccagcg gaacgcgcgg gccaacgcct
      421 taaccaccgt gttgtccgtc cgccgcggtt gcgtggcgcc ctcgggcatc tgcatctcct
      481 tccgcccgcc acgcttcacg atcctgaatg ggacgtggag agtaaccgtc tccgggatcg
      541 gagcaccgcg ggtcatgctg ccgcctcgat gccaccggcc agcatcacgc gggcgaggcc
      601 gccgagcccg tcgacgcgca ggcggacgtt gagcccgtca gagccgatgt ccacgcgctc
      661 aaccatcagc gccacgatgc gcgcctgctc ggcggggaag agttcctccc acagcgggtc
      721 gatctgctgc aaggccacgc gagcctcggc ctcagtaatg gcggtggcat gggcgcaggc
      781 ggccttccac gtgcccgcca cgatctcggg ctggcggaag acggcgcgca gctggtcgat
      841 gacggcggcc tcgatctcgc ccgcgggcac gcggccgacg ggacacgatc cggcaccatg
      901 cttcagtacc gtctggctga catagtagcg gtagagcttg ccgccctttc gggtgtgggt
      961 cggcgagaac gccgcgccat ctgggccgaa cagcagcccc ttcagcagcg cgggcgtgtc
     1021 ggagcgggtg cgggcggcgc gcttgcgtgg gctctcctgc aggatggcgt ggacgcggtc
     1081 ccacatctcg cggtcgacga tggcgtcgtg ctcgccggga tagctctcgc ccttgtggac
     1141 cgcctcgccg atgtaggcgc ggttgctcag catccggtag atgtatttct tgtcgatccg
     1201 attgccgcgc ggcgtccgga tgccgcgcgc gccgacctct cgcgccagct ccgtgcagga
     1261 cccgatctcg aggaagcgcg cgaagatcca gcgcacatgc gcgacggctt cttcgtcgat
     1321 gaccagcttt cggttctcga cgcggtatcc atagggcggc accccaccca tccacatgcc
     1381 ctttttccgg ctggcggcga ccttgtcgcg gatgcgctcg gccgtcacct cgcgctcgaa
     1441 ctgggcgaag gacagcagga tgttcagcgt cagccgaccc atggacgtgg tcgtgttgaa
     1501 cgactgggtg acggagacga aagtcacgcc gttccggtcg aacacctcga ccagcttggc
     1561 gaagtcggcc agcgagcggc tcaggcggtc gatcttgtag accacgacga catcgaccag
     1621 cccgtcctcg atgtcttcca gaagtcgctt gaggccgggc cgttccagcg tcccgcccga
     1681 gatgccgccg tcgtcatact gatcgcggac cagcacccag ccttccgacc gctggctggc
     1741 gatgtaggct tcgcatgcct cgcgctgggc gtggagcgag ttgaactcct gctccagccc
     1801 ttcctcggag gatttccgag tgtagacagc acaccgcagc ttgcggacga ccttcgattt
     1861 ttcaggcggc ttcgtcatgt ccgccccctg tggttcttga ggccgaagaa cacccagccg
     1921 ttccagcgcg tgccggtgat ggcacgcgcg atggcggaca gcgacttgaa gggccgccct
     1981 tgccattcga agccgtcggc ggtgacggtg acgatctgtt cgacgccctg ccactcgcgc
     2041 agcagccgtg tgccggtgat cgggcggtcg cgatcggcgc ggatgccgcg cttcctcttg
     2101 tccccgccgt ccagttcctc gcctagccgt tccagccgcc ggattgtctc gggcttcagc
     2161 ccgccatagg ccagttcctg gatgcgatag gcgatgcggc tttcgagata gcggcggttg
     2221 aacggcggcg gctcgctgtc gaacaactcg cgccactgct tcttcagctc ctgcgtcgtg
     2281 gcggtcttca gcgcggccag gcgcgcgggg atgggatcgt gggtcgtcat gcagttctcc
     2341 ggtgagttgg agttgcatga cggcattggt cgggcggata gtgtaggtaa ctttctccag
     2401 tatcgtcaga tacttcgccc ttctcccgca tgcgcaaccg aacaagcccg agcgccaaca
     2461 ggccgcagag ctcggcgcgg cgctcggcgg gcgtcatgtg gtcgggaggg agcgggttcg
     2521 ggcgtttcat gtctcggtgg ctatgctcgg tggtgtcgtt accgatcaaa agccacccag
     2581 ccgcccggga caggacatct cagaagaacg gaatgcagaa atgcgaacag ggagagaaca
     2641 tcagggcttg ccgatcacgg atatgtccat gattatcgtg ggttgaatta atcgagagca
     2701 gttgttcatt gaggtgagtt catggcgcgg aggaagagcg aattcggacc gaacctcggg
     2761 agtatccttc agggcgcccc cgctgcgctg gtccggcagt ttctcgccag cttcaaacgg
     2821 cccgacgaca ctcttctcgc tccgccggaa atcactgagg gcacgaccga tgatcagggc
     2881 aaggcagcgc tgagtgcgta cctgcgttcg gaggacaagg aaatcatcgg gctacttgag
     2941 ggcatcgctg gcgctctgct cgacatgggc caggacaagg gagcgacctc actcgaaacg
     3001 gttgcgggcc aacggctgca gaatgtcgac tacgaccagt atgagtccca gcctgacctg
     3061 ctgtgcaaga gcatctggat gcgcacggtc ttcccgatgc acttccacga cgcccagagc
     3121 ttctatgccg cgcggcgcta tcgagaacgg cggacgtact acacatgctg cgaagtggac
     3181 ttcgaccacg cttctgttgc cgacacagac ggaattcctg acgagaagct ctgtgacgct
     3241 gttcaggaag ctctgggact gaagggcaag gtcaccgcgt ccgtcctcga attgcccgag
     3301 accgccaact acccgccgtc cttcatggtc gccctgcgcc atcccgggcc cctgtcgagc
     3361 atcgacaatc atcgcgagga agggggctgg accgtccatt actacaggcc ctcgcatgag
     3421 gctgtcctga tctacacacc ccagctgaag aaaatcgagg tcgcgtctgc cagcagcgac
     3481 gttcgcgaaa agacctctaa ggtcttcgcg gaggtcgttc tagggcgccc gccgtcggcc
     3541 aagccgttga cccgccggga attcaacctc gaacgcttca ggtcttcctt cgatctggat
     3601 tgtccggatc tcgaggacgt cgagatcacg atggcggcgg tagtcgaggc cgaggtccgc
     3661 ctcggctcgt ggggccgaag actgaacatc aaggtgacca taaaggacaa gatggaggac
     3721 gttgtccgga aatacgtctc caattcagcc aacctgatcc ggagtttcgg cttcacaaaa
     3781 atcgccatcg caattggtta cacccgtcga tcggacggaa aggagggaac cttccgggtc
     3841 tcgatctcgg atggcagcag ttcggacgtg cagagcatgc gcgatccgtt ccttcgggac
     3901 ctcgggttcc gactgctcga acactggggt cttacgcaga acctgcggac actcaccgat
     3961 caggaacggg cgcagtggtt cggctttctt ctgtcgctgt acgacctgcc cggcgacact
     4021 gttgcaggtg cgttcttcaa ctccgcgggc gtcgatccag cgcgcctggt cagtgcgaga
     4081 ttgattgccc gcaaagggcg gcaggtgatt gggctcgccg aggatgacga tgaggttgtc
     4141 gaagttgagc agcaaacggg tccggagcca gggacggttc gacaagccgg ttcctttgga
     4201 gaggcggatg gattgcgtct cgacaccaat gcgatcgagt acgggatcga tcgagcatgg
     4261 ctcgccgaaa ccatcctcaa ggcgatagct ggctctctcg gcatcaggaa catcgaaacc
     4321 atcaacgagt tcctcgtctc gcttgggccg atggcactag gtgagcgaaa ggtcccactt
     4381 tacctggcgc gccgccttgc cgatctgaaa gcccgcgaga gtgtggagac tgcgcttcgg
     4441 tcgcggcata cagcgggccc cggtctcgta ctcgccgttt ccgatgagcc gccgcaattc
     4501 ctcgggccga acgtcgttat cgcgctgcgc gacctgctgc tgaacgacgg aagcctcggc
     4561 gatctggacc gagaggaaat ggcccggcgc ttcgaggcaa accgaacgct ggcgacctct
     4621 gcgcaagtcg ctcaggttgt gcgacacacg cctcgctctg cgacgctcat catccctggt
     4681 ctcgagccgc tcacgctcga cggcgtgggc cagatccaac tcttcgaaag ccttgttgaa
     4741 gcggcgaccg atggcacagg ccagcggctg accaaggtcc tgatggacgg gatggggtcc
     4801 gacaatccca gacagctgtt ctcttccggc gcatgggcga aggcgcatcc gacttacatc
     4861 cggcacggct cgagcaatcg ctattggcgt ctcggcgagg cgaccgacac cgcgtgatct
     4921 agagttcatc tagggtttcg ggcgggacgg tctaacaaac cgctgattat tggaagggct
     4981 ccacatcaga ggagcacttc catgccgact cccttcccct cgcgccaggc agcccagacg
     5041 agctggtccg gcgccgcgac aaccaagcac tccactcaca actcggaatg gcgctgcacg
     5101 cgctgcgaca agctgctcgg cgtctgccgg gacggccgca tgcacctgcg cttcgcgcgg
     5161 gggcacgagt atctcgtggg cttcccggtg caggccacct gccgcggctg cggctcgctg
     5221 aacaacgcga ccgcacccgc gcgctgacgc gcgcattcac ccaaccccct gaaatcgcag
     5281 agacgcgcga cgtcctgacc tggccacgag aaggcgccgg acgcctggcc gcaaggcagg
     5341 cgtccgatgt cctttgcgtg gcacgagatc cgtgatcacc tcatgcattc atcctccaac
     5401 cttcacttcc agcgcagttt cgacgccgtc aggcgcgcgc aggccgccct cgctccgttc
     5461 cgggatccgg cggcgctgct ggacgggctg catcgcaaga ccggcgatca gggccagaag
     5521 aacctgatcc tcgtcgctct cgtcagggca gcgcagagcg acgggcccgc gtccaactgc
     5581 gccctgacgc tgctgttgct ggcactctgg cccggcctcg acgccatccg gcgccggtcg
     5641 ctctggcgca ggatcggcac cgccgacgag gtcgcgtccg atgttctggc gcgcaccacc
     5701 gaggctgtcc gcagcctcga cctcggtcgc gtcaactgga tcgcggccac ggtcctccgg
     5761 aatgtcgagc gcgacatgat ccgagtgcgc cagcgcgacc aggcacgcga acatctcacc
     5821 agcggagcag accccgacga ggtggcgcac agcggcgaca gcgggatcgg cgccgccggg
     5881 tacgcgcggc tgagcgacgc cgttcggaag ctgctcggcg acgacgcgct gctggtgatc
     5941 cgcgtggcga tcgagggttt ctcgcaagcc gaggtcgccg tcgaactggg cctgaccgag
     6001 gctgccgccc gcaagcggta ccagcgcgcc atgcgccggt tgcacgacgc cctcgaagaa
     6061 atcccctgag ccgatgtccc gatccggtcc cgccggtggc tttttccatt cgagcgcccc
     6121 gagcgccttc cctccaaccg aaagcagaca cgcatgaacc gcactgccga tctgtcgctc
     6181 gaggatttca ggcgtcttcc ggggctctat cgccgctggg agctgaccga ggtctgcgag
     6241 ccaaaccgca actatcagat cgaggacgct ggcgcccatg ccgacgggac gccgctgctg
     6301 gcgatctacg tcgccgagcc cgcgcccgac gtccgcgagg ccgcgtgatg cgcctcctcg
     6361 atcacctcat cccacggaga accgccatgc cggatcagcc ggacgacatc acccgtcttc
     6421 gcgcggcgaa ctacgccctt gaagacctcc ccgaaaccat cgccttccca cagcgccccg
     6481 gtgacgagcc gcgcgagccg ctgccggtcg tcgaggcgac cgtcgacgag atcgccttcg
     6541 cgatcgtgga agcggagcgc gagagcacag tcgcctaccg ccgcgcagac gcgctgaagc
     6601 ggctctacaa gctcgcccgc gaggcagggt gcatcggcgc agatcgcgcc gccgctgcag
     6661 taatgaaaaa ggagggccag tgatggccct tcccatcatc ggcgccgacg aacggctcgc
     6721 gcaacgcaag ggcatcaagg gcgtcatctt cggccggtcc gggatcggca agaccagcct
     6781 gctttggacg cttaacgcct cgaccacgct cttcctcgac ctcgaggccg gggatctggc
     6841 ggtcgagggg ctggagatcg acacgctccg gccgcgcacc tggaaggaat gccgcgactt
     6901 cgcggtgttt atcggcgggc cgaacccggc gctgcgcgag gaccagccct acagccaggc
     6961 gcatttcgac gaggtctgcg gccgctacgg cgatccggcg gtgatcggga agtacgagac
     7021 cgtcttcatc gactcgatca ccgtggccgg gcggctctgc ttccagtggt gccgcggcca
     7081 gcccgaggcg ttctccgaga aaaccgggaa gcccgacatc cgcggcgcct acgggctgca
     7141 tggccgcgag atgatcggct ggttgaccca cctgcagcac acgcgcggaa agcatgtctg
     7201 gttcgtcggc atcctcgacg agcggctcga cgacttcaat cgcaaggtgt tccagccgca
     7261 gatcgacggc tcgaagaccg gactcgagct gcccgggatc gtcgatcagg tcatcaccat
     7321 ggccgacatc ccggacccgg gtggccagcc gcagcgcgcc ttcgtttgcc agacgctgaa
     7381 cccctggggc tttccggcca aggaccgttc gggccgcctc gacagggtcg aggccccgca
     7441 tctcggccgg ctgatggaga agatccagcg ccctgcggtg ccagcctccg agcgtctcac
     7501 ctggccgccg gtgaccccgg ccgatcccgc gcccgcgccc gcgccggagc ccggccatgg
     7561 ttgagcgcct ctcaccatgc ccggtgtccc gatccggtcg ccggggtggc ttttcccctc
     7621 tgacgccact gcgcgtccca tcctccaact gaaaggagcc gcgcaatgtc cggaccctgg
     7681 aacgacttca actccgcgca atccaacacc aacgtcatcc cgaagggcac gctcgccaag
     7741 gtgcgcctga cgctccgccc gggcggcttc gacgacccct cgcagggctg gaccggcggc
     7801 tgggcgcgcc gcgccaccac cggcgccgtc tatctcgacg ccgaatacac ggtgctcgag
     7861 gggccctatg cccggcgcaa ggtctggtcg ctgatcggcc tctacagccc gaagggcccg
     7921 gactgggcca acatggggcg cggcctgatc cgcggcatcc tcaactcggc gcgcggcgtg
     7981 tcggacaagg acaactcgcc cgaggcgcag gcgcgccgcc gcatcaacgg cttcggcgat
     8041 ctcgacggcg ccgagttcgt cgcccgcatc gacatcggca ccgacaccaa cggcgaggac
     8101 aagaacgaga tccgcgccgc ggtcaccccc gaccatcgcg actacgccgc gctgatgggc
     8161 acgatcgcgc cgcagttcgc cgccgccccg gcgcagggcc atgccccgca gcagcccacc
     8221 acggccaccc agcccagcca gcccgcgtcc gcccccggcg ccgccggtcg gccgagctgg
     8281 gcgcagtaag ggggagaccg gccatgcgcc tgcgcccccg ccagaagacc ttcgtcgagc
     8341 gcagcgtggc tgcgctcgct tcccgcggca acacgctggg cgtggcgccc accggtgcgg
     8401 gcaagaccat catgctctcg gcggtcaccg gcgagatgat tgccgacggt gccaaggcct
     8461 gcgtgctggc ccatcgcgac gagctgacgg cgcagaaccg cgccaagttc cagcgcgtgg
     8521 tgccgggcgt cgccacatcg gtcattgacg ccaccgagaa gtcctggaac ggtcaggtcg
     8581 ccttcgccat ggtgccgacg ttggcgcggg cctcgaatct ggccgacatg ccgcgcatcg
     8641 acctgctggt tgtcgacgag gcgcaccatg ccgtcgccga cagctaccgc cgcatcatcg
     8701 accgggtgcg cgaggccaat cccgacgccc gcatcttcgg ggtcacggcg acgccgaacc
     8761 ggggcgacag gaagggcctg cgcgaggtct tcgacaacgt ggccgatcag gttcggctgg
     8821 gcgagttgat cgcctcgggc cacctggtgc cgccgcgcac cttcgtcatc gacgtcggcg
     8881 tgcaggacga gctgcgttct gtccgcaaga ccatgtcgga tttcgacatg gcggaggtgg
     8941 cgggcatcat ggaccgcgcc cccgtcaccg acgaggtgat ccgccactgg aaggagaagg
     9001 cgtgcgaccg gcagaccgtg gtgttctgct ccacagtcgc ccatgccgaa catgtcaccg
     9061 aagcgttcag ggcagcgggc gtttccgcag cgctgatcca cggcgatctc gcggccgaga
     9121 cccgcaaggc gatcctcgcc gactacgcgg cgggcattat ccgcgtcgtc gtcaacgtcg
     9181 cggtgctgac cgagggctgg gatcacccgc ccacgtcctg cgtcgtgctg ctgcggccca
     9241 gctcctacaa gtccacgatg atccagatgg tcgggcgcgg gctgcgcacc gtcgaccccg
     9301 aggaacaccc cggcatggtc aagaccgact gcattgtcct cgacttcggc acctcgagcc
     9361 tcatccacgg cacattggag caggatgtcg atctcgacgg caagacggag accggcgagg
     9421 cacccaccaa gacctgtccg gcctgcgagg cggagatccc gctggccgcc accgaatgcc
     9481 cgctctgcgg cgaggttttc ccgcgggagg acgaagaggc cggtgaaggc ggcggtgccg
     9541 cgccgctgtc gggcttcatg atgaccgaga tcgacctgct gaagcggtcc agcttcgcgt
     9601 gggtcgacct ctacggcacg gacgacgcgc tgatggccac gggcttcgcg gcctggggcg
     9661 gcatcttctg gctggacggg gtctggtacg caatcggcgg ggccaaaggc gaacgcccgc
     9721 atctgctcgg cgtcggcgag cgcaccgtct gcctcgcgca ggccgacgac tggctgaaca
     9781 cccatgagac cgacgagagc gccttcaaga cccgctcctg gctgcgacag ccgccgaccg
     9841 aaaagcagct gcagtacctg ccgcccgagt tccgccatga cttcggcctg acgcgctacc
     9901 gcgcctccgc gctgatgacc ttcggcttca acaagcgcgc catccggcag ctgatcgaca
     9961 cggccgccgg gcccgaacgg agggcggcat gatccatgac cgccttcaca tccatcaagg
    10021 ccgaggaccg gcggcggctc tggcatccgc gtggaacact ctgtgctgtc tgccggcaac
    10081 ccacccgtgg ctttggctgg ttcgatccgc accgaatgag gcggccccgg ccatcggtct
    10141 ggttctgctc gatgccctgc cagtccttct ggacgcgctt ggcgcgggag cgtttcgcca
    10201 tggttgacct gaccgaggaa gagcgcgccg cgatcaccgc caccatgaag cgcgtggcgc
    10261 tgctgatgga cgagatcggc tgggccacgc cgctcggcga actgaccgag gcgcaggtgc
    10321 gcgcgctgat cgaggaagcc gtcgagggct tccgcgaggc catgtccgac atcgcccgtg
    10381 cgcagacgcc ggaggtgccg ttttgaccaa gctctgcacg aagtgcggcg tcgaaaagga
    10441 cgtctgcgag ttcggccgcc gacggctcag ccccgacggg cgacagtcct ggtgccggga
    10501 ttgtcgccgc gagtaccagc gtgcctatgc gcagaacttc cgcaatcccg agaggcatcg
    10561 ggaggcgcag cgccgctatc ggctgcgcca cgccgagaag aaccgagcgc acagcgtcgt
    10621 caggagcgcc gtcaaggcgt gccggatcat cgtcccggtc tggtgtcagc gctgtggctg
    10681 cgtgaccgat ctcgaagcgc atcatcacga ttattccgag ccgctcgcgg tcgaatggct
    10741 ctgctcgacc tgccacgggc tcgcccaccg cagctatgac ggaggcgaac atgctggact
    10801 ataaccgacg ccccagcttc gccgagcgag tcaacgccgc cgtcgatcgg acgctgactg
    10861 ccgatcagtc cacacggcca ctccgcgact atctcggcgg atcccgcctc ggccatgcct
    10921 gcgagcgcgc cctgcagttc gagttcacgg cgacgccgaa ggacgagggc caggacttca
    10981 gcggccagtc gctgcgcatt ttcgccatcg gccatgcgct cgaggatctg gcggtcgcct
    11041 ggctgcgcgg cgcgggcttt gacctctaca cccggaaggg caaccgtccc gatggcggcc
    11101 agttcggctt ctcggtcgcg ggcgggcgca tccgcggtca tgtcgacggc atcatcgctg
    11161 cggggcccga aggcttcggt ctggccgttc ccgcactgtg ggaatgcaag acgatgaacg
    11221 ccaagaactg gcgcgcctgc gtcaaggacg gcgtgaccaa gtcgaagccg gtctatgccg
    11281 cccagatcgc ggtctatcag gcctacatgg aaaccagcgt gccaggtatc agcgccgcgc
    11341 ccgccgtgtt caccgcgatt aacaaggaca ccgccgagct tcaccatgag ctggtgccct
    11401 tcgacgccga tctcgcgcag cgcatgtccg accggggcgt gcggatcctg caggcgaccg
    11461 atgcgggcga gcttctgcca cgcgtagcga ccacgcccga cttcttcgaa tgccgcttct
    11521 gcccgtggtc cgagcgctgc tgggggcttc cggcatgagc gacgacggta tcctgcactt
    11581 caacccctgg acggacttca acgacgggcc accctccgag aacccgttcg gctgcgaccc
    11641 cgacccagag cagatcgccg tgttcctcga cacggtcttc agctggtgcg aggggctgat
    11701 cccgctccgc ggcttcgtcg acaagggtca gggccgggac ggcaagccgc acaacatctg
    11761 gatcccggcc gacgacactg cgcccgagaa actcgcaacc ttcgccggat gggcgaaccg
    11821 cgagggggcg gcggtctatg tcatccccgg cacggtcgag gagcagggcc aagcccgcgc
    11881 cgccgatgtg ctgcagatgc aggccatcgt cgtcgatctg gacgcgggcg acatcccggc
    11941 caagctggac catgtcaccc gccacctcgg cgcgcccacg ctcatcatcg aaagcggcgg
    12001 gcgcacgccc gagggcgccg cgaagctcca tgtctggtgg caactcaccg agcctgccga
    12061 gggcgatgac ctggccaccc tctgccgcct gcgcggcgag attgccgtga aggtcggcgg
    12121 cgacacgcat ttccgctctg cgcaccagcc gatccgggtg ccgggcacgg tctatcacaa
    12181 gcacggccac cagcgcctcg tgcagatccg cgaacatcgc gacgtcgagg tggatcttgc
    12241 ggatttcgcc gaaaaggtcg ccgagatgcc gccgctgccc ggtgtgggct tcgccagcga
    12301 cgttgccaca ccagcatcga agcccggcat cgacgcggtg ctcaccacgc cggtgcgcga
    12361 gggcgcggtc gacgactggt cccggttcca gggggccagc gccgccattg gccattatgt
    12421 gcgcctcgtc cacgagggcc gcctcgatcc cttcgcgggc tgggaggcga tctgcggcta
    12481 caacgccgcc atgctgcgcc catcctggcc gctcgatcgg ctgcaggccg agtccgaacg
    12541 cctctgggcg ctgcatgtga agcgcaacgg tccgccgctc ctgcgcgcgg cccacgccga
    12601 cgccccggcc agcccgctgc cgaccttcag cctcggcgct ctcctcgacg acaccagtcc
    12661 gatgcccgag gacatcatcg gcccgcgcgt gctgacacct ggcgggctcc tcgtgctggg
    12721 cggcgcgccc aaggtcggca agagcgactt cctgatctgc tggctcgtgc acatggcggc
    12781 gggcgtgccg ttcctcggct tcacgccacc ccggcccctg cgcgttttct acctgcaggc
    12841 cgagatccag tatcactacc tgcgcgaacg catgcagcag atcgcgctgc ccgccgccgt
    12901 gatcgccgcc gcgcgcgaca ccttcatcgc caccccgaaa ctgaagctgc tgctcgacgc
    12961 ggagggcatc gcccgcgtgg ccgaggcgat cagggccgca ttccccgacg cgccgcccga
    13021 catcatcgtc atcgacccga tccgcaacct cttcgatggc ggccccgagg gcgggggcga
    13081 gaacgacaac accgccatga tgtttttcct gaaggatcgg gtcgagcttc tccgcgaggc
    13141 ggtcaatccg gatgcgggcg tcatcctcgc ccaccacacc cgcaaggcca ccaagcatca
    13201 ggtcaaggac gatcccttcc ttgcgctctc cggcgccagc gcgctgcgcg gcttctacac
    13261 ctcggggctg ctcatgcacc ggcccgacga ggacagcagc gtccgcaggc tggagatcga
    13321 gctgcgcaat ggccccgcgc tgccgggcaa gctgatcgac aaggtgaagg gcgaatgggt
    13381 cgaattgaac ccgatgaacg agcgcctggt gcgcagggag gtcggcgcca agctcgatgc
    13441 cgagcggctg cgcaagcacg atgtcatcct cgggatgctg ctggatgagg cggcgagcga
    13501 gcgcctctac accgccatgc agttcgccga gaccttcgag aaccggggcg ggctgggcag
    13561 caagcacacg atccgtgagc gcctcagcgt gctggcgacc aagggcttcg tgaagttcct
    13621 gcgcgacccc tcggggttcg gcttccccgt cacccggtcg cggttcggct acctctgcgt
    13681 cgagggtatg cagttaggcg cgcccgtcga ggaaatcgat ccggacaccg gcgaggtcac
    13741 cacaaccgcc cgtccggtcc ttcccagcca cttcaaatgc ccccaatccg ggctctgcct
    13801 gcaggtcgaa aaccccgccg tctgggtcta cccggagggg gtcgaggacg acctaactca
    13861 tatgagtgag gcctgactca tatgacagcg ccaactgtgc actcaacgaa atcaacgggt
    13921 tacgggcaaa taagagttag ctccctaact catgcccgaa gacttcatga agtcttattc
    13981 cgcaatgatt ttagccactt gtcctccccg gaacagttag gtgtcaaacc cccatactac
    14041 gtatgggagg gccaccccac agggttggcc actcctccca tacgtccggg ccagccgcgc
    14101 gcgccgccgt gacggtctgt tgtgcttccc gatccgacga cggcggcccc gtaccgccaa
    14161 gcaccagacc gccgtcgtct tccaccacca caggccaccg gcaaaggaga cccatcatgg
    14221 ctcagccgac tctgatcccg aattgcgacg gcgcaaggtt tgaatcgctg ccgctcgacg
    14281 ccccccgcaa ccgctgcatt ctcgcgctcg acctcggcac ctcgaccggc tgggcgatcc
    14341 gcggccatga cggcctgatc accagcggca ccgtctcgct gcgccccggc cgcttcgacg
    14401 gcggtggcat gcgctacctt cgcttcacca actggctgac cgagatcgac cggctctctg
    14461 gtcctgtctc ggcgatctcg ttcgaggaag tccgccgcca cgcaggcact gatgccagcc
    14521 acatctacgg cgggctcatg gccacgctga cggcatgggc cgagctgcgc ggcgtgccct
    14581 acgagggcgt tccggtcgga acgatcaagc ttcacgccgc aggcaagggc aacgccgaca
    14641 aggccgccat ggtcgcggcc gtccgcgccc gcggcttcag cccggtcgac gacaacgagg
    14701 ccgacgccat cgccatcctg ctctgggcga tcgagacgaa gggaggtgtc gcatgagatg
    14761 gcatccccac ggctacggcg gccgacgccg ggatcccgag caggtcaagc gtgagggctg
    14821 gcgagaacag ggcgtcctcg cggtctccgc cgatgacgag cgcctcactt ggccggagcg
    14881 tgaactggtt cgccaactcg gtgagaagct ctacggcccg cgtccctccg acagggaggc
    14941 gcgccatggc tgatcgcgaa tggaccgccg actgcgtcgc cgatcatttc gaggaggcgt
    15001 tccgcaccct gcgcaagctt ccgccggtga aggcgcaggg ctacttcaac acctggcccg
    15061 acatcgtgcg gaccagccgc gagatcgcgg cgatggaacc gcagccgatg cgggtctggc
    15121 cctcggccgc cgcgatcact cgactggagc agacctcgga ctgggtactc tggatcggcg
    15181 tggaggagcg caagctggtc tggtcccgcg cggcccgggt gccgtggaag cagatcagcg
    15241 gcgagctcgg ctgcgaccgc acgacagcgt ggcggcgctg gcagctggcc ctgaccaaga
    15301 tcgccgcgcg cctgaatgcg cagtgactcc aatgtgttgc aacacttttc ccttcgacat
    15361 ctgcaacatg atcgtgctat tccgaaggca agatggggag agtgcgctgg aaagctcgct
    15421 ctcccctttg cgttgacggg ggccacttgg accccggtat ccagcgaggg tccggccggg
    15481 gtccagccca cggcagtttc cggttccttc ctggcgatat tcgtatgctg gcgggcgaag
    15541 cgcggcacat cgccagcgac agggccggat ttttgggaag ccacccggaa gccgctgcct
    15601 agtaaacccg cctgaaacac cgcaaaatca aacccttgaa gctggacacc cgtggtggcc
    15661 gctggacccc gcgtggagtc cagtctggac gccggagtcc ggaagccagg ggtttccacc
    15721 ctgatccgag gaatgacccg acgatgacgc tgagcttcgc ccctgagcgg atcgagacct
    15781 ggccgcttgc gcgccttcag ccctacgccc gcaatgcgaa ggcgcatggc gcggaccaag
    15841 tcgcgaagat cgccgccagc atggccgagt tcggctggac cgtgccctgc ctcgtcggcg
    15901 aggacggcga gttgatcgcg ggccatggcc gggtgctcgc cgccactcag ctcgggttga
    15961 ccgaggcgcc ggtgatcgtg ctcgggcatc tgaccgaggc gcagcggcgg gcttatcgca
    16021 tcgcggacaa caagctgacc gaactcggga cctgggacga ggcgctgctg tcggcggaac
    16081 tgaacgatct gctggccgag gatttcgacc tgtcgctggt cggcttctcc gacggcgaac
    16141 tcgacaagct gctggcctac gtgccggagg gggacgggga agaaggtggc gccgggggct
    16201 ccgtgccgcc ggtgaccatc ccagagccgc cgcgcaatcc ggcgtcgcgc cccggcgatc
    16261 tctggatcct cggggaccac cggctgcttt gcggcgacag caccagcgct gccgacgtgc
    16321 gccgcctgat gaatggcgag cgcgcaattc tgttcgcgac ggacccgccg tatctggtgg
    16381 actacgacgg ctcgaaccat ccgacccgga acaaggactg gtcagcgtct tacggcacca
    16441 cgtgggacga cagttcgcag ggcgcggagc tctacgacgg cttcatcgcc gcggccgtgg
    16501 ccgaggcgat cactgatgac gcggcctggt actgctggca cgcctcgcgc cgccaggcga
    16561 tgctggaggc ttgctgggaa aaggccggcg ctttcgtcca ccagcagatc atctgggtga
    16621 aggaccgcgg tgtcctgacg cggtcgcatt acctctggaa gcacgagcct tgcttcatgg
    16681 gatggcgccg cccgaaccgc ccgccgaagg tcgccgagga aacgctgccc tcgacatggg
    16741 cgctaccgtc cttcgccaag gacgaacgcc ccgatcaccc gacgccgaaa cccctcgacg
    16801 ccttcggcat cccgatgcgc cagcacgtcg cccgcggcgg gctgtgctat gagccgttct
    16861 cgggctcggg ctcgcagatc atggcgggcg aggccaacgg ccgccgcgtc ttcgcgatgg
    16921 aaatcagccc ggcctatgtc gatgtcgccg tggagcgctg gcaggccgag accggccgcg
    16981 acgcgaccct agacggcgac ggtcggacct tcgcgcaggt gagaatcgag cggctgggcg
    17041 acgatgccga cgcacgggcc gatgcgacgg acacggacgc cgcccccgaa cccgcgcgaa
    17101 agcgcaagac cgccgcgtga catgcatgac ctggctttac cttcctccgg acgcgcttcc
    17161 ggagccggag acgcatgcct cttcggcctc tccctctgct ccggcgcagg cgggctcgat
    17221 ctcgggcttg tcctcgccat ccccggatat cgtgctgtgg gctatgtcga acgggaaacc
    17281 ttcgccgcag ccactctcgt ggcgcggatg gaagatgcgt ccctggatcg cgcgcctgtc
    17341 tgggacgaca ttggcacctt cgatggccgc ccgtggcgcg gcgcggtgga catcgtcact
    17401 gcgggctatc cgtgccagcc gttctccgtc gcgggcaagc gccggagtac cgacgacccg
    17461 cgccacctct ggccccatgt cgcccgcatc atcgacgagg tccggccgcc cttcgtcttc
    17521 ctcgagaatg tcgcccatca tctccgcctc ggcttccccg aagtcgccgc aggactggtc
    17581 gtcatgggct accgccttgc ggcaggcctc ttcacggcgg cggaagtcgg cgcgccccac
    17641 aagcgcgagc ggctgttcat cctcgccgtc cgagaggggg acaagttggc cgaccccgcg
    17701 cgcctgctct gggacccggt cgagtggcgg gaaccggacg gagctgctgc ggctctggcc
    17761 gacgccccgg gccagcgcca acgagaaccg gcagacgaag ccgacgccct cgcaggaagc
    17821 cggtcagcac gggatgaacc ttgcgacgac ggctgcgatg tggccgacgc cgatggccaa
    17881 cgacggctgc aagccgagcg cgggcaaccg ccgctcggcc gacctgaccc attctgcggg
    17941 gatgtggatg acgccgacgg cccgcgatca caaggacgga gcgacgacac tcgcgaacac
    18001 gccggtcaac ggcctgcttg gccgccaagt cctggtgacg ccgatggctg ggaacgatac
    18061 ctgcgatgtg cgccgaacct tgaacccgct gttcgtcgag gcactgatgg gctggcccac
    18121 cgggtggacc ggcttcgcct ctgtggaaat ggagtggtgc cgctggttgc ggcgcatgcg
    18181 ctgcgaactc tggcagctga attgctggcc gatgattgag ggggcgacat gaagcagtcg
    18241 cgcctcatgt cgctggtcga atccgtcgcc aacgtgatcg tcggctatgg cgtcgcggtg
    18301 gccacgcaga tcctgatctt cccggtcttc gggctgcaca cgacactggc ccagaacctg
    18361 aagatgggcg cggtcttcac agtggtcagc atcgcgcggt cctacgtcct gcggcggctg
    18421 ttcgaacggc tgcggcgagc ctgatccggc ggctggcggt ccggctcctg cgctggtagc
    18481 cttcaggcat gtccgaaggc tggcaacata tcgagatcaa cgatcatggg accatcgtcg
    18541 tcctgcgtcc gatttcggac gagggacggg actggcttgc ggagcatgtc ggcgagccgg
    18601 aaccgggtgg catctacacc tgcgagccgc ggatggcgca ggatatcctg caggccgccg
    18661 cccgcgatct gctgtcgtgg caatgaaaaa ccgccgcccg gtcggggcgg cggcggtagc
    18721 aatcttctcg cggcgtcagg cggcgggaag ccgatagacc cgcccgcgcc cctcgacttt
    18781 ctcggaggtc acctcgagcc cgagcttctt cttcagcgcc ccggccatcg cgccgcgcac
    18841 ggtgtgcgac tgccagctgg tcgcggccat gatctcctcg atggtcgcgc ccttcggcgc
    18901 gcgcagcatg gcgatcagcg tggcctgctt cgtcccctcg cgcggcgtgc gcgccttggg
    18961 cgcggcctcc ggttcggtcg gggtattcgg cgagggctcc tcggaaggcg cgtccgtcgc
    19021 gcctgcaggc gcggtgttcg cgtcctcggg ctctatcccg atggcggcga ggcctgcgtc
    19081 ggtggcgacg agcgtggtgc cgtggccatc gccggtttcg cgccacatgg gctcgccctt
    19141 gcgcaggtcg gcatcgactt cctgcagcag gcccttggcg agcatcgcgc cgaccacctt
    19201 ggcggcggcg ccaccccgca ggctctcggg cagcggcagg gcgatgcggt cctcgcgctg
    19261 tgcggcggca ctgagaatga ttgcttgagt gtcggaaagc ttggtcatcg tcgtctcccg
    19321 tatcggggcg cgcggaatgc gggcccttct acgaggtcga gcccgccagt cggcgggcgg
    19381 gaccgggagc gggtcgtctc actcggcgtg ttcgccttcg tggaaggcca tgtcggtgat
    19441 ctcgcgcagc ttggcgcggt agtggttcag ggtgccgacg tggccccagt tgatctcgtc
    19501 ggggtgggtc tcgaagtggt cggcgctgag ggcggcgagg cgttccagca tcgcgtcgat
    19561 ctcggtcttg gcggcgatga aggcgtcgag ggctttcgtg ttgtcggtcg cgcggcgggt
    19621 catcgtggtg gctccttggg tcgagttgca tcgcttcgtt ggagtgacgt tcgctctgtc
    19681 cgccgcgctt atcaacgcga taagcgcatg aatctgaatg ataatcggag ccgtcgatgc
    19741 agggcatgag cgagcgccag tacgccgcgc acgtcgggct gtcgcggggc gcgatccaga
    19801 aggcgaagac cgccgaacgg ctggtcctct atcccgacgg cagcatcaac gcggccgaaa
    19861 gtgatgtgcg gcgggcggaa accaccgacc catcgaagac gcgcaagccg cccgcgccga
    19921 agctgaagcc cgtccccgag gcggcggtgg ccgccgtcgg tgacacgctc cgcgaacagg
    19981 gtctggcggt gccggcggtc ggcggcggca cgaccttcct gcaggcgaag accgcgaacg
    20041 aggtgctgaa ggcgcaggag cggcgcatcc ggctccagaa gctgaagggg gaattgatcg
    20101 agcgtgcccg ggcgctgtct ctggtgtttc gcctggcgcg ggaggtgcgg gatgcgtggg
    20161 tgaactggcc ctctcggtcg tcggcactca tggcggcgga attgggcgtg gaaccggccg
    20221 cgatgcagaa ggccttggaa aaacatgtac gcgcccacct cgacgaactt gccgaggtcc
    20281 ggcccgactt ccggtgaaac tggcgacgac ctgaccgact tcgacggcga ggcagaaatc
    20341 ctgcgcacct ggggcgcggg gctgtcgccc gatcctgatc tcacagtgtc acaatgggcg
    20401 gaccagcacc ggatgctctc gggccgcgcc tcggccgaac cggggcgcta ccgtacggcg
    20461 cgcacgccct acatgcgcga gatcatggac cggctgtcgc ccggcgatcc cacccaacgg
    20521 atcgtgttca tgaaggcggc acaggtcggc gcgaccgagg cgggcaacaa ctggatcggg
    20581 ttcgccatcc accaggcgcc ggggccgatg ctggcggtcc agcccaccgt agaacttgcc
    20641 aagcgcaact cgcgccagcg gatcgaccca ctgatcgacg agagcccgga actgcgcgag
    20701 cgggtgaagc ccgcgcgatc ccgcgacgcg ggcaacacca tgctgtcgaa ggaattcgcg
    20761 ggcggcatcc tgatcatgac cggggcaaac tcggccgtgg gtctgcgctc gaccccggcg
    20821 cgttatatct tcctcgacga ggtcgatgcc tatcccgcct cggccgacga ggaaggcgat
    20881 cccgtcacgc tggccgaggc gcggtcgctg accttcgccc accggcgcaa ggtgctgctg
    20941 gtctcgacgc cgacgatccg gggtctgagc cggatcgagc gggagtatga ggcgagcgac
    21001 cagcggcggt tctttgtgcc gtgcccgcat tgcggcgcga tgcaatttct gaagttcgac
    21061 cggctgcgct ggcagaaggg ccgcccggag acagcggagt atcactgcga gggctgcgac
    21121 gcggcaatcg cggagcacca caagacggcg atgctggagg gcggcgaatg gcgggcaacc
    21181 gccacggccg ccgatccgac cacggtcggg tatcacctct cggcgctcta ttcgccgatc
    21241 ggctggctga gctgggagcg gatcgtgcgg gcatgggacg cggcccaagg gtcggacgag
    21301 gcgatcaagg cgttccgcaa cacgatcctc ggcgaaacat gggtcgagac cggggaagcg
    21361 cccgactggc agcggctcta cgaccggcgc gagcattgga aatccggcac ggtgcctgcg
    21421 ggcgggctgt tcctgaccgc cggggccgac gtccagaagg accggatcga ggtcgatgtc
    21481 tgggcctggg ggcgcgggct tgagtcctgg ctcgtcgatc acgtcgtgat cgagggcggg
    21541 ccggatcggc gcgacgcatg gtccgagctg acggcgctgc tggatcgaag ctggccgcac
    21601 gagcgcggcg cgcatctgcg catcgctcgg atggccatcg acaccggcta cgaggccccg
    21661 gcggtctatt cctggtcgcg ggcgcagggg tttgggcagg tgtcgccggt caagggcgtc
    21721 gaggggttca accgctccag cccggtgtcg gggccgacct tcgtcgacgc gaccgagggc
    21781 ggtaaacgcc tgcggcgcgg cgcgcggctc tggaccgtgg cggtgtcgac cttcaaggcc
    21841 gagacctatc gcttcctgcg gctggcgcgc ccgaccgagg aggagatggc cgacggggcg
    21901 gcgtttccgc ccggatcggt ccacctgccg cactgggtcg agaacgaatg gctgaagcag
    21961 ttcgtggccg agcagctggt gacggtgcgc acgaaacgtg gcttcgcccg gctggaatgg
    22021 cagaagctgc gcgagcggaa cgaagcgctg gattgccggg tctatgcccg cgccgctgcc
    22081 tggatcgcgg gcgcggatcg ctggcccaac gagaaatggc gtgacctcga ggatcagctc
    22141 ggggccgccc ccaccgacac cgatcccgcc ggacagatca accggccggg acaggccccg
    22201 cagggcaagc gccgctccga ctggctcggg cggcgtggag gatggttttg aacatgacgg
    22261 actggacgga aaccgagctc tcggcgctgc gccgggccta tgccagcggt acgacgcggg
    22321 tcagctatga cggcaagtcg gtcgactacg gctcggccga ggatctgctg gcgcgcatcc
    22381 gcaccatcga gcgcgccatc gcgggaaaga cacggccgct gccggtggcc gggctggctg
    22441 gcttcagccg cggagatcgc tgatgtcggc gacctggttc gatcacgcca tcgccacggt
    22501 ggcgccgcgc atggccgccc gccgcgtcat ggcgcgtcag gcgttcgaga ccctgacgcg
    22561 gggctatgac ggggccgcgc gtgggcggag gaccgagggc tggcgcgcgc cgggatcctc
    22621 cgccgacacc gagatcggcg tcgccggagc cctgttgcgc gatcggatgc gcgacctggt
    22681 gcgcaacaac ccgcacgcgg ccaaggccgt cgcggtgctg gtcaacaaca tcatcggctc
    22741 ggggctaatg ccccgcgccg ccagtggcga cgacacgctg gaccggaagg tcgacgcgct
    22801 cttcgagcgc tggacggcgg agtgcgatgc cgacggccag ctggacttct acggcctgca
    22861 gacgctgatc tgccgcgaga tggtcgaggc gggtgaggtc ctggtacgcc gccggttgcg
    22921 gcgggcaagc gatggcctgc cggtgccgct gcaattgcag gtgctggaag cggacttcct
    22981 cgacgcctcg aaatccggcg ccttgggcgc gggacgctta gtccagggga tcgagttcga
    23041 cccggtcggc aagcgccggg cctattggct gcacgccgag catccgggcg acgcctatgg
    23101 cgccttgcag aacggcctgc agagccgccc ggtccccgcg accgagatcg cgcacatcta
    23161 cgagaagcag cgcacgcagg cgcgcggcgt tccctggggc gcgccggtga tccggtcgtt
    23221 gcgtgatctc gacgattacg aggtggccga actggtccgc aagaagaccg aggcctgcgt
    23281 caccgccatc gtcttcggcg acgacgaggc gcagcagggc atcgcgccct ctgtggtcga
    23341 cgccgatggc aaccgggtcg agcagttcga gccagggctc atcgcctatg cccgcggcgg
    23401 caaggacatc cggttcaacc agccctctgc caccggcggc tacggcgaat acaagcgcgc
    23461 gagcctgcac acgatctcgg ccgggttccg cgtgccctac gagctgctga ccggtgacct
    23521 cagccaggtc aactactcct cgatccgggc ggggctcgtc gagttccgcc gcatgatcga
    23581 cgccgtgcag tggcagctat tcatcccgat gctatgcgcg ccggtgtggc gctggttcac
    23641 ggaagccgca tgggcagcag ggcagatccc gacaccggac gtgccggtgg aatggtcgcc
    23701 gccgaagttc gatgccgtcg atccctacaa ggatgcgatg gccgacctgc tggcaatccg
    23761 gacaggcacg atgacgctcg cgcaagccat tgcccggcag ggccacaacc cggacgcggt
    23821 gctggcagaa atcgctgcca ccaacgccaa gctcgatggc ctcggcctcg tgctcgacag
    23881 cgatccgcgc cgcgtcacca agaccggcag cgtgcaggcg ggtgacccga ccagtgaccc
    23941 ggccgccccc gcatccgaaa cagagaagga atagggccat gcccgacacg atgatggcgg
    24001 ccccggtcgc cttgccgatg cagctgcggc gcgcaccgat cctgcccgca accgtcaatt
    24061 ccgaggcgcg ctccgtcgac gtcgtcttca cctccggcgc ggctgtccgg cggcggcgct
    24121 ggaccggctg ggacacctcc gtgcccttcg acgagatcct cgaggtcagc gaccgcgcgg
    24181 tggatctgac gcgcctcaat gccggggccc ctgcgctcga cagccattcg gtctggtcct
    24241 cgcattcgca ggtgggcgtg gtcgaacgcg cctggatcga gggcaaggag ggcaaggcca
    24301 ccatccgttt cccgcgcgag ggcctggacc aggccgccga ccgcatgttc ggcctgatca
    24361 gcgacgggat catccggaac gtctcggtcg gctattccat cgagcgtgtg aaagtggtcg
    24421 agcccgccgc caagggcgag gtcgagcagc gcattgtcga acgctggacg ccgctcgagg
    24481 tcagcttcgt gaccgttccc gccgatcccc gcgcgcaggt ccgcgccgcg gatcaggcca
    24541 gctatcccgt cgagatcgtc gacacccgca tgcaaaagga ggcatccatg cctgagagca
    24601 cgaccaccgt ggccggggat gtccccgcca tgaccgagac ccgccagcag cccgtcgcgg
    24661 ccccggcaca gcccgaacag acggccgcgc gtatgccgga accggctgcc gcacccgaca
    24721 gcgaggccat cgccacccgc gcccgcgagg ccgagcgtga tcgcgtctcc accatctacg
    24781 atctgaccgg tcgtctgaac ctcgagcgca gcttcgccga ggatctggtc aagcgcggcg
    24841 tcagtgttga cgagtcccgc cgcctgatcc tcgaccaggt ggcggcgaag tcggacgaga
    24901 cccggacctt cccgcacgtt tccatccccc tcggcggccg ggacgagcgc atcacccgcc
    24961 gcgacgcggt ggcgaacgcg ctgctgcacc gctacagccc gacgctgttc ccgctggaag
    25021 acgccgcgcg ccagtaccgc ggcatgacgc tgctggaact ggcccgcgaa agcctcggca
    25081 atgccggggt caacacgcgc ggcctgtcgc gcgacgaggt ggcgacccgc gcgctgcatt
    25141 cgacctcgga cttccccgag atcctctcgg ccgtcaccaa caagaccctg cggcaggcct
    25201 atgacgccta tccccggacc ttcgcgctct tctgccgcca ggtgctggcg accgacttca
    25261 aatcgatgca ccgggtccag ctgggcgagg ccccgcagct tctggaggtc ggcgaaagcg
    25321 gcgagttcaa gcgcgggacg ctgggcgaga gcaaggaaag ctacaaggtc aagacctatg
    25381 gccgggtcgt ggccatcacc cggcaggtgc tgatcaacga cgatctggat gccttcaccc
    25441 ggatccccgc gatgtacggc aactccatcg cccagctgga aagcgacgtg gtctggggca
    25501 tcatcaccgc gaacccggcg atggccgacg gcaacgcgct cttccacacg acgcacaaga
    25561 acctcgccgc aacgggcgcg gcgctggacg tggcgagcgt cggggcggcg cgggcggcga
    25621 tggcgctgca gaccgggctc gacaagaaga cggtgctgaa catccggccc gccttcctga
    25681 tcgtgcccgc cgcgctggaa ctgaaggccg agcaactggt cgcccagaac ctcgtcccgg
    25741 ccgacagtgc caaggtggtg ccccagtcga tccggacgct gtccccgatc agcgaaccgc
    25801 gcctcgatgc cgccagcgcc acctcctggt atctggcggc ctcgcccaac cagatcgaca
    25861 ccatcgaata cgcctatctg gaaggccagc agggcgccta catcgagacc cgcaacggct
    25921 tcgacgtcga cggcgtcgag atcaagtgcc gcctcgattt cggcgccaag gccatcgact
    25981 ggcgcggcct ctacaagaac cccggcgcat aaccgccacc ccatgctgaa ccctgacatg
    26041 cgggcggtcc aatcgggccg cccttcgtca ttccacaagg atcctcccca tgaaaaccta
    26101 cgtccagccc ggcaacacca tcaccctgac cgcgccctac gccgtcgccg cgggcgatgg
    26161 cctgctcgtc ggctccatct tcggcgtggc ctccggcacc gccgccattg gcgaaagtgt
    26221 cgaggccgcg cttgtcggcg tctacgagct gaagaagctc ggctcgcagg cgtgggccgt
    26281 cggcgagcgc atctattggg acaacaccgc ccgccagacc accaaggtca ccacctcgaa
    26341 caccctgatc ggcgtggcga ccgaagtggt ggcgggcggc gcgggtgatg tagtcggccg
    26401 ggtgcggctg aacggggcgt tctgatgagc gccttcgccg ctgccgtcgg cgtactcttc
    26461 gccgatccga acgtcggccg ggatgcggtc tacatcgccg atggcggcgc gccggtcctg
    26521 gtgcgcgtcg tggcgcggcg cgccgatgcg tcgacctcct tcggcgacgc gcggctctgg
    26581 tcggagacta cgcgcgtcga tctgcgcgtg gccgaggtgc cagcgccgcg gcccggcgac
    26641 cgcatcgaga tcgacggcga cgccttcctc atccaaggcg agcccgtccg tgatcgtgaa
    26701 cggctggtct ggaccatcga cctgcgcccg gcatgaccgc gatgaagctg aagctcgaca
    26761 tcgatcccga catcgtcgcg atgatggcgg ctgaggtttc ggcgggcgag cgcgccgtgt
    26821 cggccgcgat ccgcgaggcc gggaccgggc tgaaggccgc ctggcggctg cagatcactg
    26881 gtgcggggct tggggcccgg ctcgcccgca ccatccggtc ggagcagttc cccaaggtca
    26941 cgcccagcct caacgcggca gccgtggtct ggtccaacgc cccggtcatc gtcggcgcgc
    27001 acgacaccgg cccgctgatc cgctcgaaaa atggcttttg gctggcgatc cccacgcccg
    27061 ccgcaggcaa gtccttgcgt ggcggtcgga acacgcccgg cgaatgggaa cggcgcactg
    27121 gcctgcgcct gcgcttcatc tatcgccgca gggggccgag cctgctggtg gccgaggggc
    27181 ggctgaacac caagggccgc gccgtcgcgt cacggtcaag gaccggccgg ggcctcgtga
    27241 cagcaccgat cttcctgctg gtgccgcagg tcaagctgcc gaagcggctg gatctggcgc
    27301 gggacgcggc gcgggcgcat catgcggtgc cggggttgat cgtcgcgaac tgggtggagg
    27361 gaacgtcttg tgacgaagta aacccgctca gggacgcagg actacaatag caacttgacc
    27421 cccgatgcca gcagcagcgc ggccaggatg cctcgcagcc agcggtccga gaggtatcgg
    27481 cttccgacga acgcgccaac tgtgccccca accgcgactg ccgcaagcca caagggcagc
    27541 gatgcgggga tctgatccca ataggcgtag gcaccgatca gggcggccgc agaattcatc
    27601 agattgtaga gcgctgtcgt tgcggccgtc tgatgcgccg tgccccatct catcgcaaaa
    27661 atgactggcg cgagaaaaac accgccaccg gtccctgtcg ttcccgatac gaagcctatc
    27721 agcgcccctg tcgccagagc agccaggaat ggcggcgtcc tgggaggtgc gacgtttcct
    27781 gcggatcttt tcatcactga tcgtgccatc tgcaacgcgg aaagcaccag gatcgcaccg
    27841 acgatagggt agtacacccc ttccgccaac tggatcgacc caccaagcat cgagaacggg
    27901 aagcccagaa cggcaaatgg atagatgtgg cgccatgaca atcggccgga cttcatgaac
    27961 cacgccgtgc cgattgcggc caccatgaga ttcagggcga gcgcggtcgt tttcatggcc
    28021 aacggcgcga ctccgaatag tgccatgatc gcgatatagc cggacgctcc tgcctgtcct
    28081 acggcggcgt agatcacggc aattacgaga aagacgccgg caagccagaa tacttcggtg
    28141 tccaatactc tctgcgcctc cacggcaaag catgactcgg ccacggccgc acgtgcccga
    28201 aaatcggacg aaggttcgtg cgccttccga tcaactatcg caattggctc gagcaatgcc
    28261 caccccccgc gaaaccatcc tcgccgcgct gcacgcgcgg ctttcgacgt tgcccgccgc
    28321 cgccctgcgc ggtgacgtgc tgccagagcg cgtgccaacc gcaggcctcc tgatcctgcg
    28381 cgacggcgag ccgggggaac ccgaggtgac gctgtcgccg ctgcgctacc actatcagca
    28441 ccgcgccgag atcgaggcgg tcgtgcaagg tgccacccgt gacgctacct tcgacatcct
    28501 ctgcgccagc atcggcgcgg cgattgcagc cgaccgcacg ctgggaggcc tctgcgattg
    28561 ggtcgaggca gaagcgccgc gtccggtcga tctgccggtc gagggtgccg ccagcctgaa
    28621 ggcagcggtg atcccggtca tcctgcacta ttccacggcc gattcgctgg cctgaccccg
    28681 aataacgaaa ggagactacg atggcacgag cccatggggc gcgggcgcag atggcgcttg
    28741 cgttcgaatc tgtctatggc accgcgcccg cttcgggcta ccgcacggtg cccttcgcca
    28801 gcaccacgct tgggtccgaa cagccgctga tcgcctcgga actgctgggc caggggcgcg
    28861 atccgctggc cccgatcaag gatgcggtca ccgccgatgg ggatgtggtg gtgccgatcg
    28921 acgtcgagaa cttcggcctc tggcttaagg cggccttcgg acagccgacg accaccggca
    28981 cgacgcccaa gacccacacc ttccagtctg gcaactggac gctgccgtcg atggccatcg
    29041 agacagcgat gcccgaagtg ccgcgttacg cgatgtacac cggctgtgtc tgcgatcagc
    29101 tgtcctggca gatggcgcgg tcggggctgt tgaccgccac ggcccggctg gtggcgcaag
    29161 gtgaaagcgt cgcggcggcc acggccgcag gcacgcccac ctcgctggcg ctgcagcggt
    29221 tcgggcattt caacggggcg atcacccgca atggatcgcc gctcggcaat gtcatctcgg
    29281 ccgaggtgac ctattccaat ggcctcgacc gcatcgagac catccgctcg gacgggcgca
    29341 tcgagggggc cgaccccggc atggccgcgc tgacgggccg ggtggaagtg cgctttgccg
    29401 acaccacgct gatcacgcag gccatcgacg gcacgccgtg cgagttggtc ttcgcctgga
    29461 gcctcggggc caacgccagc ttcaccttca cggcgcatgc cgtctacctg ccgcggccgc
    29521 gcatcgagat cccgggcccg cagggcatcc aggcaacctt cgactggcag gcggcccgcg
    29581 ccaccagtcc cgcccggatg tgcaccgccg tcctcgtcaa caccgtcgca acctattgag
    29641 aaggcacgcc atgctgaccc tcgacctcac gaacgcgccg cagtggtgtg acctcattcc
    29701 cggcgtgcgt gtgaagctcc gcccgctgac cacggccctg atggtctcgg cgcggggcga
    29761 tcccgcgatt gccgacctgc ctgagggcgc tgcgaccgag gaagccgcgc tcgccatggc
    29821 caaggcgctg gcccggcgcg cgatcctcgc atgggagggg atcggcgatg ccgatggcag
    29881 tcccatcgat ccgggccccg aggccatcga cgcgctcctc gacctctggc ctgccttcga
    29941 ggcgttccag acaacttacg tcgccaaggc cctcctgctg gacgcggaaa aaaacgcctc
    30001 tgcgcccttg ccgactggtc cttcggcggg ggcgaaggct actgcgcggc ctgtgctgga
    30061 ccctgtcccg actgccccgc acggctgaac cggccgctaa cgctcgaagg cgcgcaggtc
    30121 tgggacctgg cgcagcgcct tggcggccag atgcgcgtca tccccggcgc tgtgatcggt
    30181 tgggacatgg gtgcggcgct ggccctgggc gcggccctcg gcatttcccc gcctgccatc
    30241 gccgaactgc tgcccgcctt cgaggcggtg atggtccgcc gcgtcaacga acagatcgcg
    30301 gccagccgcg actgacccta tcccaaccgg agccccgatc ccatggccga gaaacgcgtc
    30361 tccgtccggc tcgccgccgt tggcggtcgc caggtgcgcg ccgagctgga aggtgtcggt
    30421 gaggccgggg cccgtggctt cggccgcctg tcacgcgaga tggaactggc gaacacccga
    30481 cttgcggcct tcgcgcgtcg cgcgggcctc gcactcgggg ccgccgctgc cgccgccacg
    30541 gcctcgctcg ggctgatcgt ccggtcgacg gccgagagcg ccgcgcaagt ccgacagttc
    30601 gcgcaggtcg ccaacacgac gcccgaggcc ctgcagcgct ggtcggccgg ggcgcggacg
    30661 gtgggtatcg agcaggagaa gctggccgac atcctgaagg acgtgaacga ccgggtcggg
    30721 gatttcctgc agaccggcgg cgggccgatg gcggatttct tcgagaatgt cgcgccgcgc
    30781 gtgggcgtca cggctgacca gttcgcgagg ctttccggtc ccgaggcgct gcaactctac
    30841 gtcgacacgc tggaacgcgc gggactcagc cagcaggaga tgaccttcta tctcgaggcc
    30901 atggcctcgg acgccacgcg gctgatcccc ctcctgcgca atggtggggc ggagatgacg
    30961 cggcttggcg accaagcctc cgaccttggg gcggttctgg acagcgatgc gctggaagcc
    31021 ctgcgccgca cgcagctggc gctgggcacc gtatcgctgg tcttcgacgg gttgcgcaac
    31081 cgcatcgccg tcgccgtggc cccgaccatc gaggcgctcg ccaatgcctt cgttgcgctg
    31141 gcctcggacg gcggcatcct gcgctcggcc atcgacgggc tgatcggcaa tctcgggcgt
    31201 ctcgcctctt atgccgcgac tttcgccgcc gtcatggccg ggcgctgggt ggcgggcttg
    31261 gccgccgccg ccctctccgt acgcgggctc gcaacggcgc tcgtgttcct gcgcggtgcc
    31321 ctcatccgca ccggcatcgg ggcgttgatc gtcggcgcgg gcgagctggt ctaccagttc
    31381 tcgcagcttg tcacccgtgt cggcggcgtg ggcgaggcct tccgcctgct cggcgatctg
    31441 gcccgcgagg tctggtcccg tatcgggctg tcgctggacg ctgccctcgc gcggatggcg
    31501 gccgggtggg aggggctgaa ggcggccggt ctctcggccc tcgagggcac catcgcaggc
    31561 gtcgtcagct tcggcgaccg gacggccgcg atcttccaag gggcctatga tgcggccgtg
    31621 gcgatctggg gcagcctgcc cggtgccatc ggcgatttcg ccttccaggc cgcaaacggg
    31681 ctgatctcgg gcgtcgaggc gatgctgaac ggcgtcgtca cgcgcatcaa cagcttcatc
    31741 gagaccctga atgccgcgct ggccctcctg ccggaatggg ccactggcga aggtggggtg
    31801 cggattggaa cgctcgatcc ggtggaactc ggccgcatcg gcaatccgtt cgagggcgcc
    31861 gcgaccgcag ccggtgccgc ggccgcggat gccttctcgg ctgcgctggc acgcacctat
    31921 ctggaaccgc ccgatcttgg cctcggcgcg atggccgagg atgccctcgc tcgggccgat
    31981 gggttccgcg aagcggcagg catgctcgcc gatgctgccg gtcggccgct ggccagctgg
    32041 caggcgttga aggatgccgt gaccggcaca gggaaggaag ccgaggccgc actcgccgat
    32101 gcggccgcgt cggccgatgc tctcacggcc gggctgaatg acacggccac cgccgccgat
    32161 agcgcgggcg gtgccgcgca cgacgctggg gccgctgcag ccgaaggcgc ggacaccgcc
    32221 ctgatcggct ggcaggccgt caccgcggcg ctcgccgact acgccgcgaa ggctcgcaac
    32281 attggcggcg atatcggcag cgcgctggtc ggggcgtttc agagcgccga gaacgccatc
    32341 ggcgacttcg tgaagaccgg caaactcgac ttccgagatc tggtcacatc gatgatcgcc
    32401 gatctcgcca agctcgccgc ccggcgtttc atccttggcc ccatcgccaa cgccctttcc
    32461 ggcgcgctgg gcggggcagg cgggattttc gcaaacatcc tgcatgcagg cgggatggtc
    32521 ggcggcccga gccccggccg gatggtcccg gccctggcat tcgcgggcgc gtctcggatg
    32581 cacaccggcg gttgggccgg actgcgcccc gatgaagtgc ccgcgatcct gcaacgcggg
    32641 gagcgggttc tctcccggcg cgaagcagca agctacggcc aggcgggcgc gcccaccgtc
    32701 aacgtcacga tcaacgcccg cgacgccgag agtttccgcc agtcccggac gcaggtcgcc
    32761 agcgacatcg cccgagccgt gtccctcggg cagaggggga tgtgatggcc ttccacgagg
    32821 tccggtttcc ggacaacatc agccgcggcg cacgcggtgg ccccgagcgg cgcacccaga
    32881 tcgtcgagct cgcctcgggc gccgaggaac gcaacgccag ctgggccaac agccgccgcc
    32941 gctatgacgt cgcctatggc attcgccgcg ctgatgatct ggcggcggtc gtcgccttct
    33001 tcgaggcccg caacggccgc ctgcacggct tccgcttcaa ggactgggcc gatttcaagt
    33061 cctgcctgcc gtcgcagacg ccggggccga ccaaccagcc gattggcacc ggcaacggat
    33121 cggccaccct gtttcaactg accaagcgct acacttccgg cgcgcagtcc tggacgcgct
    33181 cgatcaccaa gccggtggcc gggaccgtca ccctagccct gaacggcacg ccgcaggcct
    33241 ccggctggtc ggtttccact gcgacgggcc tcgtcacctt caccaccgcc ccggccgcag
    33301 gcgtcgcgat caccgcaggt ttcgaattcg acgtccccgt ccgcttcgac actgacgccc
    33361 tcgacgtcac gctcgatctc gaacgtctcg gatcgatcac cacgatcccc ctcatcgaac
    33421 tccgcctctg aaggaccgat cccatgtccg aacccacgac cgtgcgcatg ggcgcactgg
    33481 ccgcctacct gagccttgcc ctcgcgctgt cggcgcaggg cggggccgcg atctggtggg
    33541 cgggcacgca gaacacccgc atgacgtcgc tcgaggcgcg ggtggccgaa ctgctctcca
    33601 cctcgccgct ctaccaccgg cagatcgtcg aagccgaccg ccgcatcgcc gtcatcgacg
    33661 agcggatcgc aaacatcctc gcccggatcg aggcgctgac cgccgcgctc gaacgccgcc
    33721 acgacgtccc ctgatttccc aaaaggacca ccgccatgca gaccaccgac cgggggcttc
    33781 tggccctgat ccggcacgaa ggcgtcgtgc ccggacccta tctcgacgtg agggacgtct
    33841 ggacctttgg catcggccac accgctgctg ccgggccgcc cgatccggcg cgcatgccac
    33901 gcgggatgcc cgccgacacg caagccggga tcagcgaggc gtttcggctc tttcgcaccg
    33961 acctcgcgac ctacgaggcc gaagtgctgc gcgcggtgaa ggtgccgctg gaaccgcacg
    34021 agttcgatgc gctggtctcc ttccactaca acacgggtgg catcgccaag gctgcgctga
    34081 cacgtcacct gaacgcaggc aaccgcgcgg cggccgcagc ggccttcatg ggctggctca
    34141 agcccgccgc cattcggtcc cggcgcgagg cggaacgcga tctcttcgcg aaaggtatct
    34201 acccgaccgg caccgtcccg gtctgggccg tcgaccgcaa cggcagggtg gatttctcgc
    34261 ggccgatcag gcggctgacc gaggccgagg cgctggcctt gctgcgcccg agcggcacgc
    34321 caatgccgcc tcccacccat cccgccaccg cgcccagctg gtggcagcgc ctcgccagcc
    34381 tcttcaccgg aaaggaaacg acatgaactg gacctttgcc cgcggcctcg tctatctcgc
    34441 ctgccttatc gcctccggcc tcgcgatggc ggggctggcg gatttcgacc tggcgaccgg
    34501 aaccttcgac ctcaggccct tcaacctcta tgccctgacc ggcgcggcag gcggggtcgt
    34561 ctcctcggcg ctggcctcga tcgcgctctg gcgcggctgg gggcggaagt gaagtcgctc
    34621 ccgccagcac tgcaggccca tctcgacgaa ggcaccacga cgctcgcctg gtgctggcgg
    34681 atcacccggg cggacggcgt gaccttcggc ttcaccgatc acgaccggac gctgtcgttc
    34741 gacgggaccg agttcgaacc ggaaagcggg ctgacggcgt ccgaagtccg gtcggggtcg
    34801 gatctgtccg tggatgcgca ggatgcccaa ggggtgctgt cgtcggaccg gatcaccgag
    34861 accgacatcc tcgacggccg gtgggacaat gcggcagtcg aggtctggcg cgtgaactgg
    34921 tcggccccgg cgcagcgcgt gctcctgcgc cgcggcgcca tcggtcagat ccggcgcggg
    34981 cggctcgcct tcgtcgccga ggtcaggtcg ctggcgcaca tccttggcca gaccgtcgga
    35041 cgaacgttcc aggccagctg cgacgccgcg ctgggtgatg cacgctgcgg cgtgaacctt
    35101 gaggccccgg ccttcaaggg catcggcgcg gtgatcgatg cgctgcgcga ccgagccttt
    35161 acagcctccg gcctcggcag tttcgcggcg gggtggttcg ccttcggtct cgtcgaatgg
    35221 tcgactgggg cgaatgccgg gcgacgggtc gaggtgctgt cgcatgatct cgtcgacggt
    35281 ctggcgatcc tcaccctgct ggaagccccg gtgcggccga tcatggcgac ggatgctttt
    35341 gtggtccggg cgggctgcga caagcggatc gcgacctgcg ggacgaagtt cgccaatgtc
    35401 gccaactttc gcggcttccc ccacatccca ggtcaagacg cggtcctgcg ctacgctagc
    35461 aaggacggcg gccacgaggg agctgtgctg tgaaggccgc cgatccgacc cgcgtcatcg
    35521 ccgctgcccg atcctggctt ggcacgccct atcacgacca ggcgagcttg cgcggggtcg
    35581 gctgcgactg cctcggcctc gcgcgcggtg tctggcgcga cgtggtcggg ccggagccct
    35641 tcccgatccc gccctacagc cgggattggg gcgagaccgg tccgcgcgag gttctggcgg
    35701 atggagcgcg ggcgatgatg ccggagatcg caccggcaga tgccccaccc ggcgcgctgg
    35761 tcctgttccg catgatgccc cgcgctatcg ccaagcatgt cggcatcctg accggaccgg
    35821 gcaccttcct tcacgcctat gagcgactag gcgtgatcga ggaaccgctg acgcccacat
    35881 ggcgacgccg catcgccttc gccttcctct tccccgctcg ctgagatttt cccatggcca
    35941 cgcttgtcct cggcgctgtc ggttccgcca tcggcggggc gttcggtggc gcgatcctcg
    36001 gtttttccgg agccgccatc ggcggtttca tcggctcgac catcggttcg gtcgtcgata
    36061 gctggatcgt gtcctcgctg gcgcccgcgc agaagatcga gggccagcgc ctcgacagct
    36121 tgcggatcac ctcggccacg gaaggcgcga tcatcccgcg cctttacggc cgcatgcgca
    36181 ttggcggcaa catcatctgg gccacggatt tccgcgagga gaccaagacc acgacacagg
    36241 gcggcggcaa gggcggcggc ggtggccggg tccagacgac ggaatacctc tactacgcct
    36301 ccttcgcggt cgccttgtgc gaaggcccga tcaccggcat cggccgcatc tgggcggacg
    36361 gcaagccgct cgacatgacc gggatcacct ggcgctggta tcccggcgac gaagcgcaag
    36421 ctgcggaccc cttcatcgcg gccaaaatgg gggtgaccaa taccccagcc tatcgcggga
    36481 cagcctatgt ggtcttcgag gaactggcgc tctcgaacta cggcaatcga ctgccgcagc
    36541 tttcgttcga ggtcttccgg ccgctcgcgg atcccgacac ggccgagggg ctggtcaaag
    36601 ccgtgaccat gatcccggcc tcgggcgagt tcacctatgc taccgaagcg gtccgcaaga
    36661 cagtcggggc cacgaccacc atctttggcc agacgacagg cggcaccacc tcggccgaga
    36721 acctgaacgc gctgcccgat gaggccgata tcgtcgtggc cctcgaccgt ttgcaggcca
    36781 tggccccggc cgtcgagagt gtcagcctcg tcgtcgcctg gttcggcaat gacctgcgcg
    36841 cgggcaattg ctcgatcaaa ccgggcgtcg aggtggcgac gaaggtcacc agcccaaagg
    36901 tgtggacggt caacggcgtg gcacgggccg ccgcccatct cgtcagccgc gatgccgagg
    36961 atcggcccgt ctatggcggc acacctgcgg atttcgcggt ggtgcaggcg atccgcgaga
    37021 tgaaggcgcg cggcctgcgc gtcaccttct atcccttcct gctgatggac gtgccacccg
    37081 gcaacacgct gccgaacccc tacagcgcga atgccgcgac gccgggccag ccgagtttcc
    37141 cgtggcgggg ccggatcacc tgttccccgg cgtcgggcta tgccggaact gcggacaaga
    37201 cagcagccgc cgcaacacag gtctccagct tcttcggtac agccaccctg gcgcagttcg
    37261 cagtatcggg cgacaacgtg aactggaccg gccccgcggg tgactggggc ctgaggcgca
    37321 tgatcctgca ttacgcccat ctctgcacgg tggcgggagg tgtcgatgcc ttcctgatcg
    37381 ggaccgagat gcggggactg tcgacgatcc ggtccagcgg cagcgcctat ccggccgtga
    37441 cggcgttcaa ggcgctggcg gcggatgtaa agtcagtcct cggcgcgggc accaaggtcg
    37501 gctatgcttc cgactggtcc gagtatttcg gccaccagcc cggcgatgga acaggggacg
    37561 tgttcttcca cctcgacccg ctctggtcgg acgcgaacat cgacttcatc ggcatcgaca
    37621 actacatgcc gctctccgac tggcgcgacg ggttcgacca tgccgacgcc ctcgagggct
    37681 ggcccggcat ccatgaccgg gcctacctgc aggccaacat tgccgggggc gagggcttcg
    37741 actggttcta tgccagtgcg gccgacaggt cggcgcaact gcgcacgccc atcaccgacg
    37801 gcgctgcagg caagtcctgg gtcttccgct acaaggatct ccgcgcctgg tggtcgaacc
    37861 cgcatttcaa ccgaccgggc gggatcgaga gcggcacgcc gacggcatgg gtgccgcagt
    37921 caaagcccgt ctggttcacc gagcttggat gccccgccat cgaccgaggc acgaaccagc
    37981 cgaacgtgtt cttcgacccg aagtcctccg agagcttcac gccttacttc tcgcgcggct
    38041 ggcgcgacga cgccatccag cgtgcctacc tcgaggccag ttacctctgg tggggcacct
    38101 cagcgaacaa tccggtttcg gccatctacg gcgaccggat ggtgcatgtg ccggaatgcg
    38161 ccgcctggac ctgggatgcg cggccctatc ccttcttccc cgaactgacg ggcatctgga
    38221 cggacggccc caactggcgg ctcggtcact ggctgacagg tcggctgggc gcggtgtcgc
    38281 tcgccgcgct cgtgcgccac ctctgcatgc gcgccggtct tgcggaaagc ctgatcgacg
    38341 tttccggcct ctggggcgcg gtcgagggct atgtcatcgg cgcgctggaa agcccgcgcg
    38401 cgtcgatttc tactttggcc cgccacttcg gcttcgatgc catcgagacc gagggcgtga
    38461 tccgcttcgt catgcgcggc cgggcatcca gcctgaccct atcggtcgac gatctggcct
    38521 ccagccgcga gggtgaggtg ctggaactga cgcggggcca ggaaaccgag ctgccgcagg
    38581 cgctgaaatg gcaactagcc cgggccgacg aggactacga cgccgcgctg gtcgaggcgc
    38641 gacgcatcac cgtcgatacg gcgcggatca catcggagag tttcccgatg gccgttccgc
    38701 cggaagaggc ggaacgccgc tgccgccgcg ctctgctcga agcctggact gggcgcgaga
    38761 gcgcaatctt ccgccttccg ccctcgcggc tggcgctcga tcccgccgac gtgatccggc
    38821 tcgcccatga cgggcgggag atcgagttcc gtctcgtctc cgtcgcggat gccgaggcac
    38881 gcggagtgga agcgatccgc caggaccgcg cgacctatga tctgccgccc ggcgatccgc
    38941 gtgcggcctc gctgacgcgc ccggtcgtgt tcggagcgcc cgacgcgata gtgatggacc
    39001 tgccgcaact gaccgaggat cagccggcgc atcgtccctt cgtcgcagcc catgccgttc
    39061 catggcccgg cgagatggcg gtgttccgca gcggctcgtc cgatggcttc gagctgctga
    39121 ccaccttcgg cggtcgggcg cggatcggcg tcctggtttc ggatttctgg tcggggccga
    39181 cctcacgctt cgatctcggc aacgtgctgg tggtcgatct gctttcgggc acgctggaga
    39241 gcgtcacgga tctggcgctg ttcagcggcg ccaatgcact cgccatcgag agcgcaccag
    39301 gcatctggga aatcgtgcag gcgggtgcgg ccgagttgct ggcgcccggt cggtatcgtc
    39361 tgacccggct cttgcgcggg cagcgcggaa ccgagggtgc gatgggcaat ccggcgcccg
    39421 ctggtgcgcg ggtggtcgtg ctggacgaga gccttgcctc gctgccggtc gccgaggccg
    39481 atctcgggct tccctggaac tggcgcatcg gcccggcaag ccgtccggtc agcgacgaga
    39541 cctatgttgc cacgagcttc acgcccgagg gcgtggggcg ccggccgttc tcggtcgccc
    39601 atgtcgagca gccatggcga aagccacgca caccgggtga tctcacgatc cgctggaccc
    39661 gccgttcgcg atccctctcg gcggacaact ggggcaccgg cgaggtgccg ctctccgagg
    39721 aggtcgaagc ctatgaggtc gagatcctcg acggcccggc cgtcaagcga accttggccg
    39781 ccgccagcac cagcgtagtc tacgccgcca cccagcagtc cgccgactgg ggcgcaccgc
    39841 tcggacccgg ccagacgctg gcaatccgca tcttccagct ctccgccctg atcgggcggg
    39901 gcgcagcgaa aaccgtgacc ctcagcttct gaaggctttc cccatgtccg acacgacgac
    39961 ccatctcctg ctgccctaca tcctgacggc gcaggcccag aagcatgtca cccacaatga
    40021 ggccctgcgg ctgctcgacg ggctcgtcca gctctccgtt ctcgaccgga acctgaacag
    40081 cccgccaggc agccccgccg atggcgaccg ctacatcgtc ggctccggcg ccaccggcga
    40141 ctgggcgggc tgggatctga gcgtggcgct ctggacggac ggcgcctggc tgcgcctgcc
    40201 gccccggacc ggctggcggg tgtgggtcga ggacgaggac ctgttgctgg tctacaacgg
    40261 gtctggctgg gccgggacaa ccccggcatc gctgcagaac ctcgcgctcc ttgggctggg
    40321 gacgacggcg gatgtgtcga acccattctc ggccaagctg aatgcggcgc tctggacggc
    40381 gaagaccgtg gccgagggtg ggaccggcga tctcttctac acgatgaaca aggaggctgc
    40441 gggcgacgat ctcgggctga cgctgcagac cggcttcgtg accaaggcgc tggtcggcct
    40501 cttcggttca gacaagttcc gcctcgcggt ttcggctgat ggcagcagct tcttcgacgg
    40561 gctgatcgtc gacaacgcca ccggcatcgt cgatcagccc cggctgccgc gcttcaaggg
    40621 ctataccaac tacgacaact atgtcgccgt cgacagttgg acgaagatcg gcatcaataa
    40681 caccgactat aacgatcagg atgccttcga tgccggcaac aaccgcttcg tcgccccggt
    40741 cgatggcacc tacctcttcg gcgccacgct gctctacaag gtcaattcca gcaccaatgc
    40801 ccggatgcgc gggcgactgg tgctgaacgg atcgaccgaa atccggggat cgcggggcga
    40861 gatttccggg gcccatgcct ccgaggcgac ggcgctctgg ctgcagacca tggtgctgct
    40921 cgcacagggc gacaccgtcg agctgcaggg caccttccgc gcggcggatg ggtatttcgc
    40981 cgccgatcac tcctcgttct ggggcgcaaa gatcggctga gggaggcatg ctattacact
    41041 tcaatgaccc aaggatgact tcgtccgcat gccagagcac gggatcgtcc gaatgtcggt
    41101 atgtctccgt ccagttccat tatgtggaca cacatgccga ggggatcagc gagaaaaccg
    41161 agcaaagggc gttgttgcag tcgaatcaaa gaactgggcc tcgtggtcat tccagaccac
    41221 cgtgtgttgc gattgctgac agccgcaact cgtttgcgct gactccacat acagcgcgcg
    41281 ggcgcgccgc tccttcaacc ggcacccagt atccggctag tggcggcgcg cccgtcaaac
    41341 atcgcagata gccacctatg ggatacctgc gtggtcggcg atatgtccgc cgaccgtggt
    41401 gggctccgag cgggttcgcc gccatcccca ccgccgcact tgatccggcc caccgtccgg
    41461 cgtctcctgc ggtccccgcg cttatcgggt ccgggtcccc atcatctgct gccagcccgt
    41521 caatcggggc tattggtttc caccggtgtg atctcagtaa ttgtcttaaa ctcgccgaag
    41581 aattctggat ggttctgcgc gagataccgc accacacgag cgttcccgag gagcctgccg
    41641 acatatcctt tgatcacggt caaatgcagg tgatcctgac cgtatgtgtc ctggatcgaa
    41701 gcgatgccct cctgcagccg ggccagttcc tgttccatcc gcgccatggc ttctggtgtg
    41761 atgcccttga ccttcttcgg cttcgacgac tcgagcaatt gcgattgcgg tgttcccgcc
    41821 aggatcgcat ttacataggc tacggaatag ttgttcgcgt tcacgagcag ttctgcggtc
    41881 tcaatctggc gcatggtctt catc
//
