# Supplementary material for: Characterization of the virome of Paracoccus spp. (Alphaproteobacteria) by combined in silico and in vivo approaches
Source: Sci Rep. 2019 May 27;9:7899. doi: 10.1038/s41598-019-44460-4 (PMC6536676; doi:10.1038/s41598-019-44460-4)
Supplement: Supplementary file 2 — Supplementary Dataset 1 [file 41598_2019_44460_MOESM2_ESM.zip › vB_PbeS_Pben1.gb]

LOCUS       MK291441               39879 bp    DNA     circular PHG 13-JAN-2019
DEFINITION  Paracoccus phage vB_PbeS_Pben1, complete genome.
ACCESSION   MK291441
VERSION     MK291441.1
KEYWORDS    .
SOURCE      Paracoccus phage vB_PbeS_Pben1
  ORGANISM  Paracoccus phage vB_PbeS_Pben1
            Viruses; dsDNA viruses, no RNA stage; Caudovirales; Siphoviridae.
REFERENCE   1  (bases 1 to 39879)
  AUTHORS   Decewicz,P., Dziewit,L., Golec,P., Kozlowska,P., Bartosik,D. and
            Radlinska,M.
  TITLE     Insight into the virome of Paracoccus spp. (Alphaproteobacteria)
  JOURNAL   Unpublished
REFERENCE   2  (bases 1 to 39879)
  AUTHORS   Decewicz,P., Dziewit,L., Golec,P., Kozlowska,P., Bartosik,D. and
            Radlinska,M.
  TITLE     Direct Submission
  JOURNAL   Submitted (12-DEC-2018) Department of Bacterial Genetics, Institute
            of Microbiology, Faculty of Biology, University of Warsaw, I.
            Miecznikowa 1, Warsaw 02-096, Poland
COMMENT     ##Assembly-Data-START##
            Assembly Method       :: SPAdes v. 3.9
            Sequencing Technology :: Illumina
            ##Assembly-Data-END##
FEATURES             Location/Qualifiers
     source          1..39879
                     /organism="Paracoccus phage vB_PbeS_Pben1"
                     /mol_type="genomic DNA"
                     /host="Paracoccus bengalensis DSM 17099"
                     /db_xref="taxon:2500567"
                     /country="India"
     misc_feature    1..20
                     /note="attachment site in intergenic region"
     gene            158..229
                     /locus_tag="pben1_p01"
     tRNA            158..229
                     /locus_tag="pben1_p01"
                     /product="tRNA-Val"
                     /note="tRNA-VAL(TAC)"
     gene            complement(236..1381)
                     /locus_tag="pben1_p02"
     CDS             complement(236..1381)
                     /locus_tag="pben1_p02"
                     /note="tyrosine recombinase XerC/XerD"
                     /codon_start=1
                     /transl_table=11
                     /product="integrase"
                     /protein_id="AZV00159.1"
                     /translation="MAAELRLEKYVQRKVRAGREFFYFRVVRNGKEERAPLPHPFSAE
                     YRAAYDDAHRKVFGAAPGEAESPTGIAAMIRQHRDSERYKTLPRQSKAMRDLALALME
                     ARWGSFEAGAIRPIHVQALYDSLADRPATANRRLDDISAVFAWSKPRGFVDANPCSGI
                     DRVQSEGAYEPWPEDALQTLIGKGKREIVKVALVAIYTGQRRGDVVLRLSDSRIDGGT
                     WYLQQGKTRNATPIPLHPVVLSILDMERAGRRKAGVVDPRRPLLTNSRGRPWTSSGFG
                     ASWRTELIRLKLRPDRKDKYEEGAFAPTFHGLRHTNATQIANAVARNPEVFGGIQRVK
                     SMLGHLSEKMAKHYARRAEVEHMNAETLLLIPEIGSTPAWIGEQDEA"
     gene            complement(1371..1643)
                     /locus_tag="pben1_p03"
     CDS             complement(1371..1643)
                     /locus_tag="pben1_p03"
                     /codon_start=1
                     /transl_table=11
                     /product="hypothetical protein"
                     /protein_id="AZV00160.1"
                     /translation="MGKHQHIQPATVPERVTLEPRIIAYVGSRTLCEMLDISESTLWE
                     WVRKGHLPRPVKIGVSSRWKWAEVEKRIAPEDQGDDDPILRASRGG"
     gene            complement(1687..1938)
                     /locus_tag="pben1_p04"
     CDS             complement(1687..1938)
                     /locus_tag="pben1_p04"
                     /codon_start=1
                     /transl_table=11
                     /product="hypothetical protein"
                     /protein_id="AZV00161.1"
                     /translation="MAERDYVSTPVADSLGLRDIILGLAADLQQLRDGKISPNEALAR
                     AALAKQMFNGVRLYMQAVKTIEAAARDVSAPTAIEGGGE"
     gene            complement(1931..2182)
                     /locus_tag="pben1_p05"
     CDS             complement(1931..2182)
                     /locus_tag="pben1_p05"
                     /codon_start=1
                     /transl_table=11
                     /product="hypothetical protein"
                     /protein_id="AZV00162.1"
                     /translation="MPIYPPRPDPFECAICGKQRPLRWQDPAQTDYPPICWGCEQHSY
                     RTGPINRNPDMRIVKQIGALAEVIADEANRKIYQEARYG"
     gene            complement(2182..2889)
                     /locus_tag="pben1_p06"
     CDS             complement(2182..2889)
                     /locus_tag="pben1_p06"
                     /codon_start=1
                     /transl_table=11
                     /product="hypothetical protein"
                     /protein_id="AZV00163.1"
                     /translation="MADRPILFSAPMVRAILREIAAPGTGKTQTRRLLNVDPAWHLDQ
                     RRRAAAEAGHYWFTEDLDMPGGLHVVPRFAPGDRLWVREAWCLDAQMDHVAPSKCSPY
                     EPRGYPANDWIIEPACMMIRAGKLRPGIHMPRWASRLTLHVTDVRVQRLQDISEDDAR
                     AEGIERLKSGRGYYDHTVSKGAVRAGIWHHKATDAFEVLWDSLNAERAPWASNPWVVA
                     VTFRPVLTNIDSEEGQA"
     gene            complement(2889..3176)
                     /locus_tag="pben1_p07"
     CDS             complement(2889..3176)
                     /locus_tag="pben1_p07"
                     /codon_start=1
                     /transl_table=11
                     /product="hypothetical protein"
                     /protein_id="AZV00164.1"
                     /translation="MADDDYFTVLPTSCTIPTRGALAIYCGDKPRRTADGRTSIPLRA
                     PLLLMPQDMWADPEETMLKVADVLNRHAAVFFPSAEERQAEHDRAVLAGER"
     gene            complement(3169..3336)
                     /locus_tag="pben1_p08"
     CDS             complement(3169..3336)
                     /locus_tag="pben1_p08"
                     /codon_start=1
                     /transl_table=11
                     /product="hypothetical protein"
                     /protein_id="AZV00165.1"
                     /translation="MSDRWIKQPGPGQMRGEGEWVEFLGTDAEWEWLRGTGFPPTAEG
                     EKPEECEVGDG"
     gene            complement(3329..3724)
                     /locus_tag="pben1_p09"
     CDS             complement(3329..3724)
                     /locus_tag="pben1_p09"
                     /codon_start=1
                     /transl_table=11
                     /product="hypothetical protein"
                     /protein_id="AZV00166.1"
                     /translation="MTGPIVSVEIGRSTWQGPAEEAPGREGENARLATREELLAGEIL
                     AELTRARAKFPGKNVTFAALVEEVGELATATFEESADRVRKEAVQVAVMAMRMVLDGD
                     HCFEPWRAEKGLDPLDPELRAQAEGRDHV"
     gene            complement(3721..4152)
                     /locus_tag="pben1_p10"
     CDS             complement(3721..4152)
                     /locus_tag="pben1_p10"
                     /codon_start=1
                     /transl_table=11
                     /product="hypothetical protein"
                     /protein_id="AZV00167.1"
                     /translation="MIGTELLPCPFCGGTASYTGAAVRCNNFACNTIMTPRWTKDVVG
                     SAKGGPDVRFALAKADCTRRWNQRAELAPGIAEAAKVLLDACPNPVFDHLKPVLMGEV
                     TETIEYTDEDGEEASYKRSVSWTAMKQIITLALRALSEGRA"
     gene            complement(4149..4436)
                     /locus_tag="pben1_p11"
     CDS             complement(4149..4436)
                     /locus_tag="pben1_p11"
                     /codon_start=1
                     /transl_table=11
                     /product="hypothetical protein"
                     /protein_id="AZV00168.1"
                     /translation="MNTAHRLEFFTDADGEPWACFAWGDVRPETITRERILEAAAYYA
                     DYSEDDLPLEDFEVTRFWIRNSGSSAEFDEMWCRCLAEDDRAVLVTGVQFQ"
     gene            complement(4503..5354)
                     /locus_tag="pben1_p12"
     CDS             complement(4503..5354)
                     /locus_tag="pben1_p12"
                     /codon_start=1
                     /transl_table=11
                     /product="hypothetical protein"
                     /protein_id="AZV00169.1"
                     /translation="MAQAPGTPPYVVFEAEPQKALDAAMEAARIASPVIDGPDGRTWA
                     ALPERIKLHDISDPNRLASRVRQTVTVDDRASLSAYANRYKSGRSIIIADFDALTISA
                     RLDWHEHNQGEAFPEPGHNAHAVTLALRPSEEFSRWDEMEGKIHPQADFARFLEENSV
                     DVGTPEAATMIEISRDFEATVGQVYKSAVRLDNGDRKLVFESDTKVQEGVIIPEKFTL
                     SIPIYNGEEPEELTCLFRWRAAGGGGVGLGFQWHRVEYQRRAHFTQIATAASEETGLP
                     VYMGRFS"
     gene            complement(5382..5708)
                     /locus_tag="pben1_p13"
     CDS             complement(5382..5708)
                     /locus_tag="pben1_p13"
                     /codon_start=1
                     /transl_table=11
                     /product="hypothetical protein"
                     /protein_id="AZV00170.1"
                     /translation="MARHELNFLEFIQGFRRGELLETGDQKLSELIEAIRETGNGGSL
                     SMKVSIKVNKAGQLEVVPDITIKKPTRSMGTGIYFATDDGRLTRRDPNQMDFEDELER
                     RRSSES"
     gene            complement(5712..5912)
                     /locus_tag="pben1_p14"
     CDS             complement(5712..5912)
                     /locus_tag="pben1_p14"
                     /codon_start=1
                     /transl_table=11
                     /product="hypothetical protein"
                     /protein_id="AZV00171.1"
                     /translation="MNRLLKWLRHDHLPPHLQAVVKPIDALAQEMDGTLAEGAEKTAG
                     MRKLVEAKDCFVRARIEQDEEA"
     gene            complement(5909..6106)
                     /locus_tag="pben1_p15"
     CDS             complement(5909..6106)
                     /locus_tag="pben1_p15"
                     /codon_start=1
                     /transl_table=11
                     /product="hypothetical protein"
                     /protein_id="AZV00172.1"
                     /translation="MPIRSEIVGGLRSFVELGVPGCFRRTLTGWPLWLELPPSLPCPG
                     RPAPFLSHRARRFRALHRRNA"
     gene            complement(6090..6254)
                     /locus_tag="pben1_p16"
     CDS             complement(6090..6254)
                     /locus_tag="pben1_p16"
                     /codon_start=1
                     /transl_table=11
                     /product="hypothetical protein"
                     /protein_id="AZV00173.1"
                     /translation="MTILDPQLMAERAPALIEENLRLRDLVRRMTEQLAHLGNSELLV
                     EARKVLADQV"
     gene            complement(6251..6643)
                     /locus_tag="pben1_p17"
     CDS             complement(6251..6643)
                     /locus_tag="pben1_p17"
                     /codon_start=1
                     /transl_table=11
                     /product="hypothetical protein"
                     /protein_id="AZV00174.1"
                     /translation="MTPARNHGSALDARRRRVEAEAEEIALRGMHYRRGAGVPVHDHA
                     PDDLVRIRGVPEAGLGWGEPDQRRPVSWAVVFVWLGVVLLVILGIGIGVLLGQIDWGA
                     VLDLLSPTAVQAREAGWVALSERAGVRP"
     gene            complement(6640..6906)
                     /locus_tag="pben1_p18"
     CDS             complement(6640..6906)
                     /locus_tag="pben1_p18"
                     /codon_start=1
                     /transl_table=11
                     /product="hypothetical protein"
                     /protein_id="AZV00175.1"
                     /translation="MTTAPLKTETQAAEASAAGDLMVRFRDGQDLTILNVSAKDADTL
                     FGHLANMPMDGISNCFAAIRQPERSVAINLVDVSAVRFKRRGAA"
     gene            complement(7134..7472)
                     /locus_tag="pben1_p19"
     CDS             complement(7134..7472)
                     /locus_tag="pben1_p19"
                     /codon_start=1
                     /transl_table=11
                     /product="hypothetical protein"
                     /protein_id="AZV00176.1"
                     /translation="MALSTAFLSSSSVTPPSDSQEHIKNFRQSSADPSTLKIQDGPKA
                     ACLSAATTGMKPTPCSAIPSSGSQAHRSYCCFCSGSLGASLTWPEAAKTIITGPPANS
                     AAAIMAPKIS"
     gene            complement(7475..7936)
                     /locus_tag="pben1_p20"
     CDS             complement(7475..7936)
                     /locus_tag="pben1_p20"
                     /codon_start=1
                     /transl_table=11
                     /product="CI-like repressor"
                     /protein_id="AZV00177.1"
                     /translation="MATNDAIIAPFVNRQSCENRPYHSRAISATSHTMEKIDRHWIRA
                     RLAGMPRGTQKRLADHLGIASNMMSKIMSGKRLLQQDEVPKVLSFFNARIIADEGIAR
                     DREVLLRGVDQLNSDGLRLLQRQLDEMLQTPSLVERDESTPPTNGPGEGVD"
     gene            7935..8183
                     /locus_tag="pben1_p21"
     CDS             7935..8183
                     /locus_tag="pben1_p21"
                     /codon_start=1
                     /transl_table=11
                     /product="Cro-like protein"
                     /protein_id="AZV00178.1"
                     /translation="MMEPAHTIIQICGGPQAVAEMTGRDVSRVRRWAYPKDRGGADGA
                     IPADVQGRLLQQAVKRGIPLTPGHFFPDFISPTSEDAA"
     gene            8180..8533
                     /locus_tag="pben1_p22"
     CDS             8180..8533
                     /locus_tag="pben1_p22"
                     /codon_start=1
                     /transl_table=11
                     /product="hypothetical protein"
                     /protein_id="AZV00179.1"
                     /translation="MTVHHPAPSFRSGDRSSARGHNSTGPSEMSFRKCGGEEAERAWF
                     AGLLWRAFPEARSENELAELAAEVLTSDSRPVTSRTVRNWLRRENAPHFRYVLKVIAL
                     VGAEAVFQVIDPEVQ"
     gene            8533..8685
                     /locus_tag="pben1_p23"
     CDS             8533..8685
                     /locus_tag="pben1_p23"
                     /codon_start=1
                     /transl_table=11
                     /product="hypothetical protein"
                     /protein_id="AZV00180.1"
                     /translation="MRVWWRIAQRYYAARHRRALRLAGESSAAADRFKSQSEKFFSKI
                     KGARKQ"
     gene            8682..9038
                     /locus_tag="pben1_p24"
     CDS             8682..9038
                     /locus_tag="pben1_p24"
                     /codon_start=1
                     /transl_table=11
                     /product="hypothetical protein"
                     /protein_id="AZV00181.1"
                     /translation="MSSSRKGCGGGLYIWKGQQYRGAAAVAEAAGVNARTVLYHLDRH
                     GDLSRLGIGSGGHNQKPGRRGRQVSLCGRRWNSIQAMAHDLGISSKAAHRYIRAGNVD
                     GLIRALMAKQVGGVPA"
     gene            complement(9056..9463)
                     /locus_tag="pben1_p25"
     CDS             complement(9056..9463)
                     /locus_tag="pben1_p25"
                     /codon_start=1
                     /transl_table=11
                     /product="type II toxin-antitoxin HicB family antitoxin"
                     /protein_id="AZV00182.1"
                     /translation="MRYVAFLHTDEAGGFGISFPDFPGAISDGDTVEQAIQRGERALA
                     FHVQGMREDGLDVPAPRSVDDILADPDLAEWREGAQIAHVALILDRGSPKRVNISLDP
                     GLLDAIDAEAARRGMTRSAFLSSAARAEIHAAH"
     gene            complement(9476..9664)
                     /locus_tag="pben1_p26"
     CDS             complement(9476..9664)
                     /locus_tag="pben1_p26"
                     /codon_start=1
                     /transl_table=11
                     /product="type II toxin-antitoxin HicA family toxin"
                     /protein_id="AZV00183.1"
                     /translation="MERNSRKLIKMLEADGWVRVAVKGDHWQFKHPEKPGRVTVPHPN
                     KDIKAGTVMSIYRQAGWR"
     gene            complement(9845..10075)
                     /locus_tag="pben1_p27"
     CDS             complement(9845..10075)
                     /locus_tag="pben1_p27"
                     /codon_start=1
                     /transl_table=11
                     /product="hypothetical protein"
                     /protein_id="AZV00184.1"
                     /translation="MATYYHPETGVLLNHITVQRSSLDDKEAATARLLYQQGLKQQHI
                     AAMLGTNQGRVNEALGHGNGRSGGGQGQGSLF"
     gene            10058..10291
                     /locus_tag="pben1_p28"
     CDS             10058..10291
                     /locus_tag="pben1_p28"
                     /codon_start=1
                     /transl_table=11
                     /product="hypothetical protein"
                     /protein_id="AZV00185.1"
                     /translation="MIVSGHGFSFHMAALGPSFAAGRRLHPQGDSLARVVLHLPLSGT
                     KREQFNPYLVDGSCAAPSFWGVRRLNGCGRGVE"
     gene            10288..10989
                     /locus_tag="pben1_p29"
     CDS             10288..10989
                     /locus_tag="pben1_p29"
                     /codon_start=1
                     /transl_table=11
                     /product="adenine DNA methyltransferase"
                     /protein_id="AZV00186.1"
                     /translation="MTAPSAKPLFRAISGQGATVKEPLTLMPEAPIHVRPRVEVRRAE
                     DFYPTGQPEAVRGLLARDGARIRECGGVWEPACGDGALVREIRAAGIACHASDLIDRG
                     CDGAVVADFYSFDRSPARAIITNPPFCEINARDGHGRWLRHTLDMPGWDYLALLLSWD
                     WPAARANGLGALLDARPFSYCYLMRWKLDFTGEGSPPQRNDWFIWDRNWQGTEPAFRF
                     MNREDGQALHQGVLL"
     gene            10986..11183
                     /locus_tag="pben1_p30"
     CDS             10986..11183
                     /locus_tag="pben1_p30"
                     /codon_start=1
                     /transl_table=11
                     /product="hypothetical protein"
                     /protein_id="AZV00187.1"
                     /translation="MTMDAIEALTNAVIGLAASWLVTWAVLGFSPAASAGITGMFFGL
                     STVRTFVLRRVFRRIGRGRGC"
     gene            11185..11415
                     /locus_tag="pben1_p31"
     CDS             11185..11415
                     /locus_tag="pben1_p31"
                     /codon_start=1
                     /transl_table=11
                     /product="hypothetical protein"
                     /protein_id="AZV00188.1"
                     /translation="MRKHRDRLGNAYRKGGRDGIRDLRDDLLALPEPITHADVVRVTA
                     LNISRPKFQRIDRRAQGAGSVDHQEEEHGPDC"
     gene            11399..12019
                     /locus_tag="pben1_p32"
     CDS             11399..12019
                     /locus_tag="pben1_p32"
                     /codon_start=1
                     /transl_table=11
                     /product="putative replication protein"
                     /protein_id="AZV00189.1"
                     /translation="MDPIADFWAYPLRHGDRLQSYDWMPLYVDRLLSSHFVASAIYNG
                     RRQDISTALLLWAASMKQDPAGTLPDDDIELAQLARFGTDIEGWREARAGSLYGWRPV
                     HIDDAPPGARPRLGHPLIAEIARDQFSRKRGRERGREVAAWATMKSRVRSKLREAKHP
                     RIAENEFAVEQIAQWLRDNDLYVTTENVRVAMEAVMGGPKVVSMNG"
     gene            12266..12835
                     /locus_tag="pben1_p33"
     CDS             12266..12835
                     /locus_tag="pben1_p33"
                     /codon_start=1
                     /transl_table=11
                     /product="hypothetical protein"
                     /protein_id="AZV00190.1"
                     /translation="MNSEEQAQGEKRVMQLLVEPLKKRGLAKPTTLTVAGFEEMVRDM
                     CARLAYMSEASLMALEEQVAANPGGKDRDRFPIANLILSWAADIQPPGDGASPLIRAV
                     FAHACGQAALAEGWAPELLAELRKTRRWPGGWALKTIRDAAARSVQRLQDLDARLARE
                     GELAPADREWRDQRIAVLQRCREIAEGRA"
     gene            12835..13476
                     /locus_tag="pben1_p34"
     CDS             12835..13476
                     /locus_tag="pben1_p34"
                     /codon_start=1
                     /transl_table=11
                     /product="hypothetical protein"
                     /protein_id="AZV00191.1"
                     /translation="MNAMWPRRAAVREMTIQQALEWAFAVEHARIDFDETGAHEFDRP
                     GVDTIWILQRHRELGCRVDGGGTSEPHPDAQIIAAAVEALPIGVGGRRMALLVAECAR
                     ARRVPDWREDEKLGVLPCGWDMTDDGEWLAGTRKLDAVTFRDAKSRTKTYRPVICPIS
                     YTGTAAVLANRRREYLAWYGALLHLLSTLSWCSAFTAIRLVDGLPELSPWNAY"
     gene            13642..14364
                     /locus_tag="pben1_p35"
     CDS             13642..14364
                     /locus_tag="pben1_p35"
                     /codon_start=1
                     /transl_table=11
                     /product="hypothetical protein"
                     /protein_id="AZV00192.1"
                     /translation="MLKISVDDRELQANMSRLADRDINVAATWALNDTAADVLKHVQD
                     RMGEVFDRPTRFTKNAFTIRGARPSNLEAEVIERPTVGKRHYLKVQEFGGQRGQTGLE
                     GLLDARLAYTGIIAAAVPAGGAKLDAHGNWSTGERNQALSAVQAQRDTTSNTTKVARK
                     RNKRRAGFFVPREGSKLSPGIWKRNPDGSIAKVLHFTRYMPTYDKRLGFFDGAEEVFR
                     DRLPGHLRRTFAKMVERRASPD"
     gene            14481..15167
                     /locus_tag="pben1_p36"
     CDS             14481..15167
                     /locus_tag="pben1_p36"
                     /codon_start=1
                     /transl_table=11
                     /product="terminase small subunit"
                     /protein_id="AZV00193.1"
                     /translation="MGSDAPAPDAAPKLLAVEVDDDLAEKLRRFPLPDGVLDADMNQE
                     EIAQALSTTVNTISKWIRDGMPVAQVGGNGRAYVLRLSHCWAWRHAREAEAETRSRHN
                     ENQINLLRAEFLGVDVNNPAAQLSAKERRELAEADMRWSEAQRRRGQLVPLTDVIELL
                     ESIGKIVRDGIESMPDRLERELDLAPPEVAAVGRIGADILSAIADRIDEEELQGRDLP
                     DVEPGARLLI"
     gene            15182..17362
                     /locus_tag="pben1_p37"
     CDS             15182..17362
                     /locus_tag="pben1_p37"
                     /codon_start=1
                     /transl_table=11
                     /product="terminase large subunit"
                     /protein_id="AZV00194.1"
                     /translation="MRTLDSFEPLPPYADPRVALKFAIPAWRPAEKISVTEAAEKYMR
                     VNVSGQWQPFRRDVTPYMVEPTDMIASRAYRGMAFCGPSQSGKTQMLQSAITYTICAD
                     PGRVALFQMTREAAAEFERNKIAPMVRNSPELRARQAQGRGSDNIYHKLFTGGTQLTL
                     DWPTITKLSSATIRLVLGTDYDHFPESIDGEGDAYSLMRARARTYLSRGMVVVESSPG
                     APLKDEAWKPVTPHDCPPVEYGVLSLYPHGTRGRWYWPCPICGEEFEPSFRRLRYPES
                     ADPMEAGEAAQMICPHCRQGFGHELKRELNCSGRWLHESSVPGPDGLPALVPIESGLV
                     RKTDMLSYWLDGAAAAFASWRELVTQYRQAVQTFEATGDEEKLKTVMNTGLAQPYFPR
                     SAISELEVTVQGLREKARGMDLPKGVAPAWARYITVSVDVQGTRFVVGATAWGENGQH
                     MPIDRFDLFQAPGGDERTVKPFEIAEDWVVLEALAERSWPVANSTARMTAVSIAIDMH
                     GGGATTDNAYRFYRGRRRAGQGQRWYLTRGEGGLKKPDRVWLKAPESASQKAKRRRVA
                     KDIRILFMATDRLKDAVMASLRADAGHINACLIPEWMGDDHLTEFTAERRQDDGWAKR
                     PGMVRNESLDHLVQARAMHIIKGGERIDWSDPVDWASWGEKNPHLILVAMEAEAEAPA
                     AEQNETDDAATPSVPATPPARRPVHAAAAAPGRGGWIQKRGRWL"
     gene            17362..17562
                     /locus_tag="pben1_p38"
     CDS             17362..17562
                     /locus_tag="pben1_p38"
                     /codon_start=1
                     /transl_table=11
                     /product="hypothetical protein"
                     /protein_id="AZV00195.1"
                     /translation="MAYTAADLAALKANIAKGVTSLEVAGEKVTFRSLDEMLKLAAVI
                     EAELDAGLSRRGGLHLPTFSRG"
     gene            17564..19063
                     /locus_tag="pben1_p39"
     CDS             17564..19063
                     /locus_tag="pben1_p39"
                     /codon_start=1
                     /transl_table=11
                     /product="portal protein"
                     /protein_id="AZV00196.1"
                     /translation="MNILDRVIMALSPRRAAQREKARTIAMHYRAARLGYRNDGIRPS
                     GSDADLAGRNRRMIAFYARDMIRNTPFSARVQQVITGNVVGDGIIPKIQPSKGLADEV
                     QKRIRARGLDLIEDHLDTTDIDRNGLLNFYGLQTAAMNTIVDAGEVLIRRHRPANAGL
                     ALPLQIEVLEPDYIDDSRFGRSIEGNEIREGIEYDKDTGDRVAYWLFAQHPGGEWRPG
                     TSPYISERVPAEDIIHVFRAFDRPGATRGVSWYTPIAEKLLNIDDSEDAHLMRQKIAA
                     CFAAFHRMGADRKPRVELGGTLQPGVIMEIAEDEEMEFSDPPEVGDFGDFQKSVLRSA
                     AMGVGITYEALTGDLSGVNFSSARIGRLEMDRNISRWQWLMMVPMFLHPFGRWFVEAW
                     AEAEEDEVFQRLIWEDRRTVRLSWVPPHRILVDPAREFGALREAVRSGFQSRQGVVRQ
                     LGVDPERLLQEQLQDKEEADQLGLPFDSDPRADVSRKNPTFTDKDHNDE"
     gene            19056..21137
                     /locus_tag="pben1_p40"
     CDS             19056..21137
                     /locus_tag="pben1_p40"
                     /codon_start=1
                     /transl_table=11
                     /product="protease and major capsid protein"
                     /protein_id="AZV00197.1"
                     /translation="MNEIFLTGTVGNSFWEEDCFTAKTVREMIAGMSGPLTVRINSGG
                     GIATEGQAIYTSLKNYDGDVTVIIEGIAASAASLIAMAGDKIVMPLGSIMMVHDPANW
                     WTQGRGTEDDHLHAAKSLSVLANAYAGIYAARAGISVEEARDIMKAETYFDGPGAVEA
                     GFATETDEGTDAAAVALFDYRLYPKAPESLRQIGDGLARQANVSMIAAMMAAPSQTKQ
                     KGKAMPKGKKAQGRAQMDDQEEGRLEEDDPELNEEDDPELEQEDDPEAEEDEDPEAEE
                     DDDPEAEEEDEPNAHATAILNFAASRKIGADIAMGWIKRGLTIRQATKEYKMKHARGA
                     TMARPGAPRSSIIRDERSTRRTAMASALHAQITGRDPSTPAARPYMDMSLVEMAAAAI
                     GHRGKIRSAGDKVTVFMDASHSTSDFPAIFQNALNRVLLERYSEFQPTYRSISKKKNF
                     RDFRPMPLVRAGDFPMLLPVGETGEIKWGTFGESGETAVIVPYARGLTISRQMMINDD
                     LGAINDLLSSYGETVAHFEERTFYSGALTAVLSDGNPLFHASRNNLAPAGGGIEADTV
                     SAGRAAMRVQESIDGLKLNLSPSILLVGPENETAAEMFVAQITPTATEAVNPFSGKLK
                     PVVTTEIEDGAWYLLSERAPCWVYGFLEGQEAPRVRTEEPFGTQGFSMTVEHDFGFGA
                     ADFRGGWKNPG"
     gene            21222..21572
                     /locus_tag="pben1_p41"
     CDS             21222..21572
                     /locus_tag="pben1_p41"
                     /codon_start=1
                     /transl_table=11
                     /product="hypothetical protein"
                     /protein_id="AZV00198.1"
                     /translation="MKNYLQKGTSVSIPAPAAVNSGDIVVAGVLAGVAGHDAALGDPV
                     EVHLVGCYELRKISAQAWTVGAAVYVTPASGLCTVSPAAGAIFIGVAIEAAANPSGTG
                     KVRLNGAAPAEPEV"
     gene            21572..21895
                     /locus_tag="pben1_p42"
     CDS             21572..21895
                     /locus_tag="pben1_p42"
                     /codon_start=1
                     /transl_table=11
                     /product="hypothetical protein"
                     /protein_id="AZV00199.1"
                     /translation="MSRLFLGMTGLLSGVFGDQVRFIPQDGAERDIQSLFREAPIEVE
                     GADGQVVRIDAPSWRVRRDLAPEARRNDLIVVPDGRTYKVMVVHHSGSPSVDAFLICE
                     LQLSA"
     gene            21898..22320
                     /locus_tag="pben1_p43"
     CDS             21898..22320
                     /locus_tag="pben1_p43"
                     /codon_start=1
                     /transl_table=11
                     /product="hypothetical protein"
                     /protein_id="AZV00200.1"
                     /translation="MPHYRSSYRASVLAALIANARFSGFTALKVWPGSVDADSLPVIG
                     VLTPQDRCERDTQKTTVRRTLLQVAVRRLGGDDVEDVLDDDSEVIEAIVLATLRRLDQ
                     PCALEDTSVVSSTVAERNVGTLVMSFRLQSWRPVATLP"
     gene            22345..22764
                     /locus_tag="pben1_p44"
     CDS             22345..22764
                     /locus_tag="pben1_p44"
                     /codon_start=1
                     /transl_table=11
                     /product="tail protein"
                     /protein_id="AZV00201.1"
                     /translation="MPDGMLGYGATVRIGRGATPAFTELELIGDLTLPDEQVDEVEVT
                     HMKSPGRRRQFIAGLIDSGEITIPMNYIPDSPTDVLLRSIKASGEEVILEITLAGAED
                     PESFSAFLKGYGRSAPIGDKMTAEATFRLSAQIVSGG"
     gene            22767..23102
                     /locus_tag="pben1_p45"
     CDS             22767..23102
                     /locus_tag="pben1_p45"
                     /codon_start=1
                     /transl_table=11
                     /product="hypothetical protein"
                     /protein_id="AZV00202.1"
                     /translation="MADFTGEVIAKVGGQEYRLALGLRGIARLQEEYGANLDPIQGMG
                     QAEGDLPDFSVLLRIVDVALERHHPEVAGDVAEQLLAADMSLPGKLLTAAFPDQKSEG
                     RPGKSKARR"
     gene            23192..23413
                     /locus_tag="pben1_p46"
     CDS             23192..23413
                     /locus_tag="pben1_p46"
                     /codon_start=1
                     /transl_table=11
                     /product="hypothetical protein"
                     /protein_id="AZV00203.1"
                     /translation="MEAAQGRIERQEDVILTAAWASAALQRATKLPKLSEMLRRGPKP
                     KQDLRMYLDGAKARLPAITMDQWRARAGG"
     gene            23838..26030
                     /locus_tag="pben1_p47"
     CDS             23838..26030
                     /locus_tag="pben1_p47"
                     /codon_start=1
                     /transl_table=11
                     /product="tail length tape measure protein"
                     /protein_id="AZV00204.1"
                     /translation="MKQAKAGLARFSADVNKRLGALGSVPGVQSLQGALASIGTNAAA
                     ALGKGAALAATALAGLSISAINAAGEIQNLSRLSNATPEEFQAWAAGARTVGVEQDKL
                     ADILKDMNDRVGDFISTGGGPMKDFFEVIAPKVGVTADQFRKLSGPQALQLYVDSLEK
                     ANVNQQDFTFYMEAIASDSTALLPLLKNGGKAMQEYAARAKALGGVMSNETVRSLAAM
                     KASLSEVGIVMRGVRNTLGAAFAPMVDSIAKAFVSLMTQGSGLRVVFDGIAGAVRILV
                     NFLSSLVTIVSSVASGLWNLTKSAARAVDEATGLSDAFRLMIANSPVGLIYRAVTGLA
                     ALIKATGGVSGAFAELKNVAAEVFDRIGVAFDMVPAAIEAGVESMKRIFFAGLHDMLA
                     NFSWFLSRIAAGFNKLFGAALSEAEPFQDAIAGLSKASSDARDAADAASGELKEVWSQ
                     VSAPLQSVARINGLIAKSAEDAANSLGDGAGGAGGGLAAAADKAGKSGSSAAAKLTPL
                     QEVLKRLREESEKMKATLWMSDTEASVWENLREAKVAATSQSGKEIAALTRTNEGLKQ
                     LKESTDSWRDSLKTTFGDLVSGATSFKDALRSVLQQLAKMWADSAFMSLWGGTGLGKW
                     FGGLLPKIGANANGTNSWRGGLTRINERGGEIVDLPSGTRIIPHDVSMRMADRAAQVE
                     RTAIEIIPSPYFDARVAQISTAGDMRTAQLARQAMPGQLRDMQARGTR"
     gene            26027..26683
                     /locus_tag="pben1_p48"
     CDS             26027..26683
                     /locus_tag="pben1_p48"
                     /codon_start=1
                     /transl_table=11
                     /product="hypothetical protein"
                     /protein_id="AZV00205.1"
                     /translation="MNRDIIDVPLIFNRALNVDWRPDWRGQPPAEGTDGSEQVVYNRL
                     PRFVGSPSLVFPPEMIGGWRALILRAEGRVNAYRMRMVDPAVFDLGDGDDWSRQWRAY
                     QAGMWVEPRPQVVCPAGAAAGASSVVVDERAAPRPIPVGCYLSHNDWPFAVVGRSGSG
                     AATTLQVKMLRRAIPPGASIDLMARGLFVGASDAMGFPAYDLDRVARPQLELMEWINR
                     "
     gene            26680..27267
                     /locus_tag="pben1_p49"
     CDS             26680..27267
                     /locus_tag="pben1_p49"
                     /codon_start=1
                     /transl_table=11
                     /product="hypothetical protein"
                     /protein_id="AZV00206.1"
                     /translation="MSVLPAGFNPRADSVGLMDMVSIDTADGVFRFLLGADGRFVDVA
                     AREWIGSQLIDSSELRLSIQGEAPAGSLSLTFIPDPDDGDLVAQVRALGTDYVRGREI
                     VFWLQPLGSMAEFHAPVHAPVRWLTRRGGHIEFDLSGGLERRITLTFEGPFTGRNTAP
                     GLQYTVADHARLIGAPNSSLRFMPTDTFQEEKLFG"
     gene            complement(27256..27609)
                     /locus_tag="pben1_p50"
     CDS             complement(27256..27609)
                     /locus_tag="pben1_p50"
                     /codon_start=1
                     /transl_table=11
                     /product="hypothetical protein"
                     /protein_id="AZV00207.1"
                     /translation="MIQQRFDPSIPIATSRTVIDLCTKDLGGKGKSIYDRINDLLSKG
                     VITKPIADWAHKVRLLGADATHDADGTEEEVIELVNFIHFFLKAAYELSSDIAKGIAE
                     DGPPNITHDDKQSAE"
     gene            27539..27787
                     /locus_tag="pben1_p51"
     CDS             27539..27787
                     /locus_tag="pben1_p51"
                     /codon_start=1
                     /transl_table=11
                     /product="hypothetical protein"
                     /protein_id="AZV00208.1"
                     /translation="MVHKSITVLEVAIGILGSKRCWIIRSMSGTRRCTRSGQDGCDGS
                     FGGAGYSVRRSIVSREFCRPVLLFLKYRAWLAYSTRFK"
     gene            27806..27991
                     /locus_tag="pben1_p52"
     CDS             27806..27991
                     /locus_tag="pben1_p52"
                     /codon_start=1
                     /transl_table=11
                     /product="hypothetical protein"
                     /protein_id="AZV00209.1"
                     /translation="MKQLWQNNSPAYGAMSFRSESNFVREVVLLISILATSPRLVPIV
                     FILSAISSETSSFAPNS"
     gene            28040..28261
                     /locus_tag="pben1_p53"
     CDS             28040..28261
                     /locus_tag="pben1_p53"
                     /codon_start=1
                     /transl_table=11
                     /product="hypothetical protein"
                     /protein_id="AZV00210.1"
                     /translation="MEAVSMNNTLQENRPWVVSADTIRSVIQSHGGNRVLLEIAMLDF
                     VAKADPRSVVLGLVDYILASREQRPGDVS"
     gene            28267..28686
                     /locus_tag="pben1_p54"
     CDS             28267..28686
                     /locus_tag="pben1_p54"
                     /codon_start=1
                     /transl_table=11
                     /product="hypothetical protein"
                     /protein_id="AZV00211.1"
                     /translation="MSPLYAELNRWQRVTYQWGENDCVTLCADWILRMRGVDPAADVR
                     LTYESAAECQRVTRFFTDPVGAVGPCLDRAGLARTGQPRPGDVGVILLLSERGVARPH
                     MALCLGRTWALKDQSGAVNAVVPLKIAAAWEVGYEAP"
     gene            28673..30850
                     /locus_tag="pben1_p55"
     CDS             28673..30850
                     /locus_tag="pben1_p55"
                     /codon_start=1
                     /transl_table=11
                     /product="tail fiber protein"
                     /protein_id="AZV00212.1"
                     /translation="MRLRSLALAALLSTTCFSTPAEAGPVIPFIQGVWVGLTTGAAAG
                     AGISGAFAVGMNAGAWLVGGSFLSRVVVSIGMSALAQSLAPKPQMPSPPEIMANYAQD
                     VSWQDRVYGRVRKGGPYALAAYSSASMTTPLGADNRRKRHYGVIIAAHSTLGPVQHYL
                     DKWPVETDANGWVLTDPVLWRNPPAKSTDYHGSIRAYTGHSGQGADPVWRATFPEVSE
                     SDDFSGLSYAALSAARPSMEEFQNIYPGGREWAYAPVWDGCDTVYDPRTDSRSWSNNA
                     ALVIADVATWFGKEVDWDEVAAEADISDQLVTNRDGGTQRRWTINTVLRSDMTWEQVR
                     AHLMMCCDAWFYERPDGKLGFKVGAYSAPTLTLTDEDFLSLSIRHKATGPDEVGSYAL
                     RYVEPARDWSGEVSGAIILNPLGDRSEEECNGVDSHNQAWRIIWRWAKAAQPEWQLSG
                     TLKVIGYDCIGERFLRIRHAEAGIDCVVEVAMLSRNAGSHTFSIEAASVDPGDFDPDA
                     LALEPPRTLRATISEDRIVTAPGSLSGSVIEGTGGVAMIEYVWPAQPEDLRQQLRFRS
                     PGAGIADWQMIDVGAGQSTQVLSALVDGQDYEAQIRNRTGGNRVSAWVPEAPLVLRAV
                     ANSVPPAAMQHFTGAAAGSSVGLAFIPPNDPVYAAARIWRATNSTSFDDAVHVGTEYG
                     APNLADEWSDPAPGVGDHSYWIEPLNGSGIAGSRSGPVTITII"
     gene            30862..31506
                     /locus_tag="pben1_p56"
     CDS             30862..31506
                     /locus_tag="pben1_p56"
                     /codon_start=1
                     /transl_table=11
                     /product="putative holin"
                     /protein_id="AZV00213.1"
                     /translation="MATQIAGPVRLPDGTIPAHGRVIFRPKNGGIVGATTISGGPVVA
                     PISGAGMIDVELVGRAGGVPYTVTVEHWSEAENRLVTTMLPDVVPTGAAGPFTLMDLV
                     AVEIPRDARSEATWKRGDTINIGGQWIDEFGRPVDLTGMTVSAAMRGPDGITRPLTVH
                     VSDAVKGMLEISMSAGLSAQLPLGAHWVDVKVTSGVRISRTQSGTIHIVREVTP"
     gene            31503..33698
                     /locus_tag="pben1_p57"
     CDS             31503..33698
                     /locus_tag="pben1_p57"
                     /codon_start=1
                     /transl_table=11
                     /product="tail fiber protein"
                     /protein_id="AZV00214.1"
                     /translation="MSILDKSRLLLFVGGTVPTTGVSAADLSAEMIARRNADNQGDVL
                     ALQTDTEASTGQLIMASIPAAQTHISLSAGQMLRFRCPFANTGPDPIISIGGMEFVIK
                     ARNGSTLAAGDLPGGQRLLGYIYWNSPDRKEIRLSESVRIPDISGLATSLASSGKAFT
                     SRTAAVNFGQANLPGSLSLITTIEGEYLAVRSFSNAADDPLFETQPSWGVALRLPRRE
                     LLDNEVSARSSMIRPVADVSGYILASVDRNGNYVMPGWAQESDGGWPSWIYDEIWTKV
                     EPMLPELPPSGVIREVSGEYIFSQHDANGNFIMPGWAQESDGGWPAWIYDEIWADTSS
                     RMPDLPPSGVIREVQGSGLIFSQHDRDGNYVMPGWAQESDGGWPAWVYDEIWDNLSDR
                     ISDPGSASQEIDSPFYDKAAETTFARARSDLTKIAVIGSSTPWEMRTEIAGAFDGLVP
                     AYGGVEVVDVTNDCKSGERSMHTAARLGAIPARLTINGGVIPASGSVLVTAVNMTGNN
                     QLKAYEGRLNRWTDDAQTGGQIPGTLSWSAADSSLIFTRANAGAEISIGWEVSFFPTL
                     GPTLRDRFFVIHTGWNDAPGGSTWEQIFERREAIVNYLDARDIRFSIWTDMCDMDWAP
                     ENPNRAKFASGNAAMIAKWGPLVWDMNAYFLSSRVWTDAAAIPSDILNGLAPGYAGPT
                     TEDLAQQAAGNRCPSLSRDAGHFNALGRYLAAQEFRRHLINNNLYRTES"
     gene            33703..34491
                     /locus_tag="pben1_p58"
     CDS             33703..34491
                     /locus_tag="pben1_p58"
                     /codon_start=1
                     /transl_table=11
                     /product="hypothetical protein"
                     /protein_id="AZV00215.1"
                     /translation="MPDTVAFFGQKAITGPIPLTRPNIYDKDALIILDPGRLTGASPG
                     VRPAVMARGRAPYAARNFNQVINDSMRPEFVWNGGPDNLGVLDFSGDRSLTTEGRVNI
                     NTGECTIILTVRIRAYGPTSSNLRILEPGDTPGGSPAIRPVADADGVTNPRVAVFASG
                     ATGVYVPTSNPNDWKVIGASISSTGPSYTYKTGDALHTRAAAYPEVTEIRHPIFGCDI
                     LGRGLSAGGAGDFQLREARFFDRAMGADELTEDCQRLESLFGIT"
     gene            34566..34940
                     /locus_tag="pben1_p59"
     CDS             34566..34940
                     /locus_tag="pben1_p59"
                     /codon_start=1
                     /transl_table=11
                     /product="hypothetical protein"
                     /protein_id="AZV00216.1"
                     /translation="MDTPPEPGLLQQALFYAAMVGAWITGEAGRAALAGAAGGLVRWW
                     MTVGKCRLRDGAVMAAAGSLMSLYFSPVMLALLERWIGEIRGDAAGAAGFASGLAGMS
                     LAKLVLGVIEAHARKLGGRPDA"
     gene            34933..35031
                     /locus_tag="pben1_p60"
     CDS             34933..35031
                     /locus_tag="pben1_p60"
                     /codon_start=1
                     /transl_table=11
                     /product="hypothetical protein"
                     /protein_id="AZV00217.1"
                     /translation="MPDWFKTWLREEARAWAFAVALIVAWLVLRML"
     gene            35028..35234
                     /locus_tag="pben1_p61"
     CDS             35028..35234
                     /locus_tag="pben1_p61"
                     /codon_start=1
                     /transl_table=11
                     /product="hypothetical protein"
                     /protein_id="AZV00218.1"
                     /translation="MRKPRLPAALQPGLASCHPNTKRADPIPLFRNRNPPLGCPSLQH
                     GNRGLPSPRTFVPFPFLPSTGTSS"
     gene            35243..35503
                     /locus_tag="pben1_p62"
     CDS             35243..35503
                     /locus_tag="pben1_p62"
                     /codon_start=1
                     /transl_table=11
                     /product="hypothetical protein"
                     /protein_id="AZV00219.1"
                     /translation="MANRFSTFLHGGNAPALGSYVVTPSDDADLPEAIRAVTIGTAGT
                     LAWRGTDGASYVTATLPPGTYALGADRILATGTTAADITGWV"
     gene            35503..36336
                     /locus_tag="pben1_p63"
     CDS             35503..36336
                     /locus_tag="pben1_p63"
                     /codon_start=1
                     /transl_table=11
                     /product="hypothetical protein"
                     /protein_id="AZV00220.1"
                     /translation="MLIGLGIGIGFSQGVAASAGGPRHPRRATSPSATILFAGHSFVQ
                     TAYGAPAGEEAWPFGGVLDIAWPGTALSDYVSYGSLQDVRALNGHLRNSAYDAVIVSE
                     FTDPTGPGFPAFDSTEGRNTLQQAYWDALDAAARGAEMIIQDIWPPQGRDDLHANATG
                     FSQGLRQWLELHTGQQVWIIPAFPFVAAMRAEYGDAIYSDGLHLARPDSPYPRGLSYL
                     VYSFLTQERCPFVRAGDEAVDQMAWDTLLAHECAGMGGAVEYSSSLVGDPLPEPEPLP
                     D"
     gene            complement(36360..36566)
                     /locus_tag="pben1_p64"
     CDS             complement(36360..36566)
                     /locus_tag="pben1_p64"
                     /codon_start=1
                     /transl_table=11
                     /product="hypothetical protein"
                     /protein_id="AZV00221.1"
                     /translation="MKATHDDTTFTLTGEIWSATYPLDELPKWLRWYRSRKARFPKAG
                     NSYDATIAALEGLAAELGVTVPSD"
     gene            complement(36625..37044)
                     /locus_tag="pben1_p65"
     CDS             complement(36625..37044)
                     /locus_tag="pben1_p65"
                     /codon_start=1
                     /transl_table=11
                     /product="hypothetical protein"
                     /protein_id="AZV00222.1"
                     /translation="MKLAPMLLTALTVATFGSAPAVADPGRGHGKGGPARHHDDRGHR
                     DSHRAPVRYVTDCPPGLAKKNPPCIPPGQVGKRYGTRVGDTLRIGDYLLIRDLDRYGL
                     EQRRGWNYYRDDGRIYRVDSGTRKILAVLNLIDAFAN"
     gene            complement(37103..37228)
                     /locus_tag="pben1_p66"
     CDS             complement(37103..37228)
                     /locus_tag="pben1_p66"
                     /codon_start=1
                     /transl_table=11
                     /product="hypothetical protein"
                     /protein_id="AZV00223.1"
                     /translation="MGGMFRVHSRNGPGSELTGSGTIRVCSRMFSLAAFRQRMFL"
     gene            37269..38093
                     /locus_tag="pben1_p67"
     CDS             37269..38093
                     /locus_tag="pben1_p67"
                     /note="phage lysozyme"
                     /codon_start=1
                     /transl_table=11
                     /product="peptidoglycan-binding protein"
                     /protein_id="AZV00224.1"
                     /translation="MIPAGFKGRATRLTDIDVARTARLIGAGEDEIRAVIEVETSGGG
                     FDGQGRPKMLFEPHVFWRELGPGQKRTAAEASGLAYQKWGTKPYPKDSYPRLALAIKI
                     DANAALRSASWGLGQILGSNHKAAGFATPGDMVEAFCHSEAAQLEAMISFIISEGLDD
                     ELRRHDWSAFARGYNGPGYATHGYHTKLAAAFKRWQAISDTLAPACPKIGLGSRGDAV
                     RHAQQRLTTLGFDPRGVDGIFGANTRTATIAFQKSAGLKQDGIIGPKTWPALLKET"
     gene            38097..38297
                     /locus_tag="pben1_p68"
     CDS             38097..38297
                     /locus_tag="pben1_p68"
                     /codon_start=1
                     /transl_table=11
                     /product="hypothetical protein"
                     /protein_id="AZV00225.1"
                     /translation="MNSVFVRMAIYVLSPLLTMLAGLLGGWGVSYDAATHMLTINVEA
                     VIAAAVAAAGLSGAIFARWGVK"
     gene            38297..38425
                     /locus_tag="pben1_p69"
     CDS             38297..38425
                     /locus_tag="pben1_p69"
                     /codon_start=1
                     /transl_table=11
                     /product="hypothetical protein"
                     /protein_id="AZV00226.1"
                     /translation="MRSPYEAALAASLVAGLAVGAIFAAAALITAQAMGVPVGSSR"
     gene            complement(38516..39031)
                     /locus_tag="pben1_p70"
     CDS             complement(38516..39031)
                     /locus_tag="pben1_p70"
                     /codon_start=1
                     /transl_table=11
                     /product="hypothetical protein"
                     /protein_id="AZV00227.1"
                     /translation="MYIWDILAIALCGGAVALFSRYLHRRLERRRVLNRLLAVASEDF
                     HDAASSLLKTPQDLPDEVLDSLSMMSRTGFSRGSERAFLIALQRSRLVEKSSKGQPSN
                     SLIKAIKNMRPELQSIFGKAVVAWFNIMTHKSGPYHQKIRIEALKGEAARIAPDQQAI
                     SAATSMDLAHC"
     gene            39117..39242
                     /locus_tag="pben1_p71"
     CDS             39117..39242
                     /locus_tag="pben1_p71"
                     /codon_start=1
                     /transl_table=11
                     /product="hypothetical protein"
                     /protein_id="AZV00228.1"
                     /translation="MIKFDRPSFVPCPNDSWGSPNRKQEASHHGNDKIDFESADS"
     gene            39545..39766
                     /locus_tag="pben1_p72"
     CDS             39545..39766
                     /locus_tag="pben1_p72"
                     /codon_start=1
                     /transl_table=11
                     /product="hypothetical protein"
                     /protein_id="AZV00229.1"
                     /translation="MTELLFEPGTTHVVVTCWRCKRDQTFYPQDLPEGIDYWAFCGRA
                     VCKGCAAHHPHVTRYPKPLDPWQRSRPSD"
ORIGIN      
        1 gcgtctcgtt tacactgaga cgcttgaccg cgaagcgccc ggaaactaaa ggcaaaatca
       61 cggcttgttc ccaattctga cgcttgaccg cgaagcgccc ggaaactaaa ggcaaaatca
      121 cggcttgttc ccaattctgc aagccgtgtt cccaatcggg gcggtagctc agcggtagag
      181 cgacacgttt acaccgtgtt ggtcgggggt tcgatcccct cccgccccac cattttcacg
      241 cctcatcctg ctccccgatc catgccggcg tgctgccgat ctcggggatc agcagcaggg
      301 tttcggcgtt catatgctcg acctcggccc ggcgcgcgta gtgcttcgcc atcttctcgg
      361 acaggtggcc cagcatcgat ttcacccgct ggatgccgcc gaacacctcg gggttcctgg
      421 ccacggcatt ggcgatctgg gtcgcgttcg tgtgccgcag gccgtggaag gtcggtgcga
      481 acgccccctc ctcatatttg tcctttcgat ccggtctcag cttaaggcga atcagttcgg
      541 ttcgccatga agctccgaag ccgctgctcg tccacggccg gccgcgcgag ttggtcagca
      601 gcgggcggcg cggatccacg acgccggcct ttcggcgccc ggcacgctcc atgtccagga
      661 tcgacagcac caccgggtgc agcggaatcg gcgtagcgtt gcgggtcttg ccctgctgga
      721 gataccaggt cccgccgtca atccggctgt cgctcaggcg cagcaccacg tcgccgcgcc
      781 gctggccggt gtagatggcg accagggcga ccttgacgat ctcccgctta ccctttccga
      841 tcagcgtttg cagcgcatcc tccggccagg gctcataagc cccctcgctc tgcacgcgat
      901 cgatcccgct gcacgggttg gcatcgacaa agccgcgcgg cttgctccat gcaaaaacag
      961 cgctgatatc gtccagtcga cggttggccg tggccggtcg atccgcgagg ctgtcataga
     1021 gcgcctgcac atggatcggc cggatcgccc cggcctcgaa gctgccccag cgcgcttcca
     1081 tcagcgccag cgccaaatcg cgcatcgcct tggactgtct gggcagcgtc ttataccgct
     1141 cgctgtcccg gtgctggcga atcatggcgg cgatgcctgt cggactttcg gcctcgccag
     1201 gtgccgcacc aaacaccttg cggtgcgcat cgtcatatgc ggcgcggtat tcggccgaga
     1261 acgggtgcgg cagcggcgcc cgctcctctt tgccgttacg caccaccctg aaatagaaga
     1321 actcccggcc ggcgcgaacc ttgcgctgca cgtatttttc aagcctcagt tcagccgcca
     1381 cggctcgccc tcaagatcgg atcgtcatcg ccctgatcct cgggggcgat ccgcttctca
     1441 acttccgccc atttccatcg cgaggaaacc ccgatcttca caggccgggg caggtggcct
     1501 ttgcgcaccc actcccacag cgtgctctcg ctgatatcga gcatctcgca aagcgtcctg
     1561 gagccgacat aggcgataat gcgcggctcc agggtgacgc gctcgggcac tgtcgctggc
     1621 tgaatgtgct ggtgcttgcc catcacgcca tcctcctctc ttcttcgatc aacagatgct
     1681 ggcaggtcat tccccgcccc cttcgatcgc cgtcggcgcg ctgacatcgc gcgcggcggc
     1741 ctcgatcgtc ttcaccgcct gcatgtagag ccggacgccg ttgaacatct gctttgctag
     1801 cgcagcgcgg gcgagagcct cgttcggact gatcttgccg tcgcgcagct gctggaggtc
     1861 ggcggcaagc ccgaggatga tatcccgcag tcccaggctg tctgcgaccg gcgtgctgac
     1921 atagtcccgc tcagccatag cgagcctcct gatagatttt ccgattggct tcgtcggcaa
     1981 tgacctcggc tagcgcgccg atctgcttga cgatccgcat gtccgggttc cggttgatcg
     2041 ggccggtgcg ataggagtgc tgttcgcatc cccagcagat cggcggatag tccgtttgcg
     2101 cagggtcttg ccagcgcagc ggccgctgct tgccgcagat ggcgcattcg aagggatcag
     2161 ggcggggcgg atatatcggc attatgcctg gccctcctcg ctgtcgatgt tggtgagcac
     2221 cggccggaag gtcaccgcga ccacccacgg gttgctggcc cagggcgcgc gctcggcgtt
     2281 caggctgtcc cagagaacct cgaatgcatc agtcgcctta tggtgccaaa tgcccgcccg
     2341 caccgcgccc ttactgacgg tatggtcgta gtagcccctg ccacttttca gccgctcgat
     2401 gccctcggcc cgcgcatcgt cctcgctgat gtcctgcagc cgctgcacgc gcacatcggt
     2461 gacgtgcagg gtcaggcggc tggcccagcg aggcatgtgg atgccggggc gtaactttcc
     2521 ggcacggatc atcatgcagg cgggctcgat gatccagtca ttcgccggat acccacgcgg
     2581 ctcatagggc gagcatttcg agggtgcaac atgatccatc tgggcatcaa ggcaccatgc
     2641 ctcgcgcacc cagaggcggt cgccgggggc gaagcgcgga acgacatgca ggccgcccgg
     2701 catgtccaga tcctcggtga accagtagtg cccggcctcg gcggccgccc ggcggcgctg
     2761 gtcaagatgc caagcagggt ccacattgag gagacgccgc gtctgcgtct tgccggtgcc
     2821 gggcgccgcg atctcgcgca agatggcgcg gaccatgggg gcggaaaaga ggatgggacg
     2881 gtcagccatc accgctctcc cgccaaaacg gcccggtcat gttccgcctg acgttcttcc
     2941 gcggacggga agaacacagc ggcgtgccgg ttcaacacgt cggccacctt cagcatcgtc
     3001 tcttcgggat cggcccacat atcctgcggc atcagcagca gcggtgcccg cagcggaatg
     3061 gacgtgcggc catctgccgt gcggcgcggc ttgtcgccgc agtagatcgc aagggcgccg
     3121 cgagtcggta tcgtgcagga cgtgggcagc acggtgaaat agtcgtcgtc agccatcgcc
     3181 cacctcgcat tcctccggct tctctccctc cgcggtcggc ggaaaccccg tgccgcgcag
     3241 ccattcccat tccgcgtcgg tgccgaggaa ttcgacccat tcgccttcgc cgcgcatctg
     3301 gccgggtccg ggctgcttga tccagcgatc agacatggtc ccggccctcc gcctgcgcgc
     3361 gcaactccgg atcgagcgga tcaagcccct tctcggcccg ccacggctca aagcagtgat
     3421 cgccgtccag gaccatgcgc attgccatga ccgcgacctg cacggcctcc ttgcgcaccc
     3481 ggtccgcgct ttcctcaaac gtggccgtcg ccagttcgcc gacctcctcg accagagcgg
     3541 cgaaggtgac gttcttgccg gggaatttcg cgcgggcgcg ggtaagctcg gcgaggattt
     3601 cgccggccag gagttcctcg cgagttgcta ggcgcgcatt ttccccctcg cgccccggcg
     3661 cctcctcggc cggcccctgc caggtactgc ggccgatctc gacagatacg atggggccgg
     3721 tcatgcccgg ccctccgaca gtgcgcgcag ggcgagcgtg atgatctgct tcattgcagt
     3781 ccaggacacc gaccgcttgt agctcgcttc ctcgccgtcc tcgtcggtgt attcgatggt
     3841 ctccgtcacc tcgcccatca ggacgggctt taggtggtcg aagaccggat tcgggcaagc
     3901 atccagcagc accttcgccg cctccgcgat ccccggtgcc agctcagcgc gctggttcca
     3961 ccgcctcgtg caatccgcct tcgccagggc aaaccgcaca tctgggcctc ccttggccga
     4021 gccgacgaca tccttcgtcc accgtggcgt catgatggtg ttgcacgcga agttgttgca
     4081 ccggacggcc gcgccggtgt agctcgcggt cccgccgcag aacgggcagg gaagaagttc
     4141 tgtcccgatc attggaattg cacccccgtg accagaaccg cgcgatcatc ctcggccagg
     4201 cagcggcacc acatttcgtc gaattcggcc gaagatccgc tgttgcggat ccagaagcgc
     4261 gtcacctcga aatcctcaag gggcagatcg tcctcggagt agtcggcata atatgctgcc
     4321 gcttcgagga tccgctcgcg cgtgatcgtt tcgggccgca cgtcgcccca ggcaaagcac
     4381 gcccaaggtt cgccatccgc gtcggtaaag aactcaaggc gatgcgccgt gttcataatc
     4441 ggtgcctcct gacagctgac cattctggat ggccgcccgc gcggggcgac acaccggaag
     4501 ggtcaggaaa accggcccat atagaccggc aggccggtct cctcgctggc cgcggtggcg
     4561 atctgcgtga agtgcgcgcg gcgctggtat tcgacgcgat gccactggaa gcccaacccg
     4621 acaccaccgc caccagccgc gcgccagcgg aacaggcagg tcagttcctc gggctcctcg
     4681 ccgttgtaga tcgggatcga gagagtgaac ttctcgggga tgatcacccc ctcctgaacc
     4741 ttggtatcgc tttcgaacac aagcttgcgg tcgccattgt ccaggcgcac ggcggatttg
     4801 tagacctgcc ccaccgtcgc ctcgaaatcc cggctgatct cgatcatggt cgcggcttcg
     4861 ggcgtgccga catcgacgct gttctcttcc aggaaccgcg caaaatccgc ctgcggatgg
     4921 atcttgccct ccatctcgtc ccagcgggaa aactcctcgg atggccgcag ggcgagcgtc
     4981 acggcatggg cattgtggcc cggttccggg aaggcttcgc cctggttgtg ctcatgccag
     5041 tccagccgag ccgagatcgt cagcgcgtcg aagtccgcga tgatgatgga ccgcccggac
     5101 ttgtagcggt tggcataggc cgagagcgac gcgcgatcat cgacggtgac cgtctggcgc
     5161 acacgcgagg ccagccgatt ggggtcgctg atgtcatgca gcttgatgcg ctcgggcagg
     5221 gccgcccagg tgcggccgtc cgggccgtcg atcaccggcg atgcgatgcg tgcggcttcc
     5281 atcgccgcgt cgagagcctt ctggggttcg gcctcgaaca cgacataggg cggggttccg
     5341 ggtgcttgtg ccatggtgcc tcctttggcg ataggcgtgg atcaggattc gctggaacgg
     5401 cggcgctcca gctcgtcctc gaaatccatc tggttgggat cgcgccgggt cagccggcca
     5461 tcgtcggtcg cgaaatagat gccggtgccc atgctgcgcg tcggcttctt gatggtgata
     5521 tcgggcacca cttcgagctg gccggccttg ttcaccttga tgctgacctt catcgacagg
     5581 ctgccgccgt tgccggtctc gcggatcgcc tcaatcagct cggacagctt ctgatcgccg
     5641 gtctccagca gctcgccgcg gcgaaagccc tggatgaatt cgaggaagtt gagctcgtgg
     5701 cgggccatgc ctcaggcctc ctcgtcctgc tcgatccgcg cgcggacgaa gcaatccttg
     5761 gcctcgacca gcttgcgcat cccggcggtc ttctcggcac cctcggcaag cgtgccgtcc
     5821 atctcctgcg ccagagcgtc gatgggcttc accaccgcct gcagatgcgg cggcaggtga
     5881 tcgtggcgga gccacttcaa aaggcggttc atgcgtttct cctatgcaaa gcccggaacc
     5941 gccgggcacg gtgtgaaagg aaaggtgctg gccgccctgg acacgggagg gagggaggaa
     6001 gctcaagcca gagcggccag ccagtaaggg tgcgacgaaa gcagccaggc acacccaact
     6061 cgacgaagga ccgaagccct ccgacaatct cagacctgat cggcaagcac cttgcgggct
     6121 tcgaccagca attcggaatt tcccagatgc gccagctgct cggtcatgcg ccgaaccaga
     6181 tcccgcaagc gcaggttctc ctcgatcagc gcaggcgcgc gctcggccat cagctgcggg
     6241 tccaggatcg tcacggccga actcccgccc gctccgacag cgccacccag cccgcctcgc
     6301 gagcctgcac ggctgtcggc gacagcaggt ccagcaccgc gccccagtcg atctgaccga
     6361 gcaacactcc gatcccgatc cccaggatca caagcagcac cacgccgagc cagacaaaga
     6421 ccaccgccca ggacaccggc cgccgctgat cgggttcgcc ccagccaagc ccggcctcgg
     6481 gaacgccacg gatgcgcacc agatcgtcgg gcgcatggtc atgcaccggc acaccagccc
     6541 cgcgccgata atgcatcccg cgcagagcga tctcctcggc ctctgcctcg acccgccgcc
     6601 ggcgcgcatc cagagccgag ccgtgattgc gagcgggggt catgctgcac cccggcgctt
     6661 aaaccggacg gcggacacat caaccaggtt gatggccacg gaccgctcgg gctggcgaat
     6721 ggccgcaaag cagttcgaaa ttccgtccat gggcatgttg gccaagtgcc caaacagcgt
     6781 gtcagcgtcc ttcgcgctga cgttgaggat cgtgagatcc tgcccatcgc gaaaacgaac
     6841 catcaaatca ccagcagccg aagcctcggc cgcctgcgtc tcggtcttga ggggtgctgt
     6901 cgtcaccaga ggtctcccag tcggcggggt gccgatggac cgaatgtgcg attatcgcat
     6961 catatggtca agcatcaaaa tgcgataatc gcactattag ggctgacagc ccgattcgcg
     7021 ctcgctatcc tgccagcagg gtgggcgacg atgcgcacct gccagcgccg ggcctcggcg
     7081 catgaaaaag cccgccgggt agcgggccta ggggtgccta tgcgcggtgc ggttcaggag
     7141 attttgggcg ccatgattgc ggccgcactg ttagcgggtg gtccggtgat tatcgtcttc
     7201 gccgcctctg gccaggtcaa cgaagcgcca agcgagccag agcaaaagca gcaatacgat
     7261 ctgtgcgcct gcgacccaga cgaggggatc gctgaacaag gcgtcggttt catgccggta
     7321 gtagcggcgg acaagcacgc tgccttcggg ccatcttgta tcttcagggt tgatggatcg
     7381 gcggatgatt gcctaaagtt cttgatatgt tcttgcgagt cggagggcgg ggtgaccgaa
     7441 gaagagctta ggaaagcggt ggaaagggcc atcctcagtc taccccctca ccgggcccat
     7501 tggttggcgg agtgctttcg tctcgctcaa caagagatgg agtttgaagc atctcatcca
     7561 actgcctttg tagaagccgt aatccatcgc tgttcagttg atcgaccccc cgcagcaaca
     7621 cctcccggtc gcgcgctatg ccctcatcgg cgatgattct ggcgttgaag aacgacaata
     7681 ccttcggcac ctcatcttgc tgaaggaggc gcttccccga catgattttt gacatcatgt
     7741 tgcttgcaat gccgagatga tcagcaagcc tcttctgtgt tccgcgaggc attccagcta
     7801 ggcgcgctct aatccagtgg cgatcgatct tctccatggt gtgagatgtt gcggaaatcg
     7861 cacgtgaatg atacgggcga ttttcgcacg attggcggtt gacaaatggt gcgataatcg
     7921 catcatttgt cgccatgatg gaacctgcgc acacaatcat tcagatctgc ggcggtccgc
     7981 aggccgttgc tgagatgacc ggccgcgacg tttcgcgcgt ccggcgatgg gcatatccaa
     8041 aggaccgggg cggtgccgat ggcgcgattc ccgcggacgt gcaaggaagg ctgctccagc
     8101 aggctgtgaa gcgcggcata ccgcttaccc ccggacactt tttccccgat tttatctccc
     8161 ccacctccga ggacgcggca tgactgtcca tcatcccgcg ccctctttcc gttctggtga
     8221 tcgttcttct gcacggggac acaacagcac aggaccatct gaaatgtctt tccgaaaatg
     8281 cggcggcgag gaggccgagc gcgcctggtt cgccgggctg ctctggcggg cctttcccga
     8341 ggcgcggagc gagaacgaac tggccgagct tgcggccgag gttctgacct cggacagccg
     8401 tccggtgacc tctcgcacgg tgcgcaactg gctgcgccgc gagaacgccc cgcatttccg
     8461 ctatgtcctg aaggtgatcg cgttggtcgg cgccgaagcc gtgttccagg tcatcgatcc
     8521 ggaggtgcag tgatgcgggt ctggtggcgc atcgcccagc ggtattacgc ggcccgccat
     8581 cggcgggccc tgcggctggc cggcgagtcc tcggcagcgg cggatcgatt caagtcgcag
     8641 tcggaaaagt ttttcagcaa gatcaagggg gcgcggaagc aatgagcagt tcgcgcaaag
     8701 gctgtggcgg cggcctctac atctggaaag gccagcagta tcggggcgcg gccgccgtgg
     8761 ccgaggctgc gggtgtcaat gcgcgcactg tgctttatca cctcgaccgg catggtgatc
     8821 tttctcgcct cggcatcggc tcgggcggcc acaaccagaa gcccggccgt cgcggcaggc
     8881 aggtgtcttt gtgcgggcgt cggtggaact ccatccaggc gatggcgcat gatctcggca
     8941 tcagcagcaa ggcggcgcat cgctatatca gggccggaaa tgttgatggg ctgatacgtg
     9001 ccctgatggc caagcaggtc ggcggggtgc cggcatgatc ctggcggggc cctcctcagt
     9061 gcgccgcatg gatttccgcg cgcgcggccg aggacaggaa cgcgctgcgc gtcatgccgc
     9121 gccgcgccgc ctcggcgtcg atggcgtcca ggaggccagg gtccagggaa atgttcaccc
     9181 gcttgggcga tccgcgatcc agaatcagcg ccacatgggc gatctgtgcg ccctcgcgcc
     9241 attcggcaag gtcgggatcg gccaggatgt cgtctacact gcggggggcc gggacgtcga
     9301 ggccgtcctc gcgcatgccc tggacatgga aggccagtgc ccgctcgccg cgctggatgg
     9361 cctgttcaac ggtgtcgccg tccgagatgg cgccggggaa atcgggaaag ctgatgccga
     9421 agccgccggc ttcatcggtg tgcaggaaag caacgtaacg catggtggtc tcctttcagc
     9481 gccatccggc ctgtcgatag atcgacatga cggtgccggc cttgatgtcc ttgttcgggt
     9541 gcggaacggt cacgcggccg ggcttctccg ggtgcttgaa ctgccagtga tcgcccttga
     9601 ccgcgacccg gacccagccg tccgcctcaa gcatcttgat cagcttccgg ctgttgcgtt
     9661 ccattcccgc ccctctttct tgtgtatagt gatacacaac agcgccggac aatgcaaggc
     9721 gcttgtgttt tatgatacac aatatcaggg gcgaatctgc ctctccgtgt tggatcgggc
     9781 gaactgcccc caagcttgcc gcccgatcct tttttatggc agcggagcga accgccgccg
     9841 gcactcaaaa cagcgaacct tggccttggc caccgccgct cctgccattg ccatggccaa
     9901 gcgcttcgtt tacccggcct tggttggttc cgagcattgc tgcaatgtgt tgctgcttga
     9961 ggccttgctg gtagagcagg cgagcggttg ctgcctcctt gtcgtcaagg ctggaccgct
    10021 gaaccgtgat gtggttcagc aagacacccg tttccgggtg atagtaagtg gccatggttt
    10081 ttcctttcac atggctgctc tggggccgtc ctttgctgct gggcgacggc ttcacccgca
    10141 gggcgactcg ttggcgcgag tcgtcctgca tctcccattg tctggcacga agagggaaca
    10201 gttcaatcca tatttagtgg atggatcatg tgcagcccca agcttctggg gtgttcgtcg
    10261 cctgaacggg tgcggacgag gtgtagaatg accgcgccct ccgccaagcc gcttttccgg
    10321 gccatcagcg gccagggtgc gacggtcaag gagccgctga cgctgatgcc tgaggccccg
    10381 atccatgtcc ggccgcgtgt cgaggtgcgc cgggccgagg atttctatcc gaccggccaa
    10441 cccgaggcgg tgcgcggcct gctggcgcgc gatggcgccc ggattcgcga atgcggcggc
    10501 gtctgggagc cggcctgcgg cgacggggcg ctggtgcgtg agatccgcgc cgccggaatc
    10561 gcctgccatg cgtccgacct gatcgaccgc ggttgcgatg gcgcggtcgt tgctgacttc
    10621 tattccttcg accgcagccc ggcgcgggcg atcatcacca atccgccgtt ctgcgaaatc
    10681 aacgcgcggg acggacatgg ccgctggctg cgccatacgc tggacatgcc aggctgggat
    10741 tacctcgcgc tgctgctgtc ctgggactgg ccagcggcgc gggccaacgg gctcggcgcg
    10801 ctgctggacg cccggccgtt ctcctactgc tatctgatgc gctggaagct ggatttcacc
    10861 ggcgagggct cgccgcccca gcgtaatgac tggttcatct gggaccgcaa ttggcagggc
    10921 acggaaccgg catttcggtt catgaaccgc gaggacggcc aggcgctgca tcagggggtg
    10981 ctgctatgac gatggacgcc atcgaggcgc tgaccaatgc ggtgatcggc ctggcggcaa
    11041 gctggctggt aacctgggcc gttttggggt tctcgcctgc cgccagcgcc gggatcaccg
    11101 gcatgttctt cggactgtcc accgtccgca cattcgtgct gcgtcgcgtg ttccgccgga
    11161 tcgggcgcgg aagggggtgc tgacatgaga aagcaccgtg acaggctcgg caacgcatac
    11221 cgcaagggcg ggcgcgatgg catccgcgat cttcgcgacg acctcctggc gctgcctgag
    11281 ccgatcaccc acgccgacgt ggtgcgggtg acggcgctga acatctcccg cccgaaattt
    11341 caacgcatcg accgccgcgc ccaaggcgcg ggaagtgtcg atcaccaaga ggaagagcat
    11401 ggacccgatt gctgatttct gggcctatcc gctgcgccat ggcgaccggc tgcaaagcta
    11461 cgactggatg ccgctctatg tggatcgcct gttgtcgtcg catttcgtgg cctcggcgat
    11521 ctacaacggc cggcggcagg atatcagcac cgcgctgctg ctgtgggccg ccagcatgaa
    11581 acaggatcct gccggcacgc tgcccgacga cgatatcgag ctggcgcagc tggcgcggtt
    11641 cgggaccgat atcgagggct ggcgcgaggc ccgcgccggt tccctctatg gctggcggcc
    11701 ggtgcatatc gacgacgcgc cgccaggtgc gcggccgcgt ctcggccatc cgctgatcgc
    11761 cgagatcgcg cgcgaccagt tctcccgcaa gcgcgggcgc gagcggggcc gcgaggttgc
    11821 ggcctgggcc acgatgaaat cgcgcgtccg gtccaagctt cgcgaggcga aacatccgcg
    11881 catcgcggaa aacgagttcg cagtcgagca gatcgcgcaa tggctgcggg acaacgatct
    11941 ctatgtgacc accgagaacg tccgggtcgc gatggaagcc gtcatgggcg ggccgaaggt
    12001 ggtttcgatg aacgggtgag gtgtctgacg gtcgggtgac cgtggtgtaa aacgctgtaa
    12061 tcgcgctgaa atcaactgaa atgaactgta atgattacag ttgatgacag tcagatttca
    12121 gcatgatttc aggtccgcaa ctgtaattgc cctacaggac aaggacaaaa catcacaccg
    12181 acaagacaca gacatgaaaa cccttacagg cggcaagggg gtcgcctgtg gataagtcag
    12241 caggctggag aaaaagggtg atgggatgaa cagcgaggaa caggcacagg gcgaaaagcg
    12301 cgtaatgcag cttctggtcg agccgctgaa gaagcgaggg ctggcgaagc cgacgacgct
    12361 gaccgttgcg ggtttcgagg agatggtcag ggatatgtgc gcgcgcctgg cctatatgtc
    12421 ggaggcgagc ctcatggctc tggaagagca ggtcgccgcc aatccgggcg ggaaggatcg
    12481 cgaccgtttc ccgatcgcca acctgatcct ctcctgggcg gcggacatcc agccgccggg
    12541 cgacggtgca tcgccgttga tcagggccgt ctttgctcat gcctgcgggc aggcggcgct
    12601 ggcggagggc tgggcgccgg agctgctggc cgagttgcgc aagacgcggc gctggccggg
    12661 cgggtgggcg ctcaagacta ttcgggatgc cgcagccaga tctgtgcagc gactgcagga
    12721 tctcgacgcc cggttggcgc gggaaggcga actcgcaccg gcggaccggg aatggcggga
    12781 tcaacgcatc gcggtgctgc agcggtgccg cgaaatcgcg gaagggcggg cgtgatgaac
    12841 gcgatgtggc cgcgtcgcgc cgcggtgcgc gagatgacga tccagcaggc gctggaatgg
    12901 gctttcgctg tcgagcatgc caggatcgac ttcgacgaaa ccggggcgca tgagttcgac
    12961 cggcccggtg tcgacaccat ctggatcttg cagcgccatc gggagcttgg ctgccgggtc
    13021 gatggtggcg gcaccagcga accgcatccc gatgcgcaga tcatcgcggc tgcggtcgag
    13081 gcgctgccga tcggtgtggg cgggcggcgc atggcgctgc tcgttgccga atgcgctcgg
    13141 gcgcggcgtg tgccggactg gcgggaggat gagaagctgg gcgttttgcc ctgcggatgg
    13201 gatatgaccg acgatggcga atggttggcc ggcacgcgca agctggatgc cgtgaccttt
    13261 cgagacgcaa agagcaggac gaaaacctat cggccggtga tctgtcccat cagctatacc
    13321 ggaacggctg ctgtcctggc caatcggcgt cgcgagtatc tggcatggta tggcgcgctg
    13381 ctgcacctgc tgtcgacgtt gtcgtggtgc agcgcgttca ccgctatcag gctggtggac
    13441 gggcttcctg aactctctcc atggaatgcc tattgacttt cccctggctt ccttgacatt
    13501 gtgccgttac cacacgtgcg cccggaggag aaatcctcgc gggcgcttct catttccggg
    13561 atacccgagc gcgcccgccg acaggcgcga gtgtatggct agctgcggca gcggggcggc
    13621 tggccgatat cagaggcaat catgctcaag atcagcgtcg atgatcggga gttgcaggcc
    13681 aatatgtccc ggttggcgga tcgcgatatc aacgtggccg cgacctgggc gctgaacgac
    13741 accgctgccg atgtgctgaa gcatgtgcag gaccggatgg gcgaggtctt tgaccgaccg
    13801 accaggttca cgaagaacgc cttcacgatc aggggcgcgc ggcccagcaa tcttgaggcc
    13861 gaagtgatcg aacggcccac ggtcggaaag cgccattacc tgaaggttca ggagttcggc
    13921 ggtcagcgcg gccagactgg tctggaaggt ctgctggatg cgcggttggc atatacgggg
    13981 atcatcgctg ccgcggttcc tgccggcggc gccaagctcg atgcgcacgg caactggtcg
    14041 accggagaac gcaaccaggc gctttcggcg gtgcaggcgc agcgcgatac gacctcgaac
    14101 accacgaagg tggcgcggaa gcgcaacaag cgccgggccg ggttcttcgt tccgcgcgag
    14161 ggatcgaagc tttcgccggg tatctggaag cggaaccccg acgggtccat tgccaaggtg
    14221 ctgcatttca cccggtacat gccgacctat gacaagcggc ttgggttctt cgacggggcc
    14281 gaggaggtct ttcgggaccg gctgccgggg cacctgcgcc ggaccttcgc gaagatggtc
    14341 gagcggcggg cctcccccga ctgaaatccg gtcgggtcct tcctcgaaaa cgatctgtcg
    14401 ggggtcattc gcgcggtcat tcgcgccccg atgctcgaaa atttttttag gccagtgaaa
    14461 tcatggagat ggggttgttg ttggggtctg acgcgccggc gccggatgct gcgccaaagc
    14521 ttcttgctgt cgaggtcgac gacgatcttg ccgaaaagct gcgccgcttc ccgctgccgg
    14581 acggtgtgct ggacgcggac atgaaccagg aagagatcgc ccaggcgctc tcgaccaccg
    14641 tgaacacgat ttcgaaatgg atccgcgacg gaatgccggt ggcgcaggtg ggcggcaacg
    14701 gccgtgccta tgtgctgcgc ctgtcgcatt gctgggcctg gcgccatgcc cgcgaggctg
    14761 aggctgagac cagatcgcgg cacaatgaga accagatcaa cctgttgcgg gcggagtttc
    14821 tgggggtcga tgtcaacaac cccgccgcgc agctcagcgc gaaagagcgc cgtgaactgg
    14881 ccgaagctga catgcgatgg tccgaggcgc agcgcaggcg cggccagctg gtgccgctca
    14941 ccgacgtgat cgagctgctg gaaagcatcg gaaagatcgt tcgcgacgga atcgaatcca
    15001 tgcccgaccg tctggagcgt gaattggacc tggcgccgcc ggaggtggcg gcggtgggtc
    15061 gtatcggcgc cgacatcctg agcgccatcg cggacaggat cgatgaagaa gaattgcagg
    15121 gccgcgatct gccggatgtg gaaccggggg cgcggcttct gatctgagag ggtatgcagg
    15181 gatgcggacg ctcgacagct tcgaaccgtt gccgccctat gccgacccgc gcgttgccct
    15241 gaaattcgcg attcccgcct ggcggcccgc tgagaagatc tcggtcaccg aggccgcgga
    15301 aaagtacatg cgggtcaacg tctccgggca atggcagccc ttccggcgtg acgtgacgcc
    15361 ttatatggtc gagccgaccg acatgatcgc gtcgcgcgcc tatcgcggca tggcgttctg
    15421 cggcccgtcc cagtcgggca agacgcagat gctgcaatcc gccatcacct atacgatctg
    15481 cgccgatccg ggacgggtgg cgctgttcca gatgacgcgc gaggcagcgg cggagttcga
    15541 gcgcaacaag atcgcgccga tggtgcgcaa cagcccggaa cttcgcgccc ggcaggcgca
    15601 gggcaggggg tccgacaaca tctatcacaa gctgttcacg ggcggtacgc agctgaccct
    15661 ggactggccg acgatcacca agctcagttc ggcgaccatc cgtctggtcc tgggaaccga
    15721 ctacgatcat ttcccggaaa gcatcgacgg cgagggcgat gcctattcgc tgatgcgggc
    15781 gcgggcgcga acctatcttt cgcgtggcat ggtggttgtc gaaagcagcc ccggcgcgcc
    15841 gctgaaggac gaagcgtgga agccggtcac gccgcatgat tgcccgcccg tggaatacgg
    15901 cgtgctgtcg ctctacccgc atggaacgcg tgggcggtgg tattggccat gcccgatctg
    15961 cggcgaggag ttcgagccgt cgttccggcg cctgcgctat cctgaaagcg cggaccccat
    16021 ggaggccggc gaggcggcgc agatgatctg cccacattgc cgccagggat tcggccacga
    16081 gttgaagcgc gaactgaact gttccggccg gtggctgcac gaaagcagcg tgccggggcc
    16141 ggacggtttg ccggccctgg tgccgatcga aagcgggctg gttcgaaaga cggacatgct
    16201 gagctattgg ctcgacggcg cagcagcggc ctttgcgtcc tggcgcgagt tggtgaccca
    16261 ataccggcag gcggtccaga cattcgaggc cacgggcgat gaggaaaagc tcaagacggt
    16321 gatgaacacc ggccttgcgc agccgtattt cccgcgctcg gcaatatccg aactggaggt
    16381 gaccgtgcag ggattgcgcg aaaaggcccg cggcatggac ctgccgaagg gcgtcgcccc
    16441 ggcctgggcg cgctatatca cggtgtccgt cgacgttcag ggaacccggt tcgtcgtcgg
    16501 cgcgaccgcc tggggcgaga acggccagca tatgccgatc gaccggttcg acctgttcca
    16561 ggcgccggga ggcgacgaaa ggacggtgaa gcccttcgag atcgccgagg attgggtcgt
    16621 gctggaggcg ctggccgagc gtagctggcc ggttgcgaac agcaccgcac ggatgacggc
    16681 ggtttccatc gccatcgaca tgcatggcgg gggcgcgacc accgataacg cctatcggtt
    16741 ctatcgcggt cgacgccgcg cggggcaggg gcagaggtgg tatctcaccc gcggcgaggg
    16801 gggcttgaaa aagccggatc gggtctggct gaaggctccg gaaagcgcca gccagaaggc
    16861 caagcgccgg cgcgtggcca aggatatcag aatcctgttc atggccacgg atcggctgaa
    16921 ggatgccgtc atggcatcgc tgcgggcgga tgcggggcat atcaacgcgt gcctgatccc
    16981 ggaatggatg ggcgatgatc acctgaccga attcaccgcc gaacgccggc aggatgatgg
    17041 ttgggccaag cggcccggca tggtgcgcaa cgaaagcctg gaccatctcg tccaggcgcg
    17101 cgcgatgcat atcatcaagg gcggcgagcg gatcgattgg tccgatcccg tcgattgggc
    17161 gtcgtggggc gaaaagaacc cgcacctgat cctggtcgcg atggaagccg aggccgaagc
    17221 gcccgctgcc gagcaaaacg aaaccgatga tgcggcgaca ccgtcggtgc cggccacacc
    17281 gccggcacgc cggcctgtcc atgcggccgc cgcggcgcct ggtcgcggtg gctggatcca
    17341 gaaaagagga aggtggctct gatggcctat accgcagcgg accttgccgc gctcaaggcg
    17401 aacatcgcca agggggtcac ctcgcttgag gtggcgggcg agaaggtcac cttccgcagc
    17461 ctcgatgaga tgctgaagct tgccgccgtc atcgaggcgg aactggatgc cggcctgtcg
    17521 cggcgcggcg ggttgcatct gccgaccttc tcgcgggggt gacatgaaca ttctcgatcg
    17581 cgtcatcatg gcgctgtcgc cgcgccgggc ggcgcagcgc gagaaggccc gcaccatcgc
    17641 catgcattac cgtgccgcga ggctcggcta tcgcaacgac gggattcgtc ccagcgggtc
    17701 ggatgccgac cttgccggcc gcaaccggcg catgattgcg ttctatgcgc gggacatgat
    17761 ccgcaacacg ccgttctcgg cgcgcgtgca gcaggtcatc acgggcaatg tggtcggaga
    17821 cggcatcatc ccgaagatcc agccctcgaa ggggctggcc gatgaggtcc agaagaggat
    17881 tcgcgcgcgc ggcctcgatc tgatcgagga tcatctcgac accaccgata tcgatcgcaa
    17941 cggcctgttg aatttctacg ggctgcaaac agcggcgatg aacaccatcg tcgatgctgg
    18001 cgaggttctg atccgcaggc accgcccggc gaatgccggg ctggcactgc ctctccaaat
    18061 cgaggtgctg gagccggact atatcgacga cagccgtttc ggccgttcga tcgagggcaa
    18121 cgagatccgc gagggcatcg agtacgacaa ggacaccgga gaccgggtcg cctattggct
    18181 cttcgcgcag catcccggcg gcgagtggcg ccccggaaca tcgccctaca tctcggaacg
    18241 ggtgccggcg gaggacatca tccacgtctt ccgggccttc gaccggccgg gggcgaccag
    18301 gggtgtcagc tggtacacgc ctatcgcgga aaagctgctg aacatcgacg attcggaaga
    18361 tgcgcatctg atgcgtcaga agatcgccgc atgctttgcc gcctttcacc gcatgggtgc
    18421 ggatcggaag ccgcgggtcg aactcggcgg gacgctgcag cccggcgtga tcatggagat
    18481 cgccgaagac gaggagatgg aattttccga cccgccggag gtcggcgatt tcggcgattt
    18541 ccagaagagc gtgctgcgtt cggcggcgat gggcgtcggc ataacctatg aagcgctgac
    18601 cggcgatctc agtggggtga actttagttc cgcccgcatc ggccgcctgg aaatggatcg
    18661 caacatctcc cgctggcaat ggctgatgat ggtgccgatg ttccttcatc ccttcggccg
    18721 ctggttcgtc gaggcctggg ccgaggccga ggaggatgag gttttccaga ggctgatctg
    18781 ggaggatcgc cgcaccgtca ggctcagttg ggtgccgccg catcgcatcc tggtcgatcc
    18841 ggcccgcgag ttcggggcgc tgcgcgaggc ggttcgctcc gggttccagt cgcgtcaggg
    18901 cgtcgttcgc cagcttggcg tcgatcccga gcggctgttg caggagcagc tgcaggacaa
    18961 ggaggaagcc gaccaactgg gcctgccctt cgacagcgat ccgcgtgcgg acgtgtcgag
    19021 gaaaaacccg acctttaccg acaaggatca caacgatgaa tgaaatcttc ctgaccggga
    19081 cggtcggcaa ttccttctgg gaagaggatt gcttcacggc caagactgtt cgcgagatga
    19141 tcgcgggcat gtcggggccg ctgaccgtcc gtatcaactc cggcggcggc atcgcgaccg
    19201 agggacaggc gatctatacc tcgctgaaga actatgacgg cgatgtcacg gtcatcatcg
    19261 agggtatcgc cgcctcggcc gcctcgctga tcgccatggc tggagacaag atcgtcatgc
    19321 ccctgggctc gatcatgatg gtgcacgatc cggccaactg gtggacgcag gggcgtggaa
    19381 ccgaggacga tcacctgcac gcggcgaaat cgctctcggt tctggcgaat gcctatgccg
    19441 gcatctacgc cgcacgcgcc ggcatctcgg tcgaggaggc gcgcgacatc atgaaggcgg
    19501 aaacctattt cgacggcccc ggcgctgtcg aggcgggttt cgccacggaa accgatgaag
    19561 gcaccgacgc ggccgccgtg gcgctcttcg actaccgact ctatccgaag gctcccgaaa
    19621 gcctgcggca gatcggtgac gggctggcga ggcaggccaa cgtatcgatg atcgcggcga
    19681 tgatggccgc gccgtctcaa accaagcaga aagggaaagc gatgccgaag ggtaaaaagg
    19741 cgcaggggcg cgcacagatg gacgatcagg aagaggggcg cctggaagag gacgatcccg
    19801 aactgaacga agaggacgat cccgaactcg aacaggagga tgatccggaa gccgaagagg
    19861 acgaagaccc cgaggccgag gaggatgacg atcccgaagc cgaggaagag gacgaaccca
    19921 acgcccatgc cacggcgatc ctcaactttg cggcttcgcg gaagatcggc gcggatatcg
    19981 ccatgggctg gatcaagcgc gggctgacca tcaggcaggc caccaaggag tacaagatga
    20041 aacatgccag gggcgccacc atggcccggc ccggtgcgcc gcgcagctcc atcatccggg
    20101 acgagcgctc gacgcgtcgc acggcgatgg cgtcggcgct gcatgcccag attaccggcc
    20161 gcgatccctc gacgccggcg gcccgtccct acatggatat gtcgctggtc gagatggctg
    20221 cggcggccat cgggcaccgg ggcaagatcc gctcggccgg cgacaaggtc acggtgttca
    20281 tggatgcatc gcattcgacc tcggatttcc cggcgatctt ccagaacgcg ctgaacaggg
    20341 tgctgctgga acgctacagc gagttccagc cgacctatcg cagcatctcg aagaagaaga
    20401 acttccgcga cttccggccc atgccgctgg tccgggcggg tgatttcccg atgctcctgc
    20461 cggtcggcga gacgggcgag atcaaatggg gcaccttcgg ggaaagcggc gaaaccgccg
    20521 tgatcgtgcc ctatgcgcgc ggtctgacca tcagccgtca gatgatgatc aacgacgatc
    20581 tgggggcgat caacgatctg ctgtcgagct acggcgagac ggtggcgcat ttcgaggagc
    20641 gcaccttcta ttcgggggcg ctgacggcgg tgctgtcgga cggcaacccg ctcttccacg
    20701 cgtcccggaa caacctcgcc ccggcgggcg gtgggatcga ggccgatacg gtctcggccg
    20761 gccgggccgc catgcgcgtg caggaatcga tcgacgggct caagctgaac ctgtcgccgt
    20821 ccatcctgct ggtcgggccg gaaaacgaaa cggcggccga gatgttcgtg gcgcagatca
    20881 cgcccaccgc gacggaagcg gtcaacccgt tctcgggcaa gctgaagccg gtggtgacca
    20941 cggaaatcga ggacggcgcc tggtatctgc tgtccgagcg cgcgccgtgc tgggtctacg
    21001 gcttcctgga agggcaggag gcgccccgcg ttcgcaccga agagcccttc ggaactcaag
    21061 gcttctcgat gacggtggaa cacgacttcg gcttcggcgc cgccgacttc cgcggcggct
    21121 ggaagaaccc cggctgaccg gcgtcgatga gatcaccctg acaaagagcc gcccgcgggg
    21181 cggctcttgt cgttcatgac actgaaattc cggagcggaa catgaaaaac tatctgcaaa
    21241 aggggacttc ggtttccatc ccggcgccgg cggcggtcaa ttccggggat atcgtggttg
    21301 caggcgtact ggccggcgtg gctggtcacg atgcggccct gggcgatcct gtcgaagtcc
    21361 atctggtcgg ctgctacgag ctgagaaaaa tctcggcgca ggcatggacg gtcggcgccg
    21421 cggtctatgt caccccggcc agcggccttt gcaccgtcag ccccgccgcc ggcgcgatct
    21481 tcatcggcgt ggcgatcgag gctgcggcaa acccgtccgg caccggcaag gtccgcctga
    21541 acggcgctgc gcccgcggag cccgaggtct gatgtcccgc ctgttcctcg ggatgacggg
    21601 tctgctttcc ggcgtgttcg gcgatcaggt ccggttcatc ccgcaggacg gtgcggaacg
    21661 cgacatccag tcgctctttc gcgaggcgcc gatcgaggtc gagggggcgg atggccaagt
    21721 ggttcgcatc gacgcgccca gctggcgcgt tcgccgcgat ctcgcacccg aggcccggag
    21781 aaacgatctg atcgtcgttc cggacggccg cacctacaag gtgatggtgg tccatcattc
    21841 cggctccccc tcggtcgatg ccttcctgat ctgcgaactg cagctgagcg cctgaccatg
    21901 ccgcattatc gatcctccta ccgcgccagc gttcttgccg cgctcatcgc caatgcccgt
    21961 ttttctgggt tcaccgccct gaaggtctgg ccaggttcgg tcgatgccga cagcctgccg
    22021 gtgatcggcg tcctgacgcc gcaggaccgc tgcgagcgcg acacccagaa aaccaccgtc
    22081 cgacggacgc tcttgcaggt cgcggttcgg cgccttggcg gtgatgatgt cgaggacgtg
    22141 ctggatgatg acagcgaggt catcgaggca atcgtgctcg caactctgcg caggctcgac
    22201 cagccctgtg cgctggaaga caccagcgtg gtctccagta ccgtggcgga acgcaatgtc
    22261 ggcacccttg tcatgagctt ccggctgcaa tcctggcggc cggtcgcgac ccttccctga
    22321 aatccagccc tggagtgaaa caccatgcct gacggtatgc ttggttatgg cgcgacggtg
    22381 cgcatcgggc ggggcgcgac cccggccttc accgaactcg aattgatcgg cgatctcacg
    22441 ctgccggatg agcaggtgga cgaggtcgag gttacacaca tgaagtcgcc cggccggcgc
    22501 cggcagttca tcgccgggct gatcgacagt ggcgagatca ccatcccgat gaactacatc
    22561 cccgattcgc cgaccgatgt gctgctgcgg tctatcaagg cctcgggcga agaggtcatt
    22621 ttggagatta ccctggccgg cgcggaagat cccgagtcgt tctctgcctt cctcaagggt
    22681 tacggacgct cggcgccgat cggtgacaag atgacggccg aggccacctt ccgcctttcg
    22741 gcccagatcg tgagtggggg ctgatcatgg cggatttcac gggcgaggtg atcgcgaagg
    22801 tcggcggcca ggaatatcgc ctggcgctcg gcctgcgcgg catcgcgagg ctgcaggaag
    22861 aatacggcgc caacctcgat ccgatccagg gcatggggca ggccgagggt gatctgccgg
    22921 atttcagcgt cctgctgcgc atcgtcgatg tggcgctgga acggcaccat cccgaggttg
    22981 cgggcgatgt cgcggaacaa cttctcgcgg ccgacatgag cctgccggga aagcttctga
    23041 cggcggcatt tcccgaccag aagagcgagg gccggccggg aaagagcaag gcgaggcgct
    23101 gaacctcgcc aggctctacg aagcgtggct gtcgcttgga cagtgtcccg agcggttctg
    23161 gctgatcacg cctcgcctcc tgctgatcga gatggaagcc gcccagggac ggatcgagcg
    23221 gcaggaggat gtgatcctga cggcggcatg ggcttcagcc gcgttgcagc gcgcgacaaa
    23281 gcttccgaag ctctcggaaa tgctgcgacg cggcccaaag ccaaagcagg atctgcgcat
    23341 gtatctggac ggcgccaaag cccgattgcc cgccatcacg atggatcagt ggcgggctcg
    23401 ggctggaggg taatttcgta gagaataagg gagatgtctg atcccttaat gacaatttct
    23461 gcgttggctt tgatgttgca gtccttcggt tcccggaagc catcgaggct gcaattttgg
    23521 atttttgcta gggtgtcccg atcaacggca agctcagcgc gataggtgcc gtgtccagtc
    23581 cttacccccc agctacccat cattctccca attttcccct caaccaatac ctctttcccg
    23641 gagatcgtat tggtgacttc tgcaataggc ggcagcgcgt cctgtgctgc cgcctgaaac
    23701 gccatcagtg aaaatgcgat ggctgcaatt gccttcatgg aaatcctcct gcctggagac
    23761 gatagatgac cagttctgcg acggttggcc gccttcgtgt cggcctgtca ctggataaag
    23821 ctgcccttca ggaagggatg aagcaagcga aagccggcct cgcccggttc tctgcggatg
    23881 tgaacaagag gcttggcgcg ctcggaagcg tgccgggcgt ccagtccttg cagggcgcgc
    23941 tggcgtcgat cggcaccaat gccgccgcgg ccctgggcaa gggtgcggcg ctggcggcga
    24001 cggcgctggc cgggctgtcg atttccgcga tcaatgccgc cggggagatc cagaacctgt
    24061 cgcggctttc caacgccacg cccgaggagt ttcaggcctg ggcggccggg gcgcgtaccg
    24121 tcggcgtcga gcaggacaag ctggccgaca tcctcaagga catgaacgac cgggtcggtg
    24181 acttcatctc gaccggcggc gggccgatga aggatttctt cgaggtgatc gctcccaagg
    24241 tcggcgtcac ggcggatcag ttccgcaagc tgtcgggtcc gcaggccctc cagctctatg
    24301 tcgacagcct ggaaaaggcc aacgtcaacc agcaggattt caccttctac atggaggcca
    24361 tcgcttccga cagcaccgcg ctgctgccgc tgctgaagaa cggcggcaag gcgatgcagg
    24421 aatatgccgc gcgggcgaag gcgcttggcg gtgtcatgag caacgaaacc gttcgttcgc
    24481 tcgctgcgat gaaggcgagc ctgagcgagg tggggatcgt catgcgcggc gtgcgcaata
    24541 ccctcggcgc cgccttcgcc cccatggtcg attccatcgc caaggcgttc gtttcgctga
    24601 tgacgcaagg cagcggcctg cgggtggtgt tcgacgggat cgcgggtgcc gtcaggatcc
    24661 tcgtcaactt cctgtcgtcg ctggtgacca tcgtttcatc ggttgcatcg gggttgtgga
    24721 acctcacgaa atccgcggcg cgggccgtcg atgaggccac cgggctttcc gacgcgttcc
    24781 ggttgatgat cgcaaattcg ccggttgggc tgatctatcg ggccgtcacc gggctggctg
    24841 cgctaatcaa ggcgacaggg ggcgtgtcgg gcgcatttgc cgaactgaag aacgtcgccg
    24901 ccgaggtatt cgaccggatc ggtgtagcgt tcgacatggt tccggcggcc atcgaggcag
    24961 gggtggaatc catgaagcgg atattcttcg ccggtctgca tgacatgctg gcgaactttt
    25021 cctggttcct gtcccggatt gctgccgggt tcaataagtt gttcggagcg gctctcagcg
    25081 aggcggagcc attccaggac gcgatcgcgg ggcttagtaa ggcatcgtcc gatgcaaggg
    25141 atgctgccga cgctgcttct ggtgaactaa aggaggtctg gtcacaggtc agcgccccgc
    25201 tgcaatcggt cgcccgtatc aatggtctga tcgccaaatc cgccgaggac gcggcgaaca
    25261 gcctgggcga tggcgccggc ggcgcgggtg gtgggctcgc ggcggccgcc gacaaggccg
    25321 ggaaatccgg ctccagcgca gccgccaaac tgacgccctt gcaggaggtg ctgaagcgcc
    25381 tgcgcgagga aagcgaaaag atgaaagcca cgctctggat gtcggatacc gaggccagcg
    25441 tctgggaaaa cctgcgcgag gccaaggtgg cggctaccag ccagagcggc aaggaaatcg
    25501 cggcgctgac ccggaccaac gaggggctta agcagctgaa ggaatcgacc gacagctggc
    25561 gcgacagcct gaaaacgacc ttcggcgatc tcgtgtccgg cgcaacgtcc ttcaaggatg
    25621 cgctgcgctc ggtccttcag cagctggcga agatgtgggc cgacagcgcc ttcatgagcc
    25681 tttggggcgg cacgggcttg ggcaagtggt tcggcggcct cctgccgaag atcggcgcca
    25741 atgccaatgg caccaatagc tggcgcggcg gcctgacccg gatcaacgag cggggcggcg
    25801 agatcgtgga cctgccgtcg ggcacgcgga tcattccgca tgatgtgtcc atgcgcatgg
    25861 ctgacagagc ggcgcaggtc gaacgcacgg ctatcgagat catccccagc ccgtatttcg
    25921 atgcgcgggt ggcgcagatt tcgacggcgg gcgacatgcg caccgcacag ctggcgcgtc
    25981 aggccatgcc gggccagctg cgcgacatgc aggcgagggg caccaggtga accgcgatat
    26041 catcgacgtg ccgctgatct tcaaccgggc gctgaacgtg gattggcgcc cggactggcg
    26101 gggccagccc ccggccgagg gcacggacgg ctcggaacag gtggtctaca accgcttgcc
    26161 gcgcttcgtc ggctcgccgt ccttggtctt tccccccgag atgatcggcg gctggcgggc
    26221 gttgatcctg cgtgcggaag gccgggtgaa cgcctaccgc atgcgcatgg tcgatcctgc
    26281 cgtgttcgat cttggtgatg gcgacgactg gagccgccag tggcgggctt accaggcggg
    26341 catgtgggtc gagccccggc cgcaggtggt gtgtcctgcc ggcgcggcgg ccggcgcctc
    26401 gagcgtcgtg gtcgatgagc gcgctgcgcc gcggccgatc ccggtcggct gttacctcag
    26461 ccataacgac tggcctttcg ccgtggtcgg caggtccggc agcggcgcgg cgacgacctt
    26521 gcaggtgaag atgttgcgca gggcgatacc gcccggtgcg tccatcgacc tgatggcccg
    26581 cggcctgttt gtcggcgcct cggatgcgat gggctttccg gcttacgacc tggaccgcgt
    26641 agcgcggccg cagctcgaac tcatggagtg gatcaaccga tgagcgttct gcccgccggc
    26701 ttcaacccgc gcgccgattc cgtggggctg atggacatgg tctccatcga caccgccgac
    26761 ggcgttttcc gcttcctgct gggcgccgat ggccggtttg tcgacgtcgc ggcccgcgag
    26821 tggatcggta gtcagctgat cgacagttcg gaattgcggc tctcgatcca gggcgaggcg
    26881 ccggcgggat cgctgtcgct gaccttcatc cccgatcccg atgacggcga cctggtcgcc
    26941 caggtgcggg cgctcgggac cgactacgtc aggggccgcg agatcgtctt ctggctccaa
    27001 cccctcggct cgatggccga gttccacgcg ccggtccatg cgccggtgcg ctggctcacc
    27061 cggcggggcg gtcacatcga gttcgacctg tcgggcgggc tggagcgccg gatcaccctg
    27121 accttcgagg ggccgttcac cgggcgcaat accgcgccgg ggctgcaata caccgtggcg
    27181 gatcacgcgc ggctcatcgg ggcgccgaac agctcgctgc gcttcatgcc gaccgacacg
    27241 ttccaggaag agaagctatt cggctgattg tttgtcatca tgagtgatat tgggcggacc
    27301 gtcttcagca attcctttgg cgatatctga acttaactca tatgcggctt ttagaaaaaa
    27361 gtgtatgaag ttcaccagtt cgatcacctc ttcttccgtt ccatcggcgt catgggtcgc
    27421 atcggctcca agtagcctga ccttgtgcgc ccagtctgca atcggcttgg tgataacgcc
    27481 tttcgacaaa aggtcgttta ttcggtcata aatgctcttt cccttccctc ccaagtcttt
    27541 ggtgcacaag tcgatcacgg ttctggaggt ggcaattggg atactggggt cgaagcgctg
    27601 ttggatcatc cgatctatgt cggggacgag gcgctgcaca cgttccggcc aagatgggtg
    27661 tgatggaagc tttggtggtg cagggtatag cgtcagacga tccatcgtca gccgggagtt
    27721 ttgccggcca gtgctgctct ttctcaaata cagagcatgg ttggcgtatt ctacgcgatt
    27781 taagtgagta atcgctaata ttgggttgaa gcaactttgg cagaacaaca gccctgcata
    27841 tggcgccatg tctttcagga gtgaatcgaa ctttgttcgc gaagttgtgt tgctgatatc
    27901 aattctggcg acgtcaccaa ggctggtccc tattgttttt attctttcag cgatttcctc
    27961 cgaaacatcg tcctttgctc caaattcatg aatttcggca aacgtagcaa gatcagcttt
    28021 tccgcagtgc gggcatacaa tggaggcagt cagcatgaat aacaccttgc aggagaatcg
    28081 gccgtgggtg gtctcagcag acactattcg ctcggtgatc cagagtcatg gcggcaatcg
    28141 agtcttgctt gagatcgcga tgctggattt tgttgccaag gccgatcccc ggtcggtcgt
    28201 tcttgggctg gtcgattaca ttctggcgtc gcgcgagcag cggcctggcg atgtttcctg
    28261 acgctgatgt caccgcttta tgcagaactg aaccgctggc agagggtcac ctaccagtgg
    28321 ggcgagaacg attgcgtgac gctttgcgct gactggatct tgcgcatgcg cggcgtcgat
    28381 ccggccgccg atgtccgcct gacctacgaa agcgcggccg agtgccagcg cgtgacccgg
    28441 ttcttcaccg atccggtcgg cgccgtcggc ccctgtctcg accgcgccgg cctcgcgcgc
    28501 accggccagc cccgccccgg cgatgtcggg gtgatcctgc tgctgagcga acgcggcgtg
    28561 gcgcggccgc atatggcgct ctgcctcggc cgcacatggg cgctgaaaga ccagtccggc
    28621 gccgtcaacg cggtcgtgcc gctcaagatc gccgccgcat gggaggttgg ctatgaggct
    28681 ccgtagcctg gcgctggccg cgctgctttc caccacatgc ttcagcacgc cggccgaggc
    28741 cggtccggtg atcccgttca tccagggcgt ctgggtcggc ctgaccacgg gcgccgcggc
    28801 cggggccggg atcagcggcg ctttcgcggt tggcatgaat gccggcgcat ggctggttgg
    28861 cgggtcgttc ctgtcgcgcg tcgtggtgtc catcggcatg tcggcgctgg cccagagcct
    28921 cgcgcccaag ccgcagatgc catcgccgcc cgagatcatg gcgaactacg cccaggacgt
    28981 gtcctggcag gaccgcgtct atggccgggt gcgcaagggc ggcccttatg cgctggcggc
    29041 ctattccagt gcctcgatga cgacgccgct tggcgcggac aaccggcgca agcggcatta
    29101 cggcgtgatc atcgccgcgc attcgacgct ggggccggtg cagcactatc tggacaaatg
    29161 gccggtcgaa accgatgcca acggctgggt gctgaccgat ccggtgctgt ggcgcaaccc
    29221 accggcgaag tcgacggact atcacggctc gatccgcgcc tataccggcc attccggcca
    29281 gggggccgat ccggtctggc gggcgacctt ccccgaggta tcggaatccg acgatttctc
    29341 cggcctgtcc tatgcggcgc tctcggcggc gcgcccgtcg atggaggagt tccagaacat
    29401 ttatcccggt ggtcgcgaat gggcctatgc gccggtctgg gacggctgcg acacggtcta
    29461 tgatccgcgc acggacagcc gcagctggtc gaacaatgcg gcgctggtca tcgccgatgt
    29521 cgcgacctgg ttcggcaagg aggtggactg ggacgaggtg gcggccgagg cggatatatc
    29581 cgaccagctg gtgacaaacc gggacggcgg cacccagcgg cgctggacca tcaatacggt
    29641 gctgcgcagc gacatgacct gggagcaggt gcgggcgcat ctgatgatgt gctgcgatgc
    29701 ctggttctac gagcggccgg acgggaagct cggcttcaag gtcggggcct attccgcccc
    29761 cacgttgacc ctgaccgacg aggatttcct gtcgctctcg atccggcaca aggccacggg
    29821 cccggacgag gtcggcagct atgcgctgcg ctatgtcgag cccgcccgcg actggagcgg
    29881 cgaggtcagc ggcgcgatca tcctgaaccc gctcggggat cggtcggaag aggaatgcaa
    29941 cggcgtcgac agccacaacc aggcctggcg catcatctgg cgttgggcga aggcggcgca
    30001 gccggaatgg cagctcagcg gcacactgaa ggtgatcggc tacgactgca tcggcgagcg
    30061 gttcttgcgc atccggcatg ccgaagccgg gattgactgc gtggtcgagg tggcgatgct
    30121 gagccgcaac gccggatcgc acaccttttc catcgaagcc gcctcggtcg atccggggga
    30181 tttcgatccc gacgcgttgg cgctggagcc gcccaggacg ctgcgggcga cgatttccga
    30241 ggatcggatc gtgacggcgc cgggctcgct ctccggctcg gtgatcgagg gaacgggcgg
    30301 cgtggccatg atcgaatatg tctggccggc ccagcccgag gatctgcgtc agcagctgcg
    30361 gttccgctcg cccggcgccg gcatcgccga ctggcagatg atcgatgtcg gcgccgggca
    30421 atcgacgcag gtgctgtccg ccctggtcga cgggcaggat tacgaggcgc agatccgcaa
    30481 ccgcacgggc ggcaaccggg tcagcgcatg ggtgcccgag gcgccgctgg tcctgcgcgc
    30541 cgtggccaac agcgtgccgc cggcggcgat gcagcatttc accggggcgg cggcgggctc
    30601 atccgttggc ctggccttca tcccgccgaa cgacccggtc tatgccgccg cgcggatctg
    30661 gcgcgcgacg aacagcacgt cgtttgacga cgcggtgcat gtcggcaccg aatacggcgc
    30721 gccgaacctg gccgacgaat ggagcgatcc ggcgccaggc gtcggcgatc acagctactg
    30781 gatcgagccg ctgaacggct cgggcattgc cggctcgcgc agcggcccgg tcacgatcac
    30841 catcatctga agagggcaga catggcgaca cagatcgctg gccccgtccg gttgccggac
    30901 gggacgatcc cggcgcatgg ccgggtgatc tttcggccga agaacggcgg gatcgtcggc
    30961 gcgaccacga tttccggcgg cccggtggtg gcgccgatca gcggcgccgg catgatcgat
    31021 gtcgagctgg tcgggcgcgc cggcggcgtg ccctacaccg tgacggtcga gcattggtcg
    31081 gaggccgaaa accggctggt gaccaccatg ctgcccgatg tggttccgac cggcgcggcg
    31141 ggaccgttca cgctgatgga cctggtcgcg gtcgagatcc cgcgggatgc cagatcggag
    31201 gcgacctgga aacggggcga cacgatcaac atcggcggcc agtggatcga tgaattcggc
    31261 cggccggtgg acctgaccgg catgacggtc tcggccgcca tgcgcggccc ggatggcatc
    31321 acgcggccgc tcaccgtcca tgtcagcgat gcggtcaagg gcatgctgga aatctcgatg
    31381 tccgccggcc tcagcgcgca gctgccgctc ggagcgcatt gggttgacgt gaaagtaacc
    31441 agcggcgtcc gcatcagcag aacgcaatcc ggcaccattc atatcgtcag ggaggtgacg
    31501 ccgtgagcat cctcgacaag tccaggctgc tgctgttcgt cggcggcaca gttcctacca
    31561 cgggcgtttc ggccgctgac ctttccgctg aaatgatcgc tcgccgcaac gccgacaatc
    31621 agggcgatgt cctcgcgctc caaaccgaca cggaagcgtc caccggccag ttgatcatgg
    31681 cgagcatccc tgcagcgcag acgcacatct cgctctcggc aggccagatg ctgcggttcc
    31741 gctgcccgtt tgcgaacacc gggcccgatc cgatcatcag catcggcggc atggagttcg
    31801 tcatcaaggc gcgcaatggg agcacgttgg ccgctggcga tctgccgggc ggccaacgat
    31861 tgctcggcta tatctactgg aattcgcccg acaggaagga aatccgcctg tcggagtccg
    31921 tgcgcattcc cgacatcagc ggcctggcaa cttctctcgc aagcagcggg aaagccttca
    31981 cttcgcgcac tgccgccgtg aacttcggcc aggccaacct gcccggttcg ctcagtctca
    32041 tcacgacgat cgagggcgag tatcttgcgg tgcgcagttt cagtaacgct gccgacgatc
    32101 ctctgttcga gacgcaacct agttggggcg tggcgttgag attgccgcgc cgagaattgc
    32161 tggacaatga ggtttcggct cgatcgtcca tgatccgccc tgtggccgac gtgagcggat
    32221 atattctggc ctcggtggat cgcaacggca actacgtgat gccgggctgg gcgcaggaga
    32281 gcgacggcgg ctggccgtcc tggatctacg acgagatctg gaccaaggtc gaacccatgc
    32341 ttcccgaact accgcccagc ggcgtgatcc gggaagtcag cggcgaatac attttcagcc
    32401 agcatgatgc gaacggcaac ttcatcatgc cgggctgggc ccaggagagc gacggcggct
    32461 ggcccgcctg gatctatgac gagatctggg ccgataccag cagccgcatg cctgatctgc
    32521 cgcccagcgg ggtaatccgg gaagtccaag ggtcggggtt gatctttagc cagcacgacc
    32581 gggacggtaa ctatgtgatg ccgggctggg cacaggagag cgatggcggc tggccggctt
    32641 gggtctatga cgagatctgg gacaatctca gcgatcgcat ttccgatccg ggctcggcct
    32701 ctcaagagat cgactcgccg ttctatgaca aagccgccga aacgaccttc gcacgggcca
    32761 ggtccgatct gacgaaaatc gccgtcatcg gatcctccac gccctgggaa atgcggacgg
    32821 aaatcgccgg tgcgttcgac ggtcttgtgc cagcttacgg tggggtcgag gtcgttgacg
    32881 tgacgaacga ctgcaaaagc ggagagcgct cgatgcacac ggcggcgcgc ctcggtgcta
    32941 tcccggcgcg cctgaccatc aacgggggcg tcattcccgc gtccgggtcc gtgctggtta
    33001 ctgccgtcaa catgaccggc aacaaccagt tgaaagccta tgagggccgg ctgaaccgct
    33061 ggaccgatga cgcgcagact ggcggtcaga tccccggaac actgtcttgg tctgcggccg
    33121 acagttctct gatctttacc cgtgcaaacg ccggggcgga aatttccata ggctgggagg
    33181 tttcgttctt cccaacgctc ggacccaccc tgcgggaccg cttctttgtc atccataccg
    33241 gctggaacga tgcaccgggc ggatcgacct gggagcagat ctttgagcgg cgcgaagcga
    33301 tcgtgaacta tctcgacgcg cgggacatcc gcttttcgat ctggacggac atgtgcgata
    33361 tggattgggc ccctgaaaac ccgaaccgag caaagttcgc cagcggcaat gccgccatga
    33421 tcgccaaatg gggcccgctg gtctgggaca tgaacgccta tttcctcagt tcgagggtgt
    33481 ggaccgatgc cgcggcaatc ccgtccgaca ttctaaacgg ccttgccccc ggctacgctg
    33541 gcccgaccac ggaggatctg gcgcaacagg cggccggcaa tcgctgcccg tcgctgtcgc
    33601 gcgacgcggg ccacttcaac gcgctcgggc gctatctcgc ggcgcaggaa ttccgccgcc
    33661 atctgatcaa caacaacctt tatcgcacgg agagctaagc cgatgcccga taccgtcgca
    33721 tttttcggcc agaaggcgat cactggcccg atcccgctga cgcggcccaa catctacgac
    33781 aaggatgcgc tgatcatcct cgatcctggc cggttgactg gcgcgtcgcc tggggttcgc
    33841 ccggctgtca tggcccgagg ccgggcgccc tacgcggccc ggaacttcaa ccaggtgatc
    33901 aacgacagca tgcgccccga attcgtttgg aacggcgggc cggataactt gggcgtcttg
    33961 gatttcagcg gggaccgttc gctgacaacg gaaggccgcg tcaacatcaa cacgggcgaa
    34021 tgcacgatca tcctcaccgt ccgcatccgc gcctatggcc cgacctcatc caaccttagg
    34081 attttggaac cgggtgatac gccaggcgga tcgcccgcaa ttcgacccgt tgccgatgct
    34141 gacggggtaa cgaacccacg tgtcgcggtt tttgcgtcgg gggcgaccgg cgtttatgtc
    34201 ccgaccagca acccgaacga ctggaaagtc atcggcgcgt cgatcagctc gaccggcccc
    34261 agctatacct acaagaccgg ggatgcgctg cacacccgcg ccgccgctta cccggaggtt
    34321 accgaaatcc ggcatcccat cttcggctgc gacattctcg gtcgcggcct ttccgccgga
    34381 ggcgcgggcg atttccagct gcgtgaagcc cggttcttcg accgggcgat gggggcggat
    34441 gagttgaccg aagattgcca gcggctggaa tcgctgttcg gcattacctg aaaaccgaag
    34501 gcattccccc ggcatctcaa cagccccgcc caggcggggc ttcttctttg gcaagcggag
    34561 agacgatgga taccccgcct gaacccggcc tgcttcagca ggcgctattc tatgccgcca
    34621 tggtcggagc ctggatcacg ggcgaggcgg gcagggcggc gcttgccggc gccgctggcg
    34681 gcctggtccg ctggtggatg accgtgggaa agtgccggct gcgcgacggt gccgtgatgg
    34741 ccgcggcagg cagcctgatg tcgctctatt tcagccccgt tatgcttgcg ctgctggagc
    34801 ggtggatcgg agaaatccgg ggtgatgccg ccggcgccgc cgggtttgcc tcgggactgg
    34861 ccggcatgtc gctggccaag ctggtgttgg gcgtgatcga ggcgcatgcc cgcaagcttg
    34921 gagggcgccc ggatgcctga ttggttcaag acctggctgc gcgaggaagc gcgggcatgg
    34981 gctttcgccg tggccctgat tgtcgcctgg ttggtgctgc ggatgttgtg agaaagcccc
    35041 ggctgccagc tgcattgcag ccggggcttg cttcgtgtca tcccaatacg aagcgtgcag
    35101 accctatccc gctattccga aatcgcaatc ccccactcgg ctgcccgtct ctccagcacg
    35161 gcaatcgcgg ccttccaagc cccaggactt ttgtcccgtt tccctttctg ccgtcgaccg
    35221 gcacatcctc atgaggtaaa aaatggcaaa caggttcagc accttcttgc acggtggcaa
    35281 tgcgccagcg ctcggctcct atgtcgtgac ccccagtgat gacgcggatc tccccgaggc
    35341 catccgcgcc gtgaccatcg gcacggccgg cacattggct tggcgcggca ctgatggagc
    35401 gagctatgtg accgccacgc tgccgcctgg aacctatgcg cttggcgcgg atcgcattct
    35461 ggccaccggc acaacggctg ccgacatcac gggttgggtt tgatgctgat cgggttgggc
    35521 atcggcatag ggttctcgca aggcgttgcc gcgtcggcgg gtggcccacg acatcctcga
    35581 cgcgccacca gccccagcgc caccatcctg ttcgccgggc acagctttgt gcagaccgcc
    35641 tatggtgcgc ctgcggggga ggaagcatgg ccctttggcg gtgtgctgga tatcgcctgg
    35701 cccggcacgg cgctgtccga ctacgtcagc tatggctcgc tgcaggatgt ccgggcgctg
    35761 aacggccatc tgcgcaactc ggcctatgac gcggtgatcg tttccgaatt caccgatccg
    35821 accggccccg gctttccggc cttcgacagc acagaaggta ggaacactct ccagcaggct
    35881 tactgggacg cgctggacgc cgcggcgcgc ggcgccgaga tgatcattca ggacatctgg
    35941 ccgccgcagg gtcgcgatga tctccatgcc aatgccacgg gcttttcaca gggcctgcgg
    36001 cagtggctgg agctgcacac tgggcagcag gtgtggatca tccccgcgtt cccgttcgtg
    36061 gcggcgatgc gtgccgaata cggcgacgcg atctattcgg acgggctgca cctggcgcgg
    36121 ccggacagcc cctatccgcg cggcttgtcc tatctggtct acagcttcct gacccaggag
    36181 cgttgcccgt tcgtgcgggc tggcgacgag gccgtcgatc agatggcttg ggacacgctt
    36241 cttgcccatg agtgcgccgg catgggcggg gcggtcgaat acagctcctc gctggtcgga
    36301 gatccgttgc ccgaaccgga gccgcttcca gactgatcgc cggattgagt cctggtgggt
    36361 caatcggagg gcaccgtaac acccagctct gccgccaacc cctccagcgc ggcaatggtc
    36421 gcgtcgtagc tgttcccggc cttggggaac cgcgccttgc ggctgcgata ccagcgcagc
    36481 catttcggca gctcgtccag gggataggtt gccgaccaga tctcgccggt cagggtgaag
    36541 gtggtgtcgt catgcgttgc tttcatggcg gcgttttgcg gcggggcgcg ggcgggcgcc
    36601 agactgcctg aagcccggcc tctctcagtt cgcgaaggcg tcgatcaggt tcagcaccgc
    36661 gaggatcttc cgggtgccgc tgtcgacgcg gtaaatccgg ccatcgtccc ggtagtagtt
    36721 ccaccctcgg cgctgctcca ggccgtaccg gtccagatcg cggatcaaca ggtaatcgcc
    36781 gatgcgtagc gtatcgccga cgcgggtgcc gtaacgtttg ccgacctgac cgggcggaat
    36841 gcagggcggg ttcttcttgg cgaggccggg cgggcaatcg gtcacatagc ggaccggcgc
    36901 gcggtggctg tccctgtggc cgcggtcgtc gtgatgacgc gcgggcccgc ctttgccatg
    36961 cccccgtcca ggatcggcga cggccggggc cgaaccaaag gtggcaacgg tcaaggcggt
    37021 cagcagcatc ggtgccagtt tcatcgttcg tgctccgtag aattcacaga gcaatatagc
    37081 tttggcccca gcggcagttg catcacaaaa acatgcgctg gcggaaagct gccagcgaga
    37141 acatccggga acagacccgg atcgttcccg aaccggtcag ttcagaaccg ggaccattcc
    37201 gcgaatgaac gcggaacatc ccgcccacgt cgccccgcct cgtgcggggc tttttcatgg
    37261 agaaacgcat gatcccagca gggttcaagg gccgcgccac gcggctcacc gatatcgacg
    37321 tggcgcgcac ggcgcggctg atcggcgctg gcgaggatga aatccgcgcc gtgatcgagg
    37381 tcgagacctc cggcggcggc ttcgacggcc agggccggcc gaagatgctc ttcgagccgc
    37441 atgtgttctg gcgcgagctg gggccggggc agaagcgcac cgcggctgag gcctcgggcc
    37501 tggcctatca gaaatggggc acgaagccct atcccaagga cagctacccg cgcctggcgc
    37561 tggccatcaa gatcgacgcg aatgccgcgc tgcgctcggc cagttggggg ctggggcaga
    37621 tcctcggcag caatcacaag gccgcaggct ttgccacgcc cggcgacatg gtcgaggcgt
    37681 tctgccacag cgaggccgcg cagctggagg cgatgatcag cttcatcatc tccgaggggc
    37741 tggatgacga actgcgccgg catgactggt cggccttcgc ccgcggctac aacggcccgg
    37801 gctatgccac ccacggctat cacaccaagc tcgcggcggc cttcaagcgc tggcaggcca
    37861 tttccgacac gctcgcgccg gcctgtccga agatcggcct gggcagccgc ggcgatgctg
    37921 tgcgccacgc ccagcagcgc ctgaccacgc tcggcttcga tcctcgcggg gtggacggga
    37981 tcttcggcgc caacacccgc accgctacca tcgctttcca gaaatccgcc ggcctcaagc
    38041 aggacggcat catcgggccc aagacctggc ccgcccttct caaggagacc tgatccatga
    38101 attccgtttt cgtccgcatg gcgatctatg tcctgtcgcc gctgctcacc atgctggccg
    38161 gcctgctggg cggctggggc gtcagctatg acgccgccac gcacatgctg accatcaacg
    38221 tcgaggcggt gatcgccgct gctgtcgccg ccgccggcct gtcgggtgcg atcttcgcga
    38281 gatggggggt gaagtagtgc gctcgcccta tgaggccgcg ctggccgcgt ctctggtcgc
    38341 cggccttgcg gtcggcgcca tattcgcggc ggccgcgctg atcacggcgc aggcgatggg
    38401 ggtgccggtc ggatcgtcca ggtgacggcg ctgcacgttg cgccgtcatc atcattttcg
    38461 ctctggctgt ggtgccctca aagcaaccgg gctggcgctg gagcgatccg cgatcttagc
    38521 agtgcgcaag atccatgctt gtggcagccg atatggcctg ctggtcggga gcgatccgag
    38581 ccgcttcgcc cttgagggcc tcgattctga ttttctgatg gtatgggccg ctcttgtgcg
    38641 tcatgatgtt gaaccatgcc accacggcct tcccgaagat gctctgaagc tcaggtctca
    38701 tgttttttat tgctttaatc aaagagttgg agggctgacc cttgctggat ttttctacca
    38761 acctgcttct ctgaagcgct ataagaaagg ccctttcaga gcccctgctg aagccagtcc
    38821 ggctcatcat cgagagtgag tccagaacct catctggcag gtcttgaggc gtctttagca
    38881 gactgcttgc tgcatcatgg aagtcttctg aggcaaccgc cagaagcctg tttagcacac
    38941 gccggcgttc aagcctgcgg tgaagatacc tgctaaacag cgccaccgcc cctccgcaga
    39001 gggcgattgc caaaatgtcc cagatgtaca tctcaaaccc cctttcttcc tgactttcgg
    39061 cctcgcctgt ggttctcccg agcgatctgt tcctggaggc gtttgtcgct tagcctatga
    39121 tcaagttcga tcgcccttcg ttcgttccat gccccaatga tagctgggga tcgccaaacc
    39181 gcaagcaaga ggcaagccat cacggcaacg acaaaataga cttcgaatct gctgattcct
    39241 aaactttcgc cccataagcg gagttccctg acaagaccag atgccccgca gaagccacca
    39301 tcgcaaggct cgagatgagc ttccgtcgtg ctctgcaact tcctctccga atcacaaatt
    39361 acaataattt cgctcgtagc gggttaactt tgcgtgcgtt gcaatgcaat tatctacatc
    39421 gctctttctt gctagtgtct ggcgcggcgc tacggcggtg ttgtaggcgc agtgcagact
    39481 tgttccctgc catctggact cagtcgttca ctttctgttc tcatggcggc ggaagggaat
    39541 cgccatgaca gaactgctat tcgagcccgg caccacacac gtcgtcgtca catgctggcg
    39601 gtgcaaacgc gatcagacgt tctatcctca ggacttgccc gagggcatcg attactgggc
    39661 gttctgcggt agagcggtgt gcaagggctg cgcggcccac catccgcatg tgacacggta
    39721 tcccaaaccg ctggacccgt ggcagcggtc tcggccgagc gattgagcgg gtcgcagact
    39781 gtgttcccaa acccccggtt tgttccggtc gaaatcgatc ttttctgctg ataggctggg
    39841 aacatgaagc ggaacaattt caacttgatc gggtcggtt
//
