# Supplementary material for: Characterization of the virome of Paracoccus spp. (Alphaproteobacteria) by combined in silico and in vivo approaches
Source: Sci Rep. 2019 May 27;9:7899. doi: 10.1038/s41598-019-44460-4 (PMC6536676; doi:10.1038/s41598-019-44460-4)
Supplement: Supplementary file 2 — Supplementary Dataset 1 [file 41598_2019_44460_MOESM2_ESM.zip › vB_PcoS_PD4.gbk]

LOCUS       NZ_CP020612            43558 bp    DNA              UNK 01-JAN-1980
DEFINITION  Paracoccus contaminans strain RKI 16-01929T=LMG 29738T=CCM 8701T=CIP
            111112T, complete genome.
ACCESSION   NZ_CP020612
VERSION     NZ_CP020612.1
KEYWORDS    .
SOURCE      .
  ORGANISM  .
            .
FEATURES             Location/Qualifiers
     repeat_region   1..50
                     /note="Attachment site in tRNA-Met(CAT) 47/50:
                     TTTGGTTGCGGGGGCAGGATTTGAACCTACGACCTTCAGGTTATGAGGCT and
                     TTTGGTTGCGGGGGCAGGATTTGAACCTGCGGCCTTCAGGTTATGAGCCT"
     gene            complement(405..2150)
                     /locus_tag="pd4_p01"
                     /old_locus_tag="B0A89_RS02545"
     CDS             complement(405..2150)
                     /note="Archaeal DNA helicase HerA or a related bacterial
                     ATPase based on COG"
                     /product="ATPase"
                     /COG="COG0433"
                     /locus_tag="pd4_p01"
                     /old_locus_tag="B0A89_RS02545"
                     /protein_id="WP_085376801.1"
     gene            complement(2160..3083)
                     /locus_tag="pd4_p02"
                     /old_locus_tag="B0A89_RS02550"
     CDS             complement(2160..3083)
                     /note="SIR2-like domain based on pfam13289"
                     /product="hypothetical protein"
                     /locus_tag="pd4_p02"
                     /old_locus_tag="B0A89_RS02550"
                     /protein_id="WP_085376802.1"
     gene            complement(3370..8253)
                     /locus_tag="pd4_p03"
                     /old_locus_tag="B0A89_RS02555"
     CDS             complement(3370..8253)
                     /note="putative Type IIG restriction enzyme/N6-adenine DNA
                     methyltransferase of unknown recognition sequence based on
                     REBASE; DNA damage-inducible protein based on BLAST
                     results"
                     /product="putative type II restriction enzyme/N6-adenine
                     DNA methyltransferase"
                     /COG="COG4889"
                     /locus_tag="pd4_p03"
                     /old_locus_tag="B0A89_RS02555"
                     /protein_id="WP_085376803.1"
     gene            8524..9819
                     /locus_tag="pd4_p04"
                     /old_locus_tag="B0A89_RS02560"
     CDS             8524..9819
                     /note="integrase based on COG; Shufflon-specific DNA
                     recombinase Rci and Bacteriophage Hp1_like integrase based
                     on cd00796"
                     /product="phage integrase (Tyr)"
                     /COG="COG0582"
                     /locus_tag="pd4_p04"
                     /old_locus_tag="B0A89_RS02560"
                     /protein_id="WP_085376804.1"
     gene            complement(9782..10372)
                     /locus_tag="pd4_p05"
                     /old_locus_tag="B0A89_RS02565"
     CDS             complement(9782..10372)
                     /note="hypothetical protein"
                     /product="hypothetical protein"
                     /locus_tag="pd4_p05"
                     /old_locus_tag="B0A89_RS02565"
                     /protein_id="WP_085376805.1"
     gene            10451..10678
                     /locus_tag="pd4_p06"
     CDS             10451..10678
                     /note="hypothetical protein"
                     /product="hypothetical protein"
                     /locus_tag="pd4_p06"
     gene            10678..10938
                     /locus_tag="pd4_p07"
                     /old_locus_tag="B0A89_RS02570"
     CDS             10678..10938
                     /note="putative transcriptional regulator; weak similarity
                     to HTH domain"
                     /product="putative transcriptional regulator"
                     /locus_tag="pd4_p07"
                     /old_locus_tag="B0A89_RS02570"
                     /protein_id="WP_085378704.1"
     gene            10935..11141
                     /locus_tag="pd4_p08"
                     /old_locus_tag="B0A89_RS02575"
     CDS             10935..11141
                     /note="hypothetical protein"
                     /product="hypothetical protein"
                     /locus_tag="pd4_p08"
                     /old_locus_tag="B0A89_RS02575"
                     /protein_id="WP_085376806.1"
     gene            11138..12034
                     /locus_tag="pd4_p09"
                     /old_locus_tag="B0A89_RS02580"
     CDS             11138..12034
                     /note="hypothetical protein; weak similarity to HTH
                     domain"
                     /product="hypothetical protein"
                     /locus_tag="pd4_p09"
                     /protein_id="WP_085376807.1"
                     /old_locus_tag="B0A89_RS02580"
     gene            12031..12519
                     /locus_tag="pd4_p10"
                     /old_locus_tag="B0A89_RS02585"
     CDS             12031..12519
                     /note="hypothetical protein"
                     /product="hypothetical protein"
                     /locus_tag="pd4_p10"
                     /old_locus_tag="B0A89_RS02585"
                     /protein_id="WP_085376808.1"
     gene            12835..14154
                     /locus_tag="pd4_p11"
                     /old_locus_tag="B0A89_RS02590"
     CDS             12835..14154
                     /note="ParB in N-terminus"
                     /product="N4-cytosine or N6-adenine DNA methyltransferase"
                     /COG="COG0863"
                     /locus_tag="pd4_p11"
                     /old_locus_tag="B0A89_RS02590"
                     /protein_id="WP_081962489.1"
     gene            14159..15067
                     /locus_tag="pd4_p12"
                     /old_locus_tag="B0A89_RS02595"
     CDS             14159..15067
                     /note="Site-specific DNA-cytosine methylase based on COG"
                     /product="DNA (cytosine-5-)-methyltransferase"
                     /COG="COG0270"
                     /locus_tag="pd4_p12"
                     /old_locus_tag="B0A89_RS02595"
                     /protein_id="WP_081962487.1"
     gene            15077..15259
                     /locus_tag="pd4_p13"
                     /old_locus_tag="B0A89_RS02600"
     CDS             15077..15259
                     /note="hypothetical protein"
                     /product="hypothetical protein"
                     /locus_tag="pd4_p13"
                     /old_locus_tag="B0A89_RS02600"
     gene            15259..16617
                     /locus_tag="pd4_p14"
                     /old_locus_tag="B0A89_RS02605"
     CDS             15259..16617
                     /note="ParB in N terminus"
                     /product="N4-cytosine or N6-adenine DNA methyltransferase"
                     /COG="COG0863"
                     /locus_tag="pd4_p14"
                     /old_locus_tag="B0A89_RS02605"
                     /protein_id="WP_085376809.1"
     gene            16614..16949
                     /locus_tag="pd4_p15"
                     /old_locus_tag="B0A89_RS02610"
     CDS             16614..16949
                     /note="hypothetical protein"
                     /product="hypothetical protein"
                     /locus_tag="pd4_p15"
                     /old_locus_tag="B0A89_RS02610"
     gene            complement(16901..17266)
                     /locus_tag="pd4_p16"
                     /old_locus_tag="B0A89_RS02615"
     CDS             complement(16901..17266)
                     /note="hypothetical protein"
                     /product="hypothetical protein"
                     /locus_tag="pd4_p16"
                     /old_locus_tag="B0A89_RS02615"
                     /protein_id="WP_085376810.1"
     gene            complement(17270..17836)
                     /locus_tag="pd4_p17"
                     /old_locus_tag="B0A89_RS02620"
     CDS             complement(17270..17836)
                     /note="DUF3489 domain-containing protein based on
                     pfam11994"
                     /product="hypothetical protein"
                     /locus_tag="pd4_p17"
                     /old_locus_tag="B0A89_RS02620"
                     /protein_id="WP_085376811.1"
     gene            complement(17833..18126)
                     /locus_tag="pd4_p18"
                     /old_locus_tag="B0A89_RS02625"
     CDS             complement(17833..18126)
                     /note="hypothetical protein"
                     /product="hypothetical protein"
                     /locus_tag="pd4_p18"
                     /old_locus_tag="B0A89_RS02625"
                     /protein_id="WP_085376812.1"
     gene            18232..18837
                     /locus_tag="pd4_p19"
                     /old_locus_tag="B0A89_RS02630"
     CDS             18232..18837
                     /note="hypothetical protein"
                     /product="hypothetical protein"
                     /locus_tag="pd4_p19"
                     /old_locus_tag="B0A89_RS02630"
                     /protein_id="WP_085376813.1"
     gene            18824..19012
                     /locus_tag="pd4_p20"
     CDS             18824..19012
                     /note="hypothetical protein"
                     /product="hypothetical protein"
                     /locus_tag="pd4_p20"
     gene            18999..20984
                     /locus_tag="pd4_p21"
                     /old_locus_tag="B0A89_RS02635"
     CDS             18999..20984
                     /note="Phage terminase, large subunit GpA based on COG"
                     /product="phage terminase large subunit"
                     /COG="COG5525"
                     /locus_tag="pd4_p21"
                     /old_locus_tag="B0A89_RS02635"
                     /protein_id="WP_085378705.1"
     gene            20984..21187
                     /locus_tag="pd4_p22"
                     /old_locus_tag="B0A89_RS02640"
     CDS             20984..21187
                     /note="hypothetical protein"
                     /product="hypothetical protein"
                     /locus_tag="pd4_p22"
                     /old_locus_tag="B0A89_RS02640"
                     /protein_id="WP_036707016.1"
     gene            21190..22719
                     /locus_tag="pd4_p23"
                     /old_locus_tag="B0A89_RS02645"
     CDS             21190..22719
                     /note="Bacteriophage capsid protein based on COG"
                     /product="phage portal protein"
                     /COG="COG551"
                     /locus_tag="pd4_p23"
                     /old_locus_tag="B0A89_RS02645"
                     /protein_id="WP_085376814.1"
     gene            22731..24722
                     /locus_tag="pd4_p24"
                     /old_locus_tag="B0A89_RS02650"
     CDS             22731..24722
                     /note="putative phused phage protease and major capsid
                     protein, peptidase U37 based on BLAST hits"
                     /product="putative phused phage protease and major capsid
                     protein"
                     /locus_tag="pd4_p24"
                     /old_locus_tag="B0A89_RS02650"
                     /protein_id="WP_085376815.1"
     gene            24807..25145
                     /locus_tag="pd4_p25"
                     /old_locus_tag="B0A89_RS02655"
     CDS             24807..25145
                     /note="hypothetical protein; predicted phage recombinase,
                     RecA/RadA family based on COG"
                     /product="hypothetical protein"
                     /COG="COG5471"
                     /locus_tag="pd4_p25"
                     /old_locus_tag="B0A89_RS02655"
                     /protein_id="WP_036707011.1"
     gene            25145..25459
                     /locus_tag="pd4_p26"
                     /old_locus_tag="B0A89_RS02660"
     CDS             25145..25459
                     /note="hypothetical protein"
                     /product="hypothetical protein"
                     /locus_tag="pd4_p26"
                     /old_locus_tag="B0A89_RS02660"
                     /protein_id="WP_085376816.1"
     gene            25456..26076
                     /locus_tag="pd4_p27"
                     /old_locus_tag="B0A89_RS02665"
     CDS             25456..26076
                     /note="hypothetical protein"
                     /product="hypothetical protein"
                     /locus_tag="pd4_p27"
                     /old_locus_tag="B0A89_RS02665"
                     /protein_id="WP_085376817.1"
     gene            26073..26501
                     /locus_tag="pd4_p28"
                     /old_locus_tag="B0A89_RS02670"
     CDS             26073..26501
                     /note="hypothetical protein; acyl-CoA transferase hits in
                     BLAST"
                     /product="hypothetical protein"
                     /locus_tag="pd4_p28"
                     /old_locus_tag="B0A89_RS02670"
                     /protein_id="WP_036707003.1"
     gene            26644..27366
                     /locus_tag="pd4_p29"
                     /old_locus_tag="B0A89_RS02675"
     CDS             26644..27366
                     /note="Phage regulatory protein Rha and Phage
                     antirepressor protein YoqD, KilAC domain based on COG;
                     putative antitoxin of TA system"
                     /product="phage hage antirepressor protein"
                     /locus_tag="pd4_p29"
                     /old_locus_tag="B0A89_RS02675"
                     /protein_id="WP_036707096.1"
     gene            27410..28354
                     /locus_tag="pd4_p30"
                     /old_locus_tag="B0A89_RS02680"
     CDS             27410..28354
                     /note="hypothetical protein"
                     /product="hypothetical protein"
                     /locus_tag="pd4_p30"
                     /old_locus_tag="B0A89_RS02680"
                     /protein_id="WP_036707001.1"
     gene            28358..28795
                     /locus_tag="pd4_p31"
                     /old_locus_tag="B0A89_RS02685"
     CDS             28358..28795
                     /note="hypothetical protein"
                     /product="hypothetical protein"
                     /locus_tag="pd4_p31"
                     /old_locus_tag="B0A89_RS02685"
                     /protein_id="WP_085376818.1"
     gene            28792..29028
                     /locus_tag="pd4_p32"
                     /old_locus_tag="B0A89_RS02690"
     CDS             28792..29028
                     /note="hypothetical protein"
                     /product="hypothetical protein"
                     /locus_tag="pd4_p32"
                     /old_locus_tag="B0A89_RS02690"
                     /protein_id="WP_085378706.1"
     gene            29021..31420
                     /locus_tag="pd4_p33"
                     /old_locus_tag="B0A89_RS02695"
     CDS             29021..31420
                     /note="Phage-related minor tail protein based on COG;
                     weaker similarity to 	 Phage tail tape-measure protein,
                     controls tail length COG"
                     /product="phage tail-tape measure protein"
                     /COG="COG5281"
                     /locus_tag="pd4_p33"
                     /old_locus_tag="B0A89_RS02695"
                     /protein_id="WP_085376819.1"
     gene            31420..32046
                     /locus_tag="pd4_p34"
                     /old_locus_tag="B0A89_RS02700"
     CDS             31420..32046
                     /note="Uncharacterized protein based on COG"
                     /product="hypothetical protein"
                     /COG="COG5448"
                     /locus_tag="pd4_p34"
                     /old_locus_tag="B0A89_RS02700"
                     /protein_id="WP_085376820.1"
     gene            32043..32927
                     /locus_tag="pd4_p35"
                     /old_locus_tag="B0A89_RS02705"
     CDS             32043..32927
                     /note="Uncharacterized protein based on COG"
                     /product="hypothetical protein"
                     /COG="COG5448"
                     /locus_tag="pd4_p35"
                     /old_locus_tag="B0A89_RS02705"
                     /protein_id="WP_085376821.1"
     gene            32924..33427
                     /locus_tag="pd4_p36"
                     /old_locus_tag="B0A89_RS02710"
     CDS             32924..33427
                     /note="Cell wall-associated hydrolase, NlpC family based
                     on COG"
                     /product="cell wall-associated hydrolase, NlpC family"
                     /COG="COG0791"
                     /locus_tag="pd4_p36"
                     /old_locus_tag="B0A89_RS02710"
                     /protein_id="WP_085376822.1"
     gene            33431..35272
                     /locus_tag="pd4_p37"
                     /old_locus_tag="B0A89_RS02715"
     CDS             33431..>35272
                     /note="TA TIM-barrel-like domain based on pfam13547"
                     /product="phage tail protein"
                     /locus_tag="pd4_p37"
                     /old_locus_tag="B0A89_RS02715"
                     /pseudo
                     /inference="COORDINATES: similar to AA
                     sequence:RefSeq:WP_013066664.1"
     gene            35291..37942
                     /locus_tag="pd4_p38"
                     /old_locus_tag="B0A89_RS02720"
     CDS             35291..37942
                     /note="TA TIM-barrel-like domain based on pfam13547"
                     /product="phage tail protein"
                     /locus_tag="pd4_p38"
                     /old_locus_tag="B0A89_RS02720"
                     /protein_id="WP_085378707.1"
     gene            37957..38700
                     /locus_tag="pd4_p39"
                     /old_locus_tag="B0A89_RS02725"
     CDS             37957..38700
                     /note="DUF2793 domain containing proteinbased on
                     pfam10983"
                     /product="hypothetical protein"
                     /locus_tag="pd4_p39"
                     /old_locus_tag="B0A89_RS02725"
                     /protein_id="WP_085376823.1"
     gene            38720..38959
                     /locus_tag="pd4_p40"
                     /old_locus_tag="B0A89_RS02730"
     CDS             38720..38959
                     /note="hypothetical protein; putative holin"
                     /product="putative holin"
                     /locus_tag="pd4_p40"
                     /old_locus_tag="B0A89_RS02730"
                     /protein_id="WP_085376824.1"
     gene            38956..39684
                     /locus_tag="pd4_p41"
                     /old_locus_tag="B0A89_RS02735"
     CDS             38956..39684
                     /note="Phage-related lysozyme (muramidase), GH24 family
                     based on COG"
                     /product="phage lysozyme"
                     /COG="COG3772"
                     /locus_tag="pd4_p41"
                     /old_locus_tag="B0A89_RS02735"
                     /protein_id="WP_085376825.1"
     gene            39684..39902
                     /locus_tag="pd4_p42"
                     /old_locus_tag="B0A89_RS02740"
     CDS             39684..39902
                     /note="hypothetical protein"
                     /product="hypothetical protein"
                     /locus_tag="pd4_p42"
                     /old_locus_tag="B0A89_RS02740"
                     /protein_id="WP_043132454.1"
     gene            39922..40053
                     /locus_tag="pd4_p43"
                     /old_locus_tag="B0A89_RS02745"
     CDS             39922..40053
                     /note="hypothetical protein"
                     /product="hypothetical protein"
                     /locus_tag="pd4_p43"
                     /old_locus_tag="B0A89_RS02745"
                     /protein_id="WP_074971071.1"
     gene            40028..40276
                     /locus_tag="pd4_p44"
     CDS             40028..40276
                     /note="hypothetical protein"
                     /product="hypothetical protein"
                     /locus_tag="pd4_p44"
     gene            complement(40360..40881)
                     /locus_tag="pd4_p45"
                     /old_locus_tag="B0A89_RS02750"
     CDS             complement(40360..40881)
                     /note="DNA-binding transcriptional regulator YbjK based on
                     COG"
                     /product="TetR family transcriptional regulator"
                     /COG="COG3226"
                     /locus_tag="pd4_p45"
                     /old_locus_tag="B0A89_RS02750"
                     /protein_id="WP_036706857.1"
     gene            complement(40892..42397)
                     /locus_tag="pd4_p46"
                     /old_locus_tag="B0A89_RS02755"
     CDS             complement(40892..42397)
                     /note="MFS family permease based on COG, Multidrug efflux
                     pump SmfY - BacMet"
                     /product="MFS transporter permease"
                     /COG="COG0477"
                     /locus_tag="pd4_p46"
                     /old_locus_tag="B0A89_RS02755"
                     /protein_id="WP_085376826.1"
     gene            complement(42608..42877)
                     /locus_tag="pd4_p47"
                     /old_locus_tag="B0A89_RS02760"
     CDS             complement(42608..42877)
                     /note="hypothetical protein"
                     /product="hypothetical protein"
                     /locus_tag="pd4_p47"
                     /old_locus_tag="B0A89_RS02760"
                     /protein_id="WP_074971067.1"
BASE COUNT     7528 a  13911 c  14142 g   7488 t
ORIGIN
        1 tttggttgcg ggggcaggat ttgaacctac gaccttcagg ttatgaggct atgctattga
       61 tattgctcga ttcattacga atcaacgact tgcgccacaa ccgtttgtta tcgcgcgctt
      121 tgcttccagc attcggcgac tctcatcgtg cttcgccgcg cgggaaaggc gctcaaaggg
      181 cgtccatctg ttgagttggc gttgagtcaa agtagtggct tgagcgccgt tgctacccaa
      241 gctgaaggat cgaaatgggc ggaaagcggt cgcccgctgc taatgcaaac gaaccaaccg
      301 ctcgatcaca ttccgaacat tcacttcgcg ctcctgggag tacgcagctc cacccgcgcg
      361 gagaatacga tatcaactat gcgctatcgc ctccactctc ataattagtg attactctgt
      421 ctccgccaag agaggacggc gtcttccgtt cccgcaaccg gctccgcgtc acgccaacga
      481 tcccagaaat cgactgtcgc gctatttggt ttgaagcgtg gcgcagacac gaccactcgt
      541 gtcggtagca agctagcatc accaaccacc agcgcttcac caatgtcgag gaccggaagg
      601 agatcaccaa aaccgccgag gctgtcaggc aacagccgtt tgatgacgga ttgatcatcc
      661 ccgttcgtca gccgcatagc gatcacattg ttgcattggc tgaggacggt gcggttgacc
      721 tcggacggtc tctgactgat gaccaccagc ccgaccccat acttccgccc ctctttggca
      781 atccgctcga aaatcccgac cgaaatctca tcggctgact ctgacgatgc ccgctcgggg
      841 atatacaaat gcgcctcatc gcagaacaat gcgataggat gacggctgtc cggtggcgtc
      901 cactggctca cggtgaaaat cagccgagcg atcaggctga ccatgagcgg aagtatgtcg
      961 gacggcactt ccgagaaatt gatgatcttg accccaccct tgccatcttc ttgtgatccg
     1021 cgcccgccaa tcagtaagtg cgtgacttgc gacagccacg ccatatccat gcatgcttct
     1081 ggcggttgga atatgaaccc gagacggcga tcatttctct tggcttcaaa tcgtgctatc
     1141 aaacggctca gcttgtcgaa gtaaggcccc tgtttctctt tatttcccgc acctggtacc
     1201 atttgttcat tcaggtttga tagctcctga taaactgcat caatactgaa tggcaccgga
     1261 ctatcgatgg taaaattagc tagaatatcg gcgtgctgct ccgggttgag catcatgcgc
     1321 tttgcatcgg tgatgcaacg cgtcattagc attgcttggt tcggggcgtt ctgatcggac
     1381 cgatcaacga acaaggaaac caatgcctca tagccgagaa gccagaacgg aagatgtaga
     1441 acaccatcag ccagcccacg atcctgtcca atgtcccccg gcccagcgat ccgcaggtgt
     1501 cgaaattcat cactatccaa ggtctggtac tcaccatgga tatcgaacaa aataacgttg
     1561 gcttgcggaa gttcggcaat ctggtccaga agccgcgcag ttgtatatga tttgccgctt
     1621 ccggtgcttc cgactacaat ggcatgacgc tggaaaaggc ggtttccgtt caagaacgcc
     1681 cgtgcatcct catccagcgc atagcggcca agatcaagct gagggccgtc gccagaaacc
     1741 tgcgaaatga cctgcatgaa gtccgtcagc cgctgacctt ctagggcaaa gcagtccgca
     1801 tcgatttcgg gcacagtctc aagggtacgc ttgaagacgt tctctttcag cccttccttg
     1861 tcgacgagtg tcccaatcag agcaactcgc acgaggttgt tctcgggaag agtggcttcc
     1921 gggtcttctt cagcaccatc tatggtcgac tcgtcgcctg ccttgcgtgt aatgcgtgag
     1981 acaatcccga tcaggtgctg cccagccttc gagctcctga tcgccgtcag tcgattgacc
     2041 tgaatccgct tgagacgttc aagttcatca acgcgcacag tcactgtcgc cgtatccacg
     2101 gcgataatct taccaaggct ttcatcatca tcaaaatcga gaatgcccat cttttcctcc
     2161 taaaacccga tcaattcgtt taacgtaggc aacgcccaat acttgccgcc ggtaataact
     2221 acgccgtccg ggttgtcgcg gttatatacc attgttccat catcgtggtc ttcgagcgcg
     2281 aggtagtgac gcccggcgcc attcctgaga aaggctttcg cttcgtccgt cagggtgcgc
     2341 gcggccacta ggatcgaagc attatgcaca cggcaccgag tcattaactt cggatgaata
     2401 tggctgtcgc ggaaaccgta acctatgcag ataaatgcgc tagcagcact cagcacacga
     2461 tcggcgccct gaatcgcgct ccgaaagggc tcgtcgtgcg tcctctgata cttgctgacg
     2521 ccgggcgtga cgatcagggg aaccaaacca tccggaagct cgctcgtcat tggcagagac
     2581 atcacgcccc catgtgggtc tgagaaccag tcgagagagc cgtgaacttt ccagaccgtc
     2641 accgtacgag ccaggttcgc tccctgctta aagatcaggt tctccgcccc atcgctgcgg
     2701 cgcagataac ccggaagaaa ccctgtgctg tgtatgtaac cacctgtgtc agcggcatac
     2761 tctgcgacgc ggtcatagtt cgtggttaca acatggatat tgcggtttgt acttcgaaac
     2821 aatcccgcga acagggagcg gagaggaaag gccgcttctg tctttatcgc tgacttgagg
     2881 agagtgtagt catcctgagc gatgaagtcc caagtgctac ggacgatctt tacgaccagt
     2941 gattcgggca atgccttatt ttctagcgcg gcctctaagt gatcgcccga cgccatggcg
     3001 gttcttacca gcgtccaggc atcaatttcc ggtccttggt cggcctgaac attgtcgcgg
     3061 agccaaattg ccaagtcccc catgccgcga atgccatgag gaatcgatgc gccgctcccc
     3121 aacacaataa ccgggtttct ctgtgcacag ctttggcatt gcttcgcgag gtcatcgagt
     3181 tccacaggtc tattcactct tcgataatgg cgcttagatt acgaacgaat gaaccatgcc
     3241 ggtatcagct tggctcacaa gccgacgggg ggcaatcttc ctttgctctg ccagggcccg
     3301 attcggggaa gcgcgcagct gccatagcca tcatcaaggg gctggttagg gccgcatgtg
     3361 gcttctgcat cacccaatct ccagttccgg cagcccgttc acgatcttca tcgtctccag
     3421 gctcaccgtg atcacccgct ggaacagctc cagggggtag cgggggttgc ccaccgtctc
     3481 gttggcgtag tcgttggggt cgttggtgat gccgctggct gggtcggttt tcaccacctg
     3541 gcgctccatc acccagtcga gggcgggttt gccgttcacg acgtagtccc aggcagcgag
     3601 ggggatgttc tgcatggtga tgcgatcgtt gtagatgacg gtggtgcggt ccttggtctt
     3661 gcccttgccg ccgagcttca tctttttgac gcggtagaac ttcgccgggt cggcctgcgc
     3721 ctcggggacc aggcggtggt cgccttcctt gaaggtcacc atgtagggct cgacgctttc
     3781 aaaattcaca tgcaggtggc cgagggcgcg gccagcgtcg cggaaggcgg cgaagtcggc
     3841 aaagctcttc accgccggga tgcggggcag ttgcttggcg aggttgttct tgaagcgttc
     3901 gcggtagtcg ggcgaatgca gcaggccgta gatgtaatag aacaggtctt ccttgctgat
     3961 cgcctcgccc ggataggcgg cctgaaaatt cgcgaggccg gcatcggtga tggcatcgcg
     4021 gcgggtgagg ccggtggtct gatcgcccgc agtggcgaag aggccgtcat cgggtcgggt
     4081 ctcttcgtag agatagaggg aaaagcattg gccagtgtcg tgatggtgga agttcggcag
     4141 tctgttcacc aaaagcgccg agaaatctgt tttaacgcca atgccagtaa gatgaatgac
     4201 taagttctga gcatctgcat tcgggaagat gcgaggcatt tgataaacgc gctcattgag
     4261 ccttcggttg aaatactgcc attggggctg gaaggggcgg tagatggcag accgaactgc
     4321 gtcatctcgg aagccaagcg atcttgctct cgccaagtca gccttcagat tgccggtcca
     4381 actaatcttt tgggtatcgt ccgatacaaa cttgtcgata tcctttggct tgccagcagt
     4441 ctcgtatcgg acgatctcga cattatagaa atcgatcatg cgttccatat tcgcggccag
     4501 cttgctgcgg cttgcgttat aggcccacga atcgcgggca ctcaggatgc cttgggagta
     4561 gttttcgaaa agcccctgct cttcgccccg ctttgcgccg agaatcggaa agcgatcgaa
     4621 gctgctgtcg acctgatcga gccaatcgtt gttttcgtcc ggcgtgatgc gccgccatcc
     4681 cttcgccttg gtgacaccgt caactgagcc gaaaccgcgg atgatgttca gcttctgctt
     4741 ttggtcaaga taatcgccga tgtcatggaa gtggatgcgg cccgtctcgg cggcatcggg
     4801 gttcttgacg aagaccgaaa tggcgatagg ggcgcggcta cctgagccga aaatcttgcc
     4861 gccctctctc cgggacagtt caccagacgt tcgctggttg ccgcgcaggt ggaaaacgta
     4921 gaggtcgctg aactcttcag caaggcattt gcgcaagccg tcagcggcgt tgccatccac
     4981 ccatccggcg ttcgatacat aggccatgac accggcatca ccgatacgat cgctggccca
     5041 gcgaattgcg cgaatatagc tgtcatagag cgccttctga agggtcgcct ttgacgcaac
     5101 cgcatatgtg tcgcgaatgc gctcatcaag ctctgggtaa tcgacgttct tggcgttgtc
     5161 gttttcgttc ttttgccctg ccgaataagg cgggtttccg ataatcacgc gaatatccaa
     5221 cgccttctgc ttggcccggc gttccgagtt gtcgggcagg aggttggcga ccatgtcgcg
     5281 ctcctgctca tacatctgga aagtgtcggt cagcaggatg ccggtgaagg ggtgataggg
     5341 cgcatcggcc tgcagcccac cctgagccag ttcgtgatag acggtctcga tattcacggc
     5401 ggcaatgtaa taggccagca gcacgatctc attggcatgg atctcgtgct tgtatttatg
     5461 cgcaagctca tccggggcga tcaggcccga ttgcagcagc cgggtgatga aggtgccagt
     5521 gccggtgaag gggtcgagga tatgcacacc ctttgacccc agcgtctggc cgaactgcgc
     5581 cttcagcacg tcattgacgg aatggatgat aaaatccacc acctcgaccg gggtatagac
     5641 gatgccaaga cgctgggcca ggcgcgggaa ggcgttgcgg aagaagcggt cgtaaagctc
     5701 ggtgatcagg gtctggcggc cctgggcggt cttcacgccc tcggcacggc gggcgacgct
     5761 ggcatagaac ttgtcgaggc tttccgcttc cttggcgagg ttgtgttcat gtagctggcc
     5821 gagcaccgtc tccatggcgc gggagacggg gttggcttcg gtgaacttgc tgtccttgaa
     5881 cagagcgtca aagaccggct tggtgatcag gtgctgggcc agcatctcga tcgcgtcggc
     5941 ctcggagatc tcggggttca ggtcgtcatg cagctcatcc aggaaggcac ggaaggcggt
     6001 ctgttccggg ccgggcttgg cggtgatggt ggtgatgcgg gtgatatggg tctgggcgat
     6061 cttggcgatg tccttggccc agctgtccca gtaatcgcgg gtgccgcatt tttcgacgat
     6121 cttcgccatg atggcgcggg tgaactcgtc aaagacgaaa ctgccctgtt cggggccgag
     6181 atcggtgatg gtcgggtcgc ggccttcctg gccgatcccg gcgccggtct tttccgcgcg
     6241 ggtcttgctg gtggagaagt catcgaccac ggcggtcagc tcgcgcagct cggattcgga
     6301 ggagatgcgc accagttcga ccttgtcgct gatatcctcg cccagcttag cctggttgat
     6361 gcgggcgtcg aggcgttcgt catgggcgcg caaggcgttc aggatctgcc agacgacctg
     6421 atagcgctca ttgtccttca gcgcctcttc gggggtggtg tcgggcggga tggcgacggg
     6481 caggatgaca tagcccatct tcttgccctc ggcccggcgc atgacgcggc cgaccgattg
     6541 caccacgtcg atctggcttt tgcgcgggtg catgaacatg atcgcgtcca gcgcgggcac
     6601 atccacgccc tcggacagca cgcgggcatt ggtcaggatc cggcaggtat cctcgcccgc
     6661 atcggccttg agccagttca gcatctcatc gcgggcggtg gcgttgaagg tgccgtcgat
     6721 atggcgcacc tcggtcgtca ggtggcgggc atcgtcgatc agctcgctgc cggtatattc
     6781 atcgacaacc ttggtgaact cgtcctcgat gatcttcgac ttggcgatgg tctggcagaa
     6841 ggccagcgcg cggcgcatgg ggcgtggatc gaaggccagg tcttcggcca ggtcggcctt
     6901 ggtcagcgcc ttgtaacagc cgatgatctt ggtcgcgtca tcgagggtca gctccggccc
     6961 gtccttgagg cggttctgga tggtggtcga gatcagcccc tcatcgacgg ccagaaccac
     7021 gaccttgtaa tcggtcagca ggttgttctc gaccgcccag ccaaagcccc ggtggaacag
     7081 atccttgccg aacttgtcct catcatccat cgaggccagt tcggcatcgt ggtcatcggc
     7141 cttgcgccgc gcggcatcgc cgaagatgcg cggcgtcgcg gtcatgtaga ggcgcttttt
     7201 cgccgccaca tggtcgttgc tgtggatgcg cacgaaggtg ctgtcgtctt cgtccttcag
     7261 cgtgacgccg gtggtgcgat gcgcctcgtc gcagatcacc agatcgaatt ccggcaggcc
     7321 atgggttttc tgggcgcggg tcagcacgtc gatcgaatga taggttgaga ataccacggt
     7381 catgcggttg gacggcgccg ccgcgacctg ctgggtgagc ttctgcggat cagtggttgc
     7441 cgggaaggcc agatcatgga cattcagatc gaggctgtcg gcatcggcat tgcgcccgat
     7501 cctcacatcc gagcaggccg aaaacgcggt gaactcctgc tggcggtcat tgctccattc
     7561 gcgcacggtc tgcgacatca gcgccaatga tggcaccatg aacagcaccc gcttgcccgg
     7621 acccgccagg gcttcggcga tccgcagccc ggtgaaggtc ttgccagtgc cgcaagccat
     7681 gatcagcttg ccgcgatcgg cttccgccag cccctcggtc acggccttca gggcatcgcg
     7741 ctggtgcgga cgcagctgtt tcttcggggc gaggctgacg gtgccggtgc gcaggaactg
     7801 cgaccagtcg atgcggctgg cctccagctc gctgatgctg atgcggttcc agtctttcga
     7861 cagcttgtcg agcgtcccgc tggcgttctt gccgaattcc ttctgcgtgg tgtcggcaat
     7921 gatcagccgc gtaaacagat cattggaggc ggccgagatg aagctgtcga tatcgggctt
     7981 ctgaatcgtg tgattgggcg catagaattt gcactggatc gcagcataac ccgagccatc
     8041 ggccagcgtc gccaccaggt cgatgccggt gtcggccttg ctccagccct gctccttcgc
     8101 ccattgggca aaaggcacaa cggcggaata gtattgcttt tgcgcatcgt cgttttccag
     8161 ataaacgcga acgacccgct caaagtaatc gcccttctcg cgctcggacc gggcagcctg
     8221 gcggtaggaa tccaacaaat cacgcaactg catcagtacc gcctgtcccg gaacaaggtt
     8281 ttctttttat catcaggcgc tcgagggcct gaaacagaac ctagccgccc gttgcggttg
     8341 aatccatatg caactgaccg attccctccc gtcctccgcc ccccgatgcc ccccttccac
     8401 ccgaccggcg cggattgtgc ccttccggcg ccggtccgcg cctgtcttcc ggtctgggaa
     8461 tcatctcgtt gataagccgg cgcttctacg cctgtgtcgg agcggaaaac ggagtgcagg
     8521 gcattgcgaa acagagaaag actgacggaa aaactggtcc gggcggctga gccgcggtcg
     8581 aaggcatggc agattttcga cagcgatgtg ctggggctgt cgatctgcat ctatccatcc
     8641 ggcgggcgca gcttcatgtt cgactaccgc gcggccgggc ggcagcggcg gctgaccatc
     8701 gggcgctggc cggaatggaa cgtcaccgcc gcgcgcgagc gcgccaaggc gctgcgccgc
     8761 gatgtcgatg gcgggctgga tccgctggcc gagcgtgagg aaatccgcga ggcgccgcgc
     8821 tttcccgatc tggtggcgcg ctacctgcgc gaacatgcca cgcatctggc gccgcgcaat
     8881 gccgccgatc aggcatccat gctgcacaag ctgatcatgc cgcactggaa gcaccggctg
     8941 gtggccgaga tcgagccggc ggatgtcgaa cgggtgctga acctgatcgc cgaggggcgc
     9001 tcccgccctg ccaagaagaa accaaagacc aagcgccgca ccccgctgaa gccgccaaag
     9061 cccacgcctg tgcgggccaa tcgcgccggc gagatgctgc gccgggtctt caacctcgcc
     9121 atcgcatggc ggatgcgccc ggacaatccg gcggtgggct ttcgtcgccg cgtcgagacc
     9181 gagcgcgagc ggttcctcga catggaggag atcgcgcggc ttagcgaggc gctgggcgcg
     9241 gccgaggacc agcgcggcgc cagcatcatc cgcatgtgca tgctgaccgg ggctcggctg
     9301 ggcgaggtcc ggaccgcgcg cttcgagcat ttcgatctgg agcgcaacac atgggtgaag
     9361 cccgccgcca ataccaagca gcgccgcatt caccgcgtgc cgatctcggc agagacagcg
     9421 gccttggtgc gcacgcggct ttccgccgtg ccggtcggct gcaactggct gtttcccggt
     9481 gatgtcgccg acaaggacca gccagtgcag gagattcgcc gcttctggaa gggcattcag
     9541 gatcaggccg ggctgcccgg agtgcgcatc catgacctgc gccacacctt tgcctcgctc
     9601 ttggtcagcg gcggcgcctc actcgagatg atcggcaagc tgctgggcca ttcgcaatcc
     9661 agcaccacca tgcgctatgc gcatctgatg gattcgccgc tacgggccgg cgtcgatgcg
     9721 gtggccgaca tgatgcggat acggccgagg ctcgtgcatt cagcaccccc ggccgaggag
     9781 gtcacgcctc cgcgttcagc atccgcaaga tcgggctgac ccgcttgcgg accgtgcttt
     9841 cgtcgggcgc atcaccatcc gtgctgttgg caatgaacca gtccagcatt tcacctacga
     9901 ggtcggcctg tttctcgggc aggccgcgct ggaagaggcg caggatcaag gcgccataaa
     9961 agccctccca atcatagctt ttggtcgggt tggagttgac ccggcgaaac accccgtgct
    10021 cctcctcgaa acgcgccagc gtgccggcct gaatcaacag gtcgtcgcgg gtgacccgca
    10081 gcccggcatc gggcagcggg atgtgtttcc actcgccgcc gcccggcatg cggacgcggc
    10141 ggatcacccc ttcgcgcggg ccggtcccgc agcggcgaaa catcgccaga atatcacccg
    10201 gcgcaatcac caccaggtcc gagatgatct cggccccaaa acgcgtgggc gggatcgcga
    10261 tggtgatatc caactgaccg gacatggccc attcggcgat atcggcgata tggcagttcc
    10321 agcgggcggc agcttcggtc agcgtgtaga tcacgcggtt tggcagaggc atcgtgtgtt
    10381 tcctgaattg ttgattttct gaaaggcttg cctttcaagc cgatgcctct ggcacttccg
    10441 cacgcatggg ttgattaggc gcttccgcgc agcgtcagca ccccctgtct ccggcaggcg
    10501 gcggccggtg cttccggcgt cccgccctgc cccaccgaat cacacccaaa agcccgcaaa
    10561 ccccatgaaa catgggaccg gcgcacatcc ggcgcttccg gcgccggtcc gcgccgcgcc
    10621 gccggtcctc cgcctgtgct ctcgcttgcc ccacaaccac ggggaaagga ccggatgatg
    10681 accgatcaga ccatgatcac tgccgagacc ggcgcaatcg cccatgaagg gctgctggat
    10741 gactggatgc cgcgcaagga actggccggc atcatcggca tcagcgccga cacgctgaag
    10801 cgctgggaga cccggcgcat cggcccgccc tgcatccgca tcgggcgcaa ggtgctctat
    10861 cggcgcggcg ccgtgcgcga ctggctgctg gagcaggaga gccgcaagac cgccggccgc
    10921 gggagggcgg cacgatgagc ggtggcagtg atgaccggcg tcgccccgtc gcatgggcca
    10981 tcgtcttcgc gctgatgctg atcatgctcg tgcttctcgc cgggctgctg atctgggcgc
    11041 tggttgcggc cgtggactgg gaggcggtgc tgcgcttcat cgcgcccacc gccttcgaga
    11101 cccggtcgat cgaggaaatc ctcgagggag gccggcgatg agcaatctga tctcggcctc
    11161 ggtccagcgc cgcctggtcg gctcggccac gcgcaaatcg gtgctcagct acatggccga
    11221 caaggccgcc gatgacggca gtggtatctg gacctcgaaa gccaatatcg cccgcgatct
    11281 ggagctgtcg cgacgcgccg tgcagctggc gatccaggag ctgatccgcg acgggctggt
    11341 cgccgaaacc ggtcagcgcg actgcaagca cggcttcacg gtggagtatt ccatcgtgat
    11401 cgaggctgtg gataacctgc cctcgacccg tgaaccacgt tcaccccgtg aatctgatgc
    11461 acgggtaacc cgtgaaccag gttcacatga ccccgtgaac cacgttcacc cgaaccatcc
    11521 ttataaagat actactacgc ccccagccga agatacggct gtggataact ccgacccgca
    11581 ggcacgctgc cttgccgtcg ccggccctgg tctctgcccg gcatcgcgcg ccgcgatcac
    11641 cgggaccgcc gaggagatcg agggctggct gcgcgagggg atagacctcg aggccgacat
    11701 cctgccggtg atccgggcgc gcacgccgac gatccgcatc agcccgatcc ggacctgggc
    11761 ctattttacc gacgcggtgc gcgcggccca tcgccagcgc ctgcgccagc cggcaaggcc
    11821 gcaaggcgca gagaacgccg gcgccccggc caacccgcag ctgcgcttct atgccgactg
    11881 ggtgaacgcg gatcgctatc tgccccccag tgccatcagc aacagcgtcg cgctggccct
    11941 gctggaggcc gggctgacca gcgccgagcg tctcgccctg cgcggtgtcc ccgttcccgc
    12001 ccggcccgac cccgcccgaa aggaccaccg atgatcacgc cgcgcgaggt cgaggaccgt
    12061 ttcgaggaag ctgcgctgac gctgcgacgt ctgcccaacc cgcccggatc gggcgcgcgt
    12121 ggctatggcc gctcctggcc ggattacgtc cacgaggcca ggcatgccta tggctatgag
    12181 gaggcgcgga tgcgggtgat cccgaacgcc cgcgagatcc agcgcatgga ggaggcgctg
    12241 gaatggctgg cgctgatcgg cggcgagtcc gagcaggccg tgatcgacaa ccgccgcatc
    12301 gtctggatgc gggccgaggg ccaccgctgg aagcagattt gccgcgctgt gggctgcgtg
    12361 cgttcgaccg catggcgacg ctggacggct gcgctggtca ccatcgccaa ccgcctgaac
    12421 aaacagcgaa aaaccagccg ccgcccgcac agcgccaaaa ccagcgggga cgcgcggggc
    12481 gcgaagcggg acggcgaggc cgcgaagggg ccgccgtgag ggcgcgaaag ggttgaactt
    12541 agggcgcgac aaaagcaggc gatacgggcc atattcatcc catgatcggg gcgaaagccg
    12601 ccctgcggcc gcctaccccc ggccttggtt cctccgcagc ggcaacgcta tgcggggggc
    12661 atgagcgcgc tagtccgcta gcgccaaagg atttttctgg gtttccaccc gtcggttgcc
    12721 actttgggtt gccagggttg ccggcccctt caccgtccct cggacattcg cctgtccgtc
    12781 actttggacc cgcctgccct gtcgcagcgg gtcttttctt ttggagttcg caccttgcag
    12841 atcgagatga tgccaaccgg gcagctggtg ccctatgcgc gcaatgcccg cacgcattcg
    12901 gaagaccaga tcgcccagat cgcggcctcg atcacggaat tcggcttcac caacccgctc
    12961 ctgatcggcg aggacagcgt gatcatcgcc ggccacggga ggctgatggc cgcacagcgg
    13021 ctggggcttt ccgaggtgcc ggtgatcgtg ctggcgcacc tgaacgcagc gcagcgccgg
    13081 gcgctggttg tcgcggacaa caagatcgcg ttgaacgctg gctgggacac cgagatcctg
    13141 ctcgagcaga tcgaactgat ccgcgcggac gggttcgaca tcgatctggt cggcttctcg
    13201 gatgacgaac tcggcgaatt gctcgcggaa atcgaggcac cggagacggc cggagccatc
    13261 gagagcgagg atgacatccc cgagccgccg gccgagccgg tctcgcgccc cggcgatctg
    13321 tggatcctcg ggccccaccg gctgctttgc ggcgacagca ccgtggcgac ggatgtcgag
    13381 cgggtgctgg gcggggtgac gccgctgctg atggtgaccg atccgcccta tggggtcgaa
    13441 tatgacccga actggcgcaa ccaggccggc gcatcagcca cgaagcgcac cggcaaggtg
    13501 ctgaacgacg accgcgccga ctggcgcgag gcatgggcgc tgtttccggg cgatgtggcc
    13561 tatgtctggc atggcgccct gcacgcgacc acggtcgccg acagcctgat cgccagcggc
    13621 ttcaacatcc gctcgcagat catctgggcc aaggatcggc tgatcctcag ccgcggcgat
    13681 taccactggc agcacgagcc ttgctggtat gccgttcgcg ccaagggcaa gggccactgg
    13741 gccggcgacc gcaagcagac cacgctctgg cacatctcgc atcgcgatca ggatgccgag
    13801 accgtgcacg gtacgcaaaa gccggtcgaa tgcatgcgcc gccccatcct gaacaattcc
    13861 agccccggac aggcgatcta tgagccgttc atgggatccg gcaccacgct gatcgccgcc
    13921 gagaccaccg gccgcacctg cctcggcatc gagctgaacc cggcctatgc cgatgtcgcc
    13981 gtggagcgct ggcagaacct caccggcggc gcggcggtgc tagagggcga cggccggtcc
    14041 ttcaccgaaa tttccgggga gcggtcaagc gccagtcccg gcacccccgc cacgcaggcc
    14101 agcgaccccg acccccagcc aaaacccgcg cgcaagcgca gaaccgccgc gtgaggccat
    14161 gcatgacctg gttgtatctt cctccggcct gcctgccgga accgcagacg catacctctt
    14221 cggcctgtcg ctgtgctccg gcgcaggcgg tctcgagctg ggaatcaccc tcgccgtccc
    14281 cggctatcga actgtgggtt acgtcgagcg ggacgccttc gccgcgtcca ttatcgtggc
    14341 gcggatggaa gatgcggccc tggatccagc gcctctctgg gacgatattg ccagcttcga
    14401 cggccgccca tggcgcggcg cggtggatat cgtcactgcg gggtatccgt gccagccgtt
    14461 cagcgtggcg ggcaagcgcc ggggccccaa ggacccgcgc cacctctggc cgcatgtcgc
    14521 ccgcatcatc ggcgaggttg agcctccctt cgtcttcctc gaaaacgtcg cccatcatct
    14581 ccgcctcggc ttccccgaag tcgccagcgg actggtcggc ctgggctaca ggcttgcggc
    14641 aggcctcttc acggcggcgg aagtcggtgc gccccatcgg cgcgagcggc tgttcatcct
    14701 cgccatccgc gagggggacg agctggccga ccccgcgcgc ctgctccggg atccgctcga
    14761 gcggcggcaa ccggaccgaa atgctgcggc tgtggatgac gcccaccgcg cgcgaccaca
    14821 aggatggggc gacaagcctt gccaacacgc cggtgaacgg gctgcttggc cgccaggtcc
    14881 ttgtgacacc gatggctggc agcgatacct cagacgcgcc ccgaacgctg aacccgcaat
    14941 tcgtcgaggc gctgatgggc tggcccaccg ggtggaccgg cttcggctct gtggcaatgg
    15001 cgtggtcccc ctggttgctg cacatgcact cagaactctc gcatctgaat tgctggccga
    15061 tggatgaacc cgcgtgatgc gaaacaagat gatgatgccg gcagagcaga tcggcggggt
    15121 gacgtttccc gaatgggatg cgtcacaatg ggcgcaagag ttcgctgcga cggactggaa
    15181 gaaggttgcc gcggacatga agccgatcat cgaccgtttg aaggcgatgg gcgccctcga
    15241 gccggatttc gaactgtgat gcagatcgag ttgatcgcgg tcgacaacct gaccccctac
    15301 gcccgcaatg cccgcaccca ttcgccggat cagatcgcgc agatcgccgc ctcgattgcc
    15361 gagttcggct tcaccaatcc gatcctgatc ggcgcggatg gggtcatcat cgccggccac
    15421 gggcggttga tggcggcgca gcgcctcggg ctggctgagg tgccggtgat ccggctggcg
    15481 catctgagcg cggttcagcg gcgggcgctg gtcattgccg acaaccgcat cgccgagaac
    15541 gcgggttggg atgaggaact gctgcgatcc gagctggcag cgctgcaggg gctggacttc
    15601 gacctcgatc tggtcggatt ctcggatgac gagctggccg atctgctcgg agacgccgag
    15661 gcatcgggtt tcggcgccgt tccggaagaa gaagaggacg gcatccctga cctgccagag
    15721 gatcctgtca ctcgccccgg cgatatctgg atccttggcg atcaccggct gttgtgcggc
    15781 gacagcacgg atgcggcggc ggtcgcgcgg ctgatggacg ggcagcgcgc cacgctcctc
    15841 ttcacctcgc cgccttatgg ccagcagcgc gattacggcg cggcgaagga gaaggtcagc
    15901 gattgggacc ggctgatgca gggcgtgttc gcgtcggcgc cggtgagcga ggatgcgcag
    15961 ctgctggtca atctcgggct ggtgcatcgc gacagcgaat ggatccccta ttgggacgcc
    16021 tggacccaat ggatgcggac gcagggctgg cgccgcttcg gctggtatgt ctgggatcag
    16081 gggcccggcc tgcccggcga ctggaacggg cgctatgccc cggcgcatga gttcgtcttc
    16141 catttcaatc gggtgccacg gcggcctaac aagacggtgg agagcaagca tgccggcgag
    16201 gtgctgggcg gcggcgggtt gcgcgcggcc gatggcacgg tgagcgccaa gcacggcgcc
    16261 ggcaacgcga tccaaagcca ccgcatcccc gacagcgtga tccgggtgat gcgccacaag
    16321 ggcgctattg ccggcggcgc gcatccggcg gtgttcccgg tcaggcttgc cgaggagatg
    16381 atcgccgcct ggagcgatcc gggcgatctg ctctatgagc cgttcaccgg ctccgggtcg
    16441 caactgatcg cggcgacgaa cctcgggcgc atctgtttcg ggatggaact ggacccggcc
    16501 tattgcgacg tcgcggtgcg gcgctggcag ctgatgacgg gcgagaccgc cacccatgca
    16561 gagaccggcg cgagcttcga ggcagagact gcgacgcgca aggcgctggc ggcatgaaac
    16621 agtcgcgcgc gatgtcgatg gtcgaggcta tcgccaacgt tgccgtcggc ttctgggtcg
    16681 cggtcacagt gcaggcgctg gtgtttccgc tgttcgggtt tcacgccgca ccggcacagc
    16741 atctcgccat cggcgccatc ttcaccggcg tatcgctgat ccgctccttc gccctgcggc
    16801 ggctgttcga ggcgatccgc caacaggcag tgcgaagagg atcggcgcat tcccccgacc
    16861 cgcatccggt ttgcgaccat atgacagacg atggcctgtg tcagtccatg ggcgagctca
    16921 gggcactgat ggcgtcctgt tccgcctgat ggcgcggggc ggcgtcaggc ggatcgcgcc
    16981 gcgcggcaag aatcgccacg aacagcgccc ggcaggcggc tgccagttca tcggcccctg
    17041 ctgcgtcgag atcgacatca tggatggcgc gggcctcgcc cagatcggtg atgccataaa
    17101 tggtggcgaa ctcggcctcc gccggtgcgc aggtggcgat gaatgcctca tcggcgcccg
    17161 cttccgcatc gttgcggcag aaccggatgt cgatgctctc aacgcattcg cgccgggcga
    17221 attcgcccaa ggtctcgtgc tccggcaggc aattgaagga aatcatggct cagccctccg
    17281 tggcgatgcg gtaaacggtc ccgcgtccgt cgattctctc tgcggcaatg gtcagcccga
    17341 gccgcttttt cagggccccg gaaatggcgc cgcgcacagt gtggggttgc cacgaaaggg
    17401 cggccgccgc ctctgcaaca ctcgcgccct cgggtcgctg cagcagcgcg atcaacgccg
    17461 cctgtttggt gccggcgcgg gtggtcgcgg gcctttgggc ctcgggagca accgcagcgg
    17521 ccgcttcccg ctccatccgc ccgcgccttg ccccggcgat ggcgcccgcc accagcggct
    17581 cgatgccgac ggcggccagc ccggcctcgg tggcaagcag cgtggtgcca tgaccatcgc
    17641 cggtctcgcg ccagagcggc tcgctgcggc gaatattggc ctcgacctcc tcgacgaggc
    17701 ccttggcaag cagcgcctcc accaccttgg cggcggcacc accgcgcagg ctgtcgggca
    17761 agggaagcgc cagattgccg gggcgcgcgg cggcacggct gaggatcagg ctctgggttt
    17821 cggaaagcgg gatcatcgcg catgctcccc ttcgccaaaa gcgctgtcgg tgatctggcg
    17881 cagaaggctg gcataatgct ccagcgtgcc gacatggccc cagttcaccg cgtcggggct
    17941 ggcgttgaaa tgatcgtcgc tcagcgcggc gaggcgggcg agcatggtgt cgatctcggt
    18001 cttcttgcca aggaaagcgg tgagcgcggc gccgctgttg cggtgggctt tctcggcgcg
    18061 ggtggtggtg atggccatgg tcatggggtg ctctccggcg tctgaactgc atcgttttcg
    18121 tgccatcaga atcgctcacc acaggccgga agtgtagcat aatcgcagca atatcattgc
    18181 tttatgtaat ctgcccagat gcttgggcgc aagccggaag ggtcacgcgg aatgggcatg
    18241 tcgcgccgtc aatatgcggc gcatcgcggc gtcagccaca cggcggtggg caaggcaatc
    18301 tcctcggggc gcatcagtct cgagccggat ggcagcatcg atccggtgac ggccgaccgg
    18361 caatgggacg cgcagaccga cccggccaag cagcgcggcg ctcatgcgcg ggcgctgggg
    18421 accgccacgg cggccggcac cgcccgcgcc agcgccgcga ccaggccggt gccgcgcgcc
    18481 gccatcgagt cggtgggcga gaccctgcgc gaggccggcg ccgatcccga tcccggcacg
    18541 ggcggcgaag tgtcgttcct gcgcgcgcgg atggccaatg aggtgctgaa ggcgcaaacc
    18601 gccaaggtca agctcgccag gatgaagggc gagctggtcg accgggcgcg caccaccacc
    18661 atggtcttcg atctggcccg gcgcgaacgc gacgcctggc agaactggcc ggcccgggtg
    18721 gccgccaaca tggccgccga tctgggcgtc gatgtccatc ggatggagca ggttctggac
    18781 aattatttgc gccagcacct ggccgatctt gcggaggtga agattgactt acgatgaatg
    18841 gcgcgccgag gcgcggcgcc ggcaggcgtt cggcctgctg atcgacagga caatggcgcg
    18901 gatcagagcg aggaaagccc gcgagcaacg ggatgcggat gcggaaggcg ccggggccgt
    18961 tctctgcgcg atccggcagg cgcgagggga gacgatccgt ggcgctggct gatttcgagg
    19021 gcgccgagga tatccgcaat gcctggctgg ctggtctggc gccggacccg gcgctgacgg
    19081 tcagccaatg ggcggatcgg caccggatcc tgtcctcgcg cgcagcaagc gaggccggcc
    19141 cctatcgcac cgcccgcacg cccttcatgc gggcgatcat ggatgcgctg tcgccggcca
    19201 gcccggcgcg acgggtggta ttccagaagg ccgcgcaggt gggcgcgacc gaaggcggca
    19261 acaactgggt cggcttctgc atccaccgcg cgccggggcc gtttctggcg gtccagccga
    19321 ccgtcgatct ggcaaaacgc ctgtcgcagc agcggatcga cccgctgatc gaggaaagcc
    19381 cggagctgcg ggcgctggtg atgccgtcgc gatcgaagga cagcggcaat accattctcg
    19441 gcaagcggtt tcccggtggg cagttgatcc tgaccggcgc gaacagcgcc gtgggcctgc
    19501 gctcgatgcc ggcgcgctgg gtgtttctgg acgaggtgga cgcctatccg ggcgatctcg
    19561 atggcgaggg cgatcccatc gcgctggccg aggcgcgcac gatcagcttc gggcatcgga
    19621 gcaagctgtt tctggcctcg accccgaccg tgaagggcct ctcgcgcatc gagcgggaat
    19681 acgagctgtc ggatcagcag cgataccatg tcccctgccc gcattgcggc ggcctgcaat
    19741 ggctgaagtt cgaacgcctg cgctggcagt cgggccggcc ggaaaccacg cgttatgtct
    19801 gcgaacactg cgatcagccc atcgccgagc gccacaagac cgagatgatg gacgaggcga
    19861 atggcgcgac atggctgccc accgccgagc cggagatgct ggagcgggcg cgggcggcgg
    19921 ggatcgttgg atatcacatc agcggcctct attcgccgct gggctggctc agctggtcga
    19981 agatcgcgca ggattgggag caggcggtcg gtaacgaggc cgcgctgaag acgctgaaga
    20041 acacggtgct gggtgagacc tggcaggaac gcggcgaggc cccggactgg cagcgccttt
    20101 atgagcggcg cgaggattgg catctggggg aggtgccgca gcgcgcgctg atcctgacgg
    20161 ccggcgcgga tgtgcagcgc gaccggatcg agatcgacgt ctggggctgg ggcgagaacc
    20221 ttgaatcctg gctggtcgat catgtggtgc tggaaggcga cacggcccgc gaggaggtct
    20281 gggacgatct gaccgggttt ctggccgaga cctggcccca tgccggcggc gcgcgcatgg
    20341 cgttggcgcg gctggcgatc gacaccggcg acggcgcgac caccgatgcg gtctatggct
    20401 ggtgccgcaa gatgggccac ggccaggtaa tcgcgatcaa gggcgtcggc ggctttgacc
    20461 gctccacccc ggtggacggc ccgagctatg tcgatgtgac cgagggcggg cgcaagtttc
    20521 gccgcggggt gcggctgtgg aaggtcgccg gcgcggtgtt caaatccgag acctatcgcc
    20581 tgctacgcct cgccgcgccc accgacgagg acatcgccga cggcagcggc tggccggccg
    20641 gcttcgtcca catcccgaaa gggaccacgg cggaatggac caagcagctg accgccgagc
    20701 agttgatgac catcaagacc cgccagggct tccagaagct ggaatggcag cagacccgcg
    20761 accgcaacga ggcgctggac tgccgggtct atgcccgcgc ctgcgcctgg ctgatgggcg
    20821 tggatcgctg ggacggcgcc aaatgggacg atctgcgcgc gcagctcatg cccggcacga
    20881 gtgatgcgcg cccggccggg caaccgcatc gtcaaccgtt gaaaccgccg ccgccccgcc
    20941 cgtcgggctg gctgggcaag agacaaagag gaagctggtt ctgatggcct ggaccgagag
    21001 tgaacttgac gcgctgcgcc gggcctatgc ctcgggcacc ctgcgggtca gctatgatgg
    21061 aaagaccctt gaatacggct cggccgccga tctgctgagc cgcatccgca ccatcgaggg
    21121 cgaaatggca gccggatcgg gccgtccctt gcccgtggcg ggctttgccg gtttccatag
    21181 gggctgacca tggcaggacc gaaggagatc accccggacg tgcgctgggg gctgatggat
    21241 gctgccttgt cggtggtttc gccacgctct gccgcccggc gctatgccgc gcgggtggcg
    21301 atttcaaacc tgcggcgtgg ctatgaggcc gcctcaaggg ggcgtggaac ggcaggctgg
    21361 aaagtcggtg gaacggcggc ggatgcggaa atcgctgcgg ccggggccac gctgcgcgac
    21421 cgcatgcgcg atctggtgcg caacaacccc atcgccgcgc aggcggtgca ggtgctggtc
    21481 aacaatatcg tcggcaccgg catccggccc cgcgccgcga cccccgatcc ggcgctgaac
    21541 agacaggtcg acgatctgtg gcggcgctgg gccgcccgtt gcgacgatca tgggcacacg
    21601 gatttccatg gggttctctg cctcgccgtg cgcgagatga tcgagggcgg cgaggtcttc
    21661 gcggtggccc gctatcgtcg tggcgcacac gcgcgtgatc tgcgtttgcg catcgagctg
    21721 cgcgaggccg atcacctcga cagcgcacgc tttgacaacc gcgccgatgg gacccggatc
    21781 agccagggga tcgagaccga ccgggatggc cggcgcgtcg cctactggat gtttccggat
    21841 catcccggtc acaacgaccc cattgtcaac caccgcctgg aatcggtgcg cctcagggcg
    21901 caggacgtgg cgcatctgtt tgaacgccag cgggtccaga gccggggcgt gccctggggc
    21961 accccggcca tgcgggcgat ccgcgatgtc gacgactggc agaccgcgga actggtgcgc
    22021 aagaaaaccg aagcctgtct ggtcggcatc gttttcggcg cggatgagga tcagcaatcc
    22081 atcgccccgg tgatcgagga cgggatgggc aaccgggtcg agcagttcga gccgggcctg
    22141 atcgcctatg cccgcggcgg caaggacatc aagttcaacc aaccggcctc gacggctggc
    22201 gtctatgaat ggcaccggac ccagcttcac atcatcgccg ccggcttccg ggtaccctat
    22261 gcgatgatga ccggtgatct gtcgcaggcc aacttctcgt ccacccgtgc gggcctgaac
    22321 gaattccgcc gcatggtcga gcagatccag tggcagaccg tgatcccgat gttctgcgag
    22381 ccgatctggc gctggttcat caaggaggca cagtcgcagg gcctgctgcc ggatggcgtc
    22441 gagattcttg cggaatgggg gccgccgaag ttcgagagtg tcaatccgct gcaggacgtg
    22501 caggccgatc tgctggaggt gcgctccggc ttctcgaccc tgccgcaaca gatcgcgcgg
    22561 cggggatatg accctgagga aatcctcagc gaatgggccg atttcgccag gaaggccgat
    22621 gccgctggcc tcgtcttcga cagcgacccg cgcaaggtca gcaaggctgg ccttgtccag
    22681 accaccgacc cgaccgcgcc ccccagcggc gataactgac ggagaccacc atggagaatg
    22741 aggaaattct cgacctgccc gtgatcgggc gggccggcac aatgcaatct gtcgatgacg
    22801 cctcgcgcac attcgaggtt ctctggacca ccggcgcgca ggtgcggcgc tattcctggg
    22861 cgcgcgacga ggagttcgac gaagaactgg tcgtgtcgcc caacgcgatg cggctggacc
    22921 gtctgaacgc gggcgcgcct ttcctgaact cgcatgcgtc ccagcgcctg accgacattc
    22981 tcggcgtggt cgagaatggc tcgatccgca tcgagaacgg ccaggggttc gcccgcatcc
    23041 ggctgtcaga gcgcgatgag gtcgagccga tctggcgcga catcaaggcc gggatcatcc
    23101 gcaatgtctc ggtcggatac cgggtccatc gctttgagcg ggtggcgaag gccgaccgca
    23161 ccgatggcgg tccgcgcgcc ctctatcgcg cggtcgattg ggagccgctt gaaatctctg
    23221 ccgtcgccat cggtgccgat cccggcgccg gcatgcggtc ggaagccagg cagtctgacg
    23281 cccggcaatt cccctgcgcg atcaccacga aaggacgaaa catgcctgaa gacaccattg
    23341 cggcgggtgc tgatgaaacc cgcaacgccc ctgcccccgc gcaaacccct gccatcccgc
    23401 aagcggcccc ggccgtgccc gcgcccgacg cggaaagcat ccgcgcggaa gaacgcagcc
    23461 gggtcagcac catcatgacg ctctgcgccc ggcacgatct tggctctgac cttgccaacg
    23521 acctgatcgc acgcggcgtc tcgatcgatg ccgcccgcga ggcggtcctc gacgcactgg
    23581 gcgaggcaaa cccgctgggc cgcacgattg agctggcccc ggcgcaggcc cgcggcaccg
    23641 gcgatgccgc ctatcgcgat gcggttgccg acgcgatcat gcacagggcg gcaccatcgc
    23701 tgcatgcggt atcgccgcaa tcgcgggaat tcgcgttccg cagcctgatg gacctggccc
    23761 gccatgccgt cgagcgcgcc ggcgtcaaca ccgccgccat gcccgatatg gagatcgcag
    23821 gtttcgccat gggcatgcgc tcggcgggtt accacagcac cggagacttc ccggcgatcc
    23881 tcagcagcgt ggtcaaccag acgctgcgcg ccgcctatga cgcgaccccg cgtaccttcg
    23941 gggcatggtc cacgcgggtg acggtgcggg atttccggcc cgttgaccgc ctgcagatcg
    24001 gcaacgcccc cgatctggtc aaggtgcccg aaggcggcga gttcacctat ggcaccgcga
    24061 ccgagggcaa ggaaagctat gcgatcgcca cctatggccg cattatcggc ttcagccggc
    24121 agatgctgat caacgatgac ctgcgcgcct tcgaccgggt cgtccagtcc ttcggtgcct
    24181 cggccgcgaa ccttgaatcg gatatcctct attcgatcct gctgtcgaac cccgccatgg
    24241 gcgacggcac cgcgctgttt catgccaatc acggcaacct cggcacggcg gcggcgatca
    24301 ccgaggagtc cctgaccgcg atgctgcgcg ccttcgctgt gcagaaggat ctggacggcc
    24361 gggcgatcac ggttctgccg cgcaacatca tcgttccgcc cggaaagcgg atggtcgaaa
    24421 tccacaagca actggccgca accacgcccg gcagcacggc cgaggtgaac ccctattcga
    24481 accgcttctc ggtggtcgag gaaatccggc tggtgaatac cgccggtccc gatccgtggt
    24541 tcgccgccac cgatcccgcc ttcggtgcgg tggaatacgc ctatctggcg ggtcaggagg
    24601 gtctctatac cgagcatcgc gtcggcttcg aggtcgatgg catcgagttc aaggcccgtc
    24661 acgatttcgg cgccaaggcc atcgactggc gcggtctcta caagaatccc ggcatcgcgt
    24721 gatgctgccg gccccggtct gatcctgacc ggcgcggacc ggtgatcggc ccgcattccc
    24781 ttctttccct catctggaga aagcccatga aaaacttcat cgcaacgggt aacacgctca
    24841 ccatcaccgc cgaggcggat atcgcctcgg gcgcaggcgt tctgatcggc tcgatcttcg
    24901 gcgttgccac cggccccatc gccaatggcg cgcaaggcgt catcaacctc actggcgtct
    24961 atgatctgcc gaagaccgcg tcccaggcct ggacggtcgg cgcgaaggtc tattgggaca
    25021 acaccgccaa ggcttgcacg accacggtcg gctccaacac gctgatcggc attgcggtgc
    25081 tcgcggtcgg aggcggcgct ggggaaacta ccggccgcgt ccgtctgaac ggggcggccg
    25141 tctgatgagc gcctttgcca ccgctgcgac ccggatcttc gcggacccga acatggcggt
    25201 tgacgcgaca tggttgccgg gcggggttcg gcccggcagc accattcgcg ccatccgcaa
    25261 atcctctgac gagttgacca gctatggtgg cgcgcgggtg tggtcggaga ccgtgcgcat
    25321 cgacgtgatg gcggccgaaa ccccgtcaat ccagtccggc gaccgtatcg tgatcggcgg
    25381 cgagaccttc gaggttcagg gcgagccgat ccgcgaccgg gaacggctga tcgtgaccct
    25441 cgatctgagg cccatatgaa gctgcgtgcc gagatcgcgg atatcgccag gctgatggcc
    25501 gatgaggtca aggccggcga aaaggcggtg catttcggga tccgcgatgc cgggatcgcg
    25561 ctcaaggccg catggcgggg gcaggtcacc agcgcaggcc ttggccagcg gctggcccgc
    25621 accatccgct cggagacctg gcccaagggg cggcacagca tgaatgccgc gtcgatggtc
    25681 tggacccgcg ccccggtgat cgtgaacgcc catgacaccg ggccgctgat ccgctcaaag
    25741 ggcgggttct ggctggcgat cccgcttgag gcagccggaa agagccgcag cggcaagcgc
    25801 ccgacgccgg gcgaatggga ggcgcgcacc gggctgcggc tgatcttcgt ctatcgccga
    25861 accggcccca gcctgctggt cgccgaggcg cggctgacca agcacggtcg ggcggccgtg
    25921 tcccggtcca gaaccgggcg cggcctcgcc tcggtgccga tctttctgct ggtgccgcag
    25981 gtcaggctga agaagcggct ggatcttgag aagccggcca atgccgctct ggcatccctg
    26041 ccgggcgcaa tcgtctctcg ctgggaacgc acatgaccac caggcgcgaa caggttctat
    26101 cgtccctgtt caccctcctg cagggcatcg gcggcggcac catcgtcctg cgcaatgagg
    26161 tcctgcccga gcgcatcccc gccgccgggc tgctgatcct gcgcgacgga acgccgggcg
    26221 aggccgaagt cacgctgtcg ccgctgcgct atcactggca gcaccgcgcc gaggtcgagg
    26281 tcttcgtgcg cggatcctcc ggcctggaac tggccttcga cacgctggct gaggggatcg
    26341 ggcaagtgat cgccgccgac cggacgctgg gcgggctttg cgactggatc gagaccgacg
    26401 cgcccgaacc tgccgatctg gcggtcgagg gtgccccgac catcagggcg gcggtgctga
    26461 tcctgaccct gcattacacc agcaacgatc cgctgggttg agatgcgaac aaggccggac
    26521 cggcgcggaa tccggccttg ccgcgccggt ctgcgccgcg ccgccggtcg ggcggatgtg
    26581 cctgtctgat tcaggcccga atccccggtc cgcatcgaat atcaggagaa agaaatgagc
    26641 accatgatct cgcatctgcc agccggcccg caggaagcca gcccgctcac catgtcttcg
    26701 cgcgaaatcg ccgagcttct cgaaagccgc catgacaagg taaagcaatc catcgagcgg
    26761 ctggccgcac gcggtgtcat cgtccaaccc ccaatggggg atgaacagga tatggatgca
    26821 ttgggccgtc tgcgcacgac ttccgtctat cggctcgaga aacgcgacag catcattgtc
    26881 gtggcgcagc tctcgcccga gttcaccgca aggctggtcg accgctggca ggaactggaa
    26941 gagcaagtgg cccgcgcccc ggccaccgac ctcaacgacc cggcgcagct gcgggcgctg
    27001 ctactcagct acagcgaaca gcatgtggcc ctgcaagaga aagtgcaggc gctgctgccc
    27061 gcacaggaga agctggaccg gatcgcgcag gcggatgggt cattctgcat caccaacgcc
    27121 gccaagcttt tgcagatgcg cccgaaagac ctgtttctct ggctgcagga aaatggctgg
    27181 atctacaaac gccccggcgg cgcgagcttt ctcggctacc acagcaagac cgcgaccagc
    27241 ctgctcgagc acaggatcac cactgtcttg cgcgccgatg gttcggaaaa ggtcaccgag
    27301 caggtgcggg tgaccgccaa gggcctcacc aggctggccg cgctggtcaa gccgccattg
    27361 cactgacccg gtcccggcac gggatcgctt ccatagaaag gaaccttcca tggcacgcgc
    27421 ccaaggtgcg cggtcgcaac tcgcggctgc gttcgagact gtttatggca ccgcccccgt
    27481 cagcggcttc acccgcctgc ccttcgcatc ctcgacgctg agcgccgaac agccgctgct
    27541 cggctcggag ctgctgggat atggccggga cccgctggcc ccggtcaagg atgcgatcac
    27601 cgcggatggc gatctgacca tccccatcga tgccgagggt ttcggcttct ggctgaaggc
    27661 cgcgttcggg gcgccggtca cgaccggaac cgcgccggga ccctatacgc atgagttccg
    27721 ctcaggcaac tggaccctgc cgtcgatggc gatcgagacc ggcatgccgg aggtgccgcg
    27781 ctttgccatg tattccggcg tcatggtcaa tcagctcagc tggaccatgc agcgttcggg
    27841 gctgctgacc gccagcgccc agcttgtggc acagggcgag accgtggcca gcacctcgca
    27901 ggccggcacg cccaccgatc tcgacctgct gcgcttcggg cacttcaacg gacaggtcac
    27961 gaggaacggc gcggcgctgg gcaacgtgat ctcggcccag atcacctatg ccaacaacct
    28021 cgaccggatc gagaccatcc gcagcgacgg catgatcgac ggcgcggatc cctccatcgc
    28081 cgcgctgaac ggccagatcg agctgcgctt tgccgatatg gtgctgatga accaggccat
    28141 cgccggcggg ccgtgcgaac tggagttcgc atacaccctg accagtggcg aaagcctgac
    28201 cgtcaccgcc catgccgtct atctaccccg cccccgcatc gagatcagcg ggccgcaggg
    28261 cattcaggcc agcttcgact ggcaggcggc gcgcgggtcc agcccggcgc gcatggcaac
    28321 catcaccctt gtcaacaaca ccgaggaata ttgaaccatg atccgtctga accttaccac
    28381 cgagccgcgc tggatcgacc tcctgcccgg cctgatgatc cgggtcgccc cgatcaccac
    28441 atccatcatg gccgccgcgc gctccgatgt ctccctcgat accctcgacg cgggtgcgcc
    28501 gaaggaagtg ctggccgtgg ccatggcgca ggccgtcgcc agaatggtga ttaccgaatg
    28561 gtcgggcgtc ggcgatgccg agggcatcga ccttccggtg acgcccgaag gcatcgacgc
    28621 gctcttgaac atctggccgg tgttcgaggc attccaggaa aaggttctgg gcccctatct
    28681 ggtgctggat gcggaaaaaa acggctccgc gccctcgccg aatggcattt cggcgggggc
    28741 gagcgatatt gcgcagcctg ccccggacac tgccccgact gccctgcccg gctgaacagt
    28801 cccgaaacgc aagagggctg gcaggtctgg gatctggccg ggaggctgag cgggcaggtc
    28861 cgggcgatcc ccggcgcggt gctgggctgg gacatgggca cggcgctgga aatgggccgc
    28921 gcccttggca ttgcaccgct ggcggtcgtg gaactgctgc cggtgatcga ggcggaaatg
    28981 atccgcaaga ccaaccagaa gatcgaggaa ggccgccagg atggctgaga aaaaagtatc
    29041 cgtccggctg gtggccgaga acggccggca ggtccgggcg gaactggagg gcgtcggcaa
    29101 tgctggcgcc gccagcttcc agaagctgtc gaaggaggtg gacacggccg gcgtcatgtt
    29161 gcgccgcctc gccggtatcg cggctggcgc gctcagcatc cgccaggtcg cgcaatatgc
    29221 cgatacctgg accgatctgc gctcgcgggt cgatctggcg accgggtcgc aggagaaggg
    29281 cgccgccgtc atggaccggc tcgcgcagat ggcgcggcgc acctattcgg gaatcgagca
    29341 gacgaccgaa agctggctct cgaacgccac cgccctgcgc gaactcggac tttccaccgc
    29401 cgagagcctc gatttcaccg aggcgctgaa caacgccatg gtggtctcgg gcgcaaaggc
    29461 cgagcgcgcg gcctcggtcc agaacgcgct ctcgaaggcg atggcgctgg gcagcctgtc
    29521 gggcgacaac ctcaataccg tgattcagac cggcggccgg gtggccgaac tgctggcggc
    29581 ggaacttggc accacggttt ccggcctgcg agtgatggga acgcagggcg cgatcaccgg
    29641 cgaggtgatc cgcaccgcgc tggtcggcaa tctggagctg ctgcgcgagg aagcggactc
    29701 catgccggcc accatcggcg acgcgttcac gctgatcggc aatgcggcgc tgcaactggt
    29761 tggcagctgg gatcagcttc tgggtgcctc ctccaccgtc gcctctgtgc tgatccttgt
    29821 cgcggacaat atcgaacgcc tcgcctcgct cgcgattgcc ttcgccggct tcatggccgg
    29881 gcgctgggtg gcggcttttg tcgccgcccg tgtcgcgacc ttctcgctgt ccacggcgct
    29941 gaccgtgctg cggggggcgc tgatccgcac cggcatcggc gcgctgatcg tcgcggcggg
    30001 cgagctgatc taccagtttt cctcgctggt caaatcagtc ggcggcatcg gcacggcgtt
    30061 caagctgcta ggcgatgtcg caaaggaggt cggccagcgc atcgtcctgg ccttccaggc
    30121 atcgttcgcg ctgctcaatg cggcctggga tggctatcgc gcctatgtgt tcacggtgct
    30181 cgacctgatc gtgaccgggg gcgtcaccgc cgtggaccga tatgttgcgg tctggcacgg
    30241 cgggtttgag gcgatcaagg cgatctgggc attgctgccg gatgccattg gcgatctggc
    30301 gttcaaggcg gcgaacgggt ttatcgccgg ggtcgaggcg atgctgaacg gcgtcgtcac
    30361 ccggatcaac agtttcatct ccggcatcaa cgccgccctc gccatgctgc ccgaatgggc
    30421 tgtcggcgaa ggcggagcgc agatcggaac cttggacccg ttcaacatcg gccgcatcga
    30481 caacccgttc gagggatccg catctgatgc agggagcgcc gcggcaggcg cattcgccga
    30541 tgcctgggac cggagctaca tcaagccccc cgacctgttc ggtgatcttg ccgatcaggc
    30601 ggccgcggca gcctccgccc atctcgacgc cgcgcaggca ctgggcgcgg cggcggtcgc
    30661 gccgctggaa agctggcagg cgctgaagga tgcggtcacc gcctcaggcg aggatggcgc
    30721 gaacgcgctg gacgatgcgg ctggcgcggc cgaccgggtt gccggcgcca tggatcgcgc
    30781 cggtggcgct gcgggccggg ccggtgcggc tggcaagaaa gccggcgaag acactacaaa
    30841 cggcgcggaa caggcgaaac agggctggga tgcggttatc gccccgctct ccgactatgc
    30901 ccagaaggcc cgcgacatca gcggtgatat cggcaacgcg ctggtcggag cgttccagag
    30961 cgccgagaat gcggtcggcg agttcgtgaa gaccggcaag ctgaacttcc gcgacctcgt
    31021 gacctcgatg ctggccgaca tggcgaagct gggcgcgcgc cggttcctgc tcgggccgct
    31081 ggccgggatt ctgtcgggct tcatgccggg gctgaatgtg ccgatcctcc atgccggcgg
    31141 catggtcggc ggtgcagcgc cgtcccgcat ggtctcggcc atggccttcg ccaatgcgcc
    31201 ccggatgcat tccggcggct gggcgggcct gcgctcggac gaggtgccgg cgatcctgca
    31261 gaagggcgag cgggtgctct cgcgccgcga agcggcgggt tactggggcg gcgtcaccat
    31321 caacatcaac gcccgcgatg ccgagagctt ccggcagtcg cgagcacaga tttcggcaga
    31381 tatcgcgcgg gccgtcgcca tgggaaggag aggggtgtaa tgacttttca cgatgtccgg
    31441 ttcccggaca atatcagccg cggtgcgcgc ggcgggccgg agcgacgcac ccagatcgtg
    31501 gaactggcct ccggcgacga ggaacgcaac gccagctggg ccaactcgcg ccgccgctat
    31561 gacgtctcct atggcatccg ccgcgccgac gatctcgacg ccgtggtaca attcttcgag
    31621 gcccgcaacg ggcggctgca cggcttccgc ttcaaggatt ggggcgatca caaatcctgc
    31681 aagccatcgg cggtggtgac gcaccaggac cagttgctcg ggaccggcaa cggaaccgca
    31741 accgcgttcc agcttgtgaa gcggtatgcc tccggggcgc agtcctggac ccgctcgatc
    31801 accaggccgg tcgcggacag cgtcaggctg gcgcttggcg gcgtcgagca gctttccggc
    31861 tggtcggtcg atacgacgac cggtgtcgtt acattcggaa ccgcacccgc cgctggcgtc
    31921 accgtccgcg cggggttcga attcgacgtg cccgtccgct tcgacagtga cgcgctcgac
    31981 gtcaccctcg atatcgagcg gctcggctcg atcacctcca tcccgctcgt ggaaatccgc
    32041 cgatgaaaac gctccctcct gccctgcagg cgcatctgga cgatggcacc accacgctgg
    32101 cctggtgctg gaagatcacc cgcgccgatg gccagagctt cggttttacc gatcatgatt
    32161 gcccgcttgt cttcggcggc acggactatg agccggaaag cgggctttcg gcatccgaga
    32221 tccgggccgg ctcggatctg tcggtggatt cccaggatgc gcagggagcg ctgacctcgg
    32281 gccggatcac cgagaccgat attctggacg ggcgctggga caacgcactg gtcgaggtct
    32341 ggcgggtgaa ctggaacgcc ctcggccagc gggtgctgat ccggcgcggc gccatcggcg
    32401 agttgcggcg cgggcgcatg tccttcgtcg ccgaggtgcg cagcatggcg catgtgctgg
    32461 gtcagacggt cggccgggtc tatcagggca cctgcgatgc ggcactgggc gacagccgat
    32521 gcggggtgaa cattgccgcc gccgcttatc gcggcaccgg cgcggtggtc gatccgatcc
    32581 gcgacggcgc cttcaccgcc tccggcctcg gtggcttcgc cagcggctgg ttcagcttcg
    32641 gtcatctgga atggacgagc ggcccgaaca gcggtcggct ggccgaagtg atgctgcacg
    32701 agatcgcctc cggcgtggtc accatcacgc tgctggaagc gcctgtgcgc gcggtcgcgg
    32761 gcggcaatgc gttcaccatc cgcgccggct gcgacaagcg cagcgcgacc tgcgcggcca
    32821 agttcagcaa catcgccaac ttccgcggct tcccgcatat ccccggccag gacgcggttg
    32881 tccgctacgc cacggcggat ggcgggcacg agggggcggt gctgtgagag gcgcggcagt
    32941 tgctgcaccg catgcagcat ctgatgcccg gcccgccgat ccccgatccg tgatcgccgc
    33001 cgcgcgcggc tggctcggca cgccctatca cgatcaggcc agcgtcaagg gcgtcggctg
    33061 cgactgcctc gggctggcgc gcggcatctg gcgcgaagtg gtcggaagcg agacgctgcc
    33121 ggtgccgccc tacagccgcg actggggcga gatcggcagc cgcgaggtgc tggccgagaa
    33181 tgccggccgg gtgatgatcc gcatcgaccc ggccgaggcc gggccgggcg cggtggtgct
    33241 gttccgcatg cgcgcgggcg ccatcgtcaa gcatgtcggg atcctgaccg gcgagggcgc
    33301 attcgtccac agctacgagc ggctcggcgt gatcgaggag ccgctcacca ccgcatggcg
    33361 gcggcgcatt gccttcgcat tcctgttccc gcgcccggct cgcgccctgc acaagaagaa
    33421 gacctgactc atggcaacca tccttctcgg cgcggtcggc accgccatcg gcggcggctt
    33481 cggcggcacg atcctcggcc tctccggcgc tgccatcggc ggcatgatcg gctccggcat
    33541 cggctcgatg gtcgacagct ggatcgtctc gtcgatgttg cccggccagc gcatcgaggg
    33601 cgcgcgcatg gacagcctgc gcgtcacctc ggcgaccgaa ggcgtggtaa tcccgcggct
    33661 ctatggccgc atgcgcatcg gcggcaatat catctgggcg accgacttcc gcgaggaaac
    33721 caatgttcac cgccaggggg gcggcaaagg cggcgggcag aaggtcacca cgaccgagta
    33781 cctctactat gccagtttcg cggtcgcgct ctgcgaaggc acgatcaccg gcattggccg
    33841 catctgggct gatggcgaga tcgtggatct cagcgaggcg acgtggcgct ggtattcggg
    33901 caacgaggca caggcccccg accccttcat cgcggcgaag atgggggtgg ggaacacgcc
    33961 tgcctatcgc ggcaccgcct atgtggtgtt cgaggaactg ccgctggcgc gcttcggcaa
    34021 ccgcctgccg caactgtcct tcgaggtctt ccggcctctg gacgatgccg acaccgccga
    34081 ggggctggtg cccgcggtca ccgttatccc ggcgtcggga gaatggtcct acgcaaccca
    34141 gatcgtgcgc aaggccgggg acggcgacag cgcggccgag aatgtcaacg ccatggccgg
    34201 aaccgccgac atggtggttt cgctggaccg gctggaagcc atggtgccaa aggtcgaaag
    34261 cgcctcgctg gtggtgtcct ggttcggcga cgatctgcgc gccggaagct gcacgatccg
    34321 cccgaaggtc gaaatggcgc agaagaacac cacgccttcg tggagcgtca acggcgtgag
    34381 ccgcggcgat gcgctggtgg tcagtcagga cgatcagggg cggccgatct atggtggcac
    34441 gccagcggat ttctcggtgc tgcaggccat ccgcgagatg aaggcgcgcg ggctcaaggt
    34501 gaccttctat ccgttcctga tgatggatgt cccggccggc aacaccctgc cggatccctg
    34561 gtccgactat gccgcaacca tcggccagtc ggtgctgccg tggcgcgggc ggatcacctg
    34621 ctcacctgcc gccggtttcg ccggaaccgt ggacaagacc gccgccgccg cggcgcaggt
    34681 cgatgccttc ttcggcaatg cccagccctc ggatttcgca gtcagcggcg acagcgtgac
    34741 gtggaccggc ggcacggatt ggggcttccg gcgcatgatc ctgcattacg cccatctctg
    34801 tgcggcggcg ggtggtgtgg acgccttcct gatcggctcg gaaatgcgcg ggctgacctc
    34861 gatcagatcc ggggcatcga cctatccggc ggttgccgcg ttgcaatcgc tggccgctgc
    34921 cgtccgctcg atcctcgggc cgggcactaa gatcagctat gccgccgatt ggtcggagta
    34981 tttcgggcac cacccgggcg atggctcggg cgacgtgttc ttccacctcg acccgctctg
    35041 ggcggatgcc aatgtcgatt tcatcggtat cgacaattac atgccgcttt ccgactggcg
    35101 cgatggctgg gagcatctcg atgcgctggc atggccgtcg atctacgacc gcgcctatct
    35161 gcaatcgaac attgccggcg gcgagggctt cgactggtac tatgccagcg agggcgaccg
    35221 gatcgcgcag aaccgcacgc agatcgagga cagcatcaca ccgggcgccg gcggcaaggt
    35281 catcaccgcg atgcctgttg cagcacccgg catcagccaa agtcccggcg ccagtttcac
    35341 caccacggtg ccatatcgga gtgccagcat caccctatcc tgccgggttc agttcccaac
    35401 cctgatcgcg gacggtattg ttttcgagat cggcaacctg agcagcggca tgttcttcgg
    35461 cctggctggc ggtcagctga tcctgcacga gatattctcg gccatcggac agacaaggat
    35521 ggcctctacc cctgccgcct cgctcgctgg caggaccgcc gatctggtcg catggttcga
    35581 catggcaagc ggcgagatcg gctttgctgt cgacgggaat gtcgcggcca cggcaagctt
    35641 cggcgggtcc gtatccggca catgggccgc caacaacggc gggggatatg gccttgccaa
    35701 cggcccggtg tcggggtcca gcaccgtcac gacagcactc ccctggccgg gaacgctggt
    35761 cagcaatctc agcatatggt cgggcgcggt cccgagtttc gcgaccttgc cggcggtggc
    35821 acccgagccg tggatcttcc gctacaagga catccgcggc tggtggtcga acccgcatcg
    35881 caaccggccg ggcgggatcc ccgcagcgtc cccgaccgca tggctgccgc agtcgaagcc
    35941 gatccggttt accgaactcg gttgccctgc cgtggatcgc ggccccaacc agccgaacgt
    36001 gtttcatgac ccgaaatcct cggaatcctt cgtgccctgg ttctcgcgcg gctggcgcga
    36061 cgatgccgtc cagcgagcct atctggaagc gacctacctg ttctggggtg acgccgcaaa
    36121 caacccggtc tcgaccggat atgccggccg catggtcgag gtggcggaat gcgcggcatg
    36181 gacctgggat gcccggcctt atccgttctt cccgcaactc ggggacatat gggcggatgg
    36241 cgacaactgg cggctgggcc actggctgac cgggcggctg ggcgcggtgt cgctggcggc
    36301 gctggtgcgt gatctctgcc tgcgcgccgg catgccctcg gcgtggatcg atgtctcggg
    36361 cctcaccggc gcggcggacg gctatgtgat ctcggccctg gaatcgccgc ggacctcgat
    36421 caccatgctg gcgcggcatt tcggcttcga tgccgtcgag agcgaggggc gcattcgctt
    36481 cgtcatgcgc gggcgcgcgc cggtcgcgac cgtcgctctg gacggcatgg cggcgggccg
    36541 gagcgacgtg atggaactgg cgcgcggcca ggagactgaa ctgccgcagg ccctgaaatg
    36601 gcaggtggcg cgcgcggacg aggattatga cggcatcacc gtcgagtccc gccgcattgc
    36661 cgtgagcgcc agcagggtat cctcggacag ctttccgatg gcggtgccgc ccgaggaagc
    36721 cgaccggcgc tgccgccggg cgctgatgga ggcatggatc ggccgcgaga ccggagcctt
    36781 cagcctgccg ccctcgatgc tggcgctgga tcccggcgat gtcatcgcgc tggatcacga
    36841 cggacggctt gccgagatgc gcatcctcac ggtttccgat gccgaggccc gcagcatcga
    36901 gaccatccgc caggaccggg atgcctatga cctgccgccc ggaagccctc gccaggctgc
    36961 gcttgcccgg ccggtcgtgt tcggtgcgcc gctggtcgaa cttctgaacc tgccgcaact
    37021 gcgcgaggat ctcgcgccac accacccgct gatcgccacc catgcccgcc cctggccggg
    37081 ccagatggcg gtgttccgca gccccgaggc ttccggcttc gaactgctga ccacagtcag
    37141 cacccgggcg cgcatgggcg aactggtggc cgatctccat gccggcccaa cctctcggtt
    37201 cgactacggc aactcggtct atctcgacct gctgtcaggc accctcgaga gcgtcaccga
    37261 cctgcgcctg ttcgctggcg agaacgcgct cgccgtcgcg cagccgggcg gcggctggga
    37321 gatcctgcaa ttcggcgccg ccgaactgat cgccgccggc cgctatcggc tctcgcggct
    37381 gctgcgcggt cagcgcggca cggaggccga catggcagcg gcggtgccgg ccggggcgcg
    37441 ggtggtggtg ctggacgcag cgctggcccc gctgccggtg agccaggccg atctgggcat
    37501 gccgtggaac tggcgcgtcg ggccatcttc gcggccggtc agcgacgaca gcttcaccgc
    37561 gcgggccttc acactacgcg gcacgggtct gcgcccgttc gcgcccgtgc atgtcgagca
    37621 gccttggcgg cgcgcgcgca gccccggcga cctgaccatc cgctggatcc gtcgcgaccg
    37681 ctcgctcgcc gccgacagct ggaacgcggt cgagatcccg atgtccgagg ctggcgagtc
    37741 ttggcgggtc gagatcctca acggcgcagt tgtcaagaga tccttgacga ctgtgaccgc
    37801 cagcgtggtc tacactgcgg cgcagcaaac cgccgattgg ggcgcgccgc tcgcccccgg
    37861 tgcgtccctc gatatccgca ttgcccagat cgggcaggcg ttcggtgccg gggcggcccc
    37921 tgtcaccacc ctctggttct aaacaggaga caacccatgc ctgacaccac agcgcatctc
    37981 gcgctgccct tcatcatggc cgcgcaggcc cagaagcacg tgaccatgaa cgaggcgcta
    38041 cgactgctcg acggcatcgt gcagctatcc gttctcgacc gcgatctgac cgcgccgccg
    38101 gcaagtccgg ccgaaggcga ccgctatatc gcagccagtg gcgcgacggg cgcgtgggct
    38161 ggctgggacc gcagcatcgc ctactggatc gacggcgcct ggatgcggat cctgcccgcg
    38221 cccggctgga tggcctggat cgaggacgag gcgcaggcca tcgtctggac cggatcggcg
    38281 tggatcccgg ttgtggatgc catgggcttc atcgcgcagg cagcctcggt cgccgtggcg
    38341 cgggaggcaa atggcgcgac caccggcatc gcagtgcggg aagaaaccct ctccggcctt
    38401 tccggggcca gccgggactc gaccatcgtg atccccaacc gcgccatcgt gctcggcgta
    38461 tccgtgcgga ccgtgaccgc ggtgctgggc gccagctcct tcgactgcgg cgtcaacggc
    38521 gagccctcga agttcggcgg cgcgctcggc gtcgccgtgg gcagcagcaa tatcggcgtc
    38581 atcggcccga cggcgttcta tgccgacacg cccgtgcgcc tcaccgccaa tggcggcagc
    38641 tttgccggcg gcgcggtgcg cattgccatc cattacctga cctgcgccgc gccggactga
    38701 acccatggga gagaacctca tggacagcat ccgcgaatgg tggggcgcga tcatggcggc
    38761 aaccgggctg ggcgtctggc tggtccgtct tgaaggtgcc tccaaaaccg ccctgcgcga
    38821 gatctcaagg ctggaaaagc agctcgacgc cgaccgccag gcgatctcgg aaacccgcaa
    38881 ggaacagaac gagatgctgc gcgagatgcg cgccgacatc aaacgcctgc tggaacgcag
    38941 cggtcccgcc cgcgactgac cgacgcccaa cccgaccatc cacccacccc gccagcgcgc
    39001 ggggtatttt ttatggagag aaccatgtct gtggcgaaag aaaccatcga gcacgtcaag
    39061 cgctgggagg gcctgcggct ggaggcctat cccgatcccg gcagcaagga cggcaccccc
    39121 tggagcatcg gttacgggca cacctcggac cgcttcatga cagtccacaa gggcctgaag
    39181 atcaccgagg cacaggccga ggccgcgctg gagcacgatc tgggcgaggc cgaggatatc
    39241 ctgcgccggc tggtcaaggt gccgctcacc gatgggcaaa gggcggcgct gaccagcttc
    39301 gtcttcaaca tcggcgaggg gcagttcgct ggttccaccc tgctcagaaa gctgaatgcc
    39361 ggcgatcatg atgccgtgcc cgatcagctt gcgcgatggg tctataatga cggcaagaag
    39421 atgaccgggc tggtcaaccg ccgcgcggcc gagatcggcc tgtggtcgaa gggcagtttt
    39481 gtctcgtcgc gcacggtcga ggccgcagtc ccgcccctgg tcgaaaagct ggtcacgccg
    39541 gaagtgctga cagcggcggg cggcgcgctg gccgggctga ccgggacgct gcagggcgac
    39601 gggccggtct ccttcgcgct ggcagcgctg atcgtcatgg ccggggcctg ggtgctgttc
    39661 cggctgatca ggcgggcctc gtgatgctgg cccgcttcaa gtcctggctg gccatcgccg
    39721 ccgccgccat cctgttcatc ctcggcgcgc ggcgcagcgg cgagaaggcc gggcgcgcca
    39781 acgaacgcct cgaaaatctg gaaaggacca atgatgcgcg tcaaaggatg ctcgatgccg
    39841 ccagccgccg ccctcatgat cgcgatgctc tcgctgagcg gctgcgcgac ggaaagttct
    39901 gacaacgccc cctgcccgcc cgtggtggaa tacagcaccg ccgagcagac ccgcgccgcg
    39961 gccgaagtcg aggccctgcc ggaaagtgcg gtgctggtac gaatgatgag cgattacgcc
    40021 gtactgcgtg atcaggcacg ggcctgcagg tgatagccgg gccgggcaca gccctgcggg
    40081 aagcgccaaa cacctcgacc acagcatcat gcccggcccg gttcacggct tcacggtttc
    40141 aaaaagcggc agggattcgc tgcgcgggca tggtcgcatg agcagaccac ctctgtcgcg
    40201 catcaaaaca ggcacagttg ggccccctgg acagtgccag acataccgca ggtcatccta
    40261 ccgccgaacg tcataaaggg gcggagagcg gacggtcgct gcgcaaagga tggaggtcag
    40321 caatgcggac aaagcggacg gtcgcgttgg cgtcgaccac tattccatca ttctcagcag
    40381 cgagtcggtc accatcgcct tgacctccgg cgacagcggt cgtccgccca tggcccggtg
    40441 agcccaaagc ccgtcagctg caatccgcgc caagaagttt gctcggccca caggatcatc
    40501 cacctgcgga gccggtggtg cccaatgatc catcacttct gaccacacct gagccaaccg
    40561 ttcatccccg gcgctttcca gcatcatcag cagctcggcc cgggtggcat cccggctgca
    40621 gctttgcaca taggctttgt agcggtcggc gggcaggtcc gggtccggtg taagactgag
    40681 cagttgcgcc tcccattgcc gggcaaggtg ctggtgcgtg gctaggatta gctcatcacg
    40741 ggaggagaag tgatagatga tccctccccg ggttatgccg gtttctgcag ccacagcgtc
    40801 gaaggtgacc gctgtgaccc catcccgctc gatcagccgc accaccccat cgaggatctt
    40861 gtcacggttg ctctctctca tcgtgatctc ctcaatgcgg atagtgcgaa gactgcgaac
    40921 ccggtccata ggaccgcagt aatacgccgg tgaacagcgc accaagcgca atgacacccg
    40981 cgacgacata catcaccatc aggaaagcgc ggtcaaacgc cgttgacgcg gcctgtttta
    41041 gcgcaatgcc atcggcgccc atctcatcgg caatcgacaa agcattgggc aggctgtcgc
    41101 gcgccgccgc agcgatgccc ccaggcaaaa caacgcccag agaatagacc gccgccatca
    41161 ggctgcccaa aagggcaacg gcaatcagac tgccgaactc aaaggaaacc tcctcgaccg
    41221 aggctgccat cccggcgttt ttcaccggcg cattgccgac gatggcagtg gaggccaccg
    41281 acatggccgc cccgacccca gcacccgcaa gcaccgatcc ggcgatcagc caaccgatgc
    41341 cgtggctgat ccccaaggtt gcgatcagga caccgaccgt cgctaccgcc agcccgcccg
    41401 cgattaggat gcgcagcccg atccggtgca ggaaggcacc accaagcatt gcggtcggca
    41461 gcgacccgat ggctgccaac gaaacaagga tgcccgcctg catgggcgtg aagccggcga
    41521 ccagctggaa gcgctgcgtg gttgccagtt gcagcccggc gaaggcgaac atggcaaagg
    41581 ccgcagccag agtgcccgca aggaaggccg ggttgcgaaa caaggcaaag ttcaggagcg
    41641 ggtccgccag ccgggattgc cgacgcgtga acaggagcgt tgcgatcagg ccgatggctg
    41701 ctgcggcggc ggggactgcc caggattgcc cggcatgagc ggtttccttg atggcgatca
    41761 ccagcgccgc tagggaaacc aacgccagca cggatgagac gaaatcccag tgccgcgacc
    41821 tgtcgggagc aaccctcggt gccacaatca gcgtcgagat gaacgcgagg gccaccaccg
    41881 gcacgttcac caggaacacc gatccccacc agaaatggga cagcaggaag cccgagatga
    41941 ttggcccgag tgcgacgccg atcaccgaga tcgagcccca gatcgcgatg gcgaaattgc
    42001 gctctttctc atcggtgaag ctgacccgca gtagggcaag cgtggcgggc atcattgcgg
    42061 cggcaccgac cgcaaggaag gcccgggccg cgatgaggac attggccgtt ggcgcgaatg
    42121 ccgcgaccag cgaggcgatg ccgaacagga ccagcccgat cagaaacatt agacgatgcc
    42181 cgacgcggtc accgagcgtg cccgccccaa gaagcaaccc cgccatgaca agaggatagg
    42241 cgttgatgat ccacagaccc tgggtctggc tcgcgcccag ttcccgggtc agggtcggca
    42301 gggcggtata gaggatggag ttgtccagcg tgatcagcag cagaccagcc gccacagtca
    42361 ccagaaccgc ccaacggttg cggggggata cagtcatttt caatgcacct tggctaacac
    42421 ttaactatac tatcatgttt gtatagtttt gctagactga ttttgtttgt gtcaaccggc
    42481 gggctgtgct gcagcatcac accaatctag gcgtctgctt tgggctccaa gtggaccttc
    42541 gttgcaatga agtcgaacgg cagctccggg ccgttcgtac gtcgacaggc ggtgtcagcg
    42601 ccgctcgtca tcgtccccga aaccggatga cattatcacc gcgcatgaag gcgacggcgc
    42661 cttcttcctc gattgcctgg atagcggcgt ttcttgcctc cttgtcggag gcgaactgat
    42721 cgtcccaaac gtggctggtg ccatcctggt cgacgacctc aagcatccag ttctgatccg
    42781 tttcagcacg gtagatttcg atggagaaag gatggccgtc gatgatgaca cgctggcttt
    42841 tgcccgacgt gactatgttc ggttcttctt cgatcatctg gtggaccccg gcttgtcggt
    42901 atctgtccag tatgcgccta ccgtcagccg ggtcaatcgc ctgcagcgac gcggtctcgc
    42961 cgccgtttcc ccatgcagcc cgtttttgtt gagttggtgt tgagtcgtcg gtggacggca
    43021 aaaagccccg ccttgttgcg aggcgtaacg tgctgattta ttagtaaaa
//
