# Supplementary material for: Characterization of the virome of Paracoccus spp. (Alphaproteobacteria) by combined in silico and in vivo approaches
Source: Sci Rep. 2019 May 27;9:7899. doi: 10.1038/s41598-019-44460-4 (PMC6536676; doi:10.1038/s41598-019-44460-4)
Supplement: Supplementary file 2 — Supplementary Dataset 1 [file 41598_2019_44460_MOESM2_ESM.zip › vB_PcoS_PD5.gbk]

LOCUS       NZ_CP020612            61569 bp    DNA              UNK 01-JAN-1980
DEFINITION  Paracoccus contaminans strain RKI 16-01929T=LMG 29738T=CCM 8701T=CIP
            111112T, complete genome.
ACCESSION   NZ_CP020612
VERSION     NZ_CP020612.1
KEYWORDS    .
SOURCE      .
  ORGANISM  .
            .
FEATURES             Location/Qualifiers
     repeat_region   1..74
                     /note="Attachment site in tRNA-MET(CAT) - 62/74:
                     CTAAGCCTTTGATATCTTGTATGAAGATTTGGTTGCGGGGGCAGGATTTGAACCTGCGGCCTTCAGGTTATGAG
                     and
                     CTAAGCGTTTGATAACACGTATT----TTTGGTTGCGGGGGTAGGATTTGAACCTACGACCTTCAGGTTATGAG"
     gene            complement(274..1203)
                     /locus_tag="pd5_p01"
                     /locus_tag="B0A89_RS05235"
     CDS             complement(274..1203)
                     /note="Pseudomonas aeruginosa PA3087 and related proteins,
                     metallophosphatase domain based on cd07413"
                     /product="hypothetical protein"
                     /locus_tag="pd5_p01"
                     /locus_tag="B0A89_RS05235"
                     /protein_id="WP_085377234.1"
     gene            complement(1203..2639)
                     /locus_tag="pd5_p02"
                     /locus_tag="B0A89_RS05240"
     CDS             complement(1203..2639)
                     /note="hypothetical protein"
                     /product="hypothetical protein"
                     /locus_tag="pd5_p02"
                     /locus_tag="B0A89_RS05240"
                     /protein_id="WP_085377235.1"
     gene            2858..4012
                     /locus_tag="pd5_p03"
                     /locus_tag="B0A89_RS05245"
     CDS             2858..4012
                     /note="Site-specific recombinase XerD based on COG"
                     /product="phage integrase XerD (Tyr)"
                     /COG="COG4974"
                     /locus_tag="pd5_p03"
                     /locus_tag="B0A89_RS05245"
                     /protein_id="WP_085377236.1"
     gene            4134..5009
                     /locus_tag="pd5_p04"
                     /locus_tag="B0A89_RS05250"
     CDS             4134..5009
                     /note="Predicted DNA-binding transcriptional regulator
                     YafY based on COG"
                     /product="HTH and WYL domain-containing protein"
                     /COG="COG2378"
                     /locus_tag="pd5_p04"
                     /locus_tag="B0A89_RS05250"
                     /protein_id="WP_085377237.1"
     gene            5018..10192
                     /locus_tag="pd5_p05"
                     /locus_tag="B0A89_RS05255"
     CDS             5018..10192
                     /note="ATP-dependent helicase YprA, contains C-terminal
                     metal-binding DUF1998 domain based on COG"
                     /product="ATP-dependent helicase"
                     /COG="COG1205"
                     /locus_tag="pd5_p05"
                     /locus_tag="B0A89_RS05255"
                     /protein_id="WP_085377238.1"
     gene            10194..12962
                     /locus_tag="pd5_p06"
                     /locus_tag="B0A89_RS05260"
     CDS             10194..12962
                     /note="Superfamily II DNA or RNA helicase, SNF2 family
                     based on COG"
                     /product="DNA or RNA helicase family protein"
                     /COG="COG0553"
                     /locus_tag="pd5_p06"
                     /locus_tag="B0A89_RS05260"
                     /protein_id="WP_085377239.1"
     gene            12965..16894
                     /locus_tag="pd5_p07"
                     /locus_tag="B0A89_RS05265"
     CDS             12965..16894
                     /product="Type IIG restriction enzyme/N6-adenine DNA
                     methyltransferasee"
                     /locus_tag="pd5_p07"
                     /locus_tag="B0A89_RS05265"
                     /protein_id="WP_085377240.1"
     gene            16894..17655
                     /locus_tag="pd5_p08"
                     /locus_tag="B0A89_RS05270"
     CDS             16894..17655
                     /note="HNH endonuclease based on pfam13391 and weak hit to
                     COG's predicted restriction endonuclease COG3440"
                     /product="restriction endonuclease"
                     /locus_tag="pd5_p08"
                     /locus_tag="B0A89_RS05270"
                     /protein_id="WP_085377241.1"
     gene            complement(17882..19804)
                     /locus_tag="pd5_p09"
                     /locus_tag="B0A89_RS05275"
     CDS             complement(17882..19804)
                     /note="DUF2793 domain-containing protein based on
                     pfam10983"
                     /product="hypothetical protein"
                     /locus_tag="pd5_p09"
                     /locus_tag="B0A89_RS05275"
                     /protein_id="WP_085377242.1"
     gene            complement(19814..23779)
                     /locus_tag="pd5_p10"
                     /locus_tag="B0A89_RS05280"
     CDS             complement(19814..23779)
                     /note="GTA TIM-barrel-like domain; This domain is found in
                     the gene transfer agent protein based on pfam13547 but
                     also putative phage tail protein based on pfam13550"
                     /product="phage tail protein"
                     /locus_tag="pd5_p10"
                     /locus_tag="B0A89_RS05280"
                     /protein_id="WP_085377243.1"
     gene            complement(23789..24223)
                     /locus_tag="pd5_p11"
                     /locus_tag="B0A89_RS05285"
     CDS             complement(23789..24223)
                     /note="Cell wall-associated hydrolase, NlpC family based
                     on COG"
                     /product="cell wall-associated hydrolase, NlpC family"
                     /COG="COG0791"
                     /locus_tag="pd5_p11"
                     /locus_tag="B0A89_RS05285"
                     /protein_id="WP_085377244.1"
     gene            complement(24220..25104)
                     /locus_tag="pd5_p12"
                     /locus_tag="B0A89_RS05290"
     CDS             complement(24220..25104)
                     /note="Uncharacterized protein based on COG; putative
                     phage structural(tail) protein"
                     /product="hypothetical protein"
                     /COG="COG5449"
                     /locus_tag="pd5_p12"
                     /locus_tag="B0A89_RS05290"
                     /protein_id="WP_085377245.1"
     gene            complement(25101..25310)
                     /locus_tag="pd5_p13"
                     /locus_tag="B0A89_RS05295"
     CDS             complement(25101..25310)
                     /note="hypothetical protein"
                     /product="hypothetical protein"
                     /locus_tag="pd5_p13"
                     /locus_tag="B0A89_RS05295"
                     /protein_id="WP_085377246.1"
     gene            complement(25307..25975)
                     /locus_tag="pd5_p14"
                     /locus_tag="B0A89_RS05300"
     CDS             complement(25307..25975)
                     /note="Phage-related lysozyme (muramidase), GH24 family
                     based on COG"
                     /product="lysozyme"
                     /COG="COG3772"
                     /locus_tag="pd5_p14"
                     /locus_tag="B0A89_RS05300"
                     /protein_id="WP_085377247.1"
     gene            complement(25980..26114)
                     /locus_tag="pd5_p15"
     CDS             complement(25980..26114)
                     /note="hypothetical protein"
                     /product="hypothetical protein"
                     /locus_tag="pd5_p15"
     gene            complement(26107..26457)
                     /locus_tag="pd5_p16"
                     /locus_tag="B0A89_RS05305"
     CDS             complement(26107..26457)
                     /note="hypothetical protein"
                     /product="hypothetical protein"
                     /locus_tag="pd5_p16"
                     /locus_tag="B0A89_RS05305"
                     /protein_id="WP_085377248.1"
     gene            complement(26454..27080)
                     /locus_tag="pd5_p17"
                     /locus_tag="B0A89_RS05310"
     CDS             complement(26454..27080)
                     /note="Uncharacterized protein based on COG"
                     /product="hypothetical protein"
                     /COG="COG5448"
                     /locus_tag="pd5_p17"
                     /locus_tag="B0A89_RS05310"
                     /protein_id="WP_085377249.1"
     gene            complement(27080..29521)
                     /locus_tag="pd5_p18"
                     /locus_tag="B0A89_RS05315"
     CDS             complement(27080..29521)
                     /note="Lambda phage tail tape-measure protein based on
                     pfam09718"
                     /product="phage tail tape-measure protein"
                     /locus_tag="pd5_p18"
                     /locus_tag="B0A89_RS05315"
                     /protein_id="WP_085377250.1"
     gene            complement(29549..29779)
                     /locus_tag="pd5_p19"
     CDS             complement(29549..29779)
                     /note="hypothetical protein"
                     /product="hypothetical protein"
                     /locus_tag="pd5_p19"
     gene            complement(29776..30213)
                     /locus_tag="pd5_p20"
                     /locus_tag="B0A89_RS05320"
     CDS             complement(29776..30213)
                     /note="hypothetical protein"
                     /product="hypothetical protein"
                     /locus_tag="pd5_p20"
                     /locus_tag="B0A89_RS05320"
                     /protein_id="WP_085377251.1"
     gene            complement(30225..31163)
                     /locus_tag="pd5_p21"
                     /locus_tag="B0A89_RS05325"
     CDS             complement(30225..31163)
                     /note="hypothetical protein"
                     /product="hypothetical protein"
                     /locus_tag="pd5_p21"
                     /locus_tag="B0A89_RS05325"
                     /protein_id="WP_085377252.1"
     gene            complement(31188..31607)
                     /locus_tag="pd5_p22"
                     /locus_tag="B0A89_RS05330"
     CDS             complement(31188..31607)
                     /note="acyl-CoA transferase based on BLAST hits"
                     /product="hypothetical protein"
                     /locus_tag="pd5_p22"
                     /locus_tag="B0A89_RS05330"
                     /protein_id="WP_085377253.1"
     gene            31673..32557
                     /locus_tag="pd5_p23"
                     /locus_tag="B0A89_RS05335"
     CDS             31673..32557
                     /note="Putative phage abortive infection protein based on
                     pfam16872"
                     /product="putative phage abortive infection protein"
                     /locus_tag="pd5_p23"
                     /locus_tag="B0A89_RS05335"
                     /protein_id="WP_085377254.1"
     gene            complement(32581..33201)
                     /locus_tag="pd5_p24"
                     /locus_tag="B0A89_RS05340"
     CDS             complement(32581..33201)
                     /note="hypothetical protein"
                     /product="hypothetical protein"
                     /locus_tag="pd5_p24"
                     /locus_tag="B0A89_RS05340"
                     /protein_id="WP_085377255.1"
     gene            complement(33207..33518)
                     /locus_tag="pd5_p25"
                     /locus_tag="B0A89_RS05345"
     CDS             complement(33207..33518)
                     /note="hypothetical protein"
                     /product="hypothetical protein"
                     /locus_tag="pd5_p25"
                     /locus_tag="B0A89_RS05345"
                     /protein_id="WP_085377256.1"
     gene            complement(33518..33853)
                     /locus_tag="pd5_p26"
                     /locus_tag="B0A89_RS05350"
     CDS             complement(33518..33853)
                     /note="Predicted phage recombinase, RecA/RadA family based
                     on COG"
                     /product="predicted phage recombinase, RecA/RadA family"
                     /COG="COG5471"
                     /locus_tag="pd5_p26"
                     /locus_tag="B0A89_RS05350"
                     /protein_id="WP_085377257.1"
     gene            complement(33934..35931)
                     /locus_tag="pd5_p27"
                     /locus_tag="B0A89_RS05355"
     CDS             complement(33934..35931)
                     /note="Mu-like prophage major head subunit gpT - pfam10124
                     (e-4), peptidase U37 based on BLAST hits"
                     /product="phage protease and major capsid protein"
                     /locus_tag="pd5_p27"
                     /locus_tag="B0A89_RS05355"
                     /protein_id="WP_085378766.1"
     gene            complement(35951..37463)
                     /locus_tag="pd5_p28"
                     /locus_tag="B0A89_RS05360"
                     /pseudo
     CDS             complement(35951..37463)
                     /note="Bacteriophage capsid protein based on COG;
                     frameshifted"
                     /product="phage portal protein"
                     /COG="COG5511"
                     /locus_tag="pd5_p28"
                     /locus_tag="B0A89_RS05360"
                     /pseudo
     gene            complement(37463..37672)
                     /locus_tag="pd5_p29"
                     /locus_tag="B0A89_RS05365"
     CDS             complement(37463..37672)
                     /note="hypothetical protein"
                     /product="hypothetical protein"
                     /locus_tag="pd5_p29"
                     /locus_tag="B0A89_RS05365"
                     /protein_id="WP_028030714.1"
     gene            complement(37675..39678)
                     /locus_tag="pd5_p30"
                     /locus_tag="B0A89_RS05370"
     CDS             complement(37675..39678)
                     /note="Phage terminase, large subunit GpA based on COG"
                     /product="phage terminase large subunit"
                     /COG="COG5525"
                     /locus_tag="pd5_p30"
                     /locus_tag="B0A89_RS05370"
                     /protein_id="WP_085377258.1"
     gene            complement(39626..40186)
                     /locus_tag="pd5_p31"
                     /locus_tag="B0A89_RS05375"
     CDS             complement(39626..40186)
                     /note="hypothetical protein; putative terminase small
                     subunit"
                     /product="hypothetical protein"
                     /locus_tag="pd5_p31"
                     /locus_tag="B0A89_RS05375"
                     /protein_id="WP_085377259.1"
     gene            40298..40522
                     /locus_tag="pd5_p32"
                     /locus_tag="B0A89_RS05380"
     CDS             40298..40522
                     /note="hypothetical protein"
                     /product="hypothetical protein"
                     /locus_tag="pd5_p32"
                     /locus_tag="B0A89_RS05380"
                     /protein_id="WP_085377260.1"
     gene            40619..41131
                     /locus_tag="pd5_p33"
                     /locus_tag="B0A89_RS05385"
     CDS             40619..41131
                     /note="DUF3489 domain-containing protein based on
                     pfam11994"
                     /product="hypothetical protein"
                     /locus_tag="pd5_p33"
                     /locus_tag="B0A89_RS05385"
                     /protein_id="WP_085377261.1"
     gene            41207..41482
                     /locus_tag="pd5_p34"
                     /locus_tag="B0A89_RS05390"
     CDS             41207..41482
                     /note="Antitoxin component YafN of the YafNO
                     toxin-antitoxin module baed on COG"
                     /product="type II toxin-antitoxin system Phd/YefM family
                     antitoxin"
                     /COG="COG2161"
                     /locus_tag="pd5_p34"
                     /locus_tag="B0A89_RS05390"
                     /protein_id="WP_085377262.1"
     gene            41479..41790
                     /locus_tag="pd5_p35"
                     /locus_tag="B0A89_RS05395"
     CDS             41479..41790
                     /note="Plasmid stabilization system protein ParE based on
                     COG"
                     /product="type II toxin-antitoxin system RelE/ParE family
                     toxin"
                     /COG="COG3668"
                     /locus_tag="pd5_p35"
                     /locus_tag="B0A89_RS05395"
                     /protein_id="WP_085377263.1"
     gene            complement(41726..41992)
                     /locus_tag="pd5_p36"
     CDS             complement(41726..41992)
                     /note="hypothetical protein"
                     /product="hypothetical protein"
                     /locus_tag="pd5_p36"
     gene            complement(42002..43100)
                     /locus_tag="pd5_p37"
                     /locus_tag="B0A89_RS05405"
     CDS             complement(42002..43096)
                     /note="Site-specific DNA-cytosine methylase based on COG"
                     /product="DNA (cytosine-5-)-methyltransferase"
                     /COG="COG0270"
                     /locus_tag="pd5_p37"
                     /locus_tag="B0A89_RS05405"
     gene            complement(43102..44478)
                     /locus_tag="pd5_p38"
                     /locus_tag="B0A89_RS05410"
     CDS             complement(43102..44478)
                     /note="ParB in N terminus - COG1475"
                     /product="N4-cytosine or N6-adenine DNA methyltransferase"
                     /COG="COG0863"
                     /locus_tag="pd5_p38"
                     /locus_tag="B0A89_RS05410"
                     /protein_id="WP_085377265.1"
     gene            complement(44890..45318)
                     /locus_tag="pd5_p39"
                     /locus_tag="B0A89_RS05415"
     CDS             complement(44890..45318)
                     /note="hypothetical protein"
                     /product="hypothetical protein"
                     /locus_tag="pd5_p39"
                     /locus_tag="B0A89_RS05415"
                     /protein_id="WP_085377266.1"
     gene            complement(45315..45521)
                     /locus_tag="pd5_p40"
                     /locus_tag="B0A89_RS05420"
     CDS             complement(45315..45521)
                     /note="hypothetical protein"
                     /product="hypothetical protein"
                     /locus_tag="pd5_p40"
                     /locus_tag="B0A89_RS05420"
                     /protein_id="WP_085377267.1"
     gene            complement(45518..46054)
                     /locus_tag="pd5_p41"
                     /locus_tag="B0A89_RS05425"
     CDS             complement(45518..46054)
                     /note="hypothetical protein"
                     /product="hypothetical protein"
                     /locus_tag="pd5_p41"
                     /locus_tag="B0A89_RS05425"
                     /protein_id="WP_085377268.1"
     gene            complement(46522..48900)
                     /locus_tag="pd5_p42"
                     /locus_tag="B0A89_RS05430"
     CDS             complement(46522..48900)
                     /note="RecA-family ATPase based on COG"
                     /product="RecA-family ATPase"
                     /COG="COG3598"
                     /locus_tag="pd5_p42"
                     /locus_tag="B0A89_RS05430"
                     /protein_id="WP_085378767.1"
     gene            complement(48852..49619)
                     /locus_tag="pd5_p43"
                     /locus_tag="B0A89_RS05435"
     CDS             complement(48852..49619)
                     /note="hypothetical protein"
                     /product="hypothetical protein"
                     /locus_tag="pd5_p43"
                     /locus_tag="B0A89_RS05435"
                     /protein_id="WP_085377269.1"
     gene            complement(49619..50035)
                     /locus_tag="pd5_p44"
                     /locus_tag="B0A89_RS05440"
     CDS             complement(49619..50035)
                     /note="hypothetical protein"
                     /product="hypothetical protein"
                     /locus_tag="pd5_p44"
                     /locus_tag="B0A89_RS05440"
                     /protein_id="WP_085377270.1"
     gene            complement(50032..51723)
                     /locus_tag="pd5_p45"
                     /locus_tag="B0A89_RS05445"
     CDS             complement(50032..51723)
                     /note="Superfamily II DNA or RNA helicase based on COG"
                     /product="DNA or RNA helicase"
                     /COG="COG1061"
                     /locus_tag="pd5_p45"
                     /locus_tag="B0A89_RS05445"
                     /protein_id="WP_085377271.1"
     gene            complement(51735..52331)
                     /locus_tag="pd5_p46"
                     /locus_tag="B0A89_RS05450"
     CDS             complement(51735..52331)
                     /note="hypothetical protein"
                     /product="hypothetical protein"
                     /locus_tag="pd5_p46"
                     /locus_tag="B0A89_RS05450"
                     /protein_id="WP_085377272.1"
     gene            complement(52351..53220)
                     /locus_tag="pd5_p47"
                     /locus_tag="B0A89_RS05455"
     CDS             complement(52351..53220)
                     /note="AAA domain based on pfam13479"
                     /product="AAA domain-containing protein"
                     /locus_tag="pd5_p47"
                     /locus_tag="B0A89_RS05455"
                     /protein_id="WP_085377273.1"
     gene            complement(53217..53705)
                     /locus_tag="pd5_p48"
                     /locus_tag="B0A89_RS05460"
     CDS             complement(53217..53705)
                     /note="hypothetical protein"
                     /product="hypothetical protein"
                     /locus_tag="pd5_p48"
                     /locus_tag="B0A89_RS05460"
                     /protein_id="WP_085377274.1"
     gene            complement(53733..54095)
                     /locus_tag="pd5_p49"
                     /locus_tag="B0A89_RS05465"
     CDS             complement(53733..54095)
                     /note="hypothetical protein"
                     /product="hypothetical protein"
                     /locus_tag="pd5_p49"
                     /locus_tag="B0A89_RS05465"
                     /protein_id="WP_085378768.1"
     gene            complement(54095..54298)
                     /locus_tag="pd5_p50"
                     /locus_tag="B0A89_RS05470"
     CDS             complement(54095..54298)
                     /note="Helix-turn-helix domain based on pfam12728"
                     /product="putative transcriptional regulator"
                     /locus_tag="pd5_p50"
                     /locus_tag="B0A89_RS05470"
                     /protein_id="WP_071166986.1"
     gene            complement(54500..55183)
                     /locus_tag="pd5_p51"
                     /locus_tag="B0A89_RS05475"
     CDS             complement(54500..55183)
                     /note="hypothetical protein"
                     /product="hypothetical protein"
                     /locus_tag="pd5_p51"
                     /locus_tag="B0A89_RS05475"
                     /protein_id="WP_085377275.1"
     gene            55292..55969
                     /locus_tag="pd5_p52"
                     /locus_tag="B0A89_RS05480"
     CDS             55292..55969
                     /note="Phage repressor protein C based on COG"
                     /product="phage repressor protein C"
                     /COG="COG2932"
                     /locus_tag="pd5_p52"
                     /locus_tag="B0A89_RS05480"
                     /protein_id="WP_085377276.1"
     gene            56335..59043
                     /locus_tag="pd5_p53"
                     /locus_tag="B0A89_RS05485"
     CDS             56335..59043
                     /note="ATP-dependent exoDNAse (exonuclease V), alpha
                     subunit, helicase superfamily I based on COG"
                     /product="putative ATP-dependent exoDNAse (exonuclease V),
                     alpha subunit"
                     /COG="COG0507"
                     /locus_tag="pd5_p53"
                     /locus_tag="B0A89_RS05485"
                     /protein_id="WP_085378769.1"
     gene            59163..61064
                     /locus_tag="pd5_p54"
                     /locus_tag="B0A89_RS05490"
     CDS             59163..61064
                     /note="hypothetical protein"
                     /product="hypothetical protein"
                     /locus_tag="pd5_p54"
                     /locus_tag="B0A89_RS05490"
                     /protein_id="WP_085377277.1"
BASE COUNT    10743 a  20020 c  19873 g  10572 t
ORIGIN
        1 ctaagccttt gatatcttgt atgaagattt ggttgcgggg gcaggatttg aacctgcggc
       61 cttcaggtta tgagtcgtgt cgaacgaacc atgaacggtc gcgcaggatc gcgagttgtt
      121 gcgcggtttc cgccagttgc aagccgggcc aaccgaagcg gcctgcgcgc ggattgtcag
      181 gatttcgcag cggttttcac cctcgtgctt ccactatgct tccaccgggc agcgaagtga
      241 ttttccggta gcacagcgat cattcatggc aggtcagtcg atcacgacca ggttctgtgg
      301 atccagcgtt gcttcaccaa cccaacgata ggcgcaggtc acgcggggat agtcgagaca
      361 gactgcattg ggtgcgtcga tggtcggggt gcccaaccgc ttgtagtgcc cgaagaacac
      421 cggctttgct tcggccccat aggcgcgaaa agcgacgtcg ccctcgattg gcgtcgcagg
      481 cagtgtttca gggtccggca ccgacaaagc cgcgtcgcgc caggtcatgg cgtccgattg
      541 ccaccatttc agacgcagcg cagtgcgtcg gtggcccttg atgtcatgga aatgatgcgg
      601 cgcgggcagt tccgcttccg gccccttcag cgttgtcagg acagcctccg caaacccact
      661 ggcatcattt tccagcgcga tttcctgcag atcgccgttt gtgagcaggc cgtccggacg
      721 gcgatccatg atcgtcgcaa tgcgcgcctc atcccagcag gcatggacga gacgtaggcc
      781 acccagatca aggaacagcg gcaacgacag gaaccagtcc atcacctcag tcgtgtccgg
      841 gtgcccaacc ggaaattcat caaggaacgt ctggtgctgg tcccggttct ttgccgaatg
      901 agcccgcatg tagccatcgt ccgtgccatc ggcgttcagg cccggccgat ggtagagcag
      961 cgcattcaac tcgtgattgc ccatgatcgc cacggcatgc tcctgatcgc acatggcgcg
     1021 gacgagggtc agaaccgaac ggttcgtgcg acccatatct atgaaatcac cgaggaatgc
     1081 agcgatgcgg ccttcaggat gtgaccatga cgcactgccg ggcacatagc caagggtgat
     1141 gagcgttcgc gtcaggcggt cgatatcggc gtgaatatcc gggatgatgt catagtgctg
     1201 catcaggcga gcttacccca aaagccggtc tttttgccat gctccgcctt caggcgcgcg
     1261 gcataggcgt gatgcggctc gaccagtccg aagtcctcga tccgtccggc caggtccgca
     1321 caggtcgcca ggtgctgggc agcatagcca taacgcttct gcctcccctc ggtcagcgtg
     1381 aaatcgatca tcgccctcag cgccaccgtc gcggccagcg gatgcttctc ggccaatgtc
     1441 tcggccgccg gggcgaggaa ttcgtagtga tcgccatcga cctcgtcctg ccggtcgatc
     1501 agcactcgcg cggcgtggcc aagcgatggc caattcagaa agaaggccag ggctgcaagc
     1561 gggtcggcat ggccagcggc atgcgccatc gcccgctcct cagcctcgat gtcgtcgaaa
     1621 tccggcagac gcttcagata ggcccgcagg tgctcacccg acaggtcgcg ctcgaaacac
     1681 gcccagcgga atgcctgcgc ctcgactttc cggtcaagcg cctcgagcac ggcaaggcgc
     1741 gcgtcctgcc actcgggcgg gatccagcgc gtcttgtcca cttccgcccg ctcgatgaag
     1801 ccaagcgcgt cccctgccct gcccgccgcc agcaggcgct gcgcaatttc ggccgcgatc
     1861 tttggtacct tgcgggtctt ggggtcatac tgcgcgataa agccgtcgac gtcgccctgg
     1921 acgtcggcga tgtccctcag tgccatttcg accgtgctcc gccgcgcgcg ttcctccatc
     1981 tcgtgagcat agcgtgtgcc gccgctgccc cagccgacgg cctgccattc gctctttggc
     2041 ggtactggca cgggcgtgcg cccaagttcc tcgaccagtg tcttcagatg cgcaacgccc
     2101 tccgggccca gcgccggggc gataatggcg atcagaccgt cgtactggcc aaagccgttg
     2161 tcctgcagcc catcgagaat ctgccgcgcc agtgcctccg gcgccgcgtc agccgccttg
     2221 gccacctcgc ccaaatcggc gcatgcctgg tggaagatgt cgatgacggt gccgctgctg
     2281 tcatcgcagc gttcgaacac tggcatggcc agtcccatga accgccacag gagcgccaat
     2341 gcctcacccg gatcatgcgg agcgatctgt tccatgatgg cgctgcgctg ggtctgaaga
     2401 tccttcacca gcggcttgcg gttctgccag ttcacgaagg tacgtgcctt tgcgatgctg
     2461 ctcagccgct tgttgatctc ccgcgccgct tcccttgggc cttccgctcc ggcgagcgcc
     2521 agccgcagct tgcgcttggc agcggcatcg ccggtgctga tctcgatcag cagttgcgcc
     2581 agacgctcag cgcccagcgc ctccaggttt ttttcattga gggtggattt cgacgccatc
     2641 ggaattccgt ttcttttcgc ggaccttagc agcgcggtcg gaagaccgga acctgcgttc
     2701 tgattcgccg tggccagagt tttcgcccac gcctgcgatt cagcccctgc gtggcattac
     2761 gtggattttc ctttttccac gcaatatcaa tgtgttcgtt gactagccct ccgcgttggg
     2821 cactgtggaa accagtcaac ccggaagccg atctctcatg cccaagctca caaagcgcat
     2881 cgtcgacgcc gcagaagcgc aaaccgctga atacttcgtc tgggacagcg acatccctgg
     2941 tttcgggctg cgggtgctgc caagcgggcg gaaaggctac gtcgtgcaat accgcgcagg
     3001 gcgccggtcg cggcgtatca gcctcgggcc tagcaccgtg ctgacctgcg agcaggcgcg
     3061 cacccgcgcc atcaccatcg tcgccgctgc gcgcaacgga ctggacccgg cggccgaacg
     3121 cgacgcaggg cgcaaggcga tcacgatcaa ggaattggcc gaacggttcg acaaggaaca
     3181 catcgccatc cgcgtgaagg ccagtacggg caaggagtat cgccggaacc tgcagcgctt
     3241 catcctgccc gccctcgggc agttgacggt cattgggatc acgcgggcag acgtcgcaaa
     3301 gttccaccac gacttgcggc acatccccta tcaggccaac cgctgcctcg aggtgatctc
     3361 gaagatgttc agcctgtccg agatgtgggg cctgcggccg gacgggacca acccgcgcaa
     3421 gcacatccgg aagtatcccg aggaaaagcg cgaacggttc ctgagtgcgg ccgagctgcg
     3481 ccggatcggc gaggtgctgc gcgaaatgga agcggaaggg gtggaactgc cctcagccat
     3541 cctcgccgcg cgtctgctga tcctcaccgg atgccgcctg aatgagatca tgtccttgca
     3601 atggtcctac gtcgatctcg acgtccctgc cctgcgcctg ccggattcaa agacaggtgc
     3661 gaaggtcgtc cacgtcggac agccggtcgt agacctgctc cggggcgccc agcgcgtcga
     3721 cggcaaccct tgggtgatca ccggtactct gcccggcaag cccctgagcg atctccagcc
     3781 cttctggcag cgcgtccgcg cccgcgcagg ggtaaaggac gtccgcatcc acgacctgcg
     3841 ccacaccttc gcgtccacgg ccgtggcgtc gggtcaaggc ctgccgatga tcggcaagct
     3901 cctcggccac acgcaggtcc agaccacggc gcgatacgcc catctcgcgg cggaacccgt
     3961 ccggatggcg gccgacgcgg tcgcgcagaa cctgcggcaa tccttgggat aattgcgcgc
     4021 cagccattcc cttttcgatt gatccccaag catcgcgccg ctacggtcga ggaaggccca
     4081 gaaattgggc gcgcataatt tccatgcgca tcgaccgatg acgggagagc gtggtgagcg
     4141 acgacaggtc ggagcttcgt tggggggtcg agcaaaggct cgagttcatc gagttccgcc
     4201 tgttctggga ggggcatgtg aaccgcagcg atgtgatgga gcagttcggg ctgtcggtga
     4261 accaggcgtc atccgacctg agccgctaca tcggcctcgc cccccacaac atggactacg
     4321 accgcagcct gcggacctat gtgcgccaac caggcttcaa gcctgtgttc gacaagctcg
     4381 atgccggtcg gtacctcgcc cagctgcggt cggtcgccga cggcatcctt gatcaagacg
     4441 actgctggat cgccggactg cccgcctacg attccgcccc caccccggcg cgcggcgtag
     4501 atcctgcaac cctccggtcc gtggtcgatg cgatccgcca gtctgaagca atcgaggtgc
     4561 agtatcagtc cctgtccaat ccggagcccc ggtcgcgctg gatcgcgccg catgccatcg
     4621 ccttcgacgg tttccgctgg cacgcccgcg cattctgctt cggtgacgag gtgttcaagg
     4681 atttcctgct gtcccggatc ctcgacatcc gcggctcgcg cacggcagac gttctgggct
     4741 acaacgatca ggactggcac acctttgcaa cgctggaaat cggcccccac cctgccctgt
     4801 cagagacgca ggccaaggtg attgcgctcg actatggcat gctcggcggc aaggctgaga
     4861 tcaaggttcg tcgggcgttg ctctactatg cgctaaggcg acttgggctc gataccgatc
     4921 ccgccgcccg gaagcctcac gaccagcaga tcgtgctttt gaaccgtgac gtgatcctcg
     4981 gccgccaggg tcaggcagag gagcagtagg attttccatg aaagcttttg aattcgacca
     5041 caatctaatc gactcctatg cgcgcttctc gcggtcgttc agcaccatcc gggcaccgga
     5101 catcgccgcc gaagtcacgc gccaatatga cgacggccgc ttctggcccg acgcccttct
     5161 ttcgctgaac cccaagttcc tgtcaggccc cacggtggat gaccttgtcg cgtcggggga
     5221 tctggacgag gcaacggccc ggattttcag gatcggcgcc acgcccatcc ggtttcaccg
     5281 gcaccaggca cagtccatcg ccaaggctcg ggcgggtcaa agctttgtcg tgacgacggg
     5341 cacaggctca ggtaaatccc tgtgcttctt tgtccccgtg gtcgatgcca tcgttcgctc
     5401 gcgcaaggca gggcagccgc gcaagacgcg cgccatcatc gtctacccga tgaacgccct
     5461 cgcaaacagc caaatcaaag aaatcgagaa gttcatttcc caatccgggt tgccggaaga
     5521 gctgaagcct gtggtccggc gatacacggg tcaggagagc caggaagagc gccagcggat
     5581 cgctgacaat ccgcccgata tcctgctcac gaacttcatg atggccgaac tgctcctgac
     5641 acggcaggat gcccttgata ccaaagtcat cgacaatgcc accgggctcg agttcatcgt
     5701 gctcgacgaa ttgcacacct accgcggccg tcagggcgcc gatgtggcga tcctcgtgcg
     5761 ccgccttcgg aaccgctgtg caccggccaa agcgccgatc tgcatcggca cgtcggccac
     5821 catggcaagc gagggatcag aggccggtcg cgcgaaagca gtggccgatg tcgcctcgcg
     5881 cctgttcggg gcgtctatcg gccctgatgc cgtcatcgac gagtcccttc agcgcgccac
     5941 ggacgaccgc ctgaagctgg aagatgttcg gccgcaactc gcgacaacgc ttggcagcga
     6001 cctgccggaa acactgacag atgaggcgct gcggcgacat ccccttgctg tctgggccga
     6061 gctggcgatc ggccttgatg acggccagga actgaagcgc aagaagcccg tcccgttcga
     6121 cgatgctgta gaacagcttg cgcaagacag cggcctcgac aaggaaacat gcaggagagg
     6181 tttcgagcaa ttcctgaccc gcgtcagcct accagagacc gagcgcggcg gcgaagggtc
     6241 cggcgccttc ctcgcattca agctgcatcg gttcatttcc ggcgccggag agatcttcac
     6301 gacgctgacc ggtcgcccga ggcgggttct gttcgagggc cagttggaag accccgatgc
     6361 ccccggccat cgcctctatc cgacacggtt ctgcagggaa tgcggccacg aggtccatgt
     6421 cgtcactaaa tccgaggatg ccgacgggct tcgcttccta cccagaaaca ttgatgacac
     6481 accgatcccg gacccggatg gcgatatagc cggctatctg acgcccgttg gcggaaatga
     6541 cccggactac gccttcaccg gcgacgtgga gacctacccg gaagattggc gcgaagagcg
     6601 caacggcatc gaacgcctgc gcgccaaccg caagggccga ctgccggagc aggtcacggt
     6661 gcgacccgat ggacgctaca gcccggacgg cgtcagtttc tggttcattc caggcaagtt
     6721 cgggttctgt ccctgctgcc tggatcaacc ccatccaagc atgcgggagc gcagcaagct
     6781 tgccggcctt tcgggtgaag gccgaagctc ggcaactacc cacctcgtgt cgacagccct
     6841 tgagtggatg aatggcgatg ccagcggcgt tcccgccgag aagcgaaagc tgctgggttt
     6901 cacggacaac cgccaggacg ctgcccttca ggcaggacat ttcaacgact acctgtttgt
     6961 cagcttgctg cgcggcgcca tcctgcgtgc tgtcatcgac gcgggcgctg acggcatggc
     7021 tgaggatgag ttcggtctgc gagtggtgaa agcactcggc ttcacagcat cgaacaagga
     7081 agcccgcatc cattggatgc tagaccccga agctggcgcc gtggtgcgcg aggacgccca
     7141 gcgttcactt gccaaggtgc ttgcccaccg ggtctggacg gacctgcggc ggggctggcg
     7201 ctatacgaat cccagcctgt cggtcctgaa gctggtcgac gtcgaattca ttgggctcga
     7261 cgacatcgcg caagaccgcg aaaccctgat ggcggtgcat ccggcgctcg gagacctgga
     7321 tgcaggagcc tgcaagaagc tgctcaagga aatccttggc gcaatgctgg aaggtctggc
     7381 cgtcagcacc gaggcccttg atctgaccgt tctagacaca gtcggccaaa agtcgcggaa
     7441 cctgttgcgg gcgccttggg ccatcgacca aaaggaaacg ccccgaagcc ggtctaccct
     7501 gttcctgcag gcgcccggaa aggatcgtgt cgggctgcga gaagagcaga ccatcatccg
     7561 tgccggccac aactcccgga tcggccggtc gatcaatcgc aggagcatga tcggaacgaa
     7621 gctgaacaag gacgagtacc ttgccgtcat gaccgggctt ctggaactga tggcacgcga
     7681 aggtctggtc tcgcttgtcg agatcgaggc tgatctcctc gggtggcggt tgtcgccttc
     7741 agcagtacgt ctggtccccg gagaagctgt ccgcaccgga caggcgcagg ggaaccggta
     7801 tttccacgac ctctataacg ccattgcgac cgatcttaaa cggggccgca gcacctattg
     7861 gggtctggag ggacgtgaac acaccgctca ggtttcgcaa aagcaacgcg agtggcggga
     7921 gtggcggttc cgcttcgagg atgacgatcg cgcgaagctc aaggagaacg tagccgagat
     7981 caaggcgtcc ggagagtccg atcagttcct gcctgcgctc ttctgctcgc caacgatgga
     8041 actcggtgtc gatatttcag cgctgaatgc cgtctatctg cgcaacgtgc cgccgacacc
     8101 tgccaactat gcacagcgtg ctggtcgggc cggtcgatcc ggacaggcgg cggtcatcgt
     8161 gacctattgc gcggcgcaat ccccgcacga tcagtatttc ttcgagcgcc ggaatgacat
     8221 ggtggcgggc gtcgtccggc cgcctgcgct cgacatcacc aacgaagaac tggttcgctc
     8281 gcacctgcac gcagtttggc tggcagaagc caagctggca ttgtcgccgg acatccccga
     8341 gatccttgac ctgaaggagg cgaaataccc gctgaaacag gaggtgatgg aggtcatcaa
     8401 ccggccaagc ctggtgacgg cagcgcgcgc gccgatgaag cgggtgctgg accagatcct
     8461 tgcatcagtg gacggcaaga aaccggcctg gatgggcgac gaggatgatt tgatcctcga
     8521 ggtcgcgatg cgcgcgccgc aggaattcga ccgcgcgttt gatcgttggc gcgagctcta
     8581 caactcggcg cgtacccagt tgatggaggc gaacagccgg tccgagatca cgggcctctc
     8641 cggtgcagac aggcgcaaga tcaaggccgc ccagatgcag gcaagcgacc agatcgccat
     8701 ccttgaacaa gggaaggcaa ccaatgggtc cgatttctat tcctacagat accttgcgac
     8761 cgaaggtttc ctgccgggct acaacttccc gcggttgccg ctctacgcct ttgtccccgg
     8821 cgagggcaaa gccggttcct tcctgcaacg cgcaaggttc ctcgcgattt ccgagttcgg
     8881 gccgcgcagc ctgatctacc acgagggccg ggcttaccgg gtgatgaagg ccaagctgcc
     8941 gcccgaggtc cgcaccggcg atggctcgga actggccacc aaggacatct tcatctgttc
     9001 caactgcggc gcctgccacg aaggtgaggt cgaacgctgt cacgcctgca actcacccat
     9061 ggcgggcgaa gtgccggtgc agcggacgct ccggatcgac aacgtcgagg cggcccctgc
     9121 tgaccggatc accgcgaatg acgaggagcg ggttcgccag ggctttgata tccagaccgt
     9181 gttctcctgg ccccgcaaag atgggcggct ccaggtgaca gaggctgatt tccgttgcgg
     9241 cgaaacatcc attcttgctc ttcagtacgc caacagcgcc gagatcagcc gcatcaacaa
     9301 gggcctgaaa cggcgcaaga accagaccgt cttcggcttc aacatcgatc cgcgcagcgg
     9361 ctactgggca aagtcggaag acgaggaacc ggacgtcgat gtgccgcccg atgtcgtgcg
     9421 gccggtgcgc atcgtgccga tcgtgcgtga tcgcaagaac gcgcttctgc tccgcttcct
     9481 cgatccggat gcctatgccc ctgaaacgat cgccaccgtc caacatgcgc ttctgcgcgg
     9541 aatcgcggtc acctatcagc ttgaagaggg tgagatcctc ggcgagccat tgcccgcccg
     9601 ggacaaccgg cgctcgatcc tcgcttatga agcgaccgag ggcggtgccg gtgtcctgaa
     9661 tcgcctcgtc gaagatccac acgccttggg caaggtcgca cgggaagccc tttccctgat
     9721 gcatttcgac aaggtcgatg acgccatcgc tgcgggggat gcgtcgctcc ttgtcgaccg
     9781 ggacagcggt gcctgtgtcc ggggctgcta tcggtgcctg ctgtcctatt tcaaccagcc
     9841 agaccacgag ctgatcgacc gcgccagcgc cgaggcaaag cagatcctga tcgatctcgc
     9901 ccggggtgaa atcgtactgg cggccggatc atcccgccct gctggcggca tcgacggttg
     9961 ggatgtagcc ttcaagaatg cgggcattcc ggccccggac ggcgcttccg tcagctttgc
    10021 ggaccaggag atgcggtttg cctggcgcac ccattttgtt gccgcctgca ccagcgctct
    10081 gtccgaagct gcgcgagaga tcgctgacac caagggctgg acccttttcg aattgcccga
    10141 gacttgcgcg gacggcgtgc ctgacgcgtt gatttcgatg ttcaaggatt gatctgatga
    10201 ccgtgaattt tgctcccgga gacctggtgc gcgcccgtgg gcgggaatgg gtggcattgc
    10261 cgtccccgcg cgagggcatt ctggcgttac gccctctttc cggcagcgag aatgacacgg
    10321 tgatccttga cccttcgctt gaaacccagc cggttgccac tgcacgtttc gacttgcccg
    10381 ccgatgccgt gccaactgtc caggcgaagg cagcgctcct ggcggatgcg atgcggctga
    10441 cacttcgtag gggcgcgggg ccgttccgtt cggccgcgca actggctttc gagcccagaa
    10501 cctatcaact cgtccccttg ctgatggcgc ttcgtctgca ggtgccccga ctgctgatcg
    10561 ccgatgatgt cggaatcggg aagacgatcg aggcaggctt gatccttcgc gaactgatgg
    10621 accgtggcga agtcgatggt ttctcggtgc tttgcccacc gcacctcgtc gagcagtggg
    10681 tcggggaact gaagcatcgg ttcgggatcg aagcggtcgc cgtgacatca ggcagtgccg
    10741 cgcggctgga acgcggtctt ccgctggccc agacgctgtt cgatgcctac ccctataccg
    10801 tcgtcagcct tgactacatc aaggccgaaa agcgccgtga agggttcgca cgtgcgtgcc
    10861 ccgatttcgt gatcgtggac gaagcccatg cctcggtggg cacgcacaag ggcaagcagc
    10921 aacggtttga gctgctcgca ggccttgccc gcgatccgga gcgtcggatg atctttctca
    10981 cggcaacgcc ccactcgggc gacgaagatg cattcggccg cttgctttcg ctgatcgacc
    11041 cgtccttcgg cacgatgaac ttcgaggacg cccgctaccg ggaacgcttg gcgcgacatt
    11101 tcgtacagcg ccaaaggatc gatctcgttt ccggcgattg ggacgagaac cgtgctttcc
    11161 cgaagcatga aaccaccgag tccccttata ggctatcgca gccacatctc gattttcagg
    11221 acgctgtgct cgattactgc ttcggcgtcg tctcccgcgc aggatccggg cttcgggaaa
    11281 ggcgtctggc cttctggggc acactcgccc tgatgcgctg tgtgggttcg tcgccggccg
    11341 ccgccttgag tgcgctgcgc aaccggatgt ccaatgagag cgaccggctt gagccgcaga
    11401 tctacgatga ggactccgac gacgaagacg cggtggatat tgaacctgcg accggctttg
    11461 acacggatcc ggcccttcag gctttggtcg tccacgccga agagttgatc cacaagccgg
    11521 atccgaagct tgcggccctc atcgatgcac tgacgccact gatcaagaag ggcgcgaatc
    11581 ccgtcgtgtt ctgccgcttc ctggccacgg ccgagcacgt tcgggatggc ctgcggaagg
    11641 cctttcccaa gctggtcgtc gaagcggtga caggcgttct gacgcccgac gagcgccgtg
    11701 accgcgtggc cgaaatgacc tcagccgacg acgagaagga agtccagcgc atcctggtgg
    11761 ccaccgactg cttgtccgag gggatcaacc tccagcagtt gttcgacacc gtcgttcact
    11821 acgatctgtc ctggaacccg acccggcatc agcagcgcga ggggcgtgtt gatcgcttcg
    11881 gccagccagc cgaacttgtc cgatcgatca tgatgttctc accggacagc gccatcgacg
    11941 gggccgtcct ggatgtcgtc ctgcgcaagg cggaagaaat ccgcaaggcg actggtatca
    12001 ccgttccttt gccggacgag cgtgggccgg tcaccgacgc cctgatggca gccgtaatgc
    12061 tgcggcaggg taaatcccag cagctggcct tcgacttgcg ccttgaagac ggcacccggg
    12121 cgatggaggc gcggtggcgt gacgcctccg agaacgaaaa gaaatcccgc gcgcgcttcg
    12181 cccagaatgc gatgaagccg caggaggttg ccccggaatg ggagaaggtc cgcaccctgc
    12241 tcggatcgcc agaggatgcc aagatattca tcgaacgggc aatgtcgcgt ttcggcgtgc
    12301 cgctggaacc gcgcaagacg cttctgatcg cccatgtcca tgcgttggaa gcgggcctga
    12361 aagaacgtct cgcccagcgc aacctggctg gctcggtccg tcttgcgatg actgaacccg
    12421 cgccatcggg gactgagctg ctcaccagga cacatcccct gaccgcaacc ctcgcagagg
    12481 cgctggtcga ggcctcactc gacccggagg cgctgtccgg tctcggaatc ggtcgggttg
    12541 gcgcttggcc tacctccgcc gtccagcaga tgacccggct ggcactcctt cggatccggt
    12601 tcaagctgac cgtccatgca cggaaggagc gcctgctcct tgccgaggag gccgccctgg
    12661 tcgcgataca gggtggccgg atcgttgctg ctggcgaagc cgcccgcgaa cttctgaaca
    12721 cgccagcgga cgctgacctc gctccgtcgg cacgcgaccg cttcatcgcc aaggccaagg
    12781 aggatctgcc cggcctgctc gacggcccct tggctgagtt cgtcagaacc agagccgaag
    12841 aactcatgca ggatcatgcc cgcttgcgcg ctgcggcggg ttccgcctcg cgcgtcacgg
    12901 tggaggctgt tctcccgcct gacgtcatcg gtctcttcgt cctgatgccg agcgaggtct
    12961 gatcatggcg cgcaaacccg tcgtcgacat gtccgcctgg ccttcgctca gcctcgaagg
    13021 caatcttatc gcgcctgcca tggttgccag cgtggaccgc cgcgaggcat ctgagcagac
    13081 cgaggccgac tatcgcatcc gaaagggtct gacgatccgc gaggaaatct cgaccgcctt
    13141 ccgggtcggc cagtcgcact tcgacacctt cgccaggatc gcaaatccct cggccgatgc
    13201 gacgcgtcgg ttcatcaagg ccttcctgca ggaaaccttc ggcttcgatg acttcgcccc
    13261 agcggagggc gccctttcct tcattgcggg tggccgggtg ccgattgtgg tcgtgccccc
    13321 gtctgacgaa aagctcgacc ggcgcagcgc aaccctatcg accgaccgca cacgctcgcc
    13381 cgctttcgcc cttcaggacc acctgaacga gcatgacgat accctctggg gccttgtcac
    13441 taacggaacc ctgatccgcc tgatgcgcga caacgcatcg ttgacccgcc cggcctatat
    13501 cgaggccgac ctctcccaga tcttcaccaa cgaggatgcc gcctccttcg ccgttctctg
    13561 gctgctgatc caccgcaccc gctttggcgt cgcgggcgcc ccggccaccg attgcgcgct
    13621 ggagcgctgg cgcgacgcgg ggtccaagga aggcgaggtc gcccgcgacc ggctggccgt
    13681 ccaggtccag atcgcgctca aggttctcgg ctccggcttc ctcgaggcca accccgacct
    13741 gcgcgacaag ctgaaatcgg gcgagatcaa cttgaccgaa tggttcaacg aacttctccg
    13801 cctcgtctac cgcctgatct tcttgatggt ggccgaggat cgcaacctcc tgcactctga
    13861 aaaggccaag cccgacgccc gcaagcttta tgccgaaggc tacagcctcg ccgccctgcg
    13921 cgcccaatgc taccgcgccg cctcgtggga caagcatcac gatcgctacg agggcatcaa
    13981 gatcgttttc cacgcgctca cccacgggca agaggcgctg gcgctcccgg cccttggcgg
    14041 cctattcgcg ggcgacaagc tgccccacct tgaaaccgcc cgcctgcgca accgcgcttt
    14101 catggaggcg ctctaccgcc tgtcttggct tgaccagaaa accggcatgg ttcccgtcaa
    14161 ctggcgcgcg atggagaccg aggaactcgg ctccgtctac gaatccctcc tcgaactgca
    14221 gccgcagctc ggcgatgacg gcaagacgct ggtcttcgcc tccgaagcgg ccgagcaaaa
    14281 gggcaaccag cgcaagacca ccggctccta ctacacgccc gacagcctcg ttcaggcgct
    14341 gctcgacaca gcactcgacc ccgtgctcga caagaccgag gccgaggcgg acgatcccgc
    14401 caaggcgctg ctgaagctct cggtcatcga ccccgcctgc ggatcgggcc acttcctgct
    14461 ggccgccgcc cgccgcatcg ccacgcggct tgcgcgcatc cgcgccgatg gcacgccctc
    14521 gctcgccgat ttccgccacg ccctgcgcga tgtcgcgcgg tcctgcctgc acggggtgga
    14581 ccgcaacccg atggcggtag agttgaccaa ggtcgcgctg tggatcgaga cggtggaccc
    14641 cggccttccc ctcggcttct ttgacgcgca gatccgctgc ggcgatgcgc tgctgggggt
    14701 gttcgacctg aaggtgctgc aggacggtat ccccgatgcc gcctacaagc cgctgacggg
    14761 cgacgacaag gatacggcgc gctactacct gcaggccaac cgcgccgcga cctcggggca
    14821 aggcgggttc gacttcggca cgggacaagt cgccatgccc gagatgaaac cgctggcgct
    14881 ggatttctcg gggttccgcg atctgcccga ggatacggtg gagcagatcg gggccaaggc
    14941 cgcgcggttc aaggagctgc gcaaggggca ggcctttgtg cgcgcgacga cggcggcgaa
    15001 cctctatgtc gcggccttcc tgttgcccaa ggtgggcggc gcaccggcgg gggcctcggc
    15061 ccgcaccgtg ccgacgaccg aggagctgtg gctggccctc aatcagggca agatcaggca
    15121 ggcgatgctg gacgcgccca aggctgcccg ccgcgcccgc gcctttcact ggccgctgga
    15181 gttccccgat gtgatgcagc gcggcgggtt tgatgtcgtg ctgggcaacc cgccgtggga
    15241 gcggatcaag ctgcaggagc aggagttctt cgccagccgc tctcctgaaa tttctggtgc
    15301 ccagaataag tcggaacgaa gcaagctgat caaggcgctt ggcgcaacac cggagggtag
    15361 tcccgaacac acattgcatc tggcatttga aaccgcgaag cgcgaggcag aggcgaccag
    15421 cgaattcgtc cgagtgtcgg gcgaggacgg tggtcgcttc gccctgaccg gcaggggtga
    15481 cgtcaatacc tatgcccttt ttgctgaact cttcgccaaa ttatctagac atcgggcagg
    15541 tgtcatcgtg ccaacaggcg tcgctaccga tgcgaccacc gcgccgtttt tcgcacacct
    15601 ggtttccgag aggcggctag cgcaactggt ggattttgag aattccgcac cgctctttgt
    15661 tggtgtgcat cgcagcttta agtttagttt gctgacgctt ggtcggaacg aaggcacggc
    15721 acgttttgcg ttttacatca cgtcgccgtc gcaattggcg gagccagaga gaaacttcag
    15781 cctgacatcg acccagattg ctcgattgaa cccaaataca aaaaccgcct cagtatttag
    15841 aacccgagca gacgcagaaa tcacaaccaa gatctatgag aactcaacaa tcttagtgca
    15901 aaatgaactc ggggcagatg gcaacccttg gggtgtcaaa ttttcaattc tgtttcatat
    15961 ggcgaacgac agtcatctgt ttcagacaac ttcatccctt gcggccctag ggtattccca
    16021 agaaggggct aattggactt ccagagaaat cacgtcgagt ccggaggtat acctgcccct
    16081 gttcgaggct aagatgtttg atatctacga ccatcgttcg gcgtcatacg aaagtcgcgg
    16141 agatgaacgt ggcaatagag tcctgcctga tacggaactt catcaccaca tgaaccccga
    16201 gtacgaggtt cagccatttt actgggtttc aaaaaccgat gtaaaagcag cgctggatga
    16261 ttactcgctt ggggcaatgc tggtgttcaa caaggtaaca ggcatcggaa atgagcgctc
    16321 tttcattcca acccttatgc caattgcggg ctttggggat agcttgaacc tgatgaaatc
    16381 cgatcagcca gcgaccttgt acgcctgcct gtatgcaaac tgtgcatccc tttgctttga
    16441 ttttgtggtt cgccgaaaag ttggtggggt gaatatcaat ttctttcacg ttgagcagtt
    16501 gcccgtgctc cgccccaact tctacaccga atcccgcctc gccttcatca ccccgaaggt
    16561 gctggaactc acctacacct cgcacagcct cgcccccttc gcccgtgatc tgggccatga
    16621 cggcccgccc ttcgcctggg acgaggaccg ccgcgcccgc ctgcgtgccg atctcgacgc
    16681 cttctatgcc cgcgcctacg gcctgacccg cgacgagctg cgctacatcc tcgaccccgc
    16741 cgacgtgaag ggccccgact acccctcgga aaccttccgc gtcctgaagg aaaaggaaat
    16801 ccgccaacac ggcgaatacc gcacccgccg cctcgtcctt tccgcctggg accggatgga
    16861 ggcgaacggc gaattcacgg cgatggggat gtgatgatcg aggcccccca atccttcgtc
    16921 gtcagccagg aatgccagaa ggctgcctgg cagaacggct atcgccgcgc cctgggcgaa
    16981 gcggacggct gggcgcgcta tggatccacc accgcgaagg gcacggtgtg gttggcggcg
    17041 gcaagacatg aagggccgtg gttcctggcc ctcgatcacc ttggtattgt cgaggatctg
    17101 aacctgccga cggccgaagt gccgggcccg ggcctcgtcc gctacgcctt cccggacctg
    17161 accgcgcttt atgccgtgat gcctcgggtc taccagttgg gcgtaacgct gcccgatggc
    17221 ccgctcgagg aattccgtgc ggccgtggcc aacctgccca agagcaccga ggccgagagg
    17281 ttgatcatcc agcgcgttgg tcaggacatc ttccgcgacc gtctgatgac ctactggcaa
    17341 ggctgctgcc cgctgaccgg gatcaccgat ccggcgctct tgcgcgcaag ccacatcatc
    17401 gcctggaagg attgcgccag cgacgccgac cggctggacg tacataacgg cctgctgctt
    17461 tcggcccttt gggatgcggc cttcgaccgg gggctagtta cgttcgatga tgacggacat
    17521 ccgcaattct cgccaaagct gagcgagacg gcgcgcgcag agctgcgctg gcaatctccc
    17581 atcccgttga ccgacaaaca ccgcgcccgc cttgtctggc atcggacaga agcctttgag
    17641 gacatcgaac cgtgaaacct cgctcgatcc gctgacaggt gcacaattgt gcccaccgcc
    17701 gcacgagaca ggtgcagcct tgtcgtgcaa ccattccggc gcagcgaatc cctgccgctc
    17761 cttgaaaccg tgaacctgtg agccgggccg ggcgatgcgc tgcggttgag gcgttcggcg
    17821 cttcccattt tgatgtcgcc cggcccgggc ttcacacaag ttggttctcc atgaagccgg
    17881 atcagaaatc ggtctcgagg taaaccccgg cgcagtcgta ggcgacggcg gcggctgtcg
    17941 cgccggtgtt catgaacagc cgcggcgaca ggaactgcgt cgcggcgggc aggtcagcgg
    18001 tgatctcctg ctcgaagatc gcgcctgaga cctcgtcgac cacccgcacc cagacggatg
    18061 acccattcgg tggggcggcg atgaacaggg tcagcacccc gcccgtggca atggcaaagc
    18121 tcgcgcccat gtcggtcagg gtcggcgctc cggtgccgtc gttcgcgacc agctgccaac
    18181 gggtgtgcgt cccgcgctgg aatccgatgc cgatgcagtt gatggcggcc gccaaagtca
    18241 gggtggtggc cagcgcggcc gtagatccgt agaggccgaa gaaccccatg ccggtcgcct
    18301 gcagggtcgt gagcgagata cgcgtcacga aggtccagcc cccgaggcct gccgcatttc
    18361 cgcgccagca ggcccagcct gccgatcgct gatcggcgac cgagtccacg accgccgccg
    18421 aagtcaggcg ccagcggcgc atgctggcag cgaggttcgt ggcggcgagc gtcgggtgcg
    18481 aaacggtgcc gaccgaggtg atcggcatgc cttcagtggt gattgttgtc gtgacggatg
    18541 gcgaccacgt cgcaatgcgg ttcaccccga agtgcggctg caggggaaag tcccggcccg
    18601 atgggcgcat gacatcgatc cacggtgcgc cggcccggtt gcgagcatag agggtggcct
    18661 tgccggtggg cggcggggtc ggcgcggcgc tgaggcccgg caggaccgtc ggctgcggca
    18721 attccagctg gccattggtc cggtcgatcc tgatcgcgtc gtagaaggcc gacccgtccg
    18781 ggctgacctt gaagctgaaa tcgtcgttgc cgagaagccc gatcaacgcc cgcgccgaaa
    18841 acccggtctt gaaagcaaag gcggcgtcgt tccccgcggc cgccttgttc accgtcgcct
    18901 cgatccctgc gcctgcgttg ttcagaagca ccgcaggcgt gttgaccgac atccggttgt
    18961 aactgtcggc cgtggccccg ccgaggccca agtgctgcgc ggtaaggttc gcctgcggca
    19021 tgccgacctg cgtgaccgca ttggcgaagg tgaccgtggg cgtgttcacc accgtcgtgc
    19081 ctgcggcccc cgccgtggcc gagccgacgt tgacgatagt ggtcgatcct gatgcgccgc
    19141 ctgtgccgag gttcacggtc ttggtgacgc cggtggtcgt cgctcctgtg ccaatgccgt
    19201 aggtggcggt cgtcgtcgcc gtaccgatgc tggccaaggc cgcagagacg gtgacagtgc
    19261 ccgaggcggt cagcgtgccg gagaaggtct tattgcccgt gaaggtctgg gtgcccgcga
    19321 ggatcgccag ttccgacgag gtgttcggca gtgtgaaggt gcgtgtcgta ccggtggtga
    19381 tccccgacag cgaaaacagc gccttcttcg tcggatcggc gtcgttgacg aggctgaaga
    19441 tcgcgtcaga cacatcctgc ggcacgccga ccgggtccca ggcacttcca ttccagacaa
    19501 caaaagcctg ctcggccgcg atccagacca gccagccttg ccgcggaaca aggcgcagcc
    19561 agacgccatc gacccagaag gccacgttca gatcccagcc ggcccagaga cccgtcgccg
    19621 ccgaggccac gaggtgccgg tcgccatcgg aggggctcgc aggcggcgtg gtgcgcgtcc
    19681 ggtcgaggac tgacagttgc accatggcgt cgagcaggcg cagcgcctcg ttgtgggtga
    19741 catgcttatg ggcttgggcc gccagcaggt aaggcaggcc aaggtgggtg gaggtgtcag
    19801 acatgacggg ccttcagaac tggagggtga cagcggcggg atcgccgcgg ccgaggcggt
    19861 tcgagagctg gtaaatgcgg atggccagtg tctggccggg ggccaacggc gcgccccagt
    19921 cggcggtctg ctgggcagcg gtgtagagga cggatgtggt gctgctgctc agcgtgcgct
    19981 tgacgacagc tccgtcgagg atctggacgt cgtagctttc caggtcttcg gccagcggca
    20041 cctcgacctg ttcccaggca tcggccacca gcgcgcggga tcgccgcgtc cagcggatcg
    20101 tcaaatcgcc cgggctgcgc gccgtgcgcc acggctgcgc gacatgcacc ggggcgaagg
    20161 gcacgaggcc gcgaccggct ggcgtgaagg ccagcgcggt gtagctggcg tcactgacgg
    20221 accgcgccgc gggaccaatt cgccagttcc acggcagacc gagatcggct tcggcgatcg
    20281 gcagcggggc aagggcagag tccagcacaa ccacccgcgc gcctagcggg gtcggattgc
    20341 caatagcacc ttccgttcca cgctgaccgc gcaacaggcg ggtcaggcga tagcgaccgg
    20401 gggcgatcag ttcggcgaca cccgcttgca cgatttccca tttgcccagt gtggattcca
    20461 ctgccagcgc attggcaccg ccaaacaggg tcagatcggt gacgctttcc agcgtgccgg
    20521 aggccagatc gacgaccagc gcattgccga gatcgaagcg agaggtcggg cccgggtaga
    20581 agtccgacac cagtgtaccg atccgggcac gactaccgaa ggtggtcagc aaggcgaacc
    20641 catcgatgga ggggctgcgg aatacggcca tctcgcccgg ccaaggaacg gaataggccg
    20701 cgaccatcgg ccgatgcgca ggctggtctt cggacagttg cggcaggtcg agaagcacga
    20761 cgtccggggc gccgaagacc accgaccggg tcagcgaggc cggtcgcgga tcgccgggcg
    20821 gcagatcgta ggcggcgcga tcctggcgga cggcctcgat gccgcgcccc tcggaatccg
    20881 caatggacac cagccgcaac tcgatctcgc ggctgtcatg gaccagccgg atcacatcgg
    20941 cggggtctag cgccagtcgc gacggcggca gacggaagga ggctgtctcc cgcccgatcc
    21001 aggcctccat cagcgcgcgg cggcagcggc gttcggcctc ctcgggcggg atcgccatcg
    21061 ggaagctttc cgaggcgatg cgggtggtgt cgacggtaat acggcgggcc tcgacaagcg
    21121 ccgcgtcata gtcctcgtcg gcgcgggcga cctgccattt cagtgcctgc ggcagttcgg
    21181 tttcctgcgc gcggaccagt tccagcgcct cgccttcgcg cgatgccacg aggtcgtcat
    21241 gggccacggt gagaacggac gccctccccc gcatgacgaa gcggatcatg ccttcggtct
    21301 cgatggcatc gaacccgaaa tgtcgggcca gcgtgctgat ggatgatcgc ggcgcttcca
    21361 gcgcggtgat ggcgtaacct tcgacagccc cccagaggcc ggacacgtcg atcagagctt
    21421 caggcattcc ggcgcgcagg cagaggttcc gcaccagcgc cgccagcgac accgccccca
    21481 gccgcccggt cagccagtgg cccagccgcc agttcgggcc atcggtccag acatcggtca
    21541 gttcggggaa gaagggatag ggccgcgcgt cccaagtcca ggccgcgcat tccggcgcat
    21601 gcaccatgcg gccgccatag atgccggagg tcggattgtt ggccgggtcg ccccaatgca
    21661 aatagctcgc ctccagatag gcccgctgga tcgcgtcgtc ccgccacccg cgcgagaaat
    21721 acggcgtgaa gctttccgag gatttcgggt cgaagaagac gttgggctga ttggtgcccc
    21781 ggtcgatggc cgggcagccc agttcggtga agcggatggg cttcgattgc gggatccatg
    21841 cagtggatgc accgctctcc accccgcccg gccggttgta atgcgggttc gtccaccagg
    21901 cgcggatatc cttggggcga aagacccacg gcttgcccac cgcgccatcc gtgatggccg
    21961 tgcggatctg cgcggagcgg tcggcggcgc tggcatagaa ccagtcgaac ccttcaccgc
    22021 ccgcgatgtt cgcctgcaaa taggcgcggt cgtaaatcgc aggccagcct tcgagcgcat
    22081 ctgcatgatc gaagccatcc cgccagtccg acaagggcag gtagttgtcg atgccgacga
    22141 agtcgatgtt ggtgtccgac cagagcggat cgaggtggta atagacatcg ccgctgccgt
    22201 cttgcggatg atggccgaag tattccgacc agtcggcggc atagccgatc tccgtgcccg
    22261 cgccgagaat ggtcctcacg tcggcagaaa gggtcttgaa ggcggtcacg gcgggatagg
    22321 tgctggtgct ggaccggatg gtggtcaggc cgggcatctc ggtgccggtc aggaaggcat
    22381 cgaccccgcc tgctgcggca cagagatgcg cgtagtgcag caccattcgg cgcaagcccc
    22441 agtcgctggg cgagccagta aagctgacag tctcgcccga aacgctgaaa ttccccggcg
    22501 tcgctgtacc gaacagcgcc gacacttgcg ttgccgccgt gccggtcttg tcgaccgatc
    22561 cggcaaagcc cgctgccggg gaacaggtga tccgcccccg ccatggaaat gcgggctggc
    22621 cgggcgtggc ggcattggcg ctgtaggggt tcggcagcgt gttgccgggc ggcacatcca
    22681 tcagcaggaa gggatagaag gtgacgcgca gcccccgcgc cttcatctcc tggatcgcct
    22741 gaaccacggc aaagtcggca ggcgtgccgc catagaccgg acgatcctcg gcgtcacggc
    22801 tgaccagatg cgcgctggcc cggctgaccc cgttcaccga ccagttggcg ggtgtggtgg
    22861 ctttggaggc aacctcgacg ccgggcttca ccttgcagac cccagcgcgc aggtcgttgc
    22921 cgaaccaggt cacgacgagg ctgacgctct cgaccgccgg ggccatggcc tgcagccggt
    22981 ccagcgccac gacgatgtcg ggctggtcgg gctgcgcgtt caggttctcg gcaaccgtcg
    23041 cgccaccact acctttgcgg atggcatcgg tggcataggt gaactcgccc gaagccggga
    23101 tcaaggtgac ggcgcgggtc aggccttcgg cggtgtcggc atcggccagc gggcggaaca
    23161 cctcgaagct gagttgcggc aggcggttgc cgaaggtcgc cagcgccaga tcctcgaaca
    23221 cgacataggc cgtgccgcga taggctgggg tgttggccgc gcccatcttg gctgcaatga
    23281 acggatcggc ggtttgcgcc tcgttgccgg gataccagcg ccaggtcacg gcgcccaagt
    23341 ccattgcctt gccatcggcc cagacgcggc caatgccggt gatcggaccc tcgcagagcg
    23401 ccacggcgaa cgacgcatag tagaggtatt cggtggtctt gaccttgccg ccgccaccgc
    23461 ccttgccgcc gccttgggtg gtggtcttgg tctcctcccg gaaatcggtg gcccagatga
    23521 tgttgccgcc gatgcgcatc cggccgtaaa gccgcgggat caccgcgcct tccgtggccg
    23581 aggtgatgcg cagcgtgtcg agccgcgcgc cctcgatccg ttgagccggg gccagcgacg
    23641 acacgatcca gctgtcgacc acagagccca cggtcgagcc gataaagccg ccgatggccg
    23701 ccccagaaaa gccgaggatc gcaccgccaa aggctccgcc gatggcagtg ccgacagcgc
    23761 cgaggacgag cgtggccatg gaaaactctc agcgttgggg aaagaggaag gctaaggcga
    23821 tgcggcgtcg ccacgttggg gtcagcggtt cctcgatcac gccgagccgc tcgtaggcgt
    23881 gcaggaaggt gtcgggaccg gtgaggatgc caacatgctt ggcaatggca cggggcatca
    23941 tgcgaaacag gatcagcgcg ccgggcgggg catcggtggg tgcgatctcc ggcaacatgc
    24001 ggcgcgcgcc atcggccaga acttcgcgcg ggccactttc accccagtcc cggctgtagg
    24061 gcggaatcgg gaaaggttcc ggccccacca cctcacgcca gacgccgcgc gccagaccaa
    24121 ggcaatcgca gccgacgcct ttcaggctgg cttgatcgtg gtagggcgta ccgagccagg
    24181 accgcgcgat ggcaatgacc ctgtcggaat cgaccgaaat cacagcacag ccccctcgtg
    24241 gccgccgtca gtggtggcat agcgcaggac cgcatcctgg ccggggatgt tggggaagcc
    24301 tcggaagtta gtgacattgg cgaacttcgt gccgcaggtc gcgatgcgct tgtcgcatcc
    24361 ggcgcggatg gtgaaggtgt ccgtcgcggc gatggcgcgc accggggctt ccagcagggt
    24421 caggatggcg acaccgtcga caaggtcatg cgacaatacc tcagcccgcc gcccgacatt
    24481 ggccccactc gtccagtcga gggtgccgaa ggtgaaccag ccggacgtga aaccaccaag
    24541 ccctgaggct gtgaaggccc ggtcgcgcag cgtgtcgatg atcgcaccgg tgtccttgaa
    24601 cgccggggcc tcgagattga ccccgcaacg cgcatcgcca agggcggcat cgcaactcgc
    24661 ctgaaacgtt cgcccgaccg tctggccaag aacatgcgca agggatcgca cctcggccac
    24721 gaacgccagc cgcccgcgcc ggatctgacc gatagcgcca cgccgcatca gcaggcgctg
    24781 ggaggtcgcg gcccagttca cccgccacac ttcgacggag gcattgtccc agcggccgtc
    24841 gaggatatcc gtctcggtga tccggtcgga ggacagcaca ccttgggcat cctgcgcatc
    24901 gacagacaag tcagtccccg accgcacttc ggaggccgcg aagccgctct ccggctcgaa
    24961 atcggtgcca tcgaatgtca gggttcggtc gtggtcggtg aagccaagcg tcaccccatc
    25021 ggcccgcacg atccgccagc accaggccag cgtcgtcgtg ccctcgtcga gatgggcctg
    25081 cagcgcaggt tggagcgcct tcacttccgc ccccagcccc gccacagggc gaccgaggcc
    25141 aacgccgaag agaccacgcc cccggctgtg ccagtcaggg catagagatt gaacggacgc
    25201 agatcaaagc tcccggtcac cagatcgaaa tccgccagcc cggccatggc cagcccggag
    25261 gcggcaagac aggccagata gacaagccct cgtgcgaggt tccagttcat gatgttgcct
    25321 ttcctttgag aaaatccatc agccgctgcc accacgacgg ggcggtagac ggttgggtcg
    25381 gtaccggcag tggcacggtc ggcggcacgc gagtgctcgc cggacgcagc aatgccagcg
    25441 cctcggtctc ggtaagtcgc cgaatgggcc tcgagaaatc cacccgtccg ttgcgatcca
    25501 ccgcccagac cggaatggta ccggtcggat agcggccgtc gcggaacaga tcgcgttcgg
    25561 cctcgcggcg agcgcggatc gcggctgggc ggagccagcc catgaaccct tgcgctgcgg
    25621 cggcgcggtt gcccgcgttc agatggcggg tcagcgatgc cttggcgatg ccaccggtat
    25681 tgtagtggaa gctgaccagc gcatcgaact cgtgcggctc cagctgcacc ttcaccgcgc
    25741 gcagaacttc tgcctcgtag gccacgatgt ctgcgcggaa gagccggaac gcttcgcgga
    25801 tcccggcgtc gagatcggcg ggcatgccgc gcggcatccg cgccggatcg ggcggaccgg
    25861 cggctgcagt atggccgatg ccgaaggtcc agacgttttt gacgtcgaga taaggtccgg
    25921 gcacgagtcc ttcgtgccgg acaagggcca gcaggccccg atcagtcatt tgcatgggat
    25981 cacccgaaga gtgttgagag gatcaggatc aggacggcga cgagaaggcc gatgcgcagg
    26041 cggtggctga aggtctggcc cgggtcggcg gcgtcgcaac ggaatgagcg cgcaatgcgg
    26101 agaagttcat gcatcaccgt tgcccccctt gctgccgcgc agccgggcga gcacgacctc
    26161 gatgaaggcg gggccgaaga cgccgacgag ataggcggcg gagcccgccg cacccccggc
    26221 cgggattgcc tgggatggca ggtcgagcca ggcggtgatg accgccatcg acaggctgcc
    26281 catcccggcg gcgatcagac cgcccagcag gatgtggcgc agcgcatcgc gcaggcgcat
    26341 ccgggtagtg agcgcgttgg ttgctccgcc aagcgcgccc caagcggcca ggatgacggc
    26401 ggtggacgtc gcgagatcgc gcagcaccgc ggcgacaaag ccggtttctt cgttcatcgc
    26461 cggatctcca gcagcggaat ggatgtgatc gaccccagcc gctcgaggtc gagggtgacg
    26521 tcgagcatgt cagtgtcgaa gcggacagga acgtcgaact cgaagcctgc cgtgattgcg
    26581 acgcccgcac cgggggcggt ggtaaaagtg acgctgccgg tggtggtgtt gacgctccag
    26641 ccggtcatct gctcgacgcc gttcagggca agacggacgg tccctgccac cggcttggca
    26701 atagcgcggg tccagctttg cgcgccggag gtataacgct tcagcaaagc gaaggtgttg
    26761 accgcaccat tgccggtacc gataggctga tcggttggtg cgacggcctg cgacggcagg
    26821 caggacttgt agtccgccca gtccttgaag cggaagccat gcaggcggcc gttccttgcc
    26881 tcgaagaagg cgacgactgc tgccagatcg tcggcgcggc ggatgccgta ggccacatca
    26941 tagcggcggc gcgaattcgc ccagctggcg ttgcgctcct cgtcaccgct ggccagttcg
    27001 accacttgcg tgcgtcgttc cggccccccg cgcgctccgc ggctgatgtt gtccggaaac
    27061 cggacctcgt ggaaggccat cacatccccc tccggcccag cgacacggcg cgggcaatgt
    27121 cgctcgcgac ctgcgtccgg gactggcgga agctctcggc gtcgcgcgcg ttgatcgtga
    27181 cgttgacggt ggaggcgccc gactggccgt aaccggccgc ctcgcgccgg gagaggaccc
    27241 gctccccgcg ttgcaggatc gcgggcacct catcggggcg aagcccggcc cagcccccgt
    27301 tgtgcatgcg cggggcacca acgaaggcca tggccgggac cacccggccg ggaccggggg
    27361 cgccgaccat gccgcccgca tgcaggatgt tggcgaagat gccaccggcg ccgcccagcg
    27421 cgccggaaag ggcattggca atggggccaa ggataaagcg gcgagctgcc agcttggcca
    27481 gatcggcgat catcgacgtg atcagatccc ggaaatcgag cttcccggtc ttcacgaagt
    27541 caccgatggc gttctccgcg ctttggaagg ccccgaccag cgcgctgcca atatccccgc
    27601 cgatgtcgcg cgccttcgcg gcataatcgg caagtgcggc ggtgacggct tgccagcctg
    27661 tcagggcctg ctcggctccg tcggcagtgt cggcccctgc ttgtcgcccg gccgcaccgg
    27721 cgcgacccgc cgctccgccg gtatcgtcca gttcttcgcc cagcgccccg gccgcagcgg
    27781 cggcatccga cagcgcagtc tcagcgtcga cccccgtgcc ggtcaccgca tccttcagcg
    27841 cctgccagct ggcgagcggc cgaccggcgg catcggcgaa catccccgcc gcttcgcgat
    27901 agccatcggc ccgagcgcgg gcatcgtcgg ccattgcgcc gaggccaaga tcaggcggct
    27961 cgaagtaggc ccgcgacagc gcggccgaga aggcatccgc cgccgccgcg cccgcagcgg
    28021 tcgcggcccc ctcgaaggga ttgccgaggc ggcccagttc caccgggtcg agggtgccga
    28081 tcgtcacccc gccttcgccc gtcgcccatt ctggcaagag ggcgagggcc gcgttcagcg
    28141 tctcgatgaa gctgttgatg cgggtgacga ccccgttcag catcgcctcg atgcccgaaa
    28201 tcagcccgtt cgcggcctgg aaggcgaagt cgccgatggc accgggcaga ctgccccaga
    28261 tcgccaccgc cgcgtcatag gccccctgga agatcgccgc cgtccggtcg ccgaagctga
    28321 cgacacccgc gatggtgcct tccagcgccg agagaccggc cgccttcagg ccctcccatc
    28381 cggccgccat tcgcgccagc accgcgtcca gcgacaggcc gatgcgggac cagacctcgc
    28441 gggccagatc gccgagcagg cggaatgctt cgcccacccc gccgacacgg gccaccagct
    28501 gcgagaactg atagacgagc tcgcccgcac cgacgatcag cgccccgatg ccggtgcgga
    28561 tcagggcgcc gcgcaggaag accaaagccg tggcgaggcc gcgcaccgac agggccgccg
    28621 ccgccatgcc agccacccag cgcccggcca tgacggcggc gaaggtcgtg gcataggtgg
    28681 ccagccgccc gaggttgtcg aagagcatcg tgatcgcctg cccgatgggc cccgtggccc
    28741 gtgccatgtc ggcgagcttg gtcgcgatgg tctccagcgc cggggcgacg gccacggtca
    28801 ggcggttcac gaggccggtc cagatcaggc tgagccgcgc gattgcgtcg cccgtccgct
    28861 cgatctgcgc cgcatccgcc gcactgaccg ccaccccgaa attctgcacg tcgcgcgcgg
    28921 catcgcgcaa ggtggcgctg tcgatccgca ggaaggccag cgccgcccgg tcgccaaaga
    28981 ggtcggaggc cacggccgcc cgctccgcct caggcacgag gcggttcagc gcgtcctgga
    29041 tcgctacgat gcgctggtcg agcggcaggg cctgcagttc cgccgccgtc aggttcagcc
    29101 gccggagcgc accgaccgcc gcgcccgaac cgctggcggc ctctgacagc cgcgtggtca
    29161 gcttcttcgt cgcctgctcg atctcgccca tcgagacgcc cgccagttct ccggcccagg
    29221 tcagggtctg gatgctttcg accgtcgttc gcatcgactg cgcgagcttg gcctgcgcgt
    29281 cgatgttggc cagccctgaa cgaaccatcg ccaccccggc cgccgccgcc gcggccgtga
    29341 cggccgccag cgcgatcccg gcccggcgcg cgaagctcgc gaggcgcgtg ttggcgagtt
    29401 ccatttcggc agagagacgg ccgaacccgc gcgagcctgc ctcgccgatg ccttccagtt
    29461 ccgcgcgcac ctggcggccg cccacggcgg cgagccggac ggagacgcgt ttttcggcca
    29521 tgggatcggg gctccggttg gaatgggatc agtcgcggtt cgctgcgatc tgttcgttga
    29581 cgcggcgcac catcaccgcc tcgagggcgg gcagaagttc ggcgatagca ggcggggaga
    29641 tgccgagggc cgcgcccaag gccagcgccg cgcccatgtc ccagccgatc accgcgccgg
    29701 agatgacgcg catctggcca ccaaggcgct gcgccaggtc ccagacctgc gcaccctcca
    29761 gcgtcagcgg ccggttcagc cgtgcggggc agtcaggaca ggttgttccg caggccgcgc
    29821 agtagccctc gcccccaccg aaggaccagt cggcaagggc gcagaggcgt ttttttccgc
    29881 gtccaacagg agggccttgg cgacgtacag ggtctggaac gcctcgaagg cgggccagat
    29941 gtcgaggaac gcgtcgatag cctcggggct cggatcgatg ggattgccgt tcgcatcccc
    30001 gatcccctcc cacgcgagga tggcccgccg cgccagcgcc ttggccatgg cgagcgcggc
    30061 ctcctcggtc gccgcccctt cggccaggtc ggcaatcgca ggatcgcccc tcgccgaaac
    30121 catcagcgcg gtagtgagcg ggcggagccg gacacgcacg ccggggatga ggtcgcacca
    30181 ttgcggcgcg ttcgaaaggt cgagggtcag catgacgggc cttctcaata ggttgcgacg
    30241 gtgttgacga ggacggcagt gcacattcgg gcggggctgg tggccttggc cgcctgccag
    30301 tcgaaagtgg cctggatgcc ctgcggaccc gggatctcga tccgggggcg cggcaggtag
    30361 acggcatggg cggtgaaggt gaagctggcg ttggcgccga ggctccaggc gaagaccagc
    30421 tcgcagggcg tgccgtcgat ggcctgcgtg atcagggcgg tgtcggcaaa gcggacctcc
    30481 acccggccgg tcagcgcggc cataccgggg tcggcgccct cgatgcgacc gtccgatcgg
    30541 atggtctcga tccggtcaag gccgttggaa taggtcacct cggccgagat gacgttgccg
    30601 aggggcgagc cgttgcgcgt gatcgccccg ttgaaatgcc cgaaccgctg cagcgaaagc
    30661 gaggtgtgcg tgccagcggc cgtggttgcc gcgacgcttt ctccctgcgc caccagccgc
    30721 gccgtcgcgg tcagcagacc cgaccgcgcc atttgccacg acagctggtc gcagacgcaa
    30781 ccggtgtaca tcgcatagcg cggcacctcc ggcatcgccg tctcgatggc catgctcggc
    30841 agcgtccagt tgcccgactg gaaggtgtgg gtcttgggcg tcgtgccggt ggtcgtaggc
    30901 tgaccgaagg ccgccttcag ccagaggccg aagttctcga cgtcgatcgg caccacgaca
    30961 tcaccatcgg cggtgaccac gtccttgatc ggggccaacg ggtcgcgtcc ctggcccagc
    31021 agttccgagg cgatcagcgg ctgttcggag ccgagcgtgg tgctggcgaa cggcaccgtg
    31081 cgatagcccg tggcgggcgc ggtgccgtag acggattcga acgcaagcgc catctgcgcc
    31141 cgcgccccat gggctcgtgc cattgtgttc tcctatcgtg agaggggtca ggccagtgga
    31201 tcggccgtgg aatagtgcag gatgaccggg atcaccgctg ccttcaggct ggcggcaccc
    31261 tcgacgggca gatcgaccgg gcgaggcgct tccgcctcca cccaatcgca tagcccgccc
    31321 agcgtgcggt cggcggcaat cgccgcgccg acactggcgc agagcgtgtc gaaagcggca
    31381 tcacgggcgg caccctgaac gaccgcctcg atctcggcct ggtgctgata gtgatagcgg
    31441 agcggcgaca gcgtgacctc gggcaccccc ggctcgccgt cgcgaaggat caggatgccc
    31501 gcagagggca cgcgctctgg cagcacgtcg ccgcgcaggg cggtggcggg caacgccgag
    31561 agccgcgcgt gcagcgcagc gaggatggtt tcgcgggggg tgggcataaa cggtctcttg
    31621 cgcgtatctt gtgactctac acttcgactg atgtggtgct gaccccaagg agatagattt
    31681 gaacgaaaaa gttgctgaca aaaaacgagc cccggcttca ataagttgga agtttctttt
    31741 ctctctgatt gcgcttgcag cgattgcgct tctttttgtt gtgagcgttt tctatcatgg
    31801 cgcgagtaat gttgagacct tcaaatcgct tggcccctgg ggagacttcg ctgcaggatt
    31861 gctcaatcct gtcctgactt ttctttcctt tattggtgtg ctcgtaacga tcgtactgca
    31921 aagaatagag ttgtcagaat cgcgactaga gcttgagcga tccgccgacg cgttggaagc
    31981 gcaaattcgc tccattaatc tgcagagctt tgaaagcacg ttctttcaaa tgttgtctgt
    32041 tcacaattca attgtgaact ctatagacct tgtttcatcc gaaacatcag tgaccacaaa
    32101 tgggcgcgat tgcttcagag tattctacac tcgcctaaca aaaatctatc gcgacaatga
    32161 aaagaagggg cagccaaagc acggcccctc caagatattg gatgtttcat acagggtatt
    32221 ttggaaggac agccaactgg agctagggca ctactttcgc ttcctctaca acttctttcg
    32281 acttattgat gaaagtgcag aggcgcgtcc ttaccatgca aaactgatca ggtcccagct
    32341 atcggatcag gaactcctga tcttgtttta caactgcacc tccgaccaag gaaagaactt
    32401 ccgcaaatat gcggtaaagt atgagatctt cgacaatctg ccgactgtca ggcttttaca
    32461 ccctactcat gctgacctga ttgatcgcgc tgcattcggt caaaatccaa tgttgacggg
    32521 tcgcgatgtt cggatgccaa atcaggaacg aggttaagaa atcagagcga attaggttcg
    32581 ctaatttagc caccccgcca cgatcaaccc cggcacggcg tcatgcgccc gagctgcatc
    32641 ccgcgccagg tccagccgct tcggcagctt gacctgcggc accagcagga agatcggcgc
    32701 ggtgacgagg ccccggccgg tcttcgaccg tgacgccacg gcacggccct tcgtgttcag
    32761 ccgcccctcg gccaccagca ggctcggtcc ccgactgcga taaatgaacc gcaagcgcag
    32821 gccggtccgg cgttcccatt cgcccggggt gatccggccg ccgcgcaggg acttgcctgc
    32881 ggcgggtgtg gggatcgcga gccagaaccc atttttcgag cggatcagcg ggccggtgtc
    32941 gtgcgcgccg acgatgaccg gggcgttgga ccagaccacg gccgccgcgt tcaggctggg
    33001 cgtcgctttg gggaactgct ccgaccggat tgtgcgggcg agccggggcc cgaggcccgc
    33061 gccggtgatc tgcagccgcc acgccgcctt cagccctgtc ccggcctcgc ggatcgcggc
    33121 cgacaccgcc cgctcgcccg ccgcaacctc ggccgccatc atcgcgacga tgtcgggatc
    33181 gatgtcgagc ttgagcttca tcgcggtcac gctggcctca gatcgacggt ccagaccagc
    33241 cgctcacggt cgcggacggg ctcgccctgg atcaggaagg cgtcgccgtc gaactcgatg
    33301 cggtcgccgg ggcggggggc tggaacttcg gccacccgca ggtcgatccg ggtggtttcg
    33361 gaccagagcc gggcatcgcc aaagtcggtg accgcatcgg cacgccgggc gacgatgcgc
    33421 acaaggaccg gcgcgccgcc gtcggcgatg tagaccgcgt cccgcccgat gttcggatcg
    33481 gcgaagagcg cgccgacggc ggcagcgaag gcgctcatca gaacgccccg ttcaagcgca
    33541 cccggccgat cacatcgccc gagccacccg ctaccgcctc ggtcgccacg ccgatcagcg
    33601 tgttcgaggt ggtgaccttg gtggtctgac gggcggtgtt gtcccagtag atgcggtcgc
    33661 cgacggccca agcctgcgag ccgagcttct tcagctcgta gacgccgacg agcgcggctt
    33721 cgacaccttc gccgagggcg gcggtgccgg aggccacgcc gaagatggag ccgacgagca
    33781 gaccatcgcc ggaggtgacg gcatagggcg cggtcagggt gacggtgttg ccgggctgga
    33841 cgtaggtttt catgggggtg atcctcgtgg aaagacgaag ggcggcccgt caggaccgcc
    33901 cgcgtgtcag ggttcagcat gtcggggtgc gggttacgcg cccgggttct tgtagaggcc
    33961 gcgccagtcg atggccttgg ccccgaagtc gaggcggcac ttgatctcca ccccgtcgac
    34021 gtcgaagccg ttgcgggtct cgatgtaggc gccctgctgg ccctcgagat aggcgtactc
    34081 gatggtgtcg atctggttgg gcgaggccgc cagataccag gaggtggcgc tggcggcatc
    34141 gaggcgcggc tcgctgatcg gcgagagggt ccggatcgac tgcggcacca cctttgcgct
    34201 gtcagcgggg acgaggttct gagcgaccag ctgctcggcc ttcagttcga gcgcggccgg
    34261 gacgatcagg aaagcgggcc ggatgttcag caccgtcttc ttgtcgagcc cagtctgcag
    34321 cgccatcgcg gcgcgggccg cgcccacgct gccgacatcg agcgcggcac cggtgcctgc
    34381 gaggttcttg tgcgtggtgt ggaacagcgc gttgccgtcg gccatggccg ggttcgcggt
    34441 gatgatgccc cagaccacgt cgctttccag ctgggcgata gagttgccgt acatcgccgg
    34501 gatccgggtg aaggcgtcga gatcgtcgtt gatcagcacc tgccgggtga tcgcgacgac
    34561 tcggccatag gtcttgacct tgtagctctc cttgctctcc ccgagcgtgc cgcgcttgaa
    34621 ctcgccgctt tcgccgacct ccagaagctg cggcgcctcg cccagctgga cccggtgcat
    34681 ggacttgaag tcggtggcca gcacctggcg gcagaagagc gcgaaggtcc ggggataggc
    34741 gtcataggcc tgccgcaggg tcttgttggt gacggccgac aggatctcgg gaaagtccga
    34801 ggtcgagtgc agcgcccgcg tcgccacctc gtcacgcgag agaccccgcg tgttgacccc
    34861 cgcattgccg aggctttcgc gggccagttc cagcagggtc atgccgcggt actggcgggc
    34921 ggcgtcttcc agcgggaaga gcgtcgggct gtagcggtgc aagagcgcgt tcgccacggc
    34981 atcgcggcgg gtgatgcgct cgtcgcggcc gccaaggggc acggagacat gcgggaaggt
    35041 gcgggtctcg tcggacctgg ccgcgacctg gtcgaggatc aggcggcggg attcatccac
    35101 gctgacaccg cggttgacca gatcctcggc gaagccgcgc tcgaggttca gacggccggt
    35161 cagatcgtag atcgtggaca cccggtcgcg ttcggcctcg cgggcacggg tggcgatggc
    35221 ctcggtgtcg ggtgccggag tggggtccgg catgcgcgcg gcggccggtt cgggctgctg
    35281 gcgggtttcg gtcaaggcgg ggacatcccc ggccacattg gtcgtgctct caggcatgga
    35341 tgcctccttt tgcatgcggg tgtcgacgat ctcgacggga tagctggcct gatcggcagc
    35401 acgcacttgc gcgcggggat cagcaggaac ggtgacgaag ctgacctcga gcggggtcca
    35461 gcgctcgacg atgcgttgct cgacctcgcc cttggcggcg ggctcgacca ccttcacccg
    35521 ctcgatggaa tagccgacag agacgttgcg gatgatgccg tcgctgatca ggccgaacat
    35581 gcggtctgcg gcctggtcga gcccctcgcg cgggaagcgg atggtggcct tgccctcctt
    35641 gccctcgatc caggcgcgtt cgacgacgcc cacttgcgaa tgcgaggacc agaccgaatg
    35701 gctgtcgagc gccggggccc cggcattgag gcgcgtcagg tccaccgcgc ggtcgctgac
    35761 ctcgaggatc tcgtcgaagg gcacggaggt gtcccagcct gtccagcgcc gccgccggac
    35821 ggccgcgcca gtggtgaaga ccacgtcgac ggatcgggcc tcggaattga cggtcgcggg
    35881 caagatgggc gcgcgccgca gttgcatcgg aagggcgacc ggtgccgcca tgatcgtgtc
    35941 gggcatggcc ctatttctcc tctgcgtcgg atgggggttc ggccggatcg ctggccgggt
    36001 cgctggtttg cgcgctgccg gttttcgtga cgcggcgcgg gtcgctgtcg aggaccagcc
    36061 ccagagcatc cagcttggcg ttggtcgctg cgatttccgc gaggaccgca tccgggttgt
    36121 ggccctgccg ggcgatggcc tgcgccagcg tcatcgtgcc tgtccggatt gccagcaggt
    36181 cggccatcgc atccttgtag ggatcaacgg cgtcgaactt cggcggcgac cattccatcg
    36241 ggacatcggg tgtcgggatc tggcccgccg cccatgcggc ctcggtgaac cagcgccaga
    36301 ccggtgcgca gagcatcggg atgaagagct gccactgcac cgcgtcgatc atgcggcgga
    36361 actccacgag gccggcgcgg atcgaggaat agttgacctg ggacagatcc ccggtcagca
    36421 gctcgtaggg cacccggaac ccggccgaga tggtgtgcag gctcgcccgc ttgtattcgc
    36481 catagccgcc ggtggcggca ggctggttga agcggatgtc cttgccgcca cgcgcatagg
    36541 cgatcagccc cggctcgaac tgctccaccc gattgccgtc ggcgtcgacc acggagggcg
    36601 caatgccctg ctgcgcctcg tcgtcgccga agacgatggc ggtgacacag gcctcggtct
    36661 tcttgcggac cagttcggcc acctcgtagt cgtcgagatc gcgcaagctg cggatcaccg
    36721 gcgcgcccca gggaacgccg cgcgcctgcg tgcgctgctt ctcgtagaca tgggcgatct
    36781 cggtcgctgg caccgggcgg ctctgtaacc cgttctgcaa tgcgccatag gcatcgccag
    36841 ggtgttcggc atggagccag taggcccggc gcttgccgac cgggtcgaac tcgatcccct
    36901 gcacgaggcg gcccgcgccg atggcgccgg atttggtggc gtcgaggaag tcggcctcca
    36961 acacctgcaa ctgcagtggt taccggcagc ccgtccgagg atcgccgcag gcggcggcgc
    37021 accagcacct cgcccgcctc gaccatctcg cggcagatca gcgtctgcag accgtagaag
    37081 tcgagctggc catcggcgtc gcactccgcc gtccagcgct cgaagagcgc gtcgaccttg
    37141 cggtccagcg tgtcgtcgcc gctcgcggcg cgcggcatga tgcccgcgcc gatgatgttg
    37201 ttcaccagca ccgccacggc cttggccgca tgcgggttgt tgcgcaccag atcgcgcatc
    37261 cggtcgcgaa gcagcgcccc ggcgacgccg atctcggtgt cggccgagga tcccggcgcg
    37321 cgccagccct cggtgcgacg cccacgcgcg gccccgtcat agccccgcgt cagggtctcg
    37381 aaggcctgcc gcgccatcac gcggcgcgcg gccatgcgcg gcgccaccgt ggcgatggca
    37441 tgatcgaacc aggtcgccga catcaccgat ccccgcgcga gaagccagcc agcccggcaa
    37501 ccggcagcgg ccgcgtcgtt cccgcgatgg cgcgttcgat ggtccggatg cgcgccagca
    37561 ggtcttcagc cgagccgtaa tccaccgact tgccgtcata gctgacgcgc gtcgtgccgc
    37621 tggcataggc ccggcgcagc gccgatagct cggtttccgt ccagtcggtc atgttcaaaa
    37681 ccatcctccg cgccgcccga gccagtcgga tcggcgtttg ccctgcgggg cctgtcccgg
    37741 ccggttgatc tgcccggcgg gatcgctgtc ggtgggggcg gccccgagct gatcctcgag
    37801 gtcgcgccat ttctcctcag accagcggtc cgcgcccgcg atccaggcgg cggcgcgggc
    37861 atagacccgg caatccagcg cctcgttgcg ctcgcggagc ttctgccatt ccagccgggc
    37921 gaagccgcgc ttggtgcgca ccgtcaccag ctgttccgcg acgaactgct tcagccattc
    37981 gttctcgacc caatacggca gatgcaccga gccgggcggg aacaccgccc cgtcggccat
    38041 ctcctcttcg gtcggccgcg ccagccgcag gaagcgatag gtctcggcct tgaaggtcga
    38101 gaccgccacg gtccagagcc gcgccccgcg ccgcaggcgt ttcccgccct cggtcgcgtc
    38161 gacgaaggtg ggccccgaca cggggctcga gcggttgaac ccctcgacgc ccttcaccgg
    38221 cgacacctgc gcgaagcctt gcgcccgcga ccaggaatag accgccgggg cctcgtagcc
    38281 cgtgtcgatg gcgagccgca cgatcctgag atgcgccccg cgttcgtgcg gccagctttt
    38341 gtccagcagc gcggtcagct ccgaccacgc gtcgtgccgg tcgggcccgc cctcgatgac
    38401 gacatgatcg acgagccagg actcgagccc gcggccccaa gcccagacat cgacctcgat
    38461 ccggtccttc tgcacgtcgg caccggcggt caggaacagc ccgcccgcgg gcaccgtgcc
    38521 ggatgtccac cgctcgcgcc ggtcatagag ccgctgccag tccggggctt ccccggtctc
    38581 gacccatgtc tcgccgagga tggtgttgcg gaacgccttg atcgcctcgt ccgacccctg
    38641 tgccgcgtcc caggcccgca cgatccgctc ccagctcagc cagccgatcg gcgaatagag
    38701 cgccgagagg tgatacccga ccgtggtcgg atcggcggcg gtggcggtcg cccgccattc
    38761 gccgccctcc agcatcgccg tcttgtggtg ttccgcgatt gccgcgtcgc agccctcgca
    38821 gtgatactcc gccgtctccg ggcggccctt ttgccagcgc agccggtcga acttcagcca
    38881 ctgcatggcg ccgcaatgcg ggcacggcac gaagtagcgc cgctggtcgg acgcctcgaa
    38941 ctcccgctcg atgcgcgaca gcccccggat ggtcggcgtg gagaccagca gcaccttgcg
    39001 ccggtgggcg aaggtcagcg accgggcttc cgccagcgtg accggatcgc cttcctcgtc
    39061 ggccgaggcc ggataggcat cgacctcgtc gaggaagatg taccgcgccg gggtcgagcg
    39121 cagcccgacc gccgagttcg ccccggtcat gatcaggatg ccgcccgcga actccttcga
    39181 cagcatggtg ttgcccgcat cgcgggatcg cgcgggcttc acccgctccc gcaactccgg
    39241 gctctcgtcg atcagcgggt cgatccgctg gcgcgagttc cgtttcgcca gttccaccgt
    39301 cggctggacc gccagcatcg gccccggcgc ctggtggatg gcgaacccga tccagttgtt
    39361 gcccgcctcg gtcgcgccga cctgcgccgc cttcatgaac acgacgcgct gcgcgggatc
    39421 gccgggcgag agccggtcca tgatctcgcg catgtagggc gtgcgcgcgg tgcggtaccg
    39481 ccccgcttcg gccgaggcgc ggcccgagag catccggtgc cggtcggccc attccgagac
    39541 ggtcagatcc gggtcgggcc gcagcccgtt gccccaggcg cgcaggatct cgcccgcgcc
    39601 gtcgaaatcc gtcagtgcgt catcatcacc ggaagtcggg ccggacctcg gcgagttcgt
    39661 cgaggtgggc gcgtacatgt ttttccaagg ccttctgcat cgcggccggt tccacaccca
    39721 gttccgccgc catcaatgcc gacgaccgcg caggccagtt cacccatgcg tcccgcacct
    39781 cccgcgccaa ccggaacacc agcgccagcg cgcgggcccg ctcgatcaac tcccccttca
    39841 gcttctgcag ccggatgcgc cgctcctgcg ccttcagcac ctcgttcgcc gtcttggcct
    39901 gcaggaaggt cgtgccgccg ccgaccgccg gtaccgccag tccctgttcg cgcagggtgt
    39961 cgccgacggc ggccaccgcc gcctcgggga cgggcttcag cttcggcgcg ggcggtttgc
    40021 gggtcttcga cgggtccgtc gactcggcac gccttgcgtc gctggccgcc gcgttgatgc
    40081 tgccgtcggg atagaggacc agacgctcgg ccgtcttcgc cttctggatc gcgccccgcg
    40141 acagtccgac atgggcggcg tactggcgct cgctcatgcc ctgcatcgac ggctccgatt
    40201 atcattcaag atcatatgct tatcgagttg ataagcggca cggacggagc gaacgtgtct
    40261 ccagaaggac gatgcaacgc accaaggacc caccaagatg acccgccgcg ccaccgataa
    40321 caccaaagcc ctcgacgcct tcatcaccgc caagttcgag atcgacgcga tgctgcagcg
    40381 cctcgccgcc ctcggcgccg accacttaga gaccagcccc gacgagatca actggggcca
    40441 cgtcggcacc ctgaaccact atcgcgccaa gctgcgcgag atcaccgaca tggccttcaa
    40501 ggaaggcgaa cacgccgagt gagcatccgc aacgccagca ctctcgccgc gcgcccagcg
    40561 cggcttgggg tcgtaggagg gctgcgacgg tcgcggcccc caaaacggag acgaccccat
    40621 gacccagatc cagcttaccg acacccaagc cgttgtcctc tctgcggcct gcgcgcgcga
    40681 cgatggcgcg gtctttcccg tcaccgccaa gctaaagggc ggcgccgtcg gcaatgtctg
    40741 caagagcctc ttgaagcttg ggctgatcga ggaaatcccc gccaccgacc tcaacaccgt
    40801 ctggcggtac gacgaggagc gcggcccgat caccctgcgc gcgacgccgc tggcacagac
    40861 cacgctcggg atcacggaag ccgaaacgac cacgaaggca gccgaaaccg ccaccgcacc
    40921 ggtccagcgc cggaaaggca ccaagcagga agccctgatc gaaatgttgc gcgcgccggg
    40981 cggcgctacc atcgaggaga tcgccaccgc gctagaatgg gcggcccata ctgtcagggg
    41041 ggccatggcg ggccccctga agaagaagct cgggctcgag gtgacctccg agaaggtcga
    41101 aggacgcggg cgggtctaca ccctgaagta ggtgcagcag ccctcgacgc gcatcggaaa
    41161 aggcgctata ttcgcaccta attcgatgcg cgccgggagg ccagtcatga acattaccaa
    41221 agacatcagc ccgctgaccg agttcaagcg ggattcggcg cgcttgatcg cgcagatcaa
    41281 ggaaaccggt cggccgcaga tcctgaccgt gaatggcaag ccctcggtcg tcgtgatgga
    41341 cgccgccgcg tggcaagaga tgcaagacca gctcgactat gccgaaaccg tcgccgggat
    41401 ccgcaagggt ctgacgcagg cccgtgcggg tgaaggtgtc gaggcgggcc agttctttga
    41461 tggcctcgcc cagacccaat gaccaccccc ttgccggtaa tcatcacgcc gaatgcggcg
    41521 gatgatctga cagcgtcatg gacctacctg cgggatcgca acccgagggc ggcggacgaa
    41581 tggctggcgg gaatccgcga caccattctc gaccttggca caatgcctga agctcatccg
    41641 attgctccag agtcgcgtga attcgatctg gccgtccgtc gcgcgctcta tggaaaggcg
    41701 acgcgctggc gcatctactt tgctgtcatc gacggggcgg tgcgggttct gcatgtccgc
    41761 cacggtcgcc ggagcgattg gcaaccctga tccgttcaaa cagccgccgc aaggcgaagg
    41821 aacgcgcgat gctcaccacg gtgaacaccg cgcccatctt caggttctgg gccagcgtcg
    41881 tgtgcagccc gaagacctga aaaatcaagg tctgcgtgac cacggcgacg ccgtagccga
    41941 cgattacgtt ggcgacggcc tcgaccagcg acatgaggcg ggtttgcttc atcgcactgc
    42001 ctcatccatc ggccagcagt tcagcagcca aagttcgcag cgcatgcgcc gcaaccaagg
    42061 ggaccactcc gttgccacag aggcgaagcc ggtccacccg gtgggccagc ccatcagcgc
    42121 ctcgacgaac agcgggttca aggtccggcg cacatcggag gtatcgctcc cagccatcgg
    42181 catcaccagg acctggcggc caagcaggcc gttcaccggc gtgttcgcca gtgtcgtcgc
    42241 gccatccttg tgatcccgcg ctgtcggcgt catccacagc cccgccgaat gggtcaggtc
    42301 ggccgagcgg cggttgcccg cgctcggctt gttgccgtcg ttcgccatcg gcgtcggcca
    42361 gagcgcggcc gtcgtcgcga ggttcatccc atgctgcccc gccgcctgcg atggcgtcgg
    42421 cttcgtctgc cggttctcgt tggcgctggc ccggggcgtc ggccagagcc gcagcagctc
    42481 cgtccggttc ccgccactcg accgggtccc agagcaggcg cgcggggtcg gccaactcgt
    42541 ccccttcgcg gatggcgagg atgaatagcc gctcgcgctt gtgggggggc gccgacttcc
    42601 gccgccgtga agaggcctgc cgcaaggcgg tagcccatgc cgaccagtcc gctggcgact
    42661 tcggggaagc cgaggcggag atgatgggcg acattctcga ggaagacgaa gggcggccgg
    42721 acctcgtcga tgatgcgggc gacatggggc cagaggtggc gcgggtcgtc ggcaccccgg
    42781 cgcttgcccg cgacggagaa cggctggcac ggatagcccg cagtgacgat gtccaccgcg
    42841 ccgcgccaag ggcggccgtc gaaggtggca acatcgtccc agacaacagc ctgatccacg
    42901 gacgcgtctt ccatccgcgc cacgagagtg gctgcggcgt aggtttcccg ttcgacatgg
    42961 cccacagcac gatatccggg gatggcgatg gtgagcccga gatcgagccc gcctgcgccg
    43021 gaacagagcg agaggccgag gaggcatgcg tatccggctc cggaagtgtc tccggaggaa
    43081 ggtagagcca ggtcatgcat gtcacgcggc ggtcttgcgc tttcgcgcgg gttcgggagc
    43141 tgcgtccgtg tccggcgcgt cggccggggg ttcggcgtcg ttgcccagtc gctcggttct
    43201 cacctgcgca aaggtccgac cgtcgccgtc gaggattgcg tcgcggcccg actcggcctg
    43261 ccagcgctcc acggcgacat cgacataggc cgggctgatc tccatcgcga agacgcgccg
    43321 gccattggct tcgcccgcca tgatctgcga gccggagccc gaaaacggct cgtagcaaag
    43381 cccgcctcgg gcgacgtgct gacgcatcgg gataccgaag gcgtcgagcg gtttcggcgt
    43441 ggggtgatcg ggccgatcat ccttggcgaa acttggcagc gcccatgtcg agggcagcgt
    43501 ttcctcggcc accttcggtg gtcggttcgg acggcgccag cccatgaaac agggctcgtg
    43561 cttccagagg tagtgcgacc gggtcagaac cccgcgatcc ttcacccaga tgatctgctg
    43621 gtggacgaag gcgccggcct tttcccagca ggcttccagc atcgcctggc ggcgcgaggc
    43681 gtgccagcaa taccaggcgg catcctcggt gatcgcctca gcgactgcgg cggcgatgaa
    43741 gccgtcatag aggtccgcgc cctggctact gtcatcccag gtcacgccgt aggactggct
    43801 ccagtccttg ttgcgcgtgg gatggttcga gccgtcgtag tccaccagat agggcgggtc
    43861 cgtcgcgaac aggatcgcgc gctcgccatt catcaggcgg cgcacgtcgg ccgcgctggt
    43921 gctgtcgccg cagagcaggc ggtggtcgcc aaggatccac agatcgccgg tgcgcgacgc
    43981 aggattgcgc ggcggttcgg ggatggtcac cggcggcatg gagcccccgg cgccaccttc
    44041 ttgcccgtcc tcttccggca cgaacgccag cagcttgtcc aactcgccgt ccgaaaagcc
    44101 gaccaatgac aggtcgaaat cctcggccag aagatcgttc agttccgccg acagaagcgc
    44161 ctcgtcccag gtgccgagct cggtcaactt gttgtcggcg atgcggtatg cccggcgctg
    44221 cgcctcggtc agatgcccga gtacgatcac cggtgcttcg gtcagcccca ggtgcgtggc
    44281 ggccagcacc cggccatggc ccgcgatcaa ctcgccctct tcggccacga ggcaaggcac
    44341 ggtccaaccg aactcggcca tgctggcggc gatcttggcg acctggtcgt cgccatgcgc
    44401 cttcgcattg cgagcatagg gctggagctt cgccaacggc cacatctcga tccgatccgg
    44461 ggcaaagctc agcgtcatcg tcgggtcatt cctcggatca ggtggatacc cttggcttcc
    44521 ggactccggg gtccagtctg gactccacgc ggggtccagc gggcaccagg ggtgtccagc
    44581 ttcaagggtt tgaatttgca gtgtttcagg cgggttcagg cgatgctggc ttccgggtgg
    44641 cttcccaaaa atccggccct gtcgctagcg atgtaccgcg cttcgcccgc cagcatacga
    44701 atatcgcccg gaaggaaccg ccaactagcc ggagatggac cccgaccgga ctctcgctga
    44761 ataccggaag ccagtggccc cctgccccgc gcgctcctct cccgagcata tcaactttct
    44821 agcccgggag agggctttct gtcccttcga aaactgtccg gcggacaatt ttctatctgg
    44881 cgcgcggggt tacgcgccac tggccagttc gatcacgcgc tgcttcgaca ggttgcggtt
    44941 gaaccgccgc ttgttgaggg tgagggcgat cacggcgagg ccgaattgcc agtgctgatg
    45001 cgcggcggat cggtgcagcc ccgcggacca gcagatctcc ttccaccgct cgccgtgggc
    45061 tttcatccag acgatgcgac cgtccacggg ctcgaggcag gcggtccacg tcagggtttc
    45121 ctccatgcgg ctaatcgcct gcggcgaggg aagcacgcgc atcggtttgg gttcctgccc
    45181 gactttgtcg ccaaagctgt gcaagaccgc aggccaggtg ctgaagtaac cctgcctgcg
    45241 gggctcgggc agacgcttca ggacgaaggc ggcttcggcc aggcgttctt cgaccagcga
    45301 gggggtccag acgttcatcg ctgcacctcc tgcccgctgg tggccgggcc ataaagcttc
    45361 tcgccaagct ggcgcaccag ttcccgttcg ggccaagtca ggcggtgatc gtcgagggcg
    45421 acggccaaca cgcgctgttc gcgccagcca tcacgcttga cctcatcggg gttccgacga
    45481 cggccgccat agcctttcgg catgaaacgc atcccggtca tcgcaggccc cccttagtct
    45541 cgagtgccca gaacaggatc gcgatggcat cagcctcgtt gtcatcggcg ggactgaagc
    45601 cccttgcccg ggcggcggca atcatcgccg ccttgtcggc gttgcccttg ccggtggcgt
    45661 ggcgcttgat cgtgccgacc gggacgccct cgtaaggcac gccccgcagt tccgcccatg
    45721 cggtcagcgt ggccatcagc ccgccataga catgggcggc gtcggttgcg gcgtggcgac
    45781 ggacctcttc gaaccagatg gatgcgatgg gcccggacag acgatccagc tcgcctagcc
    45841 agttggtgaa tcgcagatag cgcataccgc cgccgtcgaa gcggccggga cggaaggagg
    45901 cggtgccact ggtgatcagc ccatcaaggc cgtgcagcgc ccatcccgtc gtggtgccga
    45961 gatcgagggc cagcagggtg cggccagacc gaacggaagt cggcagatcg gggatggctg
    46021 catggggtcg ggtggcgggt gtcaggtcag ccatgggtgg tctcctcttc tggttggctg
    46081 ctcggtgaaa ggcgacatcg ggtgaatgtt gcggaaggtc ggggctgcgg ttctcaggtc
    46141 gggtggtcag accagcgaca ggccacgcgc gcgaaacccc tgggggtggg cgagggagaa
    46201 cccgcctgcg gcgttctccc ccacccccgt agggggtggt ttcgccccca aaacttggaa
    46261 caccgatcaa gacactgaca gcaaacggga attccagttt cgggaggtgg gtttcggctg
    46321 aacctgccga aactgggtgc agcgtagccg ttgcggcttc cgcgcaatcc tgcaggggca
    46381 gtttcggaag cgggccgaaa ctggtcacag ctggaccctg cgtggtcctg cgtgagaatg
    46441 gcgaggcagt ctcggcagcc gggccaatct ggttcaaact ggtccctgcg cattgccgcg
    46501 cgaagcgatc tgcgggggcg atcatggccg ttccccctcc ggatagaccc agacatgcgg
    46561 gttttcgacc tcgaggagcg cgccggtctg gggcgatttg taatgggtgg gcagcaccgc
    46621 aacgcggacg ggcgtgactt cgccggtctc cggatcgact tcctcgccgc ccgtgggcat
    46681 gaccattccc tcgacgcata ggtagccaaa gcgcgagcgt gagggcccaa ggccataggg
    46741 cgctgcgttg cggacgaact tgaccgcgcc cttggtggcc tgcacggcga tccggtcgcg
    46801 gatggcgtcc ttgccgccca gaccgccctt gttctcgaag acctcggcaa actggttgac
    46861 ggtgtagagc cgcccctcgg ccgcctcctc gagcaggatg gagaggatca cctcctgctt
    46921 gcgcacgcgc tcggcgtcgt atttcgcgcc aacctcggcg cgcaccaggc gctcgttcat
    46981 cgggttgatc tcgacccact gtccaccaac cttgtcgatc agcttcgagg gcagcgccgg
    47041 gccattcctg agctcgatct cgagtttccg ctccggtgcg tcctcgtccg gccggtgcag
    47101 gatcaggccg gaggtgtaga agccccggag cgcgctggcc cccgacaggg cgaggaacgg
    47161 atcatccttc agctgctgct tcgacagttt tcgcgtgtga tggaccagga tcaccccgca
    47221 ggccgggttg atgtaatccc gcagcacctc gacccggtcc ttgaggaaaa acatcatggc
    47281 ggtgttgtcg ttttcgccgc cactgccccc atgtgaattg gccggcccgc cgtcgaaaag
    47341 gttgcggatc gggtcgatgc agatgatgtc cgggctcaca tccggaaagg ccgcctgaat
    47401 ggcgcgcgcc acgcgcatgc tgccctcggt atcgagcagc agcttcagct tcggcgttgc
    47461 cacgaaggtg tcgcgcgcgg cggccagaac cctggcgggc agcgcgatct ggcccaaccg
    47521 ctcgcgcagg tagtgatact ggatctcggc ctgcaggtag aacacccgca gcgggcgcgg
    47581 cggggtgaag ccgagaaacg gcaccccggc agccatgtgc acgagccagc tgatggtcag
    47641 atcgctcttg ccgaccttcg gcgcaccgcc cagcaccagc aagccacccg gcgtcaggac
    47701 gcggggcgcg atgatgtcct cgggcatcgg gctggtatcg tccagcagtg cgccgagcgt
    47761 gaaggtgggc atttcgctgg gcgcgggggc cgcgctgtcg aggcggacca gcggcggccc
    47821 gttcttctgg acatgcagat cccagagccg ctcggactcg cgctgcaggc gctcgatcgg
    47881 ccaggagggc cgcaacatgg cggcgttgta gccgcagatc gcctgccagc cctcctcctt
    47941 cgacatccgg ccctcgtgaa ccatgcggat gaaatggccg attgcggccg atgccccctc
    48001 gaagcgggac cagtcgtcct gcccaccctc gcgcaccggg gtcaccagca cgtcgtcgag
    48061 gcggggcttg tccggggtga cactgccgct ggcgaccatc ccggcacctg gcaagggcgg
    48121 catttcggcg acgcgctctg cgaactcgtc gagatcgacc tcgatggaat ggtgctcgcg
    48181 gatttgcacc aggcgctggt tgccatgctt gtgatagaca gtgcctgcca ccctgatcgg
    48241 ctggtgcgcg gaccgaaaat gcgtgtcgcc gccgaccttt agggcaatct cgccccgcag
    48301 gcggcaaaga ctggccagcg ccgccccctc ggcgggttcg gtcatcttcc accaaacatg
    48361 tagcttgctg gcaccttcgg gcgtccgccc gccgctctcg atgatcaggg tgggttgacc
    48421 cagatgacgc agcagatggg cgagcttggc ggggatgtcg cccgcgtcga ggtcgacgac
    48481 cagtgcctgc atttgcagga cttctgcggc tttggcctgc cctgccccgg cgaccgtgcc
    48541 agggatcaca tagacggcgg ccccttcgcg ccaggcccag ttggcaaatg tcgcaagctt
    48601 tcccggtgct gtggcgtcag cgtcgatcca gacgttgtgc ggtcggccct ccttgccctg
    48661 ccccatgtcg acaaagcctc ggaccgggat ctggccctcg caccagccaa acacgacatc
    48721 gaggaacgtc gcgatctgga ccgggtctgg ctcaacgcca aacggatctt ctgccgccgg
    48781 ggcgtcgttg aaccaaaggt ccgcgtcagc gaaatcctgc catgggctga agtggatgat
    48841 cttgtcgtcg ctcatgcggg cagcccccag cagcgcgcag cccacggaca gaagcggcat
    48901 tcgaagaaat cgcgactggt ggcgatgcgt ggcagcagtt cgcccgcgtc ggtcgcctgg
    48961 aggatccgca cgccccggtc ggacatgcgc tgcgcgagag cagcgtcgaa ggcgacctgc
    49021 tcgtggtgca gttcggccgt atccttgttg atcgcggtga acagcgccgg attggccgat
    49081 atgcccggga ccgtcgcctc catgtaggct tggtagagcg cgatctgcgc ggcatagacc
    49141 ggcttcgcga cggcgacgcc gtccttgacg cagacccgcc agttcttggc gttcatggtc
    49201 ttgcattccc agagcgcggg ggtgccgatg ccaagtggcg caggtgccgc ggcgatgatc
    49261 ccgtcgacat gaccccgaat gcggccgccc gcgacagaaa agccgaactg ctcgccgtca
    49321 ggccgattgc ccttgcgggt gtagaggtcg atcccggccg cgcgcagcca gcggatggcc
    49381 agatcttcga gctggtggcc gatctcgaag atccgcagcg tctggccgcc gaaatccgcg
    49441 ccttcatcct tgggcgcgcc cgcgaattcg aactgcaacg cgcgctcgca ggcatggccc
    49501 agccgggatg cgccaagata ggtgcggggc ggggtggcct cgcgctctgc gatcagcgcg
    49561 gcgtcgatgg cagcgttgac gcgttcggca atgccggggc ggtggttgta gtccagcatc
    49621 agaacggcac ctccgccgtg gcggcgatgc gcgacatctc ggcgccgtag ccttccagca
    49681 cctcttcgat cagcgccgtg acgtcggccg ccgtgagatc gcgaagccgc ttgtcccagc
    49741 cgatccggtc catcgtctgg cccagtcgct tcatcaccag cgcgatggcc gcgcgctctt
    49801 cctcggtcat tccctgcatg gtcagtcctt tgcgatggcg ggccgcgaac catgcctggc
    49861 agggcatcga acagaaccag tgatgcttgc gggggcgtgg tttgacggga ttaaagaagc
    49921 cgaagccttg cgcggggcgc aggcagacgg cgcagggcac gaagcgtggg tgccagaggc
    49981 gtgcacggtt agaaacctgg tcgggtgcag atgcgacttc cgcgacatgg ttcacgccgc
    50041 cctcccgatg tccgggctgg cacggccaac gagctggcgg atttcgcgct tgttgaagcc
    50101 gaaggtcatc agcgccgagg cgcgatagcg ggtcagcccg aagtcctgcc ggaactcggg
    50161 gggcagatat tgcagctgct tctcggtcgc agcctgcttc agccagccct tcgatttgaa
    50221 cgcgctctcg tcggtctcgt attcgttcag ccagtcatcg gcctgtgcga gacagaccgt
    50281 ccgctccccc acgccgagta atcggggcgc gcgacccttc gcaccaccca ccgcgtgcca
    50341 gcggccttcg agaaagaaga ttccgcccca ggcattgaag ccattggcca tcagcgcggc
    50401 gtcatcgccg aagagatcga cccatgcgaa gctcgagcgt ttcagaaggt cgatctcgga
    50461 catgatgaag cccgagagcg ggatggcatc tgggccttcg ccgggttcct ccacgtcgcg
    50521 cgcgaacacc tcgccgcaga gagggcattc catggcggca agcgggatct ccgcttcgca
    50581 agccgggcaa gtcttggccg gggcgtcgcc ggtctcggtc ttgccgtcca gatcgacatc
    50641 ctgttccagc gtgccgtgga gcaggctcga tgtcccaaaa tccagcacga tgcagtcggt
    50701 cttgacgatg ccggggtgtt cctcgggatc tactgtgcgc aggccccgcc cgaccatctg
    50761 gatcatggtg gatttgtagg aactcggccg cagcagcaca atgcaggagg tgggcggatg
    50821 gtcccagccc tcggtcagca ccgccacgtt gacgatcacg cggatttcgc ccgcggcata
    50881 ggcggcgagg attcggcggc gcgtgccggc atcgagatcg ccatggatga cggccgccga
    50941 aacgcctgcg ccgttgaagg cggccgcgac gttttcggca tgagcgacgg tggaacagaa
    51001 gaccacggtc ggccgctcgc ttgccttttc ttgccagtgc cgcacgacct catccgtcac
    51061 cggcgcgcgg ttcatgatct gcgcgacttc ggtcatgtcg tagtcggcag cgctcttgcg
    51121 cacggcacgc agttgttcct gcacgcccac gtcgatgacg aaggtgcggg gcgggacgag
    51181 gtgacccgag gcaatcagct cgcccagccg cacctggtcg ccgacattgt cgaagatctc
    51241 gcgcagaccc ttgcggtcgc cacggttcgg cgtcgccgtg acgccgaaga tccggcaggc
    51301 aggattggca ccccggacat gatcgatgat acggcgatag ctgtcggcca cggcgtgatg
    51361 cgcctcgtcg atgaccagaa ggtcgagcgc gggcatcgcc gccagattgg cgggtcgcgt
    51421 gagggtcggc accatggcga aggtcgcccg cccggcccag ctcttggcct cggcatcgac
    51481 gacggaggtg gtgatgtcag gcgcgacccg gccgaacttc gccaagttct gtgcggtcaa
    51541 ctcctcgcga tgcgcgagga tgcaggcctt ggcatcactg ccctcaaggg acttggcgac
    51601 gacggccgac agggcgatgg tcttgccgaa gcccgtcgag gcgatgctga gggtgttgcc
    51661 gtgattgcag agcgcagcga ggctgcgctc cacgaagagg ctctgacggg ggcgaaggcg
    51721 catggatcag accctcactg cgcccaggag ggacgacccg gcaccggcga cgcgggctgc
    51781 tggaccggct gctgcgccgc tggttgcgcg ggcgggtgat atccgggctg cgccgagagc
    51841 cccatgtgct gggcgtaatc cctatggtcc ggcgtcacgg cgctgcggat ttcgttcttg
    51901 tcgtcgccgg tggcatcggt gccgacatcg atccgggcga ggaactcgat cccgtccaga
    51961 tccccgagcc cgttgatccg gcgcgccgct tgcacctgcg gggactggtc cttgtcggaa
    52021 atcccccgcg ccgagttcag catgccgcgg atcatgctgc ggcccatgtt ggcccattcc
    52081 ggtcccttcg ggctgtagag gccgatcagc gtgaagatct tgcgccgggc atactgcccc
    52141 tcggtgacgg tgaactcgcc gttgaggtac accgcgccgg tcgagccgcg cgtggcatag
    52201 ccgcccgtcc agccttgcga ggcatcatcg aaaccgccgg ggcggatcgt cagccgcacc
    52261 ttggccagcg tgcccttggg gatgaggttg gtgttggact gggcgtcgtt gaagtcgttc
    52321 caggaaccca tggggtgtct cctttgcgga tcaggattgc ggatgggggt gatcggccgc
    52381 cccgtcggcg ggcggcgtga aggtcaggcg ccttggcgcg ggcgtgccgg gggcgcggat
    52441 cttgtccatc aggcggccga gatgcggctc ttccacttgg ccgaggcgac cggaacgatc
    52501 cttggccggg aagccccagg cgttgatggt gtggcagacg aaggcgcggt agggatcacc
    52561 accatcggcc ttcagctcgg ccatggtgat cacctcgtcg acgatccctg gcagctcgag
    52621 cccggtcttc gagccgtcga tctgcggctg gaagatgcgc cggttgaagt cgtcgaactt
    52681 ctcgtcgagg atcccgacga accagacgtt gcgcccccgg gtgtgctgaa ggtgggtcag
    52741 ccaggcgatc atctcgcgcc cgtgcaaccc gtaggccccg cgcacatccg gcttgccggt
    52801 cttctccgac accgcctcgg gctggcactt gcaccattgg aagcagagcc gccccgccac
    52861 ggtgatcgag tcgacgaaga tcgtgtcgta gcgatcgagc gcggccgaat cgccgaactt
    52921 ctggcagacg gcagcatgat gcgcggggct gtagggctgt tcgtcgtgca gggccggatt
    52981 gggcccgccg atgaacaccg cgaaatcccg acactccgcc catgtgcgcg gccggatgct
    53041 gtcacccggc cagccctcga tggccagatc gccagcctcg agatccatga acagcgtgcg
    53101 ggccgggtcg agcgtccaga gcaggctggt cttgccgatg ccggatttgc cgaagatgca
    53161 gcccttgatg ccgcgcggct cggccagccg ctcgtcggcg gtgatgatgg gcaggctcac
    53221 gcgcgatcct cctgcggcag gagatcgatc ttcagcgtgc cggtcttgac ggtgcgggcg
    53281 ggctcgaagc cctggcggat cgcctcgggc caggcgatat aggcacgctc gggcaccttg
    53341 aagctgatct cgacatattc ggccggatcc tctcccgcgg cgcggatgcg ctcgaccatg
    53401 gcggcgagct tggcttggtc ccattcaacg cgcttcggca ggtcggcgac caccgtgaaa
    53461 tcaccgtcga caatgcggac ggtaccagtg tccttgccgc aggcgcggcg tgcctcggca
    53521 gctcgggcgg cgtagcgtac ctcgagcgcg gtggaaaagc gcgcggtgac ggccttcatc
    53581 tgcttggccg cggcgtcgat ttcgcgctgc agggcggcca gaagctcgac aggaagctgg
    53641 gcgatctcgc cagccggaag gttgatcagc tgatcgatgc tgggggtgtt ctgcgggaac
    53701 gtcatggggg gctccgtgat aggggaatgg ggtcaggcgg ccgcgaggag acgcaccgaa
    53761 agggagggac cggcctggcg cggcttggtc cgggcgatgg cgatgtaggc gaactggtcg
    53821 gggccgatcc gggcctggac gaggtggacg aggccctgct cggcggcgcg cagtgcggcc
    53881 gatgccacca ggcgaagggt gcgctgctgt tcagggggca gtttcgagat gacggaggtc
    53941 gcgtcgactg cgagaaagcc gcggtggtag acgagcgtct ccccgggtgc ggcctgcgcg
    54001 atccaggccg aaagcccgac ctcgtctagg gccggtcctc ccgcgccgaa gatcgacacg
    54061 acgccggtgg cgcggatggt ggaatgccgg gccatcatgc cgcgccccga tccgcagtgc
    54121 tgcgccgctg gcgggcctgt tcataggcca gcacatcctc gagccggtag accacacggc
    54181 ccccgatctt caggaaggcc gggccctcgc cggtccagcg ccagcgttca agggtgcgcg
    54241 ccgaaatgct ccagcgcgcg gcaagttcgg tctggttcag gcaggttctg gtctgcatcg
    54301 tcctctcccg gtgtttcgtt gggaggaaga tgcacggtgc gatgcgggga tgtcgtcggg
    54361 atcagagtgg gatacggcgg gggatcagcc ggaccgtttc aatcatgggg tgaatcgcat
    54421 gtcggaggga tcgctatccc cctccatccc ccggtgcatc catcagaggg gttccggtag
    54481 gagccgcggc gtgtccgact cagacgcctg cgagccggta tgccccacgc ttgttcgact
    54541 cgatgagtag cggccaatct gtcttggact tgaagacgtc agccatcttg aggctgcgcg
    54601 acccggcctg tgagagcacc gccttgccgc tttgccacgg atcgccccgc atggccgccg
    54661 catgcaggat ccgcacgacc tgcgcctgga tcggaccgag ccggaactct cggccactgc
    54721 agcgaacgct ttggtagtcg gccgatgcgt aaaacttgcc agcaggcttc aggcccgagg
    54781 ctccgccaaa gcctgtcgcc gcctcgaaac gatcgcgttc ttcgcgcctt aacaccagat
    54841 ccggcttgcg gattttcagg cactcgcgcg aaccgtagaa gcaggcatag tccgccttcg
    54901 ctgtccggaa ccgtgtgatg ctgacctcgc caaggcggaa gagctggaag acgtcgtgaa
    54961 cgtgcaggtc cagcagccca ttgaacaagg accgctcggt ggggatcgag aagcagcggc
    55021 catcgtcggt ttcctcgaaa tcaccgaact cgatgggaag gttcaggatg cggaccgaca
    55081 gccgcagctg gtcgttctcg gccagataga ccagatcgac ctcgggcatc gaccagcggg
    55141 cgaggacttc cggcagggtg aaatacgcct tttcgatctc catccgggcc cccgattcca
    55201 atgcaatctg tttggctttt gttctagccg cttgacgatc ccaattcaat cctgtcttat
    55261 cctattccat ccacagcccc ttggggaaaa gatgaccgaa catcacaccc tagccgaccg
    55321 tctgcgcgcc cgctccgatc agctcggcct ggcaccggcc catgttgcgg agatggccgg
    55381 ggtcaaccgc tccttcgtct atgacatcct gcgcggacgc tcttcgcgcc ccagcatcga
    55441 ccggctggcc gatgtcgccc gcgtgctgaa agtagaccgc gaatggctga tccacggcat
    55501 cggcgagatc gagggcccct cccccttcac cgagaacccc gaggatacct tcgtggcgat
    55561 cgcgcatgcg acgccccgcc ccgccatggg tggcggcgca gtggtgaccg aggatggcga
    55621 cacgcccggt cgcgcctacc acttccgcca gtcgtggatc cgccacaaac tcaaggccag
    55681 cccgtcgcag ctccggatca tgcatgtgga aggcgacagc atggtcccca cgctgcagga
    55741 cggggatgcc gtgctggtcg acatgacgcg ccagttcccc agccctcccg gcatcttcgt
    55801 tctcgacgac ggcatgggcc tcgtggccaa gcgcctcgag cacatcccca acagcgaccc
    55861 tccggccgtt cgggtgatct cggacaatcc gctttacccc gcgtacgagc gcacggctga
    55921 cgagatccgc atcatcggcc gcatccgctg gttcgcgcgg gagatttgag gatgggtggt
    55981 gccgccctgc ggcccggggc cggaaacgaa aaagcgcccg tgagatttct ctccgggcgc
    56041 acttctgcga tgatcagagg ttgagtcaag ggggcagggt tgtcaacgcg tttttctatt
    56101 tatgttcaag ggcgtgagcg aagtacgaga tttcaacttc gttccgcgga aattctcaag
    56161 gttgccctca cagtgaggct tggctagcct ccagataagt tggcggagtg tcatgcttac
    56221 cccccatttc ggcccgtttt cagaggcatg cgattgcagg gtgatctagc gcagaagccc
    56281 gggggctttc cccgcaagag gtgccgagcg ccagtacagg gggacacgat ggatatgacg
    56341 ggcgcaatag cctcggaagg cttcggcttg ctgctgcctc tctggccgga cctgcatgcc
    56401 ctggcggccg aggcagagca gaatgccgac aagctccctg atttttcgac catccgccta
    56461 cgcagctttt cggaggccat ggtttgccac cttttccgac accatggctt gccactgaac
    56521 gacgacgaga agcagttcga ccgtttgcaa ctgctgcaac ataatgatct gctggatagg
    56581 cgggttctag ggctcctgca caccatccgg aaactcggaa acatcgccgc gcacggaaaa
    56641 cgtcctgtat cggcagctga agcccgcaac ctggtcgatg acgccctttc gctgaccgct
    56701 tggttctgcc ttgaaatgcg cccggatatc gactggcaag cgcagcgacg tgccgcgccc
    56761 ataacgccta cggcacatca cgagacctcg caggacatgt gtccggccgt cggcagggag
    56821 aaagccgctg gcttggccac ccttttcagg ccaccgcaga cgcggatctc gttgcgggac
    56881 atgttcgaag aggagctcac ggccgaccag cagaggtgta tctcggcgct cgatagcttc
    56941 ctcgccgatg acacccagcg ggtgtttctg ctgaaaggct acgcgggaac ggggaaaacc
    57001 ttccttgccg ccggtatgac cgagttcttg cttgcccaag ggcggatgtt ctcgcttgcg
    57061 gccccgacag ggcgggcagc caaagtcatt gccaagaaaa cggggcagtc agcgcgaacg
    57121 atccacagcc tgatctacga ctataacgac atgaccgagc agaccgaaga tgacgacgac
    57181 gggtcagcca ccttcaagat gattgccaag atccggaaca atgatgaccc ggtcgattct
    57241 gttgccatca tcgacgaagc gtcgctcgta tcgaacgtgt attccgaaag tgaattcttc
    57301 cggtctggca gcgggcatct gttgcgggat ctgatcgcgc atgtggggtc aacgcattca
    57361 ggcaacgccc gaaagatcat cttcatcggc gatccggcgc agctgcctcc ggtcggcatg
    57421 tcgacctctc ctgccctgga cgcggattac ctgcgtgaga ccttcgcgct tgatgcagcc
    57481 agctacgagt tgaccgaaat cgtccgccag aaagctgaaa gcgcggtaat ccgcaatgtc
    57541 atgcccctgc gcgaaggcgt caccagtgga cgcttcagca gcctgacctt ctctttcgac
    57601 gatgacgtca tccaactgcc caaggacagc gtcacgcctc tctacatgaa gatccgcgaa
    57661 ggacgcggcc cccaagcgcc gatcatcgtg acccattcga acaccgaagc cgccaatttc
    57721 aaccgcgcaa tccgggccgt actgtttccg gggaaggcgt ccgtggccgc aggggacagc
    57781 gtgatcgtag cggccaatgg cttttgcggt ccgcattacg tcgccaatgg tgaaatcctg
    57841 cggatcgact cagttgaaac tacggtcgag cgacggtcgg tgcagttgct ccagaagctc
    57901 ggcaacagca atgtttcgga acccatcaat gttgcgctaa atttccgaga ggtcatagtt
    57961 gccctgccgc aatcggaggg tgacgatctc gtcctgaagg caaagatact cgacgatttt
    58021 ctgcacggcg acgacgccag cctggcatct gcgcagcagc gcgcccttta cgtcgatttt
    58081 ctcaagcgcc acaagcatat cgaccggaag aaagatcgtg atgcgttcca gttggcgctg
    58141 cgttcggatc cgtatttcaa cgctcttcgc ctcaggtttg gctatgccat tacctgccac
    58201 aaggcgcagg gcggcgagtg gagccatgtg atcgtcagtt gcgcaacccc gcagaacccg
    58261 cgctcatctg actattttcg gtggctctac acggccatga cccggaccag cagcaagctg
    58321 tatcttgtcg atccgccgga gatcaggctg aaagcggcgg gaaccggctg ggttacgccg
    58381 tcttccacag aacctggccc acaaagcccg gaggccggcc ctcccgacca gcgagcgatg
    58441 gcccctgaac cagatggaag ggccccctcc ccgcctatat cgccacaatc cctgtttcgc
    58501 acatggcttc aaacggaaat ccgcaacagg ctggctgaca ctgggatcga gatcgaggac
    58561 gtcgctcacc accagtatcg agaagcgtat ttcttcaagc gaggcgcaga cgctgttcgg
    58621 atagacatcg gctacaaggg caactggact gtctctggcg tgacatgccc gaggcctgac
    58681 ggcttcgccg aggaaatcat ggctcgcatc gctggattgt cgggccagaa accaggaact
    58741 ggcacttcga gttcggccag cgcgggcgcg cctgaccgac cgttcttgcg ggatttccat
    58801 gaccgattga ttgccgcgct ggcgaagaag ggcatcaccg cggtcaacct aaaggagcag
    58861 caatggagcc agcgctacgt tattgcgcgg ggcgcggact cggtcacggt cgacatcttc
    58921 tacaacggca ggaaccagtt gacacggttc atgccaatca atccatctcc caccccgaca
    58981 ccatcactca tctcgctgca agatgatgtc ggaaccgttc tgaccgtcga ggttcaccct
    59041 tgagcatcgt tagcaggagc cgaagcaaca ggggtttggg tggtggaggt tggaaccatc
    59101 gctcgaaaga ggtcaccgaa ctcaggaaag gtgaccaact tgatgcagct tacgctctct
    59161 cggtggagcg catcgctgat tccgaggctg acgactatga ccgcgccgcc tatgcatggt
    59221 gcctcattgc actcgttaaa cagcattcag ccgatggaaa acaacagaag ctgtccgaat
    59281 atctggacca actacggcgt ttcgaagtcc cggcctcgga cgagatgctg gcagaacatc
    59341 gtgagaaggc tctgtcactc gtggaccccg accgccgcgc catgcagtca gctcgcaatt
    59401 tgagcaagca gggcaagcac gaagaggccg cgaggatcta cgccgacctc gatgccaacg
    59461 gcaaactgga gctggacgac cgaaaggcct gggggtggga actctaccgc ctgatcaaag
    59521 gcgaacttga agggtcgcag gacgagaagc tgtctccgcc agtcgttcag cgcgtgaaga
    59581 ggaacctgaa cacctatctg aagctggcga ttggcggccc cgacctcctg cacagcctca
    59641 tgctgcgtca ggcgttgcgg ctggcaaagg gcgaacagct caagctgctc ccgtttcttc
    59701 gcctctggaa cccggatcag ttcagcgacg aggacttcga ccggcagaca ggaaaggacg
    59761 gcaagaccta cccgtccctc gtcgagcagg ttgtccaggc tgcgtcggcg gaggcctccc
    59821 agagcgaccg cgcggatgac cgccatttca ttctgccgca tgtgcagacc gcgatgaagc
    59881 gcttcccgga taatatctgg ctcaagttaa atctcgcgaa actactgcgg ggtatcgggc
    59941 gcattgatga ttcgctgaag ctggccgtcg aatttgcgcg cgagaagact tctgaatact
    60001 gggcttggga actgatcggt gacctggtgc caaacgatac cgacctgcgg cggtcgtgct
    60061 atgccaaggc cctgagctgt tcacaggacg atgaattcgt aggaaaggtc cgcctcaagt
    60121 tcgccgccct gctggaagaa agccaccctg ccgaagcccg gttcgagaca gagcgtatga
    60181 ttgcgcaccg cgcccgcgcc ggatacgcga ttccccgtga agcacagagt cttgttgaaa
    60241 gacttgcagc ggtcacccca aacgcgacgg atcgcgcctt ctatggcaga ctgagcgatg
    60301 cggcggaggc tctgctcttc tcgcaccttc cgtggaccga tgcttgcctc ggggacgttt
    60361 tcacgatcga ggggcgagat ggtcagaagc ctcgaaggcg ccgcagaatc tatgtgaagg
    60421 gaaatccctt cgcaatcgaa ctgagcctgc ccgacagcca tccggacatc cgcgggttgg
    60481 ccgaaggaac gccgatcaag ttgcagtttg agacctcaaa agccgggcca gcgcacacaa
    60541 tatttcaccg gatcagccgc cgagaagatg gcacacccat ggacatcatg ccgtttcggg
    60601 ttggtgtcat cgaccacatc aaccatgaaa agtctctgat ccacgtgatc atcgctcgcg
    60661 gcgtggatgg aacttgcccg aactcgcttc atccgggaca gcccaagatc ggggccgccg
    60721 tcgtggttcg ccttgcaaag caccattcaa agagcggcgt gcgcacgcgt attctcgaaa
    60781 tcgcgcccac cgaacaatca ccttctccgg atgtctgtcg cccattccgc gacgcaacga
    60841 acgtgacgcc gagcgggctg gggttcacac gtggagatat cttcattccg cctcacatga
    60901 tcaatgccga agggatacag gcgggtgatc ttgtggaagg cgtggccatt acaagtttcg
    60961 acaagaagcg tgggaaatgg ggaatgaagg cgatccaagc gaaagtcgtc gcgcgaaatc
    61021 acttcgactt tggaaatgac gtcgaggcgg actacgatga ctaatagcgc cttcttcaac
    61081 tctagggaac acagcaggcg ccgtgttgaa tcgcctatgc gcttgattac gcggcacttc
    61141 tcgccctctt gcttccacag tgcttccacg ggcggtggaa acgcaaacgc cgccccggag
    61201 ggcggcgt
//
