# Supplementary material for: Characterization of the virome of Paracoccus spp. (Alphaproteobacteria) by combined in silico and in vivo approaches
Source: Sci Rep. 2019 May 27;9:7899. doi: 10.1038/s41598-019-44460-4 (PMC6536676; doi:10.1038/s41598-019-44460-4)
Supplement: Supplementary file 2 — Supplementary Dataset 1 [file 41598_2019_44460_MOESM2_ESM.zip › vB_PcoS_PD6.gbk]

LOCUS       NZ_CP020612           150343 bp    DNA              UNK 01-JAN-1980
DEFINITION  Paracoccus contaminans strain RKI 16-01929T=LMG 29738T=CCM 8701T=CIP
            111112T, complete genome.
ACCESSION   NZ_CP020612
VERSION     NZ_CP020612.1
KEYWORDS    .
SOURCE      .
  ORGANISM  .
            .
FEATURES             Location/Qualifiers
     gene            complement(45..443)
                     /locus_tag="pd6_p01"
                     /locus_tag="B0A89_RS12280"
     CDS             complement(45..443)
                     /note="phage serine recombinase associated protein -
                     ParB/RepB/Spo0J family partition protein - TIGR00180
                     (e-3)"
                     /product="phage hypothetical protein"
                     /locus_tag="pd6_p01"
                     /locus_tag="B0A89_RS12280"
                     /protein_id="WP_043130187.1"
     gene            complement(440..1762)
                     /locus_tag="pd6_p02"
                     /locus_tag="B0A89_RS12285"
     CDS             complement(440..1762)
                     /note="Site-specific DNA recombinase related to the DNA
                     invertase Pin - COG1961, smart00857, pfam00239, cd03768"
                     /COG="COG1961"
                     /protein_id="WP_043130190.1"
                     /product="phage serine recombinase"
                     /locus_tag="pd6_p02"
                     /locus_tag="B0A89_RS12285"
     gene            complement(1759..2214)
                     /locus_tag="pd6_p03"
                     /locus_tag="B0A89_RS12290"
     CDS             complement(1759..2214)
                     /note="DUF2924 - pfam11149"
                     /product="phage hypothetical protein"
                     /locus_tag="pd6_p03"
                     /locus_tag="B0A89_RS12290"
                     /protein_id="WP_043130192.1"
     gene            complement(2211..2414)
                     /locus_tag="pd6_p04"
                     /locus_tag="B0A89_RS12295"
     CDS             complement(2211..2414)
                     /note="phage hypothetical protein"
                     /product="phage hypothetical protein"
                     /locus_tag="pd6_p04"
                     /locus_tag="B0A89_RS12295"
     gene            2579..3814
                     /locus_tag="pd6_p05"
                     /locus_tag="B0A89_RS12300"
     CDS             2579..3814
                     /note="phage hypothetical protein"
                     /product="phage hypothetical protein"
                     /locus_tag="pd6_p05"
                     /locus_tag="B0A89_RS12300"
                     /protein_id="WP_043130193.1"
     gene            3783..4724
                     /locus_tag="pd6_p06"
                     /locus_tag="B0A89_RS12305"
     CDS             3783..4724
                     /note="DNA-binding effector domain of two-component system
                     response regulators - cd00383, COG0745, transcriptional
                     regulatory protein, C terminal - smart 00862, pfam00486"
                     /COG="COG0745"
                     /product="phage DNA-binding protein"
                     /protein_id="WP_043130195.1"
                     /locus_tag="pd6_p06"
                     /locus_tag="B0A89_RS12305"
     gene            4834..5427
                     /locus_tag="pd6_p07"
                     /locus_tag="B0A89_RS12310"
     CDS             4834..5427
                     /note="RNA polymerase sigma factor - PRK12519"
                     /product="putative phage RNA polymerase sigma factor"
                     /locus_tag="pd6_p07"
                     /locus_tag="B0A89_RS12310"
                     /protein_id="WP_043130198.1"
     gene            5456..5803
                     /locus_tag="pd6_p08"
                     /locus_tag="B0A89_RS12315"
     CDS             5456..5803
                     /note="phage hypothetical protein"
                     /product="phage hypothetical protein"
                     /locus_tag="pd6_p08"
                     /locus_tag="B0A89_RS12315"
                     /protein_id="WP_052512799.1"
     gene            5803..6336
                     /locus_tag="pd6_p09"
                     /locus_tag="B0A89_RS12320"
     CDS             5803..6336
                     /note="phage hypothetical protein"
                     /product="phage hypothetical protein"
                     /locus_tag="pd6_p09"
                     /locus_tag="B0A89_RS12320"
                     /protein_id="WP_043130368.1"
     gene            6333..7205
                     /locus_tag="pd6_p10"
                     /locus_tag="B0A89_RS12325"
     CDS             6333..7205
                     /note="AAA domain - pfam13479, putative phage replication
                     protein"
                     /product="ATP-binding protein"
                     /locus_tag="pd6_p10"
                     /locus_tag="B0A89_RS12325"
                     /protein_id="WP_043130201.1"
     gene            7225..7854
                     /locus_tag="pd6_p11"
                     /locus_tag="B0A89_RS12330"
     CDS             7225..7854
                     /note="phage hypothetical protein"
                     /product="phage hypothetical protein"
                     /locus_tag="pd6_p11"
                     /locus_tag="B0A89_RS12330"
                     /protein_id="WP_043130202.1"
     gene            7869..9557
                     /locus_tag="pd6_p12"
                     /locus_tag="B0A89_RS12335"
     CDS             7869..9557
                     /note="Superfamily II DNA or RNA helicase - COG1061,
                     smart00487, cd00079"
                     /product="phage helicase"
                     /COG="COG1061"
                     /locus_tag="pd6_p12"
                     /locus_tag="B0A89_RS12335"
                     /protein_id="WP_043130204.1"
     gene            9554..9982
                     /locus_tag="pd6_p13"
                     /locus_tag="B0A89_RS12340"
     CDS             9554..9982
                     /note="phage hypothetical protein"
                     /product="phage hypothetical protein"
                     /locus_tag="pd6_p13"
                     /locus_tag="B0A89_RS12340"
                     /protein_id="WP_043130207.1"
     gene            9982..10749
                     /locus_tag="pd6_p14"
                     /locus_tag="B0A89_RS12345"
     CDS             9982..10749
                     /note="phage hypothetical protein"
                     /product="phage hypothetical protein"
                     /locus_tag="pd6_p14"
                     /locus_tag="B0A89_RS12345"
                     /protein_id="WP_043130212.1"
     gene            10746..13112
                     /locus_tag="pd6_p15"
                     /locus_tag="B0A89_RS12350"
     CDS             10746..13112
                     /note="RecA-family ATPase - COG3598, AAA domain -
                     pfam13481, hexameric replicative helicase RepA - cd01125"
                     /COG="COG3598"
                     /product="RecA-family ATPase"
                     /locus_tag="pd6_p15"
                     /locus_tag="B0A89_RS12350"
                     /protein_id="WP_043130215.1"
     gene            13260..13484
                     /locus_tag="pd6_p16"
     CDS             13260..13484
                     /note="phage hypothetical protein"
                     /product="phage hypothetical protein"
                     /locus_tag="pd6_p16"
     gene            13477..14013
                     /locus_tag="pd6_p17"
                     /locus_tag="B0A89_RS12355"
     CDS             13477..14013
                     /note="phage hypothetical protein"
                     /product="phage hypothetical protein"
                     /locus_tag="pd6_p17"
                     /locus_tag="B0A89_RS12355"
                     /protein_id="WP_085378396.1"
     gene            14010..14213
                     /locus_tag="pd6_p18"
                     /locus_tag="B0A89_RS12360"
     CDS             14010..14213
                     /note="phage hypothetical protein"
                     /product="phage hypothetical protein"
                     /locus_tag="pd6_p18"
                     /locus_tag="B0A89_RS12360"
                     /protein_id="WP_081969308.1"
     gene            14206..14652
                     /locus_tag="pd6_p19"
                     /locus_tag="B0A89_RS12365"
     CDS             14206..14652
                     /note="phage hypothetical protein"
                     /product="phage hypothetical protein"
                     /locus_tag="pd6_p19"
                     /locus_tag="B0A89_RS12365"
                     /protein_id="WP_043130224.1"
     gene            14657..14920
                     /locus_tag="pd6_p20"
     CDS             14657..14920
                     /note="phage hypothetical protein"
                     /product="phage hypothetical protein"
                     /locus_tag="pd6_p20"
     gene            15060..16388
                     /locus_tag="pd6_p21"
                     /locus_tag="B0A89_RS12370"
     CDS             15060..16388
                     /note="ParB N-terminus - cd16403"
                     /product="N4-cytosine or N6-adenine DNA methyltransferase"
                     /COG="COG0863"
                     /locus_tag="pd6_p21"
                     /locus_tag="B0A89_RS12370"
                     /protein_id="WP_085378397.1"
     gene            16388..17383
                     /locus_tag="pd6_p22"
                     /locus_tag="B0A89_RS12375"
     CDS             16388..17383
                     /note="DNA modification methylase based on COG;
                     Cytosine-C5 specific DNA methylases - cd00315, pfam00145,
                     TIGR00675"
                     /product="DNA (cytosine-5-)-methyltransferase"
                     /COG="COG0863"
                     /locus_tag="pd6_p22"
                     /locus_tag="B0A89_RS12375"
                     /protein_id="WP_085378398.1"
     gene            17380..17604
                     /locus_tag="pd6_p23"
                     /locus_tag="B0A89_RS12380"
     CDS             17380..17604
                     /note="phage hypothetical protein"
                     /product="phage hypothetical protein"
                     /locus_tag="pd6_p23"
                     /locus_tag="B0A89_RS12380"
                     /protein_id="WP_036706590.1"
     gene            complement(17659..18243)
                     /locus_tag="pd6_p24"
                     /locus_tag="B0A89_RS12385"
     CDS             complement(17659..18243)
                     /note="DUF3489 - pfam11994"
                     /product="phage hypothetical protein"
                     /locus_tag="pd6_p24"
                     /locus_tag="B0A89_RS12385"
                     /protein_id="WP_036706587.1"
     gene            complement(18334..18594)
                     /locus_tag="pd6_p25"
                     /locus_tag="B0A89_RS12390"
     CDS             complement(18334..18594)
                     /note="phage hypothetical protein"
                     /product="phage hypothetical protein"
                     /locus_tag="pd6_p25"
                     /locus_tag="B0A89_RS12390"
                     /protein_id="WP_036706585.1"
     gene            18708..19304
                     /locus_tag="pd6_p26"
                     /locus_tag="B0A89_RS12395"
     CDS             18708..19304
                     /note="phage hypothetical protein"
                     /product="phage hypothetical protein"
                     /locus_tag="pd6_p26"
                     /locus_tag="B0A89_RS12395"
                     /protein_id="WP_036706582.1"
     gene            19252..21264
                     /locus_tag="pd6_p27"
                     /locus_tag="B0A89_RS12400"
     CDS             19252..21264
                     /note="phage terminase large subunit GpA - pfam05876,
                     COG5525"
                     /COG="COG5525"
                     /product="phage terminase large subunit"
                     /locus_tag="pd6_p27"
                     /locus_tag="B0A89_RS12400"
                     /protein_id="WP_052512788.1"
     gene            21269..21484
                     /locus_tag="pd6_p28"
                     /locus_tag="B0A89_RS12405"
     CDS             21269..21484
                     /note="phage hypothetical protein"
                     /product="phage hypothetical protein"
                     /locus_tag="pd6_p28"
                     /locus_tag="B0A89_RS12405"
                     /protein_id="WP_043130233.1"
     gene            21490..23019
                     /locus_tag="pd6_p29"
                     /locus_tag="B0A89_RS12410"
     CDS             21490..23019
                     /note="phage portal protein - pfam05136, TIGR01539,
                     COG5511"
                     /COG="COG5511"
                     /product="phage portal protein"
                     /locus_tag="pd6_p29"
                     /locus_tag="B0A89_RS12410"
                     /protein_id="WP_081969309.1"
     gene            23024..24061
                     /locus_tag="pd6_p30"
                     /locus_tag="B0A89_RS12415"
     CDS             23024..24061
                     /note="ATP-dependent protease ClpP, protease subunit -
                     COG0740, cd07016, pfam00574, PRK14514, TIGR00493"
                     /product="phage serine protease ClpP"
                     /locus_tag="B0A89_RS12415"
                     /locus_tag="pd6_p30"
                     /protein_id="WP_052512789.1"
     gene            24065..24430
                     /locus_tag="pd6_p31"
                     /locus_tag="B0A89_RS12420"
     CDS             24065..24430
                     /note="bacteriophage lambda head decoration protein D -
                     pfam02924"
                     /product="phage head decoration protein"
                     /locus_tag="pd6_p31"
                     /locus_tag="B0A89_RS12420"
                     /protein_id="WP_043130236.1"
     gene            24457..25470
                     /locus_tag="pd6_p32"
                     /locus_tag="B0A89_RS12425"
     CDS             24457..25470
                     /note="phage major cpasid protein E - pfam03864"
                     /product="phage major capsid protein"
                     /locus_tag="pd6_p32"
                     /locus_tag="B0A89_RS12425"
                     /protein_id="WP_043130239.1"
     gene            25470..25781
                     /locus_tag="pd6_p33"
                     /locus_tag="B0A89_RS12430"
     CDS             25470..25781
                     /note="phage hypothetical protein"
                     /product="phage hypothetical protein"
                     /locus_tag="pd6_p33"
                     /locus_tag="B0A89_RS12430"
                     /protein_id="WP_043130242.1"
     gene            25778..26407
                     /locus_tag="pd6_p34"
                     /locus_tag="B0A89_RS12435"
     CDS             25778..26407
                     /note="phage hypothetical protein"
                     /product="phage hypothetical protein"
                     /locus_tag="pd6_p34"
                     /locus_tag="B0A89_RS12435"
                     /protein_id="WP_043130244.1"
     gene            complement(26429..26647)
                     /locus_tag="pd6_p35"
                     /locus_tag="B0A89_RS12440"
     CDS             complement(26429..26647)
                     /note="phage hypothetical protein"
                     /product="phage hypothetical protein"
                     /locus_tag="pd6_p35"
                     /locus_tag="B0A89_RS12440"
                     /protein_id="WP_081969311.1"
     gene            complement(26697..27653)
                     /locus_tag="pd6_p36"
                     /locus_tag="B0A89_RS12445"
     CDS             complement(26697..27653)
                     /note="Arsenite efflux pump ArsB, ACR3 family  - COG0798,
                     TIGR00832, pfam01758, also based on BacMet"
                     /COG="COG0798"
                     /product="arsenite resistance protein ArsB"
                     /locus_tag="pd6_p36"
                     /locus_tag="B0A89_RS12445"
                     /protein_id="WP_043130246.1"
     gene            27803..28222
                     /locus_tag="pd6_p37"
                     /locus_tag="B0A89_RS12450"
     CDS             27803..28222
                     /note="originally annotated as acyl-CoA transferase"
                     /product="phage hypothetical protein"
                     /locus_tag="pd6_p37"
                     /locus_tag="B0A89_RS12450"
                     /protein_id="WP_043130248.1"
     gene            28247..29191
                     /locus_tag="pd6_p38"
                     /locus_tag="B0A89_RS12455"
     CDS             28247..29191
                     /note="phage hypothetical protein"
                     /product="phage hypothetical protein"
                     /locus_tag="pd6_p38"
                     /locus_tag="B0A89_RS12455"
                     /protein_id="WP_043130250.1"
     gene            29194..29649
                     /locus_tag="pd6_p39"
                     /locus_tag="B0A89_RS12460"
     CDS             29194..29649
                     /note="phage hypothetical protein"
                     /product="phage hypothetical protein"
                     /locus_tag="pd6_p39"
                     /locus_tag="B0A89_RS12460"
                     /protein_id="WP_036705417.1"
     gene            29688..29909
                     /locus_tag="pd6_p40"
                     /locus_tag="B0A89_RS12465"
     CDS             29688..29909
                     /note="phage hypothetical protein"
                     /product="phage hypothetical protein"
                     /locus_tag="pd6_p40"
                     /locus_tag="B0A89_RS12465"
                     /protein_id="WP_036705415.1"
     gene            29954..32377
                     /locus_tag="pd6_p41"
                     /locus_tag="B0A89_RS12470"
     CDS             29954..32377
                     /note="Phage-related minor tail protein - COG5281, Lambda
                     phage tail tape-measure protein - pfam09718"
                     /COG="COG5281"
                     /product="phage tail tape measure protein"
                     /locus_tag="pd6_p41"
                     /locus_tag="B0A89_RS12470"
                     /protein_id="WP_085378399.1"
     gene            32427..33053
                     /locus_tag="pd6_p42"
                     /locus_tag="B0A89_RS12475"
     CDS             32427..33053
                     /note="originally annotated as glycoside hydrolase family
                     24, DUF2460 - pfam09343, COG5448"
                     /product="phage hypothetical protein"
                     /locus_tag="pd6_p42"
                     /locus_tag="B0A89_RS12475"
                     /protein_id="WP_036706580.1"
     gene            33050..33934
                     /locus_tag="pd6_p43"
                     /locus_tag="B0A89_RS12480"
     CDS             33050..33934
                     /note="originally annotated as beta tubulin, DUF2163 -
                     pfam09931, TIGR002218, COG5449, pfam09356"
                     /product="phage hypothetical protein"
                     /protein_id="WP_036706579.1"
                     /locus_tag="pd6_p43"
                     /locus_tag="B0A89_RS12480"
     gene            33931..34365
                     /locus_tag="pd6_p44"
                     /locus_tag="B0A89_RS12485"
     CDS             33931..34365
                     /note="Cell wall-associated hydrolase, NlpC family -
                     COG0791, TIGR02219, pfam00877"
                     /COG="COG0791"
                     /product="phage NlpC/P60 family hydrolase"
                     /locus_tag="pd6_p44"
                     /locus_tag="B0A89_RS12485"
                     /protein_id="WP_085378400.1"
     gene            34374..38411
                     /locus_tag="pd6_p45"
                     /locus_tag="B0A89_RS12490"
     CDS             34374..38411
                     /note="GTA TIM-barrel-like domain - pfam13547, pfam13550"
                     /product="phage tail protein"
                     /locus_tag="pd6_p45"
                     /locus_tag="B0A89_RS12490"
                     /protein_id="WP_085378401.1"
     gene            38422..39498
                     /locus_tag="pd6_p46"
                     /locus_tag="B0A89_RS12495"
     CDS             38422..39498
                     /note="DUF2793 - pfam10983"
                     /product="phage hypothetical protein"
                     /locus_tag="pd6_p46"
                     /locus_tag="B0A89_RS12495"
                     /protein_id="WP_085378402.1"
     gene            39518..39805
                     /locus_tag="pd6_p47"
                     /locus_tag="B0A89_RS12500"
     CDS             39518..39805
                     /note="phage hypothetical protein"
                     /product="phage hypothetical protein"
                     /locus_tag="pd6_p47"
                     /locus_tag="B0A89_RS12500"
                     /protein_id="WP_036708073.1"
     gene            39879..40553
                     /locus_tag="pd6_p48"
                     /locus_tag="B0A89_RS12505"
     CDS             39879..40553
                     /note="peptidase M15 - pfam08291, uncharacterized
                     conserved protein YcbK - COG3108"
                     /COG="COG3108"
                     /product="phage peptidase M15"
                     /locus_tag="pd6_p48"
                     /locus_tag="B0A89_RS12505"
                     /protein_id="WP_036700213.1"
     gene            40550..40807
                     /locus_tag="pd6_p49"
                     /locus_tag="B0A89_RS12510"
     CDS             40550..40807
                     /note="phage hypothetical protein"
                     /product="phage hypothetical protein"
                     /locus_tag="pd6_p49"
                     /locus_tag="B0A89_RS12510"
                     /protein_id="WP_036700215.1"
     gene            40716..40979
                     /locus_tag="pd6_p50"
                     /locus_tag="B0A89_RS12515"
     CDS             40716..40979
                     /note="phage hypothetical protein"
                     /product="phage hypothetical protein"
                     /locus_tag="pd6_p50"
                     /locus_tag="B0A89_RS12515"
                     /protein_id="WP_036700217.1"
BASE COUNT     6573 a  14050 c  14112 g   6367 t
ORIGIN
        1 gatgtgtgtt tagtgcagca aaaaacggtc agcaagtcgt attcttacgt catgcggcta
       61 ttgcgaaggg aaggcaactg gtcgttccac tccaccggga acggctccat cacccgcacc
      121 agcgtcacca atggcccctg cttcccgtcc aggatcgcct cgacgatgtc gggcgcgagc
      181 agtgtcagac gcaggacgcg ggtcatgtaa gagggcgcaa tcccctcgcg ctcggccaat
      241 tcggcgaccg ttgcgtactc gctagactcc agcatccgct tccagcgaaa cgcgcgggcc
      301 agtgccttga cgagtgcgtc atcggggcgg cgcggggtgg acgcgccttc gggcaactgc
      361 atctccttcc gccccccacg cttcacgagg cggaacggga catggatggt gacagtatcg
      421 gggaccgggg tggcgcgggt catgcggctg ctcctatgtc ggcggtgatt tcgcgcgcca
      481 gcccggccag tccgtccata cgcagccgga cgttcaggcc ttccgtgacg atctcgaccc
      541 gctcgaccag cagcgccacg atgcgcgcct gctcggccgg gaacagatcg tcccacagcg
      601 ggtcgagccg aatcagcgcc gcgcgcgcgt cggcctcggt gatctcaccg tactgcaccc
      661 gcgccgcctt ccatgtgccc gcgacaatct caggctggcg gaacacggcg cgcaactgct
      721 cgatgacggc cgcttcgatc tcgccggcgg gcacgcggcc gatgggacac gacgccgcgc
      781 catgcttcag caccgtctgg ctgacgtagt agcggtagag ccgcccggcc ttgcgcgtgt
      841 gggtcggcga gaaggccgcg ccgtcggggc cgtagagcaa ccccttcagc agcgcgggcg
      901 tgtcggcgcg cgtgcgcgcg gcgcgcttcc gggggctctc ctgcaggatg gcgtgaacct
      961 tgtcccacag ctcgcggtcg atgatggcgt ggtgctcgcc gggatagctg tcgcccttgt
     1021 ggaccgcctc gccgatgtag gcgcggttgc tgagcatccg atagatgtat ttcttgtcga
     1081 tccggttgcc gcggggcgtc cgaagtcccc gcgtgccgac ctcccgcgcc agttccgtgc
     1141 aggacccgat ctcgaggaag cgggcgaaga tccagcgcac atgcgcagcg tgctcttcgt
     1201 cgaccaccag cttccggttc tcgacacggt agccgaaagg cggcaccccg cccatccata
     1261 tgcccttctt ccggctggcg gcgaccttgt cgcggatccg ctcggccgtg acctcccgct
     1321 cgaactgggc gaagctgagc aggatgttca gggtcaaccg ccccatcgac gtggtcgtgt
     1381 tgaaggactg cgtgaccgag acgaacgtca cgccattgcg gtcgaacacc tcgaccaact
     1441 tggcgaagtc ggccagggag cggctgaggc ggtcgatctt gtagaccacc accacttcga
     1501 ccagcccgtc ctcgatgtcc tccagcagcc gctgcaggcc ggggcgatcc agcgtgccgc
     1561 cggagatgcc gccgtcgtca tactgatcgc ggacgagtac ccagccctca gaccgctggc
     1621 tggcgatgta agcctcgcag gcctcgcgtt gggcgtggag cgagttgaac tcctgctcca
     1681 gtccttcctc ggaggatttc cgggtgtaga ccgcgcaacg cagcttgcgt acgagcttcg
     1741 atttatccgg cggcttcgtc acttccgccc cctgtggttc ttgagcccga agaagaccca
     1801 gccgttccag cgcgtgccgg tgatcgcgcg ggcgatcgcg gacagcgact tgtacggccg
     1861 cccctgccat tcgaagccgt cagcggtgac cgtgacgatg tattcgacgc cctgccattc
     1921 gcgcaggagg cgcgtgccgg tgatggggcg atcgcggtcg aggcgcatgc cgcgcttctt
     1981 cttgtcgcct ccgtccagtt cctcgccgag ccgttccagc cgccggatcg tctcgggctt
     2041 cagcccgcca taggcgagtt cctggatgcg ataggcgatg cggctttcga ggtagcggcg
     2101 gttgaacggc ggcggctcgc tgtcgaacag gtcgcgccac tgttgcttca ggtcgggcgt
     2161 cggtgtggtc ttgagcgcgg ccaggcgcgc ggggatggga tcgggcttat tcatgcattt
     2221 ctccggtgag ttggagttgc atgacggcat tggtcgggcg gatagtgtag gcaacgttct
     2281 ccagtatcgt cagatacttc gcccgtctcc cgcatccgca accggaccag cccgagcgcc
     2341 agcaggccgc acagctcggc gcgacgctct gcgggcgtca tctggtcggg cgggaggggg
     2401 ttggggcgtt tcatgcgggc ctcggagtgg tcgtctcctc tggcctctac tcatcgcgat
     2461 cgcgaaccgt cccatggccg ctgtcagtgc acggatcgcg cccatctgga ctcgactcag
     2521 ggttgttcgg actgctagaa catagagtga acaatcaggt ctgaaagaaa ggggttccat
     2581 gggttccgac atcaagaaat tcgtaaatcc gaagtttctc aacagcattg atgtcgtgct
     2641 catgcgcgac ctcttcgctc gccatttcaa ggacgaaggt ctccctgtcg cgttcgatgg
     2701 cgacgtcgcc gagattcgca aacggatcac cgactatttc gcgacaccga tcaccgaatg
     2761 gtccgaaggc ttgatcgccg atctgcatcg ggtcgccgaa cttgggaccg gcgaaggaat
     2821 gcagctcatt ctgaacgagg ccaggcgcca acgcgttgtc ctctattccg agccagacga
     2881 cgaagaggcc gactcggctc cggtaaagca cgagcccaag catgtggcgc tgcacgccta
     2941 tctgcatcat caccggatct tcgaggcggc ggccgatttc caggcgctgc gggcgccgac
     3001 cgcgatggcg gagtttcgcg ggccgcagcg cgatgtcgga gccgatctga cggaggaggc
     3061 gtcggcggca ttcaaggccg ccatcgtgaa gctgttcgcg caggacctgc agggcgatta
     3121 ctgccgtctc ggcccttatg aggaggatgg cgaaatcaac ctcgtcgtca gccatggcgc
     3181 gccggtgacg accacgccca tcgtggcggg cgaccgcgaa cagatcatca ccctgcgagc
     3241 ggtgaaatat gcggcgctcc gctattcatc gaacgaaggg ctcttgcgca tcggcggcgt
     3301 gccgagagcg cagcaggccg aagtggcggg catctttgcc gagcacattc tggggcgccc
     3361 cggtttcttc gcaggcaagg acgcgcgcga tctctacacc ctcgatccca tcacagcatt
     3421 cggtccggat ttcgcattcc agcatgcgtt cgacgagagg atcctcgaag ttcggatcgt
     3481 ggcggcagcg gccgatttct tcgccgagga tgaggatggc gagtggcgtt atgtgcgcag
     3541 ttgggaatcg aaggacgcat ccggcgcggc gctccggcat ttcaaggcca gcgaggtgcg
     3601 gttcggccgc gggtggcgcc tgggagaaat cacgttccgg gtgtttttca agagcgatgc
     3661 gaaacagccc gccaaggtga ccgtgcgttt gaagccgccc ggcacgctcg ccttccgtcg
     3721 cacccggttc gaaaaggcga tccacgcact ggtcgcgcgc aacggactcg agaaggatcg
     3781 cgatgctgat ctggttgtgg aagcggctga gtaacggcgg ggctgaggcc agtgtctccg
     3841 gccgagcgct gcgccgcttc cccgcgcggg agatcgaagg gctgcttcgg gcgcgggttc
     3901 tgatcgagca gcggaaggcc gacagctggt ccgtctgcgt gcattgcgac tgcgggctcg
     3961 atgcacgacc gatccgtgcc gtaggagatc ggctacttgc ctgctgtccg cgcgacgtcg
     4021 cagcggacgt ggtgctggag ccggacgacc tccgccggtt cgggatagaa gccgacaaac
     4081 tgatctcggc catagcagca tccggcggat tgctggcggc ggccactgtc gtttcggacg
     4141 ggctgtggct gctgggacgg ctgccaacgg gtatctgcgt ctttctctgc cgcgaaacgc
     4201 atgtgctgat ggcgcctgcc accatcctcg cgaccaggat ggccgccgga tcggcaccca
     4261 tcaccatcat caccatcgaa ctcgacccgg caaccgaact gcagttgcgt gcggccggta
     4321 tcgaagcccg ctcgctcacc gaatgcgttc tggtggacga tcacggcacg gaacatcttg
     4381 cgcttgaccg actctcgtcg atcgccgtca ccgcgccccg ccttgtcctg agccggagcc
     4441 gccagtcggc aatgttcgac ggacgccgcc tcgatctcac gccgcagatg ttcgcactga
     4501 tccggctttt cgcggaacag gccgggcagc gcgaccccgt gctgcgcaag gagaccatcg
     4561 acgcgcagac cgggcgtccg gcgaacgaga tcgtgcggga tctgcgcaag gctctggtcg
     4621 gatgcggcct gtcgcgggcg gccgccgacg ccctgatcgt gaccgtgcgt ggctacggct
     4681 atcgcctcgg catcgctccc gcagaggtgg ccgtcgagga ctgagtcctc cgcacacaat
     4741 ccacacacaa caagcacacg ccaaacacac cgaaagcgtc ggcgggtccg gcagtcttgg
     4801 aacaacagca atgatgttcc gaggcacctg gacatgcacc caccgattac ccccgccgac
     4861 ctttccacgc tgatcgctga agccgatgcc gcagcgcgcc gtctgcgccg caagctggtt
     4921 ctgcccgcca ccgatcatga cgatctccgc caggaccttc tggtcgacct gatctgccgc
     4981 ctgcctggct tcgacgcgcg gcgcggcagc atcggcgctt tcgcaaacat cgtcctgcgc
     5041 aaccagtccg cacggatcgc gatgcgccat caccgccagc gccgtgcgca gggtgggtcg
     5101 ctgctctcgc tcgagctgcc gttgaccgga gaccgcgagc cggtcggcga cacgctgacc
     5161 gaggacgacg ggcttgccgc ctggcacggc cagatctgct gcgccgccgc tgtcactgaa
     5221 cttcaccacg ccctgcaggc cgccctcgcg cggctgccga ccgaggatcg ccggttctgc
     5281 gcggcgctgg cgcatcgccc cgtcaccgcg ctcgcggccg agggtttcgg cagccggtcc
     5341 gcgctctacc gccgcctcgc cgatctccgc cacgtcctca ccgtccacgg tctcggtccc
     5401 gcctgggacg atctcgcggc ggcctgagta gaggcgaaag gaggagatca tgttcatggg
     5461 caccaccccc ttcatcacgg tccgcgcccg ccgaccgctc accgagatcg agttctgcgc
     5521 ctgggtggcg caggccgtgc cgggtgaccg gctcgaatac catcgcggct ttctggttct
     5581 cgacatcttc ccgatgttcg cccggttgcc ggatccgcag cgcgcggaac tggcacggct
     5641 cgggtcgcgc gccttctggg ccgccgaaca gggcctcgtg cacctggtgc aggagcgcac
     5701 gggccccgac cagttcgcct acatcgccgt cgcccgcccc aagccgaagg ccgcggcagt
     5761 ctcgctgtcc gcgctcctgc tcgccgagca agaggccgcg tgatgaccgc cttccaatcc
     5821 ctttttgccg atcacggaga cccgtacatg ccgttcccca cgaacacccc cgccgtcgac
     5881 gacctgccgg gcctcggcct gcaggacatc gcccagctgc ccgtcgaact gctggccatc
     5941 cttcagcgcg agctcgacga gcgcatggcg cggaccaagg ccgcgaaggc ccgcctcgat
     6001 ggcgcgctga ccgtccgcta cgccacccgc gccgccgagg aacggcaggc ggcgggcaag
     6061 gacacaggca cgatccggtt cgacgacggc gatttcaccg tggtcgccga tctgccgaaa
     6121 cgggtcgatt gggatcagga tcgcctcgcc gccatggtcg agcgcatcac cgccgccggg
     6181 gacgatcccg cgcagtatgt cgacatcgcc ttcaaggtgc ccgagcgcaa atacgccgcc
     6241 tggcccgatg cgatccgtgc cgggttcgag cccgcgcgca ccgtccggcc cggcacgctg
     6301 aagatcgaga tcgtcccgca gggggccgat caatgagcct cccgatcatc agcgccgacc
     6361 agcggctggc cgagccgcgg ggcatcaaag gctgcatctt cggcaaatcc ggcatcggga
     6421 agacctcgct cctctggacg ctgaacgcgt cgaccaccct gttcatggat ctcgaggcgg
     6481 gcgatctcgc catcgagggc tgggcggggg acagcatccg gccgcgaacc tggacggaat
     6541 gccgggattt cgcggtgttc atcggcgggc ccaacccggc gctgcgcgac gagcagccct
     6601 acagccccgc gcactacaga gcggtctgcg accgcttcga cgatccgaca gcactcgacc
     6661 gctacgacac gatcttcgtg gactcgatca ccgtcgccgg gcggctgtgc ttcggctggt
     6721 gcaagggtca gcccgaggcg ctgtcggaga agaccggcaa gccggacgtg cgcggggcct
     6781 acggtctgca cggccgcgag atgatcggct ggctcacgca tctccagcac acgcgggcga
     6841 agaacgtctg gttcgtcggg atcctcgacg agaagctcga cgacttcaat cgcaaggttt
     6901 tccagccgca gatcgacggc tcgaagaccg ggttggagct gccggggatc gtcgacgagg
     6961 tgatcaccat ggcggagctg aaggccgatg gcgatcccta tcgcgccttc gtttgccaga
     7021 cgatcaaccc ctggggcttt ccggccaagg accgctcggg gcgtctggat caggtcgagg
     7081 agcctcacct cggccgcctg atgacgaaga tccgcgcccc cgtcgcacca gcgcccaagc
     7141 gcctgaccta cacgccgccg cccgccgatc cggcggctga cgcccaatcc caaccgcaat
     7201 cctgatcaga aaaggaggtt ccccatgggt tcctggaacg atttcaacga cgcgcagagc
     7261 aacagcaacc tgatcccgaa gggcacgctg gccaaggtgc gcctgaccat ccgtccgggc
     7321 ggtttcgacg acgcctctca gggctggacc ggcggctatg ccacccgcgg ctcgacgggt
     7381 gctgtctatc tgaacggcga gttcacggtg accgaggggc agtacgcccg gcgcaagatc
     7441 ttcacgctga tcgggctcta cagccccaag ggaccggact gggcgaacat gggccgcagc
     7501 ctcgtgcgcg gcatgctgaa ctcggcccgc gggatttccg acaaggacat gtcggccgag
     7561 gcgcaggcgg cgcggcgcat caacggcttt gccgatctcg acgggatcga gttcatcgcc
     7621 cgcatcgaca tcggcaccga cgccagcggc gacgacaaga acgagatccg tagcgcggtc
     7681 acgccggatc atcgcgatta cgcacaggtc atggggactg caccgctgca gttcggcgga
     7741 cacggtgcag ccgggcacgc cgcgcagcac accacccctg cggcaccggc acatcagccc
     7801 agccagcccg cttccgcccc cgggttcgcc ggtcggccga gctgggcgca gtaaggggga
     7861 gaccggccat gcgcctgcgc ccccgccaga agaccttcgt cgagcgtagc gttgctgcgc
     7921 tcgcctcccg cggcaacacg ctgggcgtgg cgcccaccgg cgcgggcaag accatcatgc
     7981 tctcggcggt cacaggcgag atgatcggcg acggcgccaa ggcctgcgtg ctggcccatc
     8041 gcgacgagtt gacggcgcag aaccgtgcca agttccagcg cgtggtgccg ggcgtcgcca
     8101 cctcggtcat cgacgccacg gagaaatcgt ggggcggcca agtcgccttc gccatggtgc
     8161 cgacgctggc acgggcttcg aacctcgccg acatgccgcg cctcgacctg ctggtcgtcg
     8221 acgaggcgca ccatgccgtc gccgacagct accgccgcat catcgaccgc gtgcgcgaag
     8281 ccaatcccga cgcccgcatc ttcggggtca cggcgacgcc gaaccgtggc gacaggaagg
     8341 gcctgcgcga ggtcttcgac aatgtcgccg accaggtgcg gctgggcgag ttgatcgcct
     8401 cgggccacct ggtgccgccg cgcaccttcg tcatcgatgt gggcgtgcag gacgagttgc
     8461 ggtccgtccg caagaccctg tcggatttcg acatggcgga agtggcgggc atcatggacc
     8521 gcgcccccgt caccgacgag gtgatccgcc attggaagga gaaggcaggc gaccggcaga
     8581 cggtggtgtt ctgctccacc gtcgcccacg ccgaacacgt caccgacgcc ttcaggaccg
     8641 cgggcgtttc cgccgcactg atccacggcg atctggcggc cgagacccgc aaggcgatcc
     8701 tcgccgacta cgcggctggg gacatccgtg tcgtcgtcaa cgtggccgtg ctgaccgagg
     8761 gctgggacca tccgcccacc tcctgcgtcg tgctgctgcg ccccagctcc tacaagtcca
     8821 ccatgatcca gatggtcggg cgcggcctgc gcaccgtcga tcccgaggaa caccccggca
     8881 tcgtcaagat cgactgcgtc gtgctggatt tcgggacgtc gagcctgatc cacggcacgc
     8941 tggagcagga cgtcgatctc gacggcaaga ccgaggctgg tgaagccccg acgaaatcct
     9001 gccccggttg cggcgccgat atcccgctgg cagccacgga atgcccgctc tgcggcgagg
     9061 cgttcccgcg cgaggatctg gatgcgggcg aaggcggggc cgccgcgccg ctctcgggct
     9121 tcatgatgac cgagatcgac ctgctgaagc ggtccagctt cgcgtgggtc gatctctttg
     9181 gcgacgatgc ggcgctgatg gccaacgggt tcagtgcctg gggtggcatc tttttcctcg
     9241 atggtcgctg gcacgctgtc ggcggcggca agggccagac gccgcgtttg ctgggggtgg
     9301 gcgaacgccc ggtctgcctg gcgcaggcgg atgactggct gaacacccac gagaccgatg
     9361 agagcgcatt caagtcgaag ggatggctga cacaggccgc caccgaaaag cagctgcagt
     9421 acctgccacc cgaatgctgc catgacttcg gcctgacgcg gtaccgcgcc tccgctctga
     9481 tgaccttcgg cttcaacaag cgcgagattc gccaacttgt gggccgcgcc agcccggaca
     9541 tcgggagggc cgcgtgagcc atgtcgcgca aatcgcaccc ccgtccgcag cggctgcgga
     9601 tcgaccgggc cgtgatcgcc tctggcatcc gcggccggtg ctctgcgccg tctgcacatc
     9661 ccgcgcgcgc ggcttcggct ggttcgatcc gcaccgaccg cgcccaaccc gcacccgccg
     9721 ctggttctgc tccatgggct gccaggcggc cttcacccgc aaagcgaaga gaggactgag
     9781 catggtcgat ttcaccgaag aggaaaccat ggcgctgccc gccgtgatgc gcgcgcttgc
     9841 gcccgagatg gagcggatcg gctgggaccg ccccttgggc cagctgaccc agaacgacat
     9901 gcgccggctg attgtcgtga ccgtcgaggc gttccgcgcc gagatggcag agatcgccgc
     9961 cgaggcggag atccccttct gatgctggat ttcaacccac gcccctccat ggccgagcgg
    10021 atcaacgcgc tggtcgacgc cgcgctgatc gccgagcggg aggccacgcc gccccggacc
    10081 tatctcggcg cgtcccgtct ggggcatgcc tgcgaacgcg cgttgcagtt cgagttcgca
    10141 ggcgcgccca aggacgaggg cgcggatttc ggcgggcaga cgctgcgcat cttcgagatc
    10201 ggtcaccagc tcgaggatct ggcgatccgc tggctgcggg tggcggggct cgacctctat
    10261 acccgcaagg gcaatcgtcc cgatggggat cagttcggat tctccgtcgc gggcggccgc
    10321 atccgtggcc atgtcgacgg gatcgtggcc ggagccccgg ccgcgctcgg tctccgcatc
    10381 ccggcgctct gggaatgcaa gacgatgaac gcgaagaact ggcgggcctg cgtcaaggac
    10441 ggggtcgcca tctccaagcc cgtctatgcc gcccagatcg cgatctacca ggcttacatg
    10501 gagccgtcgg tgccaggcat ttcctcggcc ccggcgctgt tcacggcgat caacaaggac
    10561 acggctgagc tgcaccacga actggtgccc ttcgatgcgg atctggcgca gcgcatgtcc
    10621 gaccgcgcgg tgcggatcct gcaggccacc gacgcgggcg agctgctgcc ccgcattgcc
    10681 gccagccgcg acttcttcga atgccggttc tgcgcccatg ccgagcggtg ttggagcctg
    10741 gcggcatgag cgacgagccc accgagccat ccgatcccga ccaggagcca gccatgcgcg
    10801 acaacaccac gcccgatgag cccaaggaaa acatcgtcca tttcaacccg tggcgcgact
    10861 tcaacgatgc cgcgccgcag atcgacgtct tcggcgacga gcccgaccct gcgcagattg
    10921 cgcaattcat gcaggtcgtc ttcgggtatt gcgacggtct gatccctgtc cgcagcttca
    10981 tcgacaaggg tcagggcatc gatggccgcc cgcacaacat ctggctggaa gcggatcatt
    11041 ccgcccccga gaagatggcg accttcgcga catgggcctc gcgcgagggc gcggcagtct
    11101 atgtgatccc cggcaccgtg gccgcgcccg gccaggccaa ggccaccgat attctgcaga
    11161 tgcagacggt agtggtcgat ctcgacaccg gtgacatcgc cgccaagcgc gcgcacctcg
    11221 agcgccacct cggcgcgcca agcatggtcg tggagagcgg cggcgtcacg gccgaggggc
    11281 agcgcaagtg ccacgtctgg tgggcgctga ccgaaccggc cgagggtgac gatatagcgc
    11341 gcgtctgccg tctgcgcggc gacatcgccg caaaggtcgg cggcgacatg catttccgct
    11401 ccgcccatca gccgatacgg gtggcgggct cggtctacta caagaacaac ctcaagacgc
    11461 aggtgcggat cgtcgaactg aacgccgacc gcgaacgcga tctggccgag ttcatcgaag
    11521 ccgtgaccga catgccgccc gcgccaggcg tgtccctgca gcccgcgttc acccatcccg
    11581 acaagcccgc catggacgat gtgctggtca cgccggtgcg cgagggggcg caggacgact
    11641 ggtcccgttt cgagggcgcg tcggccgcga tcggtcattt catccgcatg gtccacgagg
    11701 gccggatgac gaaggacgag ggctggatcg gcatctgcgg ctacaacgcc gcgatgctgc
    11761 ggccccagtg gccggtcgag cggctgaaac gggaatccga gcggctctgg gaacggcatg
    11821 tcgagaaaca cggcccgccg ctgatccggc tcgactccgg cgcaccggga ccggtcgaga
    11881 tgcccgcctt cacgttgggc gcgctgctgg acgatcagag cccgatgccg gaggacatca
    11941 tcgcgccccg cgtgctgacg ccgggcggac tgctggtgct gggcggcgcg cccaaggtcg
    12001 gcaagagcga cctgctgatc tgctggcttg tccacatggc cgccggcgtg ccgttcctcg
    12061 gctttacgcc gccacggccg ctgcggatct tctacctgca ggccgagatc cagtatcact
    12121 atctgcgcga gcggctgaag cagatcgccc tgccgcccga cgtgctggcc gccgcgcgcg
    12181 acaccttcgt cgccacaccc aagctgaaaa tgctgctcga caacgagggc agcgtgcggg
    12241 ttgcccgcgc gatccggacg gcattcccgg atgcaccgcc cgacatcctc tgcgtcgacc
    12301 cgatccggaa cctcttcgat ggcggacccg atggcggtgg cgagaacgac aacaccgcca
    12361 tgatgttctt cctcaaggaa cgggtcgagg ttctacgcga ccacatcgac ccggactgcg
    12421 gggtcatcct gatccaccac accaagaagc tcagcaagca tcaggtgaag gaggatccgt
    12481 tcctcgcgct ttcgggggcc agcgccctcc ggggcttcta cacctccggc ctgatcctgc
    12541 accgccccga cgaggacgcg tcagagcgta agctggagat cgagctgcgc aacggccccg
    12601 cgctgccctc gaagctgatc gacaaggtgc gcggccaatg ggtcgagatc aacccgatga
    12661 acgagcgcct cgtgcgccag gacatcggcg ccaggcatga tgccgagcgg gatcggaaaa
    12721 accaggtcgt cctggggatg atcttcgacg aggcggccga gggtcggctc tacaccgcca
    12781 cgcagttcgc ggaggcgttc gagaaccagc acgatctcgg ggggcgctac agcatccgcg
    12841 agcggctgtc ggtgctcgcc accaagggcc tgatcaagtt ccgccggagt ttcacggagc
    12901 acgggtacgc cgggacgcaa tcgcatttcg gatatctcgt gatcagggac atgcgcttcg
    12961 gccgcgatcc cgtgatcgac acggacaccg gagaggttct tgccgagggc gtcgcggtgc
    13021 tgccgaccca ctacaaatgc ccccattccg gccgcgcgcg tgaggtcgag aacccttccg
    13081 tctgggtcta tccggaggag gtccatgatt gacttcctca tcatgagcgc ggccttcctc
    13141 attctcatct cttcctcatg gcccaatgaa atcaatgggt tggagatgag gatgagaaag
    13201 gtcttcctaa tcgacccgtc tcatcccttg agccttgaaa agtcaaaggg aacagagact
    13261 tgcggccaaa acatgaggcg agtgggcaag cccccatact acgtatgggg aggccaaccg
    13321 gcaggtttgg cctcgccttc catacgtcga gggcatccgc gcgcgggctc cgacgcaccc
    13381 tgcacattcc gatccgacga cggcggcccc gtaccgccaa gcaccaggcc accgtcgtct
    13441 tccacccgag cagccaacca gaagaggaga ccacccatgg ctgacctgac tctcgccacc
    13501 tccgcccgtg aggcaatccc cgatctgcga cccgtcgtcc gcgccaaccg ggtgacgctg
    13561 gcgctcgacc tcggcaccat gacgggctgg gcgctgcacg gcatcgacgg gctgatcacc
    13621 tccggcacgg cgtccttccg ccccggccgc ttcgacggtg gcggcatgcg gtatctgcgg
    13681 ttcacgaact ggctcaccga gatcgaccgg ctgtccgggc ccgtcgccgc catctggttc
    13741 gaagaggtcc gccgccatgc cgcgaccgat gccgcccatg tctatggcgg gctgatggcc
    13801 acgctgacgg catgggccga attgcgcggc attccctacg agggcgttcc cgtcggcacc
    13861 atcaagcgcc acgccaccgg caagggcaac gcgaacaagg acgccgtgat ggcggccgcc
    13921 cgggcgcgcg gcttcagccc cgccgacgac aatgaggccg acgccatcgc gatcctgctc
    13981 tgggcgctgg agacccgggg aggtgtgcaa tgagcggcat gcggttcacg cccaagggtt
    14041 atggcggtca ccgccgcaac cccgacgagg tcaagcgcga cggctggaag gaacaggggt
    14101 tgctggccgt cgccatagac gacgaccgcc tgacctggcc ggagcgcgag ctggtgcgcc
    14161 agctcggcga gcggctctac ggcaagcggg aacgggaggc gcgtcatggg tgagtggacc
    14221 acagcgcagg tgcaggatcg gcttgaactt gcggcgggcg tgatgcggca gatgccgggc
    14281 gtgatgccgc agggcttctt caacgcatgg cccgagtatt tccacagctt cgccgacaag
    14341 gtcggtcagg agccgcagat gcgtcgcccg aggcccagcc cgcgacagat cacggaggcc
    14401 gaggaggcga tgctctggct gcgctggctc gagcccgagg atgggcgcct cgtctgggcc
    14461 cgcgccgacg gcatggcgtg gaagccgatc tgctggcagt tcggcctgtc gcgcacggcc
    14521 gcgaccaagc gctggcaata cggtctggcg gtgatcactt ggcggctgaa cggtcgcgtg
    14581 ccgtcgcccc ggcggtcaca gcagttcgtc atcgaaaacg ccaatcggct gtcaagaaaa
    14641 atcgtcctct gaggaaattt tcgggtgtac atcgcaggcc cttacacatt tcgacgaggc
    14701 cgttagaaaa cgaatatgct cgggagagga gcgcgcaggc agaggccgcg ccgctggctt
    14761 ccggggtcca gcgaagggtc cagtgggggt ccaatgggct aacccattga gttcttggtt
    14821 ccttcctgac gatattcgta tgctggcggg cgaagcgcga cgcatcgcca gcgacagggc
    14881 cgattttttg ggaagccacc cagaagccag cgccgcctga accccatcga aacatcgaaa
    14941 aatcaaaccc ttgaagctgg acacccctgg tggccgctgg accccgcgtg gagtctagcc
    15001 tggcccccgg agtccggagc cgagggtatc caccctgatc ctgaaggacc ggcccgcaga
    15061 tgacgctgag ctttgccccg gatcggatcg agacctggcc gctgtcgcgc ctgcagccct
    15121 acgcgaagaa cgcgaaggtg cacggggccg accaggtcgt gaagatcgcc gccagcatgg
    15181 ccgagttcgg ctggaccgtg ccttgcctcg tcggcgagga cggggagctg atcgcaggcc
    15241 atgggcgcgt tctggccgcg acccaactgg ggctgaccga ggcaccggtc atcgtgctcg
    15301 gccatctgac cgaggcccag cgccgggcct atcggatcgc ggacaacaag ctgaccgaac
    15361 tcgggacatg ggacgaggcg ctgctctcgg ccgagttgaa cgagttgctg gccgaagact
    15421 tcgacctgtc gctggtcggg ttctcggacg gcgaactcga caagctactg gccttcgtgc
    15481 cggaggggga cggcgaggaa gagggtggcg ccgggggccc cgtgccgccg gtcaccatcc
    15541 ccgagccacc gcgcaacccg gcttcgcgga cgggtgatct ctggatcctc ggcgaccacc
    15601 ggctgctgtg cggcgacagc accagcgctg ccgatgtgcg ccgcctgatg aatggcgagc
    15661 gggcgatcct gttcgcaacg gacccgccgt atctcgtcga ctacgatggc tcgaaccatc
    15721 cgacgcggaa caaggactgg agtcagagct acggcgtgac ctgggacgat tcctcgcaag
    15781 gcgcggaact ctacgacggc ttcattgccg ccgcggtggc ggaagccatc gccgaagatg
    15841 ccgcctggta ttgctggcac gcctcccgcc gccaggcgat gctggaagcc tgctgggaca
    15901 aggccggcgc gttcgttcac cagcagatca tctgggtcaa ggaccgcggt gtcctgaccc
    15961 ggtcccatta cctctggaag cacgagccct gcttcatggg ctggcgccgc ccgaaccggc
    16021 cgccgaaggt ggccgaggaa accctcgcat cgacgtgggc gctgcccagc ttcgccaagg
    16081 acgaccggcc cgaccatccg acaccgaagc cgctcgatgc gttcggcatc ccgatgcgcc
    16141 agcatgtggc ccggggcggg ctctgctacg agccgttctc gggttcgggt tcgcagatca
    16201 tggcgggcga ggcgaacggc cgacgcgtct tcgcgatgga gatcagcccg gcctatgtcg
    16261 atgtcgccgt ggaacgctgg caggcggaca ccggtcgcga ggcaatcctc gacggcgatg
    16321 gccggacctt cgcggccgta agggtcgagc gactgagcga caacgcagat gccgacgctg
    16381 ccgcctgatg gccgtttact acaacgattc cgaccccgcg gcctgtgcct ggctgcggga
    16441 actgatcgcg gccgggctcc tgcctgcggg tgaggtggac gagcggtcca tcatggacgt
    16501 ggagcccgcc gacctgcgcg gcttcacgca atgccatttc ttcgccggga tcggcggctg
    16561 gccctacgcg ctgcgcctcg ccggcgtggc cgaggatctt tccgtctgga ccggctcgcc
    16621 gccgtgccag ccgttcagcc aggccgggca gcgcaaggga cagaacgatg accgccatct
    16681 cgccccggct tttctgcggc tcgtcgccgc ctgtgggccg aacctcgtct tcggcgagca
    16741 ggtcgcgagc gcggcagtgc tcggaccggt tggcggcgcg gctcgcgcag cggctgcggg
    16801 cccggctggc tgggcgtggt tcgacgctct ggcggctgac ctggaagcgg catcttacgc
    16861 cgtcgcggcg gctgatctgc cggctgcggg catcggcgcc ccgcacatcc gccagcggct
    16921 gttcttcggc gcggtcgcct tggacccaac accaggcggg ctgggcgacg gcctcggcgc
    16981 gggatcacaa ggacggatcg gaatgcccga acgtcccgat caacgcatta ctcggccgac
    17041 aggtctggct ggcgggttgg ccgacggccg gctcgcccgc gacggagaga tacaacgcgg
    17101 ccggcaacac cgatgcgagc cgcaggacgc tgaagctggt cgtctggtcg aagtcaccga
    17161 ccccgccggg acctgcgcga cggacggcgt ctggcgaaat cctgactggc tcttctgccg
    17221 ggatgggcgc tggcgaccgg ttgagcccgg aacattcccg ctggctgatg ggatatccgg
    17281 ccgcatgggg ctgctgcggg gctacggcaa tgcgatcgtg ccgccgctcg cggcggagtt
    17341 cgtgacggcc tttctgggat ccctgccgga ggggctgcga tgagacaatc ccggaccatg
    17401 tcgatggtcg aggcagcgac gaatgtcgtg gtcggctacg tactggccat cgccacgcag
    17461 atcatcgtgt tcccgtggtt cggcatcgag accgggctcg cggagcatct gaccatcggc
    17521 ctcgccttcg tcggtgtctc gctggcgcgc ggctacctgc tgcggcgact gttcgaggcg
    17581 atccggatcc ggagtgcaga atgagacacc gccgcccgag ggtggacggc ggccttcagt
    17641 ccgtttcggt gcggagcgtc agtcgcggat ggagtagacg cggccccttc cgtcgacctt
    17701 ctcggaggtg atggtcaggc cgagcttttg cttgagcgcg ccggcaagcg cgcccctcac
    17761 cgtgtgcggc cgccagtcca aggcggtgac gatctcgtcg atggtggcgc cgccctcggc
    17821 gcggagcatc tcgatcagct tggcctgctt cgtgcccgtg cgcggtgtgc gcgccttggg
    17881 cgcggcgtcg gcctcgccgg gagcgtcctg cgcggctacg gcgctcggcg ccgcgtcggc
    17941 gcccgcgggc gcgctgtcgc cgccctccgg ctcgacgccg atggcggcgc gccctgcgtc
    18001 ggtgatgtgc aggaggatgg cacggccgtc ctcgtcgttg cgccagatgc ggttgagcgc
    18061 ggcgtcggcc ttggtctcgc tggcaatcgt cgtctcggcg atcagtccgc gcgagagcag
    18121 cgcgccgacc accttggcgg cggcgcctcc gcggagcgag ccggggagcg gcaggacgtt
    18181 gcggtcctcg cgctgcgcgg cagcgctcag gatcagggct tgggtgtcgg aaagcttggt
    18241 catcgtcgtc tcccgtatcg gggcgcgcgg aatgcgggcc cttctacgag gtcgagcccg
    18301 ccagtcggcg ggcgggaccg ggagcgggtc gtctcactcg gcgtgttcgc cttcgctgaa
    18361 ggccatgtcg gtgatctcgc gcagcttggc gcggtagtgg ttcagggtgc cgacatggcc
    18421 ccagttgatc tcgtcggggc tggtctcgaa gtggtcggcg ctgagggcgg cgagccgctc
    18481 cagcatcgcg tcgatctccg tcttcgcggc gatgaaggcg tcgagggctt tgttcgaccg
    18541 ctccctcgaa ccggtggcgg gagcggtctc actgtcggtc gcgcggcggg tcatcgggct
    18601 ggctccttgg gtcgagttgc atcgtccttc tggaggcacg ttccctctgt ccgccgcgct
    18661 tatcaactcg ataagcacat gatcttgaat gataatcgga gccgtcgatg cggggcatga
    18721 gcgagcgcca gtacgccgcc catgtcgggc tgtcgcgggg cgcgatccag aaggcgaaga
    18781 cggccgagcg gctggtcctc tatccggacg gcagcatcaa cgcggccgcc agcgacgcac
    18841 ggcgggccga gacgacagac ccgtcgaaga cccgcaagcc gcccgcgccc aagctgaagc
    18901 ctgtccccga ggcggcggtg gccgctgttg gcgacacgct gcgcgaacag gggctggctg
    18961 tcccggcggt tggcggcggg acgaccttcc tgcaggccaa gacggcgaac gaggtgctga
    19021 aggcgcagga gcggcgcatc cggctccaga agctgaaggg ggagttgatc gagcgggccc
    19081 gcgcgctggc gctggtgttc cggcttgcgc gggaggaacg ggattcgtgg gtcaactggc
    19141 ccgcgcgtgc ggcggcactg atggcggccg agatctcggc ctcgtccagc gacgcgacgg
    19201 gccagcagat caccgtggag ccagccgcga tgcagaaggt gctggagaga catgtacgcg
    19261 cccacctcga cgaaatcgcc gaggtccggc ccgacttccg gtgatgacag tgatgatttc
    19321 ggcggcctga cggacttcga cggcgcgggc gagatcctgc gcgcctgggg caacgggctg
    19381 cggcccgacc cggacctgac cgtctcggaa tgggcggacc ggcaccggat gctctcgggc
    19441 cgcgcctcgg ccgagcccgg gcgataccgc acggtgcgca cgccctacat gcgcgagatc
    19501 atggaccggc tctcgcccgg cgatcccacg cagcggatcg tgttcatgaa ggccgctcag
    19561 gtcggggcaa ccgaggccgg caacaactgg atcgggttcg cgatccacca ggcgccgggg
    19621 ccgatgctcg cggtccagcc gaccgtggaa ctggccaagc gcaactcgcg ccagcggatt
    19681 gacccgctga tcgaggagag cccggagctg cgggagcgga tcaagccggc ccggtcgcgg
    19741 gacgcgggta acacgatgct gtcgaaggag ttcgcgggcg gcatcctcat catgacgggt
    19801 gcgaactcgg cggtcgggct gcggtccacc ccggcgcgct acatcttcct ggacgaggtc
    19861 gacgcctatc cggcctcggc cgacgaggaa ggcgacccgg tcacgctggc cgaggcccgg
    19921 tcgttgacgt ttgcgcaccg gcgcaaggtg ttcctggtct cgacgccgac catccggggg
    19981 ctgagccgga tcgagcggga attcgaggcc agcgaccagc ggcggttcca cgttccatgt
    20041 ccgtattgcg gtgcgatgca gtggttgaag ttcgaccggc tgcgctggca gaagggccgc
    20101 ccggagacgg ccgagtatca ctgcgagggc tgcgagacgc cgatcgccga acaccacaag
    20161 acggcgatgc tcgaggccgg cgaatggcgg gcgactacca cggccgccga tccgaccacg
    20221 gtcgggtatc acctctcggc gctctattcg ccgatcggct ggctgagctg ggagcggatc
    20281 gtgcggtcat gggaggcggc gcaggggtcg gacgaggcga tcaaggcgtt ccgcaacacc
    20341 attctcggcg agacatgggt cgagaccggc gaagccccgg actggcagcg gctctatgat
    20401 cgtcgcgagg cgtggaagcc gggcaccgtc cctgcgggcg ggctgttcct gacggccggg
    20461 gccgatgtcc agaaggaccg catcgaggtc gatgtctggg cctggggccg cggtctggaa
    20521 agctggctgg tcgatcacct cgtgatcgag ggcgggcccg gcgatcccgc ctgctggcag
    20581 gagctgaccg acctgctcgg gcggacatgg gaacacgcct ccggccagcc gatgacgctg
    20641 gcgcggctcg cgatcgactc gggcttcgag accagcgccg tctatgcctg ggcgcgcaag
    20701 gtcggcttcg cgcaggtggc gccggtgaaa ggcgtcgagg gcttcgcccg gacgagcccg
    20761 gtgacggggc caagctatgt cgatgcgacc gttgcgggca agcggctccg gcgcggggcg
    20821 cggctctgga ccgtcgccac ctcgaccttc aaggccgaga cctaccgctt cctgcggcag
    20881 gagcggccga cggcagagga acgggccgag ggcgcggtct ttccgcccgg cacgatccac
    20941 ctgccggact gggcggacag cgaatggctg aagcagttga ccgccgagca gctggtgacg
    21001 gtccgcacaa gacgcggctt ctccaggctc gaatggcaga agctgcgcga gcgcaacgag
    21061 gcgctcgaca cccgcgtcta cgcccgcgcg gcggcgtgga tcctcggtgc ggatcgctgg
    21121 cccgaggcgc gctgggccga tctggaaggg cagctcggtg tggcagcgaa cggcaacccg
    21181 gatgtgggaa ccgcgacaac aggaccaaaa gcgagccgac ctgcaccgcg gcgacggacc
    21241 gtgcactcca gctacatgag gtgatcccat ggccacggcc acagagctcc gcgcccgccg
    21301 cgaggcactg gccgcgcagc gcgcctcggg cgtggcgcgg gtgagctatg acggcaagac
    21361 ggtggactat cgcagcgtcg ccgagatcga ccgggccatc gaggccctcg accgcgagat
    21421 cgcggcggca gaggggcgcc gcatcgtgcg gcaggtccgc gtgacgacga cgaaggggct
    21481 ctgaacgcca tgggcctctt cgaccgcttc cgccgtccat cgccgggcag cggcggccca
    21541 gccgccgtgc gcgcccgcct cgaaggttcg atggcgaagc gccgcctgcg cggctggaac
    21601 ccgccgctcg agaacatcaa cacgctggtc gcctcgggcg gcccgcggct gctggcgcgg
    21661 tcccgcgagc ttgtggtcac caacggctat gccgccaacg cctgcgaggc cttcgccgcg
    21721 aacctcgtgg gcgacgggat caagccgtct tcgctgatgg gggatgcaga cctgcgggac
    21781 cgggtccagc ggctctggct cgcctggacc gacgaggccg atgccgacgg gctgaccgac
    21841 ttctacgggc tgcaggccat ggtcgcgcgg gagatgttcg tggccggcga gtgcttcgtc
    21901 cggctgcgcc cgcgccgggc cgaggacggg ctgctggtcc cgctgcaact gcagctgcta
    21961 cagtcggaga tgctgccctt cgagaagacc gaggtgctgc cctccggcaa ccgcatccgc
    22021 tgcgggatcg agttcgatgc gatcggccgg cgcgtggcct atcacttccg ccgccgccat
    22081 cccggcgaca gcaccgacca gggggcggtg atcccggaga ccgtgcgcat gcccgctgcg
    22141 gacgtcctgc acatctaccg gcccatcgac gcgggccaga tccggggcct gccgcacatc
    22201 gcgccggcga tggtgcggct gttcctgctc gaccagtacg acgacgccga gctcgaccgg
    22261 aagaagaccg cggcgatgtt cgcgggcttc atcaccaaga ccgccccgga agagccgatg
    22321 ctgggcgagg tcgaggcgga cctcaatgga acggccatcg ccagcctcga gcccggcacc
    22381 atgcaggtgc tgctgcccgg cgaggacgtg aagttctccg cgcccgccga cgtgggtggc
    22441 ggctacgaag cgttccagta ccgcacgctg ctcgccgtct ccgcctcgct ggggctgccc
    22501 tatcatctgg tgaccggcga cgtccggcag gcgaactatt cgagcctgcg ggcagaactg
    22561 gtcgagttcc ggcgccgcat cggccagctg cagcatggcg tcctggtgca ccagctctgc
    22621 cgggcggtct ggccgcgctg gctcgacacc gcggtgctgt cgggcgcgct cgatgccgat
    22681 ccggtcgccg cgcggccggt gcagtggatc ccgccgcgct gggactgggt cgatccgctg
    22741 aaggacatcc aggcgcaggt gctggcgatg ggcgccggca tcacctcgcg gcgcaaggtg
    22801 gtcgaggcca ccggctacga catcgaggaa gtggaccgcg agaacgcggc cgacgccgag
    22861 cgcacgaagc gtctcggcct cagctaccgc acgagtccgg gcgagacgca gggagcgcgg
    22921 gcgaccccgg cgcagttgcc ggacgcaggc ggtgacgcgg gcagcaacgg gggtgcccgc
    22981 gctgacccgg gcaccggtgg cacatctgaa caggagtgag agcatggcca gctggtatgc
    23041 gatccgcgcc cgggccaccg gcgcggaagt ggcgatctat gacgagattg gggcctacgg
    23101 ggtctcggcc aagggcttcc tcgccgagct tggcgcgttg cccgagggca cgccgatcga
    23161 tctgcggctg aacagcccgg gcggctcggt cttcgacgcg gtggcaatct tcaacgcgct
    23221 gaagcggcac gccgccacgg tcaccgtctg gatcgacggc atcgccgcct cggccgcctc
    23281 ctatgtggcg atggcgggcg atgagatcgt catgccggaa aatgccttcc tgatgatcca
    23341 cgaccccgcc ggcctcgtga tgggcacggc cgccgacatg cgggccatgg ccgaggcgct
    23401 ggacaaggtg ggtggcagcc tcgctgccgg ctatgccgcc aaatccggcc gctcgatcga
    23461 cgagattgcg gcgctgatgg ccgccgagac ctggctggat gcgcgcgagg cgctggcgct
    23521 cggctttgcc gaccggcttg ccgaaccggt gcggatcgct gcgcgcttcg atttcgcgcg
    23581 cttccgcaac gcgccgccgg cgctggcgga agcggtcgcg gctgcaaccg acagcggcgg
    23641 cgacgacggt gacgacaacg acggcgcagg cgccgatgcc gacgaggcca caggcgcggc
    23701 cgcggagagc gatgaggctt ctggcgccgg cgaagacgag atcgccggga cgaacgccca
    23761 acacccgccg gccgagacgc caccgtccgg cggcgcaccg cccgatcccg cggcgatccg
    23821 cgccgaggcc atcacgcacg cccgcgccgt cgtcgatctc tgccggctgg ccggacagcc
    23881 gcagatggcc gggcgttttc tggaaagcga tgcggacctc gatcacgtcc gcgccgcact
    23941 gctcgcagcg aaagccgagg ctgagcccga gattgccggc catcacgcgc aaccggggcg
    24001 cccaacggga acccgcccct ggggcgagat cgtcgcccgc accttcaggc tgaaaggatg
    24061 acccatgacc acgctcaccg agaccacgca cgcgggcggc ttcctcgtct gggaggcgtt
    24121 ccgcgactac acccgcgaga ccatcacggt tgcaaccggc acgctcgagc ccggcaccgt
    24181 gctgggcagg atcaccgcct ccggcaaata cgccgcccac gatcccgcgg ccgtcgacgg
    24241 caccgagacc gccggcgcgg tgctctgggg caaggccgac gcgtcgggcg gcgatacgct
    24301 cgccgtcgcc gtggtccgcg gacccgcgat cgtcaaccgc cacgatctcg tcttcgccgg
    24361 cacgcccagc gaggccgaga tcgccgccgc ccacgctgcc cttctgggcg caggcatcct
    24421 cgtccgctga gcccgacccc cgcaggaggc attcccatgg ccaccatgga catcttcgaa
    24481 ggcgatgcct tcaccatcat cgaactgacc cgtgcgctgg aaaacatccc cttcaggccc
    24541 gcgatcctgt ccggcgccgg cctgttctcg ccgcgggggg tgcggtcccg caccgtcgtg
    24601 atcgagagcc gcgacggcac gctgtcgctg atcccgttct ccgaacgcgg ctcggcctac
    24661 gagagccagg tgcccgagcg gcgcgagatg cgcgccttcg tgtgccgcca gttcaagaag
    24721 caggacgtgc tctgggcctc ggaaatccag ggcatccgcg acttcggctc ggaaactgcg
    24781 gcccagcagg tgcagagcga ggtcgcgcgc aagctcggcc gcctgcgcca ggatgccgag
    24841 gccaccttcg agtaccacct gctgaacggc attcagggca tcgtgaagga cccgaaggac
    24901 ggcgcgaccg tggtcagcta cttcaccgag ttcggcatca cgcccgccgc cgagatcgac
    24961 ttcgacctcg acaatgcctc gcccgcctcg ggtgcgctcc ggaagcgctg ccaggcgctg
    25021 atcgaagacg tcgaggcgtc gatgggcggc ctggctgcag gcgcgatcca ggtgcgggcg
    25081 gaatgcggct cggccttctt cgccgatctg gtggcgcaca aggaggtgcg cgagacctac
    25141 ctcaacaccg ccgcggcggc cgatctgcgc ggccgggtgg ccgacgaggt cagcttcggc
    25201 ggcatcacct tccggcgcta ccggggtggc gcgggcttcg gcgtgccgac cgacagagcc
    25261 ttcttctatc ccgaaggcgt cgaggggctc ttcgagatct atcacgctcc cgccgacacc
    25321 ttcgagacgg tgaacacgct gggtctgccg ctctacgccc gcaccatccc ggaccgggac
    25381 cgcgacgaat gggtcaggct cgagatcgag agcaatccgc tgccgatctg cacgcggccg
    25441 caggtgctgc gctcggcgcg gcggacctga tgtccgcctt tgccgccgcc gtcgacacgc
    25501 tcttcgcgga tccgaacatc ggccgggatg ctgtctatat cgccgacggc ggcgcgcccg
    25561 ttctggtgcg cgccgtcgcc cggcgtgccg atgcggtcac cgagttcggt gacgcgcggc
    25621 tctggtcgga aaccacgcgg atcgatctgc gcgtttccga agtggcgaac ccgcgccccg
    25681 gcgaccgcat cgagatcgac ggcgaggctt tcctcgtcca gggcgagccc ctccgcgacc
    25741 gtgagcggct cgtctggacg gtcgaactga ggcctgcatg aaactcggcg tcgacatcgt
    25801 cggcgatatc gcccggatca tggaggcgga aacgctggcc ggggagaagg cggtgaccgc
    25861 cgcaatgcgc gaggccagca cagggctgaa gaccgcctgg cgcgcccaga tcaccggcgc
    25921 ggggctgggg gcgcggctcg cccgcaccat ccggtccgag cagttcccga aaggccgggc
    25981 cagcctgaac gccgccgcgc tggtctggtc gaaggccccg gtcatcgtcg gcgctcacga
    26041 cacggggccg ctgatccgct cgaaggacgg tttctggctg gcgatccccg cggccgcggc
    26101 cggcaagtcc ctccgcggcg gccggatcac ccccggcgaa tgggagcgcc gcaccggatt
    26161 gcgcctgcgc ttcgtctatc ggcgcagggg cccgagcctg ctggttgccg aggggcggct
    26221 gaacaccaag ggtcgcgcgg tggcgtcgcg ctcgaagacc ggccgggggc tcaccaccgt
    26281 gccggtcttc ctgcttgtcc cgcaggtcag gctgaagaag cggctggacc tcgcgcggga
    26341 cgcggagcag gcgcgcgatg cggtgccggg actgatcgtg gcgaactggg tggaggggcg
    26401 cgtttgagag agttgatcag tcagtccatc agccgcagca tcccttgcct gcctggatcg
    26461 gaggacaggg gacggtgccc caagagcaat agacacagca atcgccgggc ttcggcttca
    26521 gcagcttacc gcaacccgcg cactcataga accactggca tgcctctgtc ggcatggtct
    26581 cgcttttcga gtaaccgcag tccggacacg cgatggtact gatgagaatc ggttgttgat
    26641 cggtcattgc attgcttctg gcgaggggtt ccgctcgatt tcccaacata gcttgcttat
    26701 ctttcgggca gaagacgcgg caccgccttg aggtacacca gcacgcccaa cagttcgacg
    26761 agtgactgaa acacgatgac cacgatggcc agccgccact ccggcggcag ggccagcgcc
    26821 agcggcagca cgacgaagga attgcgtgtg ccaaggctga acaccagcgc gcgtcctgat
    26881 cgcgccggga gatctagcgc ccgtgttatc gcaagtcctg cgaacagggc gagcacgagg
    26941 aagccgacga acacgcccgt cacctgcggc aagaccggaa gggaggcggt caccgattgc
    27001 acctggcttg ctgcgatcag aaagacgacc agcgcaagca gcggtaccgg gaaccaggca
    27061 agacgctcga tcagcgcgtc ccggccggat cgggcctcgg cccatcgctc gagggcccat
    27121 gccgccacca gcggcgccac gatcagcgtc aggaaaacgg tcacgatggg tccgaccgcg
    27181 aagatctcca ggaaggccgt gcccatgaac aaccacaggt agacgggcag caatgccatc
    27241 tgcacgatca ggttcaccgg cgtggcggcg atcgcacggc cggcatcgcc ccccgccaga
    27301 tgagtgaagg tgatgtacca gtccgtgcag gggacgagca gcacgaggag aacacccagc
    27361 cggaccgccg gatcctgggg caggaacaac agcagccccg ccacaatcag cggaacgatc
    27421 acgaagttgc ccgcgagcat cgcccccatg aagcgccggt cgcggaacgc ctccggcaga
    27481 tggatcagcg gcacctgcgt gaaggtcacg aaaatcagga tgccgagaag cggccagagc
    27541 gccgcctcga gatgtgcggc ggcccccggc agcaccagac ccaagcccag ccctgccagg
    27601 atggcggcaa gatagatcca gacctgttgc cgctcaagat cgaggcgcgt cattcagaaa
    27661 tcctgtcggt tcgcatcggt tgaaccgtcg ggcgggtcgc gaatacggag agatgaaggt
    27721 gttgtcgtga tgatcggcga tcctgcgaga cagtacaaca gcttggctgg ctcggcgggg
    27781 tcagaacgta agagggattg gaatgcctac cgcccgcgag accatcctcg ccgcactgca
    27841 tgtgcggctc tcggcgttgc cccccaccgc cctgcgcggc gaggtgctgc ccgagcgcgt
    27901 cccggccgaa gggctgctga tcctgcgcga cggtgatccc ggcgagcccg aggtgacgct
    27961 gtcgcccctg cgctaccact accagcaccg ggccgagatc gaggcggtcg tacaaggcgc
    28021 cgatcgtgac gccaccttcg acgccctctg cgccagcatc ggcacggcgc tcgcagccga
    28081 ccgcacactc ggcggcctct gcgactgggt cgaggccgaa gccccgcagg cggtcgatct
    28141 gccggtcgat ggcgcggcca gcctgaaggc ggccgtcatc ccggtggtgc tgcactattc
    28201 gacggccgac caactggcct gacccaaccg acaacaggag acgaacatgg cacgcgcgca
    28261 aggggcgcgg gcgcggatgg cgctcgcgtt cgagacgacc tacggcacgc cgccggccag
    28321 cggtttcacc cggatgccct tcgccagcac gacgctcggg gcggagcagc cgctgctgaa
    28381 ctcggaattg ctcggctacg gtcgcgatcc gctggcgccg atcaaagacg cggtcacggc
    28441 cgacggcgac gtcgtggtgc cgatcgacgc cgaggccttc ggcttctggc tgaaggcggc
    28501 cttcggtgcg ccgaccacca ccggaagctc gcccggtcca tatacccata ccttccagtc
    28561 cggcagctgg gcgctgccca gcctggcgat cgagaccgcc atgcccgagg tgccgcgcta
    28621 tgcgatgtat tccggcgtgg tgctggacca gctcagctgg cagatgcagc gctcgggatt
    28681 gctcaccgcc accgcgcggc tggtagcgca aggcgagacg gtcgccacga ccagcggcgc
    28741 gggaacgccg gccgagatcg atctgacccg tttcggtcac ttcaacggct cgatcaaacg
    28801 cgacggcagc gcgctcggca acgtgatctc gaccgagatc acctatgcca acaatctcga
    28861 ccggatcgag accatccgcg cggacggcat gatcgacggc gccgatccct cgatcgccgc
    28921 gctcaccggt cgcaccgagg tgcgcttcgc cgacagcacg ctcgtcagcc aggcgatcag
    28981 cggcacgccc tgcgagctgg agttctcctg gacgctcatt tccggcgaga gcctcaccct
    29041 caccgtccac gccgtctatc tgccgcgccc gcgcatcgag atcggcgggc cgcagggcat
    29101 tcaggccagc ttcgactggc aggccgcacg cgacgccacg ctgggacgga tgtgcaccgt
    29161 cactctcatc aacgacatcg aggaatactg accatgatcc gtctcgatct ttccagcgag
    29221 ccgaaatggc tcgacctcgg ccatggcctg cgtctgcacg tcctgcccat caccaccgcg
    29281 atcatggtcg ccgcccgcaa cgatccggca gtggaagcac tccccgaaga ggcaagcagg
    29341 gaggaacagg cactggtgat ggcgaaggcc gtcgctcgcc gcgtggtcac cggctgggag
    29401 ggcgtcggtg atgcaagcgg cagtcccgtc cccgtcagcc ccgaaggcat cgacgcgctt
    29461 ctcgacatct ggcccatctt cgaggccttc caaacccgct gcctcgcacc gcatctgatg
    29521 ctggagcagg aaaaaaacgc ctccgcgccc tcgcagactg gcacttcggc gggggcgacg
    29581 cctattgcaa agcctgcgag ccctgcgagg gcggcggggc ctcgtgcccg gactgcccgg
    29641 cgcgcctgaa ccggccgcaa accctcgaag gctggcaggt ctgggatctg gcgcagcgcc
    29701 tgaccggaca gcttcgcatc gcgaccgggg tgggcggcgc cacggtgctc ggctgggaca
    29761 tgacggcggc gctcgccgtg gcgcgggcgc tcggggtcga tccgctgatc gctgccgaat
    29821 gcctgcccga gatcgaggcc gtgatggtcc gcaagctcaa cgaacagagg gcgtcaggcg
    29881 accggtcctc gccggggccg gagcgatgaa ccgggcccac aagcctcgtt cccttcgtca
    29941 ggaacactga tccatggctc agaagaaggt ctccgtccgc ctcgtcgccg agggcggaag
    30001 gcaggtgaag gccgagttcc agggcgtggg cgatgccggc gaggcgagct tcaggcgcat
    30061 cgagcggcag gccgacgtca ccggcgcggt gctgcgccgc ctggcaggga tcgtcgccgg
    30121 ggcactgtcg gttcggcaga tcgtggccta tgccgacagc tggaccgatc tgcgctcgcg
    30181 tgtcgatctc gccaccggct cgcaggagcg cggggcggcg gtgatggagc gcctcgccgc
    30241 catggcgcgg cggacctatt ccgggatcga gcagacgacc gagtcctggc tggccaacgc
    30301 caccgcactg cgcgaactcg gcctttccac ccgcgagagc ctcgatttca ccgaggcgct
    30361 gaacaacgcc atggtggtct cgggcgccaa gggcgagcgt gccgtctcgg tgcagaccgc
    30421 gctggcccgc gccatggctt tggggcagct ttcgggcgac aacctcaaca ccgtgatcgc
    30481 gcagggtggc cgcgtcgcgc agctgctcgc ggcggacctc ggcaccaccg tcaccgggtt
    30541 gcgccaggcg ggcgccgagg gccgcatcac cggcgcggtg atccagaccg ccctgatcgg
    30601 caatctcgag cggctgcgcg aggaagccga tggtatgccc gccaccatcg gcgacgcctt
    30661 caccctgatc ggcaacgccg cgatgctgct ggtcgggacg tgggatcagg tgttcggggc
    30721 ctcgtcgctg gtcgccacgg cgctgatcgc ggtcgccgac aacatggaac gcctcgccgc
    30781 catcggcatc gccttcgccg gcttcatggc cgggcgctgg gtcgcggctt tcctcgctgc
    30841 ccgtgtagcc acgctgacgc tttccggcgc attgaccgtg ctgcgcggcg ccatcgtgcg
    30901 caccggcatc ggcgccctga tcgtgctcgc gggcgaactg atctaccagc tgatgactgt
    30961 cgtgcagaag gtcggcgggc tgggcgaggc cttccgcctc gtcgccgatc tggcggcgga
    31021 ggcatggaac cgcatggggc tgcgactcga cgcggtgatg gctagcatca gcgccgcctg
    31081 ggaggggctg aaggcgacga tcttcaccct gctcgacgac accttgaccg gggtggtcag
    31141 tttcggtgac cgcaccatcg cggtgtttca gggcgcctat gacggcgcgg tggcgatctg
    31201 ggggagcctg cccggcgcca tcggcgactt cgccttccag gccgcgaacg ggttgatctc
    31261 cggggtcgag gcgatgctga acggcgtcgt cacccggatc aacagtttca tcggcgggct
    31321 caatgccgcg ttggagctgc tgcccgactg ggcggtcggc gacggcgggg tgcggatcgg
    31381 cacgctcgac ccggtggcgc tggggcgggt cgcgaatccc ttcgaggggg ctgcgacggc
    31441 ggccggcacc gctgcggccg atgccttcaa cgccgccatg ggcaagacct atgtcaccgc
    31501 tcccgacacc ggcctggggg ccatggccga ggccgcgcgc ggacgtgccg agggctaccg
    31561 cgaagcggcc ggcatgctgg ccgatgccgc gtcgcggccg atggccagct ggcaggcgct
    31621 gaaggatgcg gtgaccggcg ttgacgatga tgccgggggt gcgctcgatg atgcggcggg
    31681 cggcgccctc gagttgggcc atgcgttgga cggcgccacc ggtgccgcgg gtcgcgccgg
    31741 cgccgccggg cgccaggccg gggcggaagc ggctgcgggg gcggaaacgg ccgtcaccgg
    31801 ctgggccgcc gtcagcgcca cgcttgccga ttacgccgcc aaggcgcgcg acatcggcgg
    31861 cgatatcggc actgcgctgg tcggagcatt tcagggcgcc gagaacgcca tcggcgagtt
    31921 cgtgaagacc ggcaagctga gcttccgcga ccttgtcacc tcgctgatcg ccgatctggc
    31981 gaagctcgcg gcgcggcgct tcatcctcgg accgatcgcc aatgcgctct ccggcgcgct
    32041 cggcggcgct gagggcattt ttgccgacgt cctgcatgcc ggcggggtgg tcggcgcacc
    32101 gggccccggc cgcatggtcc cgacgctggc cttcgccggg gcgccgcgca tgcacaatgg
    32161 cggttgggca ggcctcaggc ccgacgaggt tccggcaatc ctgcagcgcg gcgagcgcgt
    32221 gctctcccgt cgtgaggccg ccggttacgg cggcgcaagc gcgcctacgg tcaatgtcac
    32281 gatcaacgcg cgggatgccg agagcttccg ccaatcccgc acacagatcg cggccgatat
    32341 cgcccgcgca gtttcgctcg ggcgaagggg catgtgagcc cgacgccgca gacaggactg
    32401 cgcggcacgt atctcggaga ggattgatgg cgtttcacga ggtccggttt ccggatgaca
    32461 tcagccgcgg tgcgcgcggc ggaccggagc ggcgcaccca aatcgtcgag ctggcctcgg
    32521 gcgacgagga gcgcaacgcc agctgggcga actcccgccg acgctacgat gtcgcctacg
    32581 gcatccgccg tgctgacgat ctggcggcgg tcgtcgcctt cttcgaagcc cgcaacgggc
    32641 ggcttcatgg cttccgcttc aaggactggg cagatcacaa atcctgcctg ccgtccgcca
    32701 cgccggggcc gacggaccag gcgatcggca ccggcgacgg catcaccact gcgttccagc
    32761 tggtgaagcg ctacgcctca ggcagtcaga catgggtgcg tgcgatcacc aagccggtcg
    32821 ccggcacggt ccggatcgcc ctcgatggcg cagagcagct cggcggctgg tccgtcgaca
    32881 cgaccaccgg cgtggtgacc ttcgccactg cgccagccga gggcgtcgcc atcaccgcgg
    32941 gcttcgcctt cgacgtgccg gtccgcttcg acaccgatgc gcttgatgta acgctcgacc
    33001 tcgagcggct cggctcgatc acctccattc cgctgctgga actgcgccga tgaagaccct
    33061 cgacccctca ctgcaggccc atctcgacga cggcacgacg acgctcgcct ggtgctggcg
    33121 catcagccgc gccgacgccg tcaccttcgg cttcaccgac cacgaccgga cgctcgcctt
    33181 cgatgggacc ggtttcgagc ccgagagcgg attgacggcc tccgaggtcc gctcgggctc
    33241 ggacctgtcg gtcgatgcgc aggacgccga gggcgtgctg acctccgacc ggatcaccga
    33301 gaccgacatc ctcgacggcc gctgggacaa cgccgaggtc gaggtctggc gggcgaactg
    33361 ggccgacacc agccagcgcg tgctgatgcg ccgcggggcc atcggccaga tccggcgcgg
    33421 ccggctggcc ttcgtcgcgg aggtccgatc gctcgcccat gtgctgggcc agacggtcgg
    33481 gcggaccttc caggcgagct gcgacgccgc gctcggagat gcgcgctgcg aggtcgatct
    33541 ggaggatccc gccttcaagg gcactggtag cgtcatcgat ctcctgcgcg accgggcctt
    33601 caccgcctcg ggcctcggtg ggttcacctc cggctggttc accttcggca cgctggaatg
    33661 gacgagcggc gcgaatgcgg gccggcgcac cgaggtgctg ggccatgacg tcacggacgg
    33721 cgtggcgatc ctgaccctgc tcgaggcgcc ggtgcgcgcg atcgccgaag gcgacaattt
    33781 catcatccgg gcaggctgcg acaaacggat ggagacctgt ggcgcgaagt tcgccaacac
    33841 cgccaacttc cggggcttcc cgcatatccc cggccaggac gcggtcctgc gctacgccac
    33901 gaaagatggt gggcatgagg gtggcgtgct gtgaagcccg ccgatcccga tagggtgatc
    33961 ggggcagcga gctcctggct cggcacgccc taccacgacc aggccagcct tcggggcgtc
    34021 ggctgcgatt gcctcgggct ggcccggggc gtctggcgcg aggtcgtcgg cccggagccg
    34081 ttcccgatcc cgccctacag ccgcgactgg ggcgagaccg gcccgcgcga ggtgctggcc
    34141 gagggcgcgc ggcgcatgat gatcgaggtg gacccggcgg aggccggtcc cggaacgctg
    34201 gtcctcttcc gcatgaagcc gcgtgccatc gcgaagcatg tcgggatcct caccgggccc
    34261 gacaccttcc ttcacgccta tgaacggctc ggcgtgatcg aggagccgct caccccgtca
    34321 tggcggcggc gcatcgcctt cgccttcctg ttcccgcaac gctgagaccc gacatggcca
    34381 ccctcgttct cggtgccgct ggcgccgcca ttggcggttc gatcggcggc gcgatcctcg
    34441 gcgtgagcgc cgccaccatc ggcggtttca tcggctccac catcggctct gtcgtcgaca
    34501 gctggatcat ctcctcgctc gcgcccaccc agcgcatcga aggcgcgcgg ctcgacagcc
    34561 ttcggatcac gtcctccact gaaggggcag tgatcccgcg cgtctacggc cgcatgcgga
    34621 tgggcggcaa catcatctgg gccaccgatt tccgcgagga gaccaggacc accacgcagg
    34681 gcggtggcaa gggcggcgga ggcggcaagg tcaggacgac cgagtatctc tactatgcga
    34741 gcttcgcagt cgcgctgtgc gagggctccg aagccggtcc cgcaggggcc attctctccg
    34801 gtggagagaa tggaggcgga ggaggcccgg cagggcgggg aatcgccggc atcgggcgca
    34861 tctgggccga cggcaagccg atggatctct ccggcgtcac ctggcgctgg tatccgggcg
    34921 acgagagcca gaccgccgac ccgttcgtcg cggcgaagat gggcgcggcg aacacgcccg
    34981 cctatcgcgg caccgcctat gtcgttttcg aggagctggc gctctcgacc tatggcaacc
    35041 gtctgccgca gctctcattc gaggtgttcc gcccgctcgc ggatcccgac acggccgagg
    35101 ggctgacccg ggccgtcacc atgatcccgg cctcgggcga gttcacctac gcaacgcagg
    35161 cgatccgcaa gaccgatggc ggcgcgacgg tgcccgagaa cctgaacgcg ctggcagact
    35221 ccacggacat ggtggaggcg ctggacaggc tgcaggccat ggcgcctgcg gtcgagagcg
    35281 tcagcctcgt ggtggcctgg ttcggcgacg atctgcgcgc gggatcctgc aaggtgcggc
    35341 cgggcgtcga ggtgtcggcc aagtcgacga cgcccgctac atggtcggtg aatggcgtga
    35401 gccgggccag cgccttcctg gtcagccgcg acgatcagga tcgcccggtc tatggcggca
    35461 cgccgtctga cttcgccgtg gtgcaggcga tccaggagat gaaggcccgc gggctgcggg
    35521 tcaccttcta tcccttcatc ctgatggacg tgccgcctgg caacaccctg ccgaacccgt
    35581 attctgacaa cgccggcgag accggtcagc ccgcgttccc gtggcgcggg cggatcacct
    35641 gttcgcctgc cgcaggtttc gcggggaccg tggacaagac cgctacggcc gcaagccagg
    35701 tcgcggcgct gttcggcacg gcgacgccca cgagcttcag cgtctcgggt cagacggttt
    35761 cctggacagg cacgcccggc gactggggcc tgcggcgcat ggtgctgcac tacgctcatc
    35821 tctgcgaggc ggcgggcggg gtggacgcct tcctcatcgg caccgagatg ccggggctga
    35881 cgacgatccg ctcgggcgcc agcacctatc cggcggtgca ggcctaccgg gacctgctcg
    35941 cggatgtgcg gtcgatcctc gggtccggca ccaaggtcgg ctatgcggcg gactggtcgg
    36001 agtatttcgg tcaccagccg ggtgacggct cgggcgacgt gttctttcat ctcgatccgc
    36061 tctgggctga tccggagatc gacttcgtcg ggatcgacaa ctacatgccg ctctccgact
    36121 ggcgggacgg gttcgagcat ctcgatgcag ccgagggctg gcccgcgatc tacgaccggg
    36181 cctacctgca ggggaacatc gcgggtggcg aaggcttcga ctggttctat gcctcggcgg
    36241 ccgaccgcac agcgcaggtc cgcacgccga tcaccgatgg ggcggcggcc aagccgtggg
    36301 tcttccgcta caaggacctg cgcgcctggt ggtcgaacgc gcattacaac cgcccgggtg
    36361 gggtggaaag cgggacgccg acagcatggg cgcccgagtc caagcccgtc tggttcaccg
    36421 agctcggctg tcccgccatc gaccggggca ccaaccagcc caatgtcttc ttcgatccga
    36481 agtcgtccga gagcttcacg ccacatttct cgcggggttg gcgcgacgac gcgatccagc
    36541 gggcttatct ggaggcgacc tacctctggt ggggcgaggc cgcgaacaac ccggtctccc
    36601 cggtctacgg gggccgcatg gtgcatgtgc cggaatgcgc cgcctggaca tgggacgcgc
    36661 ggccctatcc gttcttcccg gcgctgaccg acgtctggac ggacggagcg aactggcggc
    36721 tggggcactg gctgacaggg cggctgggcg cggtgtcgct ggccgcactc gtccgccacc
    36781 tctgcctgcg cgccgggctg cccgagtccc ggatcgatgt caccgggctc tggggcgcgg
    36841 tcgaaggcta cgccattacg gctctcgaaa gcccgcgcgc ctcgatcacc acgctgtcgc
    36901 gccacttcgg cttcgacgcg gtggagaccg agggcgtgat ccgctttatc atgcgcggcc
    36961 gggcgtccgt cgccagcctc gcgcccgacg acctcgtagc cgcccgcgag ggcgatgtgc
    37021 tggaactcac ccgcggccag gaaacggaac tgccgcaagc gctgaagtgg caggtcgccc
    37081 gcgccgacga ggattacgac gcggccctcg tcgaggcgcg ccgcatcacc gtggacacga
    37141 cgcggatcgc ctccgagagc tttccgatgg cggtgccgcc cgaggaggcc gagcggcgct
    37201 gccgccgcgc gctgatggag gcgtgggtgg gccgcgagac ggcggcgttc cgattgccgc
    37261 cctcgcgcct cgcgctcgat ccagccgatg cgatccggct cgcgcatgac gggcggccgg
    37321 tcgatttgcg gctggtctcc atcgccgacg cggaggcgcg tggcatcgag gcggttcgcc
    37381 aggaccgggc gacctacgat ctgccgcccg gcgatccccg cgcggcgtcg ctgacgcgcg
    37441 ccgtcgtgtt cggcgcgccg aaggcggtgc tgatggacct gccgcagctg accgaggacc
    37501 agcccgcgca tcggccgctg gtcgcggcgc acgcggttcc ctggccgggc gagatggcgg
    37561 tgttccgcag tccctcgacg gatggcttcg agctccttac cagtttcggc acgcgggccc
    37621 ggatcgggac gctggtctcg gatctctatt caggcccgac ctcgcgcttc gatcgcggta
    37681 atgcgctgat cgtcgatctg ctgaccggga cgctggaaag cgtcacggac ctgaccctgt
    37741 tcggcggcgc caacgcgctc gccatcgaga gcgcggccgg cgtctgggag atcgtgcagg
    37801 cgggcgcggc cgagctgctc gcgctcggcc ggtatcggct gacccagctc ctgcgcggcc
    37861 agcgcggcac cgaaagcgcc atgggcaacc cggcgcctgc tggcgcgcgg gtcgtggtgc
    37921 tcgacgacag cctcgccacg ctaccaatcg ccgaggccga cctcgggatc ccgtggaact
    37981 ggcgcatcgg cccggcgagc cgttcggtca gcgacgagac ctatgtcgcg caggccttca
    38041 cgccggcagg cgccgggctg cgcccgttct ccgtcgccca tgtcgagcag ccatggcgca
    38101 ggcctcgcac gcccggcgat ctgacgatcc gctggaaacg ccggtcccgc gcgctcgcag
    38161 ccgacagttg gggcgggctc gaggtgccgc tggccgagga actggaagcc tatgagatcg
    38221 agatcctcga cggcactgcc gtgaagcggg tgctgagcgt gaacaccacg agcgcggtct
    38281 acacggccgc ccagcagacc gcggactggg gcgcgccgct cgcccccggc gacacgctcg
    38341 acatccgcat cttccagctc tccgccctcg tcgggcgggg cgcgccaaaa acggtcacgt
    38401 tcacgttctg aaggccatcc catgtccgac accacgaccc atctcctgct gccctacgtc
    38461 ctcgccgcgc aggcccagaa gcacgtcacc cacaacgagg cgctgcggct tctcgacggg
    38521 ctcgtccagc tctcggtcct cgaccgggac ctgaccgccc cgcccggcag cccggccgat
    38581 ggcgaccgct acatcgtcgg ctcgggcgcg acgggcgact gggccggctg ggacctgaac
    38641 gtggcgctct ggacggacgg ggcgtggctg cgtctgccac cgaggaccgg ctggcgcgcg
    38701 tgggtcgagg acgagggcct gctgctggtc tacggcggcg cgagctggat cggcaccacg
    38761 cccacggcgc tgcagaatat ggcgatgctg ggcgtcggca cgacagcgga tgggtcgaac
    38821 ccattctcgg ccaagctcaa cgctgcgctc tggaccgcga agaccatcgc cgagggcggc
    38881 acaggcgatc tcctctacac catgaacaag gaggccgcgg gcgacgatct cggcctcacg
    38941 ctgcagaccg gcttcgtgac caaggcgctg gtcggcctct tcggttcgga ccgcttccgg
    39001 ctggcagtct ccgccgacgg cagcaccttc ttcgacgggc tcagtgtcga caacgccacc
    39061 ggcatcgtcg accagccccg gctgccacgg ttcaaggcct ggaccaacta cgacaactat
    39121 gtcggcgtcg ggacatggac gaagatcggc ctcaacaaca ccgacaccaa cgatcagggc
    39181 gcgttcgacg ccgcaaacaa ccacttcgtg gcacccgcag acggcaccta cctcttcggc
    39241 gcgacgctgc tctacaagat caacgccagc gccacggccc acatgcgcgg gcggctcgtg
    39301 ctgaacggga cgaccgaaat tcgcggctcc ctcggcgaaa tctccgcgac ccacgtctcg
    39361 ctcgccactg ccatctggct gcagacgatg gtcccgctga ctgcgggcga taccgtcgag
    39421 ctgcaggggt atttccgggt cgcggacggc tacttcgcgg ccgaccacac gtccttctgg
    39481 ggctgcaaga tcggctgagc ggcgaaagga ggaaccgatg aacccacccc gatccgaagg
    39541 ctacgtccgc atgccggacg ccgagttcga ggcgatcctg acccgggcgg ctgaggaagg
    39601 cgcgaagcgt gcgcttgccg atgtcggcct cgacggcgac gaggctgcgc tcgacatccg
    39661 cgatctgcgc tcgctggtgg actgtatccg gctggtgcgc cgcaccgcga tgcagactgc
    39721 agttcgcatg atcaccaccg gcgtcgtgct ggcgctgctg gcgggcatcg ccatcaagct
    39781 caagatcttc ggcaacggcc cgtagccgtc gtctcgttcc gatctgtcag cccatcatga
    39841 cccgccctcg aggcgggttt tttcgtttgg aggaccccat gaccacgacc ttccaccgcc
    39901 attggcgtga cgtgccgaag aatgcctggc gctggccgaa cttctcgccc gccgagatcg
    39961 cctgccgagg gaccggcaag ctgctgatca acgaacccgc gctcgacaag ctgcaggcgc
    40021 tgcgcgatcg gctgggcaag ccgctgatcg tccgctcggc ctatcgcagc tccgagcaca
    40081 accgcgccgt tggcggcgcg acccggtcga aacatctcga cggcgcggcc ttcgacatcg
    40141 ccatggcgaa ccacgatccg gtggcgttcg aggcggcagc gcgggcggtg gggttcctcg
    40201 gcttcggttt ctacccgcgc tcgggcttca tccatgtcga tctcggcccg gcacggcagt
    40261 ggggcgagcg cttcccggtc cggccgactc ccttcgctgc cgaaaccccg ccggcgcgcg
    40321 aagtgctggc gcagagccgc accatgaagg gtggcggagc ggccggtgtg gcgacgctgg
    40381 gcgcggcggg cgtcgaggtg gctcgagacg tccttgccga gacccagacc gccatcctgc
    40441 cgcttgtgtc ctatctcgaa acgctgcgct gggtgttcat cgccgtggca ctcgttggca
    40501 tcgtcgtgac catctacgcg cggctcgacg actggaagcg ggggcgtcga tgatcgccgc
    40561 gctgctgggc ggcattgccg ccagcccatg gatgcgggcc gcgctgcgct acggcgccgt
    40621 tggcttcagc gtgcttctgt tcctgctcgc gctccggcgt tccggcgagc gcactggccg
    40681 cctcgccgaa cgctatgaga ccacggagaa gatcaatgat gcccaacgcc ggatgctgga
    40741 ggcggcggct cgccgccctc gcaatcgcga cgagcttgct gaccggctgc gcgacggtcg
    40801 gttctgaaca aaggatcatg gcactttgtc cgccggtcgt ggaatatggt caggagttac
    40861 agacgcgggc cgccgacgaa ctggcgtggt tgccggaagg ctcgatcatc gcggaaatgc
    40921 tgaccgacta cgcagtgatg agagagcagg ctcgggcctg ctctcctgag acaagctagc
    40981 aagagcctga gcgcctgcgg tctgcaatcc gcaccaatat ggcggcaggc agcatgccga
    41041 tcgatcgctg gacgcagcgg cctggtggtg tccctcaccg ttccttgtcg ccaggatcag
    41101 ga
//
