# Supplementary material for: Characterization of the virome of Paracoccus spp. (Alphaproteobacteria) by combined in silico and in vivo approaches
Source: Sci Rep. 2019 May 27;9:7899. doi: 10.1038/s41598-019-44460-4 (PMC6536676; doi:10.1038/s41598-019-44460-4)
Supplement: Supplementary file 2 — Supplementary Dataset 1 [file 41598_2019_44460_MOESM2_ESM.zip › vB_PcoS_PD7.gbk]

LOCUS       NZ_CP020612           150343 bp    DNA              UNK 01-JAN-1980
DEFINITION  Paracoccus contaminans strain RKI 16-01929T=LMG 29738T=CCM 8701T=CIP
            111112T, complete genome.
ACCESSION   NZ_CP020612
VERSION     NZ_CP020612.1
KEYWORDS    .
SOURCE      .
  ORGANISM  .
            .
FEATURES             Location/Qualifiers
     gene            complement(163..546)
                     /locus_tag="pd8_p01"
                     /locus_tag="B0A89_RS12685"
     CDS             complement(163..546)
                     /note="phage serine recombinase associated protein -
                     ParB/RepB/Spo0J family partition protein - TIGR00180
                     (e-3)"
                     /product="phage hypothetical protein"
                     /locus_tag="pd8_p01"
                     /locus_tag="B0A89_RS12685"
                     /protein_id="WP_085378410.1"
     gene            complement(543..1868)
                     /locus_tag="pd8_p02"
                     /locus_tag="B0A89_RS12690"
     CDS             complement(543..1868)
                     /note="Site-specific DNA recombinase related to the DNA
                     invertase Pin - COG1961, smart00857, pfam00239, cd03768"
                     /COG="COG1961"
                     /product="phage serine recombinase"
                     /locus_tag="pd8_p02"
                     /locus_tag="B0A89_RS12690"
                     /protein_id="WP_085378411.1"
     gene            complement(1865..2320)
                     /locus_tag="pd8_p03"
                     /locus_tag="B0A89_RS12695"
     CDS             complement(1865..2320)
                     /note="DUF2924 - pfam11149"
                     /product="phage hypothetical protein"
                     /locus_tag="pd8_p03"
                     /locus_tag="B0A89_RS12695"
                     /protein_id="WP_085378412.1"
     gene            complement(2317..2517)
                     /locus_tag="pd8_p04"
                     /locus_tag="B0A89_RS12700"
     CDS             complement(2317..2517)
                     /note="phage hypothetical protein"
                     /product="phage hypothetical protein"
                     /locus_tag="pd8_p04"
                     /locus_tag="B0A89_RS12700"
     gene            complement(2666..4873)
                     /locus_tag="pd8_p05"
                     /locus_tag="B0A89_RS12705"
     CDS             complement(2666..4873)
                     /note="ATP-dependent exoDNAse (exonuclease V), alpha
                     subunit, helicase superfamily I - COG0507, PRK10875,
                     helicase, putative, RecD/TraA family - TIGR01448"
                     /product="ATP-dependent exonuclease V subunit alpha"
                     /locus_tag="pd8_p05"
                     /locus_tag="B0A89_RS12705"
                     /protein_id="WP_085378414.1"
     gene            complement(4910..5587)
                     /locus_tag="pd8_p06"
                     /locus_tag="B0A89_RS12710"
     CDS             complement(4910..5587)
                     /note="Phage repressor protein C, contains Cro/C1-type HTH
                     and peptisase s24 domains - COG2932, cd06529, smart00530,
                     pfam00717"
                     /COG="COG2932"
                     /product="phage repressor protein C"
                     /locus_tag="pd8_p06"
                     /locus_tag="B0A89_RS12710"
                     /protein_id="WP_085378415.1"
     gene            5698..6381
                     /locus_tag="pd8_p07"
                     /locus_tag="B0A89_RS12715"
     CDS             5698..6381
                     /note="phage hypothetical protein"
                     /product="phage hypothetical protein"
                     /locus_tag="pd8_p07"
                     /locus_tag="B0A89_RS12715"
                     /protein_id="WP_085378416.1"
     gene            6580..6846
                     /locus_tag="pd8_p08"
                     /locus_tag="B0A89_RS12720"
     CDS             6580..6846
                     /note="HTH domain - pfam12728"
                     /product="putative phage transcriptional regulator"
                     /locus_tag="pd8_p08"
                     /locus_tag="B0A89_RS12720"
                     /protein_id="WP_085378417.1"
     gene            6840..7193
                     /locus_tag="pd8_p09"
                     /locus_tag="B0A89_RS12725"
     CDS             6840..7193
                     /note="phage hypothetical protein"
                     /product="phage hypothetical protein"
                     /locus_tag="pd8_p09"
                     /locus_tag="B0A89_RS12725"
                     /protein_id="WP_085378418.1"
     gene            7193..7711
                     /locus_tag="pd8_p10"
                     /locus_tag="B0A89_RS12730"
     CDS             7193..7711
                     /note="phage hypothetical protein"
                     /product="phage hypothetical protein"
                     /locus_tag="pd8_p10"
                     /locus_tag="B0A89_RS12730"
                     /protein_id="WP_085378419.1"
     gene            7816..8673
                     /locus_tag="pd8_p11"
                     /locus_tag="B0A89_RS12735"
     CDS             7816..8673
                     /note="AAA domain - pfam13479, COG1120"
                     /COG="COG1120"
                     /product="phage ATP-binding protein"
                     /locus_tag="pd8_p11"
                     /locus_tag="B0A89_RS12735"
                     /protein_id="WP_085378420.1"
     gene            8695..9462
                     /locus_tag="pd8_p12"
                     /locus_tag="B0A89_RS12740"
     CDS             8695..9462
                     /note="DNA polymerase III subunit gamma and tau - PRK14951
                     (e-3)"
                     /product="phage hypothetical protein"
                     /locus_tag="pd8_p12"
                     /locus_tag="B0A89_RS12740"
                     /protein_id="WP_085378421.1"
     gene            9560..9745
                     /locus_tag="pd8_p13"
                     /locus_tag="B0A89_RS12745"
     CDS             9560..9745
                     /note="phage hypothetical protein"
                     /product="phage hypothetical protein"
                     /locus_tag="pd8_p13"
                     /locus_tag="B0A89_RS12745"
                     /protein_id="WP_085378930.1"
     gene            9703..10113
                     /locus_tag="pd8_p14"
                     /locus_tag="B0A89_RS12750"
     CDS             9703..10113
                     /note="phage hypothetical protein"
                     /product="phage hypothetical protein"
                     /locus_tag="pd8_p14"
                     /locus_tag="B0A89_RS12750"
                     /protein_id="WP_085378422.1"
     gene            10124..10972
                     /locus_tag="pd8_p15"
                     /locus_tag="B0A89_RS12755"
     CDS             10124..10972
                     /note="phage hypothetical protein"
                     /product="phage hypothetical protein"
                     /locus_tag="pd8_p15"
                     /locus_tag="B0A89_RS12755"
                     /protein_id="WP_085378423.1"
     gene            10972..11724
                     /locus_tag="pd8_p16"
                     /locus_tag="B0A89_RS12760"
     CDS             10972..11724
                     /note="phage hypothetical protein"
                     /product="phage hypothetical protein"
                     /locus_tag="pd8_p16"
                     /locus_tag="B0A89_RS12760"
                     /protein_id="WP_085378424.1"
     gene            11717..13036
                     /locus_tag="pd8_p17"
                     /locus_tag="B0A89_RS12765"
     CDS             11717..13036
                     /note="ATP-dependent exoDNAse (exonuclease V), alpha
                     subunit, helicase superfamily I - COG0507, helicase,
                     putative, RecD/TraA family - TIGR1448, UvrD-like helicase
                     C-terminal domain - pfam13538"
                     /product="exodeoxyribonuclease V"
                     /locus_tag="pd8_p17"
                     /locus_tag="B0A89_RS12765"
                     /protein_id="WP_085378425.1"
     gene            13092..15665
                     /locus_tag="pd8_p18"
                     /locus_tag="B0A89_RS12770"
     CDS             13092..15665
                     /note="Predicted P-loop ATPase and inactivated derivatives
                     - COG5545, Virulence-associated protein E - pfam05272"
                     /product="P-loop ATPase"
                     /locus_tag="pd8_p18"
                     /locus_tag="B0A89_RS12770"
                     /protein_id="WP_085378426.1"
     gene            complement(15741..16625)
                     /locus_tag="pd8_p19"
                     /locus_tag="B0A89_RS12775"
     CDS             complement(15741..16625)
                     /note="phage hypothetical protein"
                     /product="phage hypothetical protein"
                     /locus_tag="pd8_p19"
                     /locus_tag="B0A89_RS12775"
                     /protein_id="WP_085378427.1"
     gene            17280..17783
                     /locus_tag="pd8_p20"
                     /locus_tag="B0A89_RS12780"
     CDS             17280..17783
                     /note="phage hypothetical protein"
                     /product="phage hypothetical protein"
                     /locus_tag="pd8_p20"
                     /locus_tag="B0A89_RS12780"
                     /protein_id="WP_085378931.1"
     gene            17780..17980
                     /locus_tag="pd8_p21"
                     /locus_tag="B0A89_RS12785"
     CDS             17780..17980
                     /note="phage hypothetical protein"
                     /product="phage hypothetical protein"
                     /locus_tag="pd8_p21"
                     /locus_tag="B0A89_RS12785"
                     /protein_id="WP_085378428.1"
     gene            17973..18419
                     /locus_tag="pd8_p22"
                     /locus_tag="B0A89_RS12790"
     CDS             17973..18419
                     /note="phage hypothetical protein"
                     /product="phage hypothetical protein"
                     /locus_tag="pd8_p22"
                     /locus_tag="B0A89_RS12790"
                     /protein_id="WP_085378429.1"
     gene            18822..20141
                     /locus_tag="pd8_p23"
                     /locus_tag="B0A89_RS12795"
     CDS             18822..20141
                     /note="contains ParB-like nuclease domain - COG1475,
                     cd16403"
                     /COG="COG0863"
                     /product="N4-cytosine or N6-adenine DNA methyltransferase"
                     /locus_tag="pd8_p23"
                     /locus_tag="B0A89_RS12795"
                     /protein_id="WP_085378430.1"
     gene            20141..21142
                     /locus_tag="pd8_p24"
                     /locus_tag="B0A89_RS12800"
     CDS             20141..21142
                     /note="Site-specific DNA-cytosine methylase - COG0270,
                     Cytosine-C5 specific DNA methylases - cd00315, pfam00145,
                     TIGR00675"
                     /product="DNA (cytosine-5-)-methyltransferase"
                     /COG="COG0270"
                     /locus_tag="pd8_p24"
                     /locus_tag="B0A89_RS12800"
                     /protein_id="WP_085378431.1"
     gene            21139..21354
                     /locus_tag="pd8_p25"
                     /locus_tag="B0A89_RS12805"
     CDS             21139..21354
                     /note="phage hypothetical protein"
                     /product="phage hypothetical protein"
                     /locus_tag="pd8_p25"
                     /locus_tag="B0A89_RS12805"
                     /protein_id="WP_085378432.1"
     gene            complement(21464..22537)
                     /locus_tag="pd8_p26"
                     /locus_tag="B0A89_RS12810"
     CDS             complement(21464..22537)
                     /note="NADP(H)-dependent alcohol dehydrogenases - cd08285,
                     Threonine dehydrogenase or related Zn-dependent
                     dehydrogenase - COG1063, PRK05396, TIGR00692"
                     /product="NADP(H)-dependent alcohol dehydrogenase"
                     /locus_tag="pd8_p26"
                     /locus_tag="B0A89_RS12810"
                     /protein_id="WP_085378433.1"
     gene            complement(22701..23273)
                     /locus_tag="pd8_p27"
                     /locus_tag="B0A89_RS12815"
     CDS             complement(22701..23273)
                     /note="DUF3489 - pfam11994"
                     /product="phage hypothetical protein"
                     /locus_tag="pd8_p27"
                     /locus_tag="B0A89_RS12815"
                     /protein_id="WP_085378434.1"
     gene            complement(23363..23587)
                     /locus_tag="pd8_p28"
                     /locus_tag="B0A89_RS12820"
     CDS             complement(23363..23587)
                     /note="phage hypothetical protein"
                     /product="phage hypothetical protein"
                     /locus_tag="pd8_p28"
                     /locus_tag="B0A89_RS12820"
                     /protein_id="WP_085378435.1"
     gene            23699..24295
                     /locus_tag="pd8_p29"
                     /locus_tag="B0A89_RS12825"
     CDS             23699..24295
                     /note="putative phage terminase small subunit"
                     /product="phage hypothetical protein"
                     /locus_tag="pd8_p29"
                     /locus_tag="B0A89_RS12825"
                     /protein_id="WP_085378436.1"
     gene            24243..26255
                     /locus_tag="pd8_p30"
                     /locus_tag="B0A89_RS12830"
     CDS             24243..26255
                     /note="phage terminase large subunit GpA - pfam05876,
                     COG5525"
                     /COG="COG5525"
                     /product="phage terminase large subunit"
                     /locus_tag="pd8_p30"
                     /locus_tag="B0A89_RS12830"
                     /protein_id="WP_085378437.1"
     gene            26259..26474
                     /locus_tag="pd8_p31"
                     /locus_tag="B0A89_RS12835"
     CDS             26259..26474
                     /note="phage hypothetical protein"
                     /product="phage hypothetical protein"
                     /locus_tag="pd8_p31"
                     /locus_tag="B0A89_RS12835"
                     /protein_id="WP_085378438.1"
     gene            26479..27993
                     /locus_tag="pd8_p32"
                     /locus_tag="B0A89_RS12840"
     CDS             26479..27993
                     /note="phage portal protein - pfam05136, TIGR01539,
                     COG5511"
                     /COG="COG5511"
                     /product="phage portal protein"
                     /locus_tag="pd8_p32"
                     /locus_tag="B0A89_RS12840"
                     /protein_id="WP_085378439.1"
     gene            27929..29038
                     /locus_tag="pd8_p33"
                     /locus_tag="B0A89_RS12845"
     CDS             27929..29038
                     /note="Periplasmic serine protease, ClpP class - COG0616,
                     cd07022; peptidase family S49 - pfam01343"
                     /product="phage serine protease ClpP"
                     /locus_tag="pd8_p33"
                     /locus_tag="B0A89_RS12845"
                     /protein_id="WP_085378932.1"
     gene            29042..29407
                     /locus_tag="pd8_p34"
                     /locus_tag="B0A89_RS12850"
     CDS             29042..29407
                     /note="Bacteriophage lambda head decoration protein D -
                     pfam02924"
                     /product="phage head decoration protein"
                     /locus_tag="pd8_p34"
                     /locus_tag="B0A89_RS12850"
                     /protein_id="WP_085378440.1"
     gene            29458..30471
                     /locus_tag="pd8_p35"
                     /locus_tag="B0A89_RS12855"
     CDS             29458..30471
                     /note="Phage major capsid protein E - pfam03864"
                     /product="phage major capsid protein E"
                     /locus_tag="pd8_p35"
                     /locus_tag="B0A89_RS12855"
                     /protein_id="WP_085378441.1"
     gene            30471..30782
                     /locus_tag="pd8_p36"
                     /locus_tag="B0A89_RS12860"
     CDS             30471..30782
                     /note="phage hypothetical protein"
                     /product="phage hypothetical protein"
                     /locus_tag="pd8_p36"
                     /locus_tag="B0A89_RS12860"
                     /protein_id="WP_085378442.1"
     gene            30789..31409
                     /locus_tag="pd8_p37"
                     /locus_tag="B0A89_RS12865"
     CDS             30789..31409
                     /note="phage hypothetical protein"
                     /product="phage hypothetical protein"
                     /locus_tag="pd8_p37"
                     /locus_tag="B0A89_RS12865"
                     /protein_id="WP_085378443.1"
     gene            31433..32107
                     /locus_tag="pd8_p38"
     CDS             31433..32107
                     /note="zinc-finger of acetyl-transferase ESCO - pfam13878
                     (e-4)"
                     /product="phage hypothetical protein"
                     /locus_tag="pd8_p38"
     gene            32198..32578
                     /locus_tag="pd8_p39"
                     /locus_tag="B0A89_RS12870"
     CDS             32198..32578
                     /note="HNH nucleases - cd00085, smart00507, pfam01844 (all
                     e-3)"
                     /product="phage HNH endonuclease"
                     /locus_tag="pd8_p39"
                     /locus_tag="B0A89_RS12870"
                     /protein_id="WP_085378444.1"
     gene            32690..33109
                     /locus_tag="pd8_p40"
                     /locus_tag="B0A89_RS12875"
     CDS             32690..33109
                     /note="originally annotated as acyl-CoA transferase"
                     /product="phage hypothetical protein"
                     /locus_tag="pd8_p40"
                     /locus_tag="B0A89_RS12875"
                     /protein_id="WP_085378445.1"
     gene            33133..34077
                     /locus_tag="pd8_p41"
                     /locus_tag="B0A89_RS12880"
     CDS             33133..34077
                     /note="phage hypothetical protein"
                     /product="phage hypothetical protein"
                     /locus_tag="pd8_p41"
                     /locus_tag="B0A89_RS12880"
                     /protein_id="WP_085378446.1"
     gene            34080..34535
                     /locus_tag="pd8_p42"
                     /locus_tag="B0A89_RS12885"
     CDS             34080..34535
                     /note="phage hypothetical protein"
                     /product="phage hypothetical protein"
                     /locus_tag="pd8_p42"
                     /locus_tag="B0A89_RS12885"
                     /protein_id="WP_085378447.1"
     gene            34532..34795
                     /locus_tag="pd8_p43"
                     /locus_tag="B0A89_RS12890"
     CDS             34532..34795
                     /note="phage hypothetical protein"
                     /product="phage hypothetical protein"
                     /locus_tag="pd8_p43"
                     /locus_tag="B0A89_RS12890"
                     /protein_id="WP_085378448.1"
     gene            34840..37257
                     /locus_tag="pd8_p44"
                     /locus_tag="B0A89_RS12895"
     CDS             34840..37257
                     /note="Lambda phage tail tape-measure protein - pfam09718,
                     COG5281, TIGR02675"
                     /COG="COG5281"
                     /product="phage tail tape measure protein"
                     /locus_tag="pd8_p44"
                     /locus_tag="B0A89_RS12895"
                     /protein_id="WP_085378449.1"
     gene            37267..37893
                     /locus_tag="pd8_p45"
                     /locus_tag="B0A89_RS12900"
     CDS             37267..37893
                     /note="originally annotated as glycoside hydrolase family
                     24, DUF2460 - pfam09343, COG5448, TIGR02217"
                     /product="phage hypothetical protein"
                     /locus_tag="pd8_p45"
                     /locus_tag="B0A89_RS12900"
                     /protein_id="WP_085378450.1"
     gene            37890..38774
                     /locus_tag="pd8_p46"
                     /locus_tag="B0A89_RS12905"
     CDS             37890..38774
                     /note="originally annotated as beta tubulin, DUF2163 -
                     pfam09931, TIGR002218, COG5449, pfam09356"
                     /product="phage hypothetical protein"
                     /locus_tag="pd8_p46"
                     /locus_tag="B0A89_RS12905"
                     /protein_id="WP_085378451.1"
     gene            38771..39214
                     /locus_tag="pd8_p47"
                     /locus_tag="B0A89_RS12910"
     CDS             38771..39214
                     /note="Cell wall-associated hydrolase, NlpC family -
                     COG0791, TIGR02219, pfam00877"
                     /COG="COG0791"
                     /product="phage NplC family hydrolase"
                     /locus_tag="pd8_p47"
                     /locus_tag="B0A89_RS12910"
                     /protein_id="WP_085378452.1"
     gene            39317..39754
                     /locus_tag="pd8_p48"
                     /locus_tag="B0A89_RS12915"
     CDS             39317..39754
                     /note="YCII-related domain - pfam03795, UCP - COG3795"
                     /COG="COG3795"
                     /product="YciI family protein"
                     /locus_tag="pd8_p48"
                     /locus_tag="B0A89_RS12915"
                     /protein_id="WP_085378453.1"
     gene            39809..41065
                     /locus_tag="pd8_p49"
                     /locus_tag="B0A89_RS12920"
     CDS             39809..41065
                     /note="Predicted RNA polymerase sigma factor, contains
                     C-terminal TPR domain - COG4941, TIGR02937, PRK11924"
                     /COG="COG4941"
                     /product="RNA polymerase sigma factor"
                     /locus_tag="pd8_p49"
                     /locus_tag="B0A89_RS12920"
                     /protein_id="WP_085378454.1"
     gene            41209..42411
                     /locus_tag="pd8_p50"
                     /locus_tag="B0A89_RS12925"
     CDS             41209..42411
                     /note="esterase, PHB depolymerase family - TIGR01840"
                     /product="putative polyhydroxybutyrate depolymerase"
                     /locus_tag="pd8_p50"
                     /locus_tag="B0A89_RS12925"
                     /protein_id="WP_085378455.1"
     gene            42515..46480
                     /locus_tag="pd8_p51"
                     /locus_tag="B0A89_RS12930"
     CDS             42515..46480
                     /note="GTA TIM-barrel-like domain - pfam13547, pfam13550"
                     /product="phage tail protein"
                     /locus_tag="pd8_p51"
                     /locus_tag="B0A89_RS12930"
                     /protein_id="WP_085378456.1"
     gene            46491..48413
                     /locus_tag="pd8_p52"
                     /locus_tag="B0A89_RS12935"
     CDS             46491..48413
                     /note="DUF2793 - pfam10983"
                     /product="phage hypothetical protein"
                     /locus_tag="pd8_p52"
                     /locus_tag="B0A89_RS12935"
                     /protein_id="WP_085378457.1"
     gene            complement(48448..49467)
                     /locus_tag="pd8_p53"
                     /locus_tag="B0A89_RS12940"
     CDS             complement(48448..49467)
                     /note="Medium chain dehydrogenases/reductase
                     (MDR)/zinc-dependent alcohol dehydrogenase-like family -
                     cd08276, NADPH:quinone reductase or related Zn-dependent
                     oxidoreductase - COG0604, TIGR02824"
                     /product="putative NADPH:quinone reductase"
                     /locus_tag="pd8_p53"
                     /locus_tag="B0A89_RS12940"
                     /protein_id="WP_085378458.1"
     gene            49521..49691
                     /locus_tag="pd8_p54"
     CDS             49521..49691
                     /note="phage hypothetical protein"
                     /product="phage hypothetical protein"
                     /locus_tag="pd8_p54"
     gene            49688..49975
                     /locus_tag="pd8_p55"
                     /locus_tag="B0A89_RS12945"
     CDS             49688..49975
                     /note="phage hypothetical protein"
                     /product="phage hypothetical protein"
                     /locus_tag="pd8_p55"
                     /locus_tag="B0A89_RS12945"
                     /protein_id="WP_085378459.1"
     gene            50049..50723
                     /locus_tag="pd8_p56"
                     /locus_tag="B0A89_RS12950"
     CDS             50049..50723
                     /note="Peptidase M15 - pfam08291, COG3108"
                     /COG="COG3108"
                     /product="phage peptidase M15"
                     /locus_tag="pd8_p56"
                     /locus_tag="B0A89_RS12950"
                     /protein_id="WP_085378460.1"
     gene            50720..50977
                     /locus_tag="pd8_p57"
                     /locus_tag="B0A89_RS12955"
     CDS             50720..50977
                     /note="phage hypothetical protein"
                     /product="phage hypothetical protein"
                     /locus_tag="pd8_p57"
                     /locus_tag="B0A89_RS12955"
                     /protein_id="WP_085378461.1"
     gene            50886..51143
                     /locus_tag="pd8_p58"
                     /locus_tag="B0A89_RS12960"
     CDS             50886..51143
                     /note="phage hypothetical protein"
                     /product="phage hypothetical protein"
                     /locus_tag="pd8_p58"
                     /locus_tag="B0A89_RS12960"
                     /protein_id="WP_085378462.1"
BASE COUNT     8077 a  17524 c  17370 g   8217 t
ORIGIN
        1 aaactcaacc ggcaaatcac tgtcatcgcg gctgcgtttc tccagagagg caaccgcacc
       61 ttcgcaatct tccacggacg acctccttaa ggaagtgttt tcatggcgta agcggcgggc
      121 tgcgaaagca tttcgtcgcg aacctcgcga tgaagttggc gttcagccaa agtgcagcgc
      181 ctgctttccc cactccaccg gaaacgaaac cagcacgcgc gcgagcgtca cctccggtcc
      241 cggcctgccg tccaggatcg cctcgacggt ttcgggggcg agcagtgtca ggcgcaggat
      301 gcggttcata tatgagggcg cgatcccctc gcgctctgcc agttcgacga tggtcgtgaa
      361 ctcgcccgaa tccagcatcc gcttccagcg gaaggcgcgc gccagcgcct tgaccagcgt
      421 gttgtcggtc cggcgtggct gcgtagtgcc tacgggcagt tgcatctcct tccgcccgcc
      481 gcgcttcacg aggcggaacg ggacgtggag cgtcacggtc tcgggaaccg gcgtgccgcg
      541 ggtcatgcgg tcgctgccat gtctccggcc agcatctcgc gcgcgaggcc gccgagccca
      601 tccatacgga gccggacgtt gagcccatcc gtgccgatgt ccacccgctc gaccagcagc
      661 gccacgatgc gggcctgctc ggcggggaac agttcgtccc acagcgggtc gagctgctgc
      721 agggccgcac gcgcgtcggc ctcggtgatg tcgtcagcat ggacgcgcgc cgccctccaa
      781 gtccccgcca caatctcggg ctggcggaac acggcgcgga actggtcgat gacggcggcc
      841 tcgatctcgc ctgcgggcac gcggccgacc gggcacgacc cggctccatg cttcagcacg
      901 gtttggctga catagtaccg gtacagcctg tcgcccttgc gggtgtgcgt cggcgagaat
      961 gccgcgccgt cgggtccgaa cagcagcccc ttcaacagcg cgggcgtctc ggcgcgggtc
     1021 cgtgcggcgc gcttgcgtgg gctttcctgc aagatggcgt ggacgcggtc ccaagtctcg
     1081 cgatcgatga tggcgtcgtg ctcgccggga tagctgtcgc ccttgtggac cgcctcgccg
     1141 atgtaggcgc ggttgctcag catccgatag atgtatttct tgtctatccg gttgccgcgc
     1201 ggcgtccgga tgccgcgtgc gccgacctct cgcgccagtt ccgtgcagga cccgatctcg
     1261 aggaagcggg cgaagatcca gcggacctgt tcggccgcct cctcgtcggt gatcagcttc
     1321 cgggcttcca cccgataacc atggggcggc acgcccccca tccacttgcc cttctttcgg
     1381 ctcgcggcga ccttgtcgcg gatgcgctcg gccgtcacct cgcgctcaaa ctgggcgaac
     1441 gagagcagga tgttcagcgt cagccgcccc atcgacgtgg tcgtgttgaa cgactgcgtg
     1501 accgagacga acgtcacgcc gttcctgtcg aacacctcga ccagcttggc gaagtcggcc
     1561 agcgaccgcg acagtcggtc gatcttgtag accaccacca cgtcgaccaa accgtcctcg
     1621 atgtcctcca gcagccgctt caatccaggg cgttccagcg tgccgccaga gatgccgccg
     1681 tcgtcatact gatcgcggac aagaacccag ccctcggacc gctggctggc gatataggct
     1741 tcgcaggcct cgcgctgggc gtggagcgag ttgaagtcct gctccagccc ttcctcggag
     1801 gatttccggg tgtagaccgc acagcgcagc ttgcggacga ccttcgattt ttcgggcggc
     1861 ttcgtcatgt ccgccccctg tggttcttca gcccgaagaa ggtccacccg ttccaacgcg
     1921 tgccggtgat ggcgcgggcg atagcggaca gcgacttgta gggccgcccc tgccattcga
     1981 atccgtcggc ggtgacggtg acgatctgct cgacgccctg ccattcgcgc agcagccgcg
     2041 tgccggtgat cgggcggtcg cgatcggcgc ggatgccccg cttctttcgg tcgccgccgt
     2101 ccagttcctc gcccagccgt tcaagccgcc ggatcgtctc cggcttcagc ccgccatagg
     2161 ccagttcctg gatgcggtag gccaggcggg actcgaggta gcgccggttg aacggcggcg
     2221 gctcgctgtc gaacaggtcg cgccactgtt gcttcaggtc gggcgtcggc gtggtcttga
     2281 gcgcggccaa gcgcgcgggg atgggatcgg gcttgttcat gcatttctcc ggtgcgttgg
     2341 ggttgcatga cggcattggt cgggcggata gtgtaggcaa ctttctccag ctttgtcaga
     2401 tacttcgacc gtctcccgca accgcaaccg aacgaggccg agcgccagca ggccgcaaag
     2461 ctccgcgcgg cgttcagtgg cggtcatccg gtcaggcagc aggggatttg agcccatccg
     2521 tgggtatttc agagcgtttc gcatgagaga aacgctagcc acgcgacgcg ccgaaacaat
     2581 cgagatcaat gcgttatggg agttctgcgc aagccctcgc agctggtggg agacggcgac
     2641 ttccggcgag ttccccggta gcccgctaac gatccccgcc ggtgccggac tggcggtcat
     2701 ccgacgccag ccattcatcg agctttgacc agcgccgccg ccccgacacg tttttcacgg
     2761 cgatcgccac cgccttcttc tggccgacca gcaccacgag cttcttgccg cgcgtgacgc
     2821 cggtatagat caggttgcgc tgcagcatgg cgtagtgctg cgtcatgacc gggatgacca
     2881 cggccgggta ttccgatccc tggctcttgt ggatggtggc cgcataggct ggcaccagcg
     2941 tgtcgagctc gccaaaggcg aaggtcactg cgcgaccgtc gaaatccacg gagagttcgc
     3001 cctcgtcgag gtcgacatcg tcgatcatgc cgatgtcccc gttgtagacg tccttgtcgt
     3061 agtcgttctc gatctgcatg accttgtcgc ccggcgcgaa ggtccagcca aatcgctcga
     3121 cacgcttgtc gcccgccggg ttcagggccg cctgcaactc gatgttgagg gaacgggcgc
     3181 ccacgccacc acggttcatg gggcacagga cctggatatc cctgatcgga tcgaagccga
     3241 agcggcgcgg gatgcgtctg gcgacgagct cgacgatccg ggcgacggcc tcttccggat
     3301 ccgccgccgg gacgaaatag aaatccgccg catcacctgg gggtgacaga tccggcatgt
     3361 gcccggcatt gatggcatgc gccgtcgtga tgatcttgct ctgggccgcc tggcggaaca
     3421 cctcggtcag ccgcaccacc ggcaccgcgc ccgaggcgat gatatccgcc aggacctggc
     3481 cggggccgac ggagggcagc tggtcgatgt cgcccacgat cagaagcgcg gcattgctcg
     3541 gcacagcctt caggagcgat tgcatcagca tcacatccac catcgagctt tcgtcgatca
     3601 ccagcagatc gcagtcgagc gggttgtcct ggtcccgctt gaagccgaac gccttcgggt
     3661 caaactcgag cagccgatgg atggtcttgg cctccatgcc ggtggcttcc gtcatgcgcc
     3721 tggccgctcg gcctgtgggc gcgcagagca ggagcctgac gcctttcgcc gccaggatgc
     3781 gcaggatgga attcacgatg gttgtcttgc cgacgccggg accgccggtg atcaccatgg
     3841 ccttggaccg cagcgccagc cggatcgcct cggcctggct ggctgcgagt gtgagaccgg
     3901 tcttctgttc gatccacgga agcgccttat cggtatcgat ctttgtccac gacaaccggc
     3961 cggtgccgat ccgcttcagc tgctcggcaa tcccacgttc ggcgaggtag agccccgtca
     4021 ggaagatgca gtccgcttcc ccgaccctgt cggccgtgac cgtctcttcg gcgagttcct
     4081 cgagcagggc gctctcgatc agcggcgcgg ggacttcgag aagcttctct gccaggccga
     4141 tcagctctgc gcggggcagg ccgcaatggc cgtctcccat ggcctcggtc agcgcgtagg
     4201 aaatcccggc gcgcaccctg atcatcgcgc tcttctcgat gccgagcttc tcggcgatcg
     4261 tgtcagccgt ccgaaacccg atgccgcgga tgtccctggc cagctggtag ggattctcgc
     4321 tcatgacctg cacggcatcc gtgccgtagg tcttgaagat ccgcacggcg cgcgcggtgc
     4381 ccacgccatg ctggtggagg aataccatga tctcccggat ggtcttctgg tccgcccagc
     4441 ctgacgtgat cctcgcggca cgtacggggc cgatgccctc gacttcgcgc agccgctcgg
     4501 gggtcgcctc gatgatgtcg aagacgtctg tcccgaactg cttcaccagt cgccgcgcgt
     4561 agaccggtcc gatcccgcgg atcatgcccg agccgaggta cttctcgatc ccctcgatgg
     4621 tcgacggcgc cgatgtcttc aggaaatgcg ccttgaactg caggccgtga ttgcggtcgt
     4681 tcagccagct cccggaggcg gtgatccact cgccggccga gatcatcgcg gcgtgtccga
     4741 ccgtcgtgac gaggtcccga tgcccccgtg ccttcacgcg cagcacgcag aatccgttct
     4801 cgctgctgtg gtaggtcacc cgctccacga gcccggcgag gacctcggtc gggttctcgg
     4861 cctgtgacct cattcacccc ctccggcggc cgatgtccgc cgtgggcgct cagatttccc
     4921 ggccatacca gcggacccgt ccgatgatgt tgacctcttc ggaggtgcat tcataggggc
     4981 tgtagtgagg attgtcggag atgatgcgca cgcggggcgg gtcgctgttc gggatgtgct
     5041 cgagccgctt ggccaccagc cccatgccgt cgtccagtac gaagatgccc ggcgggttgg
     5101 gggctcggcg tgtcatgtct accagcaccg tgtcgccgct cagcaacgtg ggcgccatgc
     5161 tgtcgccctg cacatgcatg atgcgcaact gggacggggt ggacctgagg ttgtgccgga
     5221 tccaggaccg gcggaagtga tacgcccggc ctggcgtatc gccgtcctcg gtcacgaccg
     5281 caccgccccc catcgaaggg cggggcgtgg catgcgcgat cgccacgaag gcgtcgtcgg
     5341 gattctcgac gaagggtgag gcgccctcca cctcgccgat gccgtggatc agccagtccc
     5401 gatccacctt cagcacacgg gcgatcccgg cgagacggtc gagaccggga cgcgccgagc
     5461 gtccgcgcag gatgtcgtag acgaaggagc ggttcacccc ggccatctcc gcgacatgag
     5521 cgggagcgag gcccagctgc gcggcgcgcg ccctgaggcg gtcggcgagc gtatggtgct
     5581 cgggcatcgt gtctcacctg cctgcggata atgttggatc agacaggatt gatgagagca
     5641 cgtcaagcgg gttagaacac aaccggaaca tgtggtgcaa ggaccgaagg ggagcagatg
     5701 cacatcgaca agctctattt cacgcttccc gagatcctcg agcgctggtc catctccgat
     5761 tccgacctca tctaccttgc ggagaacgac aggctgcgcc tctcggtgcg ggtctacagg
     5821 gtccacatcg agttcggcgc cttcgaggag accgtggacg gcgagcctgt ccggatcccc
     5881 cgggagcagg cgcgatacag cggcctgctc gacctgcacg cccacgacgt ccaccagctt
     5941 ttccgttgcg gcgaggtcca cctcagtcac ttccgcacgc cgaaggccga ccacgccacg
     6001 ctccggggcg aggtcgcgcc ggtcctggtg ctcatcgggg atctgctgct gaggcgcgaa
     6061 gaacgcgatc ggttcgagat ccagaccggt ttctctgccg ctgtcgagca ggaggaagag
     6121 cgcgtcctga tcgcctcggc cgactatcag gaggttcact gcaacggcca ccgcttcaag
     6181 ctcggaccga tccaggccga agtagttcgc gccctgcatg aggccgcggg tcgcggcgag
     6241 tcctggcaga acggcaaggt catcctttcc ggcgccggct cgcgcagcct gcgcatggcg
     6301 gatgtcttca agtcgcaggc gaactggcgt tccctgatcc gttcggatgg ccggggcggc
     6361 taccggctga acctcgactg aggccctctc cgcggctccg ccgtgggcgc gcgaggggga
     6421 tgagtggggg atggtggggg atgagggcgc cctgcccgcg gctggagccc tgtcccgcaa
     6481 ggagttcccg atccccctcc gcatcccccg acgatcctga cgacatccca cagcgcgatc
     6541 cggcatcttc tcctcaacga cgaacacgag gagacaccga tgctgcagag gcattgcctg
     6601 aaccagaagg agttggcccg gcgctggggc atttcccacc ggacgctgga acgctggcgc
     6661 tacggcggcc agggaccggc cttcctcaag cttggcgggc gcgtgctcta ccggctcggc
     6721 gacgtcgaag ccttcgagca gagccagctc cagcgtgcgc tgaagatcag cgacgccgtc
     6781 gcgcgcgctg gccacacgcc ccgccgtctg accggggacc cggcgcgggc cgcacgagta
     6841 tgctgatggt cgccgcgatc cctgtccgcg cccctgtggc gatgccgaag ctcaccgagg
     6901 tcgagctcta cgcctggatc gcacaggccg aggctggcgc tcggctcgag tatcaccgcg
     6961 gctttctggg gatcgacgtc acggcggtga tttcgacctt gctggagtct gagcgccgcc
     7021 agctcgccga tctcggtcag gccgcacggg gcgccttcga gaagggcctc gtacacctcg
     7081 tgcaggagcg cgtgggcccc gaccgctttg cctacatcgc cgtcgcccga cccagaccca
     7141 aggccgccgc tacctcgctc tcggcgctgc tcctcgaaga gcgcgccgcg tgatggctct
     7201 gccaatgcct tccaacggag accccgtcat gccgcacccc gacaacgctc cccgtttcga
     7261 cgatctcgaa cgcttcgccc ttggcgatat cgcggccctg ccgcccgaca tgttgctgga
     7321 cctgcagacg acgtcgcaca ccgagaccgc ccgcgtgaag cggctgcggg accgactcga
     7381 ggccgggatc gcgcagcgct acgaggcggc cgccgcgacc gagcgggccg cgcagggcaa
     7441 gaccagcggc accgtgcggg tcgaggacga gggcgtcgtg atcgtcgcgg acctgccgaa
     7501 gaaggtgtcg tgggatcagg atcggctcgc cgtcatggcc gagcgcatcc gcgccgccgg
     7561 cgacgatccg accgagtatc tcgagatcgc ctaccgcgtg cccgagctgc gctacggcgc
     7621 ctggccagcg gcgatgcgcg agggcttcgc ggacgcgcgc agcgagacca ccggcaaacc
     7681 cgtcttccgg ctcgaggctc gagtccggtg acgcgcggcg gcgggacgcc cggtcggcaa
     7741 cgccgggcag gttccccttc ggcacccggt cacccccgcc gccgcgcacc ctgaattcac
     7801 accccggaga accccatggc ctttcgcatc atcaccgccg acgaacggct ctcggccgcc
     7861 gagaacaaga cctccctcgc catcttcggc ccgcccggcg tcggcaagac cacccttctg
     7921 aagacgctgc ccgcggagga gaccgtctgc ctcgatctcg aagccggcat gaaatcggtg
     7981 caggactggc gcggggcctc gatcccggtg cgcagcttca ccgacttccg cgatctggtc
     8041 gtgctgatcg gcggagcgga cccggcccag cacccgcagt cctggtacgg caccgagcgc
     8101 catgcctggc tgcaggcgca gcaccgcgac agcggcatcg aggcgttcct cgcgtcgaag
     8161 cgcatcgttt tcgtcgactc gatcaccgac ctgacgcgcc aggccatggc ctatgcccgc
     8221 cagcagccgg aagccttctc cgaccggacc ggcaagccgg acgtgcgcgg cgcctacgga
     8281 ttgctgggcc gcgaggtgat ccaagcgctg aagcacctcc aacacgcccg cggcaagacg
     8341 gtgatcttcg tcggcgtgct ggaaaaggtc accgacgagt tcggcacagt cacctggcag
     8401 ccgcagatgg agggcagcaa ggcgggccgg gaactgcccg gcatcgtcga tcaggtggtc
     8461 tcgatgcagc tgttcgcccc agacgcggaa ggtgactggc ttctcgacgg caccggcacc
     8521 gaacgccgcc tcgtctgccg ttccggcaat ccctggggcc tgccggccaa ggaccgctcc
     8581 ggtcgcctcg acatgaccga gccgcccgat cttggcgaat tgctcgcccg catcgacggc
     8641 cgcgccccaa cccaacccgc attcgcctcc tgatctcacg aaaggaccta tgacatgagc
     8701 tacgatttga atgacgccca gccgcagatg gccccgatcg gcgagctgat cccggacggc
     8761 accttcgcca gggtgcggct gaccatccgc ccgggtgggg tgaatggtgc gaccccgatg
     8821 gatgcgtggt tgctgaaagc ctcgcaatcc agcgacgcga agatgctcga ctgcgaattc
     8881 accgtggccg atggtccgca cgcccggcgc aagttctggc agagcttcac cgtggccggc
     8941 ggcaaggtcg acgagaaggg ccagtcgatc ggctggaaga tttcgaagtc cacctttcgc
     9001 gccatggtcg acagcgctct cgggctggat ccgagggacg aaagccctgc caccaaggcc
     9061 aagcgggtgc tgcccggtct caagcagctt gacggcatca cctttgccgc ccggatcatg
     9121 gtggagcccg cctccaaccc gcagtatcgc gaccagaacc gcatcgccaa tgtcgttctg
     9181 cccgacgagc cgcagcacgg gccgatcatg cgcggcgaaa ccgtgccgcc cgatcccgtc
     9241 aacgccccgc cgcgcaaggc cgcgagcacc acgccgccgg gctggcaggc gccggcaccg
     9301 gcatggggca cggcgcagcc ggcacccgcc gccccggagt ggggcgcgca gaccgccccg
     9361 gccgcccaga cgccagcctc ggccccagtg ccccccgcgt cgccgcagcc agcacccgca
     9421 gcagcgggaa tgcccaacat gcccgcctgg ctcaatggct gaggcacgac ccagaaggcg
     9481 ggcgcggaag tccgacaagg cttcgcgccc gccgagcgag gcagaccggt ggcaggcgga
     9541 ggtaacgcgc ggggccgcgc tggagatcgg aagatggctc gaggctcgag gaagactgca
     9601 tcagcccatc gcaagcctca gcctcgtcga cctcgaagcc atggccacgg cggcgatctc
     9661 gcgctggatc gtgctccaga ccgaaaagct ccagagggcg ggttggccgc ccgaggaccc
     9721 gatcgcgacc ttcttgctcg ggtagcgctc tgcgccgtct gcgcccgcga ggcgcgcggc
     9781 ttcggctact gccacggcct ccgttgggat cgccaccccc atcaccgctt ctgctcgcgc
     9841 cgctgtcagg acgcgggcag cgcaattgcc cagaggaaca acggcatgat cgacaagacc
     9901 gcccgcgagg cacaggcgat ccgagatgcg cggagactgt tcgccgaaac gctcaatgat
     9961 ctcgggctca tggcgccttt cttcgaccgc agcgccgccg agatcgaccg cctgatcgag
    10021 gcggcggtca ccggctacat cgacagcatg caggaccagg ccgcgcgcaa ggaacgcacc
    10081 ggcaccgccc tcgacgaccc tctgccattc tgaggggcgc gccatgattg acctgaacca
    10141 caagtctggt tgcctgtatg gcgccgcccc accgcgcgcg ccgattgtcg aagccatctc
    10201 ggccgccatc gacaccgccc tcgtggcgcg caaccgcagc gaacggcccc ggacctatgt
    10261 cagttcctcg ggtctcgggc gcgactgcct gcgccagatc cagtacgact tcctcgcggt
    10321 gcccaaggac gagggccagg agttcgcgcc gcgcacgctg cgcatcttcg aggcgggcca
    10381 ccgggccgag gacatcgtcg cgggctggtt ccggatcgcc gggttcgacc tgcgcaccga
    10441 gcgcccggac ggccgccagt tcggcttcga agccctcggc gggcgcttca agggccatat
    10501 cgacggctgc ctcgtgtcgg gccccgtcgc gatggactat cccgcgctct gggagaacaa
    10561 ggcactcggc gcggccagct ggaaggacgt ggtcaagcgc ggcgtgagcc tcgcgcggcc
    10621 ggtctatgcc gcccagattg cgctctatca ggcctacatg gaactgccgg ccccggcgct
    10681 cttcaccgcg ctgaaccgcg acacgatgga gttgcacagc gagcttgtac cgttcgacgc
    10741 ccggctcgcg caggaaatgt cggaccgcgc cgtcgccgtg gtgcgcgcct ccgatgcccg
    10801 agactggctg ccgcgcgccg ccaccgagcc gacggccgtc gtctgccgcg gcggcatggc
    10861 ggggggcaaa tggcacgcgc cctgtgcatg ggcgaaacgg tgctggggtg agcggcgtcc
    10921 cggaaacgct ccggtagagc gtttcagccg caaacgggcg gagccccggt gatgatcccc
    10981 gatgcatacg agttgaaacg catcctgcgc acgcagcgcg cgtgcttctg gtcgtccgac
    11041 ctgctcgagg cggccgagtt cgcgccgatc tattccttcg acgatcaggc cgccttcgac
    11101 agcgatgccg tcgatcaggc gatgacgagc gtgctctcgg ggccggtccg cctgccgcat
    11161 ccggcggtga tcttcgaggt gcgagagcag cgaccggcac cctccggcct catcgtctgt
    11221 gcccgccaga acggcgacat cgtggaggcc gtgttcctga tgcacaggcg ggcgccgcgc
    11281 ggctggaccg actgcctggt gcgggtctgg ttgcatccgg acggcatggc cgagatcgag
    11341 ggcaacccgg ccgagcgggc agaccagacc atccgcggcc acggagaggt cgccgccggg
    11401 atcgtctggc gggcgctgac cattctcggc gcagcgccgg acatccgcga ccagaaggta
    11461 tcagtggcga agcgctcccg cctgacgcgc gagggcgtgc gtggctggtt ctggcatcag
    11521 gtcgccatcg atctggcccg gctgcgcgcc gccatcccgc cgcagggcgg cagtcatgcc
    11581 agcccacgct ggcatctgcg gcgcggtcac tggcgccagc tggcggatgg ccggcgcgtc
    11641 ttcgtgcggc aatgcgaggt cggcgatccg acccgcggtg gcgtggtcaa ggattatacc
    11701 gtcgaggtgc aaggacatga gtgaattcac accctcggcc gcacaggccg ccgccatcgc
    11761 cgcgatcagg gactggtgcg aaacccgcag cgagcagcag caggtgttcc ggctgttcgg
    11821 ctatgccggc agcggaaaat ccacggtgct gaaattcgcc ctcgacgagc tcggcctctc
    11881 gccccatcgc ggcggcaggg acggcaattg catgccgggc gtggtcaccg ccaccttcac
    11941 cggcaaggcc gcgctggtgc tgactcgcaa gggcacgccc gcccgcacca tccacagcct
    12001 gatctattcg gtgatcgagg cgaccgagga ggagatcgag gcggcagcga agaaggtaca
    12061 ggaggccgag gctgccgccc ggcgtctgac cggcttcgaa cgcaccaccg ccgaggccac
    12121 gatcgaggca atgcgccagg cgctctcggc gatgaaacat ccgcgcttcg ccctgaactc
    12181 gcagagcgat gccgccgagg ccaagctgat cgtgctcgac gaggtctcca tggtcggcga
    12241 ggagatggcg cgcgacctga tgagcttcgg caagccgatc ctcgttctcg gcgatccggg
    12301 ccagttgccg ccgatcaagg gcgaaggcgc cttcacccgc gacgcgcccg acgtgatgct
    12361 gacccaaatc catcggcagg cggccgagag cgcgatcatc cggctcgcca ccatggcgcg
    12421 gatgggcgag cccatcgggt tcggcagcta cgacacctat gtcgccaagc tgcgcaaggg
    12481 cgacatcacc ccggaacagg cgctgcgcgg cggccagctg atttgcgggc tgaacgcaac
    12541 gcggttgcag atcaacaacg ccatgcgtgc ggccgccggg ttcgggggca cctggctgcc
    12601 cacgggcgcc gcggaaaaga tcatctgcct caagaacgac aatgccctcg ggttgatcaa
    12661 cggcatgttc ctgacgctgg aggatatcgt cgacgagggc agcctctact tctcggccgt
    12721 ggtgcatgac gaggacggcc gccgcgttgc ccccctcgac agcgatggcc gccccggacg
    12781 cctgcgcatc tacaagggcc atttcgagga tcacttcgcc tatgacgcca ggcgccacga
    12841 ccgcgattac cgggagaagc ggctgttgac cgaggcgacc ttcggctggg cgatcaccgc
    12901 ccacaaggcg cagggctcgc aatgggagaa tgtcatcgtc tgggacgacg ggctcgggcg
    12961 cagcgatctc gaccgccgcc gctggctcta taccgcgatc acccgggccg agcgcgggct
    13021 cgtgctgctg gcgtgatgtc accgtcgagc aaggagcgcc ccatgcaggt attgaatccg
    13081 gaggcgttcc agtgagcgcc acggtcatcg atctcaacga cgtccggccg tcgcagccgg
    13141 atcgctacga tctggacctg atcgtccagc ggctgcgtga caccgcagag aattgggtgc
    13201 cgcttctctt cccacgtggg cgccggtcgg gcgacgagtg gcggctggcc aatatccggg
    13261 gcgatgcgcc gcgcaagacg ggttcctgcg tcatcacgct gcgcgggccg catgccggcg
    13321 actggatcga gttcgacggc aatcagggcg gcggcccgat cagcgccatc gaggaggcga
    13381 ccgggctcga gggccgcgcc ctgatcgccg aggcggcgga catcgcaggc gtcacgcccg
    13441 gcgcaccaga gcgccgtgcg ccgccggtgc cgcctccctt gaagcgcgat cccgcgctcg
    13501 agatcgcccg gctgcttgcg ggcgcggtcc cgttggtcgg cactgtgggc gagacctatc
    13561 tgcgcgcgcg cgggctgtca gacccgggct cgcccgatct gctatttcac cccgacctgc
    13621 cggatttcga cagccggcgc ggctggccgg ggctgatcgc gctcgcgcgg ttcgcgaacg
    13681 gcgatcgcgc gccgggcatc caccgcacct ttctgctcga tgacggcagc gccaaagcct
    13741 ccgccggcaa gaagatgctg ggttcggtcg cggaggccgc ggttcggctg tttgccatgt
    13801 cggaggatgg ccacctcggc gtgaccgagg ggatcgagac cgcgctcgca gcgcatgtcc
    13861 tgttcggcac gccggtctgg gccgcgctgt cggccgatgg tctggcccgg ttccagtggc
    13921 ccgagggtgc gatgcgcgtc accatcttcg ccgatgcggg cgatgccggg cgtcaggcgg
    13981 cggccacgct gtcggaccgg ctgaaccgcg ccgacatccc gaacgagatc gtgttgccgc
    14041 tccacgggga cgatttcaac gacgatctga tgcgcgggac gcggcccgag gattatgcag
    14101 gcgggtcggc cgcgccggca gagggcgcgg ccaccgcgac cgctctcgcg gtggataacg
    14161 attttgcggc acttgtcgct gccaccgagg cgctgaccaa tccgcccgaa ctcgaggcgc
    14221 tctccagctt gctcggccgc ctcgcgctgg cccgactcga cccgctgccc gaacgccaga
    14281 tccttgcccg gatcaagacc gccaccggca tcgccgtctc gattctcgaa aagcagctgg
    14341 tggaactgcg ccgccgggtg aatgccaccg gcgatcccca tgcgcggatc gtcaagcctg
    14401 catggttcgg caggttgtgc caggaccttg ccggcacgcc cgagcgcaac gaagccaatg
    14461 tcatcatcgc gctgaactcg gatgcggtat tcgcaggcgt gctggccttc gacgacttcg
    14521 cgcaggagat cgtcgtgcgc cagccgttgc catgggacga tgcgtccagc acctttcccc
    14581 gcccgtggga ggatgccgac gacatccgca ccgccgaatg gctgcagctg cgcggcctca
    14641 acgtggcgcc ggtggtcgta agccgtgccg tcggcgccgt cgcccgcgag ctgcgcctcc
    14701 atccggtccg cgataggctg gatcatctgc gctgggacgg gacgccccgg atcgagacct
    14761 ggagcagccg ctatctcggc gccgagccca ccgcgttcca ccataccgtc ggtgcgctct
    14821 ggctgatctc ggcggtcgcc cgcatcttcc gccccggcgt caaggccgac cacatgctga
    14881 tcctcgaagg cccgcagggc gcgcgcaaat cgacggcgct gaaggtcctg gcaggagagg
    14941 actggtttac cgacgaattg cccgagcttg ggtccaagga tgccgccatc cacatgcagg
    15001 gcgtctggat cgtggagatc gccgagctcg acgccatcgg ccgcgctgag gtctcacgca
    15061 tcaaggcatt tctcacgcgc accaccgacc gcttccgccc gccctatggc cgctacaccg
    15121 tcgaggtgcc gcgccaatgc gtcttcgccg gcacggtcaa tcccgacacc tatctgcgcg
    15181 acgagaccgg caaccgccgc ttctggccgc tgcgctgcgg gaccatcgac atcgccgcgc
    15241 tggcgcgtga tcgcgaccag ctctgggccg aagcggtcca ccgcttccgg gagggcgcga
    15301 tctggtggat cgaggatccg gcaatcctcg ccgatgccgc cgccgcgcag gaggcgcgct
    15361 atcaggccga tgcctgggac gcccgtatcg accgctggct gacccacgag acccgcagcg
    15421 tcaatcgcgg ccatgccggt tgggacgact ggcaggagga agaggtggaa cggccggagc
    15481 cgatccgtga tgtctccgtg ggcgaaatcc tcgaaggcgc cctcgtcatc gagcccgcga
    15541 aatggaccaa gggcgaccag atgcgcgtcg gtgcttggct gaaatcgcgg gattgggaga
    15601 aatttcgacg ccgatcaggc gatgcacgcg aatggcgtta tcggaaatcg ccaacgaatg
    15661 actgattgca aaacagagcg aaggcgcgtg ggcggccagt ctcggccacc cacctcgctc
    15721 ttggcatcgc gccgaagccc tcagcgatag atgcggaggc tctcgatcaa cccgagtgga
    15781 tcggtgctgc gggcaatttc gatcgtcaac ccgccacgtc ccttcacgac ctcgcgcttg
    15841 acgttcgtga tcttcgtttc agcatcgacg aagtattctt gggtctggaa tcgtttcttt
    15901 tccttggagt gccaaaggca ggtcagttcg tcttggtcga tatacttcgc ctggttgatg
    15961 ccctcgatga gggaatggta gaacgcctcc ggatgggtgt cgaagcccag acgctcgagc
    16021 cagatcagga ttgcggcaaa tgctgccggc cgcaggcccg tgaagccgta gaccgacttg
    16081 tcgcgcactt tcgggcgcct gaaccgcgaa accgtcgtga cccctgagat cttcagcagg
    16141 ttctccgttc ccatgtcgaa gatcatgccg ccaaggctga cgtcgagcga atcaagccac
    16201 ccttcgaccg agacggtcgc gataacctcg tccttcagca gtgccatggt ctgggcacgt
    16261 gtcttgggcg acacctgcgt gtcccgggcc cgctcgagtc cgtgccagag tgcttgaagg
    16321 acacgctgct ctacatggtt cgccggcagg gctttcgact tcacggcttc tgcaggggtg
    16381 ccagctggaa tggctttggc aggagcattg ccattggcgt tgcccatgac agaaatgacg
    16441 ctggttgctg cgccgatctg cgagttcagt cgcccccaac tttgttcgcc atggacgcgg
    16501 gcgatgagtt caagggcttg gctgtgtccg atcgtgagat cgggtgcaag agccgacctc
    16561 aggcgtttcg cctgggcctt cgcaatgtcg gaggtggccg gaaggccgat ggattgatca
    16621 ttcatggcaa aacctctgcc tgagggtcgt cgaagtcgag ggctcggtcc attgccgcca
    16681 cgaagaccct tgggaaaggt tgccttgtcg cgatcatcga tgcgcatgtt cttcatgggg
    16741 agaccccgga ccggaacggc catgcgcagc acgtcggtga acatgggcgt tggcgctgct
    16801 gcgcacaagg gggtgattgc gtcgactggt cggaaagctt tgagcaacac gaaggtcgcc
    16861 gcaacgaccg ccgctggtgg ctatgttcac gtaccgggtt ggccctacct catgcatcaa
    16921 ccctacctga ccgccaagta gggacaggga aaatctatta atttcaatgg cgttcctact
    16981 ggccctactt ggggcaccga cttccttccc tttcctatag gaatatatgt caccacccgg
    17041 tgtcctcctt tcttatgcgt cgtaggggta aaggttggga caagtagggc cagtagggac
    17101 agctttgact tcaaacgatg atttgtggcc ctacctttga tcagaagtag gaccaggttg
    17161 ggccagccga cggcagtgcg cattttcctt gatccggcat ttgcgacgtg attctctgcc
    17221 catgaccaaa gccgaaggcc cacaatccgt gagccttcaa catgaaccag acgatcctta
    17281 tgccggatgt gcgccccgaa ccggggcgtt tttccgtgtc ctgcatcctc gccctcgatc
    17341 tcggcaccac gaccggctgg gcgctccgca gccctgacgg actgatcacc agcggcacgg
    17401 tcagcttccg gccggggcgc ttcgatggcg gcggcatgcg atatctccgc ttcaccaact
    17461 ggctgaccga gctcgaccgg ctgtccgggc ccatcgccgc gatctggttc gaggaggtcc
    17521 gccgccatgt cggcaccgac tcggcccatg tcttcggcgg tctccttgcg acactgacgt
    17581 cctgggccga gcttcgtggt attccgtacg gtggcgcacc ggtcgggacg atcaagaaac
    17641 acgccaccgg caagggcaat gccgacaagg ccgcgatgat cgctgcagct cgggcccgag
    17701 ggttctcgcc tgccgacgac aacgaggccg atgccatcgc catcctccac tgggcgatcg
    17761 agacgaacgg gggcctggca tgaggtggca cccgaaaggc tacggcggcg agcgccgcga
    17821 tcccgatcag gtgaagcggg atggctggca ggaacagggg ctgctcgccg tctccgtcga
    17881 cgaccaccgc ctgacttggc ccgagcgcga gctggtccgc caactcggcg agaagcttta
    17941 cggcccgcgc atggagaccc gcgaggccgt ccatggctga ttggacgccc accatggtcg
    18001 aggatcggct cgagagcgcg gccgacgtgt tccggtcgct gcccgagatc aagccgcagg
    18061 gctatttcaa cgcttggccc gagtacttcc acagcttcgc cgaccaggtc ggccaggaac
    18121 cccgaatgcg gcggccgcgc ccgagcccgc gccagatcac cgaggcggag gaagccatgc
    18181 tctggctgcg ctgtctggag aaggatgacg ctcggatcgt ctggctgcgc gcgaaccgga
    18241 cgccttggaa gaagatcggc tgggaaatcg ggctgagccg gccggctgcg aaccgccatt
    18301 ggcagtacgg catcgcgctg atcacctggc ggctcaacgg gcgcgtgcct tctcgtaagc
    18361 ggtcgaagcg cttcgtgatc gagaacgccg accggctgtc aagacagatc gtcatgtgag
    18421 acgattttcg gagagacact ggaaagggtt caccgcaccc cggctgcggc ctacaaacgg
    18481 gatattctcg ggagaggagc gcggggcaca ccgctgccgc tggcttcggg ggtccaccga
    18541 ggggtccagc cggggtccag acagccaagc ctttgttttc cggttccttt cgggaccgaa
    18601 acgtatgctg gcgggcgaag cgcgacgtat cgccagcgac agggccgatt ttttgggaag
    18661 ccacccggaa gccagcgcgg cctgaacccg cgcaacccca atgaacgctg gcctttgggc
    18721 cggatacccc ggacgccgct ggaccccgag tggagtccag cgcggcatcc ggtgtccggg
    18781 gtccagccgg catccacctg aacatcggga accacccgcc catgacgctg agcttcgccc
    18841 ccgagcggat tgagcaatgg ccgcttgcgc gcctgcagcc ctacgcgaag aacgcgaagg
    18901 cgcatggcgc ggagcaggtc gccaagatcg ccgccagcat ggccgagttc ggctggaccg
    18961 tgccctgcct cgtcgccgag gacggcgagt tgatcgcggg ccacggtcgg gtcttggccg
    19021 caacgcagct ggggctgacc gaagcgcctg tgatcgtgct cgggcatctg accgaggcgc
    19081 agcggcgggc gtaccgcatc gcggacaaca agctgaccga actcggcacc tgggacgagg
    19141 cgctgctctc ggcggagttg aacgacctgc tggcggaaga tttcgacctg tcgctggtcg
    19201 ggttctccga cggcgaattg gacaagctgc tggccttcgt gccggagggg gacgggcaag
    19261 aaggtggcgc cggtggctcc gtgccgccgg tgaccatccc ggaaccaccg cgcaacccgg
    19321 cgtcgcggac gggcgatctg tggatcctcg gtgaccatcg cctcctctgc ggcgacagca
    19381 ccagcgcggc cgatgtgcgc cgcctgatga atggcgagcg ggcgatcctg ttcgcgaccg
    19441 acccgcccta tctcgtcgat tacgacggct ccaaccatcc gacccgcaac aaggattggt
    19501 ctgcctccta cggcacgacc tgggacgaca gctcgcaggg ggccgagctt tacgacggct
    19561 tcatcgccgc ggccgtggcc gaggcgatca ccgaggatgc cgcctggtac tgctggcacg
    19621 cctctcgccg tcaagggatg ctggaagcct gctgggaaaa ggccggagcc ttcgtccacc
    19681 agcagatcat ttgggtgaag gaccgggggg ttctgacccg ctcccattac ctctggaaac
    19741 acgagccctg cttcatgggc tggcgccgcc cgaaccgtcc gccgaaggtg gccgagcaga
    19801 cgctgccatc gacatgggag atgccgtcct tcgccaagga agagcgcccc gaccacccga
    19861 ccccaaaacc gctcgatgct ttcggaatcc cgatgcgcca gcatgttgcg cgcggcgggc
    19921 tttgctacga gccgttctcg ggctccgggt cgcagatcat ggcgggcgag gccaacgggc
    19981 ggcgcgtctt cgcgatggaa atcagccccg cctatgtcga tgtcgccgtc gaacgctggc
    20041 aggccgagac cggccgcgac gcgatcctcg acggcgatgg ccggaccttc gcgcaggtga
    20101 gaagcgagcg gctgggcgac aaggtcgaag ctgccgcctg atggccgtct attacaacga
    20161 tgccgatccc gcggcctgtg gttggctgcg ggaactgatc gccgccgcgc agctgcccga
    20221 cggtgtggtg gacgagcggt ccatcctcga tgtcgccccc gacgatctgc ggggattcac
    20281 gcaatgccat ttcttcgccg ggatcggcgg ctggccccat gcgctgcgcc ttgccggcgt
    20341 ggccgaggat ctgtccgtct ggaccggctc gcctccctgc cagccgttca gcgtggccgg
    20401 gcagcgcaag ggacagcacg atgaccgcca tctcgccccc gccttcctgc ggctcgtcgc
    20461 agcttgccgc ccggagctcg tcttcggcga gcaggtcgcc agcgcggcgg tgctcggacc
    20521 ggttggcggc gcggctcgcg tggcggctgc gggtccggct ggctgggcgt ggttcgacgc
    20581 tctggcggct gacctggaaa cggcatctta cgccgtcgca gcggccgatc tgccggctgc
    20641 gggcatcggc gccccgcata tccgccagcg gctgttcttc ggcgccgtcg ccctcgggcc
    20701 aacaccgggc gggctgggcc acggcctcgg cgcgggatta caaggacgga tcggaatgtc
    20761 cgaacgtccc gatcaacgcg ctgatggggc ggcaggtctg gctggcgggc tggccgacgc
    20821 cgatggccgg gtcaccggcc acggacaatt gcaacacagg tggcaacacc gatgcgagcc
    20881 gcaggacggt gaagctgatc gactggtcga aatcacccac cccgccgggg ccagcgcgac
    20941 ggacggcgtc tggcgaaatc ctgactggat cttctgccgg gatgggcgct ggcgaccggt
    21001 tgagcccgga acattcccgc tggctgatgg gatacccggc cgcatggggc tcctgcgggg
    21061 ctacggcaat gcgatcgtgc cgccgctcgc ggcggagttc gtgacggcgt ttctggaaag
    21121 cctgccggag gggctgcgat gagacaatcc cgcgccatgt cgatggtcga gtccgcgacg
    21181 aatgtcgtgg tcggctatgt gctggccatc gccacgcaga tcattgtgtt cccgtggttc
    21241 gggatcgaga ccgggctcgc agagcacctg accatcggcc tcgccttcgt cggcgtgtcg
    21301 ttggtccgcg gctacctgct gcggcggacg ttcgaggcga tgcgcaagcg gtaggcttaa
    21361 tcggctatgc gggatcttac cgccgtgaac gcgcgattgt cgctgaacat gcaacgccgc
    21421 aagaaacagc gttaaggacc agcgaaaccg ggccgggacg ccgtcatggg gtgatggcaa
    21481 ccttcagcac gccgtcgcgc tggtttgcga agaggtcgta ggccgcctcg atgtcatcaa
    21541 gccgaaagcg gtgagtgacc atcgcgccga ggtccacctg gccggattcg atcaccgaca
    21601 tcagccgccg cattcgttcc ttgccgcctg ggcagagtgt ggtgatgatg gtgtggtcgc
    21661 caagccctgc gacgaaggcg tcgagcggga ttttcagatc gccggaatag accccgaggc
    21721 tcgacagcgt gccgcccggc cgcagcacac ggagcgccgc ctcaaaggtg gcctgcagcc
    21781 ccagcgcctc gatggcgaca tcgacgccgc ggccgtccgt gatccgcagg atctcgtcca
    21841 ccggatcgac cttcgagaaa tccaccacct catgcgcgcc catcctgcgc gccatgtcca
    21901 gccgctcggg cacctggtcc accgcgatga tcttcgcggc ccccatcagt cgcgcgcccg
    21961 ccgttgcaca cagcccaatg ggcccttgcg caaacaccgc caccatgtcg ccgatgcgga
    22021 ttctgccgct ctcggcaccg ccgaagccgg tggacatgat gtcgggacac atcagtacct
    22081 gttcgtcgct cagggtttcc ggcaccggcg cgaggttggc catcgcgtct tgaaccagga
    22141 tgtattcggc ttgagcaccg tcgatcgtgt tgccgaactt ccagccaccc agcggtttcc
    22201 agccgtgctt cgtgcccgca ccgtcctgcg agcagcgtcc gcactggcag gcgttcgacc
    22261 acatcgaggg ggtaatcgcg ccggcgatga cccgctgccc ttcggcatag ccctgcacgg
    22321 ccgagcccaa cttctcgatc acgcccacag gctcgtgacc gatggtgaga cccttcgcca
    22381 ccggatactc gcccttcagg atgtggacat ccgtcccgca gatcgtggtc gtggtgatgc
    22441 gcaccagcgc atcgagcggg ccgacatccg ggatcggctt gtcgtccagc acgatccgcc
    22501 ctggttccac gaataccgcc gccttcatca tcgccatctt tgtctcccat gtcattctgt
    22561 cgaggcgagt gtcgcagcaa cggaccgagc agtcattgag acagatcaat ccctcgcgca
    22621 ggctttgaaa cgtcgatgtc gtgatgatca accgccgccc acatgggacg gcggccatca
    22681 cttgatcgag gtcgggtggt tcaggcggca gggagcttgt acacccgccc ccggttctcg
    22741 accttctccg atgtcacttc gagcccgagc ttcttcttca gggccccggc catcgcgccg
    22801 cggaccgtgt gcgactgcca acccgtcgca gccatgatct cctcgatggt cgcgccctcc
    22861 ggtgcccgca gcatggcgat cagcgtggcc tgcttggttc cctcgcgcgg cgtgcgcgcc
    22921 ttgggcgcgg cttcggtctc ggtgggggtg tccggcgcag gctcctcggt cggcgcgtcc
    22981 gtcgcgcccg caggcgcggt gtccgcgtct tcgggctcga tgccgatggc ggcgagccct
    23041 gcgtcggtgg cgaccagcgt gatgccgtgg ccgtcgccgg tctcgcgcca gacgggctcg
    23101 cccttgcgca tgtcggcgtc gacctcttcg aggaagccct tggcgagcat cgcgccgacc
    23161 accttggcgg cggcgccgcc gcgcaggctc tcgggcagcg gcagggccat gtgctcgggc
    23221 cgctgggcgg cggcgctcag gatcatggct tgggtgtcgg aaagcttggt catcgtcgtc
    23281 tcccgtatcg ggcgcgcggg atgcgggccc ttctacgagg ccgagcccgc cagtcggcgg
    23341 gcgggaccgg gagcgggtcg tctcactcgg cgtgttcgcc ttcgctgaag gccatgtcgg
    23401 tgatctcgcg cagcttggcg cggtagtggt tcagtgtgcc gacatggccc cagttgatct
    23461 cgtcggggtg ggtctcgaaa tggtccgcgc tcagggcggc gagccgctcc agcatcgcgt
    23521 cgatctcggt cgtcgcggcg aggaaggcgt cgagggcttt cgtgttgtcg gtcgcgcggc
    23581 gggtcatcgt ggtggctccg ggtgagtttc atcgtccttg tgggatggac gttcgctccg
    23641 ctgcggaggc ttatcaactc cgcaggcacc tgaatctgaa tgacaatcgg agccgtcgat
    23701 gcagggcatg agcgagcgcc agtacgccgc ccatgtcggg ctgtcgcggg gcgcgatcca
    23761 gaaggcgaag actgccgagc ggctggtcct ctatcccgac ggcagcatca acgcggcggc
    23821 cagcgacgcc cggcgtgccg agacgacgga cccgtccaag acgaggaagc cgcccgcgcc
    23881 gaagctgaag cccgtccccg aggccgcggt ggccgccgtc ggcgacacgc tccgcgaaca
    23941 gggtctggcg gtccccgccg tcggcggcgg gacgaccttc ctgcaggcca agaccgcgaa
    24001 cgaggtgctg aaggcgcagg aacggcgcat ccggctccag aagctgaagg gggagttgat
    24061 cgagcgggcc cgcgcgctgg cgctggtgtt ccgcctggcg cgggaggaac gggacgcatg
    24121 ggtgaactgg cccgcgcgtg cggcggcgct gatggcggcc gagctttctg ccgcgtgcag
    24181 cgacgcaacg ggccagcaga tcaccgtgga gccagccgcg atgcagaagg tcctggagaa
    24241 acatgtacgc gcccacctcg acgaactcgc cgaggtccgg cccgatttcc ggtgagagcg
    24301 gcgatgatcc tggcggcctg acggacttcg acggcgcggg cgagatcctg cgcgcctggg
    24361 gtaacgggct gcggcccgac ccggacctga ccgtctcgga atgggcggac cggcaccgga
    24421 tgctctcggg ccgcgcctcg gccgaaccgg ggcgatatcg cacggtgcgc acgccctaca
    24481 tgcgcgagat catggaccgg ctgtcgcccg gcgatcccac gcagcgggtc gtattcatga
    24541 aggccgcgca ggtcggtgcg accgaggcgg gcaacaactg gatcgggttc gcgatccacc
    24601 aggcgccggg gccgatgctg gcggtccagc cgacggtgga gctggccaag cgcaactcgc
    24661 gccagcggat cgacccgctg atcgacgaga gcccggagct gcgcgagcgg gtgaagcccg
    24721 cgcgctcccg cgacgcgggc aacaccatgc tgtccaagga gttcgcgggc ggcatcctga
    24781 tcatgaccgg ggccaactcg gcggtcgggc tgcggtccac cccggcgcgg tacatcttcc
    24841 tcgacgaggt cgacgcctat ccggcatcgg ccgacgagga aggcgatccg gtcacgctgg
    24901 ccgaggcgcg gtcgctgacc ttcgcccacc ggcgcaaggt gctgctggtc tcgacgccaa
    24961 cgatccgcgg gctgagccgg atcgagcgcg agtacgaggc gagcgaccgg cgccggttct
    25021 tcgtgccgtg cccgcattgc ggcgtgatgc agtggctgaa gttcgaccgg ctgcgctggc
    25081 agaagggccg cccggagacg gtggagtatc actgcgagtg ctgcgacacg gcaatcgcgg
    25141 aacaccacaa gacggcgatg ctggagggtg gcgaatggcg ggcgaccgcc acgcccgccg
    25201 atccgaccac ggtcgggtat cacctctcgg cgctttactc gccgatcggt tggctcagct
    25261 gggagcggat cgtgcgggca tggggcgcgg cacaggggtc ggacgaagcg atcaaggcgt
    25321 ttcgcaacac catcctcggc gagacatggg tcgagaccgg ggaagccccc gactggcagc
    25381 ggctctatga tcgtcgcgag gcgtggaagc cgggcactgt ccctgcgggc gggctgttac
    25441 tgaccgccgg ggccgacgtg cagaaggacc gcatcgaggt cgatgtctgg gcctggggcc
    25501 gcgggctgga aagctggctc gtcgatcacc tcgtgatcga gggtggtccc ggcgatcctg
    25561 cctgctggca gcagctgacc gagttgctcg gccggacatg ggaacacgcc tccggccagc
    25621 cgatgacgct ggcgcggctc gcgatcgact cggggttcga gacctccgcc gtctatgcct
    25681 ggtcgcgcaa ggtcggcttc gcgcaggtgg cgccggtgaa gggcgtcgag ggcttcgccc
    25741 ggacgagccc ggtgacgggg ccgacctatg tcgacgccac catcgcgggc aagcggctcc
    25801 ggcgcggggc gcgtctctgg acggtcgcca cctcgacctt caaggcggag acctaccgct
    25861 tcctgcggca ggatcggcca accgccgagg acatcagcgc aggtgcgacg ttccccgcgg
    25921 gcacgatcca cctgccggac tgggcggaca gcgaatggct gaagcagctg accgccgagc
    25981 agctggtgac agtccgcacg agacgcggct tctccaggct cgaatggcag aagctgcgcg
    26041 agcgcaatga ggcgctggac tgccgggtct atgcccgcgc ggcggcgtgg atcctcggtg
    26101 cggatcgctg gcccgaggcg cgctgggccg atctggaagg gcagctcggt gtggcagcgc
    26161 cggacacatc cagcgccggg ccgggaaaca cgccgcctgt tcagagccga cctgcaccgc
    26221 ggcgacggac cgtgcactcc agttacatga ggtgatccat ggccacggcc gcagaactcc
    26281 gtgcccgccg cgaggcactg gccgcgcagc gcgcctcggg cgtggcgcgg gtcagctacg
    26341 acggcaagac ggtggactat cgcagcgtcg ccgagatcga ccgtgccatc gaggcgctga
    26401 accgcgagat cgcggcgacg gaggggcgcc ggatcgtgcg gcaggtccgc gtgacgacga
    26461 cgaaggggct ctgacgccat gggcctcttc gaccgcttcc gccgcccgcc ttccggcggt
    26521 ccggctgcca tgcgcgcccg cctcgaaggc gccatggcga agcgccggct gcggggctgg
    26581 aacccgccgc tcgagaacat caacacgctg gtcgcttccg gcggcccgcg gctgctggca
    26641 cgttcgcgcg aattggtggt gaccaacggc tacgccgcca acgcctgcga ggccttcgcg
    26701 tcgaacctcg tcggcgacgg catcaaacca tcttcgctga tcggggacgc agacctgcgg
    26761 gaccgggtcc agcggctctg gctcgcctgg accgacgagg ccgatgccga cgggctgacc
    26821 gacttctacg gtctgcaggc catggtcgcg cgcgagatgt tcgtggccgg cgaatgcttc
    26881 gtccggctgc gcccgcgccg ggccgatgac gggttgctgg tgccgttgca actgcagctt
    26941 ctgcaatccg agatgctgcc cttcgagaag acggaggtgc tgccctccgg caaccgcatc
    27001 cgctgcgggg tcgagttcga cgcgatcggc cggcgcgtcg cctatcactt ccgccgccgc
    27061 catccgggcg acagcaccga tcagggctcg gtgattccgg agaccgtgcg cgccccggcc
    27121 gcggacgtgc tgcacatcta ccggcccatc gacgcgggcc agatccgggg gctgccgcat
    27181 gtcgcgcccg ccatggtgcg gctgttcctg ctcgaccagt atgacgacgc cgagcttgac
    27241 cggaagaaga ccgcggcgat gttcgcgggc ttcatcacca agaccgcccc ggaagagccg
    27301 ctgatgggcg aggtcgaggc gggtctggac ggaacggcca tcgccagcct cgagcccggc
    27361 accatgcagg tgctgctgcc cggcgaggac gtgaagttct cgtcgcccgc cgatgtcggc
    27421 ggtggctacg aggcgttcca gtaccggacg ctgctcgccg tctccgcctc gctcgggctg
    27481 ccctatcacc tggtcaccgg cgacgtccgg caggcgaact actcgagcct gcgggcggaa
    27541 ctggtcgagt tccggcggcg catcggacag ctgcagcatg gcgtcatcgt gcaccagctc
    27601 tgccgcgcgg tctggcggcg ctggctggag acggccgtgc tctcgggcgc gctcgatctc
    27661 gacgatccgg tcgccgcgcg gccggtgcag tggattccgc cgcgctggga ctgggtcgat
    27721 ccgctcaagg acatccaggc gcaggtgctg gcaatggaag ccggcatcac ctcgcggcgc
    27781 aaggtgatcg aggccaccgg ctacgacgtc gaggacgtgg accgcgagaa cgcggccgac
    27841 gcgcagcgcg tcgatcgtct ggggctccgc taccgcacga gtccgggcga gacgcagggc
    27901 gcgcgggcga caccggcgca gttgccggat gcgggcagcg atgggagcac cggcgctggt
    27961 cccggcaccc acggcacatc tgaacaggag tgagagcatg gccagctggt atgcgatccg
    28021 cgcccgggca accggcgcgg aagtggcgat ttatgacgag atcggcgcct acggggtgtc
    28081 ggccaagggg ttcctggccg agcttggcgc gcttcccgag ggaacgccca tcgatctgag
    28141 gctcaacagc ccgggcggct cggtcttcga tgcggtggcg atcttcaacg cgctgaagcg
    28201 gcacgcgggc acggttaccg tctggatcga cggcattgcc gcctcggcgg cgtcctacgt
    28261 cgcgatggca ggcgacgaga tcgtcatgcc ggaaaacgcc ttcctgatga tccacgatcc
    28321 cgcggggctc gtgatgggta cggccgccga catgcgggcc atggccgagg cgctggacaa
    28381 ggtgggtggc agcctcgctg ccggctatgc cgcgaagtcg ggccgccccg ccgacgagat
    28441 tgcggcgctg atggctgccg agacctggct ggatgccagc gaggcgctgg cgctcggctt
    28501 tgccgaccgg ctagccgaac cggtgcggat cgctgcgcgc ttcgatgtcg gacgcttccg
    28561 caacgcgccg ccggcgctgg ccgaagcggt cgcggctgaa accggcagcg ccgacgacaa
    28621 cgatggtgac gacaacgacg gcgccggcac cgatgccgac gaggccaccg gcgcagccgc
    28681 ggagagcaat gaggcctccg gcgctgggga agaagagatc accgagaccg acgctcagca
    28741 gccgccggtc gggacgccac cacccggcgg cgcaccgccc gatcccgcgg cgatccgcgg
    28801 cgaagccatc tcgcacgccc gcgccgtcgt cgatctctgc cgccttgccg gacagccgca
    28861 gatggccggg cgctttctgg aaagcgatgc ggacctcgac cacgtccgcg cggcgctcct
    28921 tgcggccagg gccgaggccg aacccgagat tgccggccat cacgcgcaac cgggccgccc
    28981 atcaaacacc cgcccttggg gcgagatcgt cgcccgcacc ttcaggctga aaggatgacc
    29041 catgaccacg ctcaccgaga ccccgcatcc cggcggcttc ctcgtctggg aggcgttccg
    29101 cgactacacc cgcgagacca tcacggttgc aaccggcacg ctcgagcccg gcaccgtgct
    29161 cggcaggatc accgcctccg gcaaatacgc cgcccacgat ccgacggcca tcgacggcac
    29221 cgagaccgcc gtcgcggtgc tctggggcaa ggccgacgcc tcggacggcg atgcgctcgc
    29281 cgtcgccgtg gtccgcggtc ccgcgatcgt caaccgccac gatctcgtct tcgccggcac
    29341 accgagcgaa ggcgagatcg cggccgccca tacggcgctc atcgctgcgg gcatcctcgt
    29401 ccgctgaccc gcggctctgg cccgcgcgtc cgacatcctt gaaccggagg cattcccatg
    29461 gcgaccatgg acatcttcga aggcgatgcc ttcactatca tcgaactcac ccgcgcgctg
    29521 gaaaatatcc cctacaagcc ggcgctgctc tcgggctcga acctcttcag cccccgcggc
    29581 gtgcggtccc gcaccgtcgt gatcgagagc cgcgacggca cgctgtcgct gatcccgttc
    29641 tccgagcgcg gctcggccta tgaacagcag gttccggagc ggcgcgagat gcgcgccttc
    29701 gtctgccgcc agttcaagaa gcaggacgtg ctctgggcgt ccgagatcca gggcatccgc
    29761 gacttcggct cggaaacggc ggcccagcag gtgcagagcg aggtcgcccg caagctcggc
    29821 cgtctgcgcc aggatgccga ggccaccttc gagtaccacc tgctgaacgg cattcagggc
    29881 atcgtgaagg atccgaagga cggtgcgacg gtgatcagct acttcaccga gttcggcatc
    29941 acgcccgccg ccgagatcga cttcgacctc gacaatgcct cgcccgcctc gggcgcgctc
    30001 cggaagcgct gccaggcgct gatcgaggat gtcgaggcgt cgatgggcgg gcttgcggcg
    30061 ggtgcagtgc aagttcgtgc ggaatgcggc tcggccttct ttgccgatct ggtggcgcac
    30121 aaggaggtgc gcgagaccta tctcaacacc gctgcagcgg ccgatctgcg tggccgggtg
    30181 gccgacgagg tcagcttcgg cggcatcacc ttccgccgct accgcggtgg cgcgggcttc
    30241 ggcgtgccga ccgacaaggc cttcttctat cccgaaggcg tcgaggggct gttcgagatc
    30301 taccacgccc ccgccgacac cttcgagacg gtgaacacgc tgggtctgcc gctctacgcc
    30361 cgcaccattc cggaccggga tcgcgacgaa tgggtgcggc tcgagatcga gagcaatccg
    30421 ctgccgatct gcacccgccc gcaggtgctg cgctcggcgc ggcggacgtg atgtccgcct
    30481 tcgccgccgc tgtcgacacg ctcttcgccg acccgaatat cgcccgggat gcggtctata
    30541 tcgccgacgg cggggcgcct gttctggtgc gtgtcgtcgc ccggcgggcg gacgcgatca
    30601 ccgagttcgg cgacgcgcgg ctctggtcgg aaaccacgcg gatggatctg cgcgtcgccg
    30661 aggtgcagca gccgcgcccc ggcgaccgca tcgagatcga gggcgacgcg ttcctcattc
    30721 agggcgagcc cctccgcgac cgcgaacggc tggtctggac cgtcgatctg aggcccgcgt
    30781 gatctgccat gaagctgaag gctgacatca tcggcagcat tgcccgcatc atggaggcgg
    30841 agactcgggc gggtgaaaag gccgtcacca cggcaatgcg cgaggccgga accggcctga
    30901 aatcagcctg gcgcgcgcag atcaccggcg cgggtctcgg ggcgcggctc gcccgcacca
    30961 tccgctcgga agcctatccc aagggccggc tgagcctgaa cgccgccgcg ctggtctggt
    31021 cgaaggctcc ggtcatcgtc gccgcccacg acaccggccc gctgatccgc tcgaaggacg
    31081 ggttctggct cgcgatcccg acgcctgcgg cgggcaagtc cctccggagc gggcggatca
    31141 cgcccggtga atgggaacgt cgcaccggcc tgcgcctgcg cttcgtctat cgccgcacag
    31201 gtccgagcct gctggtggcg gaggggcggc tgaacgcgaa gggacgcgcc gtggcgtcac
    31261 ggtcgaagac cgggcggggt aaggtcaccg cgccgatctt cctgctggtg ccgcaagtca
    31321 ggctgaagaa gcggctggac ctcgcgcgag atgccgcgcg ggcgcatgac gcggtaccgg
    31381 ggctgatcgt ggtgcactgg gtgagctgat ttagtggcac atctgcgaga ccttgcggct
    31441 atgcgtcacc cgggcgaaaa gaccagttct tgcgctctgc tgttgcatct tcatgcagac
    31501 cagccacagc acattgatgg aggctctcgt gccggtgaaa tgccccgact gtggttactt
    31561 gtacgtccct gacgatccgg agaatattgc gcttcatgcc gagcgtcatg aagaggtcac
    31621 atcaccggat cgcccaacac ccgatccaag ggtcgcagac ctggcggacc cagtgagtgg
    31681 gttgattatc ttccagcgga gtgatccgga cttccttcac gaaaagctct atggcatcgc
    31741 acgccggttc aagcgcgaga tgggttatga tcaagcagac tgggcgccta agggttatca
    31801 agttgctccc ggagcaattg gggcgatatt ctccgacgcg gagggccgag cattgggcgg
    31861 tgcggggatc tacacacaaa cccggtacca tgcgtcccat gtgatcgggt ggatttggat
    31921 tgcccccgat catcgccgaa aaggtgtttt tgcccgcgcg gtgccggacc tcgcaacacg
    31981 gtttgacggc gcactcctcg ggttccccta cagtgaagcg atgacgcgct ttgcggaagg
    32041 atcgccttac atcgtcggca aacgcagcga gcccggcccg ctgtacttga aacaagcgac
    32101 attgtagagt gcgcgactcc ttcgattcgc aaggccggct cagatccgcc gcccttcagc
    32161 tatcctgtca agcaacgcta ccgtagtgcg ccctcgtatg cgcgaagaaa atgggaccgc
    32221 tagtacctgt acgaaatgtg gtggtagccg cttcaacaat tggaaccgtt gcatggactg
    32281 ccgcaacgcg cgcggcaaac tccgcaatgc gcgactgaga gcgaacggtg gcacgcacac
    32341 atcgacggag tggcgcgctc tgctcgctca gtccccgaag tgcgtcgaat gtggtcgggc
    32401 ttgggaagag atccctccgc gtcctgaccc gcgatataag tcggtatgga cgaaagggca
    32461 caagctcccc gtctatcacg gcggcgcaaa tgacatcagc aacattcagg ccgaatgcta
    32521 tcaatgcaat tttgggaaga acgcgggctc gctgaagcgg ggcgatggaa aatgctgatc
    32581 cgcttctggc actctcagac gtctggtact cggtaagacc ggtactttgc tagaaacgat
    32641 gcacgggtcg tcgcatccct cgcacatgtc aactgtctag agaccttcgg tgcccaccac
    32701 ccgcgaaacc atcctcgccg cgctgcacgc gcggctctcg gcgctgcccg ccaccgccct
    32761 gcggggcggg gtcctgcccg agcgcgtgtc ggcggagggg ctgctgattc tacgcgacgg
    32821 cgaaccgggc gagccagagg ccacgttgtc gccgctcacc taccactacc agcaccgcgc
    32881 cgagatcgag gcggtcgttc agggcgcgag ccgtgacgcc accttcgaca cgctctgcgc
    32941 cagcatcggc gcggcgcttg ccgccgaccg cacgctgggc gggctttgcg actgggtcga
    33001 ggctgaggcg ccgcagccgg tcgatctgcc cgtcgacggc gcggccagcc tgaaggccgc
    33061 cgtcatcccg gtggtgctgc actattccac ggccgaccca ctcggctgaa ccccttagac
    33121 aaggagacgg acatggcacg cgcccaaggg gcgcgggcgc ggatggcgct cgcgttcgag
    33181 acgacctatg gcacgccgcc ggccggcggt ttcaccaaga cgcccttcgc cagcacgtcg
    33241 ctcggcgcgg agcaaccgct gctgaactcg gagcttctgg gctacggccg cgatccgctg
    33301 gcgccggtca aggatgcggt gacggcggat ggcgatgtcg tcgtgccgat cgactcccag
    33361 gctttcggct tctggctgaa ggcggccttc ggggcgcctg tcaccaccgg gaactcgccc
    33421 ggcccatata cccatacgtt tcagtccggc agttggacgc tccccagcat ggcgatcgag
    33481 acggccatgc ccgaggtgcc gcgctatgcc atgtattccg gcgtggtgct ggaccagctc
    33541 agctggcaga tgcagcgctc gggcctgctg accgccaccg cgcggctggt ggcgcagggc
    33601 gagacggtcg ccacgaccag cagcgccgga acaccggccg aactggacct gatccgcttc
    33661 ggccatttca acggcgcgat caaacgcaac ggcaccgcct tgggcaacgt gatctcgacc
    33721 gagatcacct atgccaacaa cctcgaccgg attgagacca tccgcgcgga cggcatgatc
    33781 gacggcgccg atccctccat cgccgcgctg accggccgca ccgaggtccg cttcgccgac
    33841 agcacgctgg tcagccaggc gatcaacggc accccctgcg agttggagtt cggttacagc
    33901 ctgatctccg gcgaaagcct gaccttcacc atccacgcgg tctatctgcc gcgcccgcgc
    33961 atcgagatcg gcggtccgca aggcatccag gccagtttcg actggcaggc cgcccgcgac
    34021 gccacgctgg ggcggatgtg caccgccgtt ctcgtcaatg atgtggagga ctactgacca
    34081 tgatccgtct tgatctttcc agcgcgccga agtggctcga tctcggtcat gacctgcgcc
    34141 tgcatgtcct gcccgtcacc accgctatca tggtcgctgc gcgcaacgac ccggccgtcg
    34201 aggcgctgcc cgaggaggca aaccgggaag agcaggcgct ggttatggcc aaggccgtcg
    34261 ctcgccacgt cgtcaccgac tgggagggcg tcggcaatgc gagcggcaat cccgtccccg
    34321 tcagccccga aggcatcgac gcgcttctcg acatctggcc ggtattcgag gccttccaga
    34381 cccgctgcct cgcgccgcat ctgatgctgg agcaggaaaa aaacgcctcc gcgcccttgc
    34441 cgaatggcac ttcggcgggg gcgacgccta ctgcaaagcc tgcgagccct gcgagggcgg
    34501 cggggcctcg tgcccggact gcccggcgcg gctgaaccgg ccgcagacac tcgagggctg
    34561 gcagctctgg gatctggcgc agcgcctgac cggacagctt cgcatcgccg ccggcatggg
    34621 cggcgccacg gtgctcggct gggacatggg cgcggcgctc gccatggcgc aggcgctcgg
    34681 ggtcgatccg ctgatcgctg ccgaatgcct gcccgagatc gaggcggtga cggtccgcaa
    34741 actcaacgaa cagatggcgt ccggtgaccg gtcgtcgccg gtgccggagc gatgaacccg
    34801 gcccgaaagc gtcgccgcgc tcgtcaggaa cactgatcca tggcccagaa acgcgtctcg
    34861 gtccgcctcg tcgccgaagg cgggcggcag gtgaaggccg agttccaggg tgtcggcgat
    34921 gccggcgaga acagcttcaa gcggatcgaa cggcaggccg atgtcactgg catggttttg
    34981 cggcgccttg ccggcatcgt cgccggggcg ctgtcgatcc ggcaggtcgt ccaatatgcc
    35041 gacagctgga ccgacctgcg ctcgcgcgtc gatctcgcca ccggctcgca ggagcgcggg
    35101 gcggcggtga tggagcgcct cgcggcgatg gcacggcgga cctattccgg catcgagcag
    35161 acgaccgagt cctggctggc gaacgccacg gccttgcgcg agttggggct ttccacccgc
    35221 gagagtctcg atttcaccga ggcgctgaac aacgccatgg tggtctcggg cgccaagggc
    35281 gagcgtgcgg tctcggtgca gacggcgctg gcccgcgcca tggcactggg aaagctctcg
    35341 ggcgacaacc tcaacaccgt gatcgcgcag ggcggccgcg tcgcgcagct gctcgcagcg
    35401 gagctcggca ccaccgtcac cgggttgcgc caggcgggcg ccgagggccg cgtcaccggc
    35461 gcggtgatcc ggacagccct gatcggcaat ctcgagcggc tgcgcgacga ggccgacggc
    35521 atgcccgcca ccatcggcga tgccttcacc ctgatcggca atgccgcgat gcagctggtc
    35581 gggacgtggg atcaggtgtt cggggcctcg tccatggtcg ccacggcgct aatcgcggtg
    35641 gccgacaaca tggaacgcct cgccgccatc ggcatcgcct tcgccggctt catggccggg
    35701 cgctgggtcg cggccttcct tgcggcgcgt gtcgccacgc tgacgctttc cggtgcgctg
    35761 acggtgctgc gcggcgccat cgtgcgcacc ggcatcggcg ccctgatcgt gctggcgggc
    35821 gagctgatct accagctgat gaatgtcgtg cagaaggtcg gtgggctggg cgaggccttc
    35881 cgcctcgtcg ccgatctggc ggccgaggca tggaaccgca tggggctgcg ctttgatgcg
    35941 gtgatggccc gcatcggcgc cgcctgggaa gggctgaagg cgacgatctt cactctgctc
    36001 gacgacaccg tgaccggagt ggtcagcttc ggtgaccgca gcatcgcggt gtttcagggc
    36061 gcctatgacg gggcggtggc gatctggggc agcctgcccg gggccatcgg cgacttcgcc
    36121 ttccaggccg cgaacggcct gatcggcggc gtggaggcga tgctgaacgg cgttgtcacc
    36181 cggatcaaca gtttcatcag cgggctcaat gccgcgctgg accttctgcc cgactgggcg
    36241 gtaggcgacg gtggggtgcg gatcggcacg ctcgccccgg tggctctggg gcgggtcgcg
    36301 aacccgttcg agggggctgc aacggcggct ggcaccgctg cggcggacgc cttcaccgct
    36361 gccttgggca agacctatgt caccgccccc gacaccggcc tgggcgcgat ggccgatgcc
    36421 gcgcgcggac gcgccgaggg ctatcgcgag gcggccggca tgctggccga tgccgcgtcg
    36481 cggccgatgg caagctggca ggcgctgaag gatgcggtga ccggcacccg cgacgaagcc
    36541 ggggatgcgc tcgacgatgc gacgggcggc gccctccagt tgggcgatgc gctggacggc
    36601 gccaccggtg ccgcgggtcg cgccggcgcc gctggtcgca aggccggggc ggatgcggct
    36661 gcgggggcgg aaacggctgt caccggctgg gccgccgtca gcgccacgct tgccgattac
    36721 gccgccaagg cgcgcgagat cggcggcgat atcggcactg cgctggtcgg cgcgtttcag
    36781 ggtgccgaga acgccattgg cgagttcgtg aagaccggca agctgaagtt cggtgatctc
    36841 gtcacggcgc tgctcgccga tctggcgaag ctcgcggcgc ggcggttcat ccttggtccc
    36901 atcgccaatg cactgtccgg cgcgctgagt ggcgggggcg ggatcttcgc cgacgtcctg
    36961 catgcgggcg gtgtggtcgg cgccaggggc gcccgccgca tggtcccggc gctggccttc
    37021 gccggggcgc cgcgcatgca caatggcggc tgggcgggtc tgcggccaga tgaggtgccc
    37081 gcaatcctgc agcgcggcga gcgggtactc tcccgacgcg aagctgcggg ctacggcaat
    37141 ggcggcaacg tcacggtgca catcaacgcc cgggacgccg agagcttccg tcaatcccgc
    37201 acgcagatcg cggccgacat cgcccgcgcg gtctcgctcg gacgaagggg catgtgagga
    37261 tcagtcatgg ctttccacga agtccggttt ccggacgaca tcagccgcgg cgcgcgcggc
    37321 ggaccggagc ggcgcaccca gatcgtggag ctggcttccg gcgacgagga gcgcaacgcc
    37381 agctgggcga actcgcgccg ccgctatgac gtggcctacg gcatccgccg cgcggatgat
    37441 ctggcggggg tcgtggcctt cttcgaagcc cgcaacggcc ggctccacgg cttccgcttc
    37501 aaggactggg gcgaccacaa gtcctgcctg ccctcgggca cgccgtcgcc cgccgaccag
    37561 gcgatcggca ccggcgacgc cacgacaacg caattccagt tggtgaagcg ctacacgtcc
    37621 ggcgcgcaat cctggacgcg cgccatcgcc aagccagtgg caggcagcgt gcgcatcgct
    37681 ctcggcggcg tggagcagcc gtctggctgg tcggtcgaca ccacgacagg tgtcgtcagc
    37741 tttggcgcgg gaccgggcgc aggcgtcgcg atcaccgcgg gcttcgcgtt cgacgtgccg
    37801 gtccgcttcg acaccgatgc gctcgacgtc acgctcgatc tcgagcggct cggctcgatc
    37861 acctccattc cgctgctgga actgcgccga tgaaatccct cgctcccgcc ctgcaggccc
    37921 atctcgatga gggcacgacg acgctcgcct ggtgctggcg catcagccgc gccgacgccg
    37981 tcaccttcgg cttcaccgac cacgaccgga cgctcgccct cgatgggacc gacttcgagc
    38041 ccgagagcgg actcaccgcc ttcgaggtcc gctcaggatc ggacctgtcg gtcgatgcgc
    38101 aggacgccga gggcgtgctg acctccgaca ggatcaccga gaccgacatc ctcgacggcc
    38161 gctgggacaa cgccgaggtc gaggtctggc gggtgaactg ggccgacact ggccagcgcg
    38221 tcctgatgcg gcgtggggcc atcggccaga tccggcgcgg gcggctcgcc tttgtggccg
    38281 aggtgcggtc gctcgcccat gtgctcggcc agacggtcgg gcggaccttc caggcgacct
    38341 gcgatgccgc gcttggcgat gcgcgctgcg gcgtcgagct ggaggctacc gccttcaagg
    38401 gcacgggcgc cgtcatcgat ctcctgcgcg accgggcctt cactgcttcg gggttgggcg
    38461 cattcacgtc cggctggttc accttcggca cgctggaatg gacgagcggc gcgaacgccg
    38521 ggcggcgcac cgaggtgctg ggccatgacg tcacggacgg gattgccgtc ctgaccctgc
    38581 tggaagcgcc ggtgcgcgcg atcgccgagg gcgacgcctt catcatccgt gcgggctgcg
    38641 acaagcgcat ggagacctgc ggggcgaagt tcgccaacac ggccaacttc cgcggcttcc
    38701 cgcacatccc cggccaagat gccgtgctgc gctacgccac gaaggatggc gggcatgagg
    38761 gaggcgtgct gtgacgcaac ctctcgcatc ggccgacccc gcgcgcgtcg tcgccatcgc
    38821 acggtcctgg ctcgacacgc cgtatcatga tcaggccagc ctgcgcggcg tcggctgcga
    38881 ctgcctcggg ctggcccggg gcgtctggcg cgaggtcgtc ggtcccgagc cattcccgat
    38941 cccgccctac agccgggact ggggcgagac cggcccgcgc gaggttctgg ccgagggcgc
    39001 gcggcggatg atgatcgaag tggaacccgc ggcggcaggt ccgggcgcgc tggtgctctt
    39061 ccgcatgaag ccccgcgcca tcgcgaagca tgtcgggatc ctgacctgtc ccaacagctt
    39121 cctccacgcc tatgagcggc tcggcgtgat cgaggagccg ctcaccaacg cctggcggcg
    39181 gcgcatcgcc ttcgccttcc tgttcccccg atgacgggtg acggaaaaaa gttctcgggc
    39241 gatgtcgatt ttccgcgtca tcgttcgtcg acctcatgcc agccgagtga ggcgggctca
    39301 gacaaggaga cggacgatgc gtgtcatggt gctggtgaag gcgaccgaat acagcgaagg
    39361 aggcttccag ggctcacccg aggaggggga gatgctcgag gccatgggca agttcaacga
    39421 ggagctggtc aacgccggcg tcatgctcgc cggggacggc ctcaagccct cctcgcaggg
    39481 caagcgggtc gcgttcgacg gtcccggccg gagggtcatc gacggtccgt tcgccgagac
    39541 gcgcgagctg gtcgccggct actggctctg ggaggtcagg gacatggacg aggcggtcgc
    39601 ctgggtgaag cgctgcccca atccgatgcc gggaccgagc gagatcgaga tccggccgct
    39661 gtacgaactc gccgacatca tcgaggtcgt gacgccgacg cccgaggtcc gggagcttca
    39721 tgagcagacc cggcagaggc tcgccggcag ctgagacgtc cgggcgcagt tcgcttgcct
    39781 acgatgtcac cttggctgac aaggcggaat ggcgcaaagc cagacccaca gggtgatcga
    39841 ggcgatcttc cgcatcgagc gggccaggct catcggcggc ctggcccgcg tcgtccacga
    39901 cgtcgatcgt gcggaggagc tggctcagga cgccctggtc gtcgctctgt ccgactggcc
    39961 cagggtcggc gtcccggcca atccgggcgc ctggctgatg acgaccgcca agcgccgcgc
    40021 cattgacgcg ctgcgccgcg acaagatgcg cgcgcgcaag cacgaccaga tcgcgcagga
    40081 atgggtcggc cttgtcgaca acgcggccga ggggatcgag gcggccatcg atgacgatct
    40141 cggcgacgaa ctgctgggtc tcatcttcac ggtctgccac cccatgattt ctgccgacgc
    40201 ccgcgcggcg ctcacgctga ggatcgtggg cggactgacg acggacgaga tcgcccgtgc
    40261 cttcctcacg agcgaggcga cgatcgccca gcgcatcgtc cgcgccaagc ggaccatcgc
    40321 gaaggccgat ctgagcttcg aggtgccgcg cggcgccgag cgtgcggcgc ggctcgcctc
    40381 ggtgctggag gttatctacc tcgtcttcaa cgagggctac gccgcgacag cgggcgacga
    40441 tctggtccgg acggacctct gccgcgaagc gcagcggctc ggccgcatcc tggccgggct
    40501 gatgcccaac gatgccgacg tgcttggcct gctggccctg atggagatcc aggcctcgcg
    40561 tctggcggcg cgcacgggtc cggacggcac cctgataccg ctgaccgagc agaaccgggc
    40621 gcgctggaac cagcttctga tccgccgcgg cctcgacgcg cttgctcgtg ccgaggcgct
    40681 cgggggcgac ggtccctacg tcctgcaggc cgcgctcgcc gcctgccatg cgcgtgcgcg
    40741 aaaggcggcc gataccgact gggcgcgcat cgcggggctc tacgaccggc tgcgcgccgt
    40801 gatgccctcg ccggtggtcg atctcaatcg cgctgttgcg cacggcatgg ccttcagccc
    40861 cgaagccggc ctgcgtctgg tcgacgagat cgttgacgac cccgtgcttc gcaactacgc
    40921 gccgttgccg gccgcaagag gcgatttgct gtttcgctgt ggccgactgg ccgaggctcg
    40981 gtccgagttc gaggcggcgg ccaggctcac gcgcaacgag cgggaaaggc actttctcct
    41041 cgtccgcgca gacgcatgta attgatgcac cctgggtggc tgcggaagac gaaggttggc
    41101 tgttgggaac ttgctacgtt catgcggtct cagccgggga gcgggccatg ttgctgtcgg
    41161 ctgcagttgc gggcgtgaat ccctcatgac gggccgcatg gagacgagat gcacttgaac
    41221 cgcctatggc acgcgatcgc agttctgctg ctcggcgcga acccgtcgcc agctggccac
    41281 gacgacattc ctgatccgcc gccgctctcg gtttcgcagc ctatgccgac ggacctccgg
    41341 ctcgaccccg cgtcggtgac agtctccggc ctctcgtccg gcgggttctt cgcccaccag
    41401 ttccacatag ccttctccca gaccgtggcg ggcgccggca tcctcgccgg cggcccctat
    41461 ggctgcgtgg aggtcatcaa gaacccgttc tggccgttct ggaagctgga ccgtacctcc
    41521 gcggcggtgg tcgcctgcac gcattacttc ggagaccgct actggggtct tcgtcccaac
    41581 cctccgcgtg ccgaggacgt ccggaaactg attgaggccg cacaccagga cggggagatc
    41641 gacgatcctg cgcatgtcgc cgacgatcgg gtgtggctgt tccgcgggga gctcgatgcg
    41701 gtggttccgg ccgcagtcgc cggcagcctc gccgatctct atcgccttct cggcgtggat
    41761 gctggggcgc tcgacatcga gcctgggaat ccaccccgcc cggccaacca tggcatcccg
    41821 gtcaagagct tcgccgccga cagtcggttc gagcgggtgg attgcgccga gcacgcgccg
    41881 cccttcgtga tcgagtgcgg cttcgacgca gccgagaggc tgctccggca tctttatcct
    41941 gacggctttg tccaggaccc ggtcgatccc cacgacgcgg gcagcctcct cgccttcgac
    42001 caggccgagt tcttccagcc gtcgccgtca gctggcctga gcggcgccgg ctacatctac
    42061 attccagacg tttgccgatc cgaggaatgc cggctgcatg tcgcgttcca cggctgtcga
    42121 cagaatgcgg acgcgcgagg tgacgagcgg gtccacgacg atttcgttcg tgacgcgggc
    42181 tacaatcgct gggcggcggc gaaccggatt gtcgtccttt acccgcaggc gactgaagca
    42241 ccaggcaatc ccagagggtg ctgggacttc tggggctaca gcggcgacag atggcgaacg
    42301 cgcaacggcg tccagatgca agccgtgagg tccatggtcg agcgactgct cgaacagcag
    42361 ggccagcgcc agtccagccc ggaaccgtcg ccgtcgacct tcacccgttg aggatcggcc
    42421 gcagccagct gcggcacagc caacgataga cgctgcaccc agccgtgcag gacggcggaa
    42481 tgtcgtcttc ggccgtcaga tatgggatcc ctacatggct accctcgtcc tcggcgcggc
    42541 cggcgccgcc attggcggtt cgatcggcgg cgcgatcctc ggcgtgagcg ccgcgaccat
    42601 tggcggcttc atcggctcga ccatcggctc ggtcgtcgac agctggatca tctcgtcgct
    42661 ggcgcccacg cagcgcatcg agggcgcgcg gctcgacacg ctgcgcatca cctcggccac
    42721 cgagggcgcg gtgatcccgc ggctctacgg ccggatgcgg atgggcggca acatcatctg
    42781 ggcgacggat ttccgcgagg agaccaggac caccacacag ggcggcggca agggtggcgg
    42841 gggcggcaag gtcaggacga ccgagtatct ctactacgcg agcttcgccg ttgccttgtg
    42901 cgaaggcccg atcaccggca tcggccgcgt ctgggccgac ggcaagccga tggacctctc
    42961 cggcgtcacc tggcgctggt attctggaga cgaggcgcag accgccgatc cgttcatcac
    43021 cgcgaagatg ggcgcggcca gcacgcccgc ctatcgcggc acggcctatg tggtcttcga
    43081 ggaactggcg ctctcgaact acggcaaccg cctgccgcag ctttccttcg aggtgttccg
    43141 gccgctcgcc gaccccgaca ccgccgaggg gctgacccgc gccgtcacca tgatcccggc
    43201 ctcgggcgag ttcacctacg cgacgcaggc gatccgcaag accgatggcg gcgcaacgca
    43261 ggcggagaac ctgaacgcgc tgccggatgc caccgacatg gtggtggcgc tggaccggct
    43321 gcaggcgatg gcgcctgcgg tcgagagcgt cagcctcgtc gtcgcctggt tcggcgacga
    43381 tctgcgcgcg ggatcgtgca aggtgcggcc tggcgtcgag gtgtcggcca agtcgaccac
    43441 gcccgccagc tggtcggtca atggtgtcag ccgtgccaac gccgtcctcg tcagccgcga
    43501 cgaccaggac cgcccggtct atggcggcac gccgtcggac ttcgcggtgg tgcaggcgat
    43561 ccaggagatg aaggcgcgcg ggctgcgggt caccttctat cccttcatcc tgatggacgt
    43621 gccgcccggc aacacgctgc cgaaccccta ttccgacaac gccgccgaga ccggccagcc
    43681 cgcgttcccc tggcgggggc ggatcacgtg ttcgcctgcc gctggtttcg cggggacggt
    43741 ggacaaaacc gccactgcgg ccgcgcaggt cgcggcgctg ttcggcgcgg caacgcccgc
    43801 cagcttcagc gtttcgggtc agtcggtttc gtggaccggg gcgccgggcg actggggcct
    43861 gcgccgcatg gtgctgcact acgcgcatct ctgcgcggcg gcgggcggtg tcgatgcctt
    43921 cctcatcggc accgagatgc cggggctgac gaccatccgc tcggggccat ccagctatcc
    43981 ggcggtgcag gactatcggg atctgctcgc ggatgtgcgc tcgatcctcg ggtccggcac
    44041 caagatcggc tacgctgccg actggagcga gtattttggc catcagccgg gtgacggctc
    44101 gggcgacgtg ttctttcatc tcgatccgct ctgggccgat ccggagatcg atttcgtcgg
    44161 gatcgacaac tacatgccgc tttccgactg gcgggacggc ttcgaccatg cagacgcggc
    44221 cgagggctgg cccgcgattt acgaccgggg atacctgcag acgaacatcg cgggcggtga
    44281 aggcttcgac tggttctatg ccagcgcggc cgcccgcact gcgcaggttc gcaccccgat
    44341 caccgatggt gccgccggca agccatgggt gttccgctac aaggacctgc gcgcctggtg
    44401 gtcgaacgcg cactacgacc gcccaggcgg ggtggagagc ggaacgccga ccgcgtgggc
    44461 gccgcagtcc aagccgatct ggttcaccga actcggctgt cccgccatcg accggggcac
    44521 caaccagccc aacgtcttct ttgacccgaa gtcctcggag agcttcacgc cgcatttctc
    44581 gcggggctgg cgcgacgatg cgatccagcg cgcctatctc gaggcgacgt atctctggtg
    44641 gggcgaggcc gcgcacaacc cggtgtcctc ggtctacggc ggccggatgg tgcatgtccc
    44701 cgaatgcgcc gcctggacct gggacgcacg gccgtacccg ttcttcccgg cgctgaccga
    44761 cgtctggacg gacggggcga actggcggct cggtcactgg cttacgggtc gcctcggggc
    44821 ggtgtcgctc gcggcactcg tccgccacct ctgcctgcgc gccgggctgc ccgagtcccg
    44881 gatcgacgtc tccggcctct ggggcgcggt cgaaggctac gccatcacgg cgctcgaaag
    44941 cccgcgcgcc tcgatcacca cgctgtcgcg gcatttcggg ttcgacgcgg tggagaccga
    45001 gggcgtgatc cgcttcgtca tgcgcgggcg ggcctccgtc gccaccctct cacccgacga
    45061 tctggtggcc gcccgcgagg gcgacgtgct ggaactgacc cgcggccagg agaccgaact
    45121 gccgcaggcg ctgaagtggc aggtcgcgcg cgccgacgag gactacgacg cggccctcgt
    45181 cgaggcgcgg cgcatcaccg tggacacgac gcggattgcc tccgagtcct tcccgatggc
    45241 cgtgccgccc gaggaggccg agcgccgctg ccgccgtgcg ctgatggagg cgtgggtggg
    45301 gcgcgagacg gcggcgttcc gtcttccacc ctctcgcctg gcgctggatc cggccgaccc
    45361 aatccggctg gagcatgacg ggcggctcgt cgatctgcgg ttcgtctcca tcgccgacgc
    45421 ggaggcgcgc ggcatcgagg cggtccgcca ggaccgcgcg acctacgacc tgccccccgg
    45481 cgatccccgc gcggcgtcgc tgacgcgggc cgtggtgttc ggcgcgccgg atgcggtgct
    45541 gatggacctg ccgcagctga ccgaggatca gcccgcgcat cggccgtttg tcgcggcgca
    45601 cgccgttccc tggcccggcg agatggcggt gttccgcagc ccctccacgg atggctttga
    45661 gctgctgaac acgttcggca gccgcgcacg gatcggcaca ctggtcccgg acttctttgc
    45721 gggaccgacg tcgcgcttcg acctcggcaa cgcgctggtg gtcgatctgc tcaccggcac
    45781 gctggagagc gtcacggacc tgaccctgtt cggcggggcc aacgcgctgg ccatcgagag
    45841 cgcgcccggc gtgtgggaga tcgttcaggc gggcgcggcg gaactgctgg cgcccggccg
    45901 gtatcgcctg acccggctcc tgcgcggcca gcgcggcacc gaaggtgcga tgggcaaccc
    45961 ggcacctgca ggcgcacgcg tggtggtgct ggacgatagt ctcgcatctc tgccgatcgc
    46021 tgaggccgat ctcggcatcc cgtggaactg gcgcatcggc ccggcgagcc gccccgtcag
    46081 cgacgaaacc tatgtagagc aggccttcac gcccacgggc gccgggcttc ggtcgttctc
    46141 ggtcgctcat gtcgagcagc cgtggcgcac accgcgcacg cccggcgatc tgaccatccg
    46201 ctggacgcgc cggtcgcgcg ccttggtcgc cgacaactgg ggcgggctcg aggtgccgct
    46261 ggccgaggaa ctcgaagtct acgaggtcga gatcctcgac ggccctgctg tgaagcgcgt
    46321 gctgagcacg gcgacgacca gcgcggtcta cacggccgcg cagcagaccg ccgactgggg
    46381 cgcgccgctc gcccccggcg acacgctcgt tatccgcatc tcccagctct ccgccctcgt
    46441 cgggcggggc gcgcccaaga ccgtcacgct gacactctga aggccatccc atgtccgacg
    46501 ccacgaccca tctcctgctg ccctacatcc tggcggcgca ggcccagaag catgtcaccc
    46561 acaacgaggc gctgcggatc ctcgacgggc tcgtgcagct ctccgttctc gaccgggacc
    46621 tgaccgcgcc gcccggtagc cccgctgatg gtgaccgcta catcgtcggc tcgggcgcga
    46681 cgggcgactg ggcgggctgg gacctgaacg tggcggtctg gaccgacggc gcctggctgc
    46741 gtctgccgcc acgctcggga tggcgggcat gggtcgagga cgagagcatg cttctggtct
    46801 ggaccggcgc gacctggcag acggtcggcg cgcccagcga tgtctcggac gccgtcttca
    46861 gcctcgtgaa cgacgccgat ccgaccagga aggccgtgtt ctcgctctcc gggatcagca
    46921 ccagcacgac gcgcagcttc accctgccga acacctcttc ggaactggcg atcctcgccg
    46981 gcacccagac cttcaccggc aacaagacct tttccggcac cctcacggcc tcgggcaccg
    47041 tcaccgtctc ggcggcttcg gccagcatcg gcacggcaac gggtaccgcc acttacgcca
    47101 tggggtcggg cgccacggcc tccggcgcca ccaagacggt gaaccttggc accggtggcg
    47161 cgcccgggtc gacgacggtc atcaacatcg gctcggcgac ggccggtgca ggcgggacca
    47221 cggtgatcaa cacgcccacc gtcaccttcg ccaatgccgt cacgcaggtc gggatgtcgc
    47281 aggccaacct cacggcccag ctgctgggcc tcggcggggc cacggccgac gactacaatc
    47341 gcctgtcggt caatacgccg gccgtgctgc tgaacaacgc cggagccggg gtggaggcaa
    47401 cggtcaacaa ggccggcacc ggcaacgacg cggccttcgc cttcaagacc gggttttcgg
    47461 cacgggctct ggtggggctt ctgggcagtg acgatttcag cgtcaaggtc agcccggatg
    47521 gatcggcatt ccatgacgcc ctgaagatcg accgcaccag cggtcaggtc gaactgccgc
    47581 aacccacgat cctgccgggg ctgagtgcgg ccccgatccc gccgccttcg ggcaaggccg
    47641 ccgtctatgc ccgcaaccgc gcgggcgccc cctggatcga cgtcatgcgg ccttcgggcc
    47701 gggacttccc gctgcagccg catttcgggg tgaaccgcat cgccaactgg tcgccctcga
    47761 ccaacaccgc gatcaacacc gaaggcctgc cgatcacctc ggtcggcacc gtctccactc
    47821 cggcgcttgc cgccaccagc cttgccacct cgatgcggcg ctggcgtctg acctcggccg
    47881 cggtggttga ctcggtcgcc gaccagcgct ccgcgggctg ggcctgctgg cgcggcaatg
    47941 cggcgggtct cgggggctgg acgtttgtca cgcggctctc gctgacgacc ctgcaggcca
    48001 ccggcatggg cttcttcggc ctttacggct ccaccgccgc gctggccatc acgctgacgc
    48061 tggccacggt cgtcaactgc atcggcatcg gcttccagcg cgggacgcac gccaactggc
    48121 aactggtggc gaatgacgcc accggcgcgc ccaccctgac cgacatgggc gccgcattcg
    48181 cggtcgcaac cggcggcgtt ctgacgctgt tcatcgccgc cgcgccaaac gctgcatcgg
    48241 tttgggtcag gctcgtcaac gaggtcaccg gcgctgtctt cgagcaggag atcgccgccg
    48301 atctgcccgc cgcgacccag ttcctctcgc cccggcttta cctgaacaac ggggcgaccg
    48361 cggccgccgt cgcctacgac tgctccgggg tgtatgtgga gacggatttc tgaactcgga
    48421 cccggccatg cccttgtgcc gtcggcctca gatttccaga cagatcttcc cgaagtgctg
    48481 tcccgacatc tcgtagcgga atgcgtccgc cgtctgctcc agcggaaagg tgcggtcgat
    48541 caccggccgc aagctcagcc cgtcgagcgc ccggacaagg tcctgctggt gcttgcggct
    48601 gccggccagc agcccctgca gccgctgctg gcggccgatc agcaggccgg tgcggacctc
    48661 gcccttggcg ccggtcagga tgccgatcat ggcgatgcgg ccgccgatgc ggcacgcctc
    48721 catcgactgc gacagcgtcc ccgggccgcc gatctccatc acgtggtcgg cgccccggcc
    48781 ttcggtcagc tccaagaccg cgcccgccca ctgctcggtg gtgcggtagt tgatggtgtg
    48841 gtcggccccc agcgcccggg cgcgctccag cttggcgtcc gacgaggaag tgacaatcac
    48901 ccgcgcgccc atggccttgg cgagctgcag ggcgaagatg gacacgcccc ccgtacccag
    48961 cgtcaggacg acgtccccgg gcttcaggcc gccgtcaacg accagcgccc gccaggcggt
    49021 gagcccggca acgaccacgg tggccgcctc ggcatggctg tagccgcggg gcgcctgggt
    49081 gaaccaggtc gcgggcgcga tgaccgcctc gcgggcgtag ccgtcgaggc cgtccccggg
    49141 cgtgccggag aagctggcga ctgccgcgcc gccgtcctgc cactgcggga agatgaggga
    49201 gatcaccgca tcgcccactg cgaactcggt caccccgtcg ccgaccgcct cgaccatgcc
    49261 ggcaccgtcc gacatcggga tgcggccctc gccgagcggt gtggccggcg ccatgcggcc
    49321 gctgacgacg agcaggtcat gaaagttgag cgagcttgcg tgcaggcgga cgcggatcgc
    49381 gccgggtccg ggatcaccgg ggtcggccat gtcctccatc cggagggcct caagattgcc
    49441 cggcgggcga agccagactg ccttcatggg tgtgtccttg tcggtagaaa catcgcgcta
    49501 cagggaatgg acgacaactc gtggaaggcg cgttccagat caaatttacc acgccacagg
    49561 ccgcctgtcc ggacgttttc ggggcggccg ggttccggct cgccgccccc gccgatcgca
    49621 gcaccgtatc gagggctgat ggtcaattac tggctgcaat atcggctgaa aagcaggaga
    49681 tgatcccatg acaccgcccc gatccgatgg ctatgtgcgc atgccggacc acgagttcga
    49741 ggcgatcctg acgcgggcgg ccgaggaagg cgcaaggcgc gcactctccg atgtcggcct
    49801 cgacggcgac gaagccgcgc tcgacatccg cgatctgcgc tccctggtgg actgcatccg
    49861 gctggtgcgg cgcaccgcga tgcagaccgc cgttcgcatg atcaccaccg gcgtcatgct
    49921 ggcgctgctg gcgggcatcg ccatcaagct gaagatcttc cgcggcagcc cgtagccgca
    49981 caacgcctca aaccatcagc tcacccacac ccgccctcga ggcgggtttt tcatttctgg
    50041 agaaccccat gaccacgacc ttccaccgcc actggcgcga cgtgccgaag aatgcgtggc
    50101 gctggcccaa cttctcgccc gccgagatcg cctgccgggg caccggcaag ctgctgatca
    50161 acgaacccgc gctcgacagg ctgcaggcgc tgcgcgaccg gctgggcaag ccgctgatcg
    50221 tccgctcggc ctatcgcagc cccgaacaca accgcgccgt cggtggcgca acgcgttcca
    50281 agcacctcga cggcacggcg ttcgacatcg ccgtggcgaa ccacgatcct gtcgcgttcg
    50341 aggcggctgc gcgggaggtt ggcttcctcg ggttcggctt ctacccccgg tcgggcttca
    50401 tgcatgtcga cctcggcccg gcgcggcaat ggggcgagcg cttcccggtc cggcggactg
    50461 acttcgcggc ggaagccccg cccgcacgcg aagtgctggc cgagagccgc accatgagag
    50521 gtggcggagc ggccggtgtg gcgacgctgg gcgcagccgg agtcgagatg gcccagcagg
    50581 tgctggcgga tacgcaaacc gccatcctgc cgctcgtgtc ttatctcgac acgctgcgct
    50641 gggtgttcat cgccgtggcg ctcgttggca tcgcggtcac gatctacgcg cggctcgatg
    50701 actggaagcg ggggcgtcga tgatcgccac gctcctgacc aggttcgccg ccagcccgtg
    50761 gatgcgggcg acgctacgct acggcgccac cgcgctcgcg gtgctgctgt tcctgctcgc
    50821 actccggcgt tccggcgagc gcactggccg cctctccgaa cgctatgaga ccacggagaa
    50881 gatcaatgat gcccaacgcc ggatgctgga ggccgcggct cgccgtcctc gcaatcgcga
    50941 cgagcttgct gagcggctgc gcgacggtcg gttctgaaca aaggatcatg gcactttgtc
    51001 cgccggtcgt ggagtatagt caggagttac agacgcgggc ggcagacgaa ctcgcgctcc
    51061 tgccggagcg ttctgcggtc gccgaaatgc tgagcgacta cgccgtcatg cgggagcagg
    51121 cgcggggatg tggcgggcag taggttcatc ccgcagcccc gtacgacacc ccgccagcac
    51181 gagcgcgg
//
