# Supplementary material for: Characterization of the virome of Paracoccus spp. (Alphaproteobacteria) by combined in silico and in vivo approaches
Source: Sci Rep. 2019 May 27;9:7899. doi: 10.1038/s41598-019-44460-4 (PMC6536676; doi:10.1038/s41598-019-44460-4)
Supplement: Supplementary file 2 — Supplementary Dataset 1 [file 41598_2019_44460_MOESM2_ESM.zip › vB_PdeP_PD8.gbk]

LOCUS       NZ_FNEA01000018        42074 bp    DNA              UNK 01-JAN-1980
DEFINITION  Paracoccus denitrificans strain DSM 413, whole genome shotgun
            sequence.
ACCESSION   NZ_FNEA01000018
VERSION     NZ_FNEA01000018.1
KEYWORDS    .
SOURCE      .
  ORGANISM  .
            .
FEATURES             Location/Qualifiers
     tRNA            complement(1..31)
                     /anticodon=(pos:complement(58885..58887),aa:Thr,seq:tgt)
                     /inference="COORDINATES: profile:tRNAscan-SE:1.23"
                     /locus_tag="BLT64_RS19815"
                     /old_locus_tag="SAMN04244581_03974"
                     /product="tRNA-Thr"
     misc_feature    1..2552
                     /note="the end of contig: Ga0061144_scaffold00026.26"
     gene            140..367
                     /locus_tag="pd8_p01"
                     /locus_tag="BLT64_RS19820"
     CDS             140..367
                     /note="hypothetical protein"
                     /product="hypothetical protein"
                     /locus_tag="pd8_p01"
                     /locus_tag="BLT64_RS19820"
                     /protein_id="WP_041530407.1"
     gene            355..639
                     /locus_tag="pd8_p02"
                     /locus_tag="BLT64_RS19825"
     CDS             355..639
                     /note="hypothetical protein"
                     /product="hypothetical protein"
                     /locus_tag="pd8_p02"
                     /locus_tag="BLT64_RS19825"
                     /protein_id="WP_011750018.1"
     gene            636..800
                     /locus_tag="pd8_p03"
     CDS             636..800
                     /note="hypothetical protein"
                     /product="hypothetical protein"
                     /locus_tag="pd8_p03"
     gene            797..1039
                     /locus_tag="pd8_p04"
     CDS             797..1039
                     /note="hypothetical protein"
                     /product="hypothetical protein"
                     /locus_tag="pd8_p04"
     gene            1036..1329
                     /locus_tag="pd8_p05"
                     /locus_tag="BLT64_RS19830"
     CDS             1036..1329
                     /note="hypothetical protein"
                     /product="hypothetical protein"
                     /locus_tag="pd8_p05"
                     /locus_tag="BLT64_RS19830"
                     /protein_id="WP_041530406.1"
     gene            complement(1446..1571)
                     /locus_tag="pd8_p06"
     CDS             complement(1446..1571)
                     /note="hypothetical protein"
                     /product="hypothetical protein"
                     /locus_tag="pd8_p06"
     gene            complement(1576..1788)
                     /locus_tag="pd8_p07"
                     /locus_tag="BLT64_RS19835"
     CDS             complement(1576..1788)
                     /note="hypothetical protein"
                     /product="hypothetical protein"
                     /locus_tag="pd8_p07"
                     /locus_tag="BLT64_RS19835"
                     /protein_id="WP_041530405.1"
     gene            complement(1785..2039)
                     /locus_tag="pd8_p08"
                     /locus_tag="BLT64_RS19840"
     CDS             complement(1785..2039)
                     /note="hypothetical protein"
                     /product="hypothetical protein"
                     /locus_tag="pd8_p08"
                     /locus_tag="BLT64_RS19840"
                     /protein_id="WP_011750016.1"
     gene            complement(2036..2239)
                     /locus_tag="pd8_p09"
                     /locus_tag="BLT64_RS19845"
     CDS             complement(2036..2239)
                     /note="hypothetical protein"
                     /product="hypothetical protein"
                     /locus_tag="pd8_p09"
                     /locus_tag="BLT64_RS19845"
                     /protein_id="WP_041530404.1"
     gene            complement(2398..3030)
                     /locus_tag="pd8_p10"
                     /locus_tag="BLT64_RS19850"
                     /locus_tag="BLT64_RS16035"
     CDS             complement(2398..3030)
                     /note="Predicted chitinase based on COG"
                     /COG="COG3179"
                     /product="lysozyme"
                     /locus_tag="pd8_p10"
                     /locus_tag="BLT64_RS19850"
                     /locus_tag="BLT64_RS16035"
                     /protein_id="WP_074810605.1"
     repeat_region   2553..2921
                     /note="repeated region between two contigs"
     gene            complement(3027..3236)
                     /locus_tag="pd8_p11"
     CDS             complement(3027..3236)
                     /note="hypothetical protein"
                     /product="hypothetical protein"
                     /locus_tag="pd8_p11"
     gene            complement(3233..3520)
                     /locus_tag="pd8_p12"
                     /locus_tag="BLT64_RS16040"
     CDS             complement(3233..3520)
                     /note="hypothetical protein; putative holin based on
                     TMHMM"
                     /product="putative holin"
                     /locus_tag="pd8_p12"
                     /locus_tag="BLT64_RS16040"
                     /protein_id="WP_011750014.1"
     gene            complement(3530..5839)
                     /locus_tag="pd8_p13"
                     /locus_tag="BLT64_RS16045"
     CDS             complement(3530..5839)
                     /note="hypothetical protein based on PHA02515"
                     /product="hypothetical protein"
                     /locus_tag="pd8_p13"
                     /locus_tag="BLT64_RS16045"
                     /protein_id="WP_011750013.1"
     gene            complement(6114..6470)
                     /locus_tag="pd8_p14"
                     /locus_tag="BLT64_RS16050"
     CDS             complement(6114..6470)
                     /note="hypothetical protein"
                     /product="hypothetical protein"
                     /locus_tag="pd8_p14"
                     /locus_tag="BLT64_RS16050"
                     /protein_id="WP_011750012.1"
     gene            complement(6467..6724)
                     /locus_tag="pd8_p15"
                     /locus_tag="BLT64_RS16055"
     CDS             complement(6467..6724)
                     /note="hypothetical protein"
                     /product="hypothetical protein"
                     /locus_tag="pd8_p15"
                     /locus_tag="BLT64_RS16055"
                     /protein_id="WP_011750011.1"
     gene            complement(6721..7536)
                     /locus_tag="pd8_p16"
                     /locus_tag="BLT64_RS16060"
     CDS             complement(6721..7536)
                     /note="Phage regulatory protein Rha based on COG and
                     other"
                     /COG="COG3646"
                     /product="phage regulatory protein Rha"
                     /locus_tag="pd8_p16"
                     /locus_tag="BLT64_RS16060"
                     /protein_id="WP_011750010.1"
     gene            complement(7612..7767)
                     /locus_tag="pd8_p17"
     CDS             complement(7612..7767)
                     /note="Arc-like DNA binding domain-containing protein
                     based on PHA01513"
                     /product="Arc-like DNA binding domain-containing protein"
                     /locus_tag="pd8_p17"
     gene            8151..8348
                     /locus_tag="pd8_p18"
                     /locus_tag="BLT64_RS16070"
     CDS             8151..8348
                     /note="hypothetical protein"
                     /product="hypothetical protein"
                     /locus_tag="pd8_p18"
                     /locus_tag="BLT64_RS16070"
                     /protein_id="WP_011750008.1"
     gene            8358..8474
                     /locus_tag="pd8_p19"
     CDS             8358..8474
                     /note="hypothetical protein"
                     /product="hypothetical protein"
                     /locus_tag="pd8_p19"
     gene            8619..9026
                     /locus_tag="pd8_p20"
     CDS             8619..9026
                     /note="hypothetical protein"
                     /product="hypothetical protein"
                     /locus_tag="pd8_p20"
     gene            complement(9016..12336)
                     /locus_tag="pd8_p21"
                     /locus_tag="BLT64_RS16075"
     CDS             complement(9016..12336)
                     /note="structural protein based on PHA01972"
                     /product="putative phage tail protein"
                     /locus_tag="pd8_p21"
                     /locus_tag="BLT64_RS16075"
                     /protein_id="WP_041530402.1"
     gene            complement(12333..14948)
                     /locus_tag="pd8_p22"
                     /locus_tag="BLT64_RS16080"
     CDS             complement(12333..14948)
                     /note="weak similarity to Lytic Transglycosylase (LT) and
                     Goose Egg White Lysozyme (GEWL) domain based on cd00254"
                     /product="phage tail protein"
                     /locus_tag="pd8_p22"
                     /locus_tag="BLT64_RS16080"
                     /protein_id="WP_011750005.1"
     gene            complement(14948..15499)
                     /locus_tag="pd8_p23"
                     /locus_tag="BLT64_RS16085"
     CDS             complement(14948..15499)
                     /note="hypothetical protein"
                     /product="hypothetical protein"
                     /locus_tag="pd8_p23"
                     /locus_tag="BLT64_RS16085"
                     /protein_id="WP_074810541.1"
     gene            complement(15499..15966)
                     /locus_tag="pd8_p24"
                     /locus_tag="BLT64_RS16090"
     CDS             complement(15499..15966)
                     /note="hypothetical protein based on PHA01733"
                     /product="hypothetical protein"
                     /locus_tag="pd8_p24"
                     /locus_tag="BLT64_RS16090"
                     /protein_id="WP_011750003.1"
     gene            complement(15968..18007)
                     /locus_tag="pd8_p25"
                     /locus_tag="BLT64_RS16095"
     CDS             complement(15968..18007)
                     /note="hypothetical protein based on PHA00661"
                     /product="hypothetical protein"
                     /locus_tag="pd8_p25"
                     /locus_tag="BLT64_RS16095"
                     /protein_id="WP_011750002.1"
     gene            complement(18007..18615)
                     /locus_tag="pd8_p26"
                     /locus_tag="BLT64_RS16100"
     CDS             complement(18007..18615)
                     /note="hypothetical protein based on PHA00662"
                     /product="hypothetical protein"
                     /locus_tag="pd8_p26"
                     /locus_tag="BLT64_RS16100"
                     /protein_id="WP_011750001.1"
     gene            complement(18666..18968)
                     /locus_tag="pd8_p27"
                     /locus_tag="BLT64_RS16105"
     CDS             complement(18666..18968)
                     /note="Phage protein based on pfam13876; hypothetical
                     protein based on PHA01971"
                     /product="hypothetical protein"
                     /locus_tag="pd8_p27"
                     /locus_tag="BLT64_RS16105"
                     /protein_id="WP_011750000.1"
     gene            complement(19026..19349)
                     /locus_tag="pd8_p28"
                     /locus_tag="BLT64_RS16110"
     CDS             complement(19026..19349)
                     /note="hypothetical protein based"
                     /product="hypothetical protein"
                     /locus_tag="pd8_p28"
                     /locus_tag="BLT64_RS16110"
                     /protein_id="WP_041530401.1"
     gene            complement(19342..19770)
                     /locus_tag="pd8_p29"
                     /locus_tag="BLT64_RS16115"
     CDS             complement(19342..19770)
                     /note="hypothetical protein based on PHA00664"
                     /product="hypothetical protein"
                     /locus_tag="pd8_p29"
                     /locus_tag="BLT64_RS16115"
                     /protein_id="WP_011749998.1"
     gene            complement(19828..20859)
                     /locus_tag="pd8_p30"
                     /locus_tag="BLT64_RS16120"
     CDS             complement(19828..20859)
                     /note="major capsid protein based on PHA00665"
                     /product="phage major capsid protein"
                     /locus_tag="pd8_p30"
                     /locus_tag="BLT64_RS16120"
                     /protein_id="WP_011749997.1"
     gene            complement(20863..21519)
                     /locus_tag="pd8_p31"
                     /locus_tag="BLT64_RS16125"
     CDS             complement(20863..21519)
                     /note="putative protease based on PHA00666"
                     /product="putative phage protease"
                     /locus_tag="pd8_p31"
                     /locus_tag="BLT64_RS16125"
                     /protein_id="WP_011749996.1"
     gene            complement(21512..21841)
                     /locus_tag="pd8_p32"
                     /locus_tag="BLT64_RS16130"
     CDS             complement(21512..21841)
                     /note="hypothetical protein"
                     /product="hypothetical protein"
                     /locus_tag="pd8_p32"
                     /locus_tag="BLT64_RS16130"
                     /protein_id="WP_011749995.1"
     gene            complement(21838..23514)
                     /locus_tag="pd8_p33"
                     /locus_tag="BLT64_RS16135"
     CDS             complement(21838..23514)
                     /note="Bacteriophage head to tail connecting protein based
                     on pfam12236; hypothetical protein based on PHA00670"
                     /product="phage head-tail connector protein"
                     /locus_tag="pd8_p33"
                     /locus_tag="BLT64_RS16135"
                     /protein_id="WP_074810544.1"
     gene            complement(23521..23694)
                     /locus_tag="pd8_p34"
     CDS             complement(23521..23694)
                     /note="hypothetical protein"
                     /product="hypothetical protein"
                     /locus_tag="pd8_p34"
     gene            complement(23772..26996)
                     /locus_tag="pd8_p35"
                     /locus_tag="BLT64_RS16140"
     CDS             complement(23772..26996)
                     /note="hypothetical protein"
                     /product="hypothetical protein"
                     /locus_tag="pd8_p35"
                     /locus_tag="BLT64_RS16140"
                     /protein_id="WP_011749993.1"
     gene            complement(26996..27250)
                     /locus_tag="pd8_p36"
                     /locus_tag="BLT64_RS16145"
     CDS             complement(26996..27250)
                     /note="hypothetical protein"
                     /product="hypothetical protein"
                     /locus_tag="pd8_p36"
                     /locus_tag="BLT64_RS16145"
                     /protein_id="WP_011749992.1"
     gene            complement(27311..28636)
                     /locus_tag="pd8_p37"
                     /locus_tag="BLT64_RS16150"
     CDS             complement(27311..28636)
                     /note="Phage terminase large subunit based on COG; PBSX
                     based on TIGR"
                     /COG="COG1783"
                     /product="phage terminase large subunit"
                     /locus_tag="pd8_p37"
                     /locus_tag="BLT64_RS16150"
                     /protein_id="WP_011749991.1"
     gene            complement(28633..28740)
                     /locus_tag="pd8_p38"
     CDS             complement(28633..28740)
                     /note="hypothetical protein"
                     /product="hypothetical protein"
                     /locus_tag="pd8_p38"
     gene            complement(28737..29138)
                     /locus_tag="pd8_p39"
                     /locus_tag="BLT64_RS16155"
     CDS             complement(28737..29138)
                     /note="putative phage terminase small subunit"
                     /product="hypothetical protein"
                     /locus_tag="pd8_p39"
                     /locus_tag="BLT64_RS16155"
                     /protein_id="WP_011749990.1"
     gene            complement(29141..29473)
                     /locus_tag="pd8_p40"
                     /locus_tag="BLT64_RS16160"
     CDS             complement(29141..29473)
                     /note="hypothetical protein"
                     /product="hypothetical protein"
                     /locus_tag="pd8_p40"
                     /locus_tag="BLT64_RS16160"
                     /protein_id="WP_041530400.1"
     gene            complement(29470..30114)
                     /locus_tag="pd8_p41"
                     /locus_tag="BLT64_RS16165"
     CDS             complement(29470..30114)
                     /note="hypothetical protein"
                     /product="hypothetical protein"
                     /locus_tag="pd8_p41"
                     /locus_tag="BLT64_RS16165"
                     /protein_id="WP_041530399.1"
     gene            complement(30092..30850)
                     /locus_tag="pd8_p42"
                     /locus_tag="BLT64_RS16170"
     CDS             complement(30092..30850)
                     /note="DUF1376 domain-containing protein based on COG and
                     pfam"
                     /COG="COG3756"
                     /product="hypothetical protein"
                     /locus_tag="pd8_p42"
                     /locus_tag="BLT64_RS16170"
                     /protein_id="WP_074810538.1"
     gene            complement(30850..31218)
                     /locus_tag="pd8_p43"
                     /locus_tag="BLT64_RS16175"
     CDS             complement(30850..31218)
                     /note="hypothetical protein"
                     /product="hypothetical protein"
                     /locus_tag="pd8_p43"
                     /locus_tag="BLT64_RS16175"
                     /protein_id="WP_011749988.1"
     gene            complement(31215..31757)
                     /locus_tag="pd8_p44"
                     /locus_tag="BLT64_RS16180"
     CDS             complement(31215..31757)
                     /note="hypothetical protein; few weak BLAST hits to
                     SAM-dependent methyltransferase"
                     /product="hypothetical protein"
                     /locus_tag="pd8_p44"
                     /locus_tag="BLT64_RS16180"
                     /protein_id="WP_011749987.1"
     gene            complement(31757..32041)
                     /locus_tag="pd8_p45"
                     /locus_tag="BLT64_RS16185"
     CDS             complement(31757..32041)
                     /note="hypothetical protein"
                     /product="hypothetical protein"
                     /locus_tag="pd8_p45"
                     /locus_tag="BLT64_RS16185"
                     /protein_id="WP_041530398.1"
     gene            complement(32043..32255)
                     /locus_tag="pd8_p46"
                     /locus_tag="BLT64_RS16190"
     CDS             complement(32043..32255)
                     /note="hypothetical protein"
                     /product="hypothetical protein"
                     /locus_tag="pd8_p46"
                     /locus_tag="BLT64_RS16190"
     gene            complement(32252..32962)
                     /locus_tag="pd8_p47"
                     /locus_tag="BLT64_RS16195"
     CDS             complement(32252..32962)
                     /note="hypothetical protein"
                     /product="hypothetical protein"
                     /locus_tag="pd8_p47"
                     /locus_tag="BLT64_RS16195"
                     /protein_id="WP_011749985.1"
     gene            complement(32962..33291)
                     /locus_tag="pd8_p48"
                     /locus_tag="BLT64_RS16200"
     CDS             complement(32962..33291)
                     /note="hypothetical protein"
                     /product="hypothetical protein"
                     /locus_tag="pd8_p48"
                     /locus_tag="BLT64_RS16200"
                     /protein_id="WP_011749984.1"
     gene            complement(33278..33412)
                     /locus_tag="pd8_p49"
     CDS             complement(33278..33412)
                     /note="hypothetical protein"
                     /product="hypothetical protein"
                     /locus_tag="pd8_p49"
     gene            complement(33409..33750)
                     /locus_tag="pd8_p50"
                     /locus_tag="BLT64_RS16205"
     CDS             complement(33409..33750)
                     /note="hypothetical protein"
                     /product="hypothetical protein"
                     /locus_tag="pd8_p50"
                     /locus_tag="BLT64_RS16205"
                     /protein_id="WP_041530396.1"
     gene            complement(33747..33965)
                     /locus_tag="pd8_p51"
                     /locus_tag="BLT64_RS16210"
     CDS             complement(33747..33965)
                     /note="hypothetical protein"
                     /product="hypothetical protein"
                     /locus_tag="pd8_p51"
                     /locus_tag="BLT64_RS16210"
                     /protein_id="WP_041530395.1"
     gene            34051..34437
                     /locus_tag="pd8_p52"
                     /locus_tag="BLT64_RS16215"
     CDS             34051..34437
                     /note="Helix-turn-helix domain based on pfam1288"
                     /product="phage repressor"
                     /locus_tag="pd8_p52"
                     /locus_tag="BLT64_RS16215"
                     /protein_id="WP_041530394.1"
     gene            34559..34714
                     /locus_tag="pd8_p53"
     CDS             34559..34714
                     /note="hypothetical protein"
                     /product="hypothetical protein"
                     /locus_tag="pd8_p53"
     gene            34711..35046
                     /locus_tag="pd8_p54"
                     /locus_tag="BLT64_RS16220"
     CDS             34711..35046
                     /note="hypothetical protein"
                     /product="hypothetical protein"
                     /locus_tag="pd8_p54"
                     /locus_tag="BLT64_RS16220"
                     /protein_id="WP_041530393.1"
     gene            35040..35282
                     /locus_tag="pd8_p55"
                     /locus_tag="BLT64_RS16225"
     CDS             35040..35282
                     /note="hypothetical protein"
                     /product="hypothetical protein"
                     /locus_tag="pd8_p55"
                     /locus_tag="BLT64_RS16225"
                     /protein_id="WP_011749980.1"
     gene            35330..35857
                     /locus_tag="pd8_p56"
                     /locus_tag="BLT64_RS16230"
     CDS             35330..35857
                     /note="hypothetical protein"
                     /product="hypothetical protein"
                     /locus_tag="pd8_p56"
                     /locus_tag="BLT64_RS16230"
                     /protein_id="WP_041530392.1"
     gene            36072..36278
                     /locus_tag="pd8_p57"
                     /locus_tag="BLT64_RS16235"
     CDS             36072..36278
                     /note="hypothetical protein"
                     /product="hypothetical protein"
                     /locus_tag="pd8_p57"
                     /locus_tag="BLT64_RS16235"
                     /protein_id="WP_041530391.1"
     gene            36278..36583
                     /locus_tag="pd8_p58"
                     /locus_tag="BLT64_RS16240"
     CDS             36278..36583
                     /note="hypothetical protein"
                     /product="hypothetical protein"
                     /locus_tag="pd8_p58"
                     /locus_tag="BLT64_RS16240"
                     /protein_id="WP_011749977.1"
     gene            36583..36885
                     /locus_tag="pd8_p59"
                     /locus_tag="BLT64_RS16245"
     CDS             36583..36885
                     /note="hypothetical protein"
                     /product="hypothetical protein"
                     /locus_tag="pd8_p59"
                     /locus_tag="BLT64_RS16245"
                     /protein_id="WP_011749976.1"
     gene            36988..37956
                     /locus_tag="pd8_p60"
                     /locus_tag="BLT64_RS16250"
     CDS             36988..37956
                     /note="Phage-related protein, predicted endonuclease based
                     on COG; viral recombinase based on pfam"
                     /product="putative phage recombinase"
                     /COG="COG5377"
                     /locus_tag="pd8_p60"
                     /locus_tag="BLT64_RS16250"
                     /protein_id="WP_011749975.1"
     gene            37953..38939
                     /locus_tag="pd8_p61"
                     /locus_tag="BLT64_RS16255"
     CDS             37953..38939
                     /note="weak similarity to RecT family based on pfam;
                     putative phage replication protein"
                     /product="hypothetical protein"
                     /locus_tag="pd8_p61"
                     /locus_tag="BLT64_RS16255"
                     /protein_id="WP_074810547.1"
     gene            39038..39289
                     /locus_tag="pd8_p62"
                     /locus_tag="BLT64_RS16260"
     CDS             39038..39289
                     /note="Uncharacterized conserved protein, UPF0335 family
                     based on COG; DUF2312 domain-containing protein based on
                     pfam10073"
                     /product="hypothetical protein"
                     /COG="COG3750"
                     /locus_tag="pd8_p62"
                     /locus_tag="BLT64_RS16260"
                     /protein_id="WP_011749973.1"
     gene            39316..39417
                     /locus_tag="pd8_p63"
     CDS             39316..39417
                     /note="hypothetical protein"
                     /product="hypothetical protein"
                     /locus_tag="pd8_p63"
     gene            39414..39944
                     /locus_tag="pd8_p64"
                     /locus_tag="BLT64_RS16265"
     CDS             39414..39944
                     /note="hypothetical protein"
                     /product="hypothetical protein"
                     /locus_tag="pd8_p64"
                     /locus_tag="BLT64_RS16265"
                     /protein_id="WP_041530390.1"
     gene            39976..40578
                     /locus_tag="pd8_p65"
                     /locus_tag="BLT64_RS16270"
     CDS             39976..40578
                     /note="hypothetical protein"
                     /product="hypothetical protein"
                     /locus_tag="pd8_p65"
                     /locus_tag="BLT64_RS16270"
                     /protein_id="WP_041530389.1"
     gene            40571..40849
                     /locus_tag="pd8_p66"
                     /locus_tag="BLT64_RS16275"
     CDS             40571..40849
                     /note="hypothetical protein"
                     /product="hypothetical protein"
                     /locus_tag="pd8_p66"
                     /locus_tag="BLT64_RS16275"
                     /protein_id="WP_011749970.1"
     gene            40849..41103
                     /locus_tag="pd8_p67"
                     /locus_tag="BLT64_RS16280"
     CDS             40849..41103
                     /note="hypothetical protein"
                     /product="hypothetical protein"
                     /locus_tag="pd8_p67"
                     /locus_tag="BLT64_RS16280"
                     /protein_id="WP_041530388.1"
     gene            41087..41488
                     /locus_tag="pd8_p68"
                     /locus_tag="BLT64_RS16285"
     CDS             41087..41488
                     /note="hypothetical protein"
                     /product="hypothetical protein"
                     /locus_tag="pd8_p68"
                     /locus_tag="BLT64_RS16285"
                     /protein_id="WP_011749969.1"
     gene            41586..41828
                     /locus_tag="pd8_p69"
                     /locus_tag="BLT64_RS16290"
     CDS             41586..41828
                     /note="hypothetical protein"
                     /product="hypothetical protein"
                     /locus_tag="pd8_p69"
                     /locus_tag="BLT64_RS16290"
                     /protein_id="WP_011749968.1"
     gene            41828..42283
                     /locus_tag="pd8_p70"
                     /locus_tag="BLT64_RS16295"
     CDS             41828..42283
                     /note="HNH endonuclease based on cd00085 and weak
                     similarities to other"
                     /product="HNH endonuclease"
                     /locus_tag="pd8_p70"
                     /locus_tag="BLT64_RS16295"
                     /protein_id="WP_011749967.1"
     gene            42264..42509
                     /locus_tag="pd8_p71"
                     /locus_tag="BLT64_RS16300"
     CDS             42264..42509
                     /note="hypothetical protein"
                     /product="hypothetical protein"
                     /locus_tag="pd8_p71"
                     /locus_tag="BLT64_RS16300"
                     /protein_id="WP_011749966.1"
     gene            42510..42716
                     /locus_tag="pd8_p72"
     CDS             42510..42716
                     /note="hypothetical protein"
                     /product="hypothetical protein"
                     /locus_tag="pd8_p72"
                     /locus_tag="BLT64_RS16305"
                     /protein_id="WP_011749965.1"
     gene            42713..43741
                     /locus_tag="pd8_p73"
                     /locus_tag="BLT64_RS16310"
     CDS             42713..43741
                     /note="C-terminal catalytic domain of Lambda integrase, a
                     tyrosine-based site-specific recombinase based on cd00800
                     and weak pfam phage integrase family"
                     /product="phage tyrosine integrase"
                     /locus_tag="pd8_p73"
                     /locus_tag="BLT64_RS16310"
                     /protein_id="WP_011749964.1"
     repeat_region   43809..43858
                     /note="attachment site in tRNA-Thr(TGT) 49/50:
                     ATGGTGCCGGTTGCAGGAATCGAACCCGCGACCTTCTGATTACAAATCAG and
                     ATGGCGCCGGTTGCAGGAATCGAACCCGCGACCTTCTGATTACAAATCAG "
BASE COUNT     7619 a  14371 c  13946 g   7922 t
ORIGIN
        1 gtagatacac aaggaaaaca atgccaccgg cgattttatt cccacagacg aaacgtgaac
       61 gaatcgcgag cgtgggaacg gcagattatc accccgcgcc cgacccgcaa gtcccgcccc
      121 accacagagg aatgacgcca tgagccgtga ggatcgcgaa gagatcgagc gcatcgacgc
      181 gatgatgcgc cgcctgggcg agatcgaggc gatggcgggt caggagatgt cgcaccgaga
      241 ggtgatccga ctgaccattg agcatgctca actctccatc gctatccccg atgccgaaag
      301 ccggcggctg aggatcaagg ccgcacagat ggaagcagag gaaaggaagc gtcaatgcgc
      361 gcgctgacaa tccgcgaagc aatggtcgag gcggccgagc ggtggcgcaa agccggatcg
      421 gcgccggagc ggtatcgctg gattgcggtg tggtggcggc tatcggcgct tgagtcgatg
      481 acccctgatc agcaccggaa gtatgcgcgt agccaaatgg ccctcgccgc cgacatggag
      541 cggcgcccgg ggcattacgc gtcgaaaccc gccggcatga ccgactggct gcacagcggc
      601 cttgccgacc acccccgcga cgagaaggag aggacatgag cgacgaatgg gagcgcgact
      661 gcctgcattg gcgaggcagg acgctgacag gccagcacaa gcactggtgc gacgaatggg
      721 acgggctgcc ggtcgatgag acgtgcccgg agtggccttg cggctgcgct cttccccagc
      781 caccggagga cgcgcgatga aagagatcga ctggcacgcc atctatcccg acccgatcga
      841 tgctgaatgc tgccacgggt attacgatgg gagacgccct gacagccccg agccgtccag
      901 caatcggcac ccggcctata tccatggctt ccgcaatggc cgggacgatg cggggatcac
      961 gcggcgacac gaaaccgcac agcagaggcg tgaagcatgg gcaatgatcg tggctatgtg
     1021 ttcggaggat gcgcgatgag tgacgacctg atcgccctct tgcgaaaccc gaacgtggtt
     1081 ctacgaccca aacgccgtga agagatcgcc gacgaactcg cccgcctcag cgccgaggtg
     1141 gagaggctga ccgccgccct atccgacgag cgggcgcatg ctgacgcgct ggcggaggcc
     1201 gtggaaatgt tcgcgacgga tcgcaattgg ctgcaaggcg gcccattcga tccgtgcagc
     1261 ccatcgttca cagggacatc aatggcatca gcagtggcga agcagcaccg cgcccggcgt
     1321 caggggtgac gctgccttga tgcgggccgc gatttatgga atactcagtt tgcacacgga
     1381 ggatttccac gggctgcggc ccgcgctgat ttccgccacg aaagccggtc cttcggggcc
     1441 ggtttttatt ttccgcaccc tgccgcgcgc ttgtccagca gcaccagccc cgtgcgcttg
     1501 ctcagcgggc cgccgtcgat cagcagcgca tcggcatggg cgcgcgctgc atcggccgtc
     1561 ccggcgcaca cggcgctatc gctttgcgtg gtcgcgcaag cggcggtcaa catcagcgtc
     1621 agaagcgctg tccacgtcat tgcccgcatg gtcgatcctt tcccttgtct cacgataggc
     1681 cgcatcctct cgcgcctgtg cgtccgccct gccccgtgac cggccgcgca ggaacgcagc
     1741 cgcagcggcg gcgatggccc cgaggatggt gagaagccac gcggtcatgc ctcgcctcgc
     1801 gcgacattga ccaattcagc gcgagcgatt tccaacgccc cgatcatcga atagccgcca
     1861 acggttccag caaggccata gcgcgcgcag ccgtcgaagc agttaccggc cagcgccacc
     1921 ccgatcagtt cgcctgaacg ggccatttcc agccaagatt ccagcatgtc gatgcaggct
     1981 tggttgggct ccggttgccc ggtcgggccg ccccgcaggg cgataactgt gccggtcatg
     2041 tccgcccccc catgcgcttc gccacgcgcg aggccgcgaa ggtgccgacg ataccaaggc
     2101 cgctcaccag ccattcggcc agccggtcaa tctcgatgct gaacacctgc cctgtcggat
     2161 cgatggagcc gatccctgcc ccggccagcc agccgaagaa cacgtagagc gcgacgcgga
     2221 tgtaaaggaa catggtcact tccctccgaa catggacttg aaaagcgcca gaagcgcggc
     2281 gatgatgccc gctgacggcg cggcgggtgt tccagcgctt ggcagcgtcg tcaccgagaa
     2341 ctgcaccacc ggcattgcct tgagcttcgc gtgcagcgcg gccagcgtct tgggccccgc
     2401 gatgccgtca gccgtcagcc ccgcctcttt ctggaaccgt cgcacctcgg ttgcgccata
     2461 gccggccagc accagggcag cccgcacata gcgcgcctgc cggtcggcca gcccattggt
     2521 gccgccgttg atgcgccggg tgatcatggt caggtcgttc gcgtcggcaa ggccgttcag
     2581 gctcgcgcgc gtcgggttgc cggtagacca ataccagatg gggcccaacc cttcccatgg
     2641 atcggtattg accgcctcgg gatcggattc gaagtcaggg gcgcgcctgt ccagtttctg
     2701 ggcccatgct gcgaaggagc ggtagttcgc ccggccggtg atctgaatgg gccccctgcc
     2761 ccggaaacgc gatccgtcgc cgggttgcgt gttgcccaga tcggcgcggc cctcgtatcg
     2821 cttctgcgct gcggtggggc cccagatttc ccggtcgtat cgccatcccg cgctttcgtg
     2881 cgcaagctgg ccgagataat gcgccagccg gtgaggccgt tcgagcccgg cgccgacgcc
     2941 ggccttcgcc agccctgcaa cggtagagcg catgttgtcg ttcgtcgctg tgccggcaat
     3001 ggccgacagg tggtctgcgg tcaggatcat gtcgtcctcg tgggttgcag cgccttccag
     3061 cggcgatgga tgcgggcgca gtggtcgggc tcggcgaaca gcaggtcggc gcagaacatg
     3121 aaaaccgccc gccaccggct gggaggctgg cggtagaccc ggctgcacag cggttccgac
     3181 gcattgccgc acagggcgcg gttgatcagg agagaggcgg cccaccagcg ggtcatggcg
     3241 gccccctgtc gatcttggcc tcgatcttcc gaaccgcatc gaggatcagc agcaggcgct
     3301 catcctggcg ggcggacagc tgctccatct ggcgcagccg ggtttcgtgg ccggaaatgg
     3361 cggtctgcat ttgcaggatg ctgcggtcga aactgtcggc ccgctcgctc agccggccgc
     3421 cccagacgaa cagcgcggcc gccatgccgg cgccggtcaa cagggtggcg ccgagcgata
     3481 tgatgttgcc gaggctcacg cggttatcga tctgggccat ggccgcccct cacacgacgg
     3541 tggtcgagat gagccgccag ctcacccacg atccgctgtt gcagacccgg tagtagatga
     3601 gcccgccgtc accgaccgcg cgggcgatcc agatctggat ctggttggca acggctaccg
     3661 gccggctgga aggcaccgcg gcggggttca gaacgatgaa gatgccgccc gatccggtat
     3721 agggcagccc ggtgatggtg gccgcaaccg cgccagacgc gatacgatag atcccgggtt
     3781 cgcccagggt gttgacgttg ccgttttcgc cgatgaaccc cttgtcgaac agggtattgt
     3841 ccaggccgag cgccgccagc aggcccagct ccggcagggc gttgccgatg aagctttcgg
     3901 gggcgaacgc gcggccgtcc gatccgcgca cggtgagcac gtcccgcagg ccagatacca
     3961 gccccgtggt gccgagctgg aacgcaagct cacctgtcgg gttgccgtcc agcccgacct
     4021 cgcgacgcac gcccccgcgc ccggcgagat agttgcccgc aatgtcgttg tgcgcatcgg
     4081 ttgcatccgg cacggttgcc gaggccggca cccaccaatc gatactgagc ccgtcgcccg
     4141 ccttggcatc atccggcccg agctccatca gcaccatgcg caggccgggc ctgaacccct
     4201 ggtccgatgt ccagttcggc gcctcgggcg ttcccgcgtt gtggctgttt tccctgatat
     4261 cgcgctggat ttgcagaacg ccgtcgaaac ttggccagga cgcctgcgcc gcatagcgcc
     4321 catcgaagtc gggaacgccc gcgccgaggt ccagcgggta tttgtaggta atcggcacat
     4381 cgcgcccggc cagccagcta tgcgtcgcgg cgttccacat gcgcacgatc gcggaattcg
     4441 agccccggcg atattcgatc acgccatagg gccgcgccgc gggggctccg gtttcggtca
     4501 tgcgagggat atgcatgttc acgctgaaca tgcgggtgcc ataggcgtcg taatagttcg
     4561 gcagatcctc gggccgcgcg atatggccgc tgcacacgaa ggccacgttg tcgacgcgtt
     4621 cgagcgaggt gacgatccgg tcgcagacgc tcttgtattg gaccgctgcc gagtcctcga
     4681 cgtaatcggc atagccatag agtggctggt gcagatagac ctcgatgttg cagccggcat
     4741 tgcgctgcaa tatctggtcg aaccagtaaa gcgtcgtcgt gtggatgttg ccgccgccgt
     4801 cgccggccat ggtgcccatg aacacgcgca gcaggttgcc catccgaacg gtgaagaagc
     4861 gccgcccgat gtaatccata taggtgtgct gggaccgggc gtattggtgc tgggtcaggc
     4921 ccgccccgtc gctgtcatgg ttgcccggga tgaaatagac gcgcggcagc gccgtgcgcg
     4981 cccacagcgc cggcagcagc cggtcgtagc tgtagaccgc cgagatgtcg ccggtattgt
     5041 gctgggtcgc ccgctcgacg atatcgccga catggcagat gtcatcgaca tccccatgcc
     5101 accgctgcat gtcgtcgaac acatccagca ccgcgtcgat ttcggcagga tattccagcc
     5161 gcgcctgcca gtcgccggtg aggatcgact tgtgaaccgt gcgcggatga tcccagcccg
     5221 gcaggcccgg aatggtcgtc gaccccgcgc ggcggatata gagccggtcg acgacatgga
     5281 tcgcggtccc gtccggcagc aggttcagga tgccactctg cgccgctgca aggaacgcct
     5341 cgcgggactg gaagcccaac ccataggcct gcgccatggc cgccgccgcc tgcgcctgcg
     5401 ccgcatagcc cggggcgtcc agcgcggcct gcatcgccgc ctcgcccccg agttcggacg
     5461 acacgggcag ggtcagcgac cgttccgcgc gctccgaaac atcctggatc tgcatcacca
     5521 ccagatccag atcggattcc acctgcccgg ggcgcaccct gccctggtcg ttgtaatccg
     5581 acctctgggt gttcggcacg gcgcgcagga gatagatcgt gtcgccgggc tcgatccctg
     5641 ccgagatgac gaccgtgccg tcggcggtcc cgattccggt atggccgatg ccggtcgtca
     5701 ggtcggtttc ctgcccgtcc cgaacccgga tgacccgcag gtgatcctcg tcgagcagaa
     5761 ggaacttgcg cggaaacgtc ccgctcgtcc cggtgacgtt gaacgggcct gccttgttct
     5821 tcgcgctctc taccgtcatc ttcgcctgcc tgcatggggt caggcgaagg gtaggaacca
     5881 gaagtcgggc gatatatgtt ggcgggcgtc agtcgatcag gggattgcgg cccatcagag
     5941 ccatgattac attctgactg cgcagaggtg aggccagcct tgcgaggctg gacataaggg
     6001 gaattagacc ccggttggtt cgggctctgc ctctgcgtga agtcttagac gcgctgccga
     6061 attcgcaaaa gccccgccga agcggggcct agttggcagt gatttcagtt ggttcaagcg
     6121 atgagcgcgc gggcctcggc ccaaaggccg gggcaatcct cctcgcgtgg cagatcgtgg
     6181 aggccgccag ttgacctcgc gaacatcttc gcggcgaagt cccgcagatt ttgcggcggc
     6241 atccgggcga tttcgtcctc gatgtcggtc tgccgctgcg agagttcttc gaactcatcc
     6301 tccggcatgt cgtgatcgtc gcaggccgaa atcacaatct tggcgtgggc ctcccactcc
     6361 ctgaacagcc gcatcaccgg cgtatcggcc gggtcgatga cgcacagcgc cgaggccggg
     6421 gcggcagcca gagcggccgg ggccgcggcg agaagggtgc ggcggttcat gccgatccct
     6481 ccaagccttg actggcaatg aaagccgcaa cacgggcctg cccctcatcg acgtggcgtt
     6541 caaattcgga tttgacgccc aggtcatcag caagcagtgc ggcgatgccg ccgatcatga
     6601 tgaatacttc cttcgtgccc tgaatgaact gcatcaggtc gcccttcggc atggcgcgat
     6661 tactggtaag cgccagaccc gcaatcgcgg cgagatgctg ggcgggggtg acttccttgc
     6721 tcatttcccg ctcccgatca gtgccttggc ccggtcgaac gcgacagagt tgcggaacgc
     6781 ggtcagtcca taggcgtcca cgatcatctt gagcagcgag acctcgcgct gccgcacgat
     6841 catggcttgc tgcgcctcta ccgattgccc cttgctgtcg atgtattcga agccgtcctt
     6901 ttccagcacg ttcttgagaa tgcctgattt caggccgatc tgggtcgcca gcaccttctt
     6961 gtggtgcatc agccccctgt cgcgcagaat ccagccggga cggttcacct tgacgccgtg
     7021 cttgttgcag aaatccgtga tccggcagac gccctcctcg gacagatacg cctcgtaggc
     7081 gtccaccttc ggctgcatgg cgctgatggc cgcgtccttc gcgcgatttt cgatctgcaa
     7141 ggcgccgttc tcgcggacct tagcgagcaa gccctcaagt gcctgctcgt aggtctgcgg
     7201 cagggcgaag ccgccgctgg ccttctcctg ttccagctcc tgccagcggt ccaccaggcg
     7261 agcggtgaac tcggggcaga gctgggcgac gactacaaag ctgtcacgct tgtttacttg
     7321 gtaaatcgtg ccgggacgcc cgcccgagga cttttccccc attggggtaa aagtgatgat
     7381 accgcgctcg gacagcctct ccatcgactg tttcaccttg tcgtggcggc tttcgaccag
     7441 ttccgcgatc tcgcggctgc tcatggtcag cggctcgccc gaggcgaggg cggcgacagg
     7501 gacgttgcct ttcggcgtgc tttgctccat attcataggc gaattccttc tccacagcgg
     7561 gggttcatct ggccggtgtc agggttgccg ccctgcccgg ccgttctcgt ttcaagcctt
     7621 ggcatcgtct gcctccatgg cttgccggat caggctgatg agaagattgt tcatcgaccg
     7681 atcctcgatc ttggccttca tcttcaccca catcttcaag tcgggcggca gacgcagacc
     7741 gaagggcggc tcttggggtc gcttcatgct ttctcctttc ttctaatagc agctatcttc
     7801 tattagaagg cattgcctgt caagcggtct ttctacaaat agaagccatg accgattctg
     7861 cgcccaaaca agagccgccg tatggcctcc gcatgccgcc cgatcttaag gcgcgcgtga
     7921 aggctgccgc cgaggcgaac aatcgcagca tgaacgccga aatcgtggcg acgctggagg
     7981 aaaaataccc tccacccagc ctggcagagt tcgaagaggc aagcgccctg accatcaagg
     8041 acggcttgac gcggcgggcg cggctgttca acgaatgggt gacgatccgc aaggagcgcg
     8101 gcgggctgat ggtctaccac gatgacactc aacccggcga gccttgaccc atgtccctag
     8161 tccgcaacga gcgcctaaag ctcgccgcca acttcctgaa cgccctaggt atcggcctga
     8221 tcggcatcgc cgtcttgcgc cccgtagtgg aggcgggcga cccctcctac acgaccttgg
     8281 cgggctggtc cttcgcggga ctggcaattc acgccgccgc gcactatatt ctaggctatc
     8341 tgaggtagga gccggccatg acgttgttcg acatcatcgt tccagttgcc gccctcgccg
     8401 tcgcgggcgc ggtggtcctc atcgtccgcg cgaccgacaa gcccgacagc ggcaagcacc
     8461 acccggctga gtaatcatcc tgttcgcggc tctgctcatg ccatccgcat taagacccct
     8521 acaggggcca cggggccgct tccgggcggc cctttgcttt gaggggcttg caatccctct
     8581 gcaaaattgc gctgtatggg atacagacgt gtcgcaggat ggagttcaga atgcttcgct
     8641 ggatagttcc agtcgttttc gccgccgccg cgactccagc aactgccgag attgacggca
     8701 ataagcttct ccggttctgt gaaaagccca aggacacacc ggactatgcc ttttgcgtgg
     8761 gcttcatcac tggcacgaca ttgagtgcgg actatacatc aatgaccgca gctctcgcag
     8821 cgggcataaa cctggacgac gaaagggcgt tccgtgggta tcatgctatg gtcgtaggga
     8881 actgccaagc taaggatatg acccctcagc aggcagtaga cgttaccacc ttgtatctta
     8941 aacaaaatcc gaacgagagg cattatccgg cggcgggctt aactttgacc gcgctagaga
     9001 aggctttccc gtgccctagt cgctaaggct ctccttcaac ggattgacga tctgcccgtc
     9061 gatcagccag cgccaatagg gcaggctggc gaaaggcgtc atgcgtcgca aggtgcccac
     9121 gtcgccagcg gtcatgtcca gatcgccccg cgcagcgcgc aatcccatgc tcatcagacc
     9181 atatgcgccc tctcccaact catatgtcgg cccgaacatg ctggcatagc ccgttctcga
     9241 tgcaaaccgc gacgcgggtg ccttctggct cttgccaggg aaggccgcgg ctgcggcatt
     9301 gtagatccca aacccgcctg ccttctccag cgcattgttg acctcgaacg cgagggaaaa
     9361 gatgccggac ctgtccaggc cctctgcaac ccaggtgcct gggttgtccg agatttcgcg
     9421 cccgctttcg agctgcttga gcatgtagat gaacgcaccg attgcggaca tgcccaccac
     9481 gccgccccag aaccgggtct gatcttcttg caggccgcgc aacaggacac gctgatttga
     9541 ggccaaggcg aaggagcgga attgcagagc catcctgccg accgtggtgc tggcgaacag
     9601 cggcacgtcc gcaacgccct tggtgacgat gatgctgtcc acgtccttgt tgatcgccgc
     9661 gcgccaggaa cgcaccatgt gatccatctc ggctggccac acctcggaat tggcgacccg
     9721 caccccgtcg atcacctggc catgctcgcg gaacagccga cccagcagcg gggcgccgtc
     9781 tctgcccagg ccgagatagg ccatatatgc ctgctccgct ttgggcaggg cgtcaaagcc
     9841 gcggtctgcg acaatctcgg cgttcttcag gatacggttc tgcgtcatcg tcgcggccag
     9901 cgttttctgg aagtcgttcc agtgcagcag gccggtcatc ttcgtgaagc cgaccgatgc
     9961 gttctggagg aaccgttcaa aaggcgagcc ttgcgcatag gggtcggtca ggtcggccag
    10021 cgtcgcgagg cgagagtgca ggatcttctc cgagatggcc ccggcctcct tggcctcctt
    10081 cttcgccagc ttgatgccct gcatgttcct gatcagaggc ttgagcccgt cctccatgta
    10141 ggatttcagc ccatggacca tggcgggccg caccgcatcc gtgagcgatg aaatggtgac
    10201 gccgccaagg gtgcgcaggt agttgaaggt cattgccgca ttggcgatcc ggccgaaggc
    10261 ggtggtctgg gaacgcgcgt tataagtgcc gcgcagcatg tcccgcacag cttggatgtc
    10321 ctcaatatca gacttttcct tggcggcgag tttcgccagt tgcttctgct tggccgtctc
    10381 tggcaactcg gtgttcttct ccagttcggc gcggatctgg gcgtattgat cgcggatggt
    10441 cttgatctga tctttcatgg tgacgctgcc gaaacgcgtc tggagttcaa cgtcagccga
    10501 catgacgcgg gcataccggc gcatgatcag atcggcattg ctgtccagga acttctcgac
    10561 cagttcgtcg ggaatatgaa aggttcgctc cgccaggggg ccgcgcttgg tgggaattat
    10621 attcgacggc aagtcggcat cgagcgcgcg cccggtgacc acttcataaa cgctgtccac
    10681 aatttcatcg aggtatctct tgcggtcggc atcggacagc cagtcgtatt ctccgcgccg
    10741 ccccagggct tccagatcgg cgtcgatctt cgccaacttg gccagatcgg cctcgtccaa
    10801 ttcgcccacg acgcggccgg ccagcgtgtc cacgccggaa cggaacgctc gcatggcatc
    10861 atcggacatc acatcggcca cgccgcgggc aacgccgtcg gacagcgccg acgcatcggc
    10921 ctgccgtccc gccatgctgc gctcgatggc ttctcgtgcg ctgcgcaggc tggcggtcgc
    10981 cttgtccgtc tcggccgccg cgcgctgcgc cgccgccgtc acctgcccgt cgaagtagtt
    11041 gcgcaggatc tgtttgaatt cggcttcgtt cgcctcgatc accgggcgat tccagacccg
    11101 cgagaaatag ctctctgccg tgtccacgct gactccctcg ggcagcagcc cggccgcgac
    11161 ggcccgatcc ttcagaggat cgaacacctt ggcgcgaatc gaggccgcgg cttgggcaac
    11221 ctcgggaatg tcgctgcggt ctccgcggcg cattgcctgc cccacagcgt tgttgaattc
    11281 ggtgcgggtc atggccacgc cgcgcttgcg catggcctta taggcctcat tcatgtcctc
    11341 gacggtcgag ccgacggcgc cgcgggtcca ttccttcatc gaggtttccg ccgcggcctc
    11401 gcccttccct tcgaggttgc gcttcagata gactgggttc tccatcagtt gcgaggcaat
    11461 ttcccgcacc gcgacagacg ggctgtgcag ggtgcgcaga agcgggttga gccgcgccgt
    11521 ggccttcgcc gccttgctgg cagacttccc cgccacaccg aagtcatcga gggtcacggc
    11581 tggcgccgcc gccgcgccag cactttccgg cttggccatg atcgaaagtt cggcgtgcaa
    11641 ggcatccgta gcggcatcga aatcaggacg ggcggcatcc tccatgagct tcgatgccgc
    11701 cttgtattcc gagcgtgaca tgagcgcacc ggccccggca ccaaggagcg cgcccagcac
    11761 cacagatccg ccgatggtcc aagccgattc ctctgccgtg cgggtctgct gcgtcgcctg
    11821 caatccggcc tcctggaccg cggcggaaac gccggccgcc gccccgacgg atagcgccga
    11881 ctttgcggcg gaatagccga tcttgccgcc ggtgcgcgcc aggacgccgc cgggaagaag
    11941 cgtcggtagg tcggcaaggc tggcgccgaa ttgcgaagcc gttcccaccc aacccgatgc
    12001 ttcaaggatg cgacggttcc gaatttctcg gtcgatgtcg gattttatcg cggccgcggc
    12061 cttggcgttg aacgcgccct caaagcggtc catgtgatcc tcgtatccgg cgatatcatc
    12121 gaagacgttg tagtttcggt cgatgtcata gaaatcgccc tgcatcctcg cccacagcga
    12181 ctcggacgcc agcgcggacc cgaccatgtt gtcgcgctca aatgccgccc cgagagtttg
    12241 ggacagggac ggatcgagtc caagcccggc gggaaccttc ggcgttccaa gaacggtatc
    12301 gcgatcaatg ggcatgctgc tctccctgaa aatcaaaagc tgacggcggc agcgccatag
    12361 agtggcgagt tttccatgag ttccttacct tgctcatgaa gtttcatcag ccggtcacgc
    12421 tccttcattg cctcggcctt ccgagccgcc agggcctcgt cctgcgacgg aggctcggca
    12481 tagaacggat gctgcgcccg ctggaccttg ccctctccat ccacgaacca aagctcatag
    12541 cgcggcgggc gaccggcctg cacatcggca gccgtgtcgt cgtatgcctg gaggaatacc
    12601 tgctgaacga agccctcctc cggggcgatc ccggcctctg caagcgcagc gcgcgcctga
    12661 tcgccgatat aatcgtgagt gccgtccacc cccgccggat aggtcacttc gggcggcagg
    12721 cgggtcacgg cgccagaacc ggaaggcagg tatttcgagg ggccatagag ccgccggaac
    12781 cgttctccag caatcacctt ggccttgtcc tggtcgccgc cagcgtcata gagcgcctgc
    12841 tccagtatct cgccatactc agacactgcc gcagattttt gcagctcatt ttcaccgagg
    12901 gccggcgcac ggctgaaaat cccagcatcg aagatcgccc gcacgctctc tggcgtggcg
    12961 gtgtccttga tccacttctt tgcgccctcg gacttcaaca acgcatcacg ctcgcggcgc
    13021 ttttgcgggt cgttcaagtc catgatctgc tttgccgctt cgtcctgcga caagcccaga
    13081 acgccggtcg aatgattgaa catcgccacc ttgtcggcga tttccgaccc tcccccgcgt
    13141 cgcccgaagg cagcaggatc gagggaatgg aggcgcgatg ccaggataag ggcatccttc
    13201 agatccccgg cgctctggcc cgacagggcg gtgcgcagcg cccccatgat cggcgcaggg
    13261 acaagtccgg tctgctcgac aatcccagcc gccagcgccc ccgcgtcggc gccgtcaggc
    13321 aggctgctgg acatctcgtt ccagaggtta tcgacgcgct tttttccgtc ggcgctgtat
    13381 cggtcgacat gcagcccgcc ttggccaaag gacagcacgt cggcacgggt ctgctgaacg
    13441 accttggtct tttcgttgaa agagttcagc aaggttgcct tggtgccctc atcaatgccc
    13501 aggttcacga tttcctgagc cgtaagcgtc ggatctgcgg tcgcgatcct gagccttacg
    13561 ttgtcctcga cctgctggat ttgggccttg actgcggctt gctgcttggt cgcccacgaa
    13621 gcgacgccgc tggcggccgt ctcgcgcacc tgcgcggcga ggttgccggg aagggtgttg
    13681 atcgcagagg caacctgggg gcttagagcc accgccccgc ccatcttcct ggcggaccat
    13741 gccttcaagt cagcgacact catgccgcgc aggaatccgt tcgccttaat cacctcctcg
    13801 ggaaggatgg tttccacagc cgcgccatca tcggcggaaa gaatggagtt cgcgccgccg
    13861 gggccgagga agtgagccag atagacattc cccggcgttg cggcatgtcc cgacctcagc
    13921 agcgcggccg agttttccgc agcataccgc tttgtcatct cacgcgacag ggcagcatcg
    13981 gatcgaagcg ccagaatttc ggcatccgat ttgccggccg caaggtccgg gcggtaggat
    14041 ttcaccgttt tcaaccaagt gctgtcgatg aactgtccca agcccgatgc agtagaattg
    14101 gggttcttgg cggtcgggtt cccgccgctt tccgcgccga taatacgatc tgccacctga
    14161 tcaatcgcgc caccggcaga ttgcgccgct gcgatcgcat cccggcccgc cgcctcgccc
    14221 agggggccga cgagtgcgcc gtgcaggttc atcagatcga ctgcggaaaa cttgtccgca
    14281 ttcgtcgcga cgaactcggc cgctgcgacg ggatcgttct gcatcatgtt cagggacgtg
    14341 aggcggtaga cctcggactg aacccggccc agctcctcct gcgtctgttc tggagaccag
    14401 ccttggcgtg ccgctttttc cgcgacctcg tttcgcgcga tctgcatgga acggtccatc
    14461 agtgcggggt tgagaaccgc gtcatcggct gccgcctgaa tacgggcgtc ggcttggctg
    14521 tccagatagg tgatccgctc ccgcccggcg tgctggtcga tgtcgagatt cgcggactgg
    14581 agtcggctat cgagcgcgcg ctgcgccatc tccttcgcgg ccgggcttag cccgctcaac
    14641 cgctggtcat aggcacgttg taggccgtcc atggccgcct tgcgacggga tagagcatcg
    14701 ccaccctggg catagagata gccctgctcg gggtcgtaga gcgcctgtct gacggtcttt
    14761 gcgaacgcag tatccgccgc cttggcgtcg gcctcgtcca cgtcggcctg ccactggtcg
    14821 aacatctgcc cgacatctgc cagtcccttg gcgacctgcc cgaaaccgga ctgacgcgcc
    14881 gccacgccca cggggcgctg cgcctgcacc acctcgcggc gctcatattg cggaaccctc
    14941 attgccatca cgcatacctc ggagttgcac ggtcacgcgc ccactggctg tatttctcgc
    15001 ccaccttggc gccggtcgac aggatcgtgc tggccgcgcc ccagcgcccc tgcgacaagg
    15061 cattggcgcc ctcggtgcgg ctgttggccg ccatctggga atagttgccc gcctggttgc
    15121 ggaagttctg ccggatggcg aaagcgtcgt cctcgatggc ggccttggta tcgtccagca
    15181 gttcgatggc cgaggcggag ctgacatcga cgccgttcgc cgccattgcg acgcgctgct
    15241 gcgccagcac ggccgccccg gcccggcgct ggcggtcgga ttcgtcctcg ccctggcgca
    15301 gcgattcccg cgcggcggct tcctgctggc gcgccgtggc ctcggctgcg gcctgagccg
    15361 ccctgcccga ctggatcgag gaataggcgc cgacgacgcc ggagccgacg gagaacagcg
    15421 agcccaggct gctgaacagg ccgcctcccc cggacgaagt ggcggcggtc agtgcggcgg
    15481 tcagcggatc aaggcacatc agttcatctc catctcgaaa tgcaggaagc gatgcccccg
    15541 caacaccacc gtcttttccg cgtcgaaccg gaacccgatc caccgaagcc agcgccgcgc
    15601 caccaggttc tcctcggcca ccaggttcca gagccgacga aagtcctgcc ccagccactc
    15661 caccccgacc cgcgaccccg ccacgaactc gcgccgcacc tgcggccggt ccacggcgcg
    15721 cgttgccagc gcccagggaa agccggtatc ggacatcgcc gttgccgcct tcaccccgaa
    15781 gatacagacc agatcgcctt ccatgtatgc tgcacggcat cggcgggatt gcgccgccag
    15841 ccgcagcagg tcatggcggg cgtcgcccgt gcccatgcaa tccagctcca ggcggtcgat
    15901 ggggcgcagg cgcggcagca gggcgtcgat cacgtcggcg gtgatgggcg cgaccgtgac
    15961 cgccatgtca gttccgacct atcgacagct cgaccgaaac cgccagcacc gtcatgggca
    16021 gcggatagtc ctggcgcagc gtcactgtgc cgtcccggtt ccattgcgcc ggcaccgtca
    16081 gctcatgcat gccggtccag agcgggattt catcggcaag atcgccgccg gtctgcacca
    16141 gctcgctggc ccggccgtcg tcggtaacga ccttcacccc gcgggtgttc tccatctgga
    16201 tacgcaccgc gctgacgctg tgcggccggc cgcgcgccga tccgacatca tcgaactgga
    16261 tggcgggcgg tagcgtctcc atctcggcgg tgaacggcag gcctacatgc accacgccag
    16321 cggcgtgcgg cagggtgacc gacccgccct cgaccgtcag ccccgtgacg acatcgccgt
    16381 cggccagggc aatgacctcc ctgccctcca ggtgatcaag gccgctgatc gtggtggtgg
    16441 ccgacccgga atagctgatg ccgcaatcga cgaagaacgc atcggccgcc gtggcgaaat
    16501 cccggtcgtc gaagcgttcg acatagcgcc gctgctggcc atcgataagc cggcgcacga
    16561 tcagataggt ggcgtcgctg gcgccctcgg ggatgcaggc cacgctttcg accgcgccgt
    16621 cgatatccat ctctgtccac gcccagacct gatgctcgcg cttgtaggtc agcgccagca
    16681 gcttgccgtt gtccagcacc acccagatga tcgaccaggg gttcttggcc atggcccagc
    16741 caacgatccg gcgcccctgc aggaagtgcg aggcgaagat ggccagatcg ttgcccgagt
    16801 atccgtcgct ttcataggca tagcgcagat cgcgcacgcc ccggccggag cggtcgacga
    16861 acagcaccgt gtcgtcggcc accagcggct tgaccgtcgc gctgccgata tagccgtgct
    16921 gggtgacgat gggattcagc gcgtcgaaac cgccgtcagg cccggaaacg gagaactcgc
    16981 ccgcgctggt gaacaccagc agctcgcgca gctggagcat ggcgcggatg cggttcagct
    17041 gttctccggc catgtcgaac tcggcccggt cggaggaggt catgttctgc gaccgggtga
    17101 agttcaggta atcgccgacg cgggacagcc agaccgtctc gggctgcgca tcgctcgcgc
    17161 cgaaagcaag gcgctgctgg tagatcgaga cgaccgaggg atatttgccc gcggcatcga
    17221 acaggctggc ctgaaccggc ggcgtcacgg tgctgtcggg cgaaatgttg tcgtcgcgga
    17281 atgacgttcc ggtcgtgaaa ccgatatagc ccggcacgcc gttgcgcatg cgatagaccc
    17341 ggtattccgt ggctccggtg accgcggaga acgcgatgtc gttccaggcg ccctcgatgc
    17401 tgagcagttc cgccgccgtg gtggccagcg gcgccgaggc gaagctttcg acgccaccga
    17461 ccacggccgt cacgcgatag cgataggttt cgtcgccgct gttgcgcggc gtcacgctgc
    17521 tgatcgtcgg cgccgccacg gtcgggttga tcggaacggt ggcgatgctc caatccgtct
    17581 cgccgttgcg catgatgcgg cgcggcgcaa cctgccggtg ggcggcaaag atcacgtcga
    17641 cggattgcac tgcatccagc gcctgcgcct gggtcgccgt ccatggcgtg gcaatggtgt
    17701 agtccacgcc gccggactgg agccgcgcgc cgttcttcac gaaccccatt tcgttctggc
    17761 ccatgatcag gatcgaggcg tcgtcggctt cccgcacgaa gggcagcagc cggtggcgat
    17821 gcgcgctgtc catgacctcg cagacgaacc gcaggcccgg ccggttgctg acgccgccgt
    17881 gggcgtggac gaatacgttg cgccccttgc gaagcgcact gtcgtagcgc gccagatcga
    17941 tgcggcccca gagcgcgggg ccgagaacgc cagaggcgaa tgtgggctgg atacgcgcgg
    18001 ccggcatcag tagcccctca cgcgcagctg catgggatag aaggtctgtt ccgtcgccgg
    18061 ccggctgttg aaatcggcca ccatcgcctg atccagcaat tccgacgcct cgcgcttggc
    18121 gccggtgacc ttggcggcgt cgcgggtgat cggcatcgcg atggccgcgg cgagatgcgc
    18181 ggccaggaca tcggcaaatg ccgaggtgaa taccgtcggg tccgtctcgt ctcgcgtgta
    18241 ttcgatcacg gcgccgggca cgtcggaata gatcgaatcg gcagtcagct cacgcagcgt
    18301 gtcgggcgat tggcccagct gcatcgccat gcgcgccgca gtcacgtcgt tcacccagcg
    18361 gatcgcagcc atatggcccg gccgggcata gcgataggtc cacgcgccgg cccggtcgtt
    18421 cagcgtctcc tcgaccagct tttcccgccg ggatgcaaag acccagggcc agcgttccag
    18481 cagcgagagg cggatgcggt catagtgcag cttgcactgc tcggcctcgg gcgacgtatc
    18541 ctcgaatgcc gtgatggttc tcgaccccag ataggtcgtc agcgcgacgt tgcagatggc
    18601 gatggcggat tgcatcgggg gctccaaggg cgggattgcg agggcggcct gcgccgcccg
    18661 ccgcgtcaga cttggctcaa gcgctcacgc agaaggtagc cttcaaggcc ccagatcttg
    18721 ttgcgagcgt tgtcacgggc aatcttccgg ccgatgttgg cgtcgaagtt ctccgggctg
    18781 gcggcggcgc tttctccggt gacgatgtag ccattccgca atgtcagcgc gcaaattgtc
    18841 agggtcgtgc cggggaagac gtgatacatc tccgaaacga tggttgcgtc gatggcatca
    18901 ggcgtcaggc gcggcgcagt tttgccggtc gcttggattt cagcttcgat ctcgctttcg
    18961 ttggtcatgt cgatctccag atcaatctga gggttaagcc cggccccgag cgggaccgaa
    19021 caatatcagt cggcgttcag cctctcggtg acgcgctcga tcatcgtctc gcgcttcatt
    19081 gcgtgatggg gcttctcgcc caggaccgtt tcgtaatgcg cgcgcagctc gtcgtcggac
    19141 atggcggcca tatccttggc accgcccgcc tgctcgggcg attggcccgt ggcctcgatc
    19201 acctcggctt cggtcgcctc gcgcatccag cgcccggaga acaggcccgc ctcgatgcga
    19261 aacgggccgt cctcgggggc gtgccaaagc cggtcgggcg attggccccg cgacttggca
    19321 acgacccaga tcatgcgatc atcagccatt ggtttgcagc cccgcagcga tgccggccgt
    19381 gatccggccc gcgctcggct cgccgaccac gacatagttc aggcgcatgt agcgctgatc
    19441 cgcgcccggc gggatgaccg ggatcgggaa cttgaagccc gccttgagct gcgcgaccgg
    19501 gatcgcgggc gaggcggcga cgaccttcgg actggcgaag gaattggcgg cggccatctg
    19561 gacctgcacc gtgacgctgg tgccgccggt gaaatcctca acgacctgca ccagcagcgg
    19621 gatgtcgtag ttgccgccga tgtcgcgggt cagcttcaca ggcgacagga caggctgcgc
    19681 cgtgtcgccg aggtcgatgt ggttcgtcga gacggcggtg gcggtgatgg cctgcgcgtc
    19741 cgagaacagg ttttgtgcgt cgagatgcat ggcatcctcc tgtcggggtt gtggtgaagc
    19801 ccggcccgct cggagccggg cctgttctta cgggaagacg atggcagcct cggcgttgct
    19861 gatcgcgtcc aggcggcgca ccggcatgtc gccccacatg gtgacgcgct cgccggcgac
    19921 ttcctcgacc cgcagctgga cgttcttctt gttcagcgcc tgcttgcgca ggaacttcgc
    19981 aacggtgcgg ccgacataga tgacggtctt gccctcgacg aggttgccct tgctgtcgat
    20041 gccgacgcgg ctggccgtgt cgatcatctc ctcggcgtcg atcatcaggt cgagcaggtc
    20101 ggcgccggtc gccgcgtcct tggtcagcgc cgacacgtcg atgttgcaga tccgcgcgtt
    20161 gccgcgccag tcgcccaccg acaggcccat gtcccatttc aggtggtcga cgagggcgcg
    20221 gaacttgccg ctgccatcct gtgcatccca gagctgggcg cccatgtcct tgtgagacag
    20281 gccggccgcc gagcccttgg ggtaaagcag cgtggtggcg cgcggccccc aggtcacgaa
    20341 ccagatcgag gtgttgtcgg agccggtgcc gccggcattg atcagctggc ggcccgaagc
    20401 cacggcggga tcgtcgtagc gcacgtccag ccccatgaac ccgtcggggg tcacggcggt
    20461 cgagccatag atcatgttcc gcgccatgaa ctggttgaag ccttcgatca ggcccgacat
    20521 ctcggacgcg cggaacgcgg cctcgttgcc gttcagcttg gcaagcgcct cgtcgacgac
    20581 cgagaactct tcggccatgc cagtggtatc cacgaccttg gcggtggtgg tcttgccctg
    20641 cttgacgccg gcgttgtagc ggcgccatgc cggctcggga atgccggtgc ggatgacgtg
    20701 ctggtgcttg gtgccgtcgt tgcactcggt gaacaccgca tccttgagga tcgggttcga
    20761 tttctcggca agctcgatga tgttggcgat cttgccgtcc gggtccgtgc gcgacaggat
    20821 atcgacaagg cccggattct ggatgttcag ctcggccatg ggttattcct ttccgttgcc
    20881 gttgccatag agcgcgtcgg cgaagttccg gcgcgtcgaa gtgcctgcct gtccgttgac
    20941 gacagtggtg tcggccacca tctgccccac cttccagaag gcgcgcacaa cgtccgggtg
    21001 gctgcccagc ccggtttcgt cgagcaattg ccgcagttcg ggcgtgccga ccgcctccag
    21061 gcccttgatg gccgtggcga cgttggcgtc gtatttctcg cccccgaact cggtgtcctt
    21121 gcgcagatcg ccggcccagg catccagctg ggcatcgcgc tgcgtgatca tctgcttttg
    21181 ggcatcgccc gcgagccgcg cctggcgcat cgccgcctcg gtcagcgcat cgcgcgccgt
    21241 ggcgttcgga ttcgccttga gccatgcgtc catgtcgccg gcgaaggcat cgaaatccgc
    21301 ctggaacgcc tcggccccct ccggtgccgc gagggagaag ggttcggcgc ccgcctcggc
    21361 gtcgccggcc ttttcggcat ccttgccctc ggcgccctct tgctcggcag ccgcatccgc
    21421 agtcgcggcg gtatccgtca catcggcgcc ggcctcttcg gtggcggccg ccgcggtggc
    21481 ttcggtggta tcggtcgagg cattggcttc ctcactcatc agctgtttcc ttctcggctt
    21541 gctgttcggc ggcgagctgg atgcgatcca tcagctcggc gtgttcgatc tgcatggcgg
    21601 cgaaggcgcg cacgtcatgc gggaagatgc gttcgttcag gatcatcagg ccgacctcgc
    21661 gttggccctc gcggaatccg tccaggtcgt tgccgtaatg ggtgcgggcg aacacatggc
    21721 agcgctcaag gatcgaccac atgaccagcc ggccctcgcg ggtgcccagc accgtgcccc
    21781 acgcctgccg gacctccagc gcccggcgct cggcgatgat ttccgagatg cgctcggtca
    21841 tagcgccgcc ccccgttgca gggcgtccat gccgttcagt gtggcctcgg aaatgagctt
    21901 tgcagccccg gccatgggct ccgccgcctc gatggcctgc gcctgcgccg cggcacgcgc
    21961 tttggcttcg cggacctcgc gcagttcgtc gggcgacagg aggatgccgg gcgggccgcc
    22021 gacctgatcc gcgaactcgc gcatcatctg ctcaccgtcg atcatgtcga tcacgtcggg
    22081 cttgatctgc gccagcgtgc cggcgaatcc gatagtccgt tcgatcgcac cgatgccgat
    22141 ggccttctgc gcctgggcca gcagcgagat gtattcgacc ttgatcgggt tacccacgat
    22201 gccttccggc gcctcgggca gaatgtctgc ctcctgcata taggcgaacg tcgcctcgat
    22261 cagcggttgc agcagctcat ggtccaggct ttccagcacc ggacccaagg ccatcagctt
    22321 ttcctcgtgg cgctcggcaa tctcgcgcgc cgtgatctgg ctgcgcccgt ccagcgccag
    22381 cgcggtcatc tggaacagat ccttgtagaa cgcgacctcg acccgtcgct ggctttcctg
    22441 aatgtcgatg atcaggccct gaatgtcggg gcgcacctca taggccgggc ggataccgcc
    22501 ggtggaaagg tcttgcgttg ccatggccgt gaagccgccg ggcacgttct tgaagaacat
    22561 gccgccctgc accgccccgc cgatcagggg cgggttgtgc atcttctgga tcgcgatggc
    22621 cttctgctcc tgcgacacct gcaacgagcg ggcatcgccg agcgccacca tgccgggaga
    22681 cgacgccgac catgcctcgc cctcgacctg ttcccagcgc ggcgccagca gcggcttgac
    22741 ccggtggccg ccgatctgga ggaactgccc gctcggcgcg tccatctccc aatagatcga
    22801 ggcccagggc cgtccactgg actgcatggc cttcggatcg ccgtcggcgc gcttgtcgat
    22861 catgtggcag atggtgaagg tctggtaata ctcgcccgtg tcccaagccc ggcgaaccga
    22921 ttgcgagacg gcatccagcc cccaggtttc gacgataccg cgcaccggca ttttcagctc
    22981 gcgatacagc gcgatcaccc ggccgttgcc gtcctcgccc agccggaagc gcccgacttg
    23041 caggttgtgc ccgcgcacca cgtcctcgaa atccggcacc accagattgg ccgcggtgcc
    23101 gtagaggccc agatcgccat aggtggtgtc cagcatgcgg tagatgttcg agccccgcat
    23161 gacctcatac atgcggcgct ggacctcgtg cagccagtcc ttgacctcga actcggcttc
    23221 gtcagcggtg gagccgcgca ggcccagccg gaaccacggc cgagacggcg aggtcacgcc
    23281 cgacatgagc ccggcgcgca gcgtgcgcag cgccatctgg gcggtattgt cgaggatgcg
    23341 cttgttgatg gaggaatcgc tgcgccgctc gctcgcctcg aaccggccgc gcgtcggctg
    23401 gatcgcatcc cgcaactcgc ggaaatgccc ctgccaatag tcaaactcct ggttcatcgc
    23461 ctgccggcga tagtccaggg tcttgcgcag ttgctggttg acgatggcgg ccatgaacgg
    23521 tcaggccccc agaagcgtct tcttgccgtc cggggcatag gtctgcccgg cggcttcagt
    23581 caggatggtg ccctgccggc ccgatttcga gcgggggcgc gacgcggtgt tgaacaccgg
    23641 cgccttgctg gcctggtatt gcgtcggctc aggaacatcc ggggtgccgc acatgataac
    23701 ctctcgattg cttcgagggc atcatgcgag gcgggacgcg ggtgatatat gttggcctag
    23761 cgcccaatcg gtcaaagcgt cgtccgatag gtgagcgagc cacggaagcg cgtcgtgtcc
    23821 ccgatctggg tttccgtcag ggacgcaacg cccgtggtgg tctggcggct aagggtccac
    23881 acgctgccgt tggtggaaat cagcggggtg ccatccgtca gggtcgcgaa gtgcatgaag
    23941 atcgggaacg cgttgggtgt gttgcagtcg aacggtatgc cgcccaacgt caggatgccc
    24001 gtctccgtgc ccttgctggt caaggtgaag tcgaaccgca ccgtcaccat tccatcttcc
    24061 tgcacgacaa agctgccttg ccgcgtgccg taggtgatcc cagtatcaac accgccgatc
    24121 agcagagatg gggtccaggt gttttcgtat ccaccccaga cggccttgct gccgtccggc
    24181 ttgcggttgc cgctccatgt gacttggccg cgcgatccgt aggccaccac tgaggccggg
    24241 ttctcgatca cgcaatcccg aatggtggcg ctggacgcat cgccgatcaa ggcaatgtgg
    24301 ttcgcaacct gcgggttgtc ggggatgtag acgccatcca gaacgatact ggacgtgtcc
    24361 tcgacgcgaa aagtccgcat gtcccctccg gcccgtccca tgagcggcaa gcgcccgcct
    24421 cgggatttgg caacgctgtt gttgcgcagc cgcaccgcat tgcggcctgc atacatcatg
    24481 cgcgtcaggt ccagatcgtc cacccggcca tagttcaggt ccacgccgtg gaagctggac
    24541 cgcgtggcgc tctccacacg cgccgcatgg gcctgtctgt ccgccaccac cagcgccccc
    24601 gacgacacag gggcggtgag cggcgcgacg gatagctgca cggccccgac gcagtgcatc
    24661 cgcgtggacg tggcccggac agcgccgatt tgcagcgggc atccggtttc ggccctgacc
    24721 agactggggg cggccagata gatcaccgta tccccgactt ccgcatcggc cgcgacggtg
    24781 ccgatagtct ggctgttgcc cagcagttcg atagcacggc tattcgggct tccccagcca
    24841 aatgcgtagt tgctcgtatc gcccgagttg ctctggttcc ggcggtcctg ccgctggtcc
    24901 agcaggctca gcccgcccga aaagttgatg atggtgacgc cgtcgccgct atggccgtcc
    24961 agttcgaacg cgccccagca gtattcgtat tcgatgccgc gatgcgagcc gagcgacgac
    25021 agacccttga ttttcacgct gccatagacg caatccacga acaccgtgcg ctgatcggcc
    25081 gggttcgctt cgtcggcata gatgcactgc ggatagttca cagtgatgtt ggcacgcaac
    25141 tgccgctgcc tcggctggcg ggtgcccggc tcgaaatcct gcgacccttt cgccgttccc
    25201 atgcccttga tgtaaagctg ttcggacccg agcgcggagt tcacttcgga cgccttgggc
    25261 gaatggatcg tgatcccttg ccacagcaaa ggcttatggc gcgggatcgc ataggcatcg
    25321 cagttgtcgc cgcaggagat ggacccgaga ctaccgccat agttaacgcc ggtcgcgcca
    25381 cccgccacct tgatgccgtc aacgccgaac acctcgcccg gcccggtgcc cgccagatca
    25441 tagggttgga ggaaattata ccccatgttg ttatccagcg gcgtaatgaa ccggatcgtc
    25501 caccagcagg aatggtaggt ttcgatgatt tggcaagtcc gcttgtcgag ggtttcgtca
    25561 tcaccgaaca cgaccgttgc cgctgcgccg gaaccgccgc cgccaacgaa ggagacggtc
    25621 gggcgctccg tgtagccggt gccccaatcg gtgacggtga cggcagtaac cacgccgccc
    25681 tcgaccgtgg cggtggcctc ggccgggtag gtgacgcccg gaccgccgcc ggtgaaaacg
    25741 acagtggggg tcgaggaata gccggagccg ccattcgtga ccgtcacgcc cgcgatagcg
    25801 atgctgtccg ggtcgtattt cgcgccccaa tggagtagga tcggcatggc gctggatacg
    25861 ttggtccgcc cccagacgcc gatttcgtag ttcgaatgct cgatacccgc gaacccggcg
    25921 cccaggatgg accctgccga acgctgggtg atggtgccga tctcgttgcg ttgcacagca
    25981 gcccggacca ccttgacccg gatgtgcatg ccctcaagaa ccggctgctc ggtcggcagg
    26041 taataatcgc caatccgcca cacggtgcca agctggccgt taccactttc tttgggggtt
    26101 gtaatggaat attgaccaat gagcctaaac ccatgattac cgggaacgcc gagtcccgtg
    26161 cggccgtgga agaactcaag ccccgaggtt gagcgtccgt tggtgtcgcg gttgtagttg
    26221 agccacagga ccgcgccgaa atcatcctcg gacagccaca gcgccgtggg ccgaaccgcg
    26281 ccctcaatgt aatacgcacc cgcaggaaag acgagcggct gccccatcgc tgccgcataa
    26341 gcatcggcgg cgacgatggc agcgcggtca ttggtcccgc ccgtcctgac gaagccgtaa
    26401 gcgtcggtca gcacgccgcc cgagccccgt atctgctgca actcgtattc cagatcagcc
    26461 cgcgccccga agtgctgcgg ggtgatcggc ccatccggga ccagcatgat cccatcggcg
    26521 gagatggcag ccggggtgta ggcgatgggg ccgactgcct gacggtaatc gccgacgccg
    26581 gcaacgctga tgcggcgcac gtcgcccaag ttggtcagcg caatgtcggc gcgggtcgcg
    26641 aagggcacga acggcggcag ttgcgcggcg gtggctttgc gatccgcatc ctgcgctacc
    26701 gccttgaccg ccgccgaatc cagcgttgcg aactcgggca ccaccttgag cagcgtgacg
    26761 tagaccgaga cgccctcgcc ccgcgcccag atgatttcgg cgcccttcac gggccacatc
    26821 atcgagccgt tcatggcatg gccgttcgcg acatcgcccc gcggcggttc gccgtcggcg
    26881 acggccagct gcaccgcgcc gtaggaatcg atcatggcca tggcctcgcg gcccttggcc
    26941 tccgcgatct tctgccagcc cgaggaaagg gtgatgcgtt tcgtcgcgct ggccatcagg
    27001 tcaccgtcag gttggtgggg gttgcggcac tggcccagag gtgctgggcg gctaccagag
    27061 gcagatcggt cttgcccgtg acgcgatgcc cggtctgcgg cgggatgtcg ggcgggatgg
    27121 acttcgcgcc caccgtgacg gccaggttga actgcccggc gccctcgacc ttcaccacct
    27181 gcccgtcggc gcgcccgctg gcgatgcgcg tccaggaatt gcccaccgtg aaattgtgcg
    27241 tcgtcgccat ggcccgcccg tcattgttcg ggggcaggat atggacggcg cgctgagcga
    27301 tatatgttgg ctactggctg ccccagaccg ggtgccaatc ctcttgcgcc cgcgcttcct
    27361 gctggcgctg gattgagcgc ggcaccacgg gataggcgaa ggtcagcgcc agcgcgtcgg
    27421 cttcgtcggg gctggagacg ccgcgcttct tcatgtcgga tttcttctcg atctcaatcg
    27481 cgttgttcac gtcgaagctg tagagcggcc cggtcagatc catctcaagg tcgcgactgt
    27541 cggggatgca tccgcccgag cgcagccatt cgcgcatggt ggcccacatc tgcgcgcgct
    27601 tgttccggca tttcggcacg ccctcaatgg cgcgatccgc cttgccgccg aagttcacgc
    27661 cgaccacgga atagcccatc tgccggcagc ggtcgatcac gccgccaccc acaccgccct
    27721 cgtcgatgaa cacgccatcc gggtgcaggc ggtcaatctc ggccatgacg cgcgcggcca
    27781 ccgccatggt gtcggcgccc ttcatgatga tcggcagctc ggtctgggcg tccctgcccc
    27841 gccgtgccca gatcacgctg cggtcatcgc cgaatcgcgc cacgtccacg cccagcacca
    27901 gctcgtcgcc gatctgcgag aacggctggc gggccatggc ctcgcgcacc agaccgccgc
    27961 cgatgaactg catgtccgac tcggcctcgt aatcgccttc ccagatatgg cgatagcggg
    28021 cctcgtcgcc ggccaggtcg agcagccgtt cctcctccag ctcgggaccg cggaacgggt
    28081 tgtcgcgcca gttggcctcg acgaccgtgc ggctgtccgc aaagcgcgcg tcctggcgca
    28141 tcatcacgtc gaccgggtcg gagcgcaggc gggggttgta ggtgaaccag atctgcgacc
    28201 ccggcttgcg cagcgtcggg cgcagcatgt cgagcggccc ctgcccggcg gtcgcggcct
    28261 cctcccacca cgcgatgtcg aagccctcaa gcgacttgat gttctcggcg ttgaactcgt
    28321 tcatgccgtt gaaggcaatg atgccgttac ccggcgtcct gatgatccga tcagattcca
    28381 ccggcctgat cgcctccgcc accccgagcc gggccgcagt ctcgaccagc agtttgaata
    28441 ccgactggtc gagggatttt tgcacgtctc gcaggcagat cgacgaaagg ccgggctccg
    28501 tcaggtggcg cacgatcatg tgcatggccc ggtcccacga cttgcccgac ccgcgcccgc
    28561 cccaggcgca cagataccgc cgcttcgact tccagagcgg ggcaaagacc ttgggcgggc
    28621 gaacgtcgag gatcatgcag cggcccagac gagatagccc agccacatgg acagcagcgc
    28681 gccggccgcg aacaggcgcc gctgcatccg ctcgtatcgc tttgcgtcgc gcgcgttcac
    28741 tcgccgtccc ccacgaattt cacctcgaca cgctcgatct gcacgcggcc attgatgtcc
    28801 agatccagct tgtcgccgta ttttttcggc tgtcgcttgc cggccgtcca tttcagcgcg
    28861 tcgatggccg cacgggctgc ctgagggtcc agcttgcccg ccagcacgcg atccacgatg
    28921 tcgccgatct tgtcggcatc cgcgtccgct tgagcctcgc gcgcgcgcgc gtagtcgacc
    28981 ctgaaatctt catcatcccg caaccagcga atgacggtcg aatacccggg catgcccttc
    29041 tttcgcagca ccttggccag actgtcaccg caggcaatcg cttcgcagat cgcgtccttg
    29101 tatccggcaa tggtttccgc atccctcttg atcggcatac tcaaactcct ccgtcgtgaa
    29161 gctgcgcgac ctccttgcgg catgctgagc acatccgcag gccgtgatct atgttggccg
    29221 aaacgccgca ccgcatgcag cgccgcacgg gccgaaggac ccgccccgca tcgggtttca
    29281 gcaccccggc gtcgcgcatg agcctcgccg cggcgagcga gccgtatttg ttcgagatgc
    29341 gggcgcgcag gctgttgtgc gtcacgccgt gcatgcgggc ggcctcggca taggtcgcgt
    29401 ccggcgtcgc gatgatccat gcctcggcgt cgtcgatggg tccggtcttg tagggcggcg
    29461 ccatggtggt cactccgcag ctttcgggcg ataggccgcg aagttctcgg ccgcgcgaac
    29521 ggcatcctcg tcttgccgcg cctgctcggc ttccgccttg gcccgcattt ccgcgatcat
    29581 gtcgcccagg accgtggcgc ggcgcttgcg gctggcctcg gcctcctctt gcgtctgcgt
    29641 cgcggttccc tcagtcggca acgcgcgggc gcgcagctcg cgctcggcca gatcggcagc
    29701 cgcacgctcc agcgccgcct tgatctgccg gcgctcggca acgaggcggt cgcagacctc
    29761 ggccagctcg gcccatgccg ggaagaatcg ccacggatgc cccagcagcg cctctcggga
    29821 cacgtcggcg ggataggccg agaggcgcga gcgataggcc gagaggcgca gcgcctcgac
    29881 ctctggcgcg tcttcgcgcc gggcggtgat cacggaaagc tcggcgatcc agaggttgac
    29941 ctgatccggc atggccggag tcatgctggc gtccagcttg gcgcgcgccg cctcgatctg
    30001 gtcggcggtc tcgcctgccg cgatccagcc gcgacgcgtg gcctgcgccg gcacaatcgt
    30061 gccgtccggc ttctcgtagc tgccccgcca atcaatatcc tcgcgcagcc gcactccgca
    30121 ttgctgcacc aacgaggcca ccgacctgtt gacttccgcc gtgctgcgag ccgcgagcca
    30181 tagcgcgatc tgcggcgaac ttcctggcgt tgccgagcca tgttcgccag ccggcatccc
    30241 agtccttgaa ggttgttcct ttggcgaggt gaaaatcgcg gaatcgttcg gcttcatggc
    30301 ggatttcctg atcggtgaag tttcgggaat gggcgtcggc gatgttgcga tccgatggca
    30361 cccaatcggg cggcagcgcg caggcacgct tcggaggtga tcgagggggc tttttggaag
    30421 aaccgatagg ttcttctttt tcttctctga ctctggactc tgaagaaaat gccatggcat
    30481 ccgcatggca attgccagat gccactttct tatctttcaa tgctttagcc tgtccgcctg
    30541 cgcgtccggc cgttgcgcga acttcacttt ttttgcgcgc tttttcgtgc tcttttgaca
    30601 ggcgatggtt cgttatgctg tcgccgtcca cctcgaaaaa ccggctgatt tcggcccaga
    30661 ccggcttgaa cttcgcgggc gacatccggg cgatccgggc cagttttgcc atgtcatttg
    30721 gcaggcgcgc gtcatgccgc cacatggtca tcaggatgag cagataggcg ccatgctcga
    30781 ccgtggagag gtccagcgtg tcggccagat agtcggcgac gtagagctgc atgaacggct
    30841 gttcagccat caaaccacct ccacctcgac gatcaccgcc ccgtcccggc acctgtcccc
    30901 gcggatcggc gcttgcagct tgatccggcc gtcatcgatg cgcaggaccg ccgccagcgc
    30961 gtcccgggcg cccttgttct cggtcacgac attgtcgtcg tcgacggtgg tgacggtgct
    31021 gggcgggcag tagatcagcg tcatgcgcag ctctgcgtcg gccggaattc gggccttgtg
    31081 ccagccggcc tcgcgcgcca gggcatcggt cacgcggcgc tgcgccttga ccagcttcgc
    31141 ccgcttgcgc cagtgcaagc gactgttcgc ggaaagctcg ctggtcttag cccatggcag
    31201 tttcacgcgg aggatcatgc tctggccctc accactgccg ggaatcggtt ctgggcgtcg
    31261 aagcgcatcc agcagcagtt gtccttgccg ggcgtgccgt tgccgagcca cgaaacgcgg
    31321 ccgatgggca cgatgtcgct gcactggtcg atcagacggc cgaaatagcc gttggcggcg
    31381 aagtcccagg ggagcagcac ccaggccggc gcgatgccga tcaggtgctt gatgatggat
    31441 agcgccgggt cgccctttcc gccggtgaca ggccagggaa cattcgtgat ccacaggtca
    31501 acgtcatccg ctgcctcgat atccgccacg gccatcgttt caatgcccgg cccttgcggc
    31561 tccaggtcag aggcccagac gcaccggccc gccggccaca gatcccgcag atgcccgatc
    31621 agcgccccat cgcctgcgca gggctcgcca tagcgcgccc gaggcggcag atgcgggatc
    31681 agaggcacca ccgcctcgcg aggggtcggc cagaagccgc gcgggcgctg gggaagtccg
    31741 ggggttcgct tgctcatcag ctcagattcc cagcctcgcg cgatagctgg accgcaggct
    31801 tatcccagcc gccccccccc cattcgccct tcctgacgat ggcgccgagg tcgcgcacca
    31861 ggccctttgg ataacccttg cgcttcgccg cgctggtcgc atccctctgg gcgtcgctgt
    31921 agggttctcc gacgacatag ccatcggcat agagccgggc gaaatgctcc agctcgcgct
    31981 cggtggcgtc ccagaggcga tccttgaccg ccagatcctc ggccgcttcc ttgaacttca
    32041 tctcaggccc tccgatgggt tgacgggcca tccgccgcgg cctggaggcg ccccagcgcc
    32101 atcgccagcc gctggcgaat accctgtgtc tcgaatgatt tcggtgcgcg gcacgggcat
    32161 tccgcgagcg cgacgcgcag gccgtgaacc tcggccaagg ggatgcggat gacggcatgg
    32221 ccatcctcga cgcggacgga ggcggtcagg gtcatgccgt ggcccttccg gtcacttcat
    32281 ccgcgaaccc gccccattgc gatgccattg cggcagcgag gccggggaag aaccgcgacc
    32341 gatccgattt cctgttcggc cccggcgccg cgcggtggat ttcgtcccgc gccgtgctgc
    32401 cgtccagtgt gccggtcggc ttgagcttgg gcaggccgcg caaccacagg caggtgcgct
    32461 ttttcacgtt gtccggtcct gcttcgtcgg tcccgaactg ccacggctgg acgctctgcg
    32521 cgaacggctc atagccgcga atgcgcgctt tggcgtgctt gtgcatgacc gggttttcca
    32581 cggcgatgcg cgggatcgga gcattccagc agtccgagaa cagcgcggcg ccctcatcca
    32641 gcagccgcca catgatggcc agccgggcat cgcgacccag aaccgaccat gcggacttct
    32701 ctgcttccgt cgcctcatcc ggggcgtttg taggcggctc cttgagccag cggacaccgc
    32761 tattcgccag ccgggtgcag ggcggatgca tcaccgccag cagatcccag ccttcatgca
    32821 gcaggtcacg cacgtcgccg acgatgtggc ggttactgcg atcctcggcc ggcatcaggt
    32881 cgcaggacca tgcatcatgg ccgagggcgg caaaggcgcg gcggacgatc ccgctgcatt
    32941 cacaggcgat cagcacccgc atcacgccgc ctccatcagc accagcgccc gctccacggt
    33001 gatgttgagc gcttcggcga tgtcggccag cgaatagccc tgcctttgca ggatgccgat
    33061 catctcgcgc cgcgcccggt cgacgggcct gagccggacg atcttcggcg cgtcggccac
    33121 ctcggacagc tggtccagcc gaacgaccag cgcgccggga taagggatca ccgcccgcgc
    33181 catagcggct ttcttgtccg ccgcccggat gacatggctg atgcgctcgc cggccggcat
    33241 ctcgacggtg atctggaatt tttggagggg cgtttggcta tcgtcggcca tgggtgcaac
    33301 cctttcgacg tgaaggattt ttcattttct tggccagccg agagagcaaa gcccccccga
    33361 tacgcgacac cggataggtg acggcgaaaa tcagcgcccg gagcatcctc atggctcacc
    33421 gccaattcgg cgtgcgagtc gctcggtctt ggccaccacg tagtcttcga ggatttcggc
    33481 gatgtagtgc ggcgcgtcgt gcttgcgctg catgtagttg atgatctgcc gctcgctgat
    33541 ccgcgtgagc cgcgccgctg cactggcgac cgccttctgg gtatgccccg cgtcgccgaa
    33601 accggcccag atcagatccg aaatcttctt cctcgtggcc tccctgacgg aagccacgga
    33661 ttttgcaaca ttttgcatag aaatagcccc atgatgatct tgtgcagaag gatcatcaac
    33721 agaacggcga gagggggcgg cggcggtcat cgcgtcgccc cctcgggagt ttgggcgggc
    33781 cagaagtcgt cgcgcgacag gggcaatccc cttcgcagcg cagcatccag caccaccggc
    33841 ttctctgcgt ctggaatcgt cccgcggacc ttccagcccc gaaccgtcga gggcgcccgc
    33901 cccagcgcgg cggccgtggc gcggattcct ccgaacttct cgattatggt ttgtgcgtag
    33961 ctcatgggcg caatgtgcgc tatttgcgcc cattattcaa gcgcatattg cgcacagacg
    34021 cggccagcgt tctcatgcga tgcaacaagc atgagtgatc agcaggttac atatgcgctc
    34081 cgtgcgctac gcgagggcgc gaaggtcggc gtgcgggaaa tggccagaag gctgggaatc
    34141 tccccgaaca gctacacgca ctatgagaac ccgaaccgat tcaaggatcc ctaccttccg
    34201 atgcactggg ccgagaggtt tgccgacgcc ttggaaccgg atggcgtgcc cagggatgcg
    34261 gttctcgcct tggccggtgt atctgacgtg cctagcgagg agagcctcga cgcacgccta
    34321 tcgaagcttc ctgcggatcg tcgtcagagg gttcttcagt atcttgccga tcaagaagct
    34381 cttcacgaga gagaaaatcc agcacgcgac gccgatacga aggaggcagg gcaatgaccc
    34441 gcgccccaaa attcaccctt ttactcattc tctcccctgc gaacttctgg aacaaacaaa
    34501 gaacacgtta agcaagaatc cgccgccggc gacatgtaga aaaggatagg tgcggtgaat
    34561 gttcgaggcg gtgacggcgg cgataatcat gtccggtgta agcgcgcttc tctcgggaac
    34621 ggggtggcgt ggcttcttgt ttggaatggc gatcctttcc gcgaccgccg tcttgcttat
    34681 ggcgatattc tggctgatag gcgcgcttcc gtgatccggt tactcaccgc tgccgtgttg
    34741 cttttgcccg gggccgcgac cgccatgtgc ttcgagccgt ccgagcctta ttgcatcagg
    34801 gcctatggga cattcgacga ccaattcagc ttcgaaagct gccgcgggca gctcaggagc
    34861 tatcagagcg atgttgaaag cttcctagac tgccagcggc gagagatcga cgactccata
    34921 accaggattg aacaagagcg agacaacatc cagaccgcgc agcgaaaatc gcaggacgct
    34981 ttggacgagt tcaacgctgc ggtggaatac tggaactgca aggcgaacgg agggtcaata
    35041 tgctgacccc agaggcccgc atagccgccc tcaatgccga gctagccgaa acgcaggatg
    35101 ccggcgctgc gctggtggtg ctgacgatcc agtcgatggg cgccacgccc gagcagatgc
    35161 agcggatcgc ggacgagtat caggacatcg cggacgggcg gatgcgcagc aggatcacag
    35221 ccatcatcgc gcggaaggtg gcggagaggt tgaggggcga ggtggtcagt tggcaacctt
    35281 gagcgtcccc gcgtcctgcc cgaattgcgg cctgattttc ccgtcaggag tgtcggtcac
    35341 gaatgcattc gtagaactta acatcaaggt gccttgccaa cggtgcggaa ccttcacgcc
    35401 cgccattgac ggcgcgttct cggttatagg cgatgccatc aaggtgttct caagctcgga
    35461 tttcacgatt gagacccttg agaaactgaa catcgctgtg gaggatttgc gcaggcgcag
    35521 gattacgcct gacgaggccc gcgcttcact cgcaaagcac tcgcccgcac tcgcagagca
    35581 gttcggacga tgggccaagt ttgggcttaa tttcataggc tgcatggctg ccgtcggcag
    35641 tttcgtcctt gcgtatttgc agtatgaccg tcccaaccga gacgtcctcg atgtcgcaat
    35701 ggagcgtttc gaggagacgt attacgagcc ccaggttgac acgcgccgtc cgctcctgga
    35761 cgtcaagcgc ccaccagtaa aacccggcct gacacaccag aagaaccgca aggagcggag
    35821 agccgaaaag gcgaaggaac gacggaacag gcggtagccg catagtgtgt ccttggagat
    35881 tgccagcccg cctcgcgcgg gccttttcat gcgcggccgc cccgcgctgg caggggcagg
    35941 atagcccggt gattcggcgc gcgctacaga tttgtgcgct ttaagcgccc gatgtgcgct
    36001 ttttacgctt gacgcattgg gcgcattgtg cgcacacttc atctcaacgg cgcaccccac
    36061 cgcgccagca gatggagcat cccatgccac gcctgaacat cgagaactgc gtcgtctggg
    36121 gcacgattgc gtgcctggtc gtcgccttct gggcatcggc cgtcgtcttc ggcgtcccgt
    36181 tcgccaagca cgtcatcgaa gccgcgacgc agcggcccgc cgcctgtgcc ggcctgaacg
    36241 gctgggactg cgcggcccgc gcggatgggg gctggtgatg ccgcagcccg tcaacctgaa
    36301 cgacctcgcc aatatgccag ggttcggagc ggccaaggct ccgctccaga aggccgggca
    36361 ttgggatgaa tttgccggcg caggcccgga gcgttccttc acggtagaga ttgaggccag
    36421 ttcgaaagtc acggccacga ttaccgtcaa ggccagatcc cgtgccgaag cggagaagat
    36481 agccgacagg cgcatcgaag gcggcaacgt cgattgggac gtgggccgct acgacctcga
    36541 aatcgacagc attgaaattc gcgacagtca ggaggaccgc tgatgtcctt ccagttcgcg
    36601 ccttaccgca tcccgccgca cagcggcagc gaagacatct cggacgtgta taccgaggaa
    36661 accgacccgg agaacgagcg cggcgagtgc tgcgaagcgt tcttcgacga cgaggtgagc
    36721 ggctacggct gccactgcgc gctgatcgcg atccgggtca ccggcgggct gggggacgac
    36781 ctctggtcgg tgaacctgcc ccgcgacatg gccatgaagc tgctgaaccc catgaccgtc
    36841 acgcggctgg agcgcaggcg cgccgaccgg ctggacgacg aataacccga aacggccggc
    36901 aattgtgctc ctccctgccg gccgccctgc ccctgcggct ctcctcctcc ctggccgcag
    36961 gggcgacagt ttcaaacgag gttgaagatg aaccagattg cacgggatga attcctgcac
    37021 cgcagacgcg ccgggatcgg cggcagcgac atcgccgcca tcctcggcct gtcgaaatac
    37081 aagacggcct atgacgtgtg gctcgacaag cgcggcgaag cgcctgccga ggacgagagc
    37141 gataagccct ggctctattg gggctcggtg ctggaggatg tggtggccaa ggaatacggc
    37201 cagcgcaccg gcagcaaggt ccagcgcgtc aatgcccagc tgatccaccc cgaacgcgat
    37261 tttgccgtgg cgaacatcga ccgcgccgtg gtcaacccgg atatcgctgg ccgcgtctgg
    37321 tggaaggatg ggcgcctgac caccgatcgc atcctcgaat gcaagaccgc caatggtttt
    37381 gcggcgaacc tgtggggcga gcccggcagt gaccaggtgc cggagtccta tctctgccag
    37441 tgccagtggt atctcggcat caccggcgcc cgctacgccg atgtggcggt gctgatcggg
    37501 ggatcggatt accggaccta taccatcgaa gccatgcccg atctgttctc cgacatgatg
    37561 tccgaggccg aggcattctg gaaactggtg caggacggcg tggcgcccga tccgcagacg
    37621 ctcgccgacg cgcaggcgcg ctggccccag cacgttgccg ggaaaacggc cgtcgcctcg
    37681 atcccgaccg tccgcgccat cgaggaactg gacgcgatca agcagcaggc caaggcgctg
    37741 gccgagcgcg aggaagcctt gaagctccag atcatggccg aggcgcagga tgccgaaatc
    37801 ctgaccgata tgggcacgcc catcgccacg ctgaaaaccc agagcgccac acgcatcgat
    37861 gccaaggcgc tgcgggccga ctaccccggc atcgccgacc tctacagcaa gaccagcagc
    37921 tcgcgcgtct tgcgcatcaa atccagaaag gaatgatcgt gaacaccatg acgaagcccg
    37981 ccacggccgt tgccgtgcag ccggaaggcg ccgcggtcgc gccgcaaagc cgccctgcta
    38041 tggggttcct gaccccggcc aacctcggcg aagcgatgaa gatggccgaa attctggccg
    38101 actcgtcaat cgtgccgaag gacttccagg gccggccggg caacgtgctt atcgcgtgcc
    38161 agtggggggc cgagcttggg ctccagcccc tccaggccat gcagtccatc gcggtcatca
    38221 acgggcgccc ttcgatctgg ggcgatgcga tgcttggtct cgtgcagggc tccggccttc
    38281 tggatagcat ccacgaggaa atcagcgacg acgggaaagt tgcgacctgc accctgcgcc
    38341 gccgcgggca cgcccagccg atcagccgca ccttcaccat ggaggatgcc gaccgcgccg
    38401 ggcttagccg caaggacggg ccgtggaagc aatacccgaa gcggatgctc cagctgcgcg
    38461 cccgcgcctt cgccctgcgc gacggtttcg ccgatgtgct gcgcggcgtg gcaatcgccg
    38521 aggaagcccg cgacacgccg gtgatgcgcg acgtgacgcc cgagggcgcc cccgtcagca
    38581 cggctgaaaa ggtccgagcg aaggtatcgg cgaagaagac caaggccgag gggccgtcgc
    38641 tgagcgaggt gcttgagaag atcggcgccg ccgcgaccga ggctgcgctg aacgaagtcg
    38701 gcgccgactg cggcaggctg cccgacgccg ataaggatca ggcccgccgc gcctatgccg
    38761 accgtctggc agagctgcgc gcgtcggatc tggaccggat tgaaagcttg ctggcagccg
    38821 agctggatgc cggcgccgac ctcgacgctg tgctggaaac ctatgccgag cagatcgacg
    38881 acctgcgcgc aaaggactcc ggcgcggccg aggcgatgat cgcccgcctg cgcggatagc
    38941 ctgaaccctg acgccgcacc ccatcgccgg gcgcggccac tccccggctg gccggttcgc
    39001 aagcgccagc cggggctttt cgaaacagga gacgaccatg caggacaacg acacctatac
    39061 cgtcaccgcg gatgagctgc gccagttcgt cgagcgcatc gagcatctgg agcaggaaaa
    39121 gcgcgacatc gcggagcaga tcaaagaggt ctacgccgag gcgaagggcc gcggctacga
    39181 cggcgccgct ctgcgccaga tcgtcgccct gcgccggaag gacaaggatc aggtggccga
    39241 gcaagaggcg gtgctggaac tctacaaatc cgccctcggc atggcctgac cggccctatc
    39301 gcaaggacac acagcatgtg caagacaatt cgcggcatca agggtttcaa gtcagatctg
    39361 acctgccgag gcttccagtt cgaaatcggc ggcaagctgg tggaggccgc agaatgagcg
    39421 cccaagacag ccacggcggg gtggcatgca tgacccccat cgacacggca gaactggaac
    39481 ggctggcggc gagcatcacg ccgggagagt ggcgcgttga agctggcacc acgctagttt
    39541 ggggatcgtg tgatgctgat gatactagtg atcgcggtat gggctatccc gtttccgaat
    39601 gcaggattgc gccaatctcg tcatgggcaa aagggccgga tgcaaacgaa ggtgaggcca
    39661 acgcccgcgc catcgcgctc gtgcctgccc tgatctgtga agtcctcgcc cgccgcaagg
    39721 cagaggcggg aatgcgcgcc ctgctgctgg cgggctgcga cctgctggcg tttgaggcca
    39781 gtgctctgcg cgccagcatc agcgtcaacg gcgtcatgtg tcccgaccca gaggatcagg
    39841 ccaccgtcga gtcgatccgc gaaatcgagg actggatcgc cagcgtcaag gccacgctct
    39901 atcccaccac ccccgaagcc gaaggaggct gcgatgccga gtgaactcaa gccctgcccg
    39961 ttttgcggcg gggaaatgga ggatcgggga tacggcgccg tccacctcga cccacagaaa
    40021 tgccctattg gcgatctggc cgtggatgta gatcgctgga accgccgcgc cgacctctgc
    40081 gcctcgggcc agcaggtgcg ggcggccgcg catcgcatcc tggaacttta cgacgatgct
    40141 ttgcgggatc tgctggcccc cgacgtgcat gacgagcacc cggatagcga cgagcttgcc
    40201 gaactgcgca agatcgtcgg tgccccggct catagatgga cgcctgcatc cacccccgca
    40261 accccgaccg cgcaagaggc ggtggcttgg gcttattatt ggccggacgg tggtttgatg
    40321 gacgtgctta ccactgccgt ttcgccgtat gagactttgc ggcaggcccc cctttacgcc
    40381 cacccgcccc tgcccagcga gacggtcgcg gagcctcgcg tcatctgctt gccgtatccc
    40441 atgcacggtt acggggtctg cgtcggcggt cgctatgacg gatggctgat gtggcaacac
    40501 ctcgacggac aatgggtgac gaagtcaaat ctggaaagcg tcgatccgcg cgccctgtcg
    40561 ggaggcgaca atggctgacc gcgatcacgt ctacgtatgc gagtcctgcg gccttccgct
    40621 ctacgaaggc gacaaggccc aattcagcgg cgaggttacc ttctgccccg agcatgccgc
    40681 gttgctgtcc gagatcattg cgatcatgga ggatgatatc gccctttcgg aagatgaagc
    40741 ctactggccc gagtggtttt ccagcctcga agacgcccag cagcacgtcg ccagccttcg
    40801 cgcccagctt gagcgcgaag gtgaccacaa gcccctgagc gaggtgtgat gatggctgac
    40861 cgctggatca agcagcccgg cgccggccag gtgcgcggcg aggataaccc gaaacacccg
    40921 aatatcccgt gcgcagtctg tggtgcccac ccgccccaac ccagcgtgtc ggtcgcggag
    40981 gcgctgcgcg aaatccgcgc ggcgatccag gatggcaacc tctcgcaagg tatccgcctc
    41041 gacatcatcg acaagatcgc catgcgcgcc atgaaaggag agaacaatgc agatcacaca
    41101 tgataacgat tgtgaacatc gactgggtca cgattgcacc tgcggcgcgt cctcttatca
    41161 atttgacctc gccgcagccc gcgccgagat cgagcggctg accaaggagc gggacgaggc
    41221 tcgggcgcag gtggcggctg cgtatgtggc ggcatcaagg gcacagccaa cctatactct
    41281 gcgagacccg gacgacgcct atggggtcaa tgacgtggtg tatgcctcgc aattggctat
    41341 ccgcgccctc acccccgccg atgccaaagc cgctcttgaa gcccgtgacc gcgaaaaggt
    41401 gcgggagggg atgaagcggg ccgtcgatct gtatccgcag ggcatcgctg ccatactcgc
    41461 cgaaatggag aaggagggcg gggaatgagc gcctacgata gtgtaaaatg ctctggagtg
    41521 tgcgtttgcg ctgcgaccgg aaggaagaag ccaaagccag agtgcattcg caaagggaag
    41581 ggtaaatgac ccatcacgac aaagcgcggg aactggtgga gaagctgcgt gaggatcaca
    41641 attcgatctg gcaatttttg atggacgacg ccgccgacct catcaccgcg cagatcgagg
    41701 aaaaccggcg gctgcgggag gcgatccgtc acgctgacga cattctggaa gatcgcggat
    41761 ttgccattga gattggcgct cgccgtgttc tgcgcatcgc cctgtccagc acgggggaga
    41821 aggggtgatg gctgaaacgt ggaccggctc aaaacggcag aaagaagccc tgcgcgccaa
    41881 gttcggcggt cgctgcgcct actgcggcca gatgatggac aagatgcacg ctgaccacgt
    41941 tcagcctgtt atccgcatca ccaccgaccc gtgggggaac cgcctgccag cttcagaatg
    42001 cagaatggtc aaggctgatc gcaacaccgt ggacaacatg atgcctgcct gcggcccatg
    42061 caatatcagc aagggcggac acactctgga agggtggcgc gatctgctgg cacggtcagc
    42121 cgaaatcgtc gccagagaga agtcgatatt ccgcgctggc gttcgctttg gcctcatttc
    42181 agtgacggaa aagccggtgg tgttctattt cgaggaagtc gcccgcggcg ccctgtccag
    42241 cacgggggag aagggaggcg gggatgacgc tggtattcgt tgagccgcaa tatgagggcg
    42301 gcaggatact ggcccggacg ggtcaggttg aggtcggagc ggttttcccg ctggctgacg
    42361 gcaaagccat gtggtcgttc tggctgggca gccgatcatt catccacgtc aaggaaaaga
    42421 gcgttctagc cgcaaaggct gcactaatgg cgcgctttca ggactggctg cgcttcgcag
    42481 atttgcgcgc cgcacagagg gaggcgtaga tggggaggca tgagccgatg cagccgctgt
    42541 tcgccagcga gaaaaccgcc gcgcgcctgc tggacatgca gccggccgag ttccgcaaac
    42601 tggtcgatgc cggggcgctg ccctgtgcgg ttcggcatgg gcgctgggat gttgccgagt
    42661 tgcaggccat catgcgcggc acgaagatca agcccagcga ggaatttgac ctgtgaggaa
    42721 acagcgcaag ccctatgtca cgctcaagcg caccggcggc aaggctcgct ggtattaccg
    42781 cctgacgtgg ttcgagggcg cgcgccgtcg agagcggttc atccccctgc cagacgaccc
    42841 ggacagcgag gaattcgacc gggcctattg gtcgatccgc tcgggcacca gcgaggaagt
    42901 ccagaggccg aaaaaggaaa cgtggcggca actggtaatg gcctatcggg gcagcgccgg
    42961 gttccgaaag ctcgcgcccc gcacccagaa gtcctacaat gacacgattg aatggattct
    43021 gtcagcgaac gccgacaagg cggtatcgac catcaccaag cagaagctgc gcgacctgca
    43081 cgtcaagtat ggggagacgc cgcgcaaggc tgatatgctg gtgcagatgg tttcgatcct
    43141 ggtcaacttc gcgcgcaccc agcttgaatg ggccgtcacg aatccagccg agggactgac
    43201 gctctacggg aagcagcggg aatatgagcc ttggccggaa tggatggtga aggcgctgcc
    43261 agacgccccg ctggtcgtcc gcagcgcggc cgaactgatc ctcggcactg gacagcgccc
    43321 atcagcggcc atcgtcatgc gacgcgatca gttccacgga gaatggatga ccgtcaccga
    43381 cgagaagggc gacgagagct atgagatatt ctgcccgcag gagctccgtt cctatctcgc
    43441 cagcctgccg gttgccggac agcacgtcat tccgcgcaac ctgacccagc ccatgcgata
    43501 cgattcggtc gagaaggcgt tccgggcatg gcgcaccgat ctgggcgacc gcgcccggcc
    43561 cttctcactg catggtctgc gcaagctgtc aatcatcagg ctggccgagg ctggatgcac
    43621 ggacgccgaa attcaggcga tcaccaacca gtccgcgcag accgtcgcct attatcgcaa
    43681 gcgcgcgaat cgaaagaaac tgtcacgggc agcgatggaa cggaacgggg acagaacatg
    43741 accgtgggaa acgattgtgg gaaacatttt cccgagttat catcatttcc gcacaaccca
    43801 ttgattttat ggcgccggtt gcaggaatcg aacccgcgac cttctgatta caaatcag
//
