# Supplementary material for: Characterization of the virome of Paracoccus spp. (Alphaproteobacteria) by combined in silico and in vivo approaches
Source: Sci Rep. 2019 May 27;9:7899. doi: 10.1038/s41598-019-44460-4 (PMC6536676; doi:10.1038/s41598-019-44460-4)
Supplement: Supplementary file 2 — Supplementary Dataset 1 [file 41598_2019_44460_MOESM2_ESM.zip › vB_PdeP_PD9.gbk]

LOCUS       NZ_FOYK01000018        42418 bp    DNA              UNK 01-JAN-1980
DEFINITION  Paracoccus denitrificans strain DSM 415, whole genome shotgun
            sequence.
ACCESSION   NZ_FOYK01000018
VERSION     NZ_FOYK01000018.1
KEYWORDS    .
SOURCE      .
  ORGANISM  .
            .
FEATURES             Location/Qualifiers
     tRNA            complement(1..30)
                     /anticodon=(pos:complement(58867..58869),aa:Thr,seq:tgt)
                     /inference="COORDINATES: profile:tRNAscan-SE:1.23"
                     /locus_tag="BM381_RS19845"
                     /old_locus_tag="SAMN04244569_03978"
                     /product="tRNA-Thr"
                     /pseudogene
     misc_feature    1..3057
                     /note="from other contig: Ga0061107_scaffold00026.26"
     gene            140..367
                     /locus_tag="pd9_p01"
                     /locus_tag="BM381_RS19850"
     CDS             140..367
                     /note="hypothetical protein"
                     /product="hypothetical protein"
                     /locus_tag="pd9_p01"
                     /locus_tag="BM381_RS19850"
                     /protein_id="WP_041530407.1"
     gene            355..639
                     /locus_tag="pd9_p02"
                     /locus_tag="BM381_RS19855"
     CDS             355..639
                     /note="hypothetical protein"
                     /product="hypothetical protein"
                     /locus_tag="pd9_p02"
                     /locus_tag="BM381_RS19855"
     gene            636..800
                     /locus_tag="pd9_p03"
     CDS             636..800
                     /note="hypothetical protein"
                     /product="hypothetical protein"
                     /locus_tag="pd9_p03"
     gene            797..1039
                     /locus_tag="pd9_p04"
     CDS             797..1039
                     /note="hypothetical protein"
                     /product="hypothetical protein"
                     /locus_tag="pd9_p04"
     gene            1036..1329
                     /locus_tag="pd9_p05"
                     /locus_tag="BM381_RS19860"
     CDS             1036..1329
                     /note="hypothetical protein"
                     /product="hypothetical protein"
                     /locus_tag="pd9_p05"
                     /locus_tag="BM381_RS19860"
                     /protein_id="WP_041530406.1"
     gene            complement(1446..1571)
                     /locus_tag="pd9_p06"
                     /locus_tag="BM381_RS19865"
     CDS             complement(1446..1571)
                     /note="hypothetical protein"
                     /product="hypothetical protein"
                     /locus_tag="pd9_p06"
                     /locus_tag="BM381_RS19865"
                     /protein_id="WP_074988178.1"
     gene            complement(1576..1788)
                     /locus_tag="pd9_p07"
     CDS             complement(1576..1788)
                     /note="hypothetical protein"
                     /product="hypothetical protein"
                     /locus_tag="pd9_p07"
     gene            complement(1785..2039)
                     /locus_tag="pd9_p08"
                     /locus_tag="BM381_RS19870"
     CDS             complement(1785..2039)
                     /note="hypothetical protein"
                     /product="hypothetical protein"
                     /locus_tag="pd9_p08"
                     /locus_tag="BM381_RS19870"
                     /protein_id="WP_011750016.1"
     gene            complement(2036..2239)
                     /locus_tag="pd9_p09"
                     /locus_tag="BM381_RS19875"
     CDS             complement(2036..2239)
                     /note="hypothetical protein"
                     /product="hypothetical protein"
                     /locus_tag="pd9_p09"
                     /locus_tag="BM381_RS19875"
                     /protein_id="WP_041530404.1"
     gene            complement(2236..2951)
                     /locus_tag="pd9_p10"
                     /locus_tag="BM381_RS19880"
     CDS             complement(join(2236..2913,2910..2951))
                     /note="Predicted chitinase based on COG"
                     /COG="COG3179"
                     /product="split on two contigs lysozyme"
                     /locus_tag="pd9_p10"
                     /locus_tag="BM381_RS19880"
                     /protein_id="WP_074988179.1"
                     /pseudo
     gene            complement(2948..3157)
                     /locus_tag="pd9_p11"
                     /locus_tag="BM381_RS16060"
     CDS             complement(2948..3157)
                     /note="hypothetical protein"
                     /product="hypothetical protein"
                     /locus_tag="pd9_p11"
                     /locus_tag="BM381_RS16060"
                     /protein_id="WP_074988170.1"
     gene            complement(3154..3441)
                     /locus_tag="pd9_p12"
                     /locus_tag="BM381_RS16065"
     CDS             complement(3154..3441)
                     /note="hypothetical protein; putative holin based on
                     TMHMM"
                     /product="putative holin"
                     /locus_tag="pd9_p12"
                     /locus_tag="BM381_RS16065"
                     /protein_id="WP_011750014.1"
     gene            complement(3451..5760)
                     /locus_tag="pd9_p13"
                     /locus_tag="BM381_RS16070"
     CDS             complement(3451..5760)
                     /note="hypothetical protein based on PHA02515"
                     /product="hypothetical protein"
                     /locus_tag="pd9_p13"
                     /locus_tag="BM381_RS16070"
                     /protein_id="WP_011750013.1"
     gene            complement(6035..6391)
                     /locus_tag="pd9_p14"
                     /locus_tag="BM381_RS16075"
     CDS             complement(6035..6391)
                     /note="hypothetical protein"
                     /product="hypothetical protein"
                     /locus_tag="pd9_p14"
                     /locus_tag="BM381_RS16075"
                     /protein_id="WP_011750012.1"
     gene            complement(6388..6645)
                     /locus_tag="pd9_p15"
                     /locus_tag="BM381_RS16080"
     CDS             complement(6388..6645)
                     /note="hypothetical protein"
                     /product="hypothetical protein"
                     /locus_tag="pd9_p15"
                     /locus_tag="BM381_RS16080"
                     /protein_id="WP_011750011.1"
     gene            complement(6642..7457)
                     /locus_tag="pd9_p16"
                     /locus_tag="BM381_RS16085"
     CDS             complement(6642..7457)
                     /note="Phage regulatory protein Rha based on COG and
                     other"
                     /COG="COG3646"
                     /product="phage regulatory protein Rha"
                     /locus_tag="pd9_p16"
                     /locus_tag="BM381_RS16085"
                     /protein_id="WP_011750010.1"
     gene            complement(7533..7688)
                     /locus_tag="pd9_p17"
     CDS             complement(7533..7688)
                     /note="Arc-like DNA binding domain-containing protein
                     based on PHA01513"
                     /product="Arc-like DNA binding domain-containing protein"
                     /locus_tag="pd9_p17"
     gene            7814..8068
                     /locus_tag="pd9_p18"
                     /locus_tag="BM381_RS16090"
     CDS             7814..8068
                     /note="hypothetical protein"
                     /product="hypothetical protein"
                     /locus_tag="pd9_p18"
                     /locus_tag="BM381_RS16090"
                     /protein_id="WP_074988171.1"
     gene            8072..8269
                     /locus_tag="pd9_p19"
                     /locus_tag="BM381_RS16095"
     CDS             8072..8269
                     /note="hypothetical protein"
                     /product="hypothetical protein"
                     /locus_tag="pd9_p19"
                     /locus_tag="BM381_RS16095"
                     /protein_id="WP_011750008.1"
     gene            8540..8947
                     /locus_tag="pd9_p20"
     CDS             8540..8947
                     /note="hypothetical protein"
                     /product="hypothetical protein"
                     /locus_tag="pd9_p20"
     gene            complement(8937..12257)
                     /locus_tag="pd9_p21"
                     /locus_tag="BM381_RS16100"
     CDS             complement(8937..12257)
                     /note="structural protein based on PHA01972"
                     /product="putative phage tail protein"
                     /locus_tag="pd9_p21"
                     /locus_tag="BM381_RS16100"
                     /protein_id="WP_041530402.1"
     gene            complement(12254..14863)
                     /locus_tag="pd9_p22"
                     /locus_tag="BM381_RS16105"
     CDS             complement(12254..14863)
                     /note="weak similarity to Lytic Transglycosylase (LT) and
                     Goose Egg White Lysozyme (GEWL) domain based on cd00254"
                     /product="phage tail protein"
                     /locus_tag="pd9_p22"
                     /locus_tag="BM381_RS16105"
                     /protein_id="WP_049792406.1"
     gene            complement(14869..15420)
                     /locus_tag="pd9_p23"
                     /locus_tag="BM381_RS16110"
     CDS             complement(14869..15420)
                     /note="hypothetical protein"
                     /product="hypothetical protein"
                     /locus_tag="pd9_p23"
                     /locus_tag="BM381_RS16110"
                     /protein_id="WP_074810541.1"
     gene            complement(15420..15887)
                     /locus_tag="pd9_p24"
                     /locus_tag="BM381_RS16115"
     CDS             complement(15420..15887)
                     /note="hypothetical protein based on PHA01733"
                     /product="hypothetical protein"
                     /locus_tag="pd9_p24"
                     /locus_tag="BM381_RS16115"
                     /protein_id="WP_011750003.1"
     gene            complement(15889..17928)
                     /locus_tag="pd9_p25"
                     /locus_tag="BM381_RS16120"
     CDS             complement(15889..17928)
                     /note="hypothetical protein based on PHA00661"
                     /product="hypothetical protein"
                     /locus_tag="pd9_p25"
                     /locus_tag="BM381_RS16120"
                     /protein_id="WP_011750002.1"
     gene            complement(17928..18536)
                     /locus_tag="pd9_p26"
                     /locus_tag="BM381_RS16125"
     CDS             complement(17928..18536)
                     /note="hypothetical protein based on PHA00662"
                     /product="hypothetical protein"
                     /locus_tag="pd9_p26"
                     /locus_tag="BM381_RS16125"
                     /protein_id="WP_011750001.1"
     gene            complement(18587..18889)
                     /locus_tag="pd9_p27"
                     /locus_tag="BM381_RS16130"
     CDS             complement(18587..18889)
                     /note="Phage protein based on pfam13876; hypothetical
                     protein based on PHA01971"
                     /product="hypothetical protein"
                     /locus_tag="pd9_p27"
                     /locus_tag="BM381_RS16130"
                     /protein_id="WP_011750000.1"
     gene            complement(18947..19270)
                     /locus_tag="pd9_p28"
                     /locus_tag="BM381_RS16135"
     CDS             complement(18947..19270)
                     /note="hypothetical protein based"
                     /product="hypothetical protein"
                     /locus_tag="pd9_p28"
                     /locus_tag="BM381_RS16135"
                     /protein_id="WP_011749999.1"
     gene            complement(19263..19691)
                     /locus_tag="pd9_p29"
                     /locus_tag="BM381_RS16140"
     CDS             complement(19263..19691)
                     /note="hypothetical protein based on PHA00664"
                     /product="hypothetical protein"
                     /locus_tag="pd9_p29"
                     /locus_tag="BM381_RS16140"
                     /protein_id="WP_011749998.1"
     gene            complement(19749..20780)
                     /locus_tag="pd9_p30"
                     /locus_tag="BM381_RS16145"
     CDS             complement(19749..20780)
                     /note="major capsid protein based on PHA00665"
                     /product="phage major capsid protein"
                     /locus_tag="pd9_p30"
                     /locus_tag="BM381_RS16145"
                     /protein_id="WP_011749997.1"
     gene            complement(20784..21440)
                     /locus_tag="pd9_p31"
                     /locus_tag="BM381_RS16150"
     CDS             complement(20784..21440)
                     /note="putative protease based on PHA00666"
                     /product="putative phage protease"
                     /locus_tag="pd9_p31"
                     /locus_tag="BM381_RS16150"
                     /protein_id="WP_011749996.1"
     gene            complement(21433..21762)
                     /locus_tag="pd9_p32"
                     /locus_tag="BM381_RS16155"
     CDS             complement(21433..21762)
                     /note="hypothetical protein"
                     /product="hypothetical protein"
                     /locus_tag="pd9_p32"
                     /locus_tag="BM381_RS16155"
                     /protein_id="WP_011749995.1"
     gene            complement(21759..23435)
                     /locus_tag="pd9_p33"
                     /locus_tag="BM381_RS16160"
     CDS             complement(21759..23435)
                     /note="Bacteriophage head to tail connecting protein based
                     on pfam12236; hypothetical protein based on PHA00670"
                     /product="phage head-tail connector protein"
                     /locus_tag="pd9_p33"
                     /locus_tag="BM381_RS16160"
                     /protein_id="WP_074810544.1"
     gene            complement(23442..23615)
                     /locus_tag="pd9_p34"
     CDS             complement(23442..23615)
                     /note="hypothetical protein"
                     /product="hypothetical protein"
                     /locus_tag="pd9_p34"
     gene            complement(23693..26917)
                     /locus_tag="pd9_p35"
                     /locus_tag="BM381_RS16165"
     CDS             complement(23693..26917)
                     /note="hypothetical protein"
                     /product="hypothetical protein"
                     /locus_tag="pd9_p35"
                     /locus_tag="BM381_RS16165"
                     /protein_id="WP_011749993.1"
     gene            complement(26917..27171)
                     /locus_tag="pd9_p36"
                     /locus_tag="BM381_RS16170"
     CDS             complement(26917..27171)
                     /note="hypothetical protein"
                     /product="hypothetical protein"
                     /locus_tag="pd9_p36"
                     /locus_tag="BM381_RS16170"
                     /protein_id="WP_011749992.1"
     gene            complement(27232..28557)
                     /locus_tag="pd9_p37"
                     /locus_tag="BM381_RS16175"
     CDS             complement(27232..28557)
                     /note="Phage terminase large subunit based on COG; PBSX
                     based on TIGR"
                     /COG="COG1783"
                     /product="phage terminase large subunit"
                     /locus_tag="pd9_p37"
                     /locus_tag="BM381_RS16175"
                     /protein_id="WP_011749991.1"
     gene            complement(28554..28661)
                     /locus_tag="pd9_p38"
     CDS             complement(28554..28661)
                     /note="hypothetical protein"
                     /product="hypothetical protein"
                     /locus_tag="pd9_p38"
     gene            complement(28658..29059)
                     /locus_tag="pd9_p39"
                     /locus_tag="BM381_RS16180"
     CDS             complement(28658..29059)
                     /note="putative phage terminase small subunit"
                     /product="hypothetical protein"
                     /locus_tag="pd9_p39"
                     /locus_tag="BM381_RS16180"
                     /protein_id="WP_011749990.1"
     gene            complement(29062..29394)
                     /locus_tag="pd9_p40"
                     /locus_tag="BM381_RS16185"
     CDS             complement(29062..29394)
                     /note="hypothetical protein"
                     /product="hypothetical protein"
                     /locus_tag="pd9_p40"
                     /locus_tag="BM381_RS16185"
                     /protein_id="WP_041530400.1"
     gene            complement(29391..30035)
                     /locus_tag="pd9_p41"
                     /locus_tag="BM381_RS16190"
     CDS             complement(29391..30035)
                     /note="hypothetical protein"
                     /product="hypothetical protein"
                     /locus_tag="pd9_p41"
                     /locus_tag="BM381_RS16190"
                     /protein_id="WP_041530399.1"
     gene            complement(30013..30771)
                     /locus_tag="pd9_p42"
                     /locus_tag="BM381_RS16195"
     CDS             complement(30013..30771)
                     /note="DUF1376 domain-containing protein based on COG and
                     pfam"
                     /COG="COG3756"
                     /product="hypothetical protein"
                     /locus_tag="pd9_p42"
                     /locus_tag="BM381_RS16195"
                     /protein_id="WP_074988172.1"
     gene            complement(30771..31139)
                     /locus_tag="pd9_p43"
                     /locus_tag="BM381_RS16200"
     CDS             complement(30771..31139)
                     /note="hypothetical protein"
                     /product="hypothetical protein"
                     /locus_tag="pd9_p43"
                     /locus_tag="BM381_RS16200"
                     /protein_id="WP_011749988.1"
     gene            complement(31136..31678)
                     /locus_tag="pd9_p44"
                     /locus_tag="BM381_RS16205"
     CDS             complement(31136..31678)
                     /note="hypothetical protein; few weak BLAST hits to
                     SAM-dependent methyltransferase"
                     /product="hypothetical protein"
                     /locus_tag="pd9_p44"
                     /locus_tag="BM381_RS16205"
                     /protein_id="WP_011749987.1"
     gene            complement(31678..31962)
                     /locus_tag="pd9_p45"
                     /locus_tag="BM381_RS16210"
     CDS             complement(31678..31962)
                     /note="hypothetical protein"
                     /product="hypothetical protein"
                     /locus_tag="pd9_p45"
                     /locus_tag="BM381_RS16210"
                     /protein_id="WP_041530398.1"
     gene            complement(31964..32176)
                     /locus_tag="pd9_p46"
                     /locus_tag="BM381_RS16215"
     CDS             complement(31964..32176)
                     /note="hypothetical protein"
                     /product="hypothetical protein"
                     /locus_tag="pd9_p46"
                     /locus_tag="BM381_RS16215"
                     /protein_id="WP_041530397.1"
     gene            complement(32173..32883)
                     /locus_tag="pd9_p47"
                     /locus_tag="BM381_RS16220"
     CDS             complement(32173..32883)
                     /note="hypothetical protein"
                     /product="hypothetical protein"
                     /locus_tag="pd9_p47"
                     /locus_tag="BM381_RS16220"
                     /protein_id="WP_011749985.1"
     gene            complement(32883..33212)
                     /locus_tag="pd9_p48"
                     /locus_tag="BM381_RS16225"
     CDS             complement(32883..33212)
                     /note="hypothetical protein"
                     /product="hypothetical protein"
                     /locus_tag="pd9_p48"
                     /locus_tag="BM381_RS16225"
                     /protein_id="WP_011749984.1"
     gene            complement(33199..33333)
                     /locus_tag="pd9_p49"
     CDS             complement(33199..33333)
                     /note="hypothetical protein"
                     /product="hypothetical protein"
                     /locus_tag="pd9_p49"
     gene            complement(33330..33599)
                     /locus_tag="pd9_p50"
                     /locus_tag="BM381_RS16230"
     CDS             complement(33330..33599)
                     /note="hypothetical protein"
                     /product="hypothetical protein"
                     /locus_tag="pd9_p50"
                     /locus_tag="BM381_RS16230"
                     /protein_id="WP_041530396.1"
     gene            complement(33668..33886)
                     /locus_tag="pd9_p51"
                     /locus_tag="BM381_RS16235"
     CDS             complement(33668..33886)
                     /note="hypothetical protein"
                     /product="hypothetical protein"
                     /locus_tag="pd9_p51"
                     /locus_tag="BM381_RS16235"
                     /protein_id="WP_041530395.1"
     gene            33972..34358
                     /locus_tag="pd9_p52"
                     /locus_tag="BM381_RS16240"
     CDS             33972..34358
                     /note="Helix-turn-helix domain based on pfam1288"
                     /product="phage repressor"
                     /locus_tag="pd9_p52"
                     /locus_tag="BM381_RS16240"
                     /protein_id="WP_041530394.1"
     gene            34492..34635
                     /locus_tag="pd9_p53"
     CDS             34492..34635
                     /note="hypothetical protein"
                     /product="hypothetical protein"
                     /locus_tag="pd9_p53"
     gene            34632..34967
                     /locus_tag="pd9_p54"
                     /locus_tag="BM381_RS16245"
     CDS             34632..34967
                     /note="hypothetical protein"
                     /product="hypothetical protein"
                     /locus_tag="pd9_p54"
                     /locus_tag="BM381_RS16245"
                     /protein_id="WP_041530393.1"
     gene            34961..35203
                     /locus_tag="pd9_p55"
                     /locus_tag="BM381_RS16250"
     CDS             34961..35203
                     /note="hypothetical protein"
                     /product="hypothetical protein"
                     /locus_tag="pd9_p55"
                     /locus_tag="BM381_RS16250"
                     /protein_id="WP_011749980.1"
     gene            35251..35778
                     /locus_tag="pd9_p56"
                     /locus_tag="BM381_RS16255"
     CDS             35251..35778
                     /note="hypothetical protein"
                     /product="hypothetical protein"
                     /locus_tag="pd9_p56"
                     /locus_tag="BM381_RS16255"
                     /protein_id="WP_041530392.1"
     gene            35993..36199
                     /locus_tag="pd9_p57"
                     /locus_tag="BM381_RS16260"
     CDS             35993..36199
                     /note="hypothetical protein"
                     /product="hypothetical protein"
                     /locus_tag="pd9_p57"
                     /protein_id="WP_041530391.1"
     gene            36199..36504
                     /locus_tag="pd9_p58"
                     /locus_tag="BM381_RS16265"
     CDS             36199..36504
                     /note="hypothetical protein"
                     /product="hypothetical protein"
                     /locus_tag="pd9_p58"
                     /locus_tag="BM381_RS16265"
                     /protein_id="WP_011749977.1"
     gene            36504..36806
                     /locus_tag="pd9_p59"
                     /locus_tag="BM381_RS16270"
     CDS             36504..36806
                     /note="hypothetical protein"
                     /product="hypothetical protein"
                     /locus_tag="pd9_p59"
                     /locus_tag="BM381_RS16270"
                     /protein_id="WP_011749976.1"
     gene            36909..37877
                     /locus_tag="pd9_p60"
                     /locus_tag="BM381_RS16275"
     CDS             36909..37877
                     /note="Phage-related protein, predicted endonuclease based
                     on COG; viral recombinase based on pfam"
                     /product="putative phage recombinase"
                     /COG="COG5377"
                     /locus_tag="pd9_p60"
                     /locus_tag="BM381_RS16275"
                     /protein_id="WP_011749975.1"
     gene            37874..38860
                     /locus_tag="pd9_p61"
                     /locus_tag="BM381_RS16280"
     CDS             37874..38860
                     /note="weak similarity to RecT family based on pfam;
                     putative phage replication protein"
                     /product="hypothetical protein"
                     /locus_tag="pd9_p61"
                     /locus_tag="BM381_RS16280"
                     /protein_id="WP_074810547.1"
     gene            38959..39210
                     /locus_tag="pd9_p62"
                     /locus_tag="BM381_RS16285"
     CDS             38959..39210
                     /note="Uncharacterized conserved protein, UPF0335 family
                     based on COG; DUF2312 domain-containing protein based on
                     pfam10073"
                     /product="hypothetical protein"
                     /COG="COG3750"
                     /locus_tag="pd9_p62"
                     /locus_tag="BM381_RS16285"
                     /protein_id="WP_011749973.1"
     gene            39237..39338
                     /locus_tag="pd9_p63"
     CDS             39237..39338
                     /note="hypothetical protein"
                     /product="hypothetical protein"
                     /locus_tag="pd9_p63"
     gene            39335..39865
                     /locus_tag="pd9_p64"
                     /locus_tag="BM381_RS16290"
     CDS             39335..39865
                     /note="hypothetical protein"
                     /product="hypothetical protein"
                     /locus_tag="pd9_p64"
                     /locus_tag="BM381_RS16290"
                     /protein_id="WP_041530390.1"
     gene            39897..40499
                     /locus_tag="pd9_p65"
                     /locus_tag="BM381_RS16295"
     CDS             39897..40499
                     /note="hypothetical protein"
                     /product="hypothetical protein"
                     /locus_tag="pd9_p65"
                     /locus_tag="BM381_RS16295"
                     /protein_id="WP_041530389.1"
     gene            40492..40770
                     /locus_tag="pd9_p66"
                     /locus_tag="BM381_RS16300"
     CDS             40492..40770
                     /note="hypothetical protein"
                     /product="hypothetical protein"
                     /locus_tag="pd9_p66"
                     /locus_tag="BM381_RS16300"
                     /protein_id="WP_011749970.1"
     gene            40770..41024
                     /locus_tag="pd9_p67"
                     /locus_tag="BM381_RS16305"
     CDS             40770..41024
                     /note="hypothetical protein"
                     /product="hypothetical protein"
                     /locus_tag="pd9_p67"
                     /locus_tag="BM381_RS16305"
                     /protein_id="WP_041530388.1"
     gene            41008..41409
                     /locus_tag="pd9_p68"
                     /locus_tag="BM381_RS16310"
     CDS             41008..41409
                     /note="hypothetical protein"
                     /product="hypothetical protein"
                     /locus_tag="pd9_p68"
                     /locus_tag="BM381_RS16310"
                     /protein_id="WP_011749969.1"
     gene            41507..41749
                     /locus_tag="pd9_p69"
                     /locus_tag="BM381_RS16315"
     CDS             41507..41749
                     /note="hypothetical protein"
                     /product="hypothetical protein"
                     /locus_tag="pd9_p69"
                     /locus_tag="BM381_RS16315"
                     /protein_id="WP_011749968.1"
     gene            41749..42204
                     /locus_tag="pd9_p70"
                     /locus_tag="BM381_RS16320"
     CDS             41749..42204
                     /note="HNH endonuclease based on cd00085 and weak
                     similarities to other"
                     /product="HNH endonuclease"
                     /locus_tag="pd9_p70"
                     /locus_tag="BM381_RS16320"
                     /protein_id="WP_011749967.1"
     gene            42185..42430
                     /locus_tag="pd9_p71"
                     /locus_tag="BM381_RS16325"
     CDS             42185..42430
                     /note="hypothetical protein"
                     /product="hypothetical protein"
                     /locus_tag="pd9_p71"
                     /locus_tag="BM381_RS16325"
                     /protein_id="WP_011749966.1"
     gene            42431..42637
                     /locus_tag="pd9_p72"
                     /locus_tag="BM381_RS16330"
     CDS             42431..42637
                     /note="hypothetical protein"
                     /product="hypothetical protein"
                     /locus_tag="pd9_p72"
                     /locus_tag="BM381_RS16330"
                     /protein_id="WP_011749965.1"
     gene            42634..43662
                     /locus_tag="pd9_p73"
                     /locus_tag="BM381_RS16335"
     CDS             42634..43662
                     /note="C-terminal catalytic domain of Lambda integrase, a
                     tyrosine-based site-specific recombinase based on cd00800
                     and weak pfam phage integrase family"
                     /product="phage tyrosine integrase"
                     /locus_tag="pd9_p73"
                     /locus_tag="BM381_RS16335"
                     /protein_id="WP_011749964.1"
     repeat_region   43730..43779
                     /note="putative attachment site in tRNA-Thr(TGT) - 49/50
                     nt (48-49 overlaping tRNA), reconstructs another tRNA"
     tRNA            complement(43731..43779)
                     /anticodon=(pos:complement(40859..40861),aa:Thr,seq:tgt)
                     /inference="COORDINATES: profile:tRNAscan-SE:1.23"
                     /locus_tag="BM381_RS16340"
                     /old_locus_tag="SAMN04244569_03283"
                     /product="tRNA-Thr"
                     /pseudogene
BASE COUNT     7610 a  14343 c  13919 g   7907 t
ORIGIN
        1 gtagatacac aaggaaaaca atgccaccgg cgattttatt cccacagacg aaacgtgaac
       61 gaatcgcgag cgtgggaacg gcagattatc accccgcgcc cgacccgcaa gtcccgcccc
      121 accacagagg aatgacgcca tgagccgtga ggatcgcgaa gagatcgagc gcatcgacgc
      181 gatgatgcgc cgcctgggcg agatcgaggc gatggcgggt caggagatgt cgcaccgaga
      241 ggtgatccga ctgaccattg agcatgctca actctccatc gctatccccg atgccgaaag
      301 ccggcggctg aggatcaagg ccgcacagat ggaagcagag gaaaggaagc gtcaatgcgc
      361 gcgctgacaa tccgcgaagc aatggtcgag gcggccgagc ggtggcgcaa agccggatcg
      421 gcgccggagc ggtatcgctg gattgcggtg tggtggcggc tatcggcgct tgagtcgatg
      481 acccctgatc agcaccggaa gtatgcgcgt agccaaatgg ccctcgccgc cgacatggag
      541 cggcgcccgg ggcattacgc gtcgaaaccc gccggcatga ccgactggct gcacagcggc
      601 cttgccgacc acccccgcga cgagaaggag aggacatgag cgacgaatgg gagcgcgact
      661 gcctgcattg gcgaggcagg acgctgacag gccagcacaa gcactggtgc gacgaatggg
      721 acgggctgcc ggtcgatgag acgtgcccgg agtggccttg cggctgcgct cttccccagc
      781 caccggagga cgcgcgatga aagagatcga ctggcacgcc atctatcccg acccgatcga
      841 tgctgaatgc tgccacgggt attacgatgg gagacgccct gacagccccg agccgtccag
      901 caatcggcac ccggcctata tccatggctt ccgcaatggc cgggacgatg cggggatcac
      961 gcggcgacac gaaaccgcac agcagaggcg tgaagcatgg gcaatgatcg tggctatgtg
     1021 ttcggaggat gcgcgatgag tgacgacctg atcgccctct tgcgaaaccc gaacgtggtt
     1081 ctacgaccca aacgccgtga agagatcgcc gacgaactcg cccgcctcag cgccgaggtg
     1141 gagaggctga ccgccgccct atccgacgag cgggcgcatg ctgacgcgct ggcggaggcc
     1201 gtggaaatgt tcgcgacgga tcgcaattgg ctgcaaggcg gcccattcga tccgtgcagc
     1261 ccatcgttca cagggacatc aatggcatca gcagtggcga agcagcaccg cgcccggcgt
     1321 caggggtgac gctgccttga tgcgggccgc gatttatgga atactcagtt tgcacacgga
     1381 ggatttccac gggctgcggc ccgcgctgat ttccgccacg aaagccggtc cttcggggcc
     1441 ggtttttatt ttccgcaccc tgccgcgcgc ttgtccagca gcaccagccc cgtgcgcttg
     1501 ctcagcgggc cgccgtcgat cagcagcgca tcggcatggg cgcgcgctgc atcggccgtc
     1561 ccggcgcaca cggcgctatc gctttgcgtg gtcgcgcaag cggcggtcaa catcagcgtc
     1621 agaagcgctg tccacgtcat tgcccgcatg gtcgatcctt tcccttgtct cacgataggc
     1681 cgcatcctct cgcgcctgtg cgtccgccct gccccgtgac cggccgcgca ggaacgcagc
     1741 cgcagcggcg gcgatggccc cgaggatggt gagaagccac gcggtcatgc ctcgcctcgc
     1801 gcgacattga ccaattcagc gcgagcgatt tccaacgccc cgatcatcga atagccgcca
     1861 acggttccag caaggccata gcgcgcgcag ccgtcgaagc agttaccggc cagcgccacc
     1921 ccgatcagtt cgcctgaacg ggccatttcc agccaagatt ccagcatgtc gatgcaggct
     1981 tggttgggct ccggttgccc ggtcgggccg ccccgcaggg cgataactgt gccggtcatg
     2041 tccgcccccc catgcgcttc gccacgcgcg aggccgcgaa ggtgccgacg ataccaaggc
     2101 cgctcaccag ccattcggcc agccggtcaa tctcgatgct gaacacctgc cctgtcggat
     2161 cgatggagcc gatccctgcc ccggccagcc agccgaagaa cacgtagagc gcgacgcgga
     2221 tgtaaaggaa catggtcact tccctccgaa catggacttg aaaagcgcca gaagcgcggc
     2281 gatgatgccc gctgacggcg cggcgggtgt tccagcgctt ggcagcgtcg tcaccgagaa
     2341 ctgcaccacc ggcattgcct tgagcttcgc gtgcagcgcg gccagcgtct tgggccccgc
     2401 gatgccgtca gccgtcagcc ccgcctcttt ctggaaccgt cgcacctcgg ttgcgccata
     2461 gccggccagc accagggcag cccgcacata gcgcgcctgc cggtcggcca gcccattggt
     2521 gccgccgttg atgcgccggg tgatcatggt caggtcgttc gcgtcggcaa ggccgttcag
     2581 gctcgcgcgc gtcgggttgc cggtagacca ataccagatg gggcccaacc cttcccatgg
     2641 atcggtattg accgcctcgg gatcggattc gaagtcaggg gcgcgcctgt ccagtttctg
     2701 ggcccatgct gcgaaggagc ggtagttcgc ccggccggtg atctgaatgg gccccctgcc
     2761 ccggaaacgc gatccgtcgc cgggttgcgt gttgcccaga tcggcgcggc cctcgtatcg
     2821 cttctgcgct gcggtggggc cccagatttc ccggtcgtat cgccatcccg cgctttcgtg
     2881 cgcaagctgg ccgagataat gcgccagccg gtgccggcaa tggccgacag gtggtctgcg
     2941 gtcaggatca tgtcgtcctc gtgggttgca gcgccttcca gcggcgatgg atgcgggcgc
     3001 agtggtcggg ctcggcgaac agcaggtcgg cgcagaacat gaaaaccgcc cgccaccggc
     3061 tgggaggctg gcggtagacc cggctgcaca gcggttccga cgcattgccg cacagggcgc
     3121 ggttgatcag gagagaggcg gcccaccagc gggtcatggc ggccccctgt cgatcttggc
     3181 ctcgatcttc cgaaccgcat cgaggatcag cagcaggcgc tcatcctggc gggcggacag
     3241 ctgctccatc tggcgcagcc gggtttcgtg gccggaaatg gcggtctgca tttgcaggat
     3301 gctgcggtcg aaactgtcgg cccgctcgct cagccggccg ccccagacga acagcgcggc
     3361 cgccatgccg gcgccggtca acagggtggc gccgagcgat atgatgttgc cgaggctcac
     3421 gcggttatcg atctgggcca tggccgcccc tcacacgacg gtggtcgaga tgagccgcca
     3481 gctcacccac gatccgctgt tgcagacccg gtagtagatg agcccgccgt caccgaccgc
     3541 gcgggcgatc cagatctgga tctggttggc aacggctacc ggccggctgg aaggcaccgc
     3601 ggcggggttc agaacgatga agatgccgcc cgatccggta tagggcagcc cggtgatggt
     3661 ggccgcaacc gcgccagacg cgatacgata gatcccgggt tcgcccaggg tgttgacgtt
     3721 gccgttttcg ccgatgaacc ccttgtcgaa cagggtattg tccaggccga gcgccgccag
     3781 caggcccagc tccggcaggg cgttgccgat gaagctttcg ggggcgaacg cgcggccgtc
     3841 cgatccgcgc acggtgagca cgtcccgcag gccagatacc agccccgtgg tgccgagctg
     3901 gaacgcaagc tcacctgtcg ggttgccgtc cagcccgacc tcgcgacgca cgcccccgcg
     3961 cccggcgaga tagttgcccg caatgtcgtt gtgcgcatcg gttgcatccg gcacggttgc
     4021 cgaggccggc acccaccaat cgatactgag cccgtcgccc gccttggcat catccggccc
     4081 gagctccatc agcaccatgc gcaggccggg cctgaacccc tggtccgatg tccagttcgg
     4141 cgcctcgggc gttcccgcgt tgtggctgtt ttccctgata tcgcgctgga tttgcagaac
     4201 gccgtcgaaa cttggccagg acgcctgcgc cgcatagcgc ccatcgaagt cgggaacgcc
     4261 cgcgccgagg tccagcgggt atttgtaggt aatcggcaca tcgcgcccgg ccagccagct
     4321 atgcgtcgcg gcgttccaca tgcgcacgat cgcggaattc gagccccggc gatattcgat
     4381 cacgccatag ggccgcgccg cgggggctcc ggtttcggtc atgcgaggga tatgcatgtt
     4441 cacgctgaac atgcgggtgc cataggcgtc gtaatagttc ggcagatcct cgggccgcgc
     4501 gatatggccg ctgcacacga aggccacgtt gtcgacgcgt tcgagcgagg tgacgatccg
     4561 gtcgcagacg ctcttgtatt ggaccgctgc cgagtcctcg acgtaatcgg catagccata
     4621 gagtggctgg tgcagataga cctcgatgtt gcagccggca ttgcgctgca atatctggtc
     4681 gaaccagtaa agcgtcgtcg tgtggatgtt gccgccgccg tcgccggcca tggtgcccat
     4741 gaacacgcgc agcaggttgc ccatccgaac ggtgaagaag cgccgcccga tgtaatccat
     4801 ataggtgtgc tgggaccggg cgtattggtg ctgggtcagg cccgccccgt cgctgtcatg
     4861 gttgcccggg atgaaataga cgcgcggcag cgccgtgcgc gcccacagcg ccggcagcag
     4921 ccggtcgtag ctgtagaccg ccgagatgtc gccggtattg tgctgggtcg cccgctcgac
     4981 gatatcgccg acatggcaga tgtcatcgac atccccatgc caccgctgca tgtcgtcgaa
     5041 cacatccagc accgcgtcga tttcggcagg atattccagc cgcgcctgcc agtcgccggt
     5101 gaggatcgac ttgtgaaccg tgcgcggatg atcccagccc ggcaggcccg gaatggtcgt
     5161 cgaccccgcg cggcggatat agagccggtc gacgacatgg atcgcggtcc cgtccggcag
     5221 caggttcagg atgccactct gcgccgctgc aaggaacgcc tcgcgggact ggaagcccaa
     5281 cccataggcc tgcgccatgg ccgccgccgc ctgcgcctgc gccgcatagc ccggggcgtc
     5341 cagcgcggcc tgcatcgccg cctcgccccc gagttcggac gacacgggca gggtcagcga
     5401 ccgttccgcg cgctccgaaa catcctggat ctgcatcacc accagatcca gatcggattc
     5461 cacctgcccg gggcgcaccc tgccctggtc gttgtaatcc gacctctggg tgttcggcac
     5521 ggcgcgcagg agatagatcg tgtcgccggg ctcgatccct gccgagatga cgaccgtgcc
     5581 gtcggcggtc ccgattccgg tatggccgat gccggtcgtc aggtcggttt cctgcccgtc
     5641 ccgaacccgg atgacccgca ggtgatcctc gtcgagcaga aggaacttgc gcggaaacgt
     5701 cccgctcgtc ccggtgacgt tgaacgggcc tgccttgttc ttcgcgctct ctaccgtcat
     5761 cttcgcctgc ctgcatgggg tcaggcgaag ggtaggaacc agaagtcggg cgatatatgt
     5821 tggcgggcgt cagtcgatca ggggattgcg gcccatcaga gccatgatta cattctgact
     5881 gcgcagaggt gaggccagcc ttgcgaggct ggacataagg ggaattagac cccggttggt
     5941 tcgggctctg cctctgcgtg aagtcttaga cgcgctgccg aattcgcaaa agccccgccg
     6001 aagcggggcc tagttggcag tgatttcagt tggttcaagc gatgagcgcg cgggcctcgg
     6061 cccaaaggcc ggggcaatcc tcctcgcgtg gcagatcgtg gaggccgcca gttgacctcg
     6121 cgaacatctt cgcggcgaag tcccgcagat tttgcggcgg catccgggcg atttcgtcct
     6181 cgatgtcggt ctgccgctgc gagagttctt cgaactcatc ctccggcatg tcgtgatcgt
     6241 cgcaggccga aatcacaatc ttggcgtggg cctcccactc cctgaacagc cgcatcaccg
     6301 gcgtatcggc cgggtcgatg acgcacagcg ccgaggccgg ggcggcagcc agagcggccg
     6361 gggccgcggc gagaagggtg cggcggttca tgccgatccc tccaagcctt gactggcaat
     6421 gaaagccgca acacgggcct gcccctcatc gacgtggcgt tcaaattcgg atttgacgcc
     6481 caggtcatca gcaagcagtg cggcgatgcc gccgatcatg atgaatactt ccttcgtgcc
     6541 ctgaatgaac tgcatcaggt cgcccttcgg catggcgcga ttactggtaa gcgccagacc
     6601 cgcaatcgcg gcgagatgct gggcgggggt gacttccttg ctcatttccc gctcccgatc
     6661 agtgccttgg cccggtcgaa cgcgacagag ttgcggaacg cggtcagtcc ataggcgtcc
     6721 acgatcatct tgagcagcga gacctcgcgc tgccgcacga tcatggcttg ctgcgcctct
     6781 accgattgcc ccttgctgtc gatgtattcg aagccgtcct tttccagcac gttcttgaga
     6841 atgcctgatt tcaggccgat ctgggtcgcc agcaccttct tgtggtgcat cagccccctg
     6901 tcgcgcagaa tccagccggg acggttcacc ttgacgccgt gcttgttgca gaaatccgtg
     6961 atccggcaga cgccctcctc ggacagatac gcctcgtagg cgtccacctt cggctgcatg
     7021 gcgctgatgg ccgcgtcctt cgcgcgattt tcgatctgca aggcgccgtt ctcgcggacc
     7081 ttagcgagca agccctcaag tgcctgctcg taggtctgcg gcagggcgaa gccgccgctg
     7141 gccttctcct gttccagctc ctgccagcgg tccaccaggc gagcggtgaa ctcggggcag
     7201 agctgggcga cgactacaaa gctgtcacgc ttgtttactt ggtaaatcgt gccgggacgc
     7261 ccgcccgagg acttttcccc cattggggta aaagtgatga taccgcgctc ggacagcctc
     7321 tccatcgact gtttcacctt gtcgtggcgg ctttcgacca gttccgcgat ctcgcggctg
     7381 ctcatggtca gcggctcgcc cgaggcgagg gcggcgacag ggacgttgcc tttcggcgtg
     7441 ctttgctcca tattcatagg cgaattcctt ctccacagcg ggggttcatc tggccggtgt
     7501 cagggttgcc gccctgcccg gccgttctcg tttcaagcct tggcatcgtc tgcctccatg
     7561 gcttgccgga tcaggctgat gagaagattg ttcatcgacc gatcctcgat cttggccttc
     7621 atcttcaccc acatcttcaa gtcgggcggc agacgcagac cgaagggcgg ctcttggggt
     7681 cgcttcatgc tttctccttt cttctaatag cagctatctt ctattagaag gcattgcctg
     7741 tcaagcggtc tttctacaaa tagaagccat gaccgattct gcgcccaaac aagagccgcc
     7801 gtatggcctc cgcatgccgc ccgatcttaa ggcgcgcgtg aaggctgccg ccgaggcgaa
     7861 caatcgcagc atgaacgccg aaatcgtggc gacgctggag gaaaaatacc ctccacccag
     7921 cctggcagag ttcgaagagg caagcgccct gaccatcaag gacggcttga cgcggcgggc
     7981 gcggctgttc aacgaatggg tgacgatccg caaggagcgc ggcgggctga tggtctacca
     8041 cgatgacact caacccggcg agccttgacc catgtcccta gtccgcaacg agcgcctaaa
     8101 gctcgccgcc aacttcctga acgccctagg tatcggcctg atcggcatcg ccgtcttgcg
     8161 ccccgtagtg gaggcgggcg acccctccta cacgaccttg gcgggctggt ccttcgcggg
     8221 actggcaatt cacgccgccg cgcactatat tctaggctat ctgaggtagg agccggccat
     8281 gacgttgttc gacatcatcg ttccagttgc cgccctcgcc gtcgcgggcg cggtggtcct
     8341 catcgtccgc gcgaccgaca agcccgacag cggcaagcac cacccggctg agtaatcatc
     8401 ctgttcgcgg ctctgctcat gccatccgca ttaagacccc tacaggggcc acggggccgc
     8461 ttccgggcgg ccctttgctt tgaggggctt gcaatccctc tgcaaaattg cgctgtatgg
     8521 gatacagacg tgtcgcagga tggagttcag aatgcttcgc tggatagttc cagtcgtttt
     8581 cgccgccgcc gcgactccag caactgccga gattgacggc aataagcttc tccggttctg
     8641 tgaaaagccc aaggacacac cggactatgc cttttgcgtg ggcttcatca ctggcacgac
     8701 attgagtgcg gactatacat caatgaccgc agctctcgca gcgggcataa acctggacga
     8761 cgaaagggcg ttccgtgggt atcatgctat ggtcgtaggg aactgccaag ctaaggatat
     8821 gacccctcag caggcagtag acgttaccac cttgtatctt aaacaaaatc cgaacgagag
     8881 gcattatccg gcggcgggct taactttgac cgcgctagag aaggctttcc cgtgccctag
     8941 tcgctaaggc tctccttcaa cggattgacg atctgcccgt cgatcagcca gcgccaatag
     9001 ggcaggctgg cgaaaggcgt catgcgtcgc aaggtgccca cgtcgccagc ggtcatgtcc
     9061 agatcgcccc gcgcagcgcg caatcccatg ctcatcagac catatgcgcc ctctcccaac
     9121 tcatatgtcg gcccgaacat gctggcatag cccgttctcg atgcaaaccg cgacgcgggt
     9181 gccttctggc tcttgccagg gaaggccgcg gctgcggcat tgtagatccc aaacccgcct
     9241 gccttctcca gcgcattgtt gacctcgaac gcgagggaaa agatgccgga cctgtccagg
     9301 ccctctgcaa cccaggtgcc tgggttgtcc gagatttcgc gcccgctttc gagctgcttg
     9361 agcatgtaga tgaacgcacc gattgcggac atgcccacca cgccgcccca gaaccgggtc
     9421 tgatcttctt gcaggccgcg caacaggaca cgctgatttg aggccaaggc gaaggagcgg
     9481 aattgcagag ccatcctgcc gaccgtggtg ctggcgaaca gcggcacgtc cgcaacgccc
     9541 ttggtgacga tgatgctgtc cacgtccttg ttgatcgccg cgcgccagga acgcaccatg
     9601 tgatccatct cggctggcca cacctcggaa ttggcgaccc gcaccccgtc gatcacctgg
     9661 ccatgctcgc ggaacagccg acccagcagc ggggcgccgt ctctgcccag gccgagatag
     9721 gccatatatg cctgctccgc tttgggcagg gcgtcaaagc cgcggtctgc gacaatctcg
     9781 gcgttcttca ggatacggtt ctgcgtcatc gtcgcggcca gcgttttctg gaagtcgttc
     9841 cagtgcagca ggccggtcat cttcgtgaag ccgaccgatg cgttctggag gaaccgttca
     9901 aaaggcgagc cttgcgcata ggggtcggtc aggtcggcca gcgtcgcgag gcgagagtgc
     9961 aggatcttct ccgagatggc cccggcctcc ttggcctcct tcttcgccag cttgatgccc
    10021 tgcatgttcc tgatcagagg cttgagcccg tcctccatgt aggatttcag cccatggacc
    10081 atggcgggcc gcaccgcatc cgtgagcgat gaaatggtga cgccgccaag ggtgcgcagg
    10141 tagttgaagg tcattgccgc attggcgatc cggccgaagg cggtggtctg ggaacgcgcg
    10201 ttataagtgc cgcgcagcat gtcccgcaca gcttggatgt cctcaatatc agacttttcc
    10261 ttggcggcga gtttcgccag ttgcttctgc ttggccgtct ctggcaactc ggtgttcttc
    10321 tccagttcgg cgcggatctg ggcgtattga tcgcggatgg tcttgatctg atctttcatg
    10381 gtgacgctgc cgaaacgcgt ctggagttca acgtcagccg acatgacgcg ggcataccgg
    10441 cgcatgatca gatcggcatt gctgtccagg aacttctcga ccagttcgtc gggaatatga
    10501 aaggttcgct ccgccagggg gccgcgcttg gtgggaatta tattcgacgg caagtcggca
    10561 tcgagcgcgc gcccggtgac cacttcataa acgctgtcca caatttcatc gaggtatctc
    10621 ttgcggtcgg catcggacag ccagtcgtat tctccgcgcc gccccagggc ttccagatcg
    10681 gcgtcgatct tcgccaactt ggccagatcg gcctcgtcca attcgcccac gacgcggccg
    10741 gccagcgtgt ccacgccgga acggaacgct cgcatggcat catcggacat cacatcggcc
    10801 acgccgcggg caacgccgtc ggacagcgcc gacgcatcgg cctgccgtcc cgccatgctg
    10861 cgctcgatgg cttctcgtgc gctgcgcagg ctggcggtcg ccttgtccgt ctcggccgcc
    10921 gcgcgctgcg ccgccgccgt cacctgcccg tcgaagtagt tgcgcaggat ctgtttgaat
    10981 tcggcttcgt tcgcctcgat caccgggcga ttccagaccc gcgagaaata gctctctgcc
    11041 gtgtccacgc tgactccctc gggcagcagc ccggccgcga cggcccgatc cttcagagga
    11101 tcgaacacct tggcgcgaat cgaggccgcg gcttgggcaa cctcgggaat gtcgctgcgg
    11161 tctccgcggc gcattgcctg ccccacagcg ttgttgaatt cggtgcgggt catggccacg
    11221 ccgcgcttgc gcatggcctt ataggcctca ttcatgtcct cgacggtcga gccgacggcg
    11281 ccgcgggtcc attccttcat cgaggtttcc gccgcggcct cgcccttccc ttcgaggttg
    11341 cgcttcagat agactgggtt ctccatcagt tgcgaggcaa tttcccgcac cgcgacagac
    11401 gggctgtgca gggtgcgcag aagcgggttg agccgcgccg tggccttcgc cgccttgctg
    11461 gcagacttcc ccgccacacc gaagtcatcg agggtcacgg ctggcgccgc cgccgcgcca
    11521 gcactttccg gcttggccat gatcgaaagt tcggcgtgca aggcatccgt agcggcatcg
    11581 aaatcaggac gggcggcatc ctccatgagc ttcgatgccg ccttgtattc cgagcgtgac
    11641 atgagcgcac cggccccggc accaaggagc gcgcccagca ccacagatcc gccgatggtc
    11701 caagccgatt cctctgccgt gcgggtctgc tgcgtcgcct gcaatccggc ctcctggacc
    11761 gcggcggaaa cgccggccgc cgccccgacg gatagcgccg actttgcggc ggaatagccg
    11821 atcttgccgc cggtgcgcgc caggacgccg ccgggaagaa gcgtcggtag gtcggcaagg
    11881 ctggcgccga attgcgaagc cgttcccacc caacccgatg cttcaaggat gcgacggttc
    11941 cgaatttctc ggtcgatgtc ggattttatc gcggccgcgg ccttggcgtt gaacgcgccc
    12001 tcaaagcggt ccatgtgatc ctcgtatccg gcgatatcat cgaagacgtt gtagtttcgg
    12061 tcgatgtcat agaaatcgcc ctgcatcctc gcccacagcg actcggacgc cagcgcggac
    12121 ccgaccatgt tgtcgcgctc aaatgccgcc ccgagagttt gggacaggga cggatcgagt
    12181 ccaagcccgg cgggaacctt cggcgttcca agaacggtat cgcgatcaat gggcatgctg
    12241 ctctccctga aaatcaaaag ctgacggcgg cagcgccata gagtggcgag ttttccatga
    12301 gttccttacc ttgctcatga agtttcatca gccggtcacg ctccttcatt gcctcggcct
    12361 tccgagccgc cagggcctcg tcctgcgacg gaggctcggc atagaacgga tgctgcgccc
    12421 gctggacctt gccctctcca tccacgaacc aaagctcata gcgcggcggg cgaccggcct
    12481 gcacatcggc agccgtgtcg tcgtatgcct ggaggaatac ctgctgaacg aagccctcct
    12541 ccggggcgat cccggcctct gcaagcgcag cgcgcgcctg atcgccgata taatcgtgag
    12601 tgccgtccac ccccgccgga taggtcactt cgggcggcag gcgggtcacg gcgccagaac
    12661 cggaaggcag gtatttcgag gggccataga gccgccggaa ccgttctcca gcaatcacct
    12721 tggccttgtc ctggtcgccg ccagcgtcat agagcgcctg ctccagtatc tcgccatact
    12781 cagacactgc cgcagatttt tgcagctcat tttcaccgag ggccggcgca cggctgaaaa
    12841 tcccagcatc gaagatcgcc cgcacgctct ctggcgtggc ggtgtccttg atccacttct
    12901 ttgcgccctc ggacttcaac aacgcatcac gctcgcggcg cttttgcggg tcgttcaagt
    12961 ccatgatctg ctttgccgct tcgtcctgcg acaagcccag aacgccggtc gaatgattga
    13021 acatcgccac cttgtcggcg atttccgacc ctcccccgcg tcgcccgaag gcagcaggat
    13081 cgagggaatg gaggcgcgat gccaggataa gggcatcctt cagatccccg gcgctctggc
    13141 ccgacagggc ggtgcgcagc gcccccatga tcggcgcagg gacaagtccg gtctgctcga
    13201 caatcccagc cgccagcgcc cccgcgtcgg cgccgtcagg caggctgctg gacatctcgt
    13261 tccagaggtt atcgacgcgc ttttttccgt cggcgctgta tcggtcgaca tgcagcccgc
    13321 cttggccaaa ggacagcacg tcggcacggg tctgctgaac gaccttggtc ttttcgttga
    13381 aagagttcag caaggttgcc ttggtgccct catcaatgcc caggttcacg atttcctgag
    13441 ccgtaagcgt cggatctgcg gtcgcgatcc tgagccttac gttgtcctcg acctgctgga
    13501 tttgggcctt gactgcggct tgctgcttgg tcgcccacga agcgacgccg ctggcggccg
    13561 tctcgcgcac ctgcgcggcg aggttgccgg gaagggtgtt gatcgcagag gcaacctggg
    13621 ggcttagagc caccgccccg cccatcttcc tggcggacca tgccttcaag tcagcgacac
    13681 tcatgccgcg caggaatccg ttcgccttaa tcacctcctc gggaaggatg gtttccacag
    13741 ccgcgccatc atcggcggaa agaatggagt tcgcgccgcc ggggccgagg aagtgagcca
    13801 gatagacatt ccccggcgtt gcggcatgtc ccgacctcag cagcgcggcc gagttttccg
    13861 cagcataccg ctttgtcatc tcacgcgaca gggcagcatc ggatcgaagc gccagaattt
    13921 cggcatccga tttgccggcc gcaaggtccg ggcggtagga tttcaccgtt ttcaaccaag
    13981 tgctgtcgat gaactgtccc aagcccgatg cagtagaatt ggggttcttg gcggtcgggt
    14041 tcccgccgct ttccgcgccg ataatacgat ctgccacctg atcaatcgcg ccaccggcag
    14101 attgcgccgc tgcgatcgca tcccggcccg ccgcctcgcc cagggggccg acgagtgcgc
    14161 cgtgcaggtt catcagatcg actgcggaaa acttgtccgc attcgtcgcg acgaactcgg
    14221 ccgctgcgac gggatcgttc tgcatcatgt tcagggacgt gaggcggtag acctcggact
    14281 gaacccggcc cagctcctcc tgcgtctgtt ctggagacca gccttggcgt gccgcttttt
    14341 ccgcgacctc gtttcgcgcg atctgcatgg aacggtccat cagtgcgggg ttgagaaccg
    14401 cgtcatcggc tgccgcctga atacgggcgt cggcttggct gtccagatag gtgatccgct
    14461 cccgcccggc gtgctggtcg atgtcgagat tcgcggactg gagtcggcta tcgagcgcgc
    14521 gctgcgccat ctccttcgcg gccgggctta gcccgctcaa ccgctggtca taggcacgtt
    14581 gtaggccgtc catggccgcc ttgcgacggg atagagcatc gccaccctgg gcatagagat
    14641 agccctgctc ggggtcgtag agcgcctgtc tgacggtctt tgcgaacgca gtatccgccg
    14701 ccttggcgtc ggcctcgtcc acgtcggcct gccactggtc gaacatctgc ccgacatctg
    14761 ccagtccctt ggcgacctgc ccgaaaccgg actgacgcgc cgccacgccc acggggcgct
    14821 gcgcctgcac cacctcgcgg cgctcatatt gcggaaccct cattgccatc acgcatacct
    14881 cggagttgca cggtcacgcg cccactggct gtatttctcg cccaccttgg cgccggtcga
    14941 caggatcgtg ctggccgcgc cccagcgccc ctgcgacaag gcattggcgc cctcggtgcg
    15001 gctgttggcc gccatctggg aatagttgcc cgcctggttg cggaagttct gccggatggc
    15061 gaaagcgtcg tcctcgatgg cggccttggt atcgtccagc agttcgatgg ccgaggcgga
    15121 gctgacatcg acgccgttcg ccgccattgc gacgcgctgc tgcgccagca cggccgcccc
    15181 ggcccggcgc tggcggtcgg attcgtcctc gccctggcgc agcgattccc gcgcggcggc
    15241 ttcctgctgg cgcgccgtgg cctcggctgc ggcctgagcc gccctgcccg actggatcga
    15301 ggaataggcg ccgacgacgc cggagccgac ggagaacagc gagcccaggc tgctgaacag
    15361 gccgcctccc ccggacgaag tggcggcggt cagtgcggcg gtcagcggat caaggcacat
    15421 cagttcatct ccatctcgaa atgcaggaag cgatgccccc gcaacaccac cgtcttttcc
    15481 gcgtcgaacc ggaacccgat ccaccgaagc cagcgccgcg ccaccaggtt ctcctcggcc
    15541 accaggttcc agagccgacg aaagtcctgc cccagccact ccaccccgac ccgcgacccc
    15601 gccacgaact cgcgccgcac ctgcggccgg tccacggcgc gcgttgccag cgcccaggga
    15661 aagccggtat cggacatcgc cgttgccgcc ttcaccccga agatacagac cagatcgcct
    15721 tccatgtatg ctgcacggca tcggcgggat tgcgccgcca gccgcagcag gtcatggcgg
    15781 gcgtcgcccg tgcccatgca atccagctcc aggcggtcga tggggcgcag gcgcggcagc
    15841 agggcgtcga tcacgtcggc ggtgatgggc gcgaccgtga ccgccatgtc agttccgacc
    15901 tatcgacagc tcgaccgaaa ccgccagcac cgtcatgggc agcggatagt cctggcgcag
    15961 cgtcactgtg ccgtcccggt tccattgcgc cggcaccgtc agctcatgca tgccggtcca
    16021 gagcgggatt tcatcggcaa gatcgccgcc ggtctgcacc agctcgctgg cccggccgtc
    16081 gtcggtaacg accttcaccc cgcgggtgtt ctccatctgg atacgcaccg cgctgacgct
    16141 gtgcggccgg ccgcgcgccg atccgacatc atcgaactgg atggcgggcg gtagcgtctc
    16201 catctcggcg gtgaacggca ggcctacatg caccacgcca gcggcgtgcg gcagggtgac
    16261 cgacccgccc tcgaccgtca gccccgtgac gacatcgccg tcggccaggg caatgacctc
    16321 cctgccctcc aggtgatcaa ggccgctgat cgtggtggtg gccgacccgg aatagctgat
    16381 gccgcaatcg acgaagaacg catcggccgc cgtggcgaaa tcccggtcgt cgaagcgttc
    16441 gacatagcgc cgctgctggc catcgataag ccggcgcacg atcagatagg tggcgtcgct
    16501 ggcgccctcg gggatgcagg ccacgctttc gaccgcgccg tcgatatcca tctctgtcca
    16561 cgcccagacc tgatgctcgc gcttgtaggt cagcgccagc agcttgccgt tgtccagcac
    16621 cacccagatg atcgaccagg ggttcttggc catggcccag ccaacgatcc ggcgcccctg
    16681 caggaagtgc gaggcgaaga tggccagatc gttgcccgag tatccgtcgc tttcataggc
    16741 atagcgcaga tcgcgcacgc cccggccgga gcggtcgacg aacagcaccg tgtcgtcggc
    16801 caccagcggc ttgaccgtcg cgctgccgat atagccgtgc tgggtgacga tgggattcag
    16861 cgcgtcgaaa ccgccgtcag gcccggaaac ggagaactcg cccgcgctgg tgaacaccag
    16921 cagctcgcgc agctggagca tggcgcggat gcggttcagc tgttctccgg ccatgtcgaa
    16981 ctcggcccgg tcggaggagg tcatgttctg cgaccgggtg aagttcaggt aatcgccgac
    17041 gcgggacagc cagaccgtct cgggctgcgc atcgctcgcg ccgaaagcaa ggcgctgctg
    17101 gtagatcgag acgaccgagg gatatttgcc cgcggcatcg aacaggctgg cctgaaccgg
    17161 cggcgtcacg gtgctgtcgg gcgaaatgtt gtcgtcgcgg aatgacgttc cggtcgtgaa
    17221 accgatatag cccggcacgc cgttgcgcat gcgatagacc cggtattccg tggctccggt
    17281 gaccgcggag aacgcgatgt cgttccaggc gccctcgatg ctgagcagtt ccgccgccgt
    17341 ggtggccagc ggcgccgagg cgaagctttc gacgccaccg accacggccg tcacgcgata
    17401 gcgataggtt tcgtcgccgc tgttgcgcgg cgtcacgctg ctgatcgtcg gcgccgccac
    17461 ggtcgggttg atcggaacgg tggcgatgct ccaatccgtc tcgccgttgc gcatgatgcg
    17521 gcgcggcgca acctgccggt gggcggcaaa gatcacgtcg acggattgca ctgcatccag
    17581 cgcctgcgcc tgggtcgccg tccatggcgt ggcaatggtg tagtccacgc cgccggactg
    17641 gagccgcgcg ccgttcttca cgaaccccat ttcgttctgg cccatgatca ggatcgaggc
    17701 gtcgtcggct tcccgcacga agggcagcag ccggtggcga tgcgcgctgt ccatgacctc
    17761 gcagacgaac cgcaggcccg gccggttgct gacgccgccg tgggcgtgga cgaatacgtt
    17821 gcgccccttg cgaagcgcac tgtcgtagcg cgccagatcg atgcggcccc agagcgcggg
    17881 gccgagaacg ccagaggcga atgtgggctg gatacgcgcg gccggcatca gtagcccctc
    17941 acgcgcagct gcatgggata gaaggtctgt tccgtcgccg gccggctgtt gaaatcggcc
    18001 accatcgcct gatccagcaa ttccgacgcc tcgcgcttgg cgccggtgac cttggcggcg
    18061 tcgcgggtga tcggcatcgc gatggccgcg gcgagatgcg cggccaggac atcggcaaat
    18121 gccgaggtga ataccgtcgg gtccgtctcg tctcgcgtgt attcgatcac ggcgccgggc
    18181 acgtcggaat agatcgaatc ggcagtcagc tcacgcagcg tgtcgggcga ttggcccagc
    18241 tgcatcgcca tgcgcgccgc agtcacgtcg ttcacccagc ggatcgcagc catatggccc
    18301 ggccgggcat agcgataggt ccacgcgccg gcccggtcgt tcagcgtctc ctcgaccagc
    18361 ttttcccgcc gggatgcaaa gacccagggc cagcgttcca gcagcgagag gcggatgcgg
    18421 tcatagtgca gcttgcactg ctcggcctcg ggcgacgtat cctcgaatgc cgtgatggtt
    18481 ctcgacccca gataggtcgt cagcgcgacg ttgcagatgg cgatggcgga ttgcatcggg
    18541 ggctccaagg gcgggattgc gagggcggcc tgcgccgccc gccgcgtcag acttggctca
    18601 agcgctcacg cagaaggtag ccttcaaggc cccagatctt gttgcgagcg ttgtcacggg
    18661 caatcttccg gccgatgttg gcgtcgaagt tctccgggct ggcggcggcg ctttctccgg
    18721 tgacgatgta gccattccgc aatgtcagcg cgcaaattgt cagggtcgtg ccggggaaga
    18781 cgtgatacat ctccgaaacg atggttgcgt cgatggcatc aggcgtcagg cgcggcgcag
    18841 ttttgccggt cgcttggatt tcagcttcga tctcgctttc gttggtcatg tcgatctcca
    18901 gatcaatctg agggttaagc ccggccccga gcgggaccga acaatatcag tcggcgttca
    18961 gcctctcggt gacgcgctcg atcatcgtct cgcgcttcat tgcgtgatgg ggcttctcgc
    19021 ccaggaccgt ttcgtaatgc gcgcgcagct cgtcgtcgga catggcggcc atatccttgg
    19081 caccgcccgc ctgctcgggc gattggcccg tggcctcgat cacctcggct tcggtcgcct
    19141 cgcgcatcca gcgcccggag aacaggcccg cctcgatgcg aaacgggccg tcctcggggg
    19201 cgtgccaaag ccggtcgggc gattggcccc gcgacttggc aacgacccag atcatgcgat
    19261 catcagccat tggtttgcag ccccgcagcg atgccggccg tgatccggcc cgcgctcggc
    19321 tcgccgacca cgacatagtt caggcgcatg tagcgctgat ccgcgcccgg cgggatgacc
    19381 gggatcggga acttgaagcc cgccttgagc tgcgcgaccg ggatcgcggg cgaggcggcg
    19441 acgaccttcg gactggcgaa ggaattggcg gcggccatct ggacctgcac cgtgacgctg
    19501 gtgccgccgg tgaaatcctc aacgacctgc accagcagcg ggatgtcgta gttgccgccg
    19561 atgtcgcggg tcagcttcac aggcgacagg acaggctgcg ccgtgtcgcc gaggtcgatg
    19621 tggttcgtcg agacggcggt ggcggtgatg gcctgcgcgt ccgagaacag gttttgtgcg
    19681 tcgagatgca tggcatcctc ctgtcggggt tgtggtgaag cccggcccgc tcggagccgg
    19741 gcctgttctt acgggaagac gatggcagcc tcggcgttgc tgatcgcgtc caggcggcgc
    19801 accggcatgt cgccccacat ggtgacgcgc tcgccggcga cttcctcgac ccgcagctgg
    19861 acgttcttct tgttcagcgc ctgcttgcgc aggaacttcg caacggtgcg gccgacatag
    19921 atgacggtct tgccctcgac gaggttgccc ttgctgtcga tgccgacgcg gctggccgtg
    19981 tcgatcatct cctcggcgtc gatcatcagg tcgagcaggt cggcgccggt cgccgcgtcc
    20041 ttggtcagcg ccgacacgtc gatgttgcag atccgcgcgt tgccgcgcca gtcgcccacc
    20101 gacaggccca tgtcccattt caggtggtcg acgagggcgc ggaacttgcc gctgccatcc
    20161 tgtgcatccc agagctgggc gcccatgtcc ttgtgagaca ggccggccgc cgagcccttg
    20221 gggtaaagca gcgtggtggc gcgcggcccc caggtcacga accagatcga ggtgttgtcg
    20281 gagccggtgc cgccggcatt gatcagctgg cggcccgaag ccacggcggg atcgtcgtag
    20341 cgcacgtcca gccccatgaa cccgtcgggg gtcacggcgg tcgagccata gatcatgttc
    20401 cgcgccatga actggttgaa gccttcgatc aggcccgaca tctcggacgc gcggaacgcg
    20461 gcctcgttgc cgttcagctt ggcaagcgcc tcgtcgacga ccgagaactc ttcggccatg
    20521 ccagtggtat ccacgacctt ggcggtggtg gtcttgccct gcttgacgcc ggcgttgtag
    20581 cggcgccatg ccggctcggg aatgccggtg cggatgacgt gctggtgctt ggtgccgtcg
    20641 ttgcactcgg tgaacaccgc atccttgagg atcgggttcg atttctcggc aagctcgatg
    20701 atgttggcga tcttgccgtc cgggtccgtg cgcgacagga tatcgacaag gcccggattc
    20761 tggatgttca gctcggccat gggttattcc tttccgttgc cgttgccata gagcgcgtcg
    20821 gcgaagttcc ggcgcgtcga agtgcctgcc tgtccgttga cgacagtggt gtcggccacc
    20881 atctgcccca ccttccagaa ggcgcgcaca acgtccgggt ggctgcccag cccggtttcg
    20941 tcgagcaatt gccgcagttc gggcgtgccg accgcctcca ggcccttgat ggccgtggcg
    21001 acgttggcgt cgtatttctc gcccccgaac tcggtgtcct tgcgcagatc gccggcccag
    21061 gcatccagct gggcatcgcg ctgcgtgatc atctgctttt gggcatcgcc cgcgagccgc
    21121 gcctggcgca tcgccgcctc ggtcagcgca tcgcgcgccg tggcgttcgg attcgccttg
    21181 agccatgcgt ccatgtcgcc ggcgaaggca tcgaaatccg cctggaacgc ctcggccccc
    21241 tccggtgccg cgagggagaa gggttcggcg cccgcctcgg cgtcgccggc cttttcggca
    21301 tccttgccct cggcgccctc ttgctcggca gccgcatccg cagtcgcggc ggtatccgtc
    21361 acatcggcgc cggcctcttc ggtggcggcc gccgcggtgg cttcggtggt atcggtcgag
    21421 gcattggctt cctcactcat cagctgtttc cttctcggct tgctgttcgg cggcgagctg
    21481 gatgcgatcc atcagctcgg cgtgttcgat ctgcatggcg gcgaaggcgc gcacgtcatg
    21541 cgggaagatg cgttcgttca ggatcatcag gccgacctcg cgttggccct cgcggaatcc
    21601 gtccaggtcg ttgccgtaat gggtgcgggc gaacacatgg cagcgctcaa ggatcgacca
    21661 catgaccagc cggccctcgc gggtgcccag caccgtgccc cacgcctgcc ggacctccag
    21721 cgcccggcgc tcggcgatga tttccgagat gcgctcggtc atagcgccgc cccccgttgc
    21781 agggcgtcca tgccgttcag tgtggcctcg gaaatgagct ttgcagcccc ggccatgggc
    21841 tccgccgcct cgatggcctg cgcctgcgcc gcggcacgcg ctttggcttc gcggacctcg
    21901 cgcagttcgt cgggcgacag gaggatgccg ggcgggccgc cgacctgatc cgcgaactcg
    21961 cgcatcatct gctcaccgtc gatcatgtcg atcacgtcgg gcttgatctg cgccagcgtg
    22021 ccggcgaatc cgatagtccg ttcgatcgca ccgatgccga tggccttctg cgcctgggcc
    22081 agcagcgaga tgtattcgac cttgatcggg ttacccacga tgccttccgg cgcctcgggc
    22141 agaatgtctg cctcctgcat ataggcgaac gtcgcctcga tcagcggttg cagcagctca
    22201 tggtccaggc tttccagcac cggacccaag gccatcagct tttcctcgtg gcgctcggca
    22261 atctcgcgcg ccgtgatctg gctgcgcccg tccagcgcca gcgcggtcat ctggaacaga
    22321 tccttgtaga acgcgacctc gacccgtcgc tggctttcct gaatgtcgat gatcaggccc
    22381 tgaatgtcgg ggcgcacctc ataggccggg cggataccgc cggtggaaag gtcttgcgtt
    22441 gccatggccg tgaagccgcc gggcacgttc ttgaagaaca tgccgccctg caccgccccg
    22501 ccgatcaggg gcgggttgtg catcttctgg atcgcgatgg ccttctgctc ctgcgacacc
    22561 tgcaacgagc gggcatcgcc gagcgccacc atgccgggag acgacgccga ccatgcctcg
    22621 ccctcgacct gttcccagcg cggcgccagc agcggcttga cccggtggcc gccgatctgg
    22681 aggaactgcc cgctcggcgc gtccatctcc caatagatcg aggcccaggg ccgtccactg
    22741 gactgcatgg ccttcggatc gccgtcggcg cgcttgtcga tcatgtggca gatggtgaag
    22801 gtctggtaat actcgcccgt gtcccaagcc cggcgaaccg attgcgagac ggcatccagc
    22861 ccccaggttt cgacgatacc gcgcaccggc attttcagct cgcgatacag cgcgatcacc
    22921 cggccgttgc cgtcctcgcc cagccggaag cgcccgactt gcaggttgtg cccgcgcacc
    22981 acgtcctcga aatccggcac caccagattg gccgcggtgc cgtagaggcc cagatcgcca
    23041 taggtggtgt ccagcatgcg gtagatgttc gagccccgca tgacctcata catgcggcgc
    23101 tggacctcgt gcagccagtc cttgacctcg aactcggctt cgtcagcggt ggagccgcgc
    23161 aggcccagcc ggaaccacgg ccgagacggc gaggtcacgc ccgacatgag cccggcgcgc
    23221 agcgtgcgca gcgccatctg ggcggtattg tcgaggatgc gcttgttgat ggaggaatcg
    23281 ctgcgccgct cgctcgcctc gaaccggccg cgcgtcggct ggatcgcatc ccgcaactcg
    23341 cggaaatgcc cctgccaata gtcaaactcc tggttcatcg cctgccggcg atagtccagg
    23401 gtcttgcgca gttgctggtt gacgatggcg gccatgaacg gtcaggcccc cagaagcgtc
    23461 ttcttgccgt ccggggcata ggtctgcccg gcggcttcag tcaggatggt gccctgccgg
    23521 cccgatttcg agcgggggcg cgacgcggtg ttgaacaccg gcgccttgct ggcctggtat
    23581 tgcgtcggct caggaacatc cggggtgccg cacatgataa cctctcgatt gcttcgaggg
    23641 catcatgcga ggcgggacgc gggtgatata tgttggccta gcgcccaatc ggtcaaagcg
    23701 tcgtccgata ggtgagcgag ccacggaagc gcgtcgtgtc cccgatctgg gtttccgtca
    23761 gggacgcaac gcccgtggtg gtctggcggc taagggtcca cacgctgccg ttggtggaaa
    23821 tcagcggggt gccatccgtc agggtcgcga agtgcatgaa gatcgggaac gcgttgggtg
    23881 tgttgcagtc gaacggtatg ccgcccaacg tcaggatgcc cgtctccgtg cccttgctgg
    23941 tcaaggtgaa gtcgaaccgc accgtcacca ttccatcttc ctgcacgaca aagctgcctt
    24001 gccgcgtgcc gtaggtgatc ccagtatcaa caccgccgat cagcagagat ggggtccagg
    24061 tgttttcgta tccaccccag acggccttgc tgccgtccgg cttgcggttg ccgctccatg
    24121 tgacttggcc gcgcgatccg taggccacca ctgaggccgg gttctcgatc acgcaatccc
    24181 gaatggtggc gctggacgca tcgccgatca aggcaatgtg gttcgcaacc tgcgggttgt
    24241 cggggatgta gacgccatcc agaacgatac tggacgtgtc ctcgacgcga aaagtccgca
    24301 tgtcccctcc ggcccgtccc atgagcggca agcgcccgcc tcgggatttg gcaacgctgt
    24361 tgttgcgcag ccgcaccgca ttgcggcctg catacatcat gcgcgtcagg tccagatcgt
    24421 ccacccggcc atagttcagg tccacgccgt ggaagctgga ccgcgtggcg ctctccacac
    24481 gcgccgcatg ggcctgtctg tccgccacca ccagcgcccc cgacgacaca ggggcggtga
    24541 gcggcgcgac ggatagctgc acggccccga cgcagtgcat ccgcgtggac gtggcccgga
    24601 cagcgccgat ttgcagcggg catccggttt cggccctgac cagactgggg gcggccagat
    24661 agatcaccgt atccccgact tccgcatcgg ccgcgacggt gccgatagtc tggctgttgc
    24721 ccagcagttc gatagcacgg ctattcgggc ttccccagcc aaatgcgtag ttgctcgtat
    24781 cgcccgagtt gctctggttc cggcggtcct gccgctggtc cagcaggctc agcccgcccg
    24841 aaaagttgat gatggtgacg ccgtcgccgc tatggccgtc cagttcgaac gcgccccagc
    24901 agtattcgta ttcgatgccg cgatgcgagc cgagcgacga cagacccttg attttcacgc
    24961 tgccatagac gcaatccacg aacaccgtgc gctgatcggc cgggttcgct tcgtcggcat
    25021 agatgcactg cggatagttc acagtgatgt tggcacgcaa ctgccgctgc ctcggctggc
    25081 gggtgcccgg ctcgaaatcc tgcgaccctt tcgccgttcc catgcccttg atgtaaagct
    25141 gttcggaccc gagcgcggag ttcacttcgg acgccttggg cgaatggatc gtgatccctt
    25201 gccacagcaa aggcttatgg cgcgggatcg cataggcatc gcagttgtcg ccgcaggaga
    25261 tggacccgag actaccgcca tagttaacgc cggtcgcgcc acccgccacc ttgatgccgt
    25321 caacgccgaa cacctcgccc ggcccggtgc ccgccagatc atagggttgg aggaaattat
    25381 accccatgtt gttatccagc ggcgtaatga accggatcgt ccaccagcag gaatggtagg
    25441 tttcgatgat ttggcaagtc cgcttgtcga gggtttcgtc atcaccgaac acgaccgttg
    25501 ccgctgcgcc ggaaccgccg ccgccaacga aggagacggt cgggcgctcc gtgtagccgg
    25561 tgccccaatc ggtgacggtg acggcagtaa ccacgccgcc ctcgaccgtg gcggtggcct
    25621 cggccgggta ggtgacgccc ggaccgccgc cggtgaaaac gacagtgggg gtcgaggaat
    25681 agccggagcc gccattcgtg accgtcacgc ccgcgatagc gatgctgtcc gggtcgtatt
    25741 tcgcgcccca atggagtagg atcggcatgg cgctggatac gttggtccgc ccccagacgc
    25801 cgatttcgta gttcgaatgc tcgatacccg cgaacccggc gcccaggatg gaccctgccg
    25861 aacgctgggt gatggtgccg atctcgttgc gttgcacagc agcccggacc accttgaccc
    25921 ggatgtgcat gccctcaaga accggctgct cggtcggcag gtaataatcg ccaatccgcc
    25981 acacggtgcc aagctggccg ttaccacttt ctttgggggt tgtaatggaa tattgaccaa
    26041 tgagcctaaa cccatgatta ccgggaacgc cgagtcccgt gcggccgtgg aagaactcaa
    26101 gccccgaggt tgagcgtccg ttggtgtcgc ggttgtagtt gagccacagg accgcgccga
    26161 aatcatcctc ggacagccac agcgccgtgg gccgaaccgc gccctcaatg taatacgcac
    26221 ccgcaggaaa gacgagcggc tgccccatcg ctgccgcata agcatcggcg gcgacgatgg
    26281 cagcgcggtc attggtcccg cccgtcctga cgaagccgta agcgtcggtc agcacgccgc
    26341 ccgagccccg tatctgctgc aactcgtatt ccagatcagc ccgcgccccg aagtgctgcg
    26401 gggtgatcgg cccatccggg accagcatga tcccatcggc ggagatggca gccggggtgt
    26461 aggcgatggg gccgactgcc tgacggtaat cgccgacgcc ggcaacgctg atgcggcgca
    26521 cgtcgcccaa gttggtcagc gcaatgtcgg cgcgggtcgc gaagggcacg aacggcggca
    26581 gttgcgcggc ggtggctttg cgatccgcat cctgcgctac cgccttgacc gccgccgaat
    26641 ccagcgttgc gaactcgggc accaccttga gcagcgtgac gtagaccgag acgccctcgc
    26701 cccgcgccca gatgatttcg gcgcccttca cgggccacat catcgagccg ttcatggcat
    26761 ggccgttcgc gacatcgccc cgcggcggtt cgccgtcggc gacggccagc tgcaccgcgc
    26821 cgtaggaatc gatcatggcc atggcctcgc ggcccttggc ctccgcgatc ttctgccagc
    26881 ccgaggaaag ggtgatgcgt ttcgtcgcgc tggccatcag gtcaccgtca ggttggtggg
    26941 ggttgcggca ctggcccaga ggtgctgggc ggctaccaga ggcagatcgg tcttgcccgt
    27001 gacgcgatgc ccggtctgcg gcgggatgtc gggcgggatg gacttcgcgc ccaccgtgac
    27061 ggccaggttg aactgcccgg cgccctcgac cttcaccacc tgcccgtcgg cgcgcccgct
    27121 ggcgatgcgc gtccaggaat tgcccaccgt gaaattgtgc gtcgtcgcca tggcccgccc
    27181 gtcattgttc gggggcagga tatggacggc gcgctgagcg atatatgttg gctactggct
    27241 gccccagacc gggtgccaat cctcttgcgc ccgcgcttcc tgctggcgct ggattgagcg
    27301 cggcaccacg ggataggcga aggtcagcgc cagcgcgtcg gcttcgtcgg ggctggagac
    27361 gccgcgcttc ttcatgtcgg atttcttctc gatctcaatc gcgttgttca cgtcgaagct
    27421 gtagagcggc ccggtcagat ccatctcaag gtcgcgactg tcggggatgc atccgcccga
    27481 gcgcagccat tcgcgcatgg tggcccacat ctgcgcgcgc ttgttccggc atttcggcac
    27541 gccctcaatg gcgcgatccg ccttgccgcc gaagttcacg ccgaccacgg aatagcccat
    27601 ctgccggcag cggtcgatca cgccgccacc cacaccgccc tcgtcgatga acacgccatc
    27661 cgggtgcagg cggtcaatct cggccatgac gcgcgcggcc accgccatgg tgtcggcgcc
    27721 cttcatgatg atcggcagct cggtctgggc gtccctgccc cgccgtgccc agatcacgct
    27781 gcggtcatcg ccgaatcgcg ccacgtccac gcccagcacc agctcgtcgc cgatctgcga
    27841 gaacggctgg cgggccatgg cctcgcgcac cagaccgccg ccgatgaact gcatgtccga
    27901 ctcggcctcg taatcgcctt cccagatatg gcgatagcgg gcctcgtcgc cggccaggtc
    27961 gagcagccgt tcctcctcca gctcgggacc gcggaacggg ttgtcgcgcc agttggcctc
    28021 gacgaccgtg cggctgtccg caaagcgcgc gtcctggcgc atcatcacgt cgaccgggtc
    28081 ggagcgcagg cgggggttgt aggtgaacca gatctgcgac cccggcttgc gcagcgtcgg
    28141 gcgcagcatg tcgagcggcc cctgcccggc ggtcgcggcc tcctcccacc acgcgatgtc
    28201 gaagccctca agcgacttga tgttctcggc gttgaactcg ttcatgccgt tgaaggcaat
    28261 gatgccgtta cccggcgtcc tgatgatccg atcagattcc accggcctga tcgcctccgc
    28321 caccccgagc cgggccgcag tctcgaccag cagtttgaat accgactggt cgagggattt
    28381 ttgcacgtct cgcaggcaga tcgacgaaag gccgggctcc gtcaggtggc gcacgatcat
    28441 gtgcatggcc cggtcccacg acttgcccga cccgcgcccg ccccaggcgc acagataccg
    28501 ccgcttcgac ttccagagcg gggcaaagac cttgggcggg cgaacgtcga ggatcatgca
    28561 gcggcccaga cgagatagcc cagccacatg gacagcagcg cgccggccgc gaacaggcgc
    28621 cgctgcatcc gctcgtatcg ctttgcgtcg cgcgcgttca ctcgccgtcc cccacgaatt
    28681 tcacctcgac acgctcgatc tgcacgcggc cattgatgtc cagatccagc ttgtcgccgt
    28741 attttttcgg ctgtcgcttg ccggccgtcc atttcagcgc gtcgatggcc gcacgggctg
    28801 cctgagggtc cagcttgccc gccagcacgc gatccacgat gtcgccgatc ttgtcggcat
    28861 ccgcgtccgc ttgagcctcg cgcgcgcgcg cgtagtcgac cctgaaatct tcatcatccc
    28921 gcaaccagcg aatgacggtc gaatacccgg gcatgccctt ctttcgcagc accttggcca
    28981 gactgtcacc gcaggcaatc gcttcgcaga tcgcgtcctt gtatccggca atggtttccg
    29041 catccctctt gatcggcata ctcaaactcc tccgtcgtga agctgcgcga cctccttgcg
    29101 gcatgctgag cacatccgca ggccgtgatc tatgttggcc gaaacgccgc accgcatgca
    29161 gcgccgcacg ggccgaagga cccgccccgc atcgggtttc agcaccccgg cgtcgcgcat
    29221 gagcctcgcc gcggcgagcg agccgtattt gttcgagatg cgggcgcgca ggctgttgtg
    29281 cgtcacgccg tgcatgcggg cggcctcggc ataggtcgcg tccggcgtcg cgatgatcca
    29341 tgcctcggcg tcgtcgatgg gtccggtctt gtagggcggc gccatggtgg tcactccgca
    29401 gctttcgggc gataggccgc gaagttctcg gccgcgcgaa cggcatcctc gtcttgccgc
    29461 gcctgctcgg cttccgcctt ggcccgcatt tccgcgatca tgtcgcccag gaccgtggcg
    29521 cggcgcttgc ggctggcctc ggcctcctct tgcgtctgcg tcgcggttcc ctcagtcggc
    29581 aacgcgcggg cgcgcagctc gcgctcggcc agatcggcag ccgcacgctc cagcgccgcc
    29641 ttgatctgcc ggcgctcggc aacgaggcgg tcgcagacct cggccagctc ggcccatgcc
    29701 gggaagaatc gccacggatg ccccagcagc gcctctcggg acacgtcggc gggataggcc
    29761 gagaggcgcg agcgataggc cgagaggcgc agcgcctcga cctctggcgc gtcttcgcgc
    29821 cgggcggtga tcacggaaag ctcggcgatc cagaggttga cctgatccgg catggccgga
    29881 gtcatgctgg cgtccagctt ggcgcgcgcc gcctcgatct ggtcggcggt ctcgcctgcc
    29941 gcgatccagc cgcgacgcgt ggcctgcgcc ggcacaatcg tgccgtccgg cttctcgtag
    30001 ctgccccgcc aatcaatatc ctcgcgcagc cgcactccgc attgctgcac caacgaggcc
    30061 accgacctgt tgacttccgc cgtgctgcga gccgcgagcc atagcgcgat ctgcggcgaa
    30121 cttcctggcg ttgccgagcc atgttcgcca gccggcatcc cagtccttga aggttgttcc
    30181 tttggcgagg tgaaaatcgc ggaatcgttc ggcttcatgg cggatttcct gatcggtgaa
    30241 gtttcgggaa tgggcgtcgg cgatgttgcg atccgatggc acccaatcgg gcggcagcgc
    30301 gcaggcacgc ttcggaggtg atcgaggggg ctttttggaa gaaccgatag gttcttcttt
    30361 ttcttctctg actctggact ctgaagaaaa tgccatggca tccgcatggc aattgccaga
    30421 tgccactttc ttatctttca atgctttagc ctgtccgcct gcgcgtccgg ccgttgcgcg
    30481 aacttcactt tttttgcgcg ctttttcgtg ctcttttgac aggcgatggt tcgttatgct
    30541 gtcgccgtcc acctcgaaaa accggctgat ttcggcccag accggcttga acttcgcggg
    30601 cgacatccgg gcgatccggg ccagttttgc catgtcattt ggcaggcgcg cgtcatgccg
    30661 ccacatggtc atcaggatga gcagataggc gccatgctcg accgtggaga ggtccagcgt
    30721 gtcggccaga tagtcggcga cgtagagctg catgaacggc tgttcagcca tcaaaccacc
    30781 tccacctcga cgatcaccgc cccgtcccgg cacctgtccc cgcggatcgg cgcttgcagc
    30841 ttgatccggc cgtcatcgat gcgcaggacc gccgccagcg cgtcccgggc gcccttgttc
    30901 tcggtcacga cattgtcgtc gtcgacggtg gtgacggtgc tgggcgggca gtagatcagc
    30961 gtcatgcgca gctctgcgtc ggccggaatt cgggccttgt gccagccggc ctcgcgcgcc
    31021 agggcatcgg tcacgcggcg ctgcgccttg accagcttcg cccgcttgcg ccagtgcaag
    31081 cgactgttcg cggaaagctc gctggtctta gcccatggca gtttcacgcg gaggatcatg
    31141 ctctggccct caccactgcc gggaatcggt tctgggcgtc gaagcgcatc cagcagcagt
    31201 tgtccttgcc gggcgtgccg ttgccgagcc acgaaacgcg gccgatgggc acgatgtcgc
    31261 tgcactggtc gatcagacgg ccgaaatagc cgttggcggc gaagtcccag gggagcagca
    31321 cccaggccgg cgcgatgccg atcaggtgct tgatgatgga tagcgccggg tcgccctttc
    31381 cgccggtgac aggccaggga acattcgtga tccacaggtc aacgtcatcc gctgcctcga
    31441 tatccgccac ggccatcgtt tcaatgcccg gcccttgcgg ctccaggtca gaggcccaga
    31501 cgcaccggcc cgccggccac agatcccgca gatgcccgat cagcgcccca tcgcctgcgc
    31561 agggctcgcc atagcgcgcc cgaggcggca gatgcgggat cagaggcacc accgcctcgc
    31621 gaggggtcgg ccagaagccg cgcgggcgct ggggaagtcc gggggttcgc ttgctcatca
    31681 gctcagattc ccagcctcgc gcgatagctg gaccgcaggc ttatcccagc cgcccccccc
    31741 ccattcgccc ttcctgacga tggcgccgag gtcgcgcacc aggccctttg gataaccctt
    31801 gcgcttcgcc gcgctggtcg catccctctg ggcgtcgctg tagggttctc cgacgacata
    31861 gccatcggca tagagccggg cgaaatgctc cagctcgcgc tcggtggcgt cccagaggcg
    31921 atccttgacc gccagatcct cggccgcttc cttgaacttc atctcaggcc ctccgatggg
    31981 ttgacgggcc atccgccgcg gcctggaggc gccccagcgc catcgccagc cgctggcgaa
    32041 taccctgtgt ctcgaatgat ttcggtgcgc ggcacgggca ttccgcgagc gcgacgcgca
    32101 ggccgtgaac ctcggccaag gggatgcgga tgacggcatg gccatcctcg acgcggacgg
    32161 aggcggtcag ggtcatgccg tggcccttcc ggtcacttca tccgcgaacc cgccccattg
    32221 cgatgccatt gcggcagcga ggccggggaa gaaccgcgac cgatccgatt tcctgttcgg
    32281 ccccggcgcc gcgcggtgga tttcgtcccg cgccgtgctg ccgtccagtg tgccggtcgg
    32341 cttgagcttg ggcaggccgc gcaaccacag gcaggtgcgc tttttcacgt tgtccggtcc
    32401 tgcttcgtcg gtcccgaact gccacggctg gacgctctgc gcgaacggct catagccgcg
    32461 aatgcgcgct ttggcgtgct tgtgcatgac cgggttttcc acggcgatgc gcgggatcgg
    32521 agcattccag cagtccgaga acagcgcggc gccctcatcc agcagccgcc acatgatggc
    32581 cagccgggca tcgcgaccca gaaccgacca tgcggacttc tctgcttccg tcgcctcatc
    32641 cggggcgttt gtaggcggct ccttgagcca gcggacaccg ctattcgcca gccgggtgca
    32701 gggcggatgc atcaccgcca gcagatccca gccttcatgc agcaggtcac gcacgtcgcc
    32761 gacgatgtgg cggttactgc gatcctcggc cggcatcagg tcgcaggacc atgcatcatg
    32821 gccgagggcg gcaaaggcgc ggcggacgat cccgctgcat tcacaggcga tcagcacccg
    32881 catcacgccg cctccatcag caccagcgcc cgctccacgg tgatgttgag cgcttcggcg
    32941 atgtcggcca gcgaatagcc ctgcctttgc aggatgccga tcatctcgcg ccgcgcccgg
    33001 tcgacgggcc tgagccggac gatcttcggc gcgtcggcca cctcggacag ctggtccagc
    33061 cgaacgacca gcgcgccggg ataagggatc accgcccgcg ccatagcggc tttcttgtcc
    33121 gccgcccgga tgacatggct gatgcgctcg ccggccggca tctcgacggt gatctggaat
    33181 ttttggaggg gcgtttggct atcgtcggcc atgggtgcaa ccctttcgac gtgaaggatt
    33241 tttcattttc ttggccagcc gagagagcaa agcccccccg atacgcgaca ccggataggt
    33301 gacggcgaaa atcagcgccc ggagcatcct catggctcac cgccaattcg gcgtgcgagt
    33361 cgctcggtct tggccaccac gtagtcttcg aggatttcgg cgatgtagtg cggcgcgtcg
    33421 tgcttgcgct gcatgtagtt gatgatctgc cgctcgctga tccgcgtgag ccgcgccgct
    33481 gcactggcga ccgccttctg ggtatgcccc gcgtcgccga aaccggccca gatcagatcc
    33541 gaaatcttct tcctcgtggc ctccctgacg gaagccacgg attttgcaac attttgcata
    33601 gaaatagccc catgatgatc ttgtgcagaa ggatcatcaa cagaacggcg agagggggcg
    33661 gcggcggtca tcgcgtcgcc ccctcgggag tttgggcggg ccagaagtcg tcgcgcgaca
    33721 ggggcaatcc ccttcgcagc gcagcatcca gcaccaccgg cttctctgcg tctggaatcg
    33781 tcccgcggac cttccagccc cgaaccgtcg agggcgcccg ccccagcgcg gcggccgtgg
    33841 cgcggattcc tccgaacttc tcgattatgg tttgtgcgta gctcatgggc gcaatgtgcg
    33901 ctatttgcgc ccattattca agcgcatatt gcgcacagac gcggccagcg ttctcatgcg
    33961 atgcaacaag catgagtgat cagcaggtta catatgcgct ccgtgcgcta cgcgagggcg
    34021 cgaaggtcgg cgtgcgggaa atggccagaa ggctgggaat ctccccgaac agctacacgc
    34081 actatgagaa cccgaaccga ttcaaggatc cctaccttcc gatgcactgg gccgagaggt
    34141 ttgccgacgc cttggaaccg gatggcgtgc ccagggatgc ggttctcgcc ttggccggtg
    34201 tatctgacgt gcctagcgag gagagcctcg acgcacgcct atcgaagctt cctgcggatc
    34261 gtcgtcagag ggttcttcag tatcttgccg atcaagaagc tcttcacgag agagaaaatc
    34321 cagcacgcga cgccgatacg aaggaggcag ggcaatgacc cgcgccccaa aattcaccct
    34381 tttactcatt ctctcccctg cgaacttctg gaacaaacaa agaacacgtt aagcaagaat
    34441 ccgccgccgg cgacatgtag aaaaggatag gtgcggtgaa tgttcgaggc ggtgacggcg
    34501 gcgataatca tgtccggtgt aagcgcgctt ctctcgggaa cggggtggcg tggcttcttg
    34561 tttggaatgg cgatcctttc cgcgaccgcc gtcttgctta tggcgatatt ctggctgata
    34621 ggcgcgcttc cgtgatccgg ttactcaccg ctgccgtgtt gcttttgccc ggggccgcga
    34681 ccgccatgtg cttcgagccg tccgagcctt attgcatcag ggcctatggg acattcgacg
    34741 accaattcag cttcgaaagc tgccgcgggc agctcaggag ctatcagagc gatgttgaaa
    34801 gcttcctaga ctgccagcgg cgagagatcg acgactccat aaccaggatt gaacaagagc
    34861 gagacaacat ccagaccgcg cagcgaaaat cgcaggacgc tttggacgag ttcaacgctg
    34921 cggtggaata ctggaactgc aaggcgaacg gagggtcaat atgctgaccc cagaggcccg
    34981 catagccgcc ctcaatgccg agctagccga aacgcaggat gccggcgctg cgctggtggt
    35041 gctgacgatc cagtcgatgg gcgccacgcc cgagcagatg cagcggatcg cggacgagta
    35101 tcaggacatc gcggacgggc ggatgcgcag caggatcaca gccatcatcg cgcggaaggt
    35161 ggcggagagg ttgaggggcg aggtggtcag ttggcaacct tgagcgtccc cgcgtcctgc
    35221 ccgaattgcg gcctgatttt cccgtcagga gtgtcggtca cgaatgcatt cgtagaactt
    35281 aacatcaagg tgccttgcca acggtgcgga accttcacgc ccgccattga cggcgcgttc
    35341 tcggttatag gcgatgccat caaggtgttc tcaagctcgg atttcacgat tgagaccctt
    35401 gagaaactga acatcgctgt ggaggatttg cgcaggcgca ggattacgcc tgacgaggcc
    35461 cgcgcttcac tcgcaaagca ctcgcccgca ctcgcagagc agttcggacg atgggccaag
    35521 tttgggctta atttcatagg ctgcatggct gccgtcggca gtttcgtcct tgcgtatttg
    35581 cagtatgacc gtcccaaccg agacgtcctc gatgtcgcaa tggagcgttt cgaggagacg
    35641 tattacgagc cccaggttga cacgcgccgt ccgctcctgg acgtcaagcg cccaccagta
    35701 aaacccggcc tgacacacca gaagaaccgc aaggagcgga gagccgaaaa ggcgaaggaa
    35761 cgacggaaca ggcggtagcc gcatagtgtg tccttggaga ttgccagccc gcctcgcgcg
    35821 ggccttttca tgcgcggccg ccccgcgctg gcaggggcag gatagcccgg tgattcggcg
    35881 cgcgctacag atttgtgcgc tttaagcgcc cgatgtgcgc tttttacgct tgacgcattg
    35941 ggcgcattgt gcgcacactt catctcaacg gcgcacccca ccgcgccagc agatggagca
    36001 tcccatgcca cgcctgaaca tcgagaactg cgtcgtctgg ggcacgattg cgtgcctggt
    36061 cgtcgccttc tgggcatcgg ccgtcgtctt cggcgtcccg ttcgccaagc acgtcatcga
    36121 agccgcgacg cagcggcccg ccgcctgtgc cggcctgaac ggctgggact gcgcggcccg
    36181 cgcggatggg ggctggtgat gccgcagccc gtcaacctga acgacctcgc caatatgcca
    36241 gggttcggag cggccaaggc tccgctccag aaggccgggc attgggatga atttgccggc
    36301 gcaggcccgg agcgttcctt cacggtagag attgaggcca gttcgaaagt cacggccacg
    36361 attaccgtca aggccagatc ccgtgccgaa gcggagaaga tagccgacag gcgcatcgaa
    36421 ggcggcaacg tcgattggga cgtgggccgc tacgacctcg aaatcgacag cattgaaatt
    36481 cgcgacagtc aggaggaccg ctgatgtcct tccagttcgc gccttaccgc atcccgccgc
    36541 acagcggcag cgaagacatc tcggacgtgt ataccgagga aaccgacccg gagaacgagc
    36601 gcggcgagtg ctgcgaagcg ttcttcgacg acgaggtgag cggctacggc tgccactgcg
    36661 cgctgatcgc gatccgggtc accggcgggc tgggggacga cctctggtcg gtgaacctgc
    36721 cccgcgacat ggccatgaag ctgctgaacc ccatgaccgt cacgcggctg gagcgcaggc
    36781 gcgccgaccg gctggacgac gaataacccg aaacggccgg caattgtgct cctccctgcc
    36841 ggccgccctg cccctgcggc tctcctcctc cctggccgca ggggcgacag tttcaaacga
    36901 ggttgaagat gaaccagatt gcacgggatg aattcctgca ccgcagacgc gccgggatcg
    36961 gcggcagcga catcgccgcc atcctcggcc tgtcgaaata caagacggcc tatgacgtgt
    37021 ggctcgacaa gcgcggcgaa gcgcctgccg aggacgagag cgataagccc tggctctatt
    37081 ggggctcggt gctggaggat gtggtggcca aggaatacgg ccagcgcacc ggcagcaagg
    37141 tccagcgcgt caatgcccag ctgatccacc ccgaacgcga ttttgccgtg gcgaacatcg
    37201 accgcgccgt ggtcaacccg gatatcgctg gccgcgtctg gtggaaggat gggcgcctga
    37261 ccaccgatcg catcctcgaa tgcaagaccg ccaatggttt tgcggcgaac ctgtggggcg
    37321 agcccggcag tgaccaggtg ccggagtcct atctctgcca gtgccagtgg tatctcggca
    37381 tcaccggcgc ccgctacgcc gatgtggcgg tgctgatcgg gggatcggat taccggacct
    37441 ataccatcga agccatgccc gatctgttct ccgacatgat gtccgaggcc gaggcattct
    37501 ggaaactggt gcaggacggc gtggcgcccg atccgcagac gctcgccgac gcgcaggcgc
    37561 gctggcccca gcacgttgcc gggaaaacgg ccgtcgcctc gatcccgacc gtccgcgcca
    37621 tcgaggaact ggacgcgatc aagcagcagg ccaaggcgct ggccgagcgc gaggaagcct
    37681 tgaagctcca gatcatggcc gaggcgcagg atgccgaaat cctgaccgat atgggcacgc
    37741 ccatcgccac gctgaaaacc cagagcgcca cacgcatcga tgccaaggcg ctgcgggccg
    37801 actaccccgg catcgccgac ctctacagca agaccagcag ctcgcgcgtc ttgcgcatca
    37861 aatccagaaa ggaatgatcg tgaacaccat gacgaagccc gccacggccg ttgccgtgca
    37921 gccggaaggc gccgcggtcg cgccgcaaag ccgccctgct atggggttcc tgaccccggc
    37981 caacctcggc gaagcgatga agatggccga aattctggcc gactcgtcaa tcgtgccgaa
    38041 ggacttccag ggccggccgg gcaacgtgct tatcgcgtgc cagtgggggg ccgagcttgg
    38101 gctccagccc ctccaggcca tgcagtccat cgcggtcatc aacgggcgcc cttcgatctg
    38161 gggcgatgcg atgcttggtc tcgtgcaggg ctccggcctt ctggatagca tccacgagga
    38221 aatcagcgac gacgggaaag ttgcgacctg caccctgcgc cgccgcgggc acgcccagcc
    38281 gatcagccgc accttcacca tggaggatgc cgaccgcgcc gggcttagcc gcaaggacgg
    38341 gccgtggaag caatacccga agcggatgct ccagctgcgc gcccgcgcct tcgccctgcg
    38401 cgacggtttc gccgatgtgc tgcgcggcgt ggcaatcgcc gaggaagccc gcgacacgcc
    38461 ggtgatgcgc gacgtgacgc ccgagggcgc ccccgtcagc acggctgaaa aggtccgagc
    38521 gaaggtatcg gcgaagaaga ccaaggccga ggggccgtcg ctgagcgagg tgcttgagaa
    38581 gatcggcgcc gccgcgaccg aggctgcgct gaacgaagtc ggcgccgact gcggcaggct
    38641 gcccgacgcc gataaggatc aggcccgccg cgcctatgcc gaccgtctgg cagagctgcg
    38701 cgcgtcggat ctggaccgga ttgaaagctt gctggcagcc gagctggatg ccggcgccga
    38761 cctcgacgct gtgctggaaa cctatgccga gcagatcgac gacctgcgcg caaaggactc
    38821 cggcgcggcc gaggcgatga tcgcccgcct gcgcggatag cctgaaccct gacgccgcac
    38881 cccatcgccg ggcgcggcca ctccccggct ggccggttcg caagcgccag ccggggcttt
    38941 tcgaaacagg agacgaccat gcaggacaac gacacctata ccgtcaccgc ggatgagctg
    39001 cgccagttcg tcgagcgcat cgagcatctg gagcaggaaa agcgcgacat cgcggagcag
    39061 atcaaagagg tctacgccga ggcgaagggc cgcggctacg acggcgccgc tctgcgccag
    39121 atcgtcgccc tgcgccggaa ggacaaggat caggtggccg agcaagaggc ggtgctggaa
    39181 ctctacaaat ccgccctcgg catggcctga ccggccctat cgcaaggaca cacagcatgt
    39241 gcaagacaat tcgcggcatc aagggtttca agtcagatct gacctgccga ggcttccagt
    39301 tcgaaatcgg cggcaagctg gtggaggccg cagaatgagc gcccaagaca gccacggcgg
    39361 ggtggcatgc atgaccccca tcgacacggc agaactggaa cggctggcgg cgagcatcac
    39421 gccgggagag tggcgcgttg aagctggcac cacgctagtt tggggatcgt gtgatgctga
    39481 tgatactagt gatcgcggta tgggctatcc cgtttccgaa tgcaggattg cgccaatctc
    39541 gtcatgggca aaagggccgg atgcaaacga aggtgaggcc aacgcccgcg ccatcgcgct
    39601 cgtgcctgcc ctgatctgtg aagtcctcgc ccgccgcaag gcagaggcgg gaatgcgcgc
    39661 cctgctgctg gcgggctgcg acctgctggc gtttgaggcc agtgctctgc gcgccagcat
    39721 cagcgtcaac ggcgtcatgt gtcccgaccc agaggatcag gccaccgtcg agtcgatccg
    39781 cgaaatcgag gactggatcg ccagcgtcaa ggccacgctc tatcccacca cccccgaagc
    39841 cgaaggaggc tgcgatgccg agtgaactca agccctgccc gttttgcggc ggggaaatgg
    39901 aggatcgggg atacggcgcc gtccacctcg acccacagaa atgccctatt ggcgatctgg
    39961 ccgtggatgt agatcgctgg aaccgccgcg ccgacctctg cgcctcgggc cagcaggtgc
    40021 gggcggccgc gcatcgcatc ctggaacttt acgacgatgc tttgcgggat ctgctggccc
    40081 ccgacgtgca tgacgagcac ccggatagcg acgagcttgc cgaactgcgc aagatcgtcg
    40141 gtgccccggc tcatagatgg acgcctgcat ccacccccgc aaccccgacc gcgcaagagg
    40201 cggtggcttg ggcttattat tggccggacg gtggtttgat ggacgtgctt accactgccg
    40261 tttcgccgta tgagactttg cggcaggccc ccctttacgc ccacccgccc ctgcccagcg
    40321 agacggtcgc ggagcctcgc gtcatctgct tgccgtatcc catgcacggt tacggggtct
    40381 gcgtcggcgg tcgctatgac ggatggctga tgtggcaaca cctcgacgga caatgggtga
    40441 cgaagtcaaa tctggaaagc gtcgatccgc gcgccctgtc gggaggcgac aatggctgac
    40501 cgcgatcacg tctacgtatg cgagtcctgc ggccttccgc tctacgaagg cgacaaggcc
    40561 caattcagcg gcgaggttac cttctgcccc gagcatgccg cgttgctgtc cgagatcatt
    40621 gcgatcatgg aggatgatat cgccctttcg gaagatgaag cctactggcc cgagtggttt
    40681 tccagcctcg aagacgccca gcagcacgtc gccagccttc gcgcccagct tgagcgcgaa
    40741 ggtgaccaca agcccctgag cgaggtgtga tgatggctga ccgctggatc aagcagcccg
    40801 gcgccggcca ggtgcgcggc gaggataacc cgaaacaccc gaatatcccg tgcgcagtct
    40861 gtggtgccca cccgccccaa cccagcgtgt cggtcgcgga ggcgctgcgc gaaatccgcg
    40921 cggcgatcca ggatggcaac ctctcgcaag gtatccgcct cgacatcatc gacaagatcg
    40981 ccatgcgcgc catgaaagga gagaacaatg cagatcacac atgataacga ttgtgaacat
    41041 cgactgggtc acgattgcac ctgcggcgcg tcctcttatc aatttgacct cgccgcagcc
    41101 cgcgccgaga tcgagcggct gaccaaggag cgggacgagg ctcgggcgca ggtggcggct
    41161 gcgtatgtgg cggcatcaag ggcacagcca acctatactc tgcgagaccc ggacgacgcc
    41221 tatggggtca atgacgtggt gtatgcctcg caattggcta tccgcgccct cacccccgcc
    41281 gatgccaaag ccgctcttga agcccgtgac cgcgaaaagg tgcgggaggg gatgaagcgg
    41341 gccgtcgatc tgtatccgca gggcatcgct gccatactcg ccgaaatgga gaaggagggc
    41401 ggggaatgag cgcctacgat agtgtaaaat gctctggagt gtgcgtttgc gctgcgaccg
    41461 gaaggaagaa gccaaagcca gagtgcattc gcaaagggaa gggtaaatga cccatcacga
    41521 caaagcgcgg gaactggtgg agaagctgcg tgaggatcac aattcgatct ggcaattttt
    41581 gatggacgac gccgccgacc tcatcaccgc gcagatcgag gaaaaccggc ggctgcggga
    41641 ggcgatccgt cacgctgacg acattctgga agatcgcgga tttgccattg agattggcgc
    41701 tcgccgtgtt ctgcgcatcg ccctgtccag cacgggggag aaggggtgat ggctgaaacg
    41761 tggaccggct caaaacggca gaaagaagcc ctgcgcgcca agttcggcgg tcgctgcgcc
    41821 tactgcggcc agatgatgga caagatgcac gctgaccacg ttcagcctgt tatccgcatc
    41881 accaccgacc cgtgggggaa ccgcctgcca gcttcagaat gcagaatggt caaggctgat
    41941 cgcaacaccg tggacaacat gatgcctgcc tgcggcccat gcaatatcag caagggcgga
    42001 cacactctgg aagggtggcg cgatctgctg gcacggtcag ccgaaatcgt cgccagagag
    42061 aagtcgatat tccgcgctgg cgttcgcttt ggcctcattt cagtgacgga aaagccggtg
    42121 gtgttctatt tcgaggaagt cgcccgcggc gccctgtcca gcacggggga gaagggaggc
    42181 ggggatgacg ctggtattcg ttgagccgca atatgagggc ggcaggatac tggcccggac
    42241 gggtcaggtt gaggtcggag cggttttccc gctggctgac ggcaaagcca tgtggtcgtt
    42301 ctggctgggc agccgatcat tcatccacgt caaggaaaag agcgttctag ccgcaaaggc
    42361 tgcactaatg gcgcgctttc aggactggct gcgcttcgca gatttgcgcg ccgcacagag
    42421 ggaggcgtag atggggaggc atgagccgat gcagccgctg ttcgccagcg agaaaaccgc
    42481 cgcgcgcctg ctggacatgc agccggccga gttccgcaaa ctggtcgatg ccggggcgct
    42541 gccctgtgcg gttcggcatg ggcgctggga tgttgccgag ttgcaggcca tcatgcgcgg
    42601 cacgaagatc aagcccagcg aggaatttga cctgtgagga aacagcgcaa gccctatgtc
    42661 acgctcaagc gcaccggcgg caaggctcgc tggtattacc gcctgacgtg gttcgagggc
    42721 gcgcgccgtc gagagcggtt catccccctg ccagacgacc cggacagcga ggaattcgac
    42781 cgggcctatt ggtcgatccg ctcgggcacc agcgaggaag tccagaggcc gaaaaaggaa
    42841 acgtggcggc aactggtaat ggcctatcgg ggcagcgccg ggttccgaaa gctcgcgccc
    42901 cgcacccaga agtcctacaa tgacacgatt gaatggattc tgtcagcgaa cgccgacaag
    42961 gcggtatcga ccatcaccaa gcagaagctg cgcgacctgc acgtcaagta tggggagacg
    43021 ccgcgcaagg ctgatatgct ggtgcagatg gtttcgatcc tggtcaactt cgcgcgcacc
    43081 cagcttgaat gggccgtcac gaatccagcc gagggactga cgctctacgg gaagcagcgg
    43141 gaatatgagc cttggccgga atggatggtg aaggcgctgc cagacgcccc gctggtcgtc
    43201 cgcagcgcgg ccgaactgat cctcggcact ggacagcgcc catcagcggc catcgtcatg
    43261 cgacgcgatc agttccacgg agaatggatg accgtcaccg acgagaaggg cgacgagagc
    43321 tatgagatat tctgcccgca ggagctccgt tcctatctcg ccagcctgcc ggttgccgga
    43381 cagcacgtca ttccgcgcaa cctgacccag cccatgcgat acgattcggt cgagaaggcg
    43441 ttccgggcat ggcgcaccga tctgggcgac cgcgcccggc ccttctcact gcatggtctg
    43501 cgcaagctgt caatcatcag gctggccgag gctggatgca cggacgccga aattcaggcg
    43561 atcaccaacc agtccgcgca gaccgtcgcc tattatcgca agcgcgcgaa tcgaaagaaa
    43621 ctgtcacggg cagcgatgga acggaacggg gacagaacat gaccgtggga aacgattgtg
    43681 ggaaacattt tcccgagtta tcatcatttc cgcacaaccc attgatttta tggcgccggt
    43741 tgcaggaatc gaacccgcga ccttctgatt acaaatcag
//
