# Supplementary material for: Characterization of the virome of Paracoccus spp. (Alphaproteobacteria) by combined in silico and in vivo approaches
Source: Sci Rep. 2019 May 27;9:7899. doi: 10.1038/s41598-019-44460-4 (PMC6536676; doi:10.1038/s41598-019-44460-4)
Supplement: Supplementary file 2 — Supplementary Dataset 1 [file 41598_2019_44460_MOESM2_ESM.zip › vB_PdeP_PD12.gbk]

LOCUS       NC_008687              44809 bp    DNA              UNK 01-JAN-1980
DEFINITION  Paracoccus denitrificans PD1222 chromosome 2, complete sequence.
ACCESSION   NC_008687
VERSION     NC_008687.1
KEYWORDS    .
SOURCE      .
  ORGANISM  .
            .
FEATURES             Location/Qualifiers
     repeat_region   1..50
                     /note="potential attachment site in tRNA-Thr(TGT) - 49/50
                     and 49 overlaping tRNA"
     gene            complement(118..1146)
                     /locus_tag="pd12_p01"
                     /locus_tag="PDEN_RS18505"
     CDS             complement(118..1146)
                     /note="C-terminal catalytic domain of Lambda integrase, a
                     tyrosine-based site-specific recombinase based on cd00800"
                     /product="phage tyrosine integrase"
                     /protein_id="WP_011749964.1"
                     /locus_tag="pd12_p01"
                     /locus_tag="PDEN_RS18505"
     gene            complement(1143..1349)
                     /locus_tag="pd12_p02"
                     /locus_tag="PDEN_RS18510"
     CDS             complement(1143..1349)
                     /note="putative excisionase based on few DNA binding
                     protein hits in BLAST"
                     /product="hypothetical protein"
                     /locus_tag="pd12_p02"
                     /locus_tag="PDEN_RS18510"
                     /protein_id="WP_011749965.1"
     gene            complement(1350..1595)
                     /locus_tag="pd12_p03"
                     /locus_tag="PDEN_RS18515"
     CDS             complement(1350..1595)
                     /note="hypothetical protein"
                     /product="hypothetical protein"
                     /locus_tag="pd12_p03"
                     /locus_tag="PDEN_RS18515"
                     /protein_id="WP_011749966.1"
     gene            complement(1576..2031)
                     /locus_tag="pd12_p04"
                     /locus_tag="PDEN_RS18520"
     CDS             complement(1576..2031)
                     /note="HNH nuclease based on cd00085"
                     /product="HNH endonuclease"
                     /locus_tag="pd12_p04"
                     /locus_tag="PDEN_RS18520"
                     /protein_id="WP_011749967.1"
     gene            complement(2031..2273)
                     /locus_tag="pd12_p05"
                     /locus_tag="PDEN_RS18525"
     CDS             complement(2031..2273)
                     /note="hypothetical protein"
                     /product="hypothetical protein"
                     /locus_tag="pd12_p05"
                     /locus_tag="PDEN_RS18525"
                     /protein_id="WP_011749968.1"
     gene            complement(2270..2374)
                     /locus_tag="pd12_p06"
     CDS             complement(2270..2374)
                     /note="hypothetical protein"
                     /product="hypothetical protein"
                     /locus_tag="pd12_p06"
     gene            complement(2371..2772)
                     /locus_tag="pd12_p07"
                     /locus_tag="PDEN_RS18530"
     CDS             complement(2371..2772)
                     /note="hypothetical protein"
                     /product="hypothetical protein"
                     /locus_tag="pd12_p07"
                     /locus_tag="PDEN_RS18530"
                     /protein_id="WP_011749969.1"
     gene            complement(2756..3010)
                     /locus_tag="pd12_p08"
                     /locus_tag="PDEN_RS18535"
     CDS             complement(2756..3010)
                     /note="hypothetical protein"
                     /product="hypothetical protein"
                     /locus_tag="pd12_p08"
                     /locus_tag="PDEN_RS18535"
                     /protein_id="WP_041530388.1"
     gene            complement(3010..3288)
                     /locus_tag="pd12_p09"
                     /locus_tag="PDEN_RS18540"
     CDS             complement(3010..3288)
                     /note="hypothetical protein"
                     /product="hypothetical protein"
                     /locus_tag="pd12_p09"
                     /locus_tag="PDEN_RS18540"
                     /protein_id="WP_011749970.1"
     gene            complement(3281..3925)
                     /locus_tag="pd12_p10"
                     /locus_tag="PDEN_RS18545"
     CDS             complement(3281..3925)
                     /note="hypothetical protein"
                     /product="hypothetical protein"
                     /locus_tag="pd12_p10"
                     /locus_tag="PDEN_RS18545"
                     /protein_id="WP_041530389.1"
     gene            complement(3915..4445)
                     /locus_tag="pd12_p11"
                     /locus_tag="PDEN_RS18550"
     CDS             complement(3915..4445)
                     /note="hypothetical protein"
                     /product="hypothetical protein"
                     /locus_tag="pd12_p11"
                     /locus_tag="PDEN_RS18550"
                     /protein_id="WP_041530390.1"
     gene            complement(4442..4573)
                     /locus_tag="pd12_p12"
     CDS             complement(4442..4573)
                     /note="hypothetical protein"
                     /product="hypothetical protein"
                     /locus_tag="pd12_p12"
     gene            complement(4570..4911)
                     /locus_tag="pd12_p13"
                     /locus_tag="PDEN_RS18555"
     CDS             complement(4570..4911)
                     /note="DUF2312 domain-containing protein based on
                     pfam10073"
                     /COG="COG3750"
                     /product="hypothetical protein"
                     /locus_tag="pd12_p13"
                     /locus_tag="PDEN_RS18555"
                     /protein_id="WP_011749973.1"
     gene            complement(4920..5906)
                     /locus_tag="pd12_p14"
                     /locus_tag="PDEN_RS18560"
     CDS             complement(4920..5906)
                     /note="weak hit to RecT family; The DNA single-strand
                     annealing proteins (SSAPs), such as RecT... from pfam03837
                     - e-4 / part of two component SynExo viral recombinase?"
                     /product="putative recombination protein RecT"
                     /locus_tag="pd12_p14"
                     /locus_tag="PDEN_RS18560"
                     /protein_id="WP_049792405.1"
     gene            complement(5903..6877)
                     /locus_tag="pd12_p15"
                     /locus_tag="PDEN_RS18565"
     CDS             complement(5903..6877)
                     /note="phage-related predicted endonuclease based on
                     COG5377 / part of two component SynExo viral recombinase?
                     based on pfam09588"
                     /COG="COG5377"
                     /product="phage endonuclease/recombinase"
                     /protein_id="WP_011749975.1"
                     /locus_tag="pd12_p15"
                     /locus_tag="PDEN_RS18565"
     gene            complement(6874..6954)
                     /locus_tag="pd12_p16"
     CDS             complement(6874..6954)
                     /note="hypothetical protein"
                     /product="hypothetical protein"
                     /locus_tag="pd12_p16"
     gene            complement(6974..7276)
                     /locus_tag="pd12_p17"
                     /locus_tag="PDEN_RS18570"
     CDS             complement(6974..7276)
                     /note="hypothetical protein"
                     /product="hypothetical protein"
                     /locus_tag="pd12_p17"
                     /locus_tag="PDEN_RS18570"
                     /protein_id="WP_011749976.1"
     gene            complement(7276..7581)
                     /locus_tag="pd12_p18"
                     /locus_tag="PDEN_RS18575"
     CDS             complement(7276..7581)
                     /note="hypothetical protein"
                     /product="hypothetical protein"
                     /locus_tag="pd12_p18"
                     /locus_tag="PDEN_RS18575"
                     /protein_id="WP_011749977.1"
     gene            complement(7581..7865)
                     /locus_tag="pd12_p19"
                     /locus_tag="PDEN_RS18580"
     CDS             complement(7581..7865)
                     /note="hypothetical protein"
                     /product="hypothetical protein"
                     /locus_tag="pd12_p19"
                     /locus_tag="PDEN_RS18580"
                     /protein_id="WP_041530391.1"
     gene            complement(8002..8580)
                     /locus_tag="pd12_p20"
                     /locus_tag="PDEN_RS18585"
     CDS             complement(8002..8580)
                     /note="hypothetical protein"
                     /product="hypothetical protein"
                     /locus_tag="pd12_p20"
                     /locus_tag="PDEN_RS18585"
                     /protein_id="WP_041530392.1"
     gene            complement(8577..8819)
                     /locus_tag="pd12_p21"
                     /locus_tag="PDEN_RS18590"
     CDS             complement(8577..8819)
                     /note="hypothetical protein"
                     /product="hypothetical protein"
                     /locus_tag="pd12_p21"
                     /locus_tag="PDEN_RS18590"
                     /protein_id="WP_011749980.1"
     gene            complement(8813..9304)
                     /locus_tag="pd12_p22"
                     /locus_tag="PDEN_RS18595"
     CDS             complement(8813..9304)
                     /note="hypothetical protein"
                     /product="hypothetical protein"
                     /locus_tag="pd12_p22"
                     /locus_tag="PDEN_RS18595"
                     /protein_id="WP_041530393.1"
     gene            complement(9422..9895)
                     /locus_tag="pd12_p23"
                     /locus_tag="PDEN_RS18600"
     CDS             complement(9422..9895)
                     /note="putative phage represor protein; HTH XRE-family
                     like protein based on pfam12844, cd00093"
                     /product="putative phage represor protein"
                     /locus_tag="pd12_p23"
                     /locus_tag="PDEN_RS18600"
                     /protein_id="WP_041530394.1"
     gene            9894..10112
                     /locus_tag="pd12_p24"
                     /locus_tag="PDEN_RS18605"
     CDS             9894..10112
                     /note="putative phage Cro-like protein - second protein
                     from lysis-lysogeny pair"
                     /product="hypothetical protein"
                     /locus_tag="pd12_p24"
                     /locus_tag="PDEN_RS18605"
                     /protein_id="WP_041530395.1"
     gene            10109..10450
                     /locus_tag="pd12_p25"
                     /locus_tag="PDEN_RS18610"
     CDS             10109..10450
                     /note="hypothetical protein"
                     /product="hypothetical protein"
                     /locus_tag="pd12_p25"
                     /locus_tag="PDEN_RS18610"
                     /protein_id="WP_041530396.1"
     gene            10447..10581
                     /locus_tag="pd12_p26"
     CDS             10447..10581
                     /note="hypothetical protein"
                     /product="hypothetical protein"
                     /locus_tag="pd12_p26"
     gene            10568..10897
                     /locus_tag="pd12_p27"
                     /locus_tag="PDEN_RS18615"
     CDS             10568..10897
                     /note="hypothetical protein"
                     /product="hypothetical protein"
                     /locus_tag="pd12_p27"
                     /locus_tag="PDEN_RS18615"
                     /protein_id="WP_011749984.1"
     gene            10897..11607
                     /locus_tag="pd12_p28"
                     /locus_tag="PDEN_RS18620"
     CDS             10897..11607
                     /note="hypothetical protein"
                     /product="hypothetical protein"
                     /locus_tag="pd12_p28"
                     /locus_tag="PDEN_RS18620"
                     /protein_id="WP_011749985.1"
     gene            11604..11816
                     /locus_tag="pd12_p29"
                     /locus_tag="PDEN_RS18625"
     CDS             11604..11816
                     /note="hypothetical protein"
                     /product="hypothetical protein"
                     /locus_tag="pd12_p29"
                     /locus_tag="PDEN_RS18625"
                     /protein_id="WP_041530397.1"
     gene            11818..12102
                     /locus_tag="pd12_p30"
                     /locus_tag="PDEN_RS18630"
     CDS             11818..12102
                     /note="hypothetical protein"
                     /product="hypothetical protein"
                     /locus_tag="pd12_p30"
                     /locus_tag="PDEN_RS18630"
                     /protein_id="WP_041530398.1"
     gene            12102..12644
                     /locus_tag="pd12_p31"
                     /locus_tag="PDEN_RS18635"
     CDS             12102..12644
                     /note="hypothetical protein / few hits to SAM-dependent
                     methyltransferase"
                     /product="hypothetical protein"
                     /locus_tag="pd12_p31"
                     /locus_tag="PDEN_RS18635"
                     /protein_id="WP_011749987.1"
     gene            12641..13009
                     /locus_tag="pd12_p32"
                     /locus_tag="PDEN_RS18640"
     CDS             12641..13009
                     /note="hypothetical protein"
                     /product="hypothetical protein"
                     /locus_tag="pd12_p32"
                     /locus_tag="PDEN_RS18640"
                     /protein_id="WP_011749988.1"
     gene            13009..13767
                     /locus_tag="pd12_p33"
     CDS             13009..13767
                     /note="DUF1376 domain-containing protein based on COG3756
                     and pfam07120"
                     /COG="COG3756"
                     /product="hypothetical protein"
                     /locus_tag="pd12_p33"
     gene            13745..14389
                     /locus_tag="pd12_p34"
                     /locus_tag="PDEN_RS18645"
     CDS             13745..14389
                     /note="hypothetical protein"
                     /product="hypothetical protein"
                     /locus_tag="pd12_p34"
                     /locus_tag="PDEN_RS18645"
                     /protein_id="WP_041530399.1"
     gene            14386..14718
                     /locus_tag="pd12_p35"
                     /locus_tag="PDEN_RS18650"
     CDS             14386..14718
                     /note="hypothetical protein"
                     /product="hypothetical protein"
                     /locus_tag="pd12_p35"
                     /locus_tag="PDEN_RS18650"
                     /protein_id="WP_041530400.1"
     gene            14715..15122
                     /locus_tag="pd12_p36"
                     /locus_tag="PDEN_RS18655"
     CDS             14715..15122
                     /note="hypothetical protein"
                     /product="hypothetical protein"
                     /locus_tag="pd12_p36"
                     /locus_tag="PDEN_RS18655"
                     /protein_id="WP_011749990.1"
     gene            15119..15226
                     /locus_tag="pd12_p37"
     CDS             15119..15226
                     /note="hypothetical protein"
                     /product="hypothetical protein"
                     /locus_tag="pd12_p37"
     gene            15223..16548
                     /locus_tag="pd12_p38"
                     /locus_tag="PDEN_RS25710"
     CDS             15223..16548
                     /note="Phage terminase large subunit based on COG1783,
                     pfam04466 and TIGR01547 - PBSX family"
                     /COG="COG1783"
                     /product="phage terminase large subunit"
                     /locus_tag="pd12_p38"
                     /locus_tag="PDEN_RS25710"
                     /protein_id="WP_011749991.1"
     gene            16609..16863
                     /locus_tag="pd12_p39"
                     /locus_tag="PDEN_RS18670"
     CDS             16609..16863
                     /note="hypothetical protein"
                     /product="hypothetical protein"
                     /locus_tag="pd12_p39"
                     /locus_tag="PDEN_RS18670"
                     /protein_id="WP_011749992.1"
     gene            16863..20087
                     /locus_tag="pd12_p40"
                     /locus_tag="PDEN_RS18675"
     CDS             16863..20087
                     /note="putative phage tail component protein"
                     /product="hypothetical protein"
                     /locus_tag="pd12_p40"
                     /locus_tag="PDEN_RS18675"
                     /protein_id="WP_011749993.1"
     repeat_region   19667..20089
     gene            20165..20338
                     /locus_tag="pd12_p41"
     CDS             20165..20338
                     /note="hypothetical protein"
                     /product="hypothetical protein"
                     /locus_tag="pd12_p41"
     gene            20345..22021
                     /locus_tag="pd12_p42"
                     /locus_tag="PDEN_RS18680"
     CDS             20345..22021
                     /note="Bacteriophage head to tail connecting protein based
                     on pfam12236"
                     /product="phage head-tail connector protein"
                     /locus_tag="pd12_p42"
                     /locus_tag="PDEN_RS18680"
                     /protein_id="WP_011749994.1"
     gene            22018..22347
                     /locus_tag="pd12_p43"
                     /locus_tag="PDEN_RS18685"
     CDS             22018..22347
                     /note="hypothetical protein"
                     /product="hypothetical protein"
                     /locus_tag="pd12_p43"
                     /locus_tag="PDEN_RS18685"
                     /protein_id="WP_011749995.1"
     gene            22340..22996
                     /locus_tag="pd12_p44"
                     /locus_tag="PDEN_RS25715"
     CDS             22340..22996
                     /note="putative protease based on PHA006666"
                     /product="putative phage protease"
                     /locus_tag="pd12_p44"
                     /locus_tag="PDEN_RS25715"
                     /protein_id="WP_011749996.1"
     gene            23000..24031
                     /locus_tag="pd12_p45"
                     /locus_tag="PDEN_RS18695"
     CDS             23000..24031
                     /note="phage major capsid protein based on PHA00665"
                     /product="phage major protein"
                     /locus_tag="pd12_p45"
                     /locus_tag="PDEN_RS18695"
                     /protein_id="WP_011749997.1"
     gene            24089..24517
                     /locus_tag="pd12_p46"
                     /locus_tag="PDEN_RS18700"
     CDS             24089..24517
                     /note="hypothetical protein"
                     /product="hypothetical protein"
                     /locus_tag="pd12_p46"
                     /locus_tag="PDEN_RS18700"
                     /protein_id="WP_011749998.1"
     gene            24510..24833
                     /locus_tag="pd12_p47"
                     /locus_tag="PDEN_RS18705"
     CDS             24510..24833
                     /note="hypothetical protein"
                     /product="hypothetical protein"
                     /locus_tag="pd12_p47"
                     /locus_tag="PDEN_RS18705"
                     /protein_id="WP_041530401.1"
     gene            24891..25193
                     /locus_tag="pd12_p48"
                     /locus_tag="PDEN_RS18710"
     CDS             24891..25193
                     /note="hypothetical protein"
                     /product="hypothetical protein"
                     /locus_tag="pd12_p48"
                     /locus_tag="PDEN_RS18710"
                     /protein_id="WP_011750000.1"
     gene            25244..25852
                     /locus_tag="pd12_p49"
                     /locus_tag="PDEN_RS25720"
     CDS             25244..25852
                     /note="hypothetical protein"
                     /product="hypothetical protein"
                     /locus_tag="pd12_p49"
                     /locus_tag="PDEN_RS25720"
                     /protein_id="WP_011750001.1"
     gene            25852..27891
                     /locus_tag="pd12_p50"
                     /locus_tag="PDEN_RS18720"
     CDS             25852..27891
                     /note="hypothetical protein"
                     /product="hypothetical protein"
                     /locus_tag="pd12_p50"
                     /locus_tag="PDEN_RS18720"
                     /protein_id="WP_011750002.1"
     gene            27893..28360
                     /locus_tag="pd12_p51"
                     /locus_tag="PDEN_RS25725"
     CDS             27893..28360
                     /note="hypothetical protein"
                     /product="hypothetical protein"
                     /locus_tag="pd12_p51"
                     /locus_tag="PDEN_RS25725"
                     /protein_id="WP_011750003.1"
     gene            28360..28911
                     /locus_tag="pd12_p52"
                     /locus_tag="PDEN_RS18730"
     CDS             28360..28911
                     /note="hypothetical protein"
                     /product="hypothetical protein"
                     /locus_tag="pd12_p52"
                     /locus_tag="PDEN_RS18730"
                     /protein_id="WP_011750004.1"
     gene            28911..31526
                     /locus_tag="pd12_p53"
                     /locus_tag="PDEN_RS25730"
     CDS             28911..31526
                     /note="hypothetical protein / contains lytic
                     transglycosylase (cd00254)"
                     /product="hypothetical protein"
                     /locus_tag="pd12_p53"
                     /locus_tag="PDEN_RS25730"
                     /protein_id="WP_049792406.1"
     gene            31544..34843
                     /locus_tag="pd12_p54"
                     /locus_tag="PDEN_RS18740"
     CDS             31544..34843
                     /note="hypothetical protein"
                     /product="hypothetical protein"
                     /locus_tag="pd12_p54"
                     /locus_tag="PDEN_RS18740"
                     /protein_id="WP_041530402.1"
     gene            complement(34833..35300)
                     /locus_tag="pd12_p55"
                     /locus_tag="PDEN_RS18745"
     CDS             complement(34833..35300)
                     /note="hypothetical protein"
                     /product="hypothetical protein"
                     /locus_tag="pd12_p55"
                     /locus_tag="PDEN_RS18745"
                     /protein_id="WP_041530403.1"
     gene            complement(35297..35473)
                     /locus_tag="pd12_p56"
     CDS             complement(35297..35473)
                     /note="hypothetical protein"
                     /product="hypothetical protein"
                     /locus_tag="pd12_p56"
     gene            complement(35511..35708)
                     /locus_tag="pd12_p57"
                     /locus_tag="PDEN_RS18750"
     CDS             complement(35511..35708)
                     /note="hypothetical protein"
                     /product="hypothetical protein"
                     /locus_tag="pd12_p57"
                     /locus_tag="PDEN_RS18750"
                     /protein_id="WP_011750008.1"
     gene            complement(35712..36011)
                     /locus_tag="pd12_p58"
                     /locus_tag="PDEN_RS18755"
     CDS             complement(35712..36011)
                     /note="Arc family DNA-binding protien or Mnt repressor
                     domain are present"
                     /product="putative phage mnt repressor"
                     /locus_tag="pd12_p58"
                     /locus_tag="PDEN_RS18755"
                     /protein_id="WP_011750009.1"
     gene            36092..36247
                     /locus_tag="pd12_p59"
     CDS             36092..36247
                     /note="putative phage mnt repressor based on PHA01513"
                     /product="putative phage mnt repressor"
                     /locus_tag="pd12_p59"
     gene            36323..37138
                     /locus_tag="pd12_p60"
                     /locus_tag="PDEN_RS25735"
     CDS             36323..37138
                     /note="Phage regulatory protein Rha based on COG3646"
                     /COG="COG3646"
                     /product="phage regulatory protein Rha"
                     /locus_tag="pd12_p60"
                     /locus_tag="PDEN_RS25735"
                     /protein_id="WP_011750010.1"
     gene            37135..37392
                     /locus_tag="pd12_p61"
                     /locus_tag="PDEN_RS18765"
     CDS             37135..37392
                     /note="hypothetical protein"
                     /product="hypothetical protein"
                     /locus_tag="pd12_p61"
                     /locus_tag="PDEN_RS18765"
                     /protein_id="WP_011750011.1"
     gene            37389..37745
                     /locus_tag="pd12_p62"
                     /locus_tag="PDEN_RS18770"
     CDS             37389..37745
                     /note="hypothetical protein"
                     /product="hypothetical protein"
                     /locus_tag="pd12_p62"
                     /locus_tag="PDEN_RS18770"
                     /protein_id="WP_011750012.1"
     gene            38020..40329
                     /locus_tag="pd12_p63"
                     /locus_tag="PDEN_RS18775"
     CDS             38020..40329
                     /note="hypothetical protein / putative
                     metallophosphoesterase"
                     /product="putative phage tail protein"
                     /locus_tag="pd12_p63"
                     /locus_tag="PDEN_RS18775"
                     /protein_id="WP_011750013.1"
     gene            40339..40626
                     /locus_tag="pd12_p64"
                     /locus_tag="PDEN_RS18780"
     CDS             40339..40626
                     /note="putative holin - TMHMM"
                     /product="putative phage holin"
                     /locus_tag="pd12_p64"
                     /locus_tag="PDEN_RS18780"
                     /protein_id="WP_011750014.1"
     gene            40623..40832
                     /locus_tag="pd12_p65"
     CDS             40623..40832
                     /note="hypothetical protein"
                     /product="hypothetical protein"
                     /locus_tag="pd12_p65"
     repeat_region   40773..41534
     gene            40829..41623
                     /locus_tag="pd12_p66"
                     /locus_tag="PDEN_RS18785"
     CDS             40829..41623
                     /note="phage chitinase (family 19)- murein
                     L,D-transpeptidase based on COGs"
                     /COG="COG3179"
                     /product="phage chitinase"
                     /locus_tag="pd12_p66"
                     /locus_tag="PDEN_RS18785"
                     /protein_id="WP_011750015.1"
     gene            41620..41823
                     /locus_tag="pd12_p67"
                     /locus_tag="PDEN_RS18790"
     CDS             41620..41823
                     /note="hypothetical protein"
                     /product="hypothetical protein"
                     /locus_tag="pd12_p67"
                     /locus_tag="PDEN_RS18790"
                     /protein_id="WP_041530404.1"
     gene            41820..42074
                     /locus_tag="pd12_p68"
                     /locus_tag="PDEN_RS18795"
     CDS             41820..42074
                     /note="hypothetical protein"
                     /product="hypothetical protein"
                     /locus_tag="pd12_p68"
                     /locus_tag="PDEN_RS18795"
                     /protein_id="WP_011750016.1"
     gene            42071..42283
                     /locus_tag="pd12_p69"
                     /locus_tag="PDEN_RS18800"
     CDS             42071..42283
                     /note="hypothetical protein"
                     /product="hypothetical protein"
                     /locus_tag="pd12_p69"
                     /locus_tag="PDEN_RS18800"
                     /protein_id="WP_041530405.1"
     repeat_region   42071..42192
                     /locus_tag="PDEN_RS18800"
     gene            42288..42413
                     /locus_tag="pd12_p70"
     CDS             42288..42413
                     /note="hypothetical protein"
                     /product="hypothetical protein"
                     /locus_tag="pd12_p70"
     repeat_region   42412..42553
     gene            complement(42530..42823)
                     /locus_tag="pd12_p71"
                     /locus_tag="PDEN_RS18805"
     CDS             complement(42530..42823)
                     /note="hypothetical protein"
                     /product="hypothetical protein"
                     /locus_tag="pd12_p71"
                     /locus_tag="PDEN_RS18805"
                     /protein_id="WP_041530406.1"
     gene            complement(42820..43062)
                     /locus_tag="pd12_p72"
     CDS             complement(42820..43062)
                     /note="hypothetical protein"
                     /product="hypothetical protein"
                     /locus_tag="pd12_p72"
     gene            complement(43059..43223)
                     /locus_tag="pd12_p73"
     CDS             complement(43059..43223)
                     /note="hypothetical protein"
                     /product="hypothetical protein"
                     /locus_tag="pd12_p73"
     gene            complement(43220..43504)
                     /locus_tag="pd12_p74"
                     /locus_tag="PDEN_RS18810"
     CDS             complement(43220..43504)
                     /note="hypothetical protein"
                     /product="hypothetical protein"
                     /locus_tag="pd12_p74"
                     /locus_tag="PDEN_RS18810"
                     /protein_id="WP_011750018.1"
     gene            complement(43492..43719)
                     /locus_tag="pd12_p75"
                     /locus_tag="PDEN_RS18815"
     CDS             complement(43492..43719)
                     /note="hypothetical protein"
                     /product="hypothetical protein"
                     /locus_tag="pd12_p75"
                     /locus_tag="PDEN_RS18815"
                     /protein_id="WP_041530407.1"
BASE COUNT     7920 a  13938 c  14363 g   7606 t
ORIGIN
        1 ctgatttgta atcagaaggt cgcgggttcg attcctgcaa ccggcgccat aaaatcaatg
       61 ggttgtgcgg aaatgatgat aactcgggaa aatgtttccc acaatcgttt cccacggtca
      121 tgttctgtcc ccgttccgtt ccatcgctgc ccgtgacagt ttctttcgat tcgcgcgctt
      181 gcgataatag gcgacggtct gcgcggactg gttggtgatc gcctgaattt cggcgtccgt
      241 gcatccagcc tcggccagcc tgatgattga cagcttgcgc agaccatgca gtgagaaggg
      301 ccgggcgcgg tcgcccagat cggtgcgcca tgcccggaac gccttctcga ccgaatcgta
      361 tcgcatgggc tgggtcaggt tgcgcggaat gacgtgctgt ccggcaaccg gcaggctggc
      421 gagataggaa cggagctcct gcgggcagaa tatctcatag ctctcgtcgc ccttctcgtc
      481 ggtgacggtc atccattctc cgtggaactg atcgcgtcgc atgacgatgg ccgctgatgg
      541 gcgctgtcca gtgccgagga tcagttcggc cgcgctgcgg acgaccagcg gggcgtctgg
      601 cagcgccttc accatccatt ccggccaagg ctcatattcc cgctgcttcc cgtagagcgt
      661 cagtccctcg gctggattcg tgacggccca ttcaagctgg gtgcgcgcga agttgaccag
      721 gatcgaaacc atctgcacca gcatatcagc cttgcgcggc gtctccccat acttgacgtg
      781 caggtcgcgc agcttctgct tggtgatggt cgataccgcc ttgtcggcgt tcgctgacag
      841 aatccattca atcgtgtcat tgtaggactt ctgggtgcgg ggcgcgagct ttcggaaccc
      901 ggcgctgccc cgataggcca ttaccagttg ccgccacgtt tcctttttcg gcctctggac
      961 ttcctcgctg gtgcccgagc ggatcgacca ataggcccgg tcgaattcct cgctgtccgg
     1021 gtcgtctggc agggggatga accgctctcg acggcgcgcg ccctcgaacc acgtcaggcg
     1081 gtaataccag cgagccttgc cgccggtgcg cttgagcgtg acatagggct tgcgctgttt
     1141 cctcacaggt caaattcctc gctgggcttg atcttcgtgc cgcgcatgat ggcctgcaac
     1201 tcggcaacat cccagcgccc atgccgaacc gcacagggca gcgccccggc atcgaccagt
     1261 ttgcggaact cggccggctg catgtccagc aggcgcgcgg cggttttctc gctggcgaac
     1321 agcggctgca tcggctcatg cctccccatc tacgcctccc tctgtgcggc gcgcaaatct
     1381 gcgaagcgca gccagtcctg aaagcgcgcc attagtgcag cctttgcggc tagaacgctc
     1441 ttttccttga cgtggatgaa tgatcggctg cccagccaga acgaccacat ggctttgccg
     1501 tcagccagcg ggaaaaccgc tccgacctca acctgacccg tccgggccag tatcctgccg
     1561 ccctcatatt gcggctcaac gaataccagc gtcatccccg cctcccttct cccccgtgct
     1621 ggacagggcg ccgcgggcga cttcctcgaa atagaacacc accggctttt ccgtcactga
     1681 aatgaggcca aagcgaacgc cagcgcggaa tatcgacttc tctctggcga cgatttcggc
     1741 tgaccgtgcc agcagatcgc gccacccttc cagagtgtgt ccgcccttgc tgatattgca
     1801 tgggccgcag gcaggcatca tgttgtccac ggtgttgcga tcagccttga ccattctgca
     1861 ttctgaagct ggcaggcggt tcccccacgg gtcggtggtg atgcggataa caggctgaac
     1921 gtggtcagcg tgcatcttgt ccatcatctg gccgcagtag gcgcagcgac cgccgaactt
     1981 ggcgcgcagg gcttctttct gccgttttga gccggtccac gtttcagcca tcaccccttc
     2041 tcccccgtgc tggacagggc gatgcgcaga acacggcgag cgccaatctc aatggcaaat
     2101 ccgcgatctt ccagaatgtc gtcagcgtga cggatcgcct cccgcagccg ccggttttcc
     2161 tcgatctgcg cggtgatgag gtcggcggcg tcgtccatca aaaattgcca gatcgaattg
     2221 tgatcctcac gcagcttctc caccagttcc cgcgctttgt cgtgatgggt catttaccct
     2281 tccctttgcg aatgcactct ggctttggct tcttccttcc ggtcgcagcg caaacgcaca
     2341 ctccagagca ttttacacta tcgtaggcgc tcattccccg ccctccttct ccatttcggc
     2401 gagtatggca gcgatgccct gcggatacag atcgacggcc cgcttcatcc cctcccgcac
     2461 cttttcgcgg tcacgggctt caagagcggc tttggcatcg gcgggggtga gggcgcggat
     2521 agccaattgc gaggcataca ccacgtcatt gaccccatag gcgtcgtccg ggtctcgcag
     2581 agtataggtt ggctgtgccc ttgatgccgc cacatacgca gccgccacct gcgcccgagc
     2641 ctcgtcccgc tccttggtca gccgctcgat ctcggcgcgg gctgcggcga ggtcaaattg
     2701 ataagaggac gcgccgcagg tgcaatcgtg acccagtcga tgttcacaat cgttatcatg
     2761 tgtgatctgc attgttctct cctttcatgg cgcgcatggc gatcttgtcg atgatgtcga
     2821 ggcggatacc ttgcgagagg ttgccatcct ggatcgccgc gcggatttcg cgcagcgcct
     2881 ccgcgaccga cacgctgggt tggggcgggt gggcaccaca gactgcgcac gggatattcg
     2941 ggtgtttcgg gttatcctcg ccgcgcacct ggccggcgcc gggctgcttg atccagcggt
     3001 cagccatcat cacacctcgc tcaggggctt gtggtcacct tcgcgctcaa gctgggcgcg
     3061 aaggctggcg acgtgctgct gggcgtcttc gaggctggaa aaccactcgg gccagtaggc
     3121 ttcatcttcc gaaagggcga tatcatcctc catgatcgca atgatctcgg acagcaacgc
     3181 ggcatgctcg gggcagaagg taacctcgcc gctgaattgg gccttgtcgc cttcgtagag
     3241 cggaaggccg caggactcgc atacgtagac gtgatcgcgg tcagccattg tcgcctcccg
     3301 acagggcgcg cggatcgacg ctttccagat ttgacttcgt cacccattgt ccgtcgaggt
     3361 gttgccacat cagccatccg tcatagcgac cgccgacgca gaccccgtaa ccgtgcatgg
     3421 gatacggcaa gcagatgacg cgaggctccg cgaccgtctc gctgggcagg ggcgggtggg
     3481 cgtaaagggg ggcctgccgc aaagtctcat acggcgaaac ggcagtggta agcacgtcca
     3541 tcaaaccacc gtccggccaa taataagccc aagccaccgc ctcttgcgcg gtcggggttg
     3601 cgggggtgga tgcaggcgtc catctatgag ccggggcacc gacgatcttg cgcagttcgg
     3661 caagctcgtc gctatccggg tgctcgtcat gcacgtcggg ggccagcaga tcccgcaaag
     3721 catcgtcgta aagttccagg atgcgatgcg cggccgcccg cacctgctgg cccgaggcgc
     3781 agaggtcggc gcggcggttc cagcgatcta catccacggc cagatcgcca atagggcatt
     3841 tctgtgggtc gaggtggacg gcgccgtatc cccgatcctc catttccccg ccgcaaaacg
     3901 ggcagggctt gagttcactc ggcatcgcag cctccttcgg cttcgggggt ggtgggatag
     3961 agcgtggcct tgacgctggc gatccagtcc tcgatttcgc ggatcgactc gacggtggcc
     4021 tgatcctctg ggtcgggaca catgacgccg ttgacgctga tgctggcgcg cagagcactg
     4081 gcctcaaacg ccagcaggtc gcagcccgcc agcagcaggg cgcgcattcc cgcctctgcc
     4141 ttgcggcggg cgaggacttc acagatcagg gcaggcacga gcgcgatggc gcgggcgttg
     4201 gcctcacctt cgtttgcatc cggccctttt gcccatgacg agattggcgc aatcctgcat
     4261 tcggaaacgg gatagcccat accgcgatca ctagtatcat cagcatcaca cgatccccaa
     4321 actagcgtgg tgccagcttc aacgcgccac tctcccggcg tgatgctcgc cgccagccgt
     4381 tccagttctg ccgtgtcgat gggggtcatg catgccaccc cgccgtggct gtcttgggcg
     4441 ctcattctgc ggcctccacc agcttgccgc cgatttcgaa ctggaagcct cggcaggtca
     4501 gatctgactt gaaacccttg atgccgcgaa ttgtcttgca catgctgtgt gtccttgcga
     4561 tagggccggt caggccatgc cgagggcgga tttgtagagt tccagcaccg cctcttgctc
     4621 ggccacctga tccttgtcct tccggcgcag ggcgacgatc tggcgcagag cggcgccgtc
     4681 gtagccgcgg cccttcgcct cggcgtagac ctctttgatc tgctccgcga tgtcgcgctt
     4741 ttcctgctcc agatgctcga tgcgctcgac gaactggcgc agctcatccg cggtgacggt
     4801 ataggtgtcg ttgtcctgca tggtcgtctc ctgtttcgaa aagccccggc tggcgcttgc
     4861 gaaccggcca gccggggagt ggccgcgccc ggcgatgggg tgcggcgtca gggttcaggc
     4921 tatccgcgca ggcgggcgat catcgcctcg gccgcgccgg agtcctttgc gcgcaggtcg
     4981 tcgatctgct cggcataggt ttccagcaca gcgtcgaggt cggcgccggc atccagctcg
     5041 gctgccagca agctttcaat ccggtccaga tccgacgcgc gcagctctgc cagacggtcg
     5101 gcataggcgc ggcgggcctg atccttatcg gcgtcgggca gcctgccgca gtcggcgccg
     5161 acttcgttca gcgcagcctc ggtcgcggcg gcgccgatct tctcaagcac ctcgctcagc
     5221 gacggcccct cggccttggt cttcttcgcc gataccttcg ctcggacctt ttcagccgtg
     5281 ctgacggggg cgccctcggg cgtcacgtcg cgcatcaccg gcgtgtcgcg ggcttcctcg
     5341 gcgattgcca cgccgcgcag cacatcggcg aaaccgtcgc gcagggcgaa ggcgcgggcg
     5401 cgcagctgga gcatccgctt cgggtattgc ttccacggcc cgtccttgcg gctaagcccg
     5461 gcgcggtcgg catcctccat ggtgaaggtg cggctgatcg gctgggcgtg cccgcggcgg
     5521 cgcagggtgc aggtcgcaac tttcccgtcg tcgctgattt cctcgtggat gctatccaga
     5581 aggccggagc cctgcacgag accaagcatc gcatcgcccc agatcgaagg gcgcccgttg
     5641 atgaccgcga tggactgcat ggcctggagg ggctggagcc caagctcggc cccccactgg
     5701 cacgcgataa gcacgttgcc cggccggccc tggaagtcct tcggcacgat tgacgagtcg
     5761 gccagaattt cggccatctt catcgcttcg ccgaggttgg ccggggtcag gaaccccata
     5821 gcagggcggc tttgcggcgc gaccgcggcg ccttccggct gcacggcaac ggccgtggcg
     5881 ggcttcgtca tggtgttcac gatcattcct ttctggattt gatgcgcaag acgcgcgagc
     5941 tgctggtctt gctgtagagg tcggcgatgc cggggtagtc ggcccgcagc gccttggcat
     6001 cgatgcgtgt ggcgctctgg gttttcagcg tggcgatggg cgtgcccata tcggtcagga
     6061 tttcggcatc ctgcgcctcg gccatgatct ggagcttcaa ggcttcctcg cgctcggcca
     6121 gcgccttggc ctgctgcttg atcgcgtcca gttcctcgat ggcgcggacg gtcgggatcg
     6181 aggcgacggc cgttttcccg gcaacgtgct ggggccagcg cgcctgcgcg tcggcgagcg
     6241 tctgcggatc gggcgccacg ccgtcctgca ccagtttcca gaatgcctcg gcctcggaca
     6301 tcatgtcgga gaacagatcg ggcatggctt cgatggtata ggtccggtaa tccgatcccc
     6361 cgatcagcac cgccacatcg gcgtagcggg cgccggtgat gccgagatac cactggcact
     6421 ggcagagata ggactccggc acctggtcac tgccgggctc gccccacagg ttcgccgcaa
     6481 aaccattggc ggtcttgcat tcgaggatgc gatcggtggt caggcgccca tccttccacc
     6541 agacgcggcc agcgatatcc gggttgacca cggcgcggtc gatgttcgcc acggcaaaat
     6601 cgcgttcggg gtggatcagc tgggcattga cgcgctggac cttgctgccg gtgcgctggc
     6661 cgtattcctt ggccaccaca tcctccagca ccgagcccca atagagccag ggcttatcgc
     6721 tctcgtcctc ggcaggcgct tcgccgcgct tgtcgagcca cacgtcatag gccgtcttgt
     6781 atttcgacag gccgaggatg gcggcgatgt cgctgccgcc gatcccggcg cgtctgcggt
     6841 gcaggaattc atcccgtgca atctggttca tcttcaacct cgtttgaaac tgtcgcccct
     6901 gcggccaggg aggaggagag ccgcaggggc agggcggccg gcagggagga gcacaattgc
     6961 cggccgtttc gggttattcg tcgtccagcc ggtcggcgcg cctgcgctcc agccgcgtga
     7021 cggtcatggg gttcagcagc ttcatggcca tgtcgcgggg caggttcacc gaccagaggt
     7081 cgtcccccag cccgccggtg acccggatcg cgatcagcgc gcagtggcag ccgtagccgc
     7141 tcacctcgtc gtcgaagaac gcttcgcagc actcgccgcg ctcgttctcc gggtcggttt
     7201 cctcggtata cacgtccgag atgtcttcgc tgccgctgtg cggcgggatg cggtaaggcg
     7261 cgaactggaa ggacatcagc ggtcctcctg actgtcgcga atttcaatgc tgtcgatttc
     7321 gaggtcgtag cggcccacgt cccaatcgac gttgccgcct tcgatgcgcc tgtcggctat
     7381 cttctccgct tcggcacggg atctggcctt gacggtaatc gtggccgtga ctttcgaact
     7441 ggcctcaatc tctaccgtga aggaacgctc cgggcctgcg ccggcaaatt catcccaatg
     7501 cccggccttc tggagcggag ccttggccgc tccgaaccct ggcatattgg cgaggtcgtt
     7561 caggttgacg ggctgcggca tcaccagccc ccatccgcgc gggccgcgca gtcccagccg
     7621 ttcaggccgg cacaggcggc gggccgctgc gtcgcggctt cgatgacgtg cttggcgaac
     7681 gggacgccga agacgacggc cgatgcccag aaggcgacga ccaggcacgc aatcgtgccc
     7741 cagacgacgc agttctcgat gttcaggcgt ggcatgggat gctccatctg ctggcgcggt
     7801 ggggtgcgcc gttgagatga agtgtgcgca caatgcgccc aatgcgtcaa gcgtaaaaag
     7861 cgcacatcgg gcgcttaaag cgcacaaatc tgtagcgcgc gccgaatcac cgggctatcc
     7921 tgcccctgcc agcgcggggc ggccgcgcat gaaaaggccc gcgcgaggcg ggctggcaat
     7981 ctccaaggac acactatgcg gctaccgcct gttccgtcgt tccttcgcct tttcggctct
     8041 ccgctccttg cggttcttct ggtgtgtcag gccgggtttt actggtgggc gcttgacgtc
     8101 caggagcgga cggcgcgtgt caacctgggg ctcgtaatac gtctcctcga aacgctccat
     8161 tgcgacatcg aggacgtctc ggttgggacg gtcatactgc aaatacgcaa ggacgaaact
     8221 gccgacggca gccatgcagc ctatgaaatt aagcccaaac ttggcccatc gtccgaactg
     8281 ctctgcgagt gcgggcgagt gctttgcgag tgaagcgcgg gcctcgtcag gcgtaatcct
     8341 gcgcctgcgc aaatcctcca cagcgatgtt cagtttctca agggtctcaa tcgtgaaatc
     8401 cgagcttgag aacaccttga tggcatcgcc tataaccgag aacgcgccgt caatggcggg
     8461 cgtgaaggtt ccgcaccgtt ggcaaggcac cttgatgtta agttctacga atgcattcgt
     8521 gaccgacact cctgacggga aaatcaggcc gcaattcggg caggacgcgg ggacgctcaa
     8581 ggttgccaac tgaccacctc gcccctcaac ctctccgcca ccttccgcgc gatgatggct
     8641 gtgatcctgc tgcgcatccg cccgtccgcg atgtcctgat actcgtccgc gatccgctgc
     8701 atctgctcgg gcgtggcgcc catcgactgg atcgtcagca ccaccagcgc agcgccggca
     8761 tcctgcgttt cggctagctc ggcattgagg gcggctatgc gggcctctgg ggtcagcata
     8821 ttgaccctcc gttcgccttg cagttccagt attccaccgc agcgttgaac tcgtccaaag
     8881 cgtcctgcga ttttcgctgc gcggtctgga tgttgtctcg ctcttgttca atcctggtta
     8941 tggagtcgtc gatctctcgc cgctggcagt ctaggaagct ttcaacatcg ctctgatagc
     9001 tcctgagctg cccgcggcag ctttcgaagc tgaattggtc gtcgaatgtc ccataggccc
     9061 tgatgcaata aggctcggac ggctcgaagc acatggcggt cgcggccccg ggcaaaagca
     9121 acacggcagc ggtgagtaac cggatcacgg aagcgcgcct atcagccaga atatcgccat
     9181 aagcaagacg gcggtcgcgg aaaggatcgc cattccaaac aagaagccac gccaccccgt
     9241 tcccgagaga agcgcgctta caccggacat gattatcgcc gccgtcaccg cctcgaacat
     9301 tcaccgcacc tatccttttc tacatgtcgc cggcggcgga ttcttgctta acgtgttctt
     9361 tgtttgttcc agaagttcgc aggggagaga atgagtaaaa gggtgaattt tggggcgcgg
     9421 gtcattgccc tgcctccttc gtatcggcgt cgcgtgctgg attttctctc tcgtgaagag
     9481 cttcttgatc ggcaagatac tgaagaaccc tctgacgacg atccgcagga agcttcgata
     9541 ggcgtgcgtc gaggctctcc tcgctaggca cgtcagatac accggccaag gcgagaaccg
     9601 catccctggg cacgccatcc ggttccaagg cgtcggcaaa cctctcggcc cagtgcatcg
     9661 gaaggtaggg atccttgaat cggttcgggt tctcatagtg cgtgtagctg ttcggggaga
     9721 ttcccagcct tctggccatt tcccgcacgc cgaccttcgc gccctcgcgt agcgcacgga
     9781 gcgcatatgt aacctgctga tcactcatgc ttgttgcatc gcatgagaac gctggccgcg
     9841 tctgtgcgca atatgcgctt gaataatggg cgcaaatagc gcacattgcg cccatgagct
     9901 acgcacaaac cataatcgag aagttcggag gaatccgcgc cacggccgcc gcgctggggc
     9961 gggcgccctc gacggttcgg ggctggaagg tccgcgggac gattccagac gcagagaagc
    10021 cggtggtgct ggatgctgcg ctgcgaaggg gattgcccct gtcgcgcgac gacttctggc
    10081 ccgcccaaac tcccgagggg gcgacgcgat gaccgccgcc gccccctctc gccgttctgt
    10141 tgatgatcct tctgcacaag atcatcatgg ggctatttct atgcaaaatg ttgcaaaatc
    10201 cgtggcttcc gtcagggagg ccacgaggaa gaagatttcg gatctgatct gggccggttt
    10261 cggcgacgcg gggcataccc agaaggcggt cgccagtgca gcggcgcggc tcacgcggat
    10321 cagcgagcgg cagatcatca actacatgca gcgcaagcac gacgcgccgc actacatcgc
    10381 cgaaatcctc gaagactacg tggtggccaa gaccgagcga ctcgcacgcc gaattggcgg
    10441 tgagccatga ggatgctccg ggcgctgatt ttcgccgtca cctatccggt gtcgcgtatc
    10501 gggggggctt tgctctctcg gctggccaag aaaatgaaaa atccttcacg tcgaaagggt
    10561 tgcacccatg gccgacgata gccaaacgcc cctccaaaaa ttccagatca ccgtcgagat
    10621 gccggccggc gagcgcatca gccatgtcat ccgggcggcg gacaagaaag ccgctatggc
    10681 gcgggcggtg atcccttatc ccggcgcgct ggtcgttcgg ctggaccagc tgtccgaggt
    10741 ggccgacgcg ccgaagatcg tccggctcag gcccgtcgac cgggcgcggc gcgagatgat
    10801 cggcatcctg caaaggcagg gctattcgct ggccgacatc gccgaagcgc tcaacatcac
    10861 cgtggagcgg gcgctggtgc tgatggaggc ggcgtgatgc gggtgctgat cgcctgtgaa
    10921 tgcagcggga tcgtccgccg cgcctttgcc gccctcggcc atgatgcatg gtcctgcgac
    10981 ctgatgccgg ccgaggatcg cagtaaccgc cacatcgtcg gcgacgtgcg tgacctgctg
    11041 catgaaggct gggatctgct ggcggtgatg catccgccct gcacccggct ggcgaatagc
    11101 ggtgtccgct ggctcaagga gccgcctaca aacgccccgg atgaggcgac ggaagcagag
    11161 aagtccgcat ggtcggttct gggtcgcgat gcccggctgg ccatcatgtg gcggctgctg
    11221 gatgagggcg ccgcgctgtt ctcggactgc tggaatgctc cgatcccgcg catcgccgtg
    11281 gaaaacccgg tcatgcacaa gcacgccaaa gcgcgcattc gcggctatga gccgttcgcg
    11341 cagagcgtcc agccgtggca gttcgggacc gacgaagcag gaccggacaa cgtgaaaaag
    11401 cgcacctgcc tgtggttgcg cggcctgccc aagctcaagc cgaccggcac actggacggc
    11461 agcacggcgc gggacgaaat ccaccgcgcg gcgccggggc cgaacaggaa atcggatcgg
    11521 tcgcggttct tccccggcct cgctgccgca atggcatcgc aatggggcgg gttcgcggat
    11581 gaagtgaccg gaagggccac ggcatgaccc tgaccgcctc cgtccgcgtc gaggatggcc
    11641 atgccgtcat ccgcatcccc ttggccgagg ttcacggcct gcgcgtcgcg ctcgcggaat
    11701 gcccgtgccg cgcaccgaaa tcattcgaga cacagggtat tcgccagcgg ctggcgatgg
    11761 cgctggggcg cctccaggcc gcggcggatg gcccgtcaac ccatcggagg gcctgagatg
    11821 aagttcaagg aagcggccga ggatctggcg gtcaaggatc gcctctggga cgccaccgag
    11881 cgcgagctgg agcatttcgc ccggctctat gccgatggct atgtcgtcgg agaaccctac
    11941 agcgacgccc agagggatgc gaccagcgcg gcgaagcgca agggttatcc aaagggcctg
    12001 gtgcgcgacc tcggcgccat cgtcaggaag ggcgaatggg gggggggcgg ctgggataag
    12061 cctgcggtcc agctatcgcg cgaggctggg aatctgagct gatgagcaag cgaacccccg
    12121 gacttcccca gcgcccgcgc ggcttctggc cgacccctcg cgaggcggtg gtgcctctga
    12181 tcccgcatct gccgcctcgg gcgcgctatg gcgagccctg cgcaggcgat ggggcgctga
    12241 tcgggcatct gcgggatctg tggccggcgg gccggtgcgt ctgggcctct gacctggagc
    12301 cgcaagggcc gggcattgaa acgatggccg tggcggatat cgaggcagcg gatgacgttg
    12361 acctgtggat cacgaatgtt ccctggcctg tcaccggcgg aaagggcgac ccggcgctat
    12421 ccatcatcaa gcacctgatc ggcatcgcgc cggcctgggt gctgctcccc tgggacttcg
    12481 ccgccaacgg ctatttcggc cgtctgatcg accagtgcag cgacatcgtg cccatcggcc
    12541 gcgtttcgtg gctcggcaac ggcacgcccg gcaaggacaa ctgctgctgg atgcgcttcg
    12601 acgcccagaa ccgattcccg gcagtggtga gggccagagc atgatcctcc gcgtgaaact
    12661 gccatgggct aagaccagcg agctttccgc gaacagtcgc ttgcactggc gcaagcgggc
    12721 gaagctggtc aaggcgcagc gccgcgtgac cgatgccctg gcgcgcgagg ccggctggca
    12781 caaggcccga attccggccg acgcagagct gcgcatgacg ctgatctact gcccgcccag
    12841 caccgtcacc accgtcgacg acgacaatgt cgtgaccgag aacaagggcg cccgggacgc
    12901 gctggcggcg gtcctgcgca tcgatgacgg ccggatcaag ctgcaagcgc cgatccgcgg
    12961 ggacaggtgc cgggacgggg cggtgatcgt cgaggtggag gtggtttgat ggctgaacag
    13021 ccgttcatgc agctctacgt cgccgactat ctggccgaca cgctggacct ctccacggtc
    13081 gagcatggcg cctatctgct catcctgatg accatgtggc ggcatgacgc gcgcctgcca
    13141 aatgacatgg caaaactggc ccggatcgcc cggatgtcgc ccgcgaagtt caagccggtc
    13201 tgggccgaaa tcagccggtt tttcgaggtg gacggcgaca gcataacgaa ccatcgcctg
    13261 tcaaaagagc acgaaaaagc gcgcaaaaaa agtgaagttc gcgcaacggc cggacgcgca
    13321 ggcggacagg ctaaagcatt gaaagataag aaagtggcat ctggcaattg ccatgcggat
    13381 gccatggcat tttcttcaga gtccagagtc agagaagaaa aagaagaacc tatcggttct
    13441 tccaaaaagc cccctcgatc acctccgaag cgtgcctgcg cgctgccgcc cgattgggtg
    13501 ccatcggatc gcaacatcgc cgacgcccat tcccgaaact tcaccgatca ggaaatccgc
    13561 catgaagccg aacgattccg cgattttcac ctcgccaaag gaacaacctt caaggactgg
    13621 gatgccggct ggcgaacatg gctcggcaac gccaggaagt tcgccgcaga tcgcgctatg
    13681 gctcgcggct cgcagcacgg cggaagtcaa caggtcggtg gcctcgttgg tgcagcaatg
    13741 cggagtgcgg ctgcgcgagg atattgattg gcggggcagc tacgagaagc cggacggcac
    13801 gattgtgccg gcgcaggcca cgcgtcgcgg ctggatcgcg gcaggcgaga ccgccgacca
    13861 gatcgaggcg gcgcgcgcca agctggacgc cagcatgact ccggccatgc cggatcaggt
    13921 caacctctgg atcgccgagc tttccgtgat caccgcccgg cgcgaagacg cgccagaggt
    13981 cgaggcgctg cgcctctcgg cctatcgctc gcgcctctcg gcctatcccg ccgacgtgtc
    14041 ccgagaggcg ctgctggggc atccgtggcg attcttcccg gcatgggccg agctggccga
    14101 ggtctgcgac cgcctcgttg ccgagcgccg gcagatcaag gcggcgctgg agcgtgcggc
    14161 tgccgatctg gccgagcgcg agctgcgcgc ccgcgcgttg ccgactgagg gaaccgcgac
    14221 gcagacgcaa gaggaggccg aggccagccg caagcgccgc gccacggtcc tgggcgacat
    14281 gatcgcggaa atgcgggcca aggcggaagc cgagcaggcg cggcaagacg aggatgccgt
    14341 tcgcgcggcc gagaacttcg cggcctatcg cccgaaagct gcggagtgac caccatggcg
    14401 ccgccctaca agaccggacc catcgacgac gccgaggcat ggatcatcgc gacgccggac
    14461 gcgacctatg ccgaggccgc ccgcatgcac ggcgtgacgc acaacagcct gcgcgcccgc
    14521 atctcgaaca aatacggctc gctcgccgcg gcgaggctca tgcgcgacgc cggggtgctg
    14581 aaacccgatg cggggcgggt ccttcggccc gtgcggcgct gcatgcggtg cggcgtttcg
    14641 gccaacatag atcacggcct gcggatgtgc tcagcatgcc gcaaggaggt cgcgcagctt
    14701 cacgacggag gagtttgagt atgccgatca agagggatgc ggaaaccatt gccggataca
    14761 aggacgcgat ctgcgaagcg attgcctgcg gtgacagtct ggccaaggtg ctgcgaaaga
    14821 agggcatgcc cgggtattcg accgtcattc gctggttgcg ggatgatgaa gatttcaggg
    14881 tcgactacgc gcgcgcgcgc gaggctcaag cggacgcgga tgccgacaag atcggcgaca
    14941 tcgtggatcg cgtgctggcg ggcaagctgg accctcaggc agcccgtgcg gccatcgacg
    15001 cgctgaaatg gacggccggc aagcgacagc cgaaaaaata cggcgacaag ctggatctgg
    15061 acatcaatgg ccgcgtgcag atcgagcgtg tcgaggtgaa attcgtgggg gacggcgagt
    15121 gaacgcgcgc gacgcaaagc gatacgagcg gatgcagcgg cgcctgttcg cggccggcgc
    15181 gctgctgtcc atgtggctgg gctatctcgt ctgggccgct gcatgatcct cgacgttcgc
    15241 ccgcccaagg tctttgcccc gctctggaag tcgaagcggc ggtatctgtg cgcctggggc
    15301 gggcgcgggt cgggcaagtc gtgggaccgg gccatgcaca tgatcgtgcg ccacctgacg
    15361 gagcccggcc tttcgtcgat ctgcctgcga gacgtgcaaa aatccctcga ccagtcggta
    15421 ttcaaactgc tggtcgagac tgcggcccgg ctcggggtgg cggaggcgat caggccggtg
    15481 gaatctgatc ggatcatcag gacgccgggt aacggcatca ttgccttcaa cggcatgaac
    15541 gagttcaacg ccgagaacat caagtcgctt gagggcttcg acatcgcgtg gtgggaggag
    15601 gccgcgaccg ccgggcaggg gccgctcgac atgctgcgcc cgacgctgcg caagccgggg
    15661 tcgcagatct ggttcaccta caacccccgc ctgcgctccg acccggtcga cgtgatgatg
    15721 cgccaggacg cgcgctttgc ggacagccgc acggtcgtcg aggccaactg gcgcgacaac
    15781 ccgttccgcg gtcccgagct ggaggaggaa cggctgctcg acctggccgg cgacgaggcc
    15841 cgctatcgcc atatctggga aggcgattac gaggccgagt cggacatgca gttcatcggc
    15901 ggcggtctgg tgcgcgaggc catggcccgc cagccgttct cgcagatcgg cgacgagctg
    15961 gtgctgggcg tggacgtggc gcgattcggc gatgaccgca gcgtgatctg ggcacggcgg
    16021 ggcagggacg cccagaccga gctgccgatc atcatgaagg gcgccgacac catggcggtg
    16081 gccgcgcgcg tcatggccga gattgaccgc ctgcacccgg atggcgtgtt catcgacgag
    16141 ggcggtgtgg gtggcggcgt gatcgaccgc tgccggcaga tgggctattc cgtggtcggc
    16201 gtgaacttcg gcggcaaggc ggatcgcgcc attgagggcg tgccgaaatg ccggaacaag
    16261 cgcgcgcaga tgtgggccac catgcgcgaa tggctgcgct cgggcggatg catccccgac
    16321 agtcgcgacc ttgagatgga tctgaccggg ccgctctaca gcttcgacgt gaacaacgcg
    16381 attgagatcg agaagaaatc cgacatgaag aagcgcggcg tctccagccc cgacgaagcc
    16441 gacgcgctgg cgctgacctt cgcctatccc gtggtgccgc gctcaatcca gcgccagcag
    16501 gaagcgcggg cgcaagagga ttggcacccg gtctggggca gccagtagcc aacatatatc
    16561 gctcagcgcg ccgtccatat cctgcccccg aacaatgacg ggcgggccat ggcgacgacg
    16621 cacaatttca cggtgggcaa ttcctggacg cgcatcgcca gcgggcgcgc cgacgggcag
    16681 gtggtgaagg tcgagggcgc cgggcagttc aacctggccg tcacggtggg cgcgaagtcc
    16741 atcccgcccg acatcccgcc gcagaccggg catcgcgtca cgggcaagac cgatctgcct
    16801 ctggtagccg cccagcacct ctgggccagt gccgcaaccc ccaccaacct gacggtgacc
    16861 tgatggccag cgcgacgaaa cgcatcaccc tttcctcggg ctggcagaag atcgcggagg
    16921 ccaagggccg cgaggccatg gccatgatcg attcctacgg cgcggtgcag ctggccgtcg
    16981 ccgacggcga accgccgcgg ggcgatgtcg cgaacggcca tgccatgaac ggctcgatga
    17041 tgtggcccgt gaagggcgcc gaaatcatct gggcgcgggg cgagggcgtc tcggtctacg
    17101 tcacgctgct caaggtggtg cccgagttcg caacgctgga ttcggcggcg gtcaaggcgg
    17161 tagcgcagga tgcggatcgc aaagccaccg ccgcgcaact gccgccgttc gtgcccttcg
    17221 cgacccgcgc cgacattgcg ctgaccaact tgggcgacgt gcgccgcatc agcgttgccg
    17281 gcgtcggcga ttaccgtcag gcagtcggcc ccatcgccta caccccggct gccatctccg
    17341 ccgatgggat catgctggtc ccggatgggc cgatcacccc gcagcacttc ggggcgcggg
    17401 ctgatctgga atacgagttg cagcagatac ggggctcggg cggcgtgctg accgacgctt
    17461 acggcttcgt caggacgggc gggaccaatg accgcgctgc catcgtcgcc gccgatgctt
    17521 atgcggcagc gatggggcag ccgctcgtct ttcctgcggg tgcgtattac attgagggcg
    17581 cggttcggcc cacggcgctg tggctgtccg aggatgattt cggcgcggtc ctgtggctca
    17641 actacaaccg cgacaccaac ggacgctcaa cctcggggct tgagttcttc cacggccgca
    17701 cgggactcgg cgttcccggt aatcatgggt ttaggctcat tggtcaatat tccattacaa
    17761 cccccaaaga aagtggtaac ggccagcttg gcaccgtgtg gcggattggc gattattacc
    17821 tgccgaccga gcagccggtt cttgagggca tgcacatccg ggtcaaggtg gtccgggctg
    17881 ctgtgcaacg caacgagatc ggcaccatca cccagcgttc ggcagggtcc atcctgggcg
    17941 ccgggttcgc gggtatcgag cattcgaact acgaaatcgg cgtctggggg cggaccaacg
    18001 tatccagcgc catgccgatc ctactccatt ggggcgcgaa atacgacccg gacagcatcg
    18061 ctatcgcggg cgtgacggtc acgaatggcg gctccggcta ttcctcgacc cccactgtcg
    18121 ttttcaccgg cggcggtccg ggcgtcacct acccggccga ggccaccgcc acggtcgagg
    18181 gcggcgtggt tactgccgtc accgtcaccg attggggcac cggctacacg gagcgcccga
    18241 ccgtctcctt cgttggcggc ggcggttccg gcgcagcggc aacggtcgtg ttcggtgatg
    18301 acgaaaccct cgacaagcgg acttgccaaa tcatcgaaac ctaccattcc tgctggtgga
    18361 cgatccggtt cattacgccg ctggataaca acatggggta taatttcctc caaccctatg
    18421 atctggcggg caccgggccg ggcgaggtgt tcggcgttga cggcatcaag gtggcgggtg
    18481 gcgcgaccgg cgttaactat ggcggtagtc tcgggtccat ctcctgcggc gacaactgcg
    18541 atgcctatgc gatcccgcgc cataagcctt tgctgtggca agggatcacg atccattcgc
    18601 ccaaggcgtc cgaagtgaac tccgcgctcg ggtccgaaca gctttacatc aagggcatgg
    18661 gaacggcgaa agggtcgcag gatttcgagc cgggcacccg ccagccgagg cagcggcagt
    18721 tgcgtgccaa catcactgtg aactatccgc agtgcatcta tgccgacgaa gcgaacccgg
    18781 ccgatcagcg cacggtgttc gtggattgcg tctatggcag cgtgaaaatc aagggtctgt
    18841 cgtcgctcgg ctcgcatcgc ggcatcgaat acgaatactg ctggggcgcg ttcgaactgg
    18901 acggccatag cggcgacggc gtcaccatca tcaacttttc gggcgggctg agcctgctgg
    18961 accagcggca ggaccgccgg aaccagagca actcgggcga tacgagcaac tacgcatttg
    19021 gctggggaag cccgaatagc cgtgctatcg aactgctggg caacagccag actatcggca
    19081 ccgtcgcggc cgatgcggaa gtcggggata cggtgatcta tctggccgcc cccagtctgg
    19141 tcagggccga aaccggatgc ccgctgcaaa tcggcgctgt ccgggccacg tccacgcgga
    19201 tgcactgcgt cggggccgtg cagctatccg tcgcgccgct caccgcccct gtgtcgtcgg
    19261 gggcgctggt ggtggcggac agacaggccc atgcggcgcg tgtggagagc gccacgcggt
    19321 ccagcttcca cggcgtggac ctgaactatg gccgggtgga cgatctggac ctgacgcgca
    19381 tgatgtatgc aggccgcaat gcggtgcggc tgcgcaacaa cagcgttgcc aaatcccgag
    19441 gcgggcgctt gccgctcatg ggacgggccg gaggggacat gcggactttt cgcgtcgagg
    19501 acacgtccag tatcgttctg gatggcgtct acatccccga caacccgcag gttgcgaacc
    19561 acattgcctt gatcggcgat gcgtccagcg ccaccattcg ggattgcgtg atcgagaacc
    19621 cggcctcagt ggtggcctac ggatcgcgcg gccaagtcac atggagcggc aaccgcaagc
    19681 cggacggcag caaggccgtc tggggtggat acgaaaacac ctggacccca tctctgctga
    19741 tcggcggtgt tgatactggg atcacctacg gcacgcggca aggcagcttt gtcgtgcagg
    19801 aagatggaat ggtgacggtg cggttcgact tcaccttgac cagcaagggc acggagacgg
    19861 gcatcctgac gttgggcggc ataccgttcg actgcaacac acccaacgcg ttcccgatct
    19921 tcatgcactt cgcgaccctg acggatggca ccccgctgat ttccaccaac ggcagcgtgt
    19981 ggacccttag ccgccagacc accacgggcg ttgcgtccct gacggaaacc cagatcgggg
    20041 acacgacgcg cttccgtggc tcgctcacct atcggacgac gctttgaccg attgggcgct
    20101 aggccaacat atatcacccg cgtcccgcct cgcatgatgc cctcgaagca atcgagaggt
    20161 tatcatgtgc ggcaccccgg atgttcctga gccgacgcaa taccaggcca gcaaggcgcc
    20221 ggtgttcaac accgcgtcgc gcccccgctc gaaatcgggc cggcagggca ccatcctgac
    20281 tgaagccgcc gggcagacct atgccccgga cggcaagaag acgcttctgg gggcctgacc
    20341 gttcatggcc gccatcgtca accagcaact gcgcaagacc ctggactatc gccggcaggc
    20401 gatgaaccag gagtttgact attggcaggg gcatttccgc gagttgcggg atgcgatcca
    20461 gccgacgcgc ggccggttcg aggcgagcga gcggcgcagc gattcctcca tcaacaagcg
    20521 catcctcgac aataccgccc agatggcgct gcgcacgctg cgcgccgggc tcatgtcggg
    20581 cgtgacctcg ccgtctcggc cgtggttccg gctgggcctg cgcggctcca ccgctgacga
    20641 agccgagttc gaggtcaagg actggctgca cgaggtccag cgccgcatgt atgaggtcat
    20701 gcggggctcg aacatctacc gcatgctgga caccacctat ggcgatctgg gcctctacgg
    20761 caccgcggcc aatctggtgg tgccggattt cgaggacgtg gtgcgcgggc acaacctgca
    20821 agtcgggcgc ttccggctgg gcgaggacgg caacggccgg gtgatcgcgc tgtatcgcga
    20881 gctgaaaatg ccggtgcgcg gtatcgtcga aacctggggg ctggatgccg tctcgcaatc
    20941 ggttcgccgg gcttgggaca cgggcgagta ttaccagacc ttcaccatct gccacatgat
    21001 cgacaagcgc gccgacggcg atccgaaggc catgcagtcc agtggacggc cctgggcctc
    21061 gatctattgg gagatggacg cgccgagcgg gcagttcctc cagatcggcg gccaccgggt
    21121 caagccgctg ctggcgccgc gctgggaaca ggtcgagggc gaggcatggt cggcgtcgtc
    21181 tcccggcatg gtggcgctcg gcgatgcccg ctcgttgcag gtgtcgcagg agcagaaggc
    21241 catcgcgatc cagaagatgc acaacccgcc cctgatcggc ggggcggtgc agggcggcat
    21301 gttcttcaag aacgtgcccg gcggcttcac ggccatggca acgcaagacc tttccaccgg
    21361 cggtatccgc ccggcctatg aggtgcgccc cgacattcag ggcctgatca tcgacattca
    21421 ggaaagccag cgacgggtcg aggtcgcgtt ctacaaggat ctgttccaga tgaccgcgct
    21481 ggcgctggac gggcgcagcc agatcacggc gcgcgagatt gccgagcgcc acgaggaaaa
    21541 gctgatggcc ttgggtccgg tgctggaaag cctggaccat gagctgctgc aaccgctgat
    21601 cgaggcgacg ttcgcctata tgcaggaggc agacattctg cccgaggcgc cggaaggcat
    21661 cgtgggtaac ccgatcaagg tcgaatacat ctcgctgctg gcccaggcgc agaaggccat
    21721 cggcatcggt gcgatcgaac ggactatcgg attcgccggc acgctggcgc agatcaagcc
    21781 cgacgtgatc gacatgatcg acggtgagca gatgatgcgc gagttcgcgg atcaggtcgg
    21841 cggcccgccc ggcatcctcc tgtcgcccga cgaactgcgc gaggtccgcg aagccaaagc
    21901 gcgtgccgcg gcgcaggcgc aggccatcga ggcggcggag cccatggccg gggctgcaaa
    21961 gctcatttcc gaggccacac tgaacggcat ggacgccctg caacgggggg cggcgctatg
    22021 accgagcgca tctcggaaat catcgccgag cgccgggcgc tggaggtccg gcaggcgtgg
    22081 ggcacggtgc tgggcacccg cgagggccgg ctggtcatgt ggtcgatcct tgagcgctgc
    22141 catgtgttcg cccgcaccca ttacggcaac gacctggacg gattccgcga gggccaacgc
    22201 gaggtcggcc tgatgatcct gaacgaacgc atcttcccgc atgacgtgcg cgccttcgcc
    22261 gccatgcaga tcgaacacgc cgagctgatg gatcgcatcc agctcgccgc cgaacagcaa
    22321 gccgagaagg aaacagctga tgagtgagga agccaatgcc tcgaccgata ccaccgaagc
    22381 caccgcggcg gccgccaccg aagaggccgg cgccgatgtg acggataccg ccgcgactgc
    22441 ggatgcggct gccgagcaag agggcgccga gggcaaggat gccgaaaagg ccggcgacgc
    22501 cgaggcgggc gccgaaccct tctccctcgc ggcaccggag ggggccgagg cgttccaggc
    22561 ggatttcgat gccttcgccg gcgacatgga cgcatggctc aaggcgaatc cgaacgccac
    22621 ggcgcgcgat gcgctgaccg aggcggcgat gcgccaggcg cggctcgcgg gcgatgccca
    22681 aaagcagatg atcacgcagc gcgatgccca gctggatgcc tgggccggcg atctgcgcaa
    22741 ggacaccgag ttcgggggcg agaaatacga cgccaacgtc gccacggcca tcaagggcct
    22801 ggaggcggtc ggcacgcccg aactgcggca attgctcgac gaaaccgggc tgggcagcca
    22861 cccggacgtt gtgcgcgcct tctggaaggt ggggcagatg gtggccgaca ccactgtcgt
    22921 caacggacag gcaggcactt cgacgcgccg gaacttcgcc gacgcgctct atggcaacgg
    22981 caacggaaag gaataaccca tggccgagct gaacatccag aatccgggcc ttgtcgatat
    23041 cctgtcgcgc acggacccgg acggcaagat cgccaacatc atcgagcttg ccgagaaatc
    23101 gaacccgatc ctcaaggatg cggtgttcac cgagtgcaac gacggcacca agcaccagca
    23161 cgtcatccgc accggcattc ccgagccggc atggcgccgc tacaacgccg gcgtcaagca
    23221 gggcaagacc accaccgcca aggtcgtgga taccactggc atggccgaag agttctcggt
    23281 cgtcgacgag gcgcttgcca agctgaacgg caacgaggcc gcgttccgcg cgtccgagat
    23341 gtcgggcctg atcgaaggct tcaaccagtt catggcgcgg aacatgatct atggctcgac
    23401 cgccgtgacc cccgacgggt tcatggggct ggacgtgcgc tacgacgatc ccgccgtggc
    23461 ttcgggccgc cagctgatca atgccggcgg caccggctcc gacaacacct cgatctggtt
    23521 cgtgacctgg gggccgcgcg ccaccacgct gctttacccc aagggctcgg cggccggcct
    23581 gtctcacaag gacatgggcg cccagctctg ggatgcacag gatggcagcg gcaagttccg
    23641 cgccctcgtc gaccacctga aatgggacat gggcctgtcg gtgggcgact ggcgcggcaa
    23701 cgcgcggatc tgcaacatcg acgtgtcggc gctgaccaag gacgcggcga ccggcgccga
    23761 cctgctcgac ctgatgatcg acgccgagga gatgatcgac acggccagcc gcgtcggcat
    23821 cgacagcaag ggcaacctcg tcgagggcaa gaccgtcatc tatgtcggcc gcaccgttgc
    23881 gaagttcctg cgcaagcagg cgctgaacaa gaagaacgtc cagctgcggg tcgaggaagt
    23941 cgccggcgag cgcgtcacca tgtggggcga catgccggtg cgccgcctgg acgcgatcag
    24001 caacgccgag gctgccatcg tcttcccgta agaacaggcc cggctccgag cgggccgggc
    24061 ttcaccacaa ccccgacagg aggatgccat gcatctcgac gcacaaaacc tgttctcgga
    24121 cgcgcaggcc atcaccgcca ccgccgtctc gacgaaccac atcgacctcg gcgacacggc
    24181 gcagcctgtc ctgtcgcctg tgaagctgac ccgcgacatc ggcggcaact acgacatccc
    24241 gctgctggtg caggtcgttg aggatttcac cggcggcacc agcgtcacgg tgcaggtcca
    24301 gatggccgcc gccaattcct tcgccagtcc gaaggtcgtc gccgcctcgc ccgcgatccc
    24361 ggtcgcgcag ctcaaggcgg gcttcaagtt cccgatcccg gtcatcccgc cgggcgcgga
    24421 tcagcgctac atgcgcctga actatgtcgt ggtcggcgag ccgagcgcgg gccggatcac
    24481 ggccggcatc gctgcggggc tgcaaaccaa tggctgatga tcgcatgatc tgggtcgttg
    24541 ccaagtcgcg gggccaatcg cccgaccggc tttggcacgc ccccgaggac ggcccgtttc
    24601 gcatcgaggc gggcctgttc tccgggcgct ggatgcgcga ggcgaccgaa gccgaggtga
    24661 tcgaggccac gggccaatcg cccgagcagg cgggcggtgc caaggatatg gccgccatgt
    24721 ccgacgacga gctgcgcgcg cattacgaaa cggtcctggg cgagaagccc catcacgcaa
    24781 tgaagcgcga gacgatgatc gagcgcgtca ccgagaggct gaacgccgac tgatattgtt
    24841 cggtcccgct cggggccggg cttaaccctc agattgatct ggagatcgac atgaccaacg
    24901 aaagcgagat cgaagctgaa atccaagcga ccggcaaaac tgcgccgcgc ctgacgcctg
    24961 atgccatcga cgcaaccatc gtttcggaga tgtatcacgt cttccccggc acgaccctga
    25021 caatttgcgc gctgacattg cggaatggct acatcgtcac cggagaaagc gccgccgcca
    25081 gcccggagaa cttcgacgcc aacatcggcc ggaagattgc ccgtgacaac gctcgcaaca
    25141 agatctgggg ccttgaaggc taccttctgc gtgagcgctt gagccaagtc tgacgcggcg
    25201 ggcggcgcag gccgccctcg caatcccgcc cttggagccc ccgatgcaat ccgccatcgc
    25261 catctgcaac gtcgcgctga cgacctatct ggggtcgaga accatcacgg cattcgagga
    25321 tacgtcgccc gaggccgagc agtgcaagct gcactatgac cgcatccgcc tctcgctgct
    25381 ggaacgctgg ccctgggtct ttgcatcccg gcgggaaaag ctggtcgagg agacgctgaa
    25441 cgaccgggcc ggcgcgtgga cctatcgcta tgcccggccg ggccatatgg ctgcgatccg
    25501 ctgggtgaac gacgtgactg cggcgcgcat ggcgatgcag ctgggccaat cgcccgacac
    25561 gctgcgtgag ctgactgccg attcgatcta ttccgacgtg cccggcgccg tgatcgaata
    25621 cacgcgagac gagacggacc cgacggtatt cacctcggca tttgccgatg tcctggccgc
    25681 gcatctcgcc gcggccatcg cgatgccgat cacccgcgac gccgccaagg tcaccggcgc
    25741 caagcgcgag gcgtcggaat tgctggatca ggcgatggtg gccgatttca acagccggcc
    25801 ggcgacggaa cagaccttct atcccatgca gctgcgcgtg aggggctact gatgccggcc
    25861 gcgcgtatcc agcccacatt cgcctctggc gttctcggcc ccgcgctctg gggccgcatc
    25921 gatctggcgc gctacgacag tgcgcttcgc aaggggcgca acgtattcgt ccacgcccac
    25981 ggcggcgtca gcaaccggcc gggcctgcgg ttcgtctgcg aggtcatgga cagcgcgcat
    26041 cgccaccggc tgctgccctt cgtgcgggaa gccgacgacg cctcgatcct gatcatgggc
    26101 cagaacgaaa tggggttcgt gaagaacggc gcgcggctcc agtccggcgg cgtggactac
    26161 accattgcca cgccatggac ggcgacccag gcgcaggcgc tggatgcagt gcaatccgtc
    26221 gacgtgatct ttgccgccca ccggcaggtt gcgccgcgcc gcatcatgcg caacggcgag
    26281 acggattgga gcatcgccac cgttccgatc aacccgaccg tggcggcgcc gacgatcagc
    26341 agcgtgacgc cgcgcaacag cggcgacgaa acctatcgct atcgcgtgac ggccgtggtc
    26401 ggtggcgtcg aaagcttcgc ctcggcgccg ctggccacca cggcggcgga actgctcagc
    26461 atcgagggcg cctggaacga catcgcgttc tccgcggtca ccggagccac ggaataccgg
    26521 gtctatcgca tgcgcaacgg cgtgccgggc tatatcggtt tcacgaccgg aacgtcattc
    26581 cgcgacgaca acatttcgcc cgacagcacc gtgacgccgc cggttcaggc cagcctgttc
    26641 gatgccgcgg gcaaatatcc ctcggtcgtc tcgatctacc agcagcgcct tgctttcggc
    26701 gcgagcgatg cgcagcccga gacggtctgg ctgtcccgcg tcggcgatta cctgaacttc
    26761 acccggtcgc agaacatgac ctcctccgac cgggccgagt tcgacatggc cggagaacag
    26821 ctgaaccgca tccgcgccat gctccagctg cgcgagctgc tggtgttcac cagcgcgggc
    26881 gagttctccg tttccgggcc tgacggcggt ttcgacgcgc tgaatcccat cgtcacccag
    26941 cacggctata tcggcagcgc gacggtcaag ccgctggtgg ccgacgacac ggtgctgttc
    27001 gtcgaccgct ccggccgggg cgtgcgcgat ctgcgctatg cctatgaaag cgacggatac
    27061 tcgggcaacg atctggccat cttcgcctcg cacttcctgc aggggcgccg gatcgttggc
    27121 tgggccatgg ccaagaaccc ctggtcgatc atctgggtgg tgctggacaa cggcaagctg
    27181 ctggcgctga cctacaagcg cgagcatcag gtctgggcgt ggacagagat ggatatcgac
    27241 ggcgcggtcg aaagcgtggc ctgcatcccc gagggcgcca gcgacgccac ctatctgatc
    27301 gtgcgccggc ttatcgatgg ccagcagcgg cgctatgtcg aacgcttcga cgaccgggat
    27361 ttcgccacgg cggccgatgc gttcttcgtc gattgcggca tcagctattc cgggtcggcc
    27421 accaccacga tcagcggcct tgatcacctg gagggcaggg aggtcattgc cctggccgac
    27481 ggcgatgtcg tcacggggct gacggtcgag ggcgggtcgg tcaccctgcc gcacgccgct
    27541 ggcgtggtgc atgtaggcct gccgttcacc gccgagatgg agacgctacc gcccgccatc
    27601 cagttcgatg atgtcggatc ggcgcgcggc cggccgcaca gcgtcagcgc ggtgcgtatc
    27661 cagatggaga acacccgcgg ggtgaaggtc gttaccgacg acggccgggc cagcgagctg
    27721 gtgcagaccg gcggcgatct tgccgatgaa atcccgctct ggaccggcat gcatgagctg
    27781 acggtgccgg cgcaatggaa ccgggacggc acagtgacgc tgcgccagga ctatccgctg
    27841 cccatgacgg tgctggcggt ttcggtcgag ctgtcgatag gtcggaactg acatggcggt
    27901 cacggtcgcg cccatcaccg ccgacgtgat cgacgccctg ctgccgcgcc tgcgccccat
    27961 cgaccgcctg gagctggatt gcatgggcac gggcgacgcc cgccatgacc tgctgcggct
    28021 ggcggcgcaa tcccgccgat gccgtgcagc atacatggaa ggcgatctgg tctgtatctt
    28081 cggggtgaag gcggcaacgg cgatgtccga taccggcttt ccctgggcgc tggcaacgcg
    28141 cgccgtggac cggccgcagg tgcggcgcga gttcgtggcg gggtcgcggg tcggggtgga
    28201 gtggctgggg caggactttc gtcggctctg gaacctggtg gccgaggaga acctggtggc
    28261 gcggcgctgg cttcggtgga tcgggttccg gttcgacgcg gaaaagacgg tggtgttgcg
    28321 ggggcatcgc ttcctgcatt tcgagatgga gatgaactga tgtgccttga tccgctgacc
    28381 gccgcactga ccgccgccac ttcgtccggg ggaggcggcc tgttcagcag cctgggctcg
    28441 ctgttctccg tcggctccgg cgtcgtcggc gcctattcct cgatccagtc gggcagggcg
    28501 gctcaggccg cagccgaggc cacggcgcgc cagcaggaag ccgccgcgcg ggaatcgctg
    28561 cgccagggcg aggacgaatc cgaccgccag cgccgggccg gggcggccgt gctggcgcag
    28621 cagcgcgtcg caatggcggc gaacggcgtc gatgtcagct ccgcctcggc catcgaactg
    28681 ctggacgata ccaaggccgc catcgaggac gacgctttcg ccatccggca gaacttccgc
    28741 aaccaggcgg gcaactattc ccagatggcg gccaacagcc gcaccgaggg cgccaatgcc
    28801 ttgtcgcagg ggcgctgggg cgcggccagc acgatcctgt cgaccggcgc caaggtgggc
    28861 gagaaataca gccagtgggc gcgtgaccgt gcaactccga ggtatgcgtg atggcaatga
    28921 gggttccgca atatgagcgc cgcgaggtgg tgcaggcgca gcgccccgtg ggcgtggcgg
    28981 cgcgtcagtc cggtttcggg caggtcgcca agggactggc agatgtcggg cagatgttcg
    29041 accagtggca ggccgacgtg gacgaggccg acgccaaggc ggcggatact gcgttcgcaa
    29101 agaccgtcag acaggcgctc tacgaccccg agcagggcta tctctatgcc cagggtggcg
    29161 atgctctatc ccgtcgcaag gcggccatgg acggcctaca acgtgcctat gaccagcggt
    29221 tgagcgggct aagcccggcc gcgaaggaga tggcgcagcg cgcgctcgat agccgactcc
    29281 agtccgcgaa tctcgacatc gaccagcacg ccgggcggga gcggatcacc tatctggaca
    29341 gccaagccga cgcccgtatt caggcggcag ccgatgacgc ggttctcaac cccgcactga
    29401 tggaccgttc catgcagatc gcgcgaaacg aggtcgcgga aaaagcggca cgccaaggct
    29461 ggtctccaga acagacgcag gaggagctgg gccgggttca gtccgaggtc taccgcctca
    29521 cgtccctgaa catgatgcag aacgatcccg tcgcagcggc cgagttcgtc gcgacgaatg
    29581 cggacaagtt ttccgcagtc gatctgatga acctgcacgg cgcactcgtc ggccccctgg
    29641 gcgaggcggc gggccgggat gcgatcgcag cggcgcaatc tgccggtggc gcgattgatc
    29701 aggtggcaga tcgtattatc ggcgcggaaa gcggcgggaa cccgaccgcc aagaacccca
    29761 attctactgc atcgggcttg ggacagttca tcgacagcac ttggttgaaa acggtgaaat
    29821 cctaccgccc ggaccttgcg gccggcaaat cggatgccga aattctggcg cttcgatccg
    29881 atgctgccct gtcgcgtgag atgacaaagc ggtatgctgc ggaaaactcg gccgcgctgc
    29941 tgaggtcggg acatgccgca acgccgggga atgtctatct ggctcacttc ctcggccccg
    30001 gcggcgcgaa ctccattctt tccgccgatg atggcgcggc tgtggaaacc atccttcccg
    30061 aggaggtgat taaggcgaac ggattcctgc gcggcatgag tgtcgctgac ttgaaggcat
    30121 ggtccgccag gaagatgggc ggggcggtgg ctctaagccc ccaggttgcc tctgcgatca
    30181 acacccttcc cggcaacctc gccgcgcagg tgcgcgagac ggccgccagc ggcgtcgctt
    30241 cgtgggcgac caagcagcaa gccgcagtca aggcccaaat ccagcaggtc gaggacaacg
    30301 taaggctcag gatcgcgacc gcagatccga cgcttacggc tcaggaaatc gtgaacctgg
    30361 gcattgatga gggcaccaag gcaaccttgc tgaactcttt caacgaaaag accaaggtcg
    30421 ttcagcagac ccgtgccgac gtgctgtcct ttggccaagg cgggctgcat gtcgaccgat
    30481 acagcgccga cggaaaaaag cgcgtcgata acctctggaa cgagatgtcc agcagcctgc
    30541 ctgacggcgc cgacgcgggg gcgctggcgg ctgggattgt cgagcagacc ggacttgtcc
    30601 ctgcgccgat catgggggcg ctgcgcaccg ccctgtcggg ccagagcgcc ggggatctga
    30661 aggatgccct tatcctggca tcgcgcctcc attccctcga tcctgctgcc ttcgggcgac
    30721 gcgggggagg gtcggaaatc gccgacaagg tggcgatgtt caatcattcg accggcgttc
    30781 tgggcttgtc gcaggacgaa gcggcaaagc agatcatgga cttgaacgac ccgcaaaagc
    30841 gccgcgagcg tgatgcgttg ttgaagtccg agggcgcaaa gaagtggatc aaggacaccg
    30901 ccacgccaga gagcgtgcgg gcgatcttcg atgctgggat tttcagccgt gcgccggccc
    30961 tcggtgaaaa tgagctgcaa aaatctgcgg cagtgtctga gtatggcgag atactggagc
    31021 aggcgctcta tgacgctggc ggcgaccagg acaaggccaa ggtgattgct ggagaacggt
    31081 tccggcggct ctatggcccc tcgaaatacc tgccttccgg ttctggcgcc gtgacccgcc
    31141 tgccgcccga agtgacctat ccggcggggg tggacggcac tcacgattat atcggcgatc
    31201 aggcgcgcgc tgcgcttgca gaggccggga tcgccccgga ggagggcttc gttcagcagg
    31261 tattcctcca ggcatacgac gacacggctg ccgatgtgca ggccggtcgc ccgccgcgct
    31321 atgagctttg gttcgtggat ggagagggca aggtccagcg ggcgcagcat ccgttctatg
    31381 ccgagcctcc gtcgcaggac gaggccctgg cggctcggaa ggccgaggca atgaaggagc
    31441 gtgaccggct gatgaaactt catgagcaag gtaaggaact catggaaaac tcgccactct
    31501 atggcgctgc cgccgtcagc ttttgatttt cagggagagc agcatgccca ttgatcgcga
    31561 taccgttctt ggaacgccga aggttcccgc cgggcttgga ctcgatccgt ccctgtccca
    31621 aactctcggg gcggcatttg agcgcgacaa catggtcggg tccgcgctgg cgtccgagtc
    31681 gctgtgggcg aggatgcagg gcgatttcta tgacatcgac cgaaactaca acgtcttcga
    31741 tgatatcgcc ggatacgagg atcacatgga ccgctttgag ggcgcgttca acgccaaggc
    31801 cgcggccgcg ataaaatccg acatcgaccg agaaattcgg aaccgtcgca tccttgaagc
    31861 atcgggttgg gtgggaacgg cttcgcaatt cggcgccagc cttgccgacc taccgacgct
    31921 tcttcccggc ggcgtcctgg cgcgcaccgg cggcaagatc ggctattccg ccgcaaagtc
    31981 ggcgctatcc gtcggggcgg cggccggcgt ttccgccgcg gtccaggagg ccggattgca
    32041 ggcgacgcag cagacccgca cggcagagga atcggcttgg accatcggcg gatctgtggt
    32101 gctgggcgcg ctccttggtg ccggggccgg tgcgctcatg tcacgctcgg aatacaaggc
    32161 ggcatcgaag ctcatggagg atgccgcccg tcctgatttc gatgccgcta cggatgcctt
    32221 gcacgccgaa ctttcgatca tggccaagcc ggaaagtgct ggcgcggcgg cggcgccagc
    32281 cgtgaccctc gatgacttcg gtgtggcggg gaagtctgcc agcaaggcgg cgaaggccac
    32341 ggcgcggctc aacccgcttc tgcgcaccct gcacagcccg tctgtcgcgg tgcgggaaat
    32401 tgcctcgcaa ctgatggaga acccagtcta tctgaagcgc aacctcgaag ggaagggcga
    32461 ggccgcggcg gaaacctcga tgaaggaatg gacccgcggc gccgtcggct cgaccgtcga
    32521 ggacatgaat gaggcctata aggccatgcg caagcgcggc gtggccatga cccgcaccga
    32581 attcaacaac gctgtggggc aggcaatgcg ccgcggagac cgcagcgaca ttcccgaggt
    32641 tgcccaagcc gcggcctcga ttcgcgccaa ggtgttcgat cctctgaagg atcgggccgt
    32701 cgcggccggg ctgctgcccg agggagtcag cgtggacacg gcagagagct atttctcgcg
    32761 ggtctggaat cgcccggtga tcgaggcgaa cgaagccgaa ttcaaacaga tcctgcgcaa
    32821 ctacttcgac gggcaggtga cggcggcggc gcagcgcgcg gcggccgaga cggacaaggc
    32881 gaccgccagc ctgcgcagcg cacgagaagc catcgagcgc agcatggcgg gacggcaggc
    32941 cgatgcgtcg gcgctgtccg acggcgttgc ccgcggcgtg gccgatgtga tgtccgatga
    33001 tgccatgcga gcgttccgtt ccggcgtgga cacgctggcc ggccgcgtcg tgggcgaatt
    33061 ggacgaggcc gatctggcca agttggcgaa gatcgacgcc gatctggaag ccctggggcg
    33121 gcgcggagaa tacgactggc tgtccgatgc cgaccgcaag agatacctcg atgaaattgt
    33181 ggacagcgtt tatgaagtgg tcaccgggcg cgcgctcgat gccgacttgc cgtcgaatat
    33241 aattcccacc aagcgcggcc ccctggcgga gcgaaccttt catattcccg acgaactggt
    33301 cgagaagttc ctggacagca atgccgatct gatcatgcgc cggtatgccc gcgtcatgtc
    33361 ggctgacgtt gaactccaga cgcgtttcgg cagcgtcacc atgaaagatc agatcaagac
    33421 catccgcgat caatacgccc agatccgcgc cgaactggag aagaacaccg agttgccaga
    33481 gacggccaag cagaagcaac tggcgaaact cgccgccaag gaaaagtctg atattgagga
    33541 catccaagct gtgcgggaca tgctgcgcgg cacttataac gcgcgttccc agaccaccgc
    33601 cttcggccgg atcgccaatg cggcaatgac cttcaactac ctgcgcaccc ttggcggcgt
    33661 caccatttca tcgctcacgg atgcggtgcg gcccgccatg gtccatgggc tgaaatccta
    33721 catggaggac gggctcaagc ctctgatcag gaacatgcag ggcatcaagc tggcgaagaa
    33781 ggaggccaag gaggccgggg ccatctcgga gaagatcctg cactctcgcc tcgcgacgct
    33841 ggccgacctg accgacccct atgcgcaagg ctcgcctttt gaacggttcc tccagaacgc
    33901 atcggtcggc ttcacgaaga tgaccggcct gctgcactgg aacgacttcc agaaaacgct
    33961 ggccgcgacg atgacgcaga accgtatcct gaagaacgcc gagattgtcg cagaccgcgg
    34021 ctttgacgcc ctgcccaaag cggagcaggc atatatggcc tatctcggcc tgggcagaga
    34081 cggcgccccg ctgctgggtc ggctgttccg cgagcatggc caggtgatcg acggggtgcg
    34141 ggtcgccaat tccgaggtgt ggccagccga gatggatcac atggtgcgtt cctggcgcgc
    34201 ggcgatcaac aaggacgtgg acagcatcat cgtcaccaag ggcgttgcgg acgtgccgct
    34261 gttcgccagc accacggtcg gcaggatggc tctgcaattc cgctccttcg ccttggcctc
    34321 aaatcagcgt gtcctgttgc gcggcctgca agaagatcag acccggttct ggggcggcgt
    34381 ggtgggcatg tccgcaatcg gtgcgttcat ctacatgctc aagcagctcg aaagcgggcg
    34441 cgaaatctcg gacaacccag gcacctgggt tgcagagggc ctggacaggt ccggcatctt
    34501 ttccctcgcg ttcgaggtca acaatgcgct ggagaaggca ggcgggtttg ggatctacaa
    34561 tgccgcagcc gcggccttcc ctggcaagag ccagaaggca cccgcgtcgc ggtttgcatc
    34621 gagaacgggc tatgccagca tgttcgggcc gacatatgag ttgggagagg gcgcatatgg
    34681 tctgatgagc atgggattgc gcgctgcgcg gggcgatctg gacatgaccg ctggcgacgt
    34741 gggcaccttg cgacgcatga cgcctttcgc cagcctgccc tattggcgct ggctgatcga
    34801 cgggcagatc gtcaatccgt tgaaggagag ccttagcgac tagggcacgg gaaagccttc
    34861 tctagcgcgg tcaaagttaa gcccgccgcc ggataatgcc tctcgttcgg attttgttta
    34921 agatacaagg tggtaacgtc tactgcctgc tgaggggtca tatccttagc ttggcagttc
    34981 cctacgacca tagcatgata cccacggaac gccctttcgt cgtccaggtt tatgcccgct
    35041 gcgagagctg cggtcattga tgtatagtcc gcactcaatg tcgtgccagt gatgaagccc
    35101 acgcaaaagg catagtccgg tgtgtccttg ggcttttcac agaaccggag aagcttattg
    35161 ccgtcaatct cggcagttgc tggagtcgcg gcggcggcga aaacgactgg aactatccag
    35221 cgaagcattc tgaactccat cctgcgacac gtctgtatcc catacagcgc aattttgcag
    35281 agggattgca agcccctcaa agcaaagggc cgcccggaag cggccccgtg gcccctgtag
    35341 gggtcttaat gcggatggca tgagcagagc cgcgaacagg atgattactc agccgggtgg
    35401 tgcttgccgc tgtcgggctt gtcggtcgcg cggacgatga ggaccaccgc gcccgcgacg
    35461 gcgagggcgg caactggaac gatgatgtcg aacaacgtca tggccggctc ctacctcaga
    35521 tagcctagaa tatagtgcgc ggcggcgtga attgccagtc ccgcgaagga ccagcccgcc
    35581 aaggtcgtgt aggaggggtc gcccgcctcc actacggggc gcaagacggc gatgccgatc
    35641 aggccgatac ctagggcgtt caggaagttg gcggcgagct ttaggcgctc gttgcggact
    35701 agggacatgg gtcaaggctc gccgggttga gtgtcatcgt ggtagaccat cagcccgccg
    35761 cgctccttgc ggatcgtcac ccattcgttg aacagccgcg cccgccgcgt caagccgtcc
    35821 ttgatggtca gggcgcttgc ctcttcgaac tctgccaggc tgggtggagg gtatttttcc
    35881 tccagcgtcg ccacgatttc ggcgttcatg ctgcgattgt tcgcctcggc ggcagccttc
    35941 acgcgcgcct taagatcggg cggcatgcgg aggccatacg gcggctcttg tttgggcgca
    36001 gaatcggtca tggcttctat ttgtagaaag accgcttgac aggcaatgcc ttctaataga
    36061 agatagctgc tattagaaga aaggagaaag catgaagcga ccccaagagc cgcccttcgg
    36121 tctgcgtctg ccgcccgact tgaagatgtg ggtgaagatg aaggccaaga tcgaggatcg
    36181 gtcgatgaac aatcttctca tcagcctgat ccggcaagcc atggaggcag acgatgccaa
    36241 ggcttgaaac gagaacggcc gggcagggcg gcaaccctga caccggccag atgaaccccc
    36301 gctgtggaga aggaattcgc ctatgaatat ggagcaaagc acgccgaaag gcaacgtccc
    36361 tgtcgccgcc ctcgcctcgg gcgagccgct gaccatgagc agccgcgaga tcgcggaact
    36421 ggtcgaaagc cgccacgaca aggtgaaaca gtcgatggag aggctgtccg agcgcggtat
    36481 catcactttt accccaatgg gggaaaagtc ctcgggcggg cgtcccggca cgatttacca
    36541 agtaaacaag cgtgacagct ttgtagtcgt cgcccagctc tgccccgagt tcaccgctcg
    36601 cctggtggac cgctggcagg agctggaaca ggagaaggcc agcggcggct tcgccctgcc
    36661 gcagacctac gagcaggcac ttgagggctt gctcgctaag gtccgcgaga acggcgcctt
    36721 gcagatcgaa aatcgcgcga aggacgcggc catcagcgcc atgcagccga aggtggacgc
    36781 ctacgaggcg tatctgtccg aggagggcgt ctgccggatc acggatttct gcaacaagca
    36841 cggcgtcaag gtgaaccgtc ccggctggat tctgcgcgac agggggctga tgcaccacaa
    36901 gaaggtgctg gcgacccaga tcggcctgaa atcaggcatt ctcaagaacg tgctggaaaa
    36961 ggacggcttc gaatacatcg acagcaaggg gcaatcggta gaggcgcagc aagccatgat
    37021 cgtgcggcag cgcgaggtct cgctgctcaa gatgatcgtg gacgcctatg gactgaccgc
    37081 gttccgcaac tctgtcgcgt tcgaccgggc caaggcactg atcgggagcg ggaaatgagc
    37141 aaggaagtca cccccgccca gcatctcgcc gcgattgcgg gtctggcgct taccagtaat
    37201 cgcgccatgc cgaagggcga cctgatgcag ttcattcagg gcacgaagga agtattcatc
    37261 atgatcggcg gcatcgccgc actgcttgct gatgacctgg gcgtcaaatc cgaatttgaa
    37321 cgccacgtcg atgaggggca ggcccgtgtt gcggctttca ttgccagtca aggcttggag
    37381 ggatcggcat gaaccgccgc acccttctcg ccgcggcccc ggccgctctg gctgccgccc
    37441 cggcctcggc gctgtgcgtc atcgacccgg ccgatacgcc ggtgatgcgg ctgttcaggg
    37501 agtgggaggc ccacgccaag attgtgattt cggcctgcga cgatcacgac atgccggagg
    37561 atgagttcga agaactctcg cagcggcaga ccgacatcga ggacgaaatc gcccggatgc
    37621 cgccgcaaaa tctgcgggac ttcgccgcga agatgttcgc gaggtcaact ggcggcctcc
    37681 acgatctgcc acgcgaggag gattgccccg gcctttgggc cgaggcccgc gcgctcatcg
    37741 cttgaaccaa ctgaaatcac tgccaactag gccccgcttc ggcggggctt ttgcgaattc
    37801 ggcagcgcgt ctaagacttc acgcagaggc agagcccgaa ccaaccgggg tctaattccc
    37861 cttatgtcca gcctcgcaag gctggcctca cctctgcgca gtcagaatgt aatcatggct
    37921 ctgatgggcc gcaatcccct gatcgactga cgcccgccaa catatatcgc ccgacttctg
    37981 gttcctaccc ttcgcctgac cccatgcagg caggcgaaga tgacggtaga gagcgcgaag
    38041 aacaaggcag gcccgttcaa cgtcaccggg acgagcggga cgtttccgcg caagttcctt
    38101 ctgctcgacg aggatcacct gcgggtcatc cgggttcggg acgggcagga aaccgacctg
    38161 acgaccggca tcggccatac cggaatcggg accgccgacg gcacggtcgt catctcggca
    38221 gggatcgagc ccggcgacac gatctatctc ctgcgcgccg tgccgaacac ccagaggtcg
    38281 gattacaacg accagggcag ggtgcgcccc gggcaggtgg aatccgatct ggatctggtg
    38341 gtgatgcaga tccaggatgt ttcggagcgc gcggaacggt cgctgaccct gcccgtgtcg
    38401 tccgaactcg ggggcgaggc ggcgatgcag gccgcgctgg acgccccggg ctatgcggcg
    38461 caggcgcagg cggcggcggc catggcgcag gcctatgggt tgggcttcca gtcccgcgag
    38521 gcgttccttg cagcggcgca gagtggcatc ctgaacctgc tgccggacgg gaccgcgatc
    38581 catgtcgtcg accggctcta tatccgccgc gcggggtcga cgaccattcc gggcctgccg
    38641 ggctgggatc atccgcgcac ggttcacaag tcgatcctca ccggcgactg gcaggcgcgg
    38701 ctggaatatc ctgccgaaat cgacgcggtg ctggatgtgt tcgacgacat gcagcggtgg
    38761 catggggatg tcgatgacat ctgccatgtc ggcgatatcg tcgagcgggc gacccagcac
    38821 aataccggcg acatctcggc ggtctacagc tacgaccggc tgctgccggc gctgtgggcg
    38881 cgcacggcgc tgccgcgcgt ctatttcatc ccgggcaacc atgacagcga cggggcgggc
    38941 ctgacccagc accaatacgc ccggtcccag cacacctata tggattacat cgggcggcgc
    39001 ttcttcaccg ttcggatggg caacctgctg cgcgtgttca tgggcaccat ggccggcgac
    39061 ggcggcggca acatccacac gacgacgctt tactggttcg accagatatt gcagcgcaat
    39121 gccggctgca acatcgaggt ctatctgcac cagccactct atggctatgc cgattacgtc
    39181 gaggactcgg cagcggtcca atacaagagc gtctgcgacc ggatcgtcac ctcgctcgaa
    39241 cgcgtcgaca acgtggcctt cgtgtgcagc ggccatatcg cgcggcccga ggatctgccg
    39301 aactattacg acgcctatgg cacccgcatg ttcagcgtga acatgcatat ccctcgcatg
    39361 accgaaaccg gagcccccgc ggcgcggccc tatggcgtga tcgaatatcg ccggggctcg
    39421 aattccgcga tcgtgcgcat gtggaacgcc gcgacgcata gctggctggc cgggcgcgat
    39481 gtgccgatta cctacaaata cccgctggac ctcggcgcgg gcgttcccga cttcgatggg
    39541 cgctatgcgg cgcaggcgtc ctggccaagt ttcgacggcg ttctgcaaat ccagcgcgat
    39601 atcagggaaa acagccacaa cgcgggaacg cccgaggcgc cgaactggac atcggaccag
    39661 gggttcaggc ccggcctgcg catggtgctg atggagctcg ggccggatga tgccaaggcg
    39721 ggcgacgggc tcagtatcga ttggtgggtg ccggcctcgg caaccgtgcc ggatgcaacc
    39781 gatgcgcaca acgacattgc gggcaactat ctcgccgggc gcgggggcgt gcgtcgcgag
    39841 gtcgggctgg acggcaaccc gacaggtgag cttgcgttcc agctcggcac cacggggctg
    39901 gtatctggcc tgcgggacgt gctcaccgtg cgcggatcgg acggccgcgc gttcgccccc
    39961 gaaagcttca tcggcaacgc cctgccggag ctgggcctgc tggcggcgct cggcctggac
    40021 aataccctgt tcgacaaggg gttcatcggc gaaaacggca acgtcaacac cctgggcgaa
    40081 cccgggatct atcgtatcgc gtctggcgcg gttgcggcca ccatcaccgg gctgccctat
    40141 accggatcgg gcggcatctt catcgttctg aaccccgccg cggtgccttc cagccggccg
    40201 gtagccgttg ccaaccagat ccagatctgg atcgcccgcg cggtcggtga cggcgggctc
    40261 atctactacc gggtctgcaa cagcggatcg tgggtgagct ggcggctcat ctcgaccacc
    40321 gtcgtgtgag gggcggccat ggcccagatc gataaccgcg tgagcctcgg caacatcata
    40381 tcgctcggcg ccaccctgtt gaccggcgcc ggcatggcgg ccgcgctgtt cgtctggggc
    40441 ggccggctga gcgagcgggc cgacagtttc gaccgcagca tcctgcaaat gcagaccgcc
    40501 atttccggcc acgaaacccg gctgcgccag atggagcagc tgtccgcccg ccaggatgag
    40561 cgcctgctgc tgatcctcga tgcggttcgg aagatcgagg ccaagatcga cagggggccg
    40621 ccatgacccg ctggtgggcc gcctctctcc tgatcaaccg cgccctgtgc ggcaatgcgt
    40681 cggaaccgct gtgcagccgg gtctaccgcc agcctcccag ccggtggcgg gcggttttca
    40741 tgttctgcgc cgacctgctg ttcgccgagc ccgaccactg cgcccgcatc catcgccgct
    40801 ggaaggcgct gcaacccacg aggacgacat gatcctgacc gcagaccacc tgtcggccat
    40861 tgccggcaca gcgacgaacg acaacatgcg ctctaccgtt gcagggctgg cgaaggccgg
    40921 cgtcggcgcc gggctcgaac ggcctcaccg gctggcgcat tatctcggcc agcttgcgca
    40981 cgaaagcgcg ggatggcgat acgaccggga aatctggggc cccaccgcag cgcagaagcg
    41041 atacgagggc cgcgccgatc tgggcaacac gcaacccggc gacggatcgc gtttccgggg
    41101 cagggggccc attcagatca ccggccgggc gaactaccgc tccttcgcag catgggccca
    41161 gaaactggac aggcgcgccc ctgacttcga atccgatacc gaggcggtca ataccgatcc
    41221 atgggaaggg ttgggcccca tctggtattg gtctaccggc aacccgacgc gcgcgagcct
    41281 gaacggcctt gccgacgcga acgacctgac catgatcacc cggcgcatca acggcggcac
    41341 caatgggctg gccgaccggc aggcgcgcta tgtgcgggct gccctggtgc tggccggcta
    41401 tggcgcaacc gaggtgcgac ggttccagaa agaggcgggg ctgacggctg acggcatcgc
    41461 ggggcccaag acgctggccg cgctgcacgc gaagctcaag gcaatgccgg tggtgcagtt
    41521 ctcggtgacg acgctgccaa gcgctggaac acccgccgcg ccgtcagcgg gcatcatcgc
    41581 cgcgcttctg gcgcttttca agtccatgtt cggagggaag tgaccatgtt cctttacatc
    41641 cgcgtcgcgc tctacgtgtt cttcggctgg ctggccgggg cagggatcgg ctccatcgat
    41701 ccgacagggc aggtgttcag catcgagatt gaccggctgg ccgaatggct ggtgagcggc
    41761 cttggtatcg tcggcacctt cgcggcctcg cgcgtggcga agcgcatggg ggggcggaca
    41821 tgaccggcac agttatcgcc ctgcggggcg gcccgaccgg gcaaccggag cccaaccaag
    41881 cctgcatcga catgctggaa tcttggctgg aaatggcccg ttcaggcgaa ctgatcgggg
    41941 tggcgctggc cggtaactgc ttcgacggct gcgcgcgcta tggccttgct ggaaccgttg
    42001 gcggctattc gatgatcggg gcgttggaaa tcgctcgcgc tgaattggtc aatgtcgcgc
    42061 gaggcgaggc atgaccgcgt ggcttctcac catcctcggg gccatcgccg ccgctgcggc
    42121 tgcgttcctg cgcggccggt cacggggcag ggcggacgca caggcgcgag aggatgcggc
    42181 ctatcgtgag acaagggaaa ggatcgacca tgcgggcaat gacgtggaca gcgcttctga
    42241 cgctgatgtt gaccgccgct tgcgcgacca cgcaaagcga tagcgccgtg tgcgccggga
    42301 cggccgatgc agcgcgcgcc catgccgatg cgctgctgat cgacggcggc ccgctgagca
    42361 agcgcacggg gctggtgctg ctggacaagc gcgcggcagg gtgcggaaaa taaaaaccgg
    42421 ccccgaagga ccggctttcg tggcggaaat cagcgcgggc cgcagcccgt ggaaatcctc
    42481 cgtgtgcaaa ctgagtattc cataaatcgc ggcccgcatc aaggcagcgt cacccctgac
    42541 gccgggcgcg gtgctgcttc gccactgctg atgccattga tgtccctgtg aacgatgggc
    42601 tgcacggatc gaatgggccg ccttgcagcc aattgcgatc cgtcgcgaac atttccacgg
    42661 cctccgccag cgcgtcagca tgcgcccgct cgtcggatag ggcggcggtc agcctctcca
    42721 cctcggcgct gaggcgggcg agttcgtcgg cgatctcttc acggcgtttg ggtcgtagaa
    42781 ccacgttcgg gtttcgcaag agggcgatca ggtcgtcact catcgcgcat cctccgaaca
    42841 catagccacg atcattgccc atgcttcacg cctctgctgt gcggtttcgt gtcgccgcgt
    42901 gatccccgca tcgtcccggc cattgcggaa gccatggata taggccgggt gccgattgct
    42961 ggacggctcg gggctgtcag ggcgtctccc atcgtaatac ccgtggcagc attcagcatc
    43021 gatcgggtcg ggatagatgg cgtgccagtc gatctctttc atcgcgcgtc ctccggtggc
    43081 tggggaagag cgcagccgca aggccactcc gggcacgtct catcgaccgg cagcccgtcc
    43141 cattcgtcgc accagtgctt gtgctggcct gtcagcgtcc tgcctcgcca atgcaggcag
    43201 tcgcgctccc attcgtcgct catgtcctct ccttctcgtc gcgggggtgg tcggcaaggc
    43261 cgctgtgcag ccagtcggtc atgccggcgg gtttcgacgc gtaatgcccc gggcgccgct
    43321 ccatgtcggc ggcgagggcc atttggctac gcgcatactt ccggtgctga tcaggggtca
    43381 tcgactcaag cgccgatagc cgccaccaca ccgcaatcca gcgataccgc tccggcgccg
    43441 atccggcttt gcgccaccgc tcggccgcct cgaccattgc ttcgcggatt gtcagcgcgc
    43501 gcattgacgc ttcctttcct ctgcttccat ctgtgcggcc ttgatcctca gccgccggct
    43561 ttcggcatcg gggatagcga tggagagttg agcatgctca atggtcagtc ggatcacctc
    43621 tcggtgcgac atctcctgac ccgccatcgc ctcgatctcg cccaggcggc gcatcatcgc
    43681 gtcgatgcgc tcgatctctt cgcgatcctc acggctcatg gcgtcattcc tctgtggtgg
    43741 ggcgggactt gcgggtcggg cgcggggtga taatctgccg ttcccacgct cgcgattcgt
    43801 tcacgtttcg tctgtgggaa taaaatc
//
