# Supplementary material for: Characterization of the virome of Paracoccus spp. (Alphaproteobacteria) by combined in silico and in vivo approaches
Source: Sci Rep. 2019 May 27;9:7899. doi: 10.1038/s41598-019-44460-4 (PMC6536676; doi:10.1038/s41598-019-44460-4)
Supplement: Supplementary file 2 — Supplementary Dataset 1 [file 41598_2019_44460_MOESM2_ESM.zip › vB_PdeS_PD10.gbk]

LOCUS       NZ_PPGA01000004        43418 bp    DNA              UNK 01-JAN-1980
DEFINITION  Paracoccus denitrificans strain ISTOD1 IIFCABNI_4, whole genome
            shotgun sequence.
ACCESSION   NZ_PPGA01000004
VERSION     NZ_PPGA01000004.1
KEYWORDS    .
SOURCE      .
  ORGANISM  .
            .
FEATURES             Location/Qualifiers
     repeat_region   1..29
                     /note="attachment site in tRNA-Arg(TCT) and the beggining
                     of hypothetical protein encoding gene 29/29 nt
                     CTGGCGGGGTCGCCATTCTATCAAAAAAT"
     gene            complement(40..1158)
                     /locus_tag="pd10_p01"
                     /locus_tag="C2D73_RS07485"
     CDS             complement(40..1158)
                     /note="Site-specific recombinase XerD based on COG4974"
                     /product="phage tyrosine integrase"
                     /COG="COG4974"
                     /locus_tag="pd10_p01"
                     /locus_tag="C2D73_RS07485"
                     /protein_id="WP_104491974.1"
     gene            complement(1128..1364)
                     /locus_tag="pd10_p02"
                     /locus_tag="C2D73_RS07490"
     CDS             complement(1128..1364)
                     /note="putative excisionase based on Helix-turn-helix
                     domain pfam12728 (e-6)"
                     /product="DNA-binding protein"
                     /locus_tag="pd10_p02"
                     /locus_tag="C2D73_RS07490"
                     /protein_id="WP_104491976.1"
     gene            complement(1364..3574)
                     /locus_tag="pd10_p03"
                     /locus_tag="C2D73_RS07495"
     CDS             complement(1364..3574)
                     /note="Site-specific DNA-cytosine methylase based on
                     COG0270, putative Type II cytosine-5 DNA methyltransferase
                     of unknown recognition sequencebased on REBASE"
                     /product="DNA (cytosine-5-)-methyltransferase"
                     /COG="COG0270"
                     /locus_tag="pd10_p03"
                     /locus_tag="C2D73_RS07495"
                     /protein_id="WP_104491978.1"
     gene            complement(3571..3822)
                     /locus_tag="pd10_p04"
                     /locus_tag="C2D73_RS07500"
     CDS             complement(3571..3822)
                     /note="hypothetical protein"
                     /product="hypothetical protein"
                     /locus_tag="pd10_p04"
                     /locus_tag="C2D73_RS07500"
                     /protein_id="WP_104491980.1"
     gene            complement(3815..4066)
                     /locus_tag="pd10_p05"
                     /locus_tag="C2D73_RS07505"
     CDS             complement(3815..4066)
                     /note="hypothetical protein"
                     /product="hypothetical protein"
                     /locus_tag="pd10_p05"
                     /locus_tag="C2D73_RS07505"
                     /protein_id="WP_104491982.1"
     gene            complement(4066..4509)
                     /locus_tag="pd10_p06"
                     /locus_tag="C2D73_RS07510"
     CDS             complement(4066..4509)
                     /note="hypothetical protein"
                     /product="hypothetical protein"
                     /locus_tag="pd10_p06"
                     /locus_tag="C2D73_RS07510"
                     /protein_id="WP_104491985.1"
     gene            complement(4499..4705)
                     /locus_tag="pd10_p07"
                     /locus_tag="C2D73_RS07515"
     CDS             complement(4499..4705)
                     /note="hypothetical protein"
                     /product="hypothetical protein"
                     /locus_tag="pd10_p07"
                     /locus_tag="C2D73_RS07515"
                     /protein_id="WP_104491987.1"
     gene            complement(4705..4992)
                     /locus_tag="pd10_p08"
                     /locus_tag="C2D73_RS07520"
     CDS             complement(4705..4992)
                     /note="hypothetical protein"
                     /product="hypothetical protein"
                     /locus_tag="pd10_p08"
                     /locus_tag="C2D73_RS07520"
                     /protein_id="WP_104491989.1"
     gene            complement(4985..5626)
                     /locus_tag="pd10_p09"
                     /locus_tag="C2D73_RS07525"
     CDS             complement(4985..5626)
                     /note="weak hits to pfam14354 - Restriction alleviation
                     protein Lar and cd11533 - Nucleoside Triphosphate
                     Pyrophosphohydrolase (EC 3.6.1.8), both e-3"
                     /product="hypothetical protein"
                     /locus_tag="pd10_p09"
                     /locus_tag="C2D73_RS07525"
                     /protein_id="WP_104491991.1"
     gene            complement(5623..5910)
                     /locus_tag="pd10_p10"
                     /locus_tag="C2D73_RS07530"
     CDS             complement(5623..5910)
                     /note="hypothetical protein"
                     /product="hypothetical protein"
                     /locus_tag="pd10_p10"
                     /locus_tag="C2D73_RS07530"
                     /protein_id="WP_104491993.1"
     gene            complement(5973..6956)
                     /locus_tag="pd10_p11"
                     /locus_tag="C2D73_RS07535"
     CDS             complement(5973..6956)
                     /note="Uncharacterized conserved protein (DUF2303) based
                     on pfam10065; putative replication protein"
                     /product="hypothetical protein"
                     /locus_tag="pd10_p11"
                     /locus_tag="C2D73_RS07535"
                     /protein_id="WP_104491996.1"
     gene            complement(6969..7340)
                     /locus_tag="pd10_p12"
                     /locus_tag="C2D73_RS07540"
     CDS             complement(6969..7340)
                     /note="hypothetical protein"
                     /product="hypothetical protein"
                     /locus_tag="pd10_p12"
                     /locus_tag="C2D73_RS07540"
                     /protein_id="WP_104491998.1"
     gene            complement(7472..7621)
                     /locus_tag="pd10_p13"
     CDS             complement(7472..7621)
                     /note="hypothetical protein"
                     /product="hypothetical protein"
                     /locus_tag="pd10_p13"
     gene            complement(7618..7989)
                     /locus_tag="pd10_p14"
                     /locus_tag="C2D73_RS07545"
     CDS             complement(7618..7989)
                     /note="hypothetical protein"
                     /product="hypothetical protein"
                     /locus_tag="pd10_p14"
                     /locus_tag="C2D73_RS07545"
                     /protein_id="WP_104492001.1"
     gene            complement(7986..8480)
                     /locus_tag="pd10_p15"
                     /locus_tag="C2D73_RS07550"
     CDS             complement(7986..8480)
                     /note="hypothetical protein"
                     /product="hypothetical protein"
                     /locus_tag="pd10_p15"
                     /locus_tag="C2D73_RS07550"
                     /protein_id="WP_104492003.1"
     gene            complement(9213..9482)
                     /locus_tag="pd10_p16"
     CDS             complement(9213..9482)
                     /note="hypothetical protein"
                     /product="hypothetical protein"
                     /locus_tag="pd10_p16"
     gene            complement(9498..10130)
                     /locus_tag="pd10_p17"
                     /locus_tag="C2D73_RS07555"
     CDS             complement(9498..10130)
                     /note="Phage repressor protein C, contains Cro/C1-type HTH
                     and peptisase s24 domains based on COG2932"
                     /product="phage repressor protein"
                     /COG="COG2932"
                     /protein_id="WP_104492006.1"
                     /locus_tag="pd10_p17"
                     /locus_tag="C2D73_RS07555"
     gene            10212..10436
                     /locus_tag="pd10_p18"
                     /locus_tag="C2D73_RS07560"
     CDS             10212..10436
                     /note="Transcriptional regulator, contains XRE-family HTH
                     domain based on COG1396"
                     /product="phage Xre-family transcirptional regulator"
                     /COG="COG1396"
                     /locus_tag="pd10_p18"
                     /locus_tag="C2D73_RS07560"
                     /protein_id="WP_104492008.1"
     gene            10517..10777
                     /locus_tag="pd10_p19"
                     /locus_tag="C2D73_RS07565"
     CDS             10517..10777
                     /note="hypothetical protein"
                     /product="hypothetical protein"
                     /locus_tag="pd10_p19"
                     /locus_tag="C2D73_RS07565"
                     /protein_id="WP_072462877.1"
     gene            10850..11578
                     /locus_tag="pd10_p20"
                     /locus_tag="C2D73_RS07570"
     CDS             10850..11578
                     /note="weak HNH endonuclease pfam13392 (e-4) and NUMOD4
                     motif pfam07463 (e-6)"
                     /product="hypothetical protein"
                     /locus_tag="pd10_p20"
                     /locus_tag="C2D73_RS07570"
                     /protein_id="WP_104492010.1"
     gene            11575..12288
                     /locus_tag="pd10_p21"
                     /locus_tag="C2D73_RS07575"
     CDS             11575..12288
                     /note="hypothetical protein"
                     /product="hypothetical protein"
                     /locus_tag="pd10_p21"
                     /locus_tag="C2D73_RS07575"
                     /protein_id="WP_104492012.1"
     gene            12290..12508
                     /locus_tag="pd10_p22"
     CDS             12290..12508
                     /note="hypothetical protein"
                     /product="hypothetical protein"
                     /locus_tag="pd10_p22"
     gene            12505..12723
                     /locus_tag="pd10_p23"
                     /locus_tag="C2D73_RS07580"
     CDS             12505..12723
                     /note="hypothetical protein"
                     /product="hypothetical protein"
                     /locus_tag="pd10_p23"
                     /locus_tag="C2D73_RS07580"
                     /protein_id="WP_104492014.1"
     gene            12720..13421
                     /locus_tag="pd10_p24"
                     /locus_tag="C2D73_RS07585"
     CDS             12720..13421
                     /note="hypothetical protein"
                     /product="hypothetical protein"
                     /locus_tag="pd10_p24"
                     /locus_tag="C2D73_RS07585"
                     /protein_id="WP_104492016.1"
     gene            13418..13600
                     /locus_tag="pd10_p25"
                     /locus_tag="C2D73_RS07590"
     CDS             13418..13600
                     /note="hypothetical protein"
                     /product="hypothetical protein"
                     /locus_tag="pd10_p25"
                     /locus_tag="C2D73_RS07590"
                     /protein_id="WP_104492018.1"
     gene            13597..13881
                     /locus_tag="pd10_p26"
                     /locus_tag="C2D73_RS07595"
     CDS             13597..13881
                     /note="hypothetical protein; hit to Mycobacterium Phage
                     Nigel p53"
                     /product="hypothetical protein"
                     /locus_tag="pd10_p26"
                     /locus_tag="C2D73_RS07595"
                     /protein_id="WP_104492020.1"
     gene            13878..14498
                     /locus_tag="pd10_p27"
                     /locus_tag="C2D73_RS07600"
     CDS             13878..14498
                     /note="hypothetical protein"
                     /product="hypothetical protein"
                     /locus_tag="pd10_p27"
                     /locus_tag="C2D73_RS07600"
     gene            14745..15347
                     /locus_tag="pd10_p28"
                     /locus_tag="C2D73_RS07605"
     CDS             14745..15347
                     /note="hypothetical protein"
                     /product="hypothetical protein"
                     /locus_tag="pd10_p28"
                     /locus_tag="C2D73_RS07605"
                     /protein_id="WP_104492025.1"
     gene            15344..15985
                     /locus_tag="pd10_p29"
                     /locus_tag="C2D73_RS07610"
     CDS             15344..15985
                     /note="hypothetical protein"
                     /product="hypothetical protein"
                     /locus_tag="pd10_p29"
                     /locus_tag="C2D73_RS07610"
                     /protein_id="WP_104492027.1"
     gene            16078..16800
                     /locus_tag="pd10_p30"
                     /locus_tag="C2D73_RS07615"
     CDS             16078..16800
                     /note="e-4 hit to Bacillus thuringiensis delta-Endotoxin,
                     middle domain pfam09131"
                     /product="hypothetical protein"
                     /locus_tag="pd10_p30"
                     /locus_tag="C2D73_RS07615"
                     /protein_id="WP_104492029.1"
     gene            16893..17591
                     /locus_tag="pd10_p31"
                     /locus_tag="C2D73_RS07620"
     CDS             16893..17591
                     /note="Phage DNA packaging protein, Nu1 subunit of
                     terminase based on COG4220"
                     /product="phage terminase small subunit Nu1"
                     /COG="COG4220"
                     /locus_tag="pd10_p31"
                     /locus_tag="C2D73_RS07620"
     gene            17608..19788
                     /locus_tag="pd10_p32"
                     /locus_tag="C2D73_RS07625"
     CDS             17608..19788
                     /note="Phage terminase, large subunit GpA based on
                     COG5525"
                     /product="phage terminase lasrge subunit GpA"
                     /COG="COG5525"
                     /locus_tag="pd10_p32"
                     /locus_tag="C2D73_RS07625"
                     /protein_id="WP_104492034.1"
     gene            19788..19988
                     /locus_tag="pd10_p33"
                     /locus_tag="C2D73_RS07630"
     CDS             19788..19988
                     /note="hypothetical protein"
                     /product="hypothetical protein"
                     /protein_id="WP_072462889.1"
                     /locus_tag="pd10_p33"
                     /locus_tag="C2D73_RS07630"
     gene            19990..21489
                     /locus_tag="pd10_p34"
                     /locus_tag="C2D73_RS07635"
     CDS             19990..21489
                     /note="Bacteriophage capsid protein based on COG5511,
                     phage portal protein, lambda family based on pfam05136 and
                     TIGR01539"
                     /product="phage portal protein"
                     /COG="COG5511"
                     /locus_tag="pd10_p34"
                     /locus_tag="C2D73_RS07635"
                     /protein_id="WP_104492036.1"
     gene            21482..23563
                     /locus_tag="pd10_p35"
                     /locus_tag="C2D73_RS07640"
     CDS             21482..23563
                     /note="ATP-dependent protease ClpP, protease subunit -
                     COG0740, cd07016, pfam00574, Mu-like prophage major head
                     subunit gpT - pfam10124 (e-5)"
                     /product="putative phused phage protease and major capsid
                     protein"
                     /COG="COG0740"
                     /locus_tag="pd10_p35"
                     /locus_tag="C2D73_RS07640"
                     /protein_id="WP_104492038.1"
     gene            23648..23998
                     /locus_tag="pd10_p36"
                     /locus_tag="C2D73_RS07645"
     CDS             23648..23998
                     /note="Predicted phage recombinase, RecA/RadA family based
                     on COG5471"
                     /product="predicted RecA/RadA family phage recombinase"
                     /COG="COG5471"
                     /locus_tag="pd10_p36"
                     /locus_tag="C2D73_RS07645"
                     /protein_id="WP_104492041.1"
     gene            23998..24321
                     /locus_tag="pd10_p37"
                     /locus_tag="C2D73_RS07650"
     CDS             23998..24321
                     /note="hypothetical protein"
                     /product="hypothetical protein"
                     /locus_tag="pd10_p37"
                     /locus_tag="C2D73_RS07650"
                     /protein_id="WP_104492289.1"
     gene            24323..24745
                     /locus_tag="pd10_p38"
                     /locus_tag="C2D73_RS07655"
     CDS             24323..24745
                     /note="hypothetical protein"
                     /product="hypothetical protein"
                     /locus_tag="pd10_p38"
                     /locus_tag="C2D73_RS07655"
                     /protein_id="WP_104492043.1"
     gene            24782..25189
                     /locus_tag="pd10_p39"
                     /locus_tag="C2D73_RS07660"
     CDS             24782..25189
                     /note="hypothetical protein"
                     /product="hypothetical protein"
                     /locus_tag="pd10_p39"
                     /locus_tag="C2D73_RS07660"
                     /protein_id="WP_104492046.1"
     gene            25192..25527
                     /locus_tag="pd10_p40"
                     /locus_tag="C2D73_RS07665"
     CDS             25192..25527
                     /note="hypothetical protein"
                     /product="hypothetical protein"
                     /locus_tag="pd10_p40"
                     /locus_tag="C2D73_RS07665"
                     /protein_id="WP_104492048.1"
     gene            25587..25838
                     /locus_tag="pd10_p41"
                     /locus_tag="C2D73_RS07670"
     CDS             25587..25838
                     /note="hypothetical protein"
                     /product="hypothetical protein"
                     /locus_tag="pd10_p41"
                     /locus_tag="C2D73_RS07670"
                     /protein_id="WP_104492050.1"
     gene            complement(25801..26163)
                     /locus_tag="pd10_p42"
                     /locus_tag="C2D73_RS07675"
     CDS             complement(25801..26163)
                     /note="hypothetical protein"
                     /product="hypothetical protein"
                     /locus_tag="pd10_p42"
                     /locus_tag="C2D73_RS07675"
                     /protein_id="WP_104492053.1"
     gene            26263..28455
                     /locus_tag="pd10_p43"
                     /locus_tag="C2D73_RS07680"
     CDS             26263..28455
                     /note="Phage-related protein based on COG5412 (e-4)"
                     /product="phage tail-tape measure protein"
                     /locus_tag="pd10_p43"
                     /locus_tag="C2D73_RS07680"
                     /protein_id="WP_104492055.1"
     gene            28452..29111
                     /locus_tag="pd10_p44"
                     /locus_tag="C2D73_RS07685"
     CDS             28452..29111
                     /note="hypothetical protein"
                     /product="hypothetical protein"
                     /locus_tag="pd10_p44"
                     /locus_tag="C2D73_RS07685"
                     /protein_id="WP_104492057.1"
     gene            29108..29695
                     /locus_tag="pd10_p45"
                     /locus_tag="C2D73_RS07690"
     CDS             29108..29695
                     /note="hypothetical protein"
                     /product="hypothetical protein"
                     /locus_tag="pd10_p45"
                     /locus_tag="C2D73_RS07690"
                     /protein_id="WP_104492059.1"
     gene            29695..30114
                     /locus_tag="pd10_p46"
                     /locus_tag="C2D73_RS07695"
     CDS             29695..30114
                     /note="hypothetical protein"
                     /product="hypothetical protein"
                     /locus_tag="pd10_p46"
                     /locus_tag="C2D73_RS07695"
                     /protein_id="WP_104492061.1"
     gene            30101..30478
                     /locus_tag="pd10_p47"
                     /locus_tag="C2D73_RS07700"
     CDS             30101..>30478
                     /note="hypothetical protein"
                     /product="hypothetical protein"
                     /locus_tag="pd10_p47"
                     /locus_tag="C2D73_RS07700"
     gene            30485..32278
                     /locus_tag="pd10_p48"
                     /locus_tag="C2D73_RS07705"
     CDS             30485..32278
                     /note="hypothetical protein"
                     /product="hypothetical protein"
                     /locus_tag="pd10_p48"
                     /locus_tag="C2D73_RS07705"
                     /protein_id="WP_104492291.1"
     gene            32291..32935
                     /locus_tag="pd10_p49"
                     /locus_tag="C2D73_RS07710"
     CDS             32291..32935
                     /note="hypothetical protein"
                     /product="hypothetical protein"
                     /locus_tag="pd10_p49"
                     /locus_tag="C2D73_RS07710"
                     /protein_id="WP_104492064.1"
     gene            32932..34947
                     /locus_tag="pd10_p50"
                     /locus_tag="C2D73_RS07715"
     CDS             32932..34947
                     /note="similar to few proteins from Pseudomonas phages;
                     SGNH_hydrolase, or GDSL_hydrolase, is a diverse family of
                     lipases and esterases - cd00229, GDSL-like
                     Lipase/Acylhydrolase family - pfam13472"
                     /product="SGNH/GDSL hydrolase family protein"
                     /locus_tag="pd10_p50"
                     /locus_tag="C2D73_RS07715"
                     /protein_id="WP_104492066.1"
     gene            34947..35732
                     /locus_tag="pd10_p51"
                     /locus_tag="C2D73_RS07720"
     CDS             34947..35732
                     /note="hypothetical protein"
                     /product="hypothetical protein"
                     /locus_tag="pd10_p51"
                     /locus_tag="C2D73_RS07720"
                     /protein_id="WP_104492068.1"
     gene            35826..36104
                     /locus_tag="pd10_p52"
                     /locus_tag="C2D73_RS07725"
     CDS             35826..36104
                     /note="putative phage holin based on TMHMM transmembrane
                     helix"
                     /product="putative phage holin"
                     /locus_tag="pd10_p52"
                     /locus_tag="C2D73_RS07725"
                     /protein_id="WP_104492070.1"
     gene            36214..36888
                     /locus_tag="pd10_p53"
     CDS             36214..36888
                     /note="hypothetical protein"
                     /product="hypothetical protein"
                     /locus_tag="pd10_p53"
     gene            37151..37783
                     /locus_tag="pd10_p54"
                     /locus_tag="C2D73_RS07730"
     CDS             37151..37783
                     /note="N-acetylmuramoyl-L-alanine amidase - pfam01510,
                     Peptidoglycan recognition proteins - cd06583"
                     /product="N-acetylmuramoyl-L-alanine amidase"
                     /locus_tag="pd10_p54"
                     /locus_tag="C2D73_RS07730"
                     /protein_id="WP_104492072.1"
     gene            37798..38193
                     /locus_tag="pd10_p55"
                     /locus_tag="C2D73_RS07735"
     CDS             37798..38193
                     /note="hypothetical protein"
                     /product="hypothetical protein"
                     /locus_tag="pd10_p55"
                     /locus_tag="C2D73_RS07735"
                     /protein_id="WP_104492074.1"
     gene            38193..38312
                     /locus_tag="pd10_p56"
     CDS             38193..38312
                     /note="hypothetical protein"
                     /product="hypothetical protein"
                     /locus_tag="pd10_p56"
     gene            38425..39090
                     /locus_tag="pd10_p57"
                     /locus_tag="C2D73_RS07740"
     CDS             38425..39090
                     /note="Putative SOS response-associated peptidase YedK
                     based on COG2135, SOS response associated peptidase (SRAP)
                     - pfam02586"
                     /product="Putative SOS response-associated peptidase YedK"
                     /COG="COG2135"
                     /locus_tag="pd10_p57"
                     /locus_tag="C2D73_RS07740"
                     /protein_id="WP_104492077.1"
     gene            complement(39087..40289)
                     /locus_tag="pd10_p58"
                     /locus_tag="C2D73_RS07745"
     CDS             complement(39087..40289)
                     /note="Nucleotidyltransferase/DNA polymerase involved in
                     DNA repair based on COG0389, Y-family of DNA polymerases -
                     cd00424"
                     /product="UMUC-like DNA-repair protein"
                     /COG="COG0389"
                     /locus_tag="pd10_p58"
                     /locus_tag="C2D73_RS07745"
                     /protein_id="WP_104492079.1"
     gene            40362..40694
                     /locus_tag="pd10_p59"
                     /locus_tag="C2D73_RS07750"
     CDS             40362..40694
                     /note="hypothetical protein"
                     /product="hypothetical protein"
                     /locus_tag="pd10_p59"
                     /locus_tag="C2D73_RS07750"
                     /protein_id="WP_104492082.1"
     gene            40691..40954
                     /locus_tag="pd10_p60"
                     /locus_tag="C2D73_RS07755"
     CDS             40691..40954
                     /note="hypothetical protein"
                     /product="hypothetical protein"
                     /locus_tag="pd10_p60"
                     /locus_tag="C2D73_RS07755"
                     /protein_id="WP_104492084.1"
BASE COUNT     7110 a  13009 c  13814 g   7279 t
ORIGIN
        1 ctggcggggt cgccattcta tcaaaaaatg ctttaaatat caggcgctag acgcccggtt
       61 tccattctgg gtctgatcgg tttccaattt ctgttcctga tccgccccgg agaggattcg
      121 ttttcggtcg gcagccttgc tgtaacgctg cacttcggac aggctctcgt gacccgtcca
      181 ggctgcgatc tgatgcgccg tcgccccggc ctcggccagc gccatcgcgc gggatttacg
      241 caacccgtgg gccgattttc ccttgacgcc ggcatcagcc gcagcgccgg cgaaccagct
      301 gctgaacgcc ttttcagacc tggctttgcc ctgcgccgtc accagccatg tcatgtggcg
      361 cggggcttgg gcgatggcct ctttcaacgc gtccagatcg gcctgcatgc ctatggcaaa
      421 gccgggcagg gtgcgattga acggcacaga aacctctccc ccggtctttc gctgcctgaa
      481 cgtcagccac ccgtccttgc tgaccatgcc cgggccgatc ctgacggcat ccgatgcgcg
      541 cgcggcggtc cagtaaatca gttccatggc aagcctctgc ggtgaggtca tgggccagcg
      601 cttgcggaac ttctcgatct cgttcggcaa ccagggtttg aagccgtcgc ttttcgctgt
      661 cgcaatcttg tcgacctcgg cagacgggtc ttgcgcgatc agccgattcc tcttcgccca
      721 ggtgcagagg catctccaag ctttccggcg gttgttggcc gggtgcggcg cgagcttgga
      781 gatatccgcc tcgatatgcg aggcgcgcag atccacgagc ctcgcgtttc cccaggtatc
      841 ggcgatgtgg ctcaggtgcc gtcgccgctg ttgctgcgtc gtcgtggcca tgccggtgaa
      901 atcagcgctg cgctgatagc tgatgatcgc ggcggcaatg ctgccgttcg ccaccggccg
      961 accctttcgc tcgggggctg aggcagccag cgcggcggca taggccatca ggaactcagg
     1021 gctgttcttc gggccgtcgg gcaggcggac aagtttgtga cctggcacgg ccagataggt
     1081 gaactgccgg ccgttgcctt tggtgatggt cttgacgtgc ttcagcttca ccgcattgct
     1141 cgcaggattt cgtcgcatgt gttcacgccc tcgacatccc ctccctctat gggcaggccc
     1201 gaggcatatt cgtcaagcgc caacctgtcg taaagccgct tcccacccag catccgacgg
     1261 ggcaggccga ggccgcgcaa cgtggtctcg ctgatcccga ggtaatgcgc agcctccggt
     1321 gcaggcagaa gtcgcggcgc aaaagctggc tcgtgcttac ccatcacgcc atcctcctct
     1381 cttcctcaat cgcaatgtgc tggcagttcg cgccgacgat ggcggcggcg atgggcgggc
     1441 agacgctgtt gccgcagcaa ctgacctgca cgtccttggc aaagggaacg aaccgcggcc
     1501 cgccgttgtg gccgaggttg tcccagcccg atccgacctc ccagacgccc tcaatgacat
     1561 agtcgtccgg gaagccctgg gcgcggaaca gttcgcgcgg ggtcagcatc cgcatgccga
     1621 tgtcgatcac gacataggtc acgccctcga cctccagcgt gacgaactcg ccgccgtccc
     1681 agacgccatg ctcgcgcagg aactcggcca cctggcgggc gcgggcatga tgctcgggcg
     1741 cgaagggcgg tgcggccagc tcggcctgca tgtgcgccat ccggtccttg accgtgatgg
     1801 tgtgcatcgg ctcgtccgtc cgcgcgccgt cgccggtgcc gtagtatttg gcgaagaacg
     1861 ccgcgaccgg ggtctggtgg ctgcccgagg cggcgatggt gctgatcggg tcgcgcaaat
     1921 cgtggccagc gtgcgcctcc atgcgcggcc cgccgttctg ctgggcgagg aacgcggaca
     1981 cgggatagtg cttaaccccg cccgcaacca ccgtattgag cggggcgcac acgtccagcg
     2041 ccctgggctt ctgcccggcc cgttcgccat tgccgacatg caccatggtc gcggcgatca
     2101 ggctgttctg gtctttcttc gaggcgcaga tcgtgtggtg cggatccgcg accgagcggt
     2161 tgccgccgcc ctgctgggca taggtcagca ctggggcgac cagggcatgc cggttctcga
     2221 cggtgaccgt gcgcagcggc tcgaccagat cggccgcgcg ttcggaacgg ccgccaccat
     2281 ggccgtagaa ggtggccaga tagggggaga ccaaggcatg agacttgccg ccggccgtga
     2341 tcgtcccaag ctgatcggtc aggggcttgc tgccgaagcc ccagcgcttc gcgccggttt
     2401 tcgaggtttc accatgtccg agctcggcca gatagggcgc cagcatcccc agaggcgcgg
     2461 cgccgcccgg cttcttgatc cagctgttcg cggtgatcgt cgccatgggg tcgcgcaggt
     2521 cctgcccggt cgcgccgccg ttgaagcgct ggatgctggg agcgaccaga acgctgtgcc
     2581 cgccgccggc cagcaccgtc ggatgcgggg ccgtgatcgg gctgtcgcgc cgatccgtcc
     2641 ctttcaggct catcatgctg ggcaccacga cggccttttc gccgcggtgc gccccggtga
     2701 tcgtcctgaa cggctcggcc gcattctcga cccggccgcc atgggtcagg ttcaccagga
     2761 acggatcctg cgattcgatc acatagcggc ccatgccgcg cgccacgcgc gccatcgtgt
     2821 tcttggccag cggccgcacg gcgcgcaggc cgtgcttggc catgacctcg gccgaggtgt
     2881 cgaagatcga cgggcacggc agggaccagt cgatgcaggt atgcgcaccg acccaaggca
     2941 gaagcttgcc cttgcggacc tctttcgatt tggggtcgcc gtgcgtcggc ttcggccaga
     3001 cgatggggcg accgtcgcgc cgcgcgatca ggaaccagcg cttgcggatc gtcggagcgc
     3061 catagtcgca ggcgcgcaac tcgcgccact ggacccggta tccggccttc ttcagccgtt
     3121 tcagccagag gtcgaaggtg acgcccgcca gttccttgat cggctggcca tcgtcatcaa
     3181 ccggccccca agtcacgaac tcctcgacgt tctccatgca gatcacgtcg ggtttggcga
     3241 actcggccca tttgaccacg acccatgcca ggtcacggat attgcggtcg cgaggcgcgc
     3301 cgcccttggc cttcgagaaa tgcttgcaat cgggcgaggc ccagagcagc ccgacatgcc
     3361 ggcccttcgt gacggccagc ggctcaacgt cccagatgtt gctgtccaga tgcagcgtct
     3421 cggggtgatt ggccgcgtgc agcgccagcg ccttggcact gtggttgatg gccacgtcgg
     3481 gcgagcggcc caaggccatc tcgatcccgg tggacgcccc accgccgccg gcgaagctgt
     3541 cgatgatcag gggaaggtct ggctggaagg tcattcccca tccccctcga tcgccttcgg
     3601 ctggctgaca ttgcgcgccg ccgcctcgat ggtcttcacc gcctgcatgt agagacgaac
     3661 gccgttgaac atctgctttg ccagcgcagc gcgggcgagc gcctcgctcg ggctgatccg
     3721 accgtcgcgc agctgctgga gatccttggc gagcccgagg atgacatttc gcagccccag
     3781 gctgtccgcg accggcgtgc tgacatagtc ccgctcagcc atagcgagcc tcctgataga
     3841 tattctgatt ggcttcgtcg gccagcgcac cggccagtgc ggcgatctgc ttggcgatcc
     3901 gcatgtcggg attccgggtg attggacccg tgcgataggc gtattgctcg catgcccagc
     3961 agatcggcgg atagtccgtc tgcgtggggt cttgccattg cagcggccgc tgcttgccgc
     4021 agatcgcgca ttcgaagggg tcggggcggg gcggatagat cggcatcagg cccggccctc
     4081 cgcagccccg ccgccgccaa cagcaagacg gacgcgcgcc gctcggcaga agtccttgaa
     4141 gctgacctcg cagcagccat cggtgacgtc cagccacttt ctgtatcggg ccttgctggg
     4201 gctggtcgcg acacagggca tctccatgcc gtcccagatc acaacataga gccggaactg
     4261 gtcgccgatc tcgcgcaggt ggtcgcgtag cgcctcccga cctgcgcgag tgacgaagaa
     4321 ccattgcagc ttgccatcgc ttccgccggc gcgccaatgc ggcgatgctg ccatttcctc
     4381 ggcggcccgg ctcccgaccg acgccgcgaa atggtcccgg tatgtctggg ccagcggatt
     4441 gaccggccgc cccagcgcat ggtcgatgcg atccatggcc ttgtcttcca ggtagcggtt
     4501 aacctgcatg gctatcctcc tccgggcgga aaagcggatc atccccgccc aggtgggtat
     4561 tgatctgccg cttggcgtcg gccagcgtca gcgccatgcc gtgggcatcg gtctcctcgt
     4621 gcgtccattc atagggcgcg cccggcacct cggcctgacg gatcgcgatg ccgcggtgga
     4681 tgatggggag gatctggtca gccatcaccg ctctcccgcc aaaaccgccc ggtcatgttc
     4741 agcctgacgg tcggccgctg acgggaagaa cacccctgcg tgccggttca acacctcggc
     4801 caccttcagc atcgtctcct cgggatcgga ccacatgccc tgcggcatca ggagcagcgg
     4861 tgcacgcagg gggatggacg tgcgaccgtc tgccgtgcgg cgcggcttgt caccgcagta
     4921 gatggccaga gccccgcgcg tcgggatcgt gcaggacgtg ggcagcacgg tgaaatagtc
     4981 gtcgtcagcc attatcccgg ccctccgcct gcgcacgcaa ctccggatcg agcggatcaa
     5041 gccccttctc ggcgcgccac ggctcgtagc aatgatcgcc gtccaggatc attcgcatcg
     5101 ccatgaccgc gacctgcacc gcctccttgc ggacccggtc cgcgccttcc tcgaaagtgg
     5161 ctgtagccaa ctcgccgacc tcctcgacca gcgcggcaaa ggtcacgttc ttgcccggga
     5221 atttcgcgcg ggcgcgggtc agttcggcga ggatttcgcc ggccagggtt tcctcgcgtg
     5281 ttgcgacccg cgtctcctgc acgtccctgc cgcgctcggg ctggggcggg tgggcgtaga
     5341 gggggcgagc aatccagccc tcgggtagag ccttcggcgc atggaatgaa aatgaccacg
     5401 ttgcgccggg atatggttgg gtgatccatc ctaccggcac cgcctcttgc gcggtcgggg
     5461 ttgcggcctc gggctgcgcc gggacgtcca tcagattggc gtccgtcctg cattccgggc
     5521 aggcccggca cggctcgccg tcctcggcat cgagcgtggc gatcaacccg tcctcgtcgc
     5581 cttccccgcc gcagaacggg cagggcagaa gttctgtccc ggtcattgga attgcacccc
     5641 cgtgaccaga accgcgcgat catcctcggc ctggcagcgg caccacagtt cgtcgaactc
     5701 ggccgaggat tcgttggtgc gaatccagaa gcgcgtcacc tcgaaatcat cgaggtccag
     5761 atcgtcctcg gtatagccgg cataatattc ggcagcctcg atgatccgct cgcgcgtgat
     5821 cgtggcgggc tgaacgtcac cccaggcaaa gcaagcccaa ggttcgccat ccgcgtcggt
     5881 aaagaactca aggcgatgcg ctgtattcat cggtgcctcc tgacagctaa ccattcggga
     5941 tggcggcgcc gcagcgccgc gcaccggaat ggtcagtccg caccgatctc gggccggccc
     6001 atcatcaggg gcacgccggt ttcgccctga gcgtagtgca tcgcctcccg ggccgcgtcg
     6061 cgcagggcgg cgtcggggtt gtagatcgag gcgatgaact tcacgtccgc gcccgccttg
     6121 cgatacttga accgcacggc gagccggtaa agcgcgcctt cctcgaacac cgggatcgcg
     6181 atcatgaaca ggttcggcag cgtcaatggc tggccgtcag gatcacgatg ctcagtcagg
     6241 aactgcacct gcgactcgcc ggtgtcgcgg ttggtcttga cctcgatgtg cccgacctca
     6301 tggatcttca gctcgcgtga cagcaggttg atcgcggcat actgaccgaa ccgcccttgg
     6361 atcttggcgg cgatgtcgat catccgctgt tcccaagcct cgacctcacc gcccgcctgg
     6421 cccagcaacg caggcgtcgg gtcaagaaaa tcatcggcat tcgcctcgat gaactcgccg
     6481 aacacatcct tgtcgagcgc cttgccgtcg attgccgccc agcgtttcca ctgctcggca
     6541 accgggaagt tgtagaccgc ccggtgccgg ccatagttcg ccgccggatc gccggcctcg
     6601 ggcgcaacaa tcggcgcgcc ggagccgtga taatcgatca ccgaaatcag cttgggttcg
     6661 ggatggatct gaccgaacag tgccgtgtcg tcgcctttga agcgattggt ccatgcaatc
     6721 aggctgtcca gatcggccag gactgccttg ccggtgcgct ggagcggttt cagcgcctcc
     6781 atcaccgcgc gatgcttggc tgtcagatcc tcgacgcgca ggccctcggg cacggcgacg
     6841 ataaacggcg cctcgggcgt atccgcagtc ggcatgctga tcgactgaac ctcgctgagg
     6901 cggggcatct cggccagcag cgtctcggcg atgttcttcg gggtttcggt ggtcatgtga
     6961 actgtccttt actcggcggc gcgcagctcg cggcggccgt tgccggcgtc gcggatttcc
     7021 atgcgggctt gcgcgggatt gtgggtggtg atgccgccat cgccggtcat ccaggcgacg
     7081 gccttgcgct tgggcgattt gggcccgacg atcttgtcat ccatcgtcat ctgcgttgcg
     7141 ccgaagggat cgacggaaac gtcgatggtg atcgtgatct ttcccttggc ggtggtcgaa
     7201 tactgctgcg cgaagctgcg catctcgacg ttgttggcct cgatccgcga cagcaggtcg
     7261 ggcaggtaat cgccaccatc ggcaagcgac agcatctggt cgaggctgcg cagctgcggc
     7321 gcggaagatg gaatctccat agcgtcctct ttctgcaaag cccggaaccg ccgggcgcgg
     7381 tatgaaagca aaggcgctgg ccgccccggg cacgggaggg agggaggaac tcaagccaga
     7441 gcggccagcc agtgagggtg gcgacaagcc gtcaggccac ccattccgtt gcgcagaccg
     7501 gcacgggcac ggtccattcg cgcggatctc gattgtcgaa aaaacgcgcc agcatcgcag
     7561 cgctcagcag ccgggcctga tgactgcccc ggtgccggat ggcgaaatgc tgctgcatca
     7621 catcccctcc gacagaacga cccagcccgc ctcgcgagcc tgcacggcag taggcgacag
     7681 caggtacagc atcgcctttc cgtcgagctg cccgatcatc cacccgagcc ccagcccgaa
     7741 cagaaccacc gcgacaaccc aaatccagat gaacaccgca ccccaagcaa tcggccgacg
     7801 cccagaaccc gggccatcag cctcgggaac cccgtagatc acaaagggat tgccgccagg
     7861 cgcgaagtca tgaaccggaa ccccatcctg ccgccggtgc acggcgcgca ccgcgatctc
     7921 atccgcctcg gctgcagcgc ggcgccggcg agcgtccagg tccgggccgg tattgcgggc
     7981 ggggatcatg atgcaccccc ttccatcgcc gccatcgcta cgcggatggc atcggcatcg
     8041 aaacgaaaac gcgtggtgat ctcggtcgcc aagccaataa agttggccgg gtccggctcc
     8101 tcgccttccg cgatgcgcgt cacagccgcg aatttccacg cggcaccgac cagcagatag
     8161 gccacgagag aagcgccgac catcggcgcc gacccggcat cctcaaaccg catcgccagc
     8221 gtggtcgcaa aggcgtcgac cccagcggcc atgccatcga aaagcgccgc ctcgtcggca
     8281 ctggtaacga agccgggata gtccggccgc gcgtcatcat gcgtatcttg gggtgctgtc
     8341 gtcaccagag ttctcccagt cggcggggtg ccgacaaaaa gaaatttaca tagtgtgaat
     8401 ttcaggtcaa gcgagatttt cacattgtgt aaaatttgca gcagcattat cctgccgaca
     8461 gggtgggcga cgacgcgcac ccgccagcac cgggctgcgg cgcatgaaaa agcccgccgt
     8521 gggcgggcga caatcggtcc ttggacagag gcgcgaaaag gtgaagaatc gactcgcgga
     8581 atcagcggga tggcggcagc atcaggcgca tgaagcgcat catgtcacgt ccaattttat
     8641 acgttcttgg gttgtttgtg actgccgccc tttcaccatt catatcgcta cccgtggaaa
     8701 aggccttgga gcgggctggc atggatgacg gttcgtgggc gttcatggtt tctgggtggc
     8761 tctcatcgtg gcttcacacg tggtggttcc catacatgtg cggggcggta ttcggagtga
     8821 tagcctcccc gcttgttgct cgggctctag ctaatgaatt tgcgcggtcc aggccaccgg
     8881 cgtcacgatc ggccgtaggg ctcgcggacg tgccgctggg gccactggtc gcccctccgg
     8941 atctctcagg tttgccgttg gaatggcgag agaggatcga aaaccttgaa ctttataaac
     9001 cgtcgctgcg agatgatttc gacatggtct ttcaatcgtg ggttctgcga acgacaatgt
     9061 cggatgatgg gttttctatc tggccgatcc tacactacag aaaccgcagc atggtcccgt
     9121 tgcatataaa gacgatcgag tgcgcctggg cgctatcagg tgtgcaggtt gaagctggaa
     9181 gctctggatt tgtaaccccg gtcgggaagg agtcatcggc ttctgtgact ctgaaaaagg
     9241 ctagggttta caatgataaa cctcgtgatg ggtccgtcag gcttgcgctc ctttttagcc
     9301 gagacggcgc gcgcccttgt ttgatggatg ttcagattaa gttctgcatc actggcggct
     9361 tcccagaaag caaaatggtg gacaaggcgt tggagcctga gcaggaagtc gagactcgct
     9421 attgggtata tgacgacaaa aaatagtggt gccgtgaacg ctggcagctt gtcaggaagc
     9481 acagtgcgct taacctgcta tatccgctct accatctcgg ctggcaacgc cagcctaacc
     9541 cgtgccgccc attttatccg ctggttatgc ctggtctccg aggtagggtt aaggctgatc
     9601 aggtggaaca ggccgggttc atctccgcgc ttcacctgtt tcacccaagc attgccctcg
     9661 gcgtcctcga cgatgcaggg gcggcctatg tcctcctccg ggatgccctc attggtggcg
     9721 cgcgtgtaga acagcacgtc gcctggctga tacatcggca ccatggaatc gccttcgacc
     9781 tcaactgcaa cgataccgcg cggtgggccg tgccgcagca gctgtgccgg ggcagcaact
     9841 cggaatattc cgtccccttt cgggtaaggg tcttcgagtg gcacctgtgc gccggcaccg
     9901 acccgccccg ccactgcgat tggatacgga tcgtccgcga tcaattctga tggcgggatt
     9961 cgaaagatcc cagccgcgcc ctcaatgtaa tcggcgttca tccgccgctt gccgttctcc
    10021 aagccgttgt agagagagac ggatatgcca agtcgctcgg ccatctgctc ttgagtcagg
    10081 ccgtttgcgt cgcgcagttc tctgagtcgg aatctcatgg tgcgaggcat cgcatgctct
    10141 gcctgcggcc ggccagaaac acagtgtgaa aattcacttg atgtaaaatt cacactatgt
    10201 aaaacagaag catggacctg accgaacaca tcaaggctca cggcctttcc agggcgcaga
    10261 tatgcgaagc cgccggcatc tcccggggca tgctgagtct catcgaacga ggaaagcggc
    10321 gcatcggcac ggagcgggcg ctggcgtttg ctaacgccct gggcctgtcg atcgatgcag
    10381 tgcggccgga tttggctgat cttttcaatc cccccacctc cgaggacgca gcatgactgt
    10441 tcatcatccc gcgccctctt tccgttctgg tgatcgtcct tctgcacggg gacacaacag
    10501 cacaggatcc aaaggtatgt cttcccgaaa gttttccgca cgcgcgcagc ggctagaggt
    10561 gctgaccttc cggcagcatt tcaacaatgt ctggcagcgg atcatctgct ccagcttcga
    10621 gacgccggcc gatgcggcgg tgttcttcgg cgtcgatccg tccacggcgg aaaactggtt
    10681 cgagggtcgc aacgcgccgc agggctgggg cgtggcctgg ctgatttcgc atcccgagac
    10741 gcgcgaggcg accctcgcgg ccctggcggg tgcctgacat gcgcgcggtc cttcgatttc
    10801 tgaccgggct cgaacttcaa gccgcactgc acctcggcgc cgccggggaa tggtgggccg
    10861 ctcgcgcggc tcgtcgttac ggaaagtttt ccggaaaacc ttcccgaccg agggggcctt
    10921 gggatcaatg aacgcacccg tccgcatgcc ccttgcccat gtcgatgccg cggcctgccg
    10981 caagctgtgg gtggccgtgt tggccgagat gtggaacgtc gcgctgttcg acgggctggg
    11041 cgcgatcccg gccggcgtgg gcgaagtggc ggcggcggat cgctggttcg gctcgcgcga
    11101 tttccgcatg gtctgcgcgc ttgctggcct cgacgatgac aaggttctgg aggcctatcg
    11161 cagcgccaag accggcgatg cccggcctgc cggcatcttc gcgcgaaaga accgggtgcc
    11221 gcccagggtc ctgcctgtgt ccgaggttcc cgaggtctgg cgcgaggtca ggggtttccc
    11281 ggcctatgac gtgagcaatt tgggtagggt ccgctcctgg ctgcggcgcg gggtgagcag
    11341 cgaacgcatc atcgatcgcc agcgggcgcc gcgcatcctg cggggtgaga acgggatcga
    11401 gatccggcta tgcgacctgg acggcggctt ccattcgcgg cgcatccatc tgctggtgct
    11461 ggaagccttc gtcggccctg cgccccgcgg ggcctcgccg gtctggctgg acggaaaccg
    11521 ccgcaacaat accgccggca atctggcttg gtcggttagc cgcgaggtcg cggcatgatc
    11581 gaggcgattt ccggcagggg ggtgaaccgg gtccgtgccg tctgcgacgg ctgtggccgc
    11641 gaagatgtct tgccttgcga ctatctgaac cgatcgaggg gggcggtgcg accgaatgtc
    11701 ggccaggcgc acaagaagct gacccgacaa ggctgggccg tccgtggaga gaaactgcat
    11761 tgccccgcct gcgtcgctcg cgagcgggca gccgcacgtc tggaaaatga ggaaccgcag
    11821 gatatggcca aggctgccgt caaggaaaag accccgtccg aagagccgcc gcgcgagccc
    11881 ggctatcgca tgatcggcat gatctgcgac atgctgaacg tcgcttatga ccgtgcggcg
    11941 aagcgctaca ccaacccggc ggacaatgat cgcaccattg ctgaagcgat cggcgaaggc
    12001 tgcatgtggg gctgggtggc tcgcatccgc gaggcggaat atgggccgga tatgcgttgg
    12061 gccgagatcg acgcgatccg cacggagttg gcagcggcta tccgtgacgc gaatgcccgc
    12121 accgaaaagg ttgcggatga ggtcgatgcg cgcattcgcg aagcgggcgc gaccttcgag
    12181 gctgcggtgg aaacgatctc cgccgatctg gtcgcgcgca tcgaggcgct gcaaaagcgc
    12241 gtcaacgcgc tcgatccgtc gatcgggccg cggtcgggga aggtctgaca tgaccgcgcg
    12301 ttccaagccg ttttcccggg caataagtag ccatggtttt tccttccacg tggctgctgt
    12361 ggtgccgctg tttgtgcgag tgcagcggct tcacccgcag ggcgactcgt tggcgcgagt
    12421 cgccctgcaa cacttagtat ccggcaccag gcctcgtggg gtccatcggg atatgctggg
    12481 gataaggcat ggggagatgg tggcatgacg caggatcaac gccatctctt cgattccatg
    12541 gctgccctct gggaggaggc cttggcgcat gagggcaggc cggaagatgc gatcgctttg
    12601 ctggccgatg cctgcgccta tgggctgaac gagggtgatt tcgatcctcg accaatagtc
    12661 gatcgccttc atgcgtcatt ctcttcgctg catttcgcca agcatgttgg gtttcggcaa
    12721 tgaccgcgcc ctccgccaag ccgcttttcc gggccatcag cggccagggt gcgacggtca
    12781 aagagccgct gccgctgatg cctgaggccc cgatccatgt ccggcctcgt ggcgaggtgc
    12841 gccgtgccga ggatttctat ccgacaggcc agccggaagc cgtgcgcggc ttgctcgccc
    12901 gcgacggcgc ccggattcgg gaatgcggcg gcgtctggga accagcctgc ggcgacgggg
    12961 cgctggtgcg cgagatccgc gccgccggca tcgcctgcca tgcgtccgac ctgatcgacc
    13021 gcggctgcga ggatgcgatc atcggcgatt tctattcctt cgaccgcagc ccggcgcgcg
    13081 cgatcatcac caatccgcca ttctgcgaga tcaacgcgcg ggacggccac ggtcgctggc
    13141 tgcgccacac gctggacatg ccgggctggg attatctcgc gctgctgctg tcctgggact
    13201 ggcccgcggc tcgggccaac gggctcgggg cgctgctgga cgcgcagccg ttctcctatt
    13261 gctacctcat gcgttggaag ctggatttca ccggcgaggg cagcccgccc cagcgcaatg
    13321 cctggttcat ctgggaccgc aaccggcagg gcgccgaacc ggcattccgg ttcatgaacc
    13381 gcgaggacgg ccagacgctg catcaggggg tgctgctgtg agcaagcacc gcatccggca
    13441 tcagaacgca taccgcgccg gcatccgcga cggggtcatg atcttcctcg ccgccctgtt
    13501 ggcggtgacg ccccgggctg cgcatgccgc cctgcggcac ctcgccgaac ggatcgtcgg
    13561 tcggcctgaa catcaacgga tcgagaggga caagtcgtga tctgcaccga aatcctatct
    13621 acggcgggcg attacgtcac ccgcgaccgt gccgccaccc atggtcgcgc cgaggatggc
    13681 tttgctgcca tcgcgcaggt ctgggatgcc ctggacgccg cgcgcggtga tcggccgcgc
    13741 tccgtgctcg atgtggcgct ctacatggcc ggcctcaagc tggttcgcgc cgccaccaat
    13801 ccggcccatg ccgacaactg gatcgacctt gccggttatg cggcctgcgg cggcgagatc
    13861 gcgacagggg gtgcggaatg agcgcggcca atcgcagcct cggactggta tcgacctccg
    13921 atctgccgga ataccccatc tcggccgagg atcgcctgga tgcgcatttc ttcgtgccgt
    13981 ggaacctgaa acgctggcgc aagagcgtgt tccgcaacct cgccgaaccg gaggtcggct
    14041 ggttcggctt cctgctgttc tgcgagagcc acgacgaaac gcccatcggc acgttgccga
    14101 cggatgacag gctgctggcg aaagccctca gcatctcggt cgatcactgg caggcgcttt
    14161 gccgccgcga ggtctcaccg ctgcacaact ggcatcgcgt gatgtgcgat aacggcgaaa
    14221 tccgcctcgc gcatcccgtg gtgaccgagg tcgccctgga ggcgatgaag tcgagccgca
    14281 agaacagggc cgagcgcgat gaacggcggc gggcaaagcg ggtcaaggat ctgcgcgaga
    14341 tgatcgaaac ccggattcgc gccgtgcagc tgctgcgcga tccgaccttt gtcgatcgct
    14401 tcaacgattg gttggagaac cgctatccgg acagccagcg ccgcgaggcg ttcatccgca
    14461 gcgcgctcga cgaataccag atcgaggagg gcggatgatg gcgcgcgcgg ttctgtcaca
    14521 ttctgtgacc gtcacagaat attccggaac aatcacagaa aaacacggaa tgaacacgga
    14581 agatcacgga attttccgtg ttcctgcgcg ttcggcccct ttttttgccc ggattctgtg
    14641 accgctgaaa ggaaaagaaa cgagaagaaa agaaatgaaa ggatataggc cgagcccgga
    14701 cttcagccgg tgtggcttgt ggataagcca gcaggctgga gaagatgacg atggcgatga
    14761 cagggacaag ggctgaggcc gaagagcggg ttgatacgct gctgctggaa cctctgacgg
    14821 ggctgaagcg cggcaaggac ggcgagggcc ggcggatgag cgcggaggct cacgcgaaga
    14881 tgctggcgcg gctgcggtcc tggctggctt atctggatga tgagcaactg gccgggctgc
    14941 gcgatcatgt cgtggcgctg tcggtcaagg gcgaatggcc gaccgaggcg cagatcaggc
    15001 gcacggcgat gatcctgaag ccggcgccgc cggaaaccta tccctatgtg cgcagcatga
    15061 tgacctcgcg cctcgggttc cgggccatgg ccgagggctg ggccttcgag atgtatcagg
    15121 aggtcaagcg gcacggcccg ccgcccttcg tcgaaggcgg ctggaaggaa aagcagttgc
    15181 gggaggaggc ggcgaacaac cagcgccggc tgcggatcgc cgaggagaat atagcggcgc
    15241 ggatcgcgac cgaggaccag aaggcgtttc acgcccattg gcatcgcgac atggccgaga
    15301 tcagggccat gcaggacgaa aagcggaaag aggggcaggc ggcatgaacg cgatgtggcc
    15361 gaggcgcgcc gctgtgcgcg agatgacgat ccagcaggcg ctggaatggg ccttcgcggt
    15421 cgagcatgcc cggatcgatt tcgatgaaac cggggcgcat gagttcgacc ggcccggggt
    15481 cgacaccatc tggatcctgc agcgccatcg tgaactgggc tgccgggtcg atggcggtgg
    15541 caccagcgat ccgcatcccg atgcgcagat catcgcggcg gcggtcgagg cgctgcccat
    15601 cggggtgggc ggcaggcgca tggcgctgct ggttgccgaa tgcgcccggg cgcggcgggt
    15661 gccggactgg cgggaggagg agcggcgggg cgtcctgccc tgcggttggg atatgaccga
    15721 cgatggcgaa tggctggccg gcacacgcaa gctggatgtc gtgacctttc gcgatgcaaa
    15781 gagcaggacg aaaacctatc ggccggagat ctgtcccatc agctatacgg gaacggcggc
    15841 cgtcctggcc aagcgccggc gcgagtatct ggcttggtat ggcgcgctgc tgcacctgct
    15901 gtatgagctg tcctggtgca gtggctttac cgccatcagg cttgttgacg gccttcctga
    15961 tccttccccg tggaatgcct attgactttc ccccggcttc cttgacattg tgccgtgacc
    16021 acaggtgcgc ccggaggaga aaccctcgcg ggcgcttctc atttccgggg tgccgtgatg
    16081 ctcaagatca gcgtcgatga tcgggagttg caggccaata tgtcccggtt ggcggatcgc
    16141 gatatcaacg ttgccgcgac ctgggcgctg aacgacaccg ccgccgatgt gctgaagcat
    16201 gtgcagtacc ggatgggcga agtctttgac cgaccgaccc ggttcacgaa gaacgccttc
    16261 acgatcaggg gcgcgcggcc cagcaatctt gaggccgaag tgatcgaacg gcccacggtc
    16321 ggaaagcgcc attacctgaa ggttcaggag ttcggcggtc agcgcggcca gactggtctg
    16381 gaaggtctgt tggatgcgcg gttggcatat acgggcatca tcgctgcggc ggttcccgcc
    16441 ggcggcgcca agctcgatgc gcatggcaac tggtcgaccg gcgagcgcaa tcaggcgctt
    16501 tcggcggtgc aggcgcagcg cgacaccacc tcgaacacca cgaaggtggc acggaagcgc
    16561 aacaagcgcc gggccgggtt cttcgttccg cgcgagggat cgaagctttc tccgggcatc
    16621 tggaagcgca accccgacgg gtcgattgcc aaggtgctgc atttcacccg gtacatgccg
    16681 acctatgaca agcggctcgg gttcttcgac ggggccgagg aggtctttcg ggaccggctg
    16741 ccggggcacc tgcgccggac cttcgcgaag atggtcgagc ggcgggcctc ggccgactga
    16801 aatccggtcg ggtccttcct cgaaaacgat ctgtcggggg tcattcgcgc cccgatgttc
    16861 gcaaattttt ttaggccagt gaaatcaggg agatggggtt gttgttgggg tctgacgcgc
    16921 cggcgcccga tgatgcgcca aagctccttg acgtcgaggt cgacgacgat cttgccgaaa
    16981 agcttcgccg cttcccgctg ccggagggcg tgctggacgc ggacatgaac caggaagaga
    17041 tcgcccaggc gctctcgacc accgtcaaca cggtttcgaa atggatccgc gacgggatgc
    17101 cggtggcgca ggtcggcggc aacggccggg cttatgtgtt gcgcctgtcg cattgctggg
    17161 cctggcgcca cgcacgcgag gccgaggctg aaaccagatc gcggcacaac gagaaccaga
    17221 tcaacctgct gcgggcggag ttcctgggcg tcgatgtcaa caacccggcc gcgcaactca
    17281 gcgcgaaaga gcgtcgcgaa ctggccgaag cggacatgcg ctggtccgag gcgcagcgcc
    17341 ggcgcggcca gctggtgccg ctgaccgatg tgatcgagtt gctggaaagc gtcggaaaga
    17401 tcgttcgcga cggcatcgaa tccatgcccg accgtctgga gcgggagctg gacctggcgc
    17461 cgccggaagt ggcggcggtg ggccgtatcg gcgccgacat cctgagcgcc atcgcggaca
    17521 ggatcgatga ggaagaattg cagggccgcg acctgccgga cgttgaaccg ggggcgcggc
    17581 ttctgatctg aagaaggtgc gcaagggatg cggacgctcg acagcttcga accgttgccg
    17641 ccctatgccg acccgcgcgt tgccctgaaa ttcgcgattc ccgcctggcg gccggccgag
    17701 aagatctcgg tcaccgaagc ggcggaaaag tatatgcggg tcaacgtctc cgggcagtgg
    17761 cagccgttcc gccgcgacgt gacgccgtac atggtcgagc cgaccgacat gatcgcgtcg
    17821 cgcgcctatc gcggcatggc attctgcggc ccgtcccagt cgggcaagac gcagatgctg
    17881 caatccgcca tcgcctatac gatctgcgcc gatccggggc gggtggcgct gttccagatg
    17941 acgcgcgagg cggcggccga gttcgagcgc aacaagatcg cgccgatggt gcgcaacagc
    18001 ccggaacttc gcgcccggca ggcgcagggc agggggtccg acaatatcta tcacaagctg
    18061 ttcacgggcg gcacgcaact gaccctggac tggccgacga tcaccaagct cagttcggcg
    18121 accatccgtc tcgtcttggg gaccgactac gaccacttcc cggaaagcat cgacggcgag
    18181 ggcgatgcct attcgctgat gcgggcccgg gcgcggacct atctttcgcg cggcatggtg
    18241 gttgtcgaaa gcagcccggg cgcgccgttg aaggacgaag cgtggaagcc ggtcacgccg
    18301 cacgattgcc cgccggtgga atacggcgtg ctgtcgctct atccgcatgg aacgcgcggg
    18361 cggtggtatt ggccgtgccc gatctgcggc gaggagttcg agccgtcgtt ccggcgcttg
    18421 cgctatcccg aaagcgcgga ccccatggag gccggcgagg cggcgcagat gatctgcccg
    18481 cattgccgcc agggattcgg ccacgagttg aagcgcgaac tgaacagcgc cggccggtgg
    18541 ctgcacgaaa gcagcgtgcc gggcccggac ggattgccgg ccctggtgcc gatagaaagc
    18601 gggctggttc gaaagacgga catgctgagc tattggctcg acggcgccgc agcggccttt
    18661 gcgtcctgga gagagttggt gacgcaatac cggcaggcgg tccagacatt cgaggccacg
    18721 ggcgatgagg aaaagctcaa gacggtgatg aacaccggcc ttgcgcagcc gtatttcccg
    18781 cgctcggcaa tatccgaact ggaggtgacc gtgcagggat tgcgcgaaaa ggcccgcggc
    18841 atggatctgc cgaaaggcgt cgccccggcc tgggcccgct acatcacggt gtccgtcgac
    18901 gttcagggaa cccggttcgt cgtcggggcg acggcctggg gcgagaacgg ccagcatatg
    18961 ccgatcgaca ggttcgacct gttccaggcc ccgggcgacg acgaaaggac ggtgaagccg
    19021 ttcgaaatcg ccgaggattg ggtggttctc gaacctctgg cggatcgcag ctggccggtt
    19081 gcgggaagcg gcgcccggat gacggcgctt tccatcggta tcgacatgca tggtggcggc
    19141 gccacgaccg acaacgccta tcggttctat cgcagccgcc gccgtgccgg gcagggccat
    19201 cggtggtatc tgacccgggg cgaaggcggg ttgaaaaagc ccgaccgggt ctggctgaag
    19261 gcgccggaaa gcgccagcca gaaggccaag cgccgccggg tggccaagga tatcagcatc
    19321 ctgttcatgg ccacggatcg gctgaaggat gccgtcatgg catcgctacg ggcggatgcg
    19381 gggcatatca acgcctgcct gatcccggaa tggatgggcg atgatcacct gaccgagttc
    19441 accgccgagc gccggcagga tgacggttgg gccaagcggc ccggcatggt gcgcaacgaa
    19501 agcctggacc atctcgtcca ggcgcgggcg atgcatatca tcaagggcgg cgagcggatc
    19561 gattggtccg atcccgtcga ctgggcgtcg tggggcgaaa agaacccgca cctgatcctg
    19621 gtcgcggtgg atgcagagga tgaggcgcct gccgccgaga aagacgaaac cgatgatgcg
    19681 gcgacatcgc cggcgccggc cgcgccgccg gcgcggcggc ctgtccatgc ggccgccgtg
    19741 gcgcctggtc gcggtggctg gatccagaaa cgaggaaggt ggctctgatg gcctataccg
    19801 cagcggacct tgccgcgctc aaggcgaaca tcgccaaggg ggtcacctcg cttgaggtgg
    19861 cgggcgagaa ggtcaccttc cgcagcctcg atgagatgct gaagcttgcc gccgtcatcg
    19921 aggcggaact ggatgccggc ctgtcgcggc gcggcgggtt gcatctgccg accttctccc
    19981 gggggtgaca tgaacattct cgatcgcgtc atcatggcgc tgtcgccgcg ccgggcggcg
    20041 cagcgcgaga aggcccgcac catcgccatg cattaccgtg ctgcgaggct cggctatcgc
    20101 aacgacggga ttcgtcccag cgggtcggat gccgaccttg ccggccgcaa ccggcgcatg
    20161 attgcgttct atgcgcggga catgatccgc aacacgccgt tctcggcgcg cgtgcagcag
    20221 gtcatcaccg gcaacgtggt cggcgacggc atcattccga agatccagcc ctccaagggg
    20281 ctggccgatg aggtccagat gaggatccgc gcgcgcggcc tcgatctgat tgaggatcac
    20341 ctcgacacca ccgatatcga tcgcaatggc ttgctgaatt tctacgggct gcaaactgcg
    20401 gcgatgaata ccatcgtcga tgccggcgag gttctgatcc gcaggcaccg cccggcaaat
    20461 gccgggctgg cgctgcctct ccagatcgag gtgctggagc cggattatat cgacgacagc
    20521 cgtttcggcc gttcgatcga gggcaacgag atccgcgagg gcatcgagta cgacaaggac
    20581 accggagacc gggtcgccta ttggctcttc acgcagcatc ccggcggcga gtggcgcccc
    20641 gggacatcgc cctacatctc ggaacgggtg ccggcggaag acatcatcca tgttttccgg
    20701 gccttcgacc ggccgggggc gaccaggggc gtcagctggt acacgcccat cgcggaaaag
    20761 ctgctgaaca tcgacgattc ggaagatgcg catctgatgc gccagaagat cgccgcatgc
    20821 tttgccgcct ttcaccggat gggcccggat cggaagccga gagacgatct cggcgggacg
    20881 ctccagcccg gggtgatcat ggagatcgcc gaagacgagg acatgcaatt ttccgacccg
    20941 ccggaagtcg gcgatttcgg cgatttccag aagagcgtgc tgcggtcggc ggccatgggc
    21001 gtcggcatca cctatgaggc gctgaccggc gatctcagtg gggtgaactt cagttccgcc
    21061 cgcattggcc ggctggagat ggatcgcaac atctcccgct ggcaatggct gatgatggtg
    21121 ccgatgttcc ttcatccctt cggccgctgg ttcgtcgagg cctgggccga ggccgaggat
    21181 gacgagatgt tccagaggct gatctgggag gatcgccgca ccgtcaggct cagttgggtt
    21241 ccgccgcatc gcatcctggt cgatccggcc cgggagttcg gggcgctgcg cgaggcggtt
    21301 cgctccgggt tccagtcgcg tcagggcgtc gttcgccagc ttggcgtcga tcccgagcgg
    21361 ctgttgcagg agcaactgca ggacaaggag gaggccgacg aactgggcct gcccttcgac
    21421 agcgatccgc gtgcggacgt gtcgaggaaa aacccgacct ttaccgacaa ggaccacaac
    21481 gatgaatgaa atcttcctga ccgggacggt cggcaattcc ttctgggaag aggattgctt
    21541 cacggccaag acggttcgcg agatgatcgc gggcatgtcg gggccgctga ccgtccgtat
    21601 caactccggc ggcggaatcg cgaccgaggg acaggcgatc tatacctcgc tgaagaacta
    21661 cgacggcgat gtcacggtca tcatcgaggg tatcgccgcc tcggccgcct cgctgatcgc
    21721 catggctgga gacaagatcg tcatgcccct gggctcgatc atgatggtcc acgatccggc
    21781 caactggtgg acgcaggggc gtggaaccga ggacgatcac ctgcacgcgg cgaaatcgct
    21841 ctcggttctc gcgaatgcct atgccggcat ctacgccgca cgcgccggca tctcggtcga
    21901 ggaggcgcgc gacatcatga aggcggaaac ctatttcgac ggccccggcg ctgtcgaagc
    21961 gggtttcgcc acggaaaccg atgagggcac cgacgcggcc gccgcggcgc tcttcgacta
    22021 ccgactctat ccgaaggccc ccgaaagcct gcggcagatc ggtgacgggc tggcgaggca
    22081 ggccaacgta tcgatgatcg cggcgatgat ggccgcgccg tctcaaccca agcagaaagg
    22141 gaaagcgatg ccgaagggta aaaaggcgca ggggcgcgca cagatggacg atcaggaaga
    22201 ggagcgcctg gaagaggacg atcccgaact gaacgaagag gacgatcctg aactcgaaca
    22261 ggaggatgat ccggaagccg aaggggatga agaccccgag gccgaggagg atgatgatcc
    22321 cgaagccgag gaagaggacg aacccaacgc ccacgccacg gcgatcctca actttgcggc
    22381 ttcgcggaag atcggcgcgg atatcgccat ggactggatc aagcgcgggc tgaccatcag
    22441 gcaggccacc aaggagtaca agatgaaaca tgccaggggc gccaccatgg cccggcccgg
    22501 tgcgccgcgc agctccatca tccgagacga gcgctcgacg cgtcgcacgg cgatggcgtc
    22561 ggcgctgcat gcccagatta ccggccgcga tccctcgacg ccggcggccc gtccctacat
    22621 ggatatgtcg ctggtcgaga tggccgcagc cgccatcggg caccggggca agatccgctc
    22681 ggccggcgac aaggtcaccg tgttcatgga tgcatcgcat tcgacctcgg atttcccggc
    22741 gatcttccag aacgcgctga acaaggtgct gctggaacgc tacagcgagt tccagccgac
    22801 ctatcgcagc atctcgaaga aaaagaactt ccgcgacttc cggcccatgc ccctggtccg
    22861 ggcgggtgat ttcccgatgc tgttgccggt cggcgagacg ggcgagatca aatggggcac
    22921 cttcggggaa agcggcgaga ccgccgtgat cgtgccctat gcgcgcggtc tgaccatcag
    22981 ccgtcagatg atgatcaacg acgatctggg ggcgatcaac gatctgctgt cgagctacgg
    23041 cgagacggtg gcgcatttcg aggagcgcac cttctattcg ggggcgctga cggcggtgct
    23101 gtcggacggc aacccgctgt tccatgcgtc ccgcaacaac ctcgcccctg cgggcggtga
    23161 gatcgaggcc gatacggtct cggccggccg cgccgccatg cgcgtgcagg aatcgatcga
    23221 cgggctcaag ctgaacctgt cgccgtccat cctgctggtg gggccggaaa acgagacggc
    23281 ggccgaaatg ttcgtggcgc agatcacgcc caccgcgacg gaagcggtca acccgttctc
    23341 gggcaagctg aagccggtgg tgaccacgga aatcgaggac ggcgcctggt atctgctgtc
    23401 cgagcgcgcg ccgtgctggg tctacggctt cctggaaggg caggaagcgc cccgtgtccg
    23461 caccgaagag cccttcggca cgcagggctt ctcgatgacg gtggaacacg acttcggctt
    23521 cggcgccgcc gacttccgcg gcggctggaa gaaccccggc tgaccggcgc cgatgagatc
    23581 accctgacaa agagccgcct gcgaggcggc tcttgtcgtt caccccactg aaattccgga
    23641 gcggaacatg aaaaactatc tgcaaaaggg aacttcggtt tccatcccgg cgccggcggc
    23701 ggtcaattcc ggcgatatcg tggttgcagg cgtgctggcc ggcgtggccg gtcacgatgc
    23761 ggccctgggc gatccggtcg aggtccatct ggtcggctgc tacgagttgc gaaaggtgtc
    23821 ggcgcaggcc tggactgtcg gcgcggcggt ctacgtcacc ccggccagcg gcctttgcac
    23881 cgtcagcccc gccgccggcg cgatcttcat cggcgtggcg atcgaggcgg cggccaaccc
    23941 gtccggcacc ggcaaggtcc gcctgaacgg cgctgcgccc gcggagcccg aggcctgatg
    24001 gcccgcctgt tcctcgggat gacggggctg ctttccggcg tgttcggtga tcaggtccgg
    24061 ttcatcccgc aggacggtgc ggaacgcgac atccagtcgc tctttcgcga ggagccgatc
    24121 gaggtcgagg gggcggatgg ccagatcgtc cgcatcgacg cgccgagttg gcgcgttcgc
    24181 cgagacctgg cgccagagac ccggcgaggc gacctgatac tggttcccga cgggcgcagc
    24241 tacaaggtga tgacggtcta tcattccggc tcgcctgctt ccgatgcctt cctgatctgc
    24301 gaactccagc tgagcgcctg acatgccgca ttatcgatcc gaataccgtg cgagcgttct
    24361 cgcggcgctg accgccaatg cccgctttgc gggcttcacc gcaccgaagg tctggacggg
    24421 ctcgatcgat gcggccagcc tccccgtcat cggcgttctg acgccgcagg agcgctgcga
    24481 acgcgacacc cagaccacca ctgcgcgagg gacgctgttg caggtcgccg ttcggcggct
    24541 cggcggcgac gatgtcgagg ccgatctgga cgatgacagc gaggtcatcg aagcgatcgt
    24601 gatggcgacg ctgcgcaggc tcgaccgggc ctgcgcgctg gaagacacca gcgtcgtgac
    24661 caacaccatg gcggaacgca atgtcggcac ccttgtcatg agcttccggc tgcgatcctg
    24721 gcggccggtc gcaacccttc cctgaaatcc agacctggag tgaaacacca tgccggacgg
    24781 tatgcttggt tatggcgcga cggtgcgcat cgggcggggc gcgaccccga cctttaccga
    24841 aatcgaactg atcggcgacc ttgccctgcc cgatgagcag gtcgatgagg tcgaggtcac
    24901 gcatatgaaa tctcccggcc gccgccggca gtatatcgcg ggcctgatcg acagcggcga
    24961 gatcaccatt ccgatgaact acatcccgga atcggagacc gacgtgctgc tgcaatcgat
    25021 caaggcgtct ggcgaggagg tcattctgga gattaccctg gccggcgcga cggccccgga
    25081 gtcgttcgcc gcctttctca agggctatgc ccggacggcg ccgatcgatg acaagatgac
    25141 cgccgaggcc acgtttcggc tctcggccca gatcgtgagc gggggctgat catggcaagt
    25201 ttcaccggcg aggtgatcgc gaaactgggt gacgcagaat attgcctggc cctcggtctg
    25261 cggggcgtcg ccaagctcca ggagcaatac ggcgccaatc tcgacccgat ccagaacctc
    25321 gggcaggaag agggcgagtt gccggatttc agcgtcctgc tgcgcatcgt cgacgtggcg
    25381 ctggagcgtc atcaccccga tgcgccgggc gacgtggcgg agatgctcct ggctgctgac
    25441 atggctctgc ccggcaagct gctgacggcg gcgttccccg aacagaaggg tgcgggcaag
    25501 gcgggaaagg gcaaggcgag gcgctgaacc tcgcccggct ctacgaggcg tggctctcgc
    25561 tgggacagtg ccccgagcgg ttctggatga tcacgccccg cctcctgctg ttcgagatgg
    25621 atgctgcccg ggcccggatc gagcggcagg aggatgtgat cctgacggcg gcatgggctt
    25681 cagccgcgct gcaacgcgtc aagaagctgc cgaagctttc ggagatgctg cggcgcggcc
    25741 caaagccaaa gcaggatttg cggatgtatc tggacggtgc caaggcccgg ttgcccgcca
    25801 tcacgatgga tcagtggcgg gctcgggctg gagggtgatt tcatagagaa taagggagat
    25861 atctgatccc ttgacgacaa tctctgcgtt ggatttgatg ttgcagtcct tcggttcccg
    25921 gaagccgtcg aggctgcaat tttggatttt tgccaaggtg tctcgatcaa cggcaagctc
    25981 agtgcgatag gtgccgtgtc cagtcctcac tccccagcta cccatcattt tcccaatttt
    26041 cccctcaacc aatacctctt tcccggagat cgtatttgtg acctctgcaa taggcggcag
    26101 cgcgtcctgt gctgccgcct gaaacgccat cattgaaaat acgatggctg caatcgccct
    26161 catggatatc ctcctgcctg gagacgacaa atgaccagtt ctgcgacggt tggccgcctt
    26221 cgggtcggcc tgtcactgga taaggctgcc cttcaggaag ggatgaagca agcgaaagcc
    26281 ggcctggcac ggttttccgc ggatgtcagc aagaggctcg gcgcgctcgg gaacatcccg
    26341 ggtgtccggt ccttgcaagg ggcgctgtcg tcgatcggca ccaatgccgc cgccgccatg
    26401 ggcaagggcg ctgcggtggc ggcgacggcc ctggccgggc tgtcggtttc ggcgatcaac
    26461 gcggccggcg agattcagaa cctgtcacgg ctttccaacg ccatgcccga ggagtttcag
    26521 gcctgggcgg ccggggcgcg caccgtcggc gtcgagcagg acaagctggc cgacatcctg
    26581 aaggacatga acgaccgtgt cggcgatttc atctcgaccg gcggtgggcc gatgaaggat
    26641 ttcttcgagg tgatcgcgcc caaggtcggc gtcacggcgg atcagttccg caagctgtcg
    26701 ggtccgcagg ccctccagct ttatgtcgac agcctggaaa atgccaacgt caaccagcag
    26761 gatttcacct tctacatgga ggccatcgct tccgacagca ccgcgctgct gccgctgctg
    26821 aagaacggcg gcaaggcgat gcaggaatat gccgcacgcg cgaaggcgct tggcggggtc
    26881 atgagcaacg ataccgttcg cgcgctcgcc tcgatgaagg ccagcctgag cgaggtgggt
    26941 atcgtcatgc ggggtgtgcg caacaccctc ggcgccgcct tcgcccccat ggtcgattcc
    27001 attgccaagg cattcgtgtc tctgatgacg aaaggcagcg gcctgcgggt ggtgttcgac
    27061 gggatcgcgg gtgccgtcag gatccttgtc aacttcctgt cgtcgctggt gaccatcgtg
    27121 tcgtcggttg catcggggtt gtggaacctc acgaaatccg cggcgcgggc cttcgatgag
    27181 gtcaccgggc tttccgatgc gttccgggtg atgatcgcaa attcgccggt ggggctgatc
    27241 tatcgggccg tcaccgggct ggcagcgctg atcaaggcga cggggggcgt ttctggcgcc
    27301 ttcgccgaac tgcgcaatgt tgccgccgaa gtgttcgatc ggatcggcgt ggccttcgac
    27361 atggttccgg cggccattaa ggccggggtg gaatccatga agcggatatt cttcgccggt
    27421 ctgcatgaca tgttggcaaa cttctcgtgg ttcctctccc ggatcgcttc tggcttcaat
    27481 aagttgttcg gaacgacgct cagcgaggcg gagccatttc aggacgcgat cacggggctt
    27541 agtaaggcat cgtcagatgc aagggatgcc gccgacgctg ctgctggtga attaaaggag
    27601 gtctggtcgc aggtaagcgc tccgctgcaa tcggtcgccc ggatcaacgg tctgatcgcc
    27661 aagtctgccg aggatgcggc gaacagcctg ggcgatggtg ccggtggtgc gggtggcggg
    27721 ctcgcggcgg ctgccgacaa ggccggaaag tccgggtcga aggcggcggc caagctcacg
    27781 cccttgcagg aggtgctgaa gcgcctgcgc gaggaaagcg aaaagctgaa agcgacgctg
    27841 tggatgtcgg ataccgaggc cacggtctgg gagaacctgc gcgaggcgaa agtggcggcc
    27901 accagccaga gcggcaagga aatcgcggcg ctgacccgga ccaacgaggg gctgaagcag
    27961 ctgaaggaat cgaccgacag ctggcgcgac agcctgaaat cgaccttcgg cgatctggta
    28021 tccggcgcat cgtccttcaa ggatgcgctg cgctcggtcc ttcagcagtt ggcgaagatg
    28081 tgggcggaca gcgccttcat gagcctttgg ggcggcaccg gcatgggcaa gtggttcggc
    28141 ggcctcctgc cgaagatcgg cgccaatgcc aacggcacca acgattggcg cggtggcctg
    28201 acccggatca atgagcgcgg cggggagatc gtggatctgc cgtccggcac gcggatcatt
    28261 ccgcatgatg tgtccatgcg catggctgac agagcggcgc aggtcgaacg cacggcaatc
    28321 gagatcattc ccagcccgta tttcgatacg cgggtggcgc agatttcgac ggcgggcgac
    28381 atgcgcaccg cgcagatggc gcgtcaggcc atgccgggcc agctgcgcga catgcaggcg
    28441 aggggcacca ggtgaaccgc gatatcatcg acgtgccgct gatcttcaac cgggcgctga
    28501 acgtggattg gcgcccggac tggcgcggcc agccgccggc cgagggaacg gacggatcgg
    28561 agcaggtggt ctataaccgc atgccgcgct tcgtcggcgc tccgtccctg gtctttccgc
    28621 ccgcgatgat cggggcctgg cgcgcgctga tcctgcgcgg cgagggcagg gtgaacgcct
    28681 atcgcatgcg gatggtcgat cccgccgtgt tcgacctggg cggtgccgac gactggagcc
    28741 gccaatggcg ggcataccag ggcggcatgt gggtggaacc gcgcccgcag atcacctgcc
    28801 cggccggtgc ggccgccggt gcgaccagta tcgtggtcga tgagcgtgcg gcgccgcggc
    28861 cgatcccggt cggctcctat ctcagccaca atgactggcc cttcgcggtg gtcggcaggt
    28921 cgggcagcgg cacggcgacc acattgcagg tcaagatgct gcgccgggcg atcccgcctg
    28981 gcgcggctat cgacctgctg gcgcgcggcc tgttcatcgg cggttccgat gccatggggc
    29041 tgccggaata cggcctggac cgcgtggccc ggccccagct cgatctcatg gaatggatca
    29101 acaggtcatg agcatctttc ccgccggctt caacccgcgc gccgatgccg tggggctgat
    29161 ggacatggtc tccatcgaca ccgccgacgg cgttttccgc tttctgctgg gcgccgatgg
    29221 ccggtttgtc gacgtcgcgg cccgcgaatg gatcggcagt cagctgatcg acagttcgga
    29281 actgcggctc tcgatccagg gcgaggcgcc ggcgggctcg ctatcgctga ccttcatccc
    29341 cgacccggat gatggagacc tggtcgcgca ggtccgcgcg ctcggcacgg attacgtcag
    29401 gggtcgcgag atcgtcttct ggctccagcc catcggctcg atggccgagt tccacgcgcc
    29461 ggtccatccg ccggtgcgct ggctcacccg gcgcggcggg catatcgagt tcgatctgtc
    29521 gggcgggctg gaacgccgga tcacgctgac cttcgagggg ccgttcaccg ggcgcaacac
    29581 cgcgcccggg ctgcaataca ccgtggcgga tcatgcccgg ctgatcgggg cgccgaacag
    29641 ttccctgcgc ttcatgccga ccgacacgtt ccaggaagaa aagcttttcg gctgatgtca
    29701 ccgctttatg cagaactgaa ccgctggcag agggtcatct accagtgggg cgagaacgat
    29761 tgcgtgacgc tctgcgcgga ctggatcctg cgcatgcgcg gcgtcgatcc ggccgccgac
    29821 gtgcgcctga cctatgaaag cgcggccgag tgtcagcgcg tgacccggtt cttcaccgat
    29881 ccggtcggcg ctgtcgggcc ctgtctcgac cgggccggcc tcgcgcgcac cggccagccc
    29941 cgcccgggcg atgtcggggt gatcctgctg ctgaccgaac gcggggtggc gcggccgcat
    30001 atggcgctct gcctcggccg cacatgggcg ctgaaggatc agaccggcgc cgtcaacgcg
    30061 gtcgtgccgc tcaagatcgc tgccgcatgg gaggttggct atgaggctcc gtagcctggc
    30121 gctggccgcg ctgctttcca ccacctgcct cagcacgccc gccgaggccg ggccggtgat
    30181 cccgttcatc cagggcgtct gggtcggcct gaccacgggc gccgccgccg gcgccgggat
    30241 cagcggcgcc ttcgcggtgg gcatgaatgc cggcgcatgg ctggtcggcg gctcgttcct
    30301 gtcgcgcgtc gtggtgtcca tcggcatgtc ggcgctggcc cagagcctgg cgcccaagcc
    30361 gcagatgccg tcgccgcccg agatcatggc gaactacgcc caggacgtgt cctggcagga
    30421 ccgcgtctat ggccgggtgc gcaagggcgg cccctatgcg ctggcggcct attccagcgc
    30481 ctcgatgacg acgccgcttg gctcggacaa ccggcgcaag cggcattacg gcgtgattat
    30541 cgccgcgcat tcgacgctgg ggccggtgca gcactatctg gacaaatggc cggtcgagac
    30601 cgatgccaac ggctgggtgc tgaccgatcc ggtgctgtgg cgcaacccgc cggcgaaacc
    30661 gtcggactat cacggctcga tccgcaccta taccggccat tccggccagg aggccgatcc
    30721 ggtctggcgg gcgaccttcc ccgaggtgtc ggaatccgat gatttcgccg gcctgtctta
    30781 tgcggcgctg tccgcggccc ggccctcgat ggaggaattc cagaacatct atcctggtgg
    30841 ccgcgaatgg gcctatgcgc cggtctggga cggttgcgac acgatctacg atccgcgcac
    30901 cgatacccat ggctggaccg acaacgcagc gctggtcatt gccgatgtcg cgacctggtt
    30961 cggcaaggag gtggactggg atgaggtggc ggccgaggcg gatatatccg accagctggt
    31021 gaccaaccgc gccggcggca cccagcggcg ctggaccatc aacacggtgc tgcgcagcga
    31081 tatgacctgg gaacaagtgc gggcgcatct gatgatgtgc tgcgatgcct ggttctacga
    31141 gcggccggac ggaaagcttg gcttcagggt cggggcctat tcggcgccga cgctgacgct
    31201 gaccgatgag gatttcctgt cgctctcgat ccggcacaag gccaccggcc cggacgaggt
    31261 gggcagctat gcgctgcgct atgtcgagcc ggcccgcgac tggagcggcg aggtcagcgg
    31321 cgcggtggtg ctgaacccgc tcggtgatcg atccgaggag gaatgcaacg gggtcgacag
    31381 ccacaaccag gcatggcgca tcatctggcg gtgggccagg gcggctcagc cggaatggca
    31441 ggtcagcggc acgctgaagg tgatcggcta cgactgcatc ggcgaacggt tcctgcgcat
    31501 ccagcatgcg gagaccgggc tcgattgcgt ggtcgaggtg gcgatgctca cccgcgtcgc
    31561 ggggacgcat accttctcca tcgaggccgc ctcggtcgag ccgggggatt tcgatcccga
    31621 cgcgctggcg ctggagccgc cccgcacgct gcgggcgacg atttccgagg atcggatcgt
    31681 cgcggcgccg gcctcgctct ccggctcggt gatcgagggc acgggcggcg tggccatgat
    31741 cgaatatgtc tggccggccc agccggagga tctgcgccag cagctgcggt tccgctcgcc
    31801 gggggccggt atcgccgatt ggcagacggt cgatgtcggc acggggcaga cgacgcaggt
    31861 gctctccgcc ctggtcgacg ggcaggatta cgaggcgcag atccgcaacc gcacgggcgg
    31921 caaccgggtc agcacatggg tacccgaggc cccgctggtc ctgcgcgccg tggccaacag
    31981 cgtgccgccg gcggccatgc agcattttac cggcgcggcg gcaggatctt cggtcggcct
    32041 ggccttcatc ccgcccaacg acccggtcta tgccgcggcc cgcatcttcc gggcgaccga
    32101 cagcacgtcc ttcggtgatg ccgtgcatgt cgggaccgaa tacggcgccc cgaacctggc
    32161 cgacgaatgg gccgatccgg ccccgggcgt cggtgaccac agctactgga tcgagccgct
    32221 gaacggctcg ggcatcccgg gaccgcgcag cggcccggtc acgatcacca tcatctagaa
    32281 gagggcagtc atggcgacac agatcgctgg ccccgtccgg ttgccggacg ggacgatccc
    32341 ggcgcatggc cgggtgatct tccggccgaa gaacggcggc atcgtcggcg cgacgacggt
    32401 ttctggcggc gccgtcatcg cgccgatcag cggtgcaggt gcgatcgatg tcgaactggt
    32461 cggccgtacc ggcgggacgc cctacacggt ggcggtcgag cattggtcgg acgtggaaaa
    32521 ccggctggtc accaccatgc tgcccgatgt cgttccgacc ggcgcggccg ggccgttcac
    32581 cctggccgat ctggcggcgg tcgagatccc gcgcgacgcc agatcggagg cgacctggaa
    32641 gcgcggcgac accatcaata tcggcgggca gtggatcgat gagttcggcc ggccagtgga
    32701 cctggccggc aagacggtct cggcggccat gcgcggcccc gacggcgtca cgcggacgct
    32761 cagcgtctcg gtctctgacg cagccaaggg gctgctggag atttccatgc cggccgggca
    32821 aagcgccctg ctgccgctcg ggccgcacgc cgtcgacgtg aagatcacca acggcgcgcg
    32881 catcagccgg acgcaatccg gaaccatcaa catcgtccga gaggtgacac cgtgagcatc
    32941 atcgacaaat cccgcctgct gctgttcgtc ggcgggacgg ttccgggcgc cggcgcgtcg
    33001 gccggggatc tggccgccga gattgccgcg cgcgaggccc ttgccggcga agttgcgggc
    33061 aaagccggca tcgacgacag cggcaagata ttcgccgacc gtgccagcgc cgttgcggca
    33121 ggccaatcgg ttctggtgcc cgcgctcggg cgcatcgtca ccatcgaggg cgactatgtc
    33181 gtcttccggg gcccgtattg gaacgcgccc gacccgcttt ttgacacatc accgtggtgg
    33241 gccgtggccg ctagggtgcc gcgcgacgcc ctgctgcagg cggttgcgga gcagctggag
    33301 aacgtgcctg ccgccaccct caaaggccgc ctcggtcccg acgcaggcgc ggcggaagac
    33361 ctgaccccgc tggccgtccg cacgatgctc cacctgctgg cgctggagga tcgcggcgac
    33421 gacggcccgc catggtcggt aggcgatgga aaacggtcgt ggctctatct ggacgatgcc
    33481 ggtgacctgc gcggaccatg ggcggatgcg ctgaccggga tgctcatgcg gcggtcagag
    33541 ggtggccctc tctggtctgt cggcggcaag cctggccggt gggggaatgc cacctctccg
    33601 ctgtgcctgc tggatgacga cgaaaacacc atccgcaatc gctatctcga ccgcatcgcg
    33661 gcatctgctt tgcgggtcac gccgcgcccg aagctctaca tcgcaggcga tagccgaggc
    33721 gaccagtcga gcaatcccgg ccgcacgccc gcgaatggct ggctggcgca tttgcagatg
    33781 ctcacggcgg gccggttcga cttcgacccc gccgacaaca tcgccgtggc agggtccaac
    33841 tccgaacaga tgctggcggc cgtggggccg ctgctgacgg ccgcgccggg tgtcgtggtg
    33901 gcgatcatca gcaccaatga ccggacacag ggctggtccg cgcaacggtc catcgatgcc
    33961 ttgtcgatct ggcaggcgca ggtgctggcg cgcggtcacc aggtgatctg gatcgccgag
    34021 atgccgcgcg gcgagaccgg caataccgcc tatgccctca gcggagccaa cctccaggcg
    34081 catatgcggg tgcggcaatg gctgctggct caggcgtcgg tgcccggggt ctatgtggcc
    34141 gatccgtggc cggccatgtg cgatcccgca tcggcatccg gctatgtcaa ggcgggcctg
    34201 atgtatgacg ggcttcatac cggcgtgccg ggcgcgcggg ccgtggcgga atgtatcgcg
    34261 ccgatcatca atgcactgat gccgccgcat ccccggctga tcatcagcgc ggcggatacc
    34321 tataccgcca acaacccgac cggggctctg aacggcaatc cgatgatgag cggcactggc
    34381 gggacgctgg acggcggggc ttcgggcgcg ctcgcctcgg gctggtccat ccagaccggg
    34441 gccggcatgg cggcggtgct gtccaaggtc gagcttgacg gtctgccggc gcagcgatgc
    34501 gtcgtgagcg gggcgcccac tggcgcatcc gcaggggcgt ctccggtcga tccgacgccg
    34561 catgccgtgg tgatcagcgc cgacatcgcc aacccggcca acctggtgcc gggcgatgtg
    34621 gtcgagctga ccgggctggt ctcgctggca gcgggttcgg agggctgtcg agcggtggcg
    34681 ctctacctga cgattgagac ggccagtggc acggtcacgc attgcgccat ggagccgctt
    34741 ctggcgcgca gcgtgcccaa cctggaccag cccgattccg tgctgtccgg cccggccatc
    34801 gtgccgcgct ttaccgtgac cgaggccgta acggccgcct cggtttctct catgatcgtc
    34861 ggcgctccgc atatcagctc gcagcctgat atcgcgattt ccgctaccgt cgattttacc
    34921 gccctctcgc tcaaaaaggt gatctgatgg ctcaaacccg cctgcacatc aataccggca
    34981 tcgacctctc cgggcgcggg ctgccgccca tcgtgccgcc ctttccgtcc ttcgatggtg
    35041 atctgttcgg cgcctattgc ttcggcacca aatacgcgcc gctggggacc gatccgctcg
    35101 ccgagcgcta tgggctgcgc ttcgactggt cggggcaggg gcgtcacctc acgaccgccg
    35161 gcgtggtgcc tgtgcacgat tggcatttca cctccggcgc cacgacggtt acgccactga
    35221 cgcccttcaa cctgtccgat gtggcggcgg aaaacggaga ggccagtgtg atcatgttcg
    35281 cccgcaccac gccgaccgcg cggccggtga cgctggcccg gtcgttgaat gtcgcgccct
    35341 atctgcaact ctcgctcttg cctcaggcag ttgggggcac cgtgtcggcg atcatgaacg
    35401 acggcgcatc caacagcgcc caggtgaccg gcatcggtga cgatctggag cgcatctgcc
    35461 tctatggcgg atcgttccgc ctgaccgaca ggaccgcatg gcaggccggc ccggatacgc
    35521 cgttgcgtag cgctgtcaac gaaacggatg tcgcggtggc cagcagcggc gtgttccact
    35581 tcgggatcga ggccagcacc ggcgacaccg ccgcgaccca gatctatgcc ggggcgatct
    35641 acaagtccta tctctcggcg gatcaggtgg tgcaggtgca ggagtgtttc cgcgcctggc
    35701 acgaggcggc cgaaagcggg ctggtgatct gaggggaacc ggctctgccg ctatcgccca
    35761 ttcaccccgc ctcgtgcggg ggttttcatg cgcgagagtc gcgccaatca catgaggacg
    35821 gggagatgag tatcgtgccg tcggtagata acaggatcag catgggtaat ctgatcgtcc
    35881 tagggggaat gctggcatcc gtagccgttg cctggggggc gtggaccacg aacaccagcg
    35941 cgctgatgtc caagatgtcc gatcagtcgg cgcagatcgc agccagcgag gcgcgtatca
    36001 gggcgctgga gaccgcaacg gcccgacagg atgagcgcat ggtgctgatc ctcgacagcc
    36061 tgcggaagat cgaagcgcga gttgagcgcg ggccgcatcc gtgatgcata gttcggtcgc
    36121 catcaggatt ggcggccagc gcgatccgga aagtcttgcc gtatcatcga tgatctgttc
    36181 tcgtcttgga gcggtgggcg gaagggaaaa tggatgtttg agactgcgat taagctcaca
    36241 gagcttcctt gggcgaccgt tctcacgctg gccgcagggt attgcggcta ctttgtggcc
    36301 catgttggag cgaggtccca tcatcagacc gcagatgttg tgtttggaac actggctttc
    36361 ggattctggg gtttattcgc gtatcagtat ttccaagctc ctgatcgcct gaatcttggt
    36421 ccagttccgg catcggtttc tggtttcgct gtgtcgattg ggctaggcgg cgcatggtct
    36481 gggtttggac ggcgttggtt cgatagattt ctgcgaagaa tcggagtaac gctgcgtgat
    36541 gattgcccca gtgcatgggc tgcactgggg cgtgatccga atgttgtgat gactcaattg
    36601 acagtgaaat tgagctgcgg agatatttac ttaacagacg atcttagtcg atttaaagac
    36661 atgcccaatg gcccgtgtac ctttggtggg gctggcgaca tgatcatgtt tgttacccat
    36721 gtctgctatg ccgactcgga agtatttgag ggcgttgaca tgagtgccgc cgagaaactc
    36781 gggtatgaag caacatacat cccaaaagag cagattgccc gggtggaatt caggcagacc
    36841 cggagagcct cacttcttcg tcgggcgaat tggcgtcgaa ttatgtgatt cgcctgtctc
    36901 aggtctggca ttgctctgtt cgctcgtccg cggcgtatag ttcttttgat ctgtaggaac
    36961 tacgttcggg gtatagttat catgaatgac agttcttgag tctctggaac caccggactt
    37021 cttttccgac atagatactg ctcctgattc tgcgtgcctt ccatggtggg tccagatttt
    37081 tagttgagtc aaggaacccc tgacatctga ccgccccgcc ttgcgcgggg ctttttcatg
    37141 gagaaacgac atgacagcag tcatgaacgc ggtgcgcgcg cggcaggcgc gctgcgccgc
    37201 cctgggcttt tggcccgggc ccatcgacgg aatcgacggg ccgcgcaccc gggccgccca
    37261 tgccgcggcc atcgaggcgc agcgcgccaa gggcctgccg ttccagcacc ccaccgggat
    37321 cgcgcgcatc cactggcact ggaccgctgg cggacacagc ccgaatgccg tggacctgcg
    37381 gtcctatcac gcgctgatcg atggcgaggg caggatccgc tggccggtcg atccgaccac
    37441 cacgcgctcg cacacgctca acgccaacag cggcgccatc gggctgtcga tctgcgccat
    37501 ggccggcgcg caggaacggc ctttcgcctg gggcaaggca ccgatcacgc cggcgcaggt
    37561 ctcggcgctg gcccgcgaga ccgcgcggct gtgccggacc tacgacatcc cggtctcgcg
    37621 ctggtccacg ctgtcgcatg ccgagatcca gccgaccctc ggcgtcgtcc agaaaaacaa
    37681 atgggacatc accgtcctac ccgggatgtc ggcgccggcc gaccccatca cggtcggcga
    37741 ccgcctgcgc gacctggtcg cgcgcgagct ttctaccttc tgaggagcat catcatcatg
    37801 cagaccatca tcaacgcggc ggcgccgcat atcctcgaac tgttcgggct ggtcatcacc
    37861 ggccttatcg gctgggttgc agccgcggcg cgccggaaat ggggcatcga aatccaggcc
    37921 agccatcgcg aggccttgca ctgggcgctc tatacggcgg cgcagctggc catcaagcac
    37981 gagctgaccg gcaaggccgc tgtggatctg gtgctggaat atgcgcgccg cagcgtgccc
    38041 gatgcgatcg gcaacctgaa gccctcggcc gaggtgctga ccgatctggc gcgggccaag
    38101 ctggagcagg ttgcggccga gaaggtcaag gaggcgagca gcgctgccgt cgacaagctg
    38161 gccgatgccc tgcgccgtgc tggggcggcg tgatgcgctc gccctatgag gcggcgctgg
    38221 ccgcctcgat ggttgccggc ctcgcggtcg gcgccacctt cgcggcggca gcgctgatca
    38281 cggcgcaggc gatgggggcg ccgccgcggt gatcaccatg caggctgctg gcctttggat
    38341 tgaccgccgc accgcatagc gcttacgccc ccgtcccggt tcgcccgggg cgggggcttt
    38401 tttttgcgtt tcaggcacct gatcatgcac gctaccatcg taggactgac gattcggagg
    38461 ccgccccctt tgtgcaacca gtatgtcccg cccgagagct atgacgaatt ccgccgggtg
    38521 tatgactatg aggtcgagaa cctgaccggc aacgaaccgt ggttcgatga ggcgttcccg
    38581 gatcggacgt tgcctatcgt gcgcaagggt ggggccgggc ttcagttggt caaggcgcgc
    38641 tggggcatgc cgtcgccgcc gcgatacctg agcaagtccg gacgcgacgc cggtgtgacc
    38701 aacatccgca acgtgggcag cccccattgg cgccgctggc tcggcaccga acatcggtgt
    38761 cttgtcccgg tcaagcggtt cgccgaaccg ggcccggacg gacgcccagt ctggttcgaa
    38821 agcgccgacg gccgtcccat gatgttcgcc gggatctgcg ttgatggatg ggtcagcatc
    38881 cgcaaggtcc gcgacggtga gaccgaggat gacctgttcg gtttcctcac caccgagccg
    38941 aatgccgagg tcggggcagt ccatcccaag gccatgccgg tgatcctgcg cacgcgcgag
    39001 gaatgggacg catggctcaa cctgccttgg gacgaggttc gccatatgca gcggccgctg
    39061 ccggacggtg cgctgcggat tgtggcttaa ccccgctcaa agaaccccgg atgcggccgg
    39121 ttgatcccga actggatcgt cccggggccg aagcgctggt tgatgaagtc cgccgccgcc
    39181 gatgcgcgct cgcccagggt tcgctcggcc ggtgcgaccg gcaacaggag gtcgccggtg
    39241 cgcgagttca gatgatccac gtcgcccaga tgcacgccga tgctcagcag ctgcgtgccg
    39301 cggatctccg gccatgcccg gcgccagagc gcccggttca tgcgcatgaa ttccagcgtg
    39361 tcctgcgtcg gggcgcagcg catggtgcgc gcccacggat agcggccgag cggcgacaag
    39421 tgcaggctga aactgcccgc cacgcgccca tcgcgccgga gccgcgccga tgctttttcc
    39481 agcagccagc gcgaaaccag atacgcctcg gccggcgccc ggaactcggg cgccaacacc
    39541 ttgctgttgc cgaacccgcc gcgccgcgtc ttgaccagcg ggatcggctc accctgaagc
    39601 gcccggacga accgctcacc ctcgacactg cgccagatgg cgcgggcgtg gcgcggatcg
    39661 aggcggcaga gcgacaccat gtcctgcacc ccggcgcgct ccagcctgac gcgcatcgag
    39721 cgcgagatgc ccggaagatc gtccagggcg aggtgcgcga tccggtcggg catgttctcg
    39781 cgcgagagcc attggcatcc gttgggcttc tccagtttcc cggcgatctt ggccagaagg
    39841 tgattcggcc cgatcccggc tgagaaccgc aggcactcgc ccacctccgc cgccacggct
    39901 gccttgagcc gcgcgaccag cgcgcgggcg ccgtccaatt cggtcgcctc gcccgaaagc
    39961 acgatctgga attcgtctac cgagcggatg cgctccagtt cggcatagcg gtccagcacc
    40021 gcagctaccc gcaggttgaa ccggacatag agccggtggc gcgagggcag gaacacaatg
    40081 cccgggcaga gccgccgcgc gtcgggcacg ctggtgccgg tcttcacgcc gtgcgccttg
    40141 gcctcgtagc tggccgccac gcagcagccc ttctcgtttt ccatggcggt gatggccacc
    40201 ggccggccgc gaatcgccgg gttcagctgc tgctcgacgc tcgcgaagaa gctgttcatg
    40261 tcgatgtata gcgtgcggaa cggtcccatt gccctagatc ctgcggatgt tcatcaggca
    40321 attaatgttc tatttatgtt ctcatctggc aagaggacga aatggacagg aaacagcagc
    40381 tcagcaacgt cagcttcggg ggcgcctggt cggagcagat cgccgaagac gaggcgctgg
    40441 cgctggccat ggcgcgcatc gacggggccg tgatcgacac gctggccgac gatctgcagg
    40501 gcgatgcgga gcttgaggcg gcgctaggct tggcggctgc ggcgcacccg aagggcgcga
    40561 tgctggccgc tgcgtggggc aaggctctgg ggcaaccgaa cgggggcttg cgctatgcgg
    40621 aactgaaacg gatagcaacc gcgctgcgga tgggcattgg cgcccgcctg ccggcgcagg
    40681 acaatgggga atgacgatgc aatttagacc attgaactgc agacttatgg cctgtggcgc
    40741 aacgccggaa cagctcatcg ccgatgagat cggcatcgtt attccgggaa gcgaggtaaa
    40801 gggggtccgc cacgtcggcc tggaccgctg gatggtcgat gtgcgtaaga cacgacatga
    40861 gaaaccagtg acggtgtggg tgaaaacgcg ggttgtggac gacgcgtttc tacagatcca
    40921 gcttgtcgac caaccgtcgc ttgccgggct ctgaattcct gatcttaagg aaaagccggg
    40981 cccgaaggcc cggcgctatg aaaatggcta aacgaaactg attaactgaa caatcaacta
    41041 cagcgcgaag gcgaatcgcg acagttgtct attgggtcaa catgacggct gccacctctg
    41101 gttctggccg agggtaggtt tccagtgcgc ctcgcaagtg attgatttta tatgcggcat
    41161 atctccgctg gtttacagtg taaccgattg aagccatgcg attatggccc ta
//
