# Supplementary material for: Characterization of the virome of Paracoccus spp. (Alphaproteobacteria) by combined in silico and in vivo approaches
Source: Sci Rep. 2019 May 27;9:7899. doi: 10.1038/s41598-019-44460-4 (PMC6536676; doi:10.1038/s41598-019-44460-4)
Supplement: Supplementary file 2 — Supplementary Dataset 1 [file 41598_2019_44460_MOESM2_ESM.zip › vB_PdeS_PD11.gbk]

LOCUS       NC_008686              47132 bp    DNA              UNK 01-JAN-1980
DEFINITION  Paracoccus denitrificans PD1222 chromosome 1, complete sequence.
ACCESSION   NC_008686
VERSION     NC_008686.1
KEYWORDS    .
SOURCE      .
  ORGANISM  .
            .
FEATURES             Location/Qualifiers
     repeat_region   1..45
                     /note="putative integration sire in tRNA-Ser(GCT) 45/45
                     and 40 overlaping tRNA"
     gene            complement(51..1121)
                     /locus_tag="pd11_p01"
                     /locus_tag="PDEN_RS01630"
     CDS             complement(51..1121)
                     /note="Site-specific recombinase XerD [Replication,
                     recombination and repair] based on COG"
                     /COG="COG4974"
                     /product="phage tyrosine integrase"
                     /locus_tag="pd11_p01"
                     /locus_tag="PDEN_RS01630"
                     /protein_id="WP_011746682.1"
     gene            complement(1135..1323)
                     /locus_tag="pd11_p02"
     CDS             complement(1135..1323)
                     /note="hypothetical protein"
                     /product="hypothetical protein"
                     /locus_tag="pd11_p02"
     gene            complement(1320..1628)
                     /locus_tag="pd11_p03"
                     /locus_tag="PDEN_RS01635"
     CDS             complement(1320..1628)
                     /note="hypothetical protein"
                     /product="hypothetical protein"
                     /locus_tag="pd11_p03"
                     /locus_tag="PDEN_RS01635"
                     /protein_id="WP_041529722.1"
     gene            complement(1672..2400)
                     /locus_tag="pd11_p04"
                     /locus_tag="PDEN_RS01640"
     CDS             complement(1672..2400)
                     /note="hypothetical protein"
                     /product="hypothetical protein"
                     /locus_tag="pd11_p04"
                     /locus_tag="PDEN_RS01640"
                     /protein_id="WP_011746684.1"
     gene            complement(2397..2840)
                     /locus_tag="pd11_p05"
                     /locus_tag="PDEN_RS01645"
     CDS             complement(2397..2840)
                     /note="hypothetical protein"
                     /product="hypothetical protein"
                     /locus_tag="pd11_p05"
                     /locus_tag="PDEN_RS01645"
                     /protein_id="WP_011746685.1"
     gene            complement(2830..3036)
                     /locus_tag="pd11_p06"
                     /locus_tag="PDEN_RS01650"
     CDS             complement(2830..3036)
                     /note="hypothetical protein"
                     /product="hypothetical protein"
                     /locus_tag="pd11_p06"
                     /locus_tag="PDEN_RS01650"
                     /protein_id="WP_041529723.1"
     gene            complement(3036..3941)
                     /locus_tag="pd11_p07"
     CDS             complement(3036..3941)
                     /note="hypothetical protein"
                     /product="hypothetical protein"
                     /locus_tag="pd11_p07"
     gene            complement(3938..4357)
                     /locus_tag="pd11_p08"
                     /locus_tag="PDEN_RS01660"
     CDS             complement(3938..4357)
                     /note="hypothetical protein"
                     /product="hypothetical protein"
                     /locus_tag="pd11_p08"
                     /locus_tag="PDEN_RS01660"
                     /protein_id="WP_011746687.1"
     gene            complement(4354..6999)
                     /locus_tag="pd11_p09"
                     /locus_tag="PDEN_RS01665"
     CDS             complement(4354..6999)
                     /note="DNA methylase - pfam01555"
                     /product="N4-cytosine or N6-adenine DNA methyltransferase"
                     /locus_tag="pd11_p09"
                     /locus_tag="PDEN_RS01665"
                     /protein_id="WP_011746688.1"
     repeat_region   4354..5895
     repeat_region   6095..8471
     gene            complement(7003..8121)
                     /locus_tag="pd11_p10"
                     /locus_tag="PDEN_RS01670"
     CDS             complement(7003..8121)
                     /note="DNA polymerase III sliding clamp (beta) subunit,
                     PCNA homolog based on COG"
                     /product="DNA polymerase III subunit beta"
                     /COG="COG0592"
                     /locus_tag="pd11_p10"
                     /locus_tag="PDEN_RS01670"
                     /protein_id="WP_011746689.1"
     gene            complement(8257..8469)
                     /locus_tag="pd11_p11"
                     /locus_tag="PDEN_RS01675"
     CDS             complement(8257..8469)
                     /note="hypothetical protein"
                     /product="hypothetical protein"
                     /locus_tag="pd11_p11"
                     /locus_tag="PDEN_RS01675"
                     /protein_id="WP_011746690.1"
     gene            complement(8469..8669)
                     /locus_tag="pd11_p12"
                     /locus_tag="PDEN_RS01680"
     CDS             complement(8469..8669)
                     /note="hypothetical protein"
                     /product="hypothetical protein"
                     /locus_tag="pd11_p12"
                     /locus_tag="PDEN_RS01680"
                     /protein_id="WP_041529724.1"
     gene            complement(8669..8872)
                     /locus_tag="pd11_p13"
                     /locus_tag="PDEN_RS01685"
     CDS             complement(8669..8872)
                     /note="hypothetical protein"
                     /product="hypothetical protein"
                     /locus_tag="pd11_p13"
                     /locus_tag="PDEN_RS01685"
                     /protein_id="WP_041529725.1"
     gene            complement(9136..9672)
                     /locus_tag="pd11_p14"
     CDS             complement(9136..9672)
                     /note="putative phage repressor"
                     /product="putative phage repressor"
                     /locus_tag="pd11_p14"
                     /locus_tag="PDEN_RS01690"
                     /protein_id="WP_041529726.1"
     gene            9747..10253
                     /locus_tag="pd11_p15"
                     /locus_tag="PDEN_RS01695"
     CDS             9747..10253
                     /note="hypothetical protein"
                     /product="hypothetical protein"
                     /locus_tag="pd11_p15"
                     /locus_tag="PDEN_RS01695"
                     /protein_id="WP_041529727.1"
     repeat_region   9875..10257
     gene            10253..10780
                     /locus_tag="pd11_p16"
                     /locus_tag="PDEN_RS01700"
     CDS             10253..10780
                     /note="hypothetical protein"
                     /product="hypothetical protein"
                     /locus_tag="pd11_p16"
                     /locus_tag="PDEN_RS01700"
                     /protein_id="WP_011746693.1"
     gene            10758..11084
                     /locus_tag="pd11_p17"
     CDS             10758..11084
                     /note="hypothetical protein"
                     /product="hypothetical protein"
                     /locus_tag="pd11_p17"
     gene            11081..11677
                     /locus_tag="pd11_p18"
                     /locus_tag="PDEN_RS01710"
     CDS             11081..11677
                     /note="hypothetical protein"
                     /product="hypothetical protein"
                     /locus_tag="pd11_p18"
                     /locus_tag="PDEN_RS01710"
                     /protein_id="WP_011746695.1"
     repeat_region   11091..11349
     gene            11670..11984
                     /locus_tag="pd11_p19"
                     /locus_tag="PDEN_RS01715"
     CDS             11670..11984
                     /note="hypothetical protein"
                     /product="hypothetical protein"
                     /locus_tag="pd11_p19"
                     /locus_tag="PDEN_RS01715"
                     /protein_id="WP_011746696.1"
     gene            11981..12193
                     /locus_tag="pd11_p20"
                     /locus_tag="PDEN_RS01720"
     CDS             11981..12193
                     /note="hypothetical protein"
                     /product="hypothetical protein"
                     /locus_tag="pd11_p20"
                     /locus_tag="PDEN_RS01720"
                     /protein_id="WP_011746697.1"
     gene            12177..12365
                     /locus_tag="pd11_p21"
     CDS             12177..12365
                     /note="hypothetical protein"
                     /product="hypothetical protein"
                     /locus_tag="pd11_p21"
     gene            12362..12808
                     /locus_tag="pd11_p22"
     CDS             12362..12808
                     /note="hypothetical protein"
                     /product="hypothetical protein"
                     /locus_tag="pd11_p22"
                     /locus_tag="PDEN_RS01730"
     gene            12805..13947
                     /locus_tag="pd11_p23"
                     /locus_tag="PDEN_RS01730"
     CDS             12805..13947
                     /note="DNA primase (bacterial type) [Replication,
                     recombination and repair] based on COG"
                     /COG="COG0358"
                     /product="phage-associated DNA primase"
                     /locus_tag="pd11_p23"
                     /locus_tag="PDEN_RS01730"
                     /protein_id="WP_011746699.1"
     repeat_region   12814..13850
                     /locus_tag="PDEN_RS01730"
                     /old_locus_tag="Pden_0352"
     gene            13940..15781
                     /locus_tag="pd11_p24"
                     /locus_tag="PDEN_RS01735"
     CDS             13940..15781
                     /note="Phage- or plasmid-associated DNA primase based on
                     COG/ P4 family based on TIGR01613"
                     /COG="COG3378"
                     /product="phage-associated DNA primase"
                     /locus_tag="pd11_p24"
                     /locus_tag="PDEN_RS01735"
                     /protein_id="WP_049792285.1"
     gene            16231..16998
                     /locus_tag="pd11_p25"
                     /locus_tag="PDEN_RS01740"
     CDS             16231..16998
                     /note="hypothetical protein"
                     /product="hypothetical protein"
                     /locus_tag="pd11_p25"
                     /locus_tag="PDEN_RS01740"
                     /protein_id="WP_049792286.1"
     repeat_region   16278..25187
     gene            17168..17518
                     /locus_tag="pd11_p26"
                     /locus_tag="PDEN_RS01745"
     CDS             17168..17518
                     /note="5-methylcytosine-specific restriction endonuclease
                     McrA based on COG 1e-8 - part of that domain"
                     /COG="COG1403"
                     /product="HNH endonuclease"
                     /locus_tag="pd11_p26"
                     /locus_tag="PDEN_RS01745"
                     /protein_id="WP_011746703.1"
     gene            17511..17828
                     /locus_tag="pd11_p27"
                     /locus_tag="PDEN_RS01750"
     CDS             17511..17828
                     /note="hypothetical protein"
                     /product="hypothetical protein"
                     /locus_tag="pd11_p27"
                     /locus_tag="PDEN_RS01750"
                     /protein_id="WP_041529729.1"
     gene            17936..18505
                     /locus_tag="pd11_p28"
                     /locus_tag="PDEN_RS01755"
     CDS             17936..18505
                     /note="putative resolvase based on HTH domain / putative
                     terminase small subunit"
                     /product="putative resolvase"
                     /locus_tag="pd11_p28"
                     /locus_tag="PDEN_RS01755"
                     /protein_id="WP_011746705.1"
     gene            18495..20216
                     /locus_tag="pd11_p29"
                     /locus_tag="PDEN_RS01760"
     CDS             18495..20216
                     /note="Phage terminase-like protein, large subunit,
                     contains N-terminal HTH domain based on COG"
                     /COG="COG4626"
                     /product="phage terminase large subunit"
                     /locus_tag="pd11_p29"
                     /locus_tag="PDEN_RS01760"
                     /protein_id="WP_011746706.1"
     gene            20216..21553
                     /locus_tag="pd11_p30"
                     /locus_tag="PDEN_RS01765"
     CDS             20216..21553
                     /note="phage portal protein based on BH and COG"
                     /COG="COG4695"
                     /product="phage portal protein"
                     /locus_tag="pd11_p30"
                     /locus_tag="PDEN_RS01765"
                     /protein_id="WP_011746707.1"
     gene            21540..22382
                     /locus_tag="pd11_p31"
                     /locus_tag="PDEN_RS01770"
     CDS             21540..22382
                     /note="ATP-dependent protease ClpP, protease subunit based
                     on COG and generally Clp protease based on domains
                     identified"
                     /COG="COG0740"
                     /product="phage Clp protease ClpP"
                     /locus_tag="pd11_p31"
                     /locus_tag="PDEN_RS01770"
                     /protein_id="WP_011746708.1"
     gene            22394..23743
                     /locus_tag="pd11_p32"
                     /locus_tag="PDEN_RS01775"
     CDS             22394..23743
                     /note="Phage capsid family; Family of bacteriophage
                     hypothetical proteins and capsid proteins based on
                     pfam05065 / COG as well but 1e-4"
                     /product="phage major capsid protein"
                     /locus_tag="pd11_p32"
                     /locus_tag="PDEN_RS01775"
                     /protein_id="WP_011746709.1"
     gene            23801..24109
                     /locus_tag="pd11_p33"
                     /locus_tag="PDEN_RS01780"
     CDS             23801..24109
                     /note="hypothetical protein"
                     /product="hypothetical protein"
                     /locus_tag="pd11_p33"
                     /locus_tag="PDEN_RS01780"
                     /protein_id="WP_011746710.1"
     gene            24151..24645
                     /locus_tag="pd11_p34"
                     /locus_tag="PDEN_RS01785"
     CDS             24151..24645
                     /note="hypothetical protein"
                     /product="hypothetical protein"
                     /locus_tag="pd11_p34"
                     /locus_tag="PDEN_RS01785"
                     /protein_id="WP_011746711.1"
     gene            24614..25162
                     /locus_tag="pd11_p35"
                     /locus_tag="PDEN_RS01790"
     CDS             24614..25162
                     /note="hypothetical protein"
                     /product="hypothetical protein"
                     /locus_tag="pd11_p35"
                     /locus_tag="PDEN_RS01790"
                     /protein_id="WP_041529730.1"
     gene            25156..25515
                     /locus_tag="pd11_p36"
                     /locus_tag="PDEN_RS01795"
     CDS             25156..25515
                     /note="Phage head-tail joining protein based on pfam05521"
                     /product="phage head-tail adaptor protein"
                     /locus_tag="pd11_p36"
                     /locus_tag="PDEN_RS01795"
                     /protein_id="WP_011746713.1"
     gene            25512..25898
                     /locus_tag="pd11_p37"
                     /locus_tag="PDEN_RS01800"
     CDS             25512..25898
                     /note="DUF3168 domain-contiaining protein based on
                     pfam11367"
                     /product="hypothetical protein"
                     /locus_tag="pd11_p37"
                     /locus_tag="PDEN_RS01800"
                     /protein_id="WP_041529731.1"
     gene            25958..26230
                     /locus_tag="pd11_p38"
     CDS             25958..26230
                     /note="hypothetical protein"
                     /product="hypothetical protein"
                     /locus_tag="pd11_p38"
     gene            26276..26722
                     /locus_tag="pd11_p39"
                     /locus_tag="PDEN_RS01810"
     CDS             26276..26722
                     /note="hypothetical protein / putative HK97 family protein
                     and head/tail component"
                     /product="hypothetical protein"
                     /locus_tag="pd11_p39"
                     /locus_tag="PDEN_RS01810"
                     /protein_id="WP_049792287.1"
     gene            26715..26912
                     /locus_tag="pd11_p40"
                     /locus_tag="PDEN_RS01815"
     CDS             26715..26912
                     /note="hypothetical protein"
                     /product="hypothetical protein"
                     /locus_tag="pd11_p40"
                     /locus_tag="PDEN_RS01815"
                     /protein_id="WP_041529733.1"
     gene            26914..27375
                     /locus_tag="pd11_p41"
                     /locus_tag="PDEN_RS01820"
     CDS             26914..27375
                     /note="hypothetical protein"
                     /product="hypothetical protein"
                     /locus_tag="pd11_p41"
                     /locus_tag="PDEN_RS01820"
                     /protein_id="WP_011746717.1"
     gene            27375..27764
                     /locus_tag="pd11_p42"
                     /locus_tag="PDEN_RS01825"
     CDS             27375..27764
                     /note="Phage tail tube protein, GTA-gp10; This is a family
                     of phage tail tube proteins based on pfam11836"
                     /product="phage tail tube protein"
                     /locus_tag="pd11_p42"
                     /locus_tag="PDEN_RS01825"
                     /protein_id="WP_011746718.1"
     gene            27773..27925
                     /locus_tag="pd11_p43"
     CDS             27773..27925
                     /note="hypothetical protein"
                     /product="hypothetical protein"
                     /locus_tag="pd11_p43"
     gene            27925..30831
                     /locus_tag="pd11_p44"
                     /locus_tag="PDEN_RS25530"
     CDS             27925..30831
                     /note="Muramidase (phage lambda lysozyme) based on COG but
                     that's a partial domain present in N-temrinal end of
                     protein"
                     /product="phage tail-tape measure protein"
                     /locus_tag="pd11_p44"
                     /locus_tag="PDEN_RS25530"
                     /protein_id="WP_011746719.1"
     repeat_region   30677..34649
     gene            30831..31511
                     /locus_tag="pd11_p45"
                     /locus_tag="PDEN_RS01835"
     CDS             30831..31511
                     /note="hypothetical protein"
                     /product="hypothetical protein"
                     /locus_tag="pd11_p45"
                     /locus_tag="PDEN_RS01835"
                     /protein_id="WP_011746720.1"
     gene            31508..32074
                     /locus_tag="pd11_p46"
                     /locus_tag="PDEN_RS01840"
     CDS             31508..32074
                     /note="hypothetical protein"
                     /product="hypothetical protein"
                     /locus_tag="pd11_p46"
                     /locus_tag="PDEN_RS01840"
                     /protein_id="WP_011746721.1"
     gene            32059..32430
                     /locus_tag="pd11_p47"
                     /locus_tag="PDEN_RS01845"
     CDS             32059..32430
                     /note="hypothetical protein"
                     /product="hypothetical protein"
                     /locus_tag="pd11_p47"
                     /locus_tag="PDEN_RS01845"
                     /protein_id="WP_041529734.1"
     gene            32430..34472
                     /locus_tag="pd11_p48"
                     /locus_tag="PDEN_RS01850"
     CDS             32430..34472
                     /note="hypothetical protein but some hits from BLAST
                     suggest host specificity protein J"
                     /product="putative phage host specificity protein"
                     /locus_tag="pd11_p48"
                     /locus_tag="PDEN_RS01850"
                     /protein_id="WP_041529735.1"
     gene            34536..36293
                     /locus_tag="pd11_p49"
                     /locus_tag="PDEN_RS01855"
     CDS             34536..36293
                     /note="hypothetical protein but lots of BLAST hits are to
                     SGNH/GDSL hydrolase family proteins"
                     /product="hypothetical protein"
                     /locus_tag="pd11_p49"
                     /locus_tag="PDEN_RS01855"
                     /protein_id="WP_011746724.1"
     gene            36303..37043
                     /locus_tag="pd11_p50"
                     /locus_tag="PDEN_RS01860"
     CDS             36303..37043
                     /note="hypothetical protein"
                     /product="hypothetical protein"
                     /locus_tag="pd11_p50"
                     /locus_tag="PDEN_RS01860"
                     /protein_id="WP_011746725.1"
     gene            37079..37375
                     /locus_tag="pd11_p51"
                     /locus_tag="PDEN_RS01865"
     CDS             37079..37375
                     /note="hypothetical protein"
                     /product="hypothetical protein"
                     /locus_tag="pd11_p51"
                     /locus_tag="PDEN_RS01865"
                     /protein_id="WP_011746726.1"
     gene            complement(37391..37639)
                     /locus_tag="pd11_p52"
                     /locus_tag="PDEN_RS01870"
     CDS             complement(37391..37639)
                     /note="hypothetical protein"
                     /product="hypothetical protein"
                     /locus_tag="pd11_p52"
                     /locus_tag="PDEN_RS01870"
                     /protein_id="WP_041529736.1"
     gene            37684..38316
                     /locus_tag="pd11_p53"
                     /locus_tag="PDEN_RS01875"
     CDS             37684..38316
                     /note="N-acetylmuramoyl-L-alanine amidase based on
                     pfam01510"
                     /product="N-acetylmuramoyl-L-alanine amidase"
                     /locus_tag="pd11_p53"
                     /locus_tag="PDEN_RS01875"
                     /protein_id="WP_041529737.1"
     gene            38328..38723
                     /locus_tag="pd11_p54"
                     /locus_tag="PDEN_RS01880"
     CDS             38328..38723
                     /note="hypothetical protein"
                     /product="hypothetical protein"
                     /locus_tag="pd11_p54"
                     /locus_tag="PDEN_RS01880"
                     /protein_id="WP_011746729.1"
     gene            complement(38841..39044)
                     /locus_tag="pd11_p55"
                     /locus_tag="PDEN_RS01885"
     CDS             complement(38841..39044)
                     /note="hypothetical protein"
                     /product="hypothetical protein"
                     /locus_tag="pd11_p55"
                     /locus_tag="PDEN_RS01885"
                     /protein_id="WP_011746730.1"
     gene            complement(39041..39307)
                     /locus_tag="pd11_p56"
                     /locus_tag="PDEN_RS01890"
     CDS             complement(39041..39307)
                     /note="hypothetical protein"
                     /product="hypothetical protein"
                     /locus_tag="pd11_p56"
                     /locus_tag="PDEN_RS01890"
                     /protein_id="WP_041529738.1"
     gene            complement(39441..39608)
                     /locus_tag="pd11_p57"
     CDS             complement(39441..39608)
                     /note="hypothetical protein"
                     /product="hypothetical protein"
                     /locus_tag="pd11_p57"
     gene            complement(39727..40965)
                     /locus_tag="pd11_p58"
                     /locus_tag="PDEN_RS01895"
     CDS             complement(39727..40965)
                     /note="Site-specific DNA recombinase based on COG"
                     /COG="COG1961"
                     /product="serine site-specific DNA recombinase"
                     /locus_tag="pd11_p58"
                     /locus_tag="PDEN_RS01895"
                     /protein_id="WP_011746732.1"
     gene            41172..41795
                     /locus_tag="pd11_p59"
                     /locus_tag="PDEN_RS01900"
     CDS             41172..41795
                     /note="Putative SOS response-associated peptidase YedK
                     based on COG"
                     /COG="COG2135"
                     /product="SOS response-associated peptidase"
                     /locus_tag="pd11_p59"
                     /locus_tag="PDEN_RS01900"
                     /protein_id="WP_011746733.1"
     gene            41865..42104
                     /locus_tag="pd11_p60"
                     /locus_tag="PDEN_RS01905"
     CDS             41865..42104
                     /note="hypothetical protein"
                     /product="hypothetical protein"
                     /locus_tag="pd11_p60"
                     /locus_tag="PDEN_RS01905"
                     /protein_id="WP_011746734.1"
     gene            42125..42385
                     /locus_tag="pd11_p61"
                     /locus_tag="PDEN_RS01910"
     CDS             42125..42385
                     /note="hypothetical protein"
                     /product="hypothetical protein"
                     /locus_tag="pd11_p61"
                     /locus_tag="PDEN_RS01910"
                     /protein_id="WP_011746735.1"
BASE COUNT     7559 a  13384 c  14126 g   7662 t
ORIGIN
        1 gcagcggaga cgtggccgag tggtcgaagg cacacccctg ctaagtttcc ttaagcttcc
       61 cgcatgatct tgattttctt cccgaaatca tcgggcaatg cagcgtcatg cacgtagttt
      121 gcacgaaagt cccatccgtg ctcgaacagc cgacgcggca ggtctgcggg cgcgagcttg
      181 gtgtagccga tcgccatatc cggcttgcgc cagccgccgc gttccatcag caggatcagg
      241 tcacggttga ccgcatagtg ccaggtcgca aaggtgtggc gcagcgtgtg cggggtcaca
      301 tcctcgccga gtccggctgc atcccgcgcc ttgtcgaatg cgcccttgat ctgaccgccg
      361 aggcgcgatc cgctggaatt ggtgaggcga tagggcttgc ccttcggcgt gcgaaacacc
      421 gcgccggcct cgggtagtcc gctggcgacc atgatgcggc gcgtcctgcc ggggtattgg
      481 accatcttgc cgtcgccgtt cttggtcacg ccgacatagg cctcgcaggt gtcgagatgc
      541 aggtgctgca cggtcagccc caatgcctcg ccggtccggc agcctgtccc gagcaggaac
      601 gccacgattg gcaggagccg cctgtcgcag gccgccagca gggcctcgac ctcctccggt
      661 gtcaaccagc gcaaccgggt cctgggctcc ttgcggcgcc tgaacctgcg atctggaacc
      721 ttgccatcct cggctgccag ccggtagacg gcgctgatcg gtgtgatgag ctggcgattg
      781 atcgtcgccg ggcccgcatc cgggtagagc gcggccgccg cgcggctgac cgcatcgttg
      841 tcggtatcga ccaggcgcca gcgcgggccg aagtgcttga tgatccgcgc cagatacttc
      901 ccctcgccac ccgattccat ataggccagc gcggcctcgg cgaaggtata ggttacggcc
      961 ttgccatatg cacgacgttc gatgatctcg gcttcgcgtc gcgcgcggag gatttccgcc
     1021 tggcgcttgt cgccaattcg agtgctttcg taaacgcgct gtccagcgac ggtgccgcgg
     1081 atataccaga tttcaccacg cttgatgagc ttgagaggca tttctgttca ccgatcagga
     1141 aggcgtccag aaggtctctg ggccggtaaa ggattctgac gcggccgcgc gcggccaccc
     1201 gcgccagcct gccctcatga taggccctgt caaggcctgt gcggctggtg aatatcttcc
     1261 tgcgccgcag gaactccagc gcctcgtctg tcgtgaggag atcttcggga acggcgggat
     1321 catccatcgt cctggtgctc ttcatcccat ttctcccaca ttctcaccgc ctcctcgcac
     1381 atgtcggaaa gcatcatgag ctggtcggct gaaagcatgt gccagttgtg accatcggaa
     1441 tggatgctgg ccataccttc cgggtcgaac gtgacccgaa caggatcata ttcgacgtcc
     1501 atgaaaaaca tgaccagctc ggtgcctatg ctcggatcgc tattttccag gaacatcagc
     1561 ttcccgtgct caaatccgcc ggtcagatgc cgctcgaatt cccctaggcg tccttcggag
     1621 ttgttcattt tcaacctctc gtgtcagttt cgttcatcgt ctgatggccc atcacgccat
     1681 ccttctgatc tggtccaggg cgtatccgcc ccattgctcg gcgcaggcgc gggcgatgcc
     1741 atcgaaggtc ctgctgcgga ttttccatcg gtcggggccc gggctcgcgc ggtggatcgc
     1801 cgaccatgct ttgtgccgct ccggctcggt cgcggccgat ggcgggatca gccgcttcgt
     1861 ggcggtcagc ggcggcaggc cgcgcaggta gaagcccgtc gccttgaagg ccggctcgtc
     1921 aaaccaccag ggctggacga tctggggctt gggcaaatcc gccggcatcc gggcgcggcc
     1981 gtgcttgtgc atgaccgggt tttcgaccgc cacgcgcgcc accggagcct gccagcaggc
     2041 agcgaacagt tcggcgcctt cgtccagcag ccgccacatg atggccaatc gcgcttcgcg
     2101 cggcaggatc ggccatgcca ccttctcggc cggggttgcg tcgtcgggcg ggttcttcgg
     2161 cgggtccgac agccagcgca cgccgctgtt gcacaggcgc gtgcagggcg ggtggcagac
     2221 gatcagcagg tcccagccat agtcgaggta gtcccgcacg tcgccgacga tgtgatggtt
     2281 gctgccgtcc tcggccggca ggcggtcaac ggatgtggca tcatgaccga gggcagcgaa
     2341 ggcccgacgc atggtgcccg aggtctcgca caggacgccg acgcgtagcg ctgccgtcat
     2401 gcccagccct ccgcagcccc gccgccgcca acagcaagac ggacgcgcgc cgctcggcag
     2461 aagtccttga agctgacctc gcagaagcca tcggtgacgt ccagccactt gctgtatcgg
     2521 gctttgctgg ggctggtcgc gacacagggc atttccatgc cgtcccagat cacgacatag
     2581 agccgatgct gatcgccgat cttgcgcagg tggtcgcgta gcgcctcctg acctgcgcgc
     2641 gtgacgaaga accattgcag cttgccatcg cttccgccgg cgcgccaatg cggcgatgct
     2701 gccatttcct cggcggcccg gctcccgacc gacgccgcga aatggtcccg gtatgtctgg
     2761 gccagcggat tgaccggccg ccccagcgca tggtcgatgc gatccatggc cttgtcttcc
     2821 aggtagcggt taacctgcat ggctatcctc ctccgggcgg caaagcggat catccccgcc
     2881 taggtgggta ttgatctgcc gcttggcgtc ggccagcgtc agcgccatgc cgtgggcatc
     2941 ggtctcctcg tgcgtccatt catagggcgc gcccggcacc tcggcctggc ggatcacgat
     3001 gccgcggtgg atgatgggga ggatgcggtc agccatcacg caccgccttt cagggcgcgc
     3061 agggcgatca gcccagatgt cacggtctgg tcgatcaggt cggagttggc ccagcggtgc
     3121 ccgttctcat cgcggtccaa catattcagt tcacggatat cggcaaaagc ccgttctacc
     3181 gccgcgaccg tctcgccggg ctgggccggg tgggcaccac agactgcgca agggacatta
     3241 gggggcttcg ggctatcttc acaggcgacg catttcggca ccgcctctcc ctcgggctgc
     3301 ggggcgatgc ttttcgcttc gccacccggc acgatccgct cgccgcgctg atgcagcatc
     3361 atggcgaggt tgccgacatc gaccggatcg cctttttcga catgttcgcg cagcagtcgg
     3421 gacagcagct cggcgctgca ttcgtccttg cgatcccagc cgccacggcc ttcggtacgc
     3481 ttcttcgcca gcttcgcttt catggcggcg gcaaagcggt caactgccag atcgtcgggg
     3541 ggcccctcgg gctgcggggc tggcgtcagg gcggcgaggg cgtcacgcaa ggcatcgtga
     3601 tccggcttct cttccgcgat ggattgagac acatatcccc gatccaagat cgtctgcgca
     3661 gcatccatca gcgcccgcac ctgctggccc gaggcgcaga ggtcggcgcg gctataccac
     3721 gcatagggat catgcgttgc ccggccgatg cccgcgagca agtggatatg catcgtcgtg
     3781 tccgggtcca gccccgagcc ggtggcggtc agaatctcga tctgctccag agcagagaca
     3841 agatcgcctt gggtgatggg ctctgcccgc tgcggtgctt cctcggccgg gccctgccag
     3901 gtgctgcggc caatctcaac agaaacgatg tcgctggtca tgcgtcaccg ccttccgcgg
     3961 ctttcgccca ggccgcgatc tcgggctcat cgctgccgct gaaccgccag ggcatcgggg
     4021 aaagctgatg cgcgacctgc cattcgtcga ttgcggcgcg gacgcgggat tgcaggtcga
     4081 ggttgatggc gggcgtgaaa tccaggatcg gcgatccatc ctcgtcgcac tggtcataga
     4141 gggattcctc ggctgcctcg aagaaacagc cctggctgaa gaattccgac acccggacgg
     4201 gccatttagt ggctcgcatg atccattcat gctcctcggc cttggcgcca tcctcggcct
     4261 cttcgcgcgt ggcataggga ccgccgtgcc agacctccgt gtcattcgag gaataccagg
     4321 ccgtctcgct ggccgtcagt tgttcgatgg ttttcacgcg gtcctccgca gtttctggtt
     4381 ttcgggttga tcggcgtcga ggaggtcgaa gaggctgggc atgccggcct cgcgcgaggc
     4441 ggcctcgacg tatttgcagc cgtcgagcca atagcccttg ttcagttcga ccccgatgcc
     4501 cttgcggccg agtttcacgg cgcggaacgg cacggtcatg agcccgccga acgggtcgta
     4561 gacccattct ccgcgctcgg tgaactgggc gatggcccgg tcgacgatgt cgtattgcag
     4621 cgggcacagg tgcatctcgt tgcccttgcg cgcctgctcg gcgttgatgg tcatcatgcg
     4681 cgcgacatcg gtccacacgt cgggatgcgc gctatgcggt ggcaggagca tgaaggtcgg
     4741 cggcagccgg cccttcttct ccagcgcttc gccgattcgg acgtgatgct cgaaatcgta
     4801 aacctgctgg aggttgtagg ctttccagac cttgtagacc tggtcggcgt ccagcccctc
     4861 cagttcctcg ggcagcaggg tccggtcgcc attcgaccgc atgtagccgt gggcatcgat
     4921 ctgccagcgg gcgcggctat agccgccctc gttgcgccag tccttggcct cggggtccca
     4981 ttccttcttg gccttcttca ccggccggtc ggcgtagccg ttgctggtgt cactgggcgg
     5041 ccggcggaag atcagcaggt attccggcac gccgcagccc atgcggctgc cgtccttgca
     5101 ctgttccgac cagcccaggc gataggtctg gttgttctcg cgcacgacat cggtcgtgat
     5161 ggtcttcata ccgagatagg cccagccgtg gcgctggaac tcgcgcacgc aatccatgtg
     5221 cagggtcgat agggtctgga agccgaagcc gttgatgcca ccggggatga tccggtcctt
     5281 gacgtggatc gcgcagatcc ggcccggctc cagcacgcgc agcagctcgg ggatcaggaa
     5341 ccccatctgc tgccagaaat gcggatcgtc gtcggtgtgg ccgaaatccg cgtagtttgg
     5401 cgaatactca tactgggtgc tgaacgggat cgaggtgacg atcagctgca ccgaggcatc
     5461 gggcatgctg cgggtctcgg ccacgcaatc gttgtggacg cagcggtaat ccggccccga
     5521 ggcctcgacc cgctcgacgc ccaaggcgcg caccagcgcc tgctgcatcg cgacctcgga
     5581 caggccgaac tctttgatga tgtcgatcat tttctgaacc atctcgttgt gctgacgcca
     5641 cttccgctcc agcgagcggc ggatttcgcg ttcagcctcg gtgtagatca ggtcgagccg
     5701 cacgctgtcg gcgggctggc cgaaccgcag caggcggtgg atcgcctgga tgaaatcatt
     5761 gaacttgtga ccgatgccga gaaagacgtg ccaggcgcag tgccgttgca ggttggtccc
     5821 gctgcccaac atcaccggct tggcgcccag ctcctgcacc cggccatcgg cgaaatcgcc
     5881 gatcagctcc tcgcgctggt cgaggtcctg ggaaccgtaa accgtggcga tgccgggcac
     5941 cgtcttttcc agcgcggcgc gctcggcctc cagatcgtgc cagatgatcc ggtgcgcggc
     6001 cgggtcctcg gcgcggatct ccatcagctt ctcgatccga ccgccaatgc tggtgcgttt
     6061 ttcgcgtgct gccaccttca gatcgcgcgc gacgtccttg aacatgcgtt tctggccgct
     6121 cttctcgacc gcggcgccgg cgaggtgatc gaccggcagt tcgtgccagc gcacgtcgag
     6181 gggcggcagg tcgtagccct cgtctgaaaa cgacgggtcc agatcactgg gcttagtgac
     6241 gaacagcgcc caggacgcga cccacagcca gaattcccgt tccttgtgct gcatcagggt
     6301 cagctggtcg gccttctcgc tgttgcgctt gaaaaaccgg gtcttggcct ggccgatatc
     6361 catcacgtcg aggaagccgg cgtaggacag cagctcgatg taatcgttcg ggctgggcgt
     6421 ggcggtggcg acgaagcgat aggggacgcc ggcggtcttg atccggttgg actggtcgcg
     6481 ccggtcgtcg ccggcgaata gcgccatgaa ctcccggaag gtcttggtgc caccgaagcc
     6541 gcgcaggatt gccgcctcgt ccaggctgac gccgatgaac ggatcgggct ggaccttgcc
     6601 atcgcgcacc gattcgtaat tggtcaggta gatgcccggg ccgtcgacct gatcgctgtc
     6661 gcggatgaat ttcaggtcca cggcaaagga gccccggaac cgctcctgcg cctcgcgcat
     6721 gaactcgcgc cgaacgccca gcggcgcagt gatcagcgtc ggctggcccg tcgtctcggt
     6781 cagcacgcgc atggtctcca gctgcgtcgc ggtcttgtgc aggccgaagc tggcgaacca
     6841 tgcgcgccgg ccgccttgca ggccccagct caccatgcgg cgggtgtgcg gtttcagggc
     6901 ggggttcagg gtcgcctcgt ccacctgcat gccgccgaag cgcggcgcga tggcggcctt
     6961 ggcgcgcagg aattcgtcat aggaaggatg ctggcccatc gctcacatcc gcatcggcat
     7021 gatgacgacc gtcaggtcgg ggtcctcggt caggatcagg gcggcgtcgc gcgcggtgct
     7081 ggcctcgatg cgcacggtgt cgaagatccg cgcgacctcg cggacatagc cctcgttgaa
     7141 gccgatggcg aaatccccgt cggcttcgat cggtatctcg acatcaatcc cgaggccgac
     7201 gctgttcagg ttggcgacgc gcttgtctaa atcgaacttc agggcgtcac gcaggagatg
     7261 cattctcctg gtgttcggga accgccgcag caaggcgcga ttgatcacgg catagccgcg
     7321 catcgtgccc cggtccggta tgacccgcgt gtaatcggga taggcaccgt cgatgcattt
     7381 gaccgtcagc gaccagccgt cgcccgaaat ctgcatccgc acgggatccg ccgagccgcc
     7441 gatccgcagc agctggttgc cgccgtcggt catcaggttg cacagcgcgg ccaccgagta
     7501 gcgtgggaag atcagatcgg gcagtttgta ttcgatgtcg gaatgataca gcgccagccg
     7561 gtggccatcc gtcgctgtga ccgccagacg cccctcgcga ccatgcatat agatgccgtt
     7621 cagataatag cgcgtctcct cggtcgagat ggcccaccgc acgcggccga tcatcctggc
     7681 aagcgctgcc tccggtatgc tgacccacga catgcccttg gtgctgggtg ccgtcggcca
     7741 atccgaggcg gggcaaagca gctggacgcg ggcaaccgcc gggccgatcc gcagcgtcac
     7801 gacattcccg tccagcgtga tgctgacgct gtcgtcgcgc tcggcgccgg tcagcagcgc
     7861 gagcagcagg cgcgcgtcga tcacgaatgg cttgccctca atgcaggtgg ccgggcagtc
     7921 caccatcagc cagctgtcga ggttggtgct ttcgatccgc agcttgtcgt tcagcggctc
     7981 gatgcgcagg catccgagga cgggaatggt gttgcgccgt tcgaccacga aagccgccgc
     8041 gttcaccgcg cggcgcagat ccgcgacggt gcaggtgatc ccggccgtgg cggcgggctt
     8101 gatgggctcc atcagggtca tggtggcctc aaaaactttg gccgaaccgg ccggattgca
     8161 gaaaaaagcc cccggcccga gcagaagccg ggggccagtg aaacccggcg ggacaggcgc
     8221 gtcgcgaccg ggcgaattcg gggaaagagg gtgaagctat ggcttcggca gaggcggccc
     8281 gtcgggccga ggatcgagtg cgtattcggc ttccaggccg gcgagtatcg cgcgcgagat
     8341 gcgctgcgcc tcggtgatgg tcatcttgtc gaccgccacg cgcgccagtt cgcggcccgt
     8401 gtggcggtcg aggatcaggc catctcggcc ctcgacgaac atggtcttgg cggcggccgc
     8461 gtcctgcatc aggagctctc cgaaagcgcc gctgagcatg cgagaaattg cagcgcgaag
     8521 tcctgatgtt tccaccactc ggggatcttc ggtgcatctg ggtagccgtt gtctttgacc
     8581 agcctgtccg ggtcggcccc aaaggcttcg caaatgcggc gcgccagtcg ttcgacctgt
     8641 tcgtttccat agtcgctata gaactgcatc agaacttctc cccgcgcagg ttggccgggc
     8701 ggtggcgctg gcgctgcatc acgccgtgcg cgctggcgac gaccatgcag gccagacgcc
     8761 gcaggctttc cggtgccgcg tctgccaact cggcgttggc gatgatggtg cgcgcatcgg
     8821 agaccgcgcg cggggtcaca atgagggagg ggagttgcat caggcgctcc atccaaggct
     8881 tgcggatgag gctaaagctg acaggacaaa aatcctatgt caacatcaaa caggacagta
     8941 atcctattat ttcggacttt cgtccgggcg cgactcattg gcccgttctt aggatcggga
     9001 ggaattcttc accgtttgtt cttgccaacg ctcgaagttg gctcaacgat agggtggcta
     9061 gtgataaggg aggcgccatg ttgagcaagt cggagacact tcggtgcctg ttgcggctcg
     9121 acgatagcgc tgtggttagc ctgcggttcg ccgtggaagt ggcgaagaga gcagcttctg
     9181 aacgttctgc cggcgcttct gctgcgtcga tccttcccca gaactctgat gctgttcttg
     9241 cgcctgaaga cgattttcct cctgttgcgt taggagaaat tgcgcgtaag tgagcgcttc
     9301 ttgcataatt tcgggcggca aagtgtaaat ctcttcaagt agttctatcg ccggtctggc
     9361 gtccggatgc tcacctatcg caatgatgtc cgatagggcg tatcccattg ctgatgcaat
     9421 tttctgcgcc gtttccacgc gaggagagct gttgctcccc gctaagagct tcctgatggt
     9481 cgagttgtcc aggcccgctt ccaccgacac ggtggcgggc ttgaggtcgg gtctcgcatc
     9541 gaaaatctga cgcaatcctt cgatgaaggg gtctctaatc gacatgtatt tagtttgatc
     9601 gaaggacgtt cgtcccgcca taggataata gtccttgaca agagtgagga ttataatcct
     9661 acatgcgggc atgattgctg aattcgttca cgactgtagg gcatacgcgg aggcgagggg
     9721 catctctctc gttacgctcg gcctgtatgc tgtctctgac agccgactgt tctccaggtt
     9781 ggataacggc ggccagtgtc tgcctaggac catggaccgc gttcgcgcct acatgtccgc
     9841 taatccggtc ggcagcgatt tcagtgtcat ttctcctcaa cccgccgcca cggcggcaca
     9901 accccaagag catcctcatg tccctgatct gcaaaatccc tgatcgtccc cgatctggcc
     9961 tgccttcgcg gcaaatgtcc ttcacgcccc cggtcggggg tcgcggccgc tcggttgctg
    10021 cgcgtcgccg ggcgcatgtc catgcgcagc gcgataccga cggtttcctg cggcgctggt
    10081 cgatgctgat gatcgtcagc ttttccacgg ccgaggcctg cggccagcat ttcggcgtga
    10141 ccaagcagac cggctgcaat tggcgcgagg gcacgcaccg tccctgcggc gatgcggtgg
    10201 atttcgccat gcagacgctg ccccgctacg ccgaaatcat gtgggggcag tgatggacga
    10261 acctgatctg aagccgctga tgggcgccag gctggcgagg acctcggaag tgattgaaag
    10321 gggtaatgct atgacagcac aggacacgga caactgggcg gcagacgaag ctgccgagcg
    10381 cgatccttcg gacgacttgg gccggctgtt cccacgcgaa ggtgttcagc acccgatttc
    10441 ggaaagcgcg gcatgggctt tgtgcgcgcc tttcgttggc ctggttcggt gcaactggcg
    10501 cgtcaagcgg gtggataccg atttgtttga acaggccatc aagacctggt gggaatgcct
    10561 gcgcaaggcc cgcctgccgg aagagaggct gacctgcgaa cgcatgatca acgcgctcgg
    10621 cctggccaat ggcatggaca atcgagcgcg ggccagtgag ttggccgccg agaacgtcga
    10681 gcgcttcatg gcccatcgca aagagatggc tcgggtccgg agcgagcgga aagaggccgc
    10741 ttgcgtagat gcctggcgtg atttcaggag cgtgccttga actggtcacg gattgccttg
    10801 atgcacttcg acgtcagcgc gaccggcttt tcggcatcgg tatcctcttc cgggatgcca
    10861 tccgcttcgt cggtttcccg gatggctttg ttcaggcgct ggatgatgtg cttgtgcagg
    10921 tccgaatctc gatcttccgc aagctgcagc atgctgatca cgatcgattc cagggcttcg
    10981 acgcgggcgt tcagtcgggc ggtttctgtc atggcggttc cctctgcatg gatgggcaga
    11041 gcattcccga ctggccgagg gattcgcaat ccgaaaaacc atgaccaaca cgggctttca
    11101 ggttgcccgg ggcgggggag catgccgggg cgcagcacct ggtccacccg tcacgattcc
    11161 ggccgcctcg ggcgggattg accgggatcg tggaacctgc ggctggcccg gccgagagcc
    11221 gccccgaggc ggcagggcaa aaacacacgc cggatcgagg cagcgggtca gggcgtgtca
    11281 ggcggggcgg ccaatctcct ccctcgggtc gccccgccga tcaacgcgcc aagaggattt
    11341 gaccatgcac gctcaccccc gggacctgaa aagcaacacc gcggcgcggc tcatgtcgat
    11401 tgccgcgatc cgcgcccggc tttccatgct tgcggtggcc tatgccgccc gcatcggtgc
    11461 cgtgaatatg aacgatgtcc tcgcgacggc atccgcggtc gtcgcagtgt tcggcgagga
    11521 tcacgacctg tcgcgcgaga tgcgcggctt cgtcgatagc ctgcccgagc ttcggcggca
    11581 tgtccccgac ctggcatcgg ccggtgaccg gctgatccgg gcggtcgagc gcaccacctg
    11641 gcccgatgcc gatgggaggg ccgatatcca tggctgacca gccgcgcctt tcgcttgccg
    11701 atcatgcgat gatccacgcc ctgggcgtgc tgtcgcggcc gccgatcacg gatagggccg
    11761 gcctcgacct ggtcgtcggc gtcatgcgcg acctgatgcc gggggtgacc cgcgaaaacc
    11821 cgcagttgat gggcctgatc cagacggccg atcagttcgc aacctgccgc gtcgcggttc
    11881 cgggctgcta tggcggcctg catgaccggg cgtggaaggt catgaacgac tgggaccgcc
    11941 gccggctggc cgaggcctgg gatcgcgcgc ggggtgcgaa atgagaacgc accgggatcg
    12001 gcacggcaat gcttatcgcg cgggcgcccg tgagggcgtc ggcgatttcc ttgccgatct
    12061 gctggcgctg acgccgccat cgacccatga cgacctgaaa aagctggccc gcaacgtgct
    12121 ggcccggccg aaatatcggc gggtttccca gaaaaccgcg atgaatggag gtcccaatgt
    12181 cgccaagcaa tagccgcgag aacggggcgc acacgcctct tgagagccat ctcatccgtg
    12241 agaacgcgat gctccggcgc cgcctcgatg ccttggagag cgaggttcgg ctgctcgcaa
    12301 gttcgttgcg ccggatgaaa agccggctcg atgatcagtc gcaagcggac ggggctattc
    12361 ggtgatcatg cgcctctcaa gcttgaatat caggtcttca agcgtatcca gctcctcttc
    12421 gatgtcgtcg tcgctgatgt cgcaggccgg gttggtttcc tgttgcatgc gcatgaatga
    12481 tcgctgcttc tcggccgctt cgcgcatgtc ggcgacaacg atttcgcgca tgcccgggaa
    12541 cttgtcttcg agcgtatcca ggactgccag gagtgcaatc tccagcgctc cagtggctcg
    12601 cctatggcca tggtgcagtc catacaggtt gtcgatatcg tccgccatct cggcgatttc
    12661 ctcatcgctc agtttgtttg ccatcccgct ggttccttcg cgtcgtgggg tggttgtggg
    12721 caccgggccg caatcccggt gcccgacaat aggcagctat ttcggggcgg tggtagggct
    12781 taactgcggc gaggctcggc tggcatgacg caggacgatc accgcctcga cgaagccaag
    12841 gccatgccca tcgccgatgt ggtggcgcgg ctggagctat ccggcctggt ccgcaccggc
    12901 ggcgagctgg tcgggccgtg cccgcaatgc ggcggtcggg atcgcttcgg cgtcaacctg
    12961 aaggacgggg tgttcacctg ccgcaaggaa tgcgggccgc acgcccgggg cgaccagatc
    13021 gcgctggtgc agcatgtgct ggggctggat ttccgcggcg cactggaatg gctttgcggc
    13081 ccggcccaag gcctgtccga tgcagagcgt gccgagcgtc ggcgcaaggc tgaagcgaat
    13141 cggcgcaagc aggccgatat cgcccgccgt gcgcgcgaga actcgatccg ggccgcgcgg
    13201 gatatctggt tcgccgccgg cccggccgag ggcacgctgg tgcgggacta tctgaccctg
    13261 cgcggtatcg atcccgcgca ttatccggat ctgccgcagg tcctgcggtt cgatcccgag
    13321 gcgcgttaca cgatcccggt cgagggcaag acgcaggaat ggcagaccgt gcatgtcggc
    13381 ccggccatgg tcgcggccgt ggtcgatgcc ggcaaccgcg tgtccgcggt gcatcgcacc
    13441 tggctcgacc tggatcagcc caagggcaag ctggtgctgc ccgatcctcg caagccgggc
    13501 gagacgctgc cggccaagaa ggtgctgggc tcgaagaagg gcgccgtcat ccggttcctg
    13561 acgccacagg actgcgacac catgatcatg gccgaggggg tcgagacgac cctttccgcc
    13621 ctgatcgcgg aggccatgcc tcggcgctgc gcctattggt gcggcgttga cctgggcaac
    13681 atggccgggc gcatgcagcg cggccccggc ctgaaatatg ccggcctgcc cgacatggac
    13741 gattccgagg cctggctgcc gccggtctgg gtcaagacgc tgatcttcgt ccaggacggg
    13801 gacagcgatc cgaaactgac gcgcgccaag ctcctcgcag ggctgcggcg ggcaaagagg
    13861 aaaaatcctg gtctcatagc caagatcgtc catgccggcg agggcagaga cctgaacgat
    13921 atcctgatgg gacagcgaga tgagtgatga tgacgccctc gggcaggtcc gggccgtgat
    13981 gagcaatgcc gaagaggtcg atctgcccga ggggatggaa cctgacggcc atgatgacgg
    14041 ctacccggat gattatgctc ccccgccacc cccaccggat gaaggcggcg gcgaaggtga
    14101 gcccgaagat ccggtttccc gcgcctcgcg cgagccgctg aacgatctcg gcaatgccag
    14161 gcgtttcgtc atccatttcg gcgacgatat cctgttcgtt tcacaggtcg gctggttcgt
    14221 ctgggatggg agccgctggc ggaaggacga tgagatcagc cgcgatgtgt cgccgctgat
    14281 ccgggcgcag gcgcataagg tgtccacact tatcctgcag gaaatcgatt ggctccagcc
    14341 taatgaccgg gaccggaagc tgatcgaaga ggatcgggat ctcaaggtcc ggcggcgcga
    14401 gattgagaac gcacccggtt atgcggccga cgaatcgctg atgaaggaac tggcctccat
    14461 cgaagcacga ttgcgcgctc ttgatgctgc cttgaagtcc tatcgaaatc tgacgacccg
    14521 tcggctgacc tgggcgaagg atgccggaaa ctccacccgg atagcgcaca tgatcgccga
    14581 ggctcgggtc atgctggccc gtgcggtcga tgatatggat cagggcgcac tcgacgtgaa
    14641 caccctgtcg ggcgttctgc gcttcacccg catccccaac gatccggaag ccggcatgac
    14701 cggcatgtcc agcgtcgaac tgatcccgca cgaccgggcg cagctgctga cgaagatcat
    14761 gccggtgatc tatgatccgg acgccaaatg cccgcgtttc gacagctttc ttgagcagat
    14821 acagccgaat atcgagatgc gccggttcct gcagcgatgg ttcggcctct ccatgaccgg
    14881 gctggccgtg cagaagctcg cattcttcca cgggggcggc gccaacggca aatccgttct
    14941 ggtagacctg atggcgagga tgttcggcga ttactcggcc tctgcccgta tcgaatcgct
    15001 gaccggaaag aacaagaaat ccggttcaga ttcgcagccg gacctgatgc ccctgatcgc
    15061 cgcccgcttc gttcgaacgt cggagccaga ggatggcgaa cgcctgcagg agggcctggt
    15121 caaggccctg accggcggcg agccgatgat gatccgtgcg ctctacagcg acttcatcat
    15181 cttccggccg atcttcaaac tgaccatatc cggcaaccac ctgcccgaaa tccggggcgg
    15241 tgacgacggt atctggcgta gggtcatgct ggtgaacttc ccggtccaga tcccggagaa
    15301 gaagcgcatc ccgaaggagg aactggacga aatcctctgg caggagaggt caggcatcct
    15361 caactggctc atccaggggc tgatcgactt cctcgacggt ggccttcagg aaccggatga
    15421 cgtcaccagc gcaaccgagg gctaccgggc cgaaagcgac ccgattggca ccttcctcgg
    15481 cgatgccacc gtggtgactg ggttcgaggg cgacttcatg accgcccggg aactgatcga
    15541 ggccttcaac ttctggatcg aagagcgggg cgagacgcgc tggggcaatc gcacggtgtc
    15601 gaacaagctc aaagccaagt ccggcacatg gcggcatccc gaaacgaaca agaccttcgc
    15661 gccggggaaa tcgggcgtca caggctatcg cggcatccgg ctcgatgaca cgttcctttc
    15721 ccgcaagcgc tcggccgagg cgtcgtcgtc gcaatcgtcc tggggaggtt cgccacgatg
    15781 accccgcacc ccattcttca tctccaatcg acctggcggg cctgcgggcc cgtcacgcat
    15841 ctttgtgcca tcgcatcgtt gttgggcctg acgggcctga cgggcggcgg tggtgggcct
    15901 gaaatccttc gggggtcagg gggtgccgtt tgcgcaatat caatggctta atcccgattt
    15961 ttgggcctga cgggcctgac gggcctgaaa aatcgacatg cacgcatgcg cgagaaacag
    16021 cggggtaagg gggaaatgcc tcatgcgtaa aggttagatt ttcaagccct tcaagcccgt
    16081 caggcccaaa aaacaaggtt aaccctttga aaacaaacga acgaagcaag gcaaaatagc
    16141 ccatttttca agcccaaacc cgaacatttc aagcccgtca agcccaactc cgacccgaag
    16201 aaaacaagat atagctgatc gccagaagga atgcacaaga tgatgaataa agcagagagg
    16261 atcgcggcgg gaaggttgct tgtgcaggcg gcgcaggagg cgcgcgaagc ctggcgggcc
    16321 gaggaagccg cccggcttgc cgccatccgg gacgccagcg cgatccccga tcaatgcggc
    16381 cctgatacca tcgccgcgcc ggcccgcggc ccgttcgtcg tggagccgca gttcaccatg
    16441 gtgccgaacg gggtcgataa gcacggcctg gacaagtggg cggcggcggc cacgggctac
    16501 ggtcaccggg ccagcgtgcg cgcggccgat gtcttcgacc gcatgatcgc ctcggcgttg
    16561 cgccgcaagc ggtcctgccc gctgacccat ggccagatcg ccatgggccg gcactatgcg
    16621 atgctggtgg aactggcggc ggccgatggc accaaggttt cgcgcctcga tgcgtcgcgg
    16681 gcgggcggtg acagcatggg ctggatggat cggcatctcg acattgccca ggagctgacg
    16741 atcctgcgca accgcatcgg gttcagcgcg gccatgacag tgcggcgcat ccggccgtcc
    16801 aagcggggcg aaacgcaacg cggcccgatc atggacaggg tgctggttga catggtctgc
    16861 atcaagggct gcacgctgga cgaggtgctg gtgagccatg gatgggccgt caagggtgcc
    16921 caccgaaaag ccgtcacaga ggcgctgtca gctgccctgg accgcatgat cgggtatcgg
    16981 gacaaaaaaa cttcttgacg gcttaagtcc gtctgtgaga cagaattcac tattatcagg
    17041 aattgcgccc gcagggatca ccgtccctcg cgggcgcttc tgtttcggca tacccgagcg
    17101 cgcccgccga caggcgcgac cagtatggac agctgcagcg gcggggcggc tggccgagga
    17161 tttcgacatg agcaggttgg ggcggatgcc ctcgcgcttc gccggtgccg atcaggccgg
    17221 ccagcgattg agccgtgctt tccagcaccg cgatcagcag cgcgaggcca tcgcgccctg
    17281 gcggcgctgg tataagaccg cccgctggca gcggctgcgc gaaagcgtgc tgatccgcga
    17341 ccagttcacc tgccggaagt gcgggaccat cgagacagac acgtcgatgc tggtcggtga
    17401 ccacatcgtg ccgcatcgcg gtgacccgga gttgttctgg tcgcaggcaa atgtccaatg
    17461 cctctgcaag acctgccacg accgggacaa gcaggcagag gagcgcaatc atgtatgacg
    17521 gcctccatgg gccttggtat cccgccacgg taaagctctc tcgcgaggtg gatgccttgc
    17581 cggctggcgg aagcatcctt gtagtcatga cgtgggaccg ggcccgcatc tatcgcgaag
    17641 ggatagtgat ccgcaggggc gctgagatag aggctaggac ggttgtggtc tcgatgggcg
    17701 ctaaagacat catcagtcgc ctgaccggcg ctctcctgcc gattatcatc accgccgacg
    17761 tgcgtgccta ttgcccgcga ccgctcttgc tgcgcatcga ggatctggcg gctcgcccct
    17821 tgaactgatc cgcaatccgc gcggttcgcc gtgctgccct cgaaatcggc ccgatccggc
    17881 ctcgaaattc ccgaaaaccg ggcagatcgg cccctcggac cccggaaggg ggggggtggg
    17941 tcgaaagtca gcgggcctgt ggcgcctaga cccgcgcccc cctcattcgg agattttttt
    18001 catgtcgggc gaagttttcg acctgttcgg caaccccgtt cgcccgggca ggggccagaa
    18061 ggggcgcccg ccattcgagg tcacggataa agatcgcaat aaagtcaagc tgttgctggc
    18121 gatgggatgg agcaaccagc gggtggcgaa tgccatcggc gtctcgttgg cgacgctgaa
    18181 gcggtatttt agagccgagc tgaccgtgcg ggaccagatg cgggaccggc tggaggcgcg
    18241 gcggctggaa ctggcgatgg acctggccaa tgccggcaac accgccggga tgcgcgagct
    18301 tgatcgcctg atcatgaaga acgatcagaa gctggcggcg gcgaagatga cgcaggcaga
    18361 cgaggccgag cgggaagagg aacggccgac ctcgcgctat gtcgggaagg gcgagatttc
    18421 ccgcaagcgg gccaacgcgc tggcagccgg cgagacccag tccgaatggg gtagtctgct
    18481 gaagccggga agctatgaga actgacgatc tgccgacgcc ggaggtctgg gacacgtccc
    18541 tgccggactg gaaagagcgc atcgtcaacc gccggccgct gatcccggat ttgccgctct
    18601 tcgacgcagt ggcggaaaag gccctggcga tcttcaagcg gctgcggctg ccggacgtga
    18661 tcgggaaccc gaccttcgcc gaggcgggcg acgactggat cttcgatttc gtccgcgccg
    18721 tgttcggcag ctacgaccca gtgcgcaagg tgcgcatgat ccgggaattc ctgctgctgg
    18781 tgcccaaggg caacgccaag accacctatg ccgcggccat catcctcgtg gccgcgatca
    18841 tgaacgaacg gccgcatgcc gaactgatgc tgatcgcgcc cagccagaag atcgccaagc
    18901 gcgccttcag ccaggccgcc ggcatgatcc ggctggatga aagcctgtcg gcgatgttcg
    18961 acccgaaggc ctacagcaac gagatcgtca agctcgacga ggtagtgccg tcgaagatcc
    19021 agatcgtgtc ggccgatccg tctgtggtca ccggcgcgat ggcgaccttc acgctgatcg
    19081 acgagacgca cgagttctcg aagatgtcga aggcggccga cgtgttcgcc gagatcaagg
    19141 gctcgctcgg caagcggccg gacgggttcc ttttgcagat cacgacgcag tcgaaggcgc
    19201 cgccgaccgg ggtctggaag tcggaactga ccatcgcccg caaggtgcgg gacggcgaga
    19261 tgcgccggtc catgctgccg gtgctttacg aactgccgcc ggagatggcc aaggacgacg
    19321 gctggcggga tcgccgcacc tgggggatgg tcaacccgaa cctcaatcgg tcggtgaccg
    19381 aggactatat cgccggcgag atcgagaaag ccgaaatcga cgggccgcac cagatggcgc
    19441 tgatcgcgtc gcagcacctg aacgtcgaga tcggccaggg gctcaacgcg gatcgctggg
    19501 ccggggcgct ctactgggcg aagaacgcgg tcacgggcct gaccttcgag cggatgctgg
    19561 acgagtgcga cgtgatggtt gccgcgggcg atgtcggcgg cgccgacgac ctgttcggtt
    19621 tctcggccat cggccggcac cgcaagagcc ggaactggct ggtctggtgc tgggcatggt
    19681 gcctgcggcc ggtcctggaa ctgcgcaaga gcatcgcgcc gaaactggaa gagcttgccc
    19741 agcttgggca gctcgggatc acggataccg cggccgagca ggtcgaggcg gcggtggaga
    19801 tatgctgccg catccgcgat gccgggctgt tcccgaagca ggccggcatc ggcctcgacc
    19861 cccatggcgt cgccgcgctg gtcgatgcgc tggaagagga acggttcgaa ctcggcaagc
    19921 acatcgtccc ggtcgggcag ggctacaagc tcagcggggc gatcaagggc gtcgaacgcc
    19981 gcctgttcga tggtcggatg aagcatggcg ggcaggagct gatgacctgg tgcgtcggca
    20041 atgccaaggc cgaacagcgg ggtaacaacg tgtatgtgac gaaagaggcg gcgggcgtcg
    20101 ccaagatcga tccgctgatt gcgctgttca ccggcgcgat cctcatggac ggcaatcccg
    20161 agcccgccgg caatctggac gatttcctgt ccgatcccgt tctggtggcg cgctgatggg
    20221 cgtgttcact cgcgcgctgg cggcgccgtt caaactctat cactcggtcg cggacgaggt
    20281 cgccaaggac cgccgcctgc ggctgagcga tggctcgggc tggtcgcagc tgttcggccg
    20341 gtcatcctat gccggcaaga cggtgaccat gaccagcgcc atgcagctgt cggcggtctg
    20401 ggcctgcatc cgggtcaccg cgcaggcgat ttcggcgctg ccgctggggg tctacgagcg
    20461 gcgcggcgac gatgacaggg tgcgcgtcga tgacgatccg gtcgccgacg tgctgaccgg
    20521 cagcccgaat gccgaccaga cgccgctgga gttctgggaa gggatggtcg cctggctggt
    20581 gaccagcggg aacgcctatg ccgaaaaggg cctgatcggc agccggttga cctcgctgga
    20641 gccgttgcag gccggcgggc tcaactgccg gccggtgcgc ctgcccgatg gacgcctggt
    20701 ctatcgcgtc accgaccggg gcaagaccga agacctgccg cgcgacaagg tgctgcacct
    20761 caagggtttc gggcagtcga tttcggatcg cgataccggg ctgtcgccca tcgccgtcgg
    20821 cgcgaacacc atgggggccg cgatggcggc gcaggaggcc tcctccagcg tcttcgccaa
    20881 cggcatgatg ccgtcgggct tcatcctttt cgaccagcag ctgaccaagg atcagcgcgc
    20941 gcaggcccgc aagaacctga tcgagcccct gcaagggtcg ggcaagaccg gcgccatcgg
    21001 catcctcgaa ggcggcaccc agttccttca gacccagatg aaccccgagg acgtgcagat
    21061 gctcgacacc cgccggttcg acatcgagga gatttgccgc tggtggggcg tgccgcctat
    21121 cgtcatcggc catgccgggc agggccagac catgtggggc tccggggtcg agcagatcct
    21181 gatctcctgg ctggttctgg gcatcaaccc gatctgcagc cggatcgagg cgcgcgtggc
    21241 caagcagctg ctgcggccgc attcctcgcc ccggcgctat gccgagttca atcgcgaggc
    21301 gctgttgcag atggattcga cggccaaggc caacttcatc tcgcgcatgg tgcagtcggc
    21361 gatcatgacc ccgggcgagg gtcgcgccaa gctgaacctg ccgcgcaagg acggcacgga
    21421 tcggcttctg gcccagacca gcctcgcgcc gctggaaacg ctcggacagg acaagccgac
    21481 cggccagttg cggcaggcgc tgctgaacct cctcggcata acggaaaagg acaagggcga
    21541 tgagcattcg tgatctgccg gccgccacgg tcggggcaaa gccgggcgtg cgctcggata
    21601 tcggcgccaa ggtgatcgag cgctggaacc ccgacgtgcg cgccgccgcc gaggaggatg
    21661 ccgaggcctc gatttccgtc ctcgacgtga tcggccagga ctggtggggc gagggcgtca
    21721 ccgccaagcg cgtcgccgcg gcgctgcgcc agatcggcaa gcgcgatgtc gtggtcaaca
    21781 tcaacagccc gggcggggat ttcttcgagg ggttggcgat ctacaacacg ctgcgcgagc
    21841 atccggccaa ggtcacggtc aaaatcctcg gtctcgccgc ttccgcggcc tcggttatcg
    21901 ccatggccgg cgacgaggtg ctgatcggcc gcgccggctt cctgatgatc cacaacacct
    21961 gggtcgtcgc ggccggcgac cggcatgcgc tgcgcgaggt ggccgactgg ctggagccct
    22021 tcgattccgc ctcggtcgat atctatgccg cgcgcaccgg gctggacggc aagaagctag
    22081 gccagatgct ggatcgcgag acctggatcg gtgggcagtc cgctgtcgat cagggctttg
    22141 ccgacagcct gctggcggcc gacgaagttt cggcctcggc gcggcaggag ggcgaggctc
    22201 gggttcgggc cgagaagaaa ttcgatctgc tggcagcccg ggccgggctg tcgcgtggcg
    22261 cggcgcggga aatcctcgcc gagcttaaag ggggcaagcc cggcgctgcc ccgtccggca
    22321 cgcaggacgc tgccgtcatc gaggaggtgc ggaacctcct caaatccatg aaatccatct
    22381 gaggaaacag acgatgaaca aggcactcat gccgcaggcc tcccttgcgg ccctgatggc
    22441 tgcgcgtccg caggccgtga tcggcgccgt gcgcagcgag gccaacccgg gcaatgtcga
    22501 gcagctgatg cgcgaggttc gccaggaact ggatcggatc ggcggcgacg tgaagcgcac
    22561 cgccgaggac gcgctgcgcc agtcgcgcga taccggcgag ctgacccgcg agttgaagaa
    22621 ctcggccgac cagctgctga cccagcagaa gatcctgacg gacgcccagc agaagctgac
    22681 cgaccgtctg gagcagctgg agacgcgcaa caccgatctg gaacagcagc tttcgcagcg
    22741 tggtcgcggc aaccgcgatc aggtccagag cttcggcgag cgcgcggcca ggcatgacga
    22801 catgcgcgcc tttgcgcagg ccggctgcaa gggcaccgtc cgcatcgcgc tcgatgtcga
    22861 gcaggcgatc acctcggtgc gtccgggcgg cggcgggctg atctggtcgg atcgcgagac
    22921 cgagatcgtc ggcctgccgc gccggcagat gacgatccgc aacctgcttt cgcagggccg
    22981 caccggatcg aacgccatcg aatatgcgcg ccagaccacg cggaccaaca atgcccgtcc
    23041 ggtcaccgaa ggcgcgcaga agcccgagtc ggactatgtc tgggcgcagg aaagcgcgct
    23101 ggtgcgcacc atcgcgcatt tcgtgcatgt gtcgcgccag gcgatggagg atgcccagca
    23161 gctccagacc gagatcgata cggaactgcg ctacggcctg atgctggccg aagaggggca
    23221 gctgctgaag ggcgacggcg tcggccagaa cctggaaggg cttgtcacgg ccgccaccgc
    23281 cttcgtcccg gccttcgcgg tcgcgggcga gacgatgatc gacacgctgc gcctggcgct
    23341 cctgcaagcg tcgctggccg agtatccggc cgacggcatc gtgctgcatc cgacgaactg
    23401 ggcgcagatc gaactgacca aggatggcga gttccgctat atcttcgcca acgtcatgca
    23461 gctggccggc ccgcagctct ggggccatcc cgtggtgcag acccagtcca tggatctcga
    23521 tgagttcctg accggcgcct tcaaggccgc ggcgacgatc tacgaccgca tggaccccga
    23581 ggtcatcgcc tccagcgagg atcgtgacaa cttcatcaag aacatgatca cggtccgcgc
    23641 cgaggagcgg ctggcgctcg cgatcaagcg cccggccgcg ctgatcaccg gcgagttcaa
    23701 ctcgacggtg gtttccagcg gcgcgccggt ctccagcgcc tgattcttca cgacaatctc
    23761 ggggcgcctt cgggcgtccc gctcatgaca ggggaacgag atgaagatcc aggcactgcg
    23821 cggaatggtc ggctcctacg gcgcgctgcg gcgcggacag gtcgccgata tcgatgatca
    23881 tatcgccgag aagctggtga aggcggggcg ggccgttccg gtcgaaactg atgccgccga
    23941 ccctattcca gcctcggaac cgggtccggt ttccggggcg gatgccaagg atacgcgcca
    24001 ggctggtggc cgcgctggca aggcgaaacc tgcatcatcg tcgccggcgg acccagcgcc
    24061 ggagacgagc gggcaagtct cgccgccctc cgagggcaat cccgcgtaat cgcgatcaac
    24121 aacagctggc atctctgccc ctgggcggat gtgctctatg cctgcgacct ggcgtggtgg
    24181 cgccgctaca gcggtgcggc cgggtttgcc ggcctgaagc tcggcgccga tcccgccgtg
    24241 gatcgcaagc cctggggcgt ccggtcgatc cgggtgcaac agaccgtgga tcgcatcctg
    24301 accgacaggc cgggcgtcat cggctggggc ggcaacagcg ggttccacgc gctgaacctt
    24361 gcggttcagt tcggcgtccg acggatcgtc ctggtcggtt acgacatgca ggtcgaggcc
    24421 gggctgcact ggcacggtgc gcatgagggc atgaacaacc cctcgcagca atcgacggcc
    24481 cgctggcggc ggatcatcga tgccgccgcg cccgatctcg cgttgctcgg ggtcgaggtc
    24541 atcaacgcca gcgcggtctc cgcgctgacg gcctatccga aaatcccgct gatggaggcg
    24601 ctgcatgccg atcatgatct cgcggtcaac cgatctgccg attgacctgg ccgccgccaa
    24661 gaaggtgctg cgggtcgatt tcgacgatga cgacgacatg atccgcgatc tgatcgacgg
    24721 cgagacccgg cgctacgagg acttcgcgcg gcgcatcgtc gcgcagaccg tgttccggtt
    24781 ccggtcgccg ggctggttca cgcgcatacc gatcgatctc gatccgatcc gcagcatcgc
    24841 cggcgtgttc tatcttgacc aggccatgca ggaggtcgcg ttggcctcgg ccgcctatcg
    24901 cttcgtgccc tgttcgcagg gcggatacct gggcatctac tcggactggc cccggccgga
    24961 cctggcggat gtcgcgtttc cggtctggtt cgacgtggtc gccggtgccg atctgccagc
    25021 cgacagcccc gcggttgcgc cgctcgatcc ggccgaccgg atgaacatcc tgcacatggt
    25081 caagcagatc tacgaccacg acgatccgct gaccgaggag cagttgcggc gccggttttc
    25141 cggcaggagg ttgctatggt gaaggccgcg gcgcagacgg cgaggctcgt gaagcgcgcc
    25201 gcattcggag agccggctga agtttctgat gacatcggtc ttggggatgc ggatgggcag
    25261 gtcgttcacg gctatccaat agccttcagg acacgggcga accttctacc cctccgaggg
    25321 ggcgagagtg tcatgcatgc gcggctggcg gcgaaaaacc cggcaatact caccgtgcgc
    25381 aactcagcac tgacccggcg cgtcaccagc gattggaagg tgctgatcga cgggcgcgtg
    25441 ttcgactgta aggaagaccc gcgcgaaagc caggacaggc ggtatctgga aattctggtc
    25501 gaggcatcgc catgagagcg ggtcgaaagc tgcgcgagat tgttcgtgcg cggatcatcg
    25561 gacatgtcga gggtctggaa ggtagggtga tcgacaaagc gatgaagtcc acgccctacc
    25621 catatgcaac gctcggccca tcctattggg tggatgacat atcggaatgc attcttgcgc
    25681 gcgacgtcac gctgcaaatc gatctttggg atagccaggt caataaggga aggttggaag
    25741 acctgaccga cgacgtcgcc accgcgctac ggggatggtc cgacaccgac gcgctgacca
    25801 tgcacccaat gcgcgtcacg ctggcgcgcg tcatggacga tcccgacggc gtgtcggttc
    25861 atggcgtggt gcaggtcgag gcgttggtgg aaggttagcg ccagtttctt ccgcactttt
    25921 ctcgcattag cgcctcaaag gctggatctt ccgggtattg cgcggaatat ctggcttctt
    25981 tgtaggttgt ttcccaccta tcgaaggcat ctccgaatat atgctttcgg ccttcgtcag
    26041 caaggtcggc gggcattctg ggatcgatca ggatcttatt gactgcgtcc ttcacgtcct
    26101 gtgctccggc ttcggtcgag taaatcgcgg caaagcttgc gtcctgcatc ttttcaatgt
    26161 gcgtccgaat tacgaggcat tcgagttcac tggctgtggc cagaggtggg gctgcgaggg
    26221 ttgccaataa aaccgcagtg aaatgacgca tgtaatcctc gtagataggt gaaccgtggc
    26281 ccagcttaac ccccggatcg tggcaaaact caagcgaatt cctgatgtcg ctgtagaggc
    26341 agcccgtgag gcgatggagg agggggccga ggagatctgc gaacacatcc gcaacctcgt
    26401 ccgctcgacc ttcacccagc attcaggcga catgctccgg tcgatcggct ggacgtgggg
    26461 cgaactgccg ccaggaacct tcatgatcga cgaaattcgc tctggccgaa atcggggcga
    26521 ccaatacgcg accctgcgga tcaagatcta cgccggtgca ggtgatggct tctatttccg
    26581 gttccacgag ttcgggacca aagacgggct gccggcccga ccgaccttct atccggcatg
    26641 gaaggcgaag cgatctgggt tccgaaagaa gatccgcgac cgagttcggg cggccatcag
    26701 gggggtatgg cgcaatggct aaggctattt tccatcggcg cttcgacgcg accgatacca
    26761 cgaagggcgt atccatccgc atcgagccga tggagaagcc gcaatcctat ccggaatggg
    26821 tgatcgccaa ggctgtcgcg gccggggcgg caacccgcgc ccagaggaaa accgagccgg
    26881 cattgcccgg cgctatcagc aaggacgaat gacatggcac ttcctgacct tcagttccgc
    26941 ggggacatcg tcgtcatggt cgcgtgggat gaggagaacc cggcgaccta taccaactgg
    27001 tgtggtgcga ccggcatcaa cctgtccatc acgaacaaca tcagcgaaac caccgtgtat
    27061 gactgcgaca actggacgct gccggcacag atcatcctcg gctatggtgc gcagtcggtt
    27121 acggccacgg tgaacgcgaa cctcaccaaa gccggccgcg acaagctgat cagggcggtg
    27181 aaggatcagc gggaattgcc gatccgcctc catatgatcg gcgcggcgcc gaacgagatc
    27241 gagtatatcg acggtatcgg tctgctgccg aacctcgaca tcgcagggat cggcagcacc
    27301 gacgacaacg ctgtcatcac ctataccctg aacgtcagct tcaaggccgg catcgaattc
    27361 acggatgcga cctgatgcag ccgattgtcg taagatggcc aggcggggaa catgctttcc
    27421 gcctcggcct cggtgagctt cgcacgatcc agcagaaaac cgactgcggc cccgagttct
    27481 tgctgatccg catcaacgcg gggcagtggc acgtcgacga tctgcgtgaa gtcatccgca
    27541 atggcctgat cggcggtggc atgccgcacg tcgatgcctt gagggctgtg gacaaggcgt
    27601 tcaatgccgc tcccgcgatc accttcaagg tgcctgcaca ggagatcctc tctgcgtttc
    27661 tcttcggtcc cccggatgat gtcgtggggg agtctttgcc ggtgggtccg acaccggcaa
    27721 aagagacaac ggaaaatgga ggttcagcgc ctattacgga ttaggcgccg ccatgaaatt
    27781 cacgcctgcg gatgtggacg cgatgacccc ctgggagttc ctggcctgcc ttgagggata
    27841 tgggcgctcg aaaggctgga agtcggcaca aggcggcggg aaagcaatga gccttgagcg
    27901 tctgcatgaa ttggggattg aataatggcg aacgaacctg accttctcat ttctgccggg
    27961 ttttccgatg cccagttggt caaggaggcc gacaaagttg tcgaattcta tcggaagaag
    28021 ggtcaggagg cgcagaaggc gtttcaggat tcgcagggac gcgtcactaa tacgcaggct
    28081 gcgcgcgctc acgccagaga acttgatcga ctggccaagt catacgatcc tgtttatcgc
    28141 gccgcaaaac gctatgagga ggaactgaaa cgcctcgaca aagcgctgga tgtcggggcg
    28201 atcagccaga agcgatatgc ggacctggtg gggcaggctg cgcgccagat gaatctggca
    28261 acaggcgcta ttgagcaatc cagccgtaag gctgccggcg gcggcaatat gttgcagcaa
    28321 gtgggctggc aggtcggtga ctttgctgtt caggttgggg ctggaacctc tgctgcacaa
    28381 gcttttgctc agcaggcccc gcagctcctc ggggcaatgg gtgcttgggg tgcgctggcg
    28441 ggggccgggg ttgccgtggc ggttccgctg ggcgcggcgc tgctcaaggt tgctatggac
    28501 acggaaacgc ttgccgaaaa gttggacagc ctgaacgata cgaccaaggc ttatactgac
    28561 gccgctgaag ctgccgtcga acccataagc gtgttgcgcc agaaatatgg cgaactggca
    28621 gacgaggtgc agcgggcaaa tggcacaatg gcgatgctgg cctccattag ggcgcaatcc
    28681 gatctgttcg gtgccgcaag atccctcggt cgtgagctgg gcatcaatct gaatcccatg
    28741 gacgttccgc tacaagccga tggcgcgatc aatagggatc gtgagtatat ggcgatccag
    28801 caacgggaac gcgccatgga gaggttgcgg cagagaaccg gcgccacggc tgatcaggca
    28861 gatcggttgc gaatggctct gaacaggacc gacagctcca atagcctgga agcggtcgtt
    28921 caagacgccg cgaaccttct gcgcatcatt gccgaattgt cgggaaatga gggtgcggac
    28981 acgatgttcc tcgggggatg ggcgcagcag gtggatgccg tgatgaaatc tgcgcaaaag
    29041 cagatcgagg ccaccaacaa ggcccagaac gacctgctta attcctatga tgaaaatacg
    29101 caaaagctga aaaagctggc agatgatagg cgtctcgcag aagagatgct ggccgttgcg
    29161 cttaaggacg gaaaagccga ccaaatcgaa gcctatggtc gggtgatcaa agccatcgac
    29221 aaggaggtgc aggcggtcaa gcagtccatc gccgaaatgg atggcacatt cgaggccagc
    29281 gtgaagcgga tgcaagaact tgccggaggc ctcggtggca cgatcaacga tgccataaag
    29341 caatggaccg ggctgaacct tcgcgaatgg gggcaggcgg gcgcggctgc aaacaagggt
    29401 atccttgatc tgatcgcgca acgagaaagc cggggcgatt acaatgccac gctggacgat
    29461 ggtcggtgga caggcggttc gcgcaatctc gtcaacatga cgctgaaaga gatccgcgcg
    29521 cttcaggaag ccatgaagac ccccgagaat cgggcgctct acgggaatgg tgccggctcg
    29581 tcggctcttg gccgttatca gattgtcggc acaaccctcg atgatttgat gaagcggttg
    29641 aaactgaccg gcgacgaact gttcacgccg gagctacagg accgccttgc tacggagctt
    29701 ctgcgccaga tcaaacccgg cgacgtcgag ggtattcgga aggtttgggc agggctcgaa
    29761 aatgtccctg cgcccttgat ccagcaggcg tggggccagc aatcaatccc acgtgtagac
    29821 gctgagatac agaaggatct ggacaaggag atcaaggacc gcgagcggct tgccgaacag
    29881 gcgaggcgat acggtgagca gctagcccag aacctcctga ccgagaagga atcggcgcgc
    29941 ttggcggctg aacaggctga tcagatctcc gccatcaagg cgcaggggtt ggcacccgag
    30001 gatgaatctc gtgccatcgc agcggtaacc gccgatatcg aaagccaacg cgtggtattg
    30061 acgctgctcg ccgatgccaa gcgccggaat gtcgatctcg acgccatgct tgccgacggg
    30121 tcgatgacct ataagcaggc gattgaggct ctgggtgagg cgaagaaggc cgacatcatc
    30181 gccaccaacg agcgtgcgat tgccgagggc cggctggctg aaacgcaaca gctgatggct
    30241 gatgctcagc agcagacgaa gcagggtctg ctggactcca tcgtcgcggg tgagagtttc
    30301 gccgatgtgc ttgccaatgt cgcgcgcatg ttcgccaagg cggcgctgga agccgcgctc
    30361 ttcaacgagg ggtcctgggc atccggtggc ggcgggaagg gcctgcttgg cggtctggtc
    30421 aatgccatct tcaagggttg gtcagtcggc gggtataccg gccccggcgg taagcacgag
    30481 ccggccggta tcgtccacaa gggcgaggtg gtctggtcgc aggacgatgt gcggcgggct
    30541 ggcggcgtgg gcgtggtcga ggcgctgcgg cgcagttcgc gcctgcccgg ccttgccgat
    30601 ggtggcgcgg cgggaatgcc catgatgcag ctgtcgcaga tcccgttcgg attggcggcg
    30661 cagcgcggcc cggcagtcaa cgccaccttt gccccgaaca tcagcatcgc gcccggtgtc
    30721 acccaggccg aactggccat gaccatggcg gccgcccaac gggagtatga gcagaagttc
    30781 ctacccatgc tgcaaaagca catgcccagc tacaatgagc ggtatacctg atgcccgaag
    30841 tgatcgcctg gccatgcagc ctgatccggc cgcaggatgt cagctatttc atccagcgca
    30901 cctcgcgcga tgccggcgcc aaccttgccg gcatcgcgca gatcctgacg cccggcaccg
    30961 gcgcctggcg cgtggacatc accattccgc gcgatttcga cggcaccagg gtcaagcagc
    31021 tggaggccct ggtttcggag atgcgcggcc gcgagaacgt ggcgaacctc tgcatctgcg
    31081 acccctacaa atacgggtcg cgcgtcagtc cggtgcagac cccgttcagc gacgggacgt
    31141 ggttcagcga cggaaccggc ttcaccgacc cggcagcggg cacgcaaccg ctgctgacct
    31201 cggctgcggt cgcggccggg gacaatgagc tttatgtgga cctgaccaac ccggtgcggc
    31261 cctccctgcg catcggcgac atgttctcgg tcaacgggtt cctctatcgc gtggtgcgcc
    31321 gcaacgccgc cggctgggtc aagttcgaac catccgcgcg tcgcgccatc gcttccggtg
    31381 tcgccctggt gaccgatccg ccgcgcttct acggccgctt catcgacgac atgcagggcc
    31441 agcgcacccg cgagatgctc aaatggggac agagcatcac catatcattt atcgaggcgt
    31501 tcgacagatg agcccagagc ttgccgcctt cctcgacagc gatcccgaag tggttccgct
    31561 ggtcaggctg ttccatctca atttcgggtc ggtgcagtat tacctcaacg agaccgaggt
    31621 gccgctgacc ttcgccggcc agctctggca gccctcgatg ggctggatcg gcgccgatcc
    31681 cctgcgcttg tcggccaacc ccttcgacgc caacccggcc tattacacgg tctggaacgt
    31741 cggcaacaag gaaggcgagg atctcgccta tgaggcgctg aacaatccgg cctcctggtc
    31801 ggacaaactg gtgcgtcagc tctgggcggt gcgtggtttt cccgacgatg ccatcgtgat
    31861 gcatgtcggc cggatcgtcg atgtgaagcc gcgcgagaat gtcggcctgg ccgaaatccg
    31921 catccgcgcc gagaccatcg ccgcgaccag gaactacacg ccgctgggcg aatataccga
    31981 ccgcgaccag cagcgccgcc atccgggcga cctcggatgc cagcatgcgg cctccctggt
    32041 cggcaagaag atcaagggat ggctgatcgg ctaggggcct ttgtcgaggc caccgcgtcg
    32101 cgcccatggg actgggccac cgacaactgc accttctggg tcgcggactg ggcgctcatg
    32161 cgctggggtg cggatttcgc cgcccggtat cgtgatcggt gccgcagcga ggccgatgcc
    32221 gcggcgctga ccgccggcgg cctggtcgca ctggtcgagc cggagatcgc gctgccgcgc
    32281 aaggatgccc cggccgaggg cgatatcggc gtcatcgaat tccggggccg tcaggtctcg
    32341 gccatctggt ccggcagcca ttggctgatc aggacgccgc gcggcgtggc catggtgcgc
    32401 gcccgcgcta tcgcaatatg gggtgattga tgccgcaagt cggtccttgg ctcgtagcga
    32461 catggaaagc gggcggaatc ggtgctgctt tgctgaagac tgccgctgct gtcgcgatca
    32521 acatggccgt ggcgaagctg acggcgcccg gcggtccccg gccgcaggag atcaccaccg
    32581 aactgcgctc cagcaatgcc aagcgcattc gccatctcgg ccgggtcagg gcatcgggcg
    32641 ccgtgatgtt ctgggaatgg gcctatgccg gcggcgagcg gcggctgttc aaactgctcg
    32701 cggtcgccca gggcggcatg aacaatgtcc tgcaatggta tctggacggc gagccggtcg
    32761 aggtcgatgc caatggctat gtcaccacgg caccgtggaa caagggcaat atccgtctcc
    32821 gctggcggaa aggcatccag ggcgatcaat gggacggcgg caactatgcc gaccttcgcg
    32881 ccgcctttcc ctcgcaatgg accgaagcgc atcgcctgcg cggtgtcggc acgatcctgg
    32941 ccacgttcga cgcggtgggc ggcgaggata tcgcggaggt ctattccggc ggcgagcccg
    33001 aggtttcggc gctgatcgag ggggcgagcg gctactgggc cgtggatggg tccgcgatca
    33061 acgggcgcaa cccggcggtg catctgtccg atatcgtggc caatccggtc tacggtgccc
    33121 tggccccgtc ggatatcgat ctggcctcgc tcggcgtggc gcgcagcgat tgcaacgccg
    33181 atgtcccgac cgatggcggc acgcgcagcc gctaccagtc cggtatcagc tatgcgctgt
    33241 ccgatccgat caaggacacg gcgcagaagc ttctggatgc catgggcggc cgggcctgga
    33301 tcacgccgga aggcaagctc gccgtcgaag ctggcgtctg gcggccgccg acggtgacga
    33361 tagaggagcg tcacatcgtc gagatggaat acggcgccgg gaccgagcgt atcaatcggg
    33421 tgaccaccct ggtgccgacc tatgtcgcgc cgcaggtgcg ctggcaggaa gccaatgccg
    33481 atccggtcga ggatgccgat gcgatcgccc gctggggcga aggggagccg aagggcgtcg
    33541 atctgttgcc ggtgcagcac catggtcagg ccgggcatct ctgcaagcag atgctggcgc
    33601 gaatgaaccc ggatcggcgg atgacggtca agctgcgggc cttcggcctg cgcctgatcg
    33661 gggagcgcct ggtggcgttg aacattcccc ggctcgggct ggtttccgtg cccttctgga
    33721 tcgacggcct ggagttcgac ggcaccaatg tcatggtcga cctgatcgag gccgagcccg
    33781 cttcgttcga ctggacggcc gaggaggagg gtgagccgcc ggcggtgctg acggatatcg
    33841 accgcggcac cgcgacacgg gatgccgcaa tcaccagcgt cacgctcatc accgatgacg
    33901 ggccgcccta tatcaggatc gagggcaccc tttccgccca gcgtggcgat cagctgatgg
    33961 cccagttccg gcgcaccggc agcgccttgg cgtggacgga catgatcagc gaggcgacct
    34021 cggggaatgg gttctcgttt cggacgatgc cactgggcga cctgtccgaa tacgatttcc
    34081 gggtcttctt cggccgctac agcaacgggt ccagtggccg cgagctgcag atgctgtccg
    34141 tcccggttgt cgtgaccggg gttgacgtcg tggccaacgg taacccgccg gatgagcctg
    34201 tcgtcatatc cgccagcggc agcgcgggag acaacttgat cgtcaccttc acggtagacc
    34261 tcggcgcgaa ctaccaccgc accgggcttt atcgcgccgc gtccggggcg cccttcggct
    34321 ccgcgacgct ggtcaaatgg tccttcgacc agtcttcgca ggtgacgatg acggccgcca
    34381 ttccgccttc cggtgcgcgg ttctggctgc gctccgagaa cgaatcgcag gtcgggtccg
    34441 acccggtcga ggtcggcgac tacccggcct gatcaacagc aaatccagca gacggcggcg
    34501 gtccagatgg gccgcctttt tcatgtgagg catgcatgtc atttcaaagc gatgcgaacg
    34561 aggcctatcc gaacggcacg ccggtagata aggccgacgt ccgcgccttg tggggccggg
    34621 tcgatggggt cgttgccaat ggcggcaagg ttttccccgc ccgcggcgac gccgaagcgg
    34681 ccgggcagtc ggcgctggtc cctgcgctgt cgcgcatttt cgttaccgag ggcagctatc
    34741 tgcaccttcg tggcccgtct tcccaagcgt tggacccgct gttcccgagc tacccctatt
    34801 ggggcatcca gttcattgtc cccaacacca cggccgcctg gaaccgtgcc aatcacaccg
    34861 gcacccagcc gatcagcacc gttgacgggc tgccggaggc gctggacggc aaggcggatc
    34921 aggaggtggt caatgggctg attgccgatg ccgaagatca ggcggagaag ctcacattcg
    34981 ccaccgccga gggcagcccg ttcgactctc acctgaccga ttcccgaggc gatcttctgg
    35041 ccggatgggc ggcggatcgg gcggcgctgg cggggatgga tttcctgcgc aacgacgggc
    35101 tggaccggcc tgtcgtggtg ggcagcgata acttcgtcct gtggtatccg cctgacgcag
    35161 agcccgctca aaacccggcc ctgacgccat acttcggatc gcggctcttc ggcatcgccg
    35221 gcgagcgcct gccgatctat gccgccggcc tgatcgcgaa ccgggcggat gtggaacagg
    35281 tgcgcctcgt gctggccggg gccgctggtg aagttggcta tggggacagg cgggttgacg
    35341 tggatgcagc gggcctgggg gcatcggctg cgcttcagct tcgcaaccgc gcggacgcgg
    35401 gcggaccgtt cgtggagctg cccctgaccg tccacgcggc cccgaaagcg ccaggctcgg
    35461 gcgatgcgcc tgtcatcctg tcggtcggcg acagcatcac gcatcggtcg ggcaccgcgc
    35521 tggctgcggt ctatctggac gaatggggat acacgcccga ttttatcggc acgctcatgt
    35581 cggagacggg cggcgatgcg ccgccggtgg cgggcgaggg caagccgggg cattgcctcc
    35641 aggacctgac ctatgacgtg accaaccgcg tgcaaccgct cgcgccgggc gacgagtcgc
    35701 tctacaacgc catgtccacg gccgacaagc ggctgcgcaa caccatgctg cgggccgcga
    35761 ccggcgggga cgatccggcc gatgtccgca acggctatgt gctggacttc ggtttctaca
    35821 taacccgcca cggcctcgcg accccgacgg tgctttggca gggctatggc accaacgata
    35881 tccgcgacat tcctgccggg gatatcgagg accgtatcca tgacatggac agcctcgtct
    35941 atcgacgctg gcacgcggcc tatccctccg cccccgtggt gcgctggatg cccggaacgg
    36001 catgggacgc ggatcgcaac ctggtctgga cggccagcta tatcccgacg atccggggca
    36061 tgctgcgcgc cgccgccgag gcgaccgggc cggtgctgct ggttccgaca tgggccatgc
    36121 acacgcccga ggcgggctat gacctggtcc catctccggc gatccccgat ccggtgaccg
    36181 gccatatcgt ccgcaccatc ggcgacacca tccacccgac cggcgccagc cgccgcgaac
    36241 tgttccgcgc agtggcggcg gcgctcgcct gcgcatccac cggcaacttc tgaggacacc
    36301 ccatgtcgct tgtcatccgc accgcaacgc ccgcccgctc tcgcgcccgc aaatacctgc
    36361 cgcccgtgat gcgggggctg gactacctgt tcctgggcga cggtgatgac ccgggccaga
    36421 actgggccat cgaccggccg gacggcgagg tccacggcac gcccgttcgc gggcctgacg
    36481 gaatctcgtg gcggttcaag gggctggcca acttcatcga gacgcaaagt tgggaggtgg
    36541 acagcgagac gcatctgatc gtctgtcgca ccttcgacac gctggcggat aatgccaccc
    36601 ggccgcagtt cttcgggacc ttcaccggcc cgccggccaa gcaggatacc accaccacga
    36661 cttttggctc acgcctctat gtcagcgcgg ccggcgcggt gcggtatgtg gcgggccggg
    36721 gcaataccgt ggatgacgac gtgcagggcg atgccgcggt cgttgtgccc gatcaccagc
    36781 aataccagtt gatcgtctgc cagaccgacc ccatcaaccg gatcaccaac gccaccaccg
    36841 gcaccacggc cagcaatccc tcggaattgc cccgcttccc ggcccgccgt cgatatcggc
    36901 tcgggtctgg atacctgacc caggagggtg agggcgatgt gctgctttgg gccaagttca
    36961 attcggccgc aaccgcagac gagatcgcgg cgatggtggc cgatatgcgc cgctactgcg
    37021 ccgatctggg cgtgacggtg tgagccgggc ctgaccccta cgacagtatg gaggcgatat
    37081 gactgacccc ggacccttcc gcagcgccga cttctggatt gcagtcggcg tggcccttat
    37141 cgtcaagatc aagaccagcg cgagcctcgg gccggtcaag gtgatcacct caatgatcgt
    37201 ggcggctggt gcggcatggg tcgcatccga ctacgccgcc gagacgttcg gcgttccgct
    37261 gcccattgct gcagcggtcg tcaccctcac agccgagggc gcgatgcgct ggttgctgat
    37321 cgcggtcaat gatccaaagc aggccatcga cctctggcga tattggcggc ggtgatgggg
    37381 cttggctggg tcagtcctcg ctgacctcga cgcccaactc ggccgccaac ccctccagcg
    37441 ccgcaatcgt cgggtcgtag gcgtcccccg ccttcgggaa ccgcgccttg cggctgcgat
    37501 accagcgcag ccatttcggc agctcgtcca ggggataggt ggccgaccag atttcgccgg
    37561 tcagcgtgaa ggtcttgtcg tcgtgtgttg ctttcatgac gcgcgttttg cgacccgccg
    37621 ctgccggctg caaccccatc tgaccgcccc gcctcgcgcg gggttttttc atggagagat
    37681 gacatgacag cagtcatgaa cgcggtgcgc gcgcggcagg cgcgctgcgc cgccctgggc
    37741 ttttggcccg gtcctatcga cggaatcgac gggccgcgca ctcgggccgc ccatgccgcg
    37801 gccatcgagg cgcagcgcgc caagggcctg ccgttccagc acccgaccgg gatcgcgcgc
    37861 atccactggc actggactgc cggcggttac accccgaata ccgtggacct gcggtcctat
    37921 cacgcgctga tcgatggcga gggcaggatc cgctggccgg tcgatccgac caccacgcgc
    37981 tcgcacacgc tcaatgccaa tggcggcgcc atcgggctgt cgatctgcgc catggcgggt
    38041 gcgcaggagc ggcctttcgc ctggggcaag gcgccgatca cgccggcgca ggtctcggcg
    38101 ttggcccgcg agaccgcgcg gctgtgccgg acctacgaca ttccggtctc gcgctggtcc
    38161 acgctgtcgc atgccgaaat ccagccgacc ctcggcgtcg cccagaaaaa caaatgggac
    38221 atcaccgtcc tgcccgggat gtcggcgccg gccgacccca tcacggtcgg cgaccgtctg
    38281 cgcgacctgg tcgcgcgcga gctttccacc ttctgaggag catcatcatg cagactatca
    38341 tcaacgcggc cgcgccgcat ctcctggaac tgatcggcct cgcgatcacc gccataatcg
    38401 gctggggcgt gaggcaggcc agcaagcgat ggggcatcga aatccaggcc agccatcgcg
    38461 aggccctgca ctgggcgctc tacacggcgg cgcaactggc catcaagcac gagctgaccg
    38521 gaaaggccgc ggtggatctg gtgctggagt atgcgcgccg cagcgtgccc gatgcgatcg
    38581 gcaacctgaa gccctcggcc gaggtgctga ccgatctggc gcgggccaag ctggagcagg
    38641 ttgcggccga gaaggcaaag gatgcggcga cgggcgcggt ggaccagctg accgaggcgc
    38701 tgcggcgggc aggggcggcg tgatgcgcgc gccctatgag gctgcgctgg ccgcctcgat
    38761 ggttgccggc ctcgtggtcg gcgccaccat cgctgcggcc gcgctgatca cggcgcaggc
    38821 gatgggggtg ccgatccgca tcactgatac ggcttgagcc catcgaggag cgcctggcag
    38881 gcgagggcgg tcctttcggc ggtcgcgccg gtcacgccgc tgcgcttcat gctcacgatg
    38941 ctgttcgcgc tgaccccaag cagggcggcg gcgtcccggt cggatttggc gaggccggcc
    39001 gctttcatct cggccagcca gcgggcgaag gcttccgggg tcatgcggca atgtcccggt
    39061 gccgaccctg ctgggcatcc caaacgcagc cctcgcggat cgcatcggcg gcggcgatgg
    39121 ctttcgatgc gccggccagt cgccagttgg cgtcgatcag ttgcgcaatg agccgggcag
    39181 gcagtgcggc tatcacatcc tctgggatcg cgcgcagcat cgcggccacg ctctcggggt
    39241 gcatccctat ggagcacatg gctacagccc tgttgacttt gcgggtgtgg tcgatagtgt
    39301 cggtcatgtc agcgcctcac ggctgaggtt gcggttcggc ccagcatcgg ggccggatgg
    39361 gtagaaactc agactgtgat tttatgagcc ttcggcttga ggccccgctt ggaaataggc
    39421 ggggccgatc cttgtcagcg ttagtcatca agggccgaga agatcgcctc ccacgtcgcc
    39481 tcgacttcgg cgcgctcttc gtcggtcatg gggcacatct cggccattgc ggcgttgaac
    39541 ttggcgatgg tgttctcggt gatggcgggc gcgatgtttt cgactttggt ggcgatgatc
    39601 ttttccatct gtctatctcc tgctgggcgt ctgcccgttc ctgttaagat agatatacaa
    39661 gttactttga ttccgcgcaa gagaaaaatg taagtaactt gtatttttgt cctgctgcca
    39721 gcgggatcat ttaccgccct gctgcggccg cccgcgcttt tcccggcgtg tgtgcctgcg
    39781 cggcccaagc cggcccgctg cttcggcgcg caccgatccg cccgcccgga acacgaccgt
    39841 catcccctcc agatccacgt cgatccgctc gatataggtg cgcagccttt cgatccgctc
    39901 gtattgcgcg cgcactgcac ccaggtcgta gccggtcatg cgctggacga cctccagcac
    39961 cgccgcttcc agatcggcag cgcggaatct catgtaggga tcggaatcct cgccatagcc
    40021 atggcgtcgc tcctgctggg caatgtaata gcggtagagc ctgcccttgc tggtcaagaa
    40081 tgtgtgggta atggccgagc cggtccggtc gaacagcagt ccggccaaaa gcgcaagcgg
    40141 cttcgcgccg cgcccgccca tcctgtgatt tcgggcgtcg gccagaacgg cattggcacg
    40201 cctccagagc gaatccgaga cgatgggctc atgcgatccc ggcattgcct ggcgccggtg
    40261 caccatcttg ccgcgataga tcgggtgcgt gatggtgtgg cggaccatgt tgccggtcca
    40321 gggcttgccg cgcgtattgg tgatcccccg cgcatagagg tcatccgcga cccgctctgc
    40381 cgatttgagc gcgatgtagc ggcggaatat ccatcttacg accggcgcct ccgtttcatg
    40441 gggcaccagc tggttggtgc ccggaggctt ggcgtagcca aacgggcgct gctggaccca
    40501 caggccgcgc tcgcgagcgc cggcaaacca gtccttcagc cgttcgccgg tcagctcgcg
    40561 ctcgaactgg gcaaagctca gcaggacatt gagcgtgagg cggcccatgg ccgtgccggt
    40621 gtcaaaggac tgcgtgaccg agacaaacgt gacgccgcaa gcctcgaact ccgccaccag
    40681 gttgcagaaa tcccgcaacg accgcgacag gcggtcgatt ttgtagacca cgacggtgtc
    40741 cagtttccgc agctggatgt cggcgcgcag ccggtccagc gacgggcgct tcagggatcc
    40801 gccagaatat ccctcatcgt catagcggtt cggcaactca tcccagccct ggccgccttg
    40861 gctggcgatg taggaggcgc aaaaggatcg ctgattttcc agcgacccga actcggcgcc
    40921 ggcgcgctcg tccgctgatt tccgggtgta gatcgcacag cgcatgagcg cctccggtgg
    40981 acggcaaggg gatgatgctg gatccacgcc ggtatggcga cggtgagaga ttatcggcgg
    41041 cgcggcacca gtcaactgcc tggcgcccat ttgcccccgt cccggttcgc ccggggcggg
    41101 gggccttttt gcgtttcggg aaccgggatc gccaccgcgt gttgataggc cgatgatgcg
    41161 agggcctgtc gatgtgcgga cgatttgttg acccgaactt gcgcgggacc tctttcgaga
    41221 tatcgcagac caggctgcat ccgttcccgc ggcgctacaa catcaagccc acgcaggatg
    41281 tgttggtgat caccacagac gccccagagg gagagatggc gcgctggtgg ctggtgccat
    41341 cctggcacaa gggcgatctg cgggactgga aagccacgac gttcaacgcc cggatcgagg
    41401 acgcggccag caagccgact tttcgcggcc cgtggcgcta tgggcgctgc ctgatcccgg
    41461 ccgggggcta ttacgagtgg accggcgaga aggggcacaa acagccgcat ttcatcagca
    41521 gcgcgggcaa cgacgatacc ttatggtttg ccggactcgt ctcgcgctgg aacgatatgc
    41581 tcacctgcac catcgtcacc cggcccgcca acgcctcggt tgctgacatc cacacgcgca
    41641 tgccggtgat cctgaacgcg gacgaacggg acgcctggct tgccggcagc gatgatcccg
    41701 agattggcgc cggcgcgcaa ctgcgccacc accctgtagc gcgattcggc acggccagcg
    41761 atggcccgga actgatcgac cccaccgcag cgtgatcatc gggcatctag actcaatcgt
    41821 tctctttatg ttctcattct gaagttgaga atcaggaggc ggtcatgatg atcatcggta
    41881 acgttctggc ggtcgagcca gaggacagca tggaggcgca tgtgcgccgc tatctcgcat
    41941 tccggtttgc cgggcatgcc atcgtggacc tgcgcggcca agatgaaatc tggacggcgc
    42001 ggttgcactc ggccgaggcc ggagacgccg tggtcacgat caaggccgat ctgatcgagg
    42061 atgatctgta tctggccttt gacatcctcg acatggcggc gtgagcgccc gcctaggtga
    42121 cgccatgaag ttgcgggtca tccgtgattg gaaccgtcgt tggcggttcc gacccgtccg
    42181 ggacaccggc ggttacgtga tcgagaacac atacgatctc ctgcgcaacg gtgtcgtcgt
    42241 cggtcgggtg cagcgcgaat ggggcggcga gtggtcttgg gacatctata ccgagcccaa
    42301 ggagcggggc tgggccggca ctatgaccga ggcgctgcac gatgccagga acgcgcttgg
    42361 gctgcggcat atcgcggcgc cctaggttaa atggccggac ccgaaggccc ggccgtttca
    42421 acttgttcac atgcactggt ttactgggcg ctcaactaca gcgatgagtc gtcgcgcgta
    42481 agttgtctct ttaggcagtt accccgatgt taaggcgtat cgaccgtctg gatatgattg
    42541 cgctcatcgg gctgcggcag gccgccgcgc cgcagtgaac aaccccagaa cgccctgcac
    42601 ggattttgca cgagaatcac gtgcagttcg cgggaagttc cgcgaaaatc cgggaacatg
    42661 cgccttgcgg tcggtgcggc acgatcaatc taaatacccc ttgtttccct atcgtttgat
    42721 ccatatacgg g
//
