# Supplementary material for: Characterization of the virome of Paracoccus spp. (Alphaproteobacteria) by combined in silico and in vivo approaches
Source: Sci Rep. 2019 May 27;9:7899. doi: 10.1038/s41598-019-44460-4 (PMC6536676; doi:10.1038/s41598-019-44460-4)
Supplement: Supplementary file 2 — Supplementary Dataset 1 [file 41598_2019_44460_MOESM2_ESM.zip › vB_PhoS_PD13.gbk]

LOCUS       NZ_FOHO01000007        54781 bp    DNA              UNK 01-JAN-1980
DEFINITION  Paracoccus homiensis strain DSM 17862, whole genome shotgun
            sequence.
ACCESSION   NZ_FOHO01000007
VERSION     NZ_FOHO01000007.1
KEYWORDS    .
SOURCE      .
  ORGANISM  .
            .
FEATURES             Location/Qualifiers
     gene            complement(118..516)
                     /locus_tag="pd13_p01"
                     /locus_tag="BMX67_RS11260"
     CDS             complement(118..516)
                     /note="phage serine recombinase associated protein -
                     ParB/RepB/Spo0J family partition protein - TIGR00180
                     (e-4)"
                     /product="phage hypothetical protein"
                     /locus_tag="pd13_p01"
                     /locus_tag="BMX67_RS11260"
                     /protein_id="WP_090734962.1"
     gene            complement(513..1838)
                     /locus_tag="pd13_p02"
                     /locus_tag="BMX67_RS11265"
     CDS             complement(513..1838)
                     /note="Site-specific DNA recombinase related to the DNA
                     invertase Pin - COG1961, smart00857, pfam00239, cd03768"
                     /COG="COG1961"
                     /product="phage serine recombinase"
                     /locus_tag="pd13_p02"
                     /locus_tag="BMX67_RS11265"
                     /protein_id="WP_090734963.1"
     gene            complement(1835..2290)
                     /locus_tag="pd13_p03"
                     /locus_tag="BMX67_RS11270"
     CDS             complement(1835..2290)
                     /note="DUF2924 - pfam11149"
                     /product="phage hypothetical protein"
                     /locus_tag="pd13_p03"
                     /locus_tag="BMX67_RS11270"
                     /protein_id="WP_090734965.1"
     gene            complement(2287..2490)
                     /locus_tag="pd13_p04"
                     /locus_tag="BMX67_RS11275"
     CDS             complement(2287..2490)
                     /note="phage hypothetical protein"
                     /product="phage hypothetical protein"
                     /locus_tag="pd13_p04"
                     /locus_tag="BMX67_RS11275"
                     /protein_id="WP_082980197.1"
     gene            2682..4877
                     /locus_tag="pd13_p05"
                     /locus_tag="BMX67_RS11280"
     CDS             2682..4877
                     /note="phage hypothetical protein"
                     /product="phage hypothetical protein"
                     /locus_tag="pd13_p05"
                     /locus_tag="BMX67_RS11280"
                     /protein_id="WP_090734966.1"
     gene            4962..5207
                     /locus_tag="pd13_p06"
                     /locus_tag="BMX67_RS11285"
     CDS             4962..5207
                     /note="phage hypothetical protein"
                     /product="phage hypothetical protein"
                     /locus_tag="pd13_p06"
                     /locus_tag="BMX67_RS11285"
                     /protein_id="WP_090734968.1"
     gene            5307..6029
                     /locus_tag="pd13_p07"
                     /locus_tag="BMX67_RS11290"
     CDS             5307..6029
                     /note="sigma24 family - COG1595, sigma-70 family -
                     TIGR02937, pfam08281, cd06171"
                     /product="phage sigma-70/sigma-24 family RNA polymerase
                     sigma factor"
                     /locus_tag="pd13_p07"
                     /locus_tag="BMX67_RS11290"
                     /protein_id="WP_090734970.1"
     gene            6114..6308
                     /locus_tag="pd13_p08"
                     /locus_tag="BMX67_RS11295"
     CDS             6114..6308
                     /note="phage hypothetical protein"
                     /product="phage hypothetical protein"
                     /locus_tag="pd13_p08"
                     /locus_tag="BMX67_RS11295"
                     /protein_id="WP_090734972.1"
     gene            6308..6643
                     /locus_tag="pd13_p09"
                     /locus_tag="BMX67_RS11300"
     CDS             6308..6643
                     /note="phage hypothetical protein"
                     /product="phage hypothetical protein"
                     /locus_tag="pd13_p09"
                     /locus_tag="BMX67_RS11300"
                     /protein_id="WP_090734974.1"
     gene            6643..7518
                     /locus_tag="pd13_p10"
                     /locus_tag="BMX67_RS11305"
     CDS             6643..7518
                     /note="AAA domain - pfam13479, putative phage replication
                     protein"
                     /product="ATP-binding protein"
                     /locus_tag="pd13_p10"
                     /locus_tag="BMX67_RS11305"
                     /protein_id="WP_090734976.1"
     gene            7621..8244
                     /locus_tag="pd13_p11"
                     /locus_tag="BMX67_RS11310"
     CDS             7621..8244
                     /note="phage hypothetical protein"
                     /product="phage hypothetical protein"
                     /locus_tag="pd13_p11"
                     /locus_tag="BMX67_RS11310"
                     /protein_id="WP_090734977.1"
     gene            8259..9947
                     /locus_tag="pd13_p12"
                     /locus_tag="BMX67_RS11315"
     CDS             8259..9947
                     /note="Superfamily II DNA or RNA helicase - COG1061,
                     smart00487, cd00079"
                     /product="phage helicase"
                     /COG="COG1061"
                     /locus_tag="pd13_p12"
                     /locus_tag="BMX67_RS11315"
                     /protein_id="WP_090734979.1"
     gene            9951..10361
                     /locus_tag="pd13_p13"
                     /locus_tag="BMX67_RS11320"
     CDS             9951..10361
                     /note="phage hypothetical protein"
                     /product="phage hypothetical protein"
                     /locus_tag="pd13_p13"
                     /locus_tag="BMX67_RS11320"
                     /protein_id="WP_090735079.1"
     gene            10358..10759
                     /locus_tag="pd13_p14"
     CDS             10358..10759
                     /note="similar to YP_006987092.1 - baseplate wedge protein
                     gp25"
                     /product="phage hypothetical protein"
                     /locus_tag="pd13_p14"
     gene            10746..11513
                     /locus_tag="pd13_p15"
                     /locus_tag="BMX67_RS11325"
     CDS             10746..11513
                     /note="phage hypothetical protein"
                     /product="phage hypothetical protein"
                     /locus_tag="pd13_p15"
                     /locus_tag="BMX67_RS11325"
                     /protein_id="WP_090734981.1"
     gene            11465..13831
                     /locus_tag="pd13_p16"
                     /locus_tag="BMX67_RS11330"
     CDS             11465..13831
                     /note="RecA-family ATPase - COG3598, AAA domain -
                     pfam13481, hexameric replicative helicase RepA - cd01125"
                     /COG="COG3598"
                     /product="RecA-family ATPase"
                     /locus_tag="pd13_p16"
                     /locus_tag="BMX67_RS11330"
                     /protein_id="WP_090734982.1"
     gene            13837..14067
                     /locus_tag="pd13_p17"
     CDS             13837..14067
                     /note="phage hypothetical protein"
                     /product="phage hypothetical protein"
                     /locus_tag="pd13_p17"
     gene            14075..14218
                     /locus_tag="pd13_p18"
     CDS             14075..14218
                     /note="phage hypothetical protein"
                     /product="phage hypothetical protein"
                     /locus_tag="pd13_p18"
     gene            14223..14711
                     /locus_tag="pd13_p19"
                     /locus_tag="BMX67_RS11335"
     CDS             14223..14711
                     /note="phage hypothetical protein"
                     /product="phage hypothetical protein"
                     /locus_tag="pd13_p19"
                     /locus_tag="BMX67_RS11335"
                     /protein_id="WP_090735081.1"
     gene            14708..14908
                     /locus_tag="pd13_p20"
                     /locus_tag="BMX67_RS11340"
     CDS             14708..14908
                     /note="phage hypothetical protein"
                     /product="phage hypothetical protein"
                     /locus_tag="pd13_p20"
                     /locus_tag="BMX67_RS11340"
                     /protein_id="WP_090734984.1"
     gene            14901..15281
                     /locus_tag="pd13_p21"
                     /locus_tag="BMX67_RS11345"
     CDS             14901..15281
                     /note="based on BLAST hits"
                     /product="RNA polymerase subunit sigma"
                     /locus_tag="pd13_p21"
                     /locus_tag="BMX67_RS11345"
                     /protein_id="WP_090734986.1"
     gene            15698..17074
                     /locus_tag="pd13_p22"
                     /locus_tag="BMX67_RS11350"
     CDS             15698..17074
                     /note="ParB N-terminal-like domain - cd16403"
                     /product="N4-cytosine or N6-adenine DNA methyltransferase"
                     /COG="COG0863"
                     /locus_tag="pd13_p22"
                     /locus_tag="BMX67_RS11350"
                     /protein_id="WP_090734988.1"
     gene            17071..17295
                     /locus_tag="pd13_p23"
                     /locus_tag="BMX67_RS11355"
     CDS             17071..17295
                     /note="phage hypothetical protein"
                     /product="phage hypothetical protein"
                     /locus_tag="pd13_p23"
                     /locus_tag="BMX67_RS11355"
                     /protein_id="WP_090734990.1"
     gene            complement(17349..17921)
                     /locus_tag="pd13_p24"
                     /locus_tag="BMX67_RS11360"
     CDS             complement(17349..17921)
                     /note="DUF3489 - pfam11994"
                     /product="phage hypothetical protein"
                     /locus_tag="pd13_p24"
                     /locus_tag="BMX67_RS11360"
                     /protein_id="WP_090734992.1"
     gene            complement(18017..18289)
                     /locus_tag="pd13_p25"
                     /locus_tag="BMX67_RS11365"
     CDS             complement(18017..18289)
                     /note="phage hypothetical protein"
                     /product="phage hypothetical protein"
                     /locus_tag="pd13_p25"
                     /locus_tag="BMX67_RS11365"
                     /protein_id="WP_090734994.1"
     gene            18401..18997
                     /locus_tag="pd13_p26"
                     /locus_tag="BMX67_RS11370"
     CDS             18401..18997
                     /note="phage hypothetical protein"
                     /product="phage hypothetical protein"
                     /locus_tag="pd13_p26"
                     /locus_tag="BMX67_RS11370"
                     /protein_id="WP_090734995.1"
     gene            19011..20951
                     /locus_tag="pd13_p27"
                     /locus_tag="BMX67_RS11375"
     CDS             19011..20951
                     /note="phage terminase large subunit GpA - pfam05876,
                     COG5525"
                     /COG="COG5525"
                     /product="phage terminase large subunit"
                     /locus_tag="pd13_p27"
                     /locus_tag="BMX67_RS11375"
                     /protein_id="WP_090735083.1"
     gene            20953..21162
                     /locus_tag="pd13_p28"
                     /locus_tag="BMX67_RS11380"
     CDS             20953..21162
                     /note="gpW - pfam02831 (e-3)"
                     /product="phage hypothetical protein"
                     /locus_tag="pd13_p28"
                     /locus_tag="BMX67_RS11380"
                     /protein_id="WP_090734997.1"
     gene            21162..22718
                     /locus_tag="pd13_p29"
                     /locus_tag="BMX67_RS11385"
     CDS             21162..22718
                     /note="phage portal protein - pfam05136, TIGR01539,
                     COG5511"
                     /COG="COG5511"
                     /product="phage portal protein"
                     /locus_tag="pd13_p29"
                     /locus_tag="BMX67_RS11385"
                     /protein_id="WP_090734999.1"
     gene            22723..24780
                     /locus_tag="pd13_p30"
                     /locus_tag="BMX67_RS11390"
     CDS             22723..24780
                     /note="NADH dehydrogenase subunit E; Provisional -
                     PRK12373 (e-4), peptidase U37 based on BLAST hits"
                     /product="phage major capsid and protease protein"
                     /locus_tag="pd13_p30"
                     /locus_tag="BMX67_RS11390"
                     /protein_id="WP_090735001.1"
     gene            24796..25368
                     /locus_tag="pd13_p31"
                     /locus_tag="BMX67_RS11395"
     CDS             24796..25368
                     /note="HNH endonuclease - pfam13392"
                     /product="phage HNH endonuclease"
                     /locus_tag="pd13_p31"
                     /locus_tag="BMX67_RS11395"
                     /protein_id="WP_090735003.1"
     gene            25384..25719
                     /locus_tag="pd13_p32"
                     /locus_tag="BMX67_RS11400"
     CDS             25384..25719
                     /note="Predicted phage recombinase, RecA/RadA family -
                     COG5471"
                     /COG="COG5471"
                     /product="predicted phage recombinase RecA/RadA family"
                     /locus_tag="pd13_p32"
                     /locus_tag="BMX67_RS11400"
                     /protein_id="WP_090735004.1"
     gene            25719..26030
                     /locus_tag="pd13_p33"
                     /locus_tag="BMX67_RS11405"
     CDS             25719..26030
                     /note="phage hypothetical protein"
                     /product="phage hypothetical protein"
                     /locus_tag="pd13_p33"
                     /locus_tag="BMX67_RS11405"
     gene            26027..26656
                     /locus_tag="pd13_p34"
                     /locus_tag="BMX67_RS11410"
     CDS             26027..26656
                     /note="phage hypothetical protein"
                     /product="phage hypothetical protein"
                     /locus_tag="pd13_p34"
                     /locus_tag="BMX67_RS11410"
                     /protein_id="WP_090735007.1"
     gene            26691..27257
                     /locus_tag="pd13_p35"
                     /locus_tag="BMX67_RS11415"
     CDS             26691..27257
                     /note="GIY-YIG nuclease family protein based on several
                     BLAST hits"
                     /product="phage hypothetical protein"
                     /locus_tag="pd13_p35"
                     /locus_tag="BMX67_RS11415"
                     /protein_id="WP_090735085.1"
     gene            27263..27682
                     /locus_tag="pd13_p36"
                     /locus_tag="BMX67_RS11420"
     CDS             27263..27682
                     /note="originally annotated as acyl-CoA transferase"
                     /product="phage hypothetical protein"
                     /locus_tag="pd13_p36"
                     /locus_tag="BMX67_RS11420"
                     /protein_id="WP_090735009.1"
     gene            27707..28645
                     /locus_tag="pd13_p37"
                     /locus_tag="BMX67_RS11425"
     CDS             27707..28645
                     /note="phage hypothetical protein"
                     /product="phage hypothetical protein"
                     /locus_tag="pd13_p37"
                     /locus_tag="BMX67_RS11425"
                     /protein_id="WP_090735011.1"
     gene            28645..29100
                     /locus_tag="pd13_p38"
                     /locus_tag="BMX67_RS11430"
     CDS             28645..29100
                     /note="phage hypothetical protein"
                     /product="phage hypothetical protein"
                     /locus_tag="pd13_p38"
                     /locus_tag="BMX67_RS11430"
                     /protein_id="WP_090735013.1"
     gene            29097..29327
                     /locus_tag="pd13_p39"
     CDS             29097..29327
                     /note="phage hypothetical protein"
                     /product="phage hypothetical protein"
                     /locus_tag="pd13_p39"
     gene            29320..31737
                     /locus_tag="pd13_p40"
                     /locus_tag="BMX67_RS11435"
     CDS             29320..31737
                     /note="Lambda phage tail tape-measure protein - pfam09718"
                     /product="phage tail tape measure protein"
                     /locus_tag="pd13_p40"
                     /locus_tag="BMX67_RS11435"
                     /protein_id="WP_090735014.1"
     gene            31737..32363
                     /locus_tag="pd13_p41"
                     /locus_tag="BMX67_RS11440"
     CDS             31737..32363
                     /note="originally annotated as glycoside hydrolase family
                     24, DUF2460 - pfam09343, COG5448"
                     /product="phage hypothetical protein"
                     /locus_tag="pd13_p41"
                     /locus_tag="BMX67_RS11440"
                     /protein_id="WP_090735016.1"
     gene            32360..32710
                     /locus_tag="pd13_p42"
                     /locus_tag="BMX67_RS11445"
     CDS             32360..32710
                     /note="p-hydroxycinnamoyl CoA hydratase/lyase - PRK09120
                     (e-3)"
                     /product="phage hypothetical protein"
                     /locus_tag="pd13_p42"
                     /locus_tag="BMX67_RS11445"
                     /protein_id="WP_090735018.1"
     gene            32703..32834
                     /locus_tag="pd13_p43"
     CDS             32703..32834
                     /note="phage hypothetical protein"
                     /product="phage hypothetical protein"
                     /locus_tag="pd13_p43"
     gene            32839..33495
                     /locus_tag="pd13_p44"
                     /locus_tag="BMX67_RS11450"
     CDS             32839..33495
                     /note="Phage-related lysozyme (muramidase), GH24 family -
                     COG3772, cd00737, pfam00959"
                     /product="lysozyme"
                     /locus_tag="pd13_p44"
                     /locus_tag="BMX67_RS11450"
                     /protein_id="WP_090735019.1"
     gene            33501..33731
                     /locus_tag="pd13_p45"
                     /locus_tag="BMX67_RS11455"
     CDS             33501..33731
                     /note="phage hypothetical protein"
                     /product="phage hypothetical protein"
                     /locus_tag="pd13_p45"
                     /locus_tag="BMX67_RS11455"
                     /protein_id="WP_028031150.1"
     gene            33724..33825
                     /locus_tag="pd13_p46"
     CDS             33724..33825
                     /note="phage hypothetical protein"
                     /product="phage hypothetical protein"
                     /locus_tag="pd13_p46"
     gene            33818..34048
                     /locus_tag="pd13_p47"
                     /locus_tag="BMX67_RS11460"
     CDS             33818..34048
                     /note="phage hypothetical protein"
                     /product="phage hypothetical protein"
                     /locus_tag="pd13_p47"
                     /locus_tag="BMX67_RS11460"
                     /protein_id="WP_090735021.1"
     gene            33936..34178
                     /locus_tag="pd13_p48"
     CDS             33936..34178
                     /note="phage hypothetical protein"
                     /product="phage hypothetical protein"
                     /locus_tag="pd13_p48"
     gene            34175..35059
                     /locus_tag="pd13_p49"
                     /locus_tag="BMX67_RS11465"
     CDS             34175..35059
                     /note="originally annotated as beta tubulin, DUF2163 -
                     pfam09931, TIGR002218, COG5449, pfam09356"
                     /product="phage hypothetical protein"
                     /locus_tag="pd13_p49"
                     /locus_tag="BMX67_RS11465"
                     /protein_id="WP_090735022.1"
     gene            35056..35490
                     /locus_tag="pd13_p50"
                     /locus_tag="BMX67_RS11470"
     CDS             35056..35490
                     /note="Cell wall-associated hydrolase, NlpC family -
                     COG0791, TIGR02219, pfam00877"
                     /COG="COG0791"
                     /product="phage NplC family hydrolase"
                     /locus_tag="pd13_p50"
                     /locus_tag="BMX67_RS11470"
                     /protein_id="WP_090735024.1"
     gene            35500..39465
                     /locus_tag="pd13_p51"
                     /locus_tag="BMX67_RS11475"
     CDS             35500..39465
                     /note="GTA TIM-barrel-like domain - pfam13547, pfam13550"
                     /product="phage tail protein"
                     /locus_tag="pd13_p51"
                     /locus_tag="BMX67_RS11475"
                     /protein_id="WP_090735026.1"
     gene            39475..40551
                     /locus_tag="pd13_p52"
                     /locus_tag="BMX67_RS11480"
     CDS             39475..40551
                     /note="DUF2793 - pfam10983"
                     /product="phage hypothetical protein"
                     /locus_tag="pd13_p52"
                     /locus_tag="BMX67_RS11480"
                     /protein_id="WP_090735027.1"
     gene            40709..41389
                     /locus_tag="pd13_p53"
                     /locus_tag="BMX67_RS11485"
     CDS             40709..41389
                     /note="Lipoprotein-anchoring transpeptidase ErfK/SrfK -
                     COG1376, PRK10260, pfam03734"
                     /COG="COG1376"
                     /product="L,D-transpeptidase"
                     /locus_tag="pd13_p53"
                     /locus_tag="BMX67_RS11485"
                     /protein_id="WP_090735029.1"
     gene            complement(41426..41710)
                     /locus_tag="pd13_p54"
                     /locus_tag="BMX67_RS11490"
     CDS             complement(41426..41710)
                     /note="phage hypothetical protein"
                     /product="phage hypothetical protein"
                     /locus_tag="pd13_p54"
                     /locus_tag="BMX67_RS11490"
                     /protein_id="WP_040610620.1"
     gene            41892..44246
                     /locus_tag="pd13_p55"
                     /locus_tag="BMX67_RS11495"
     CDS             41892..44246
                     /note="Cation transport ATPase - COG2217, cd07545,
                     TIGR01512, PRK11033"
                     /product="ZntA heavy metal translocating P-type ATPase"
                     /locus_tag="pd13_p55"
                     /locus_tag="BMX67_RS11495"
                     /protein_id="WP_090735031.1"
     gene            44310..44822
                     /locus_tag="pd13_p56"
                     /locus_tag="BMX67_RS11500"
     CDS             44310..44822
                     /note="Murein L,D-transpeptidase YafK - COG3034,
                     pfam03734"
                     /COG="COG3034"
                     /product="murein L,D-transpeptidase"
                     /locus_tag="pd13_p56"
                     /locus_tag="BMX67_RS11500"
                     /protein_id="WP_090735033.1"
BASE COUNT     7319 a  15304 c  15041 g   7158 t
ORIGIN
        1 tgcaggtcct cgttgagcag gtgggacgag agcgcccacc agaatcgttt gatgatgggt
       61 atataaacta tacgaatttt ggcgatcaac ccctcgcgtg aacttttcag gtggagttca
      121 agcgtcggtg tcgacctgaa ggcgctgaag ctgctcgttc cacgctgcag gacaaggttc
      181 cagcacgcgc gccagcgtca actccggccc ctgcttccca tccaggatag cctcaacgat
      241 gtcgggcgcg agaagtgtca ggcgcaggac gcgggtcatg taggagggcg cgatgccctc
      301 ccgctcggcc agttcggcga tggtagcgta ctcacccgac tccagcatcc gtttccagcg
      361 gaacgcgcgt gccagcgcct tgacgagcgt gttgtccgtt cgccgcggtt gcgcggcacc
      421 ctccggcaac tgcatctcct tccgcccgcc gcgcttcacg atgcggaacg ggacgtggag
      481 tgtcacggtg ttggggactg gcgcgccgcg tgtcacgcag cttctccaat tccacctacc
      541 agcatctcgc gtgctagacc gccgaggccg tcgacgcgca gccggacgtt caacccgttt
      601 gtgccgatgt cgacgcgctc gaccagcaat gtcacgatgc gtgcctgctc ggcggggaag
      661 agttcgtccc acagcggatc gagctgctgc aaggccatgc gagcgttggc ttcggtgatg
      721 tcgtcggcgt gggtacgcgc tgccttccat gtccctgcaa caatctccgg ctggcggaag
      781 acggcctgca actgatcaat gacggccgcc tcgatctcgc ctgcgggcac gcggccgacc
      841 gagcaagatc cagcgccgtg cttcagcacc gtctggctga cgtagtagcg gtagagcctg
      901 tcgcccttgc gcgtgtgcgt cggcgagaag gccgcgccat ctggcccgta tagcagcccc
      961 ttcagcagcg ccggcgtctc ggcgcgtgtg cgggccgcgc gtttgcgcgg gctttcctgc
     1021 aggatcgcgt gcacccggtc ccacgtctcg cgatcgatga tcgcgtcatg ctcgccggga
     1081 tagctgtcgc ccttgtggac cgcctcgccg atgtatgcgc ggttactgag catccggtag
     1141 atgtatttct tgtcgatgcg gttgccgcgc ggcgtccgaa tgccgcgcgc accgacctcg
     1201 cgcgccagtt ccgtgcagga gccgatctcg aggaagcggg cgaagatcca acgcacatgc
     1261 gcggcggcct cttcgtcaat gaccagcttc cggttctcga cgcgatagcc gtagggcggg
     1321 acgccgccca tccacatacc cttcttgcgg ctggcggcga ccttgtcgcg gatgcgctcg
     1381 gcagtcacct cgcgctcgaa ctgggcgaag ctgagcagga tgttcagcgt cagccgcccc
     1441 atcgacgtgg tggtgttgaa cgactgcgtg accgagacga acgtcacgcc gttccggtcg
     1501 aacacctcga ccagcttggc gaagtcggcg agcgaccggc tgaggcggtc gatcttgtag
     1561 accacgacca cgtcgaccag cccgtcctcg atgtcctcca gcagccgctt caggccgggc
     1621 cgttccagcg tgccgcccga gatgccgccg tcgtcatact gatcgcggac cagcacccag
     1681 ccctcggacc gctggctggc gatgtatgcc tcgcaggcct cccgctggac gtggagcgag
     1741 ttgaactcct gctccagtcc ttcctcggag gatttccggg tgtagacggc acaccgcagc
     1801 ttgcggacga ccttcgattt ttccggcgac ttcgtcatgt ccgccccctg tggttcttca
     1861 gcccgaagaa ggtccaccca ttccagcgcg tgccggtgat ggcgcgcgcg atggcggaca
     1921 gcgacttgta cggccgacct tgccactcga agccgtcggt cgtgacggtg acgacctgct
     1981 cgacaccctg ccattcgcgc agcagccgcg tgccggtgat cgggcggtcg cggtcgagac
     2041 gtatgccgcg cttcttcttt tcgccgccgt cgagttcctc gcccagccgc tccagccgcc
     2101 ggatcgtctc gggcttcaac ccgccatagg ccagttcctg gatgcggtaa gccaagcggc
     2161 tttccaggta gcgccggttg aacggcggcg gctcgctgtc gaaaagctcg cgccactggc
     2221 tcttcaggtc gggcgtcggc gtggtcttca gcgcggcgag gcgcgcgggg atgggatcgg
     2281 gcttgttcat gcgtttctcc gttgagttgg agttgcatga cggcattggt cgggcggata
     2341 gtgtaggcaa ctttctccag tatcgtcaga tacttcgccc ttctcccgca tgcgcaaccg
     2401 aacaagcccg agcgccaaca ggccgcagag ctcggcgcgg cgctcggcgg gcgtcatgtg
     2461 gtcgggaggg agcgggttcg ggcgtttcat gtctcggtgg ctatgctcgg tggtgtcgtt
     2521 accgatcaaa agccacccag ccgcccggga caggacatct cagacgaacg gaatgcagaa
     2581 atgcgaacag ggagagaaca tcagggcttg ccgatcacgg atatgtccat gattatcgtg
     2641 ggttgaatca atcgagagca gttgttcatt gaggtgagtt catggcgcgg aggaagagcg
     2701 aattcggacc gaacctcggg agtatccttc agggcgcccc cgctgcgctg gtccggcagt
     2761 ttctcgccag cttcaaacgg cccgacgaca ctcttctcgc tccccccgaa atcactgagg
     2821 gcacgaccga tgatcagggc aaggcagcgc tgagtgcgta cctgcgttcg gaggacaagg
     2881 aaatcatcgg gctacttgag ggcatcgctg gcgctctgct cgacatgggc caggacaagg
     2941 gagcgacctc actcgaaacg gttgcgggcc aacggctgca gaatgtcgac tacgaccagt
     3001 atgagtccca gcctgacctg ctgtgtaaga gcatctggat gcgcacggtc ttcccgatgc
     3061 acttccacga cgcccagagc ttctatgccg cgcggcgcta tcgagaacgg cggacgtact
     3121 acacatgctg cgaagtggac ttcgaccacg cttctgttgc cgacacagac ggaattcctg
     3181 acgagaagct ctgtgacgct gttcaggaag ctctgggact gaagggcaag gtcaccgcgt
     3241 ccgtcctcga attgcccgag accgccaact atccgccgtc cttcatggtc gccctgcgcc
     3301 atcccgggcc cctgtcgagt atcgacaatc atcgcgagga agggggctgg accgtccatt
     3361 actacaggcc ctcgcatgag gctgtcctga tctacacacc ccagctgaag aaaatcgagg
     3421 tcgcgtctgc cagcagcgac gttcgcgaaa agacctctaa ggtcttcgcg gaggtcgttc
     3481 tagggcgccc gccgtcggcc aagccgttga cccgccggga attcaacctc gaacgcttca
     3541 ggtcttcctt cgatctggat tgtccggatc tcgaggacgt cgagatcacg atggcggcgg
     3601 tagtcgaggc cgaggtccgc ctcggctcgt ggggccgaag actgaatatc aaggtgacca
     3661 taaaggacaa gatggaggac gttgtccgga aatacgtctc caattcagcc aacctaatcc
     3721 ggagtttcgg cttcacaaaa atcgccatcg caattggtta cacccgtcga tcggacggaa
     3781 aggagggaac cttccgggtc tcgatctcgg atggcagcag ttcggacgtg cagagcatgc
     3841 gcgatccgtt ccttcgggac ctcgggttcc gactgctcga acactggggt cttacgcaga
     3901 acctgcggac actcaccgat caggaacggg cgcagtggtt cggctttctg ctgtcgctgt
     3961 acgacctgcc cggcgacact gtcgcaggtt ctttcttcaa ctccgcgggc gtcgatccag
     4021 cgcgcctggt cagtgcgaga ttgattgccc gcaaagggcg gcaggtgatt gggctcgccg
     4081 aggatgacga tgaggttgtc gaagttgagc agcaaacggg tccggagcca gggacggttc
     4141 gacaaaccgg ttcctttggg gaggcggacg gattgcgtct tgacaccaat gcgatcgagt
     4201 acgggattga tcgagcatgg ctcgccgaaa ccatcctcaa ggcgatagct ggctctctcg
     4261 gcatcaggaa catcgaaacc atcaatgagt tcctcgtctc gcttgggtcg atggcactgg
     4321 gtgagcgaaa ggtcccgctt tacctcgcgc gccgccttgc cgatctgaaa gcccgcgaga
     4381 gtgtggagac tacgcttcgg tcgcggcata cagcgggtcc cggtctcgta ctcgccgttt
     4441 ccgatgagcc gccgcaattc ctcgggccga acgtcgttat cgcgctgcgc gacctgctgc
     4501 tgaacgacgg aagcctcggc gatctggacc gagaggaaat ggcccggcgc ttcgaggcaa
     4561 accgaacgct ggcgacctct gcgcaagtcg ctcaggttgt gcgacacacg cctcgctctg
     4621 cgacgctcat catccctggt ctcgagccgc tcccgctcga cggcgcgggc cagatccaac
     4681 tcttcgaaag ccttgttgaa gcggcgaccg atggcacagg ccagcggctg accaaggtcc
     4741 tgatggacgg gatggggtcc gacaatccca gacagctgtt ctcttccggc gcatgggcga
     4801 aggcgcatcc gacttacatc cggcacggct caagcaatcg ctattggcgt ctcggcgagg
     4861 cgaccgacac cgcgtgatct agagttcatc tagggtttcg ggcgggacgg tctaacaaac
     4921 cgctgattat tggaagggct ccacatcaga ggagcacttc catgccgact ccctttccct
     4981 tgcgccaggc agccccgacg agctgggccg gcgccgcgac gaccaaaccc accaccacca
     5041 actcggaatg gcgctgcacg cgctgtgaaa agctgctcgg cgtctgccgg gacggccgca
     5101 tgcacctgcg cttcgcgcgg gggcacgagt atctcgtggg cttcccggtt caggccacct
     5161 gccgcggctg cggcacgctg aacaacgcga ccgcacccgc gcgctgaggc gcacattcac
     5221 ccaaccccct gaaatcgcag agacgcgcga cgtcctgacc tggccacgag aaggcgccgg
     5281 acgcctggcc gcaaggcagg cgtccgatgt ccttcgcgtg gcacgagatc cgtgatcacc
     5341 tcatgcattc atccacgaac cttcacttcc agcgcagttt cgacgccgtc cggcgtgcgc
     5401 agaccgccct cgcaccgttc cgggatccgg cggccctgct ggacgggctg caccgcacgc
     5461 ccggcgatcc ggcccgaaag aacgtgatcc tctccgcgct ggtcggggcg gctcagggcg
     5521 acgggcccgc gtccgactgc gccctgacgc tgctgttgct ggcgctctgg cccggcctcg
     5581 acgccatacg acgccggtcg ctctggcgca ggctcggcag cgccgacgaa gtcgcgtccg
     5641 acgtactggc gcgcaccacc gaggctgtcc gcggactcga cctcggccgc gtcaactgga
     5701 tcgcggccac ggtgctgcgc aacgtcgagc gcgacatgat ccgcgtgcgc cagcgcgacc
     5761 aggcacgcga acagctcgcc agcggcgccg accccgacga ggtggcggac agcggcgaca
     5821 gcgggatcgg cgcggacggg tacgcacggc tgaacggcgc cgtgcggaag ctgctcggcg
     5881 atgacgccct gctggtgatc cgcgtggcga tcgagggttt ctcgcaagcc gaggcgggag
     5941 ccgaactggg cctgaccgag gccgcagccc gcaagcggta ccaacgcgcg atgcgccgcc
     6001 tgcacgacgc cctccaggaa atcccctgag ccgatgtccc gatccggcgc cgctggtggc
     6061 ttttcccatt cgagcgcccc gagcgccttc cctccaaccg aaagcagaca cgcatgaacc
     6121 gcactgccga tctgtcgctc gaggatttca ggcgtcttcc ggggctctat cgccgctggg
     6181 agctgaccga ggtctgcgag cccaaccgca actatcagat cgaggacgcc ggcacccacg
     6241 ccgacgggac gccgctcctg gcgatctacg tcgccgagcc cgcgcccgac gtccgcgagg
     6301 ccgcctgatg cgcctcctcg atcacctcat cccacggaga accgccatgc cggaccagcc
     6361 ggacgacatc acccgtcttc gcgcggcgag ctacgccctc gaagacctcc ccgaaaccat
     6421 cgccttcccg caacgccccg gtgacgagcc gcgcgagccg ctgccggtcg ccgaggcgac
     6481 cgtcgacgag atcgccttcg cgatcgtgga ggcggagcgc gagagcacgg ccgcctaccg
     6541 acgcgccgat gcgctgaagc ggctctacaa gctcgcccgc gaggcggggt gcatcggcgc
     6601 cgatcgcgcc gccacggcgg tgatgaagaa ggagggccag tgatggccct tcccatcatc
     6661 ggcgccgacg aacggctcgc gcaacgcaag ggcatcaagg gcgtcatctt cggccggtcc
     6721 ggcatcggta agaccagcct gctctggacg ctgaacgcct cgacaacgct cttcctcgat
     6781 ctcgaggctg gcgacctggc ggtcgagggg ctggagatcg acacgctccg gccccgcacc
     6841 tggaaggaat gccgcgactt cgcggtgttc atcggcgggc cgaacccggc gctgcgcgag
     6901 gaccagccct acagccaggc gcatttcgac gaggtctgcg ggcgctacgg cgactcggcg
     6961 gtgatcggga aatacgagac cgtcttcatc gactcgatca ccgtggccgg gcggctctgc
     7021 ttccagtggt gccgtgggca gcccgaagcg ttctccgaga agaccggcaa gcccgacatc
     7081 cgcggcgcct acggtctgca tggccgcgag atgatcggct ggctgaccca cctgcagcac
     7141 acgcgcggca agcatgtctg gttcgtcggc atcctcgacg agcggctcga cgacttcaat
     7201 cgcaaggtct tccagccgca gatcgacggc tcgaagaccg ggctcgagct gcccggcatc
     7261 gtcgaccagg tcatcaccat ggccgacatc ccggaccccg gcggccagcc gcagcgcact
     7321 ttcgtctgcc agacactgaa cccctggggc tatccggcca aggatcgctc cggtcgcctc
     7381 gacagggtcg aggccccgca tctcggacgg ctgatggaga agatccagcg ccccgcggcg
     7441 cctgcctccg aacgtctgac ctggccgccg gtgaccccgg ccgatcccgc gcccgcgcag
     7501 gagcccggcc atggctgagc gcatctcgcc atgcccggtg tcccgatccg gtcgccgggg
     7561 tggctttccc cttctgacgc cgctgcgcgt cccatcctgc aacagataag gagccgcgca
     7621 atgtccggac cctggaacga cttcaactcc gcccaatcca acaccaacgt catccccaag
     7681 ggcacgctcg ccaaggtgcg cctgacgctc cgccccggcg gcttcgacga cccctcgcag
     7741 ggctggaccg gcggctgggc gcgccgcgcc gccaccggcg ccgtctatct cgacgccgaa
     7801 tacacggtgg tcgagggtcc ctatgcccgg cgcaaggtct ggtcgctgat tggcctctac
     7861 agccccaagg gccccgactg ggcgaacatg gggcgcggcc tgatccgcgg catcctcaac
     7921 tcggcgcgcg gcgtgtccga caaggacaac tcgcccgagg cgcaggcgcg ccgccgcatc
     7981 aacggcttcg gcgatctcga cggggtcgag ttcatcgccc gcatcgacat cggcaccgac
     8041 accaacggcg aggacaagaa cgagatccgc gctgctgtca cccccgatca ccgcgactac
     8101 gccgcgctga tgggcacggc cgcgccgcag ttcactgccg ccccggcgca gggccacgcc
     8161 ccgcagcagc ccgccacggc cacccagccc agtcagcccg cgtccgcccc cggcgccgcc
     8221 gggcggccga gctgggcgca gtaaggggga gaccgatcat gcgcctgcgc ccccgccaga
     8281 agaccttcgt cgagcgcagc gtggctgcgc tcgcctcccg cggcaacacg ctgggcgtgg
     8341 cgcccaccgg tgcgggcaag accatcatgc tctcggcggt caccggcgag atgatcggcg
     8401 acggcgccaa ggcttgcgtg ctggcccatc gcgacgagct gacggcgcag aaccgcgcca
     8461 agttccagcg cgtggtgcct ggcgtcgcca cctccgtcat cgacgccacg gagaagtcat
     8521 ggggcggcca ggtcgccttc gccatggtgc cgacgctggc gcgcgcctct aacctcgccg
     8581 acatgccgcg tctcgacctg ctggttgtcg acgaggcgca ccattccgtc gccgatagct
     8641 atcgccgtat catcgaccgg gtgcgcgaag ccaatcccga cgcccgcatc ttcggggtca
     8701 cggcgacgcc gaaccgtggc gacaggaaga gcctgcgcga ggttttcgac aatgtcgccg
     8761 atcaggtgcg gctgggcgag ttgatcgcct cgggccatct ggtgccgccg cgcaccttcg
     8821 tcatcgacgt gggtgtgcag gacgagctcc gctcggtccg caagacgatg tcggatttcg
     8881 acatggcgga ggtggcgggc atcatggacc gcgcccccgt caccgacgag gtgatccgcc
     8941 actggaagga gaaggcaggc gaccggcaga ccgtggtgtt ctgctccacc gtcgcgcacg
     9001 ccgaacacgt cactgaggcg ttcagggcag cgggcgtttc cgccgcgctg atccacggcg
     9061 atctggcggc cgagacccgc aaggcgatcc tatccgacta cgccgcgggg gacatccgcg
     9121 tcgtggtcaa cgtggcggtg ctgaccgagg gctgggacca tccgcccacc tcctgcgtcg
     9181 tgctgctgcg gcccagctcc tacaagtcca cgatgatcca gatggtcggg cgcggcctgc
     9241 gcaccgtcga ccccgaggaa catcccggaa tcgtcaagac cgactgcatc gtgctggatt
     9301 tcggcacctc gagcctgatc cacggcacgc tggaacagga tgtcgatctc gacggcaaga
     9361 ccgaaaccgg cgcggcgccg acaaagacct gtcctgcctg cgaggcggag atcccgctgg
     9421 ctgccacaga atgcccgctc tgcggtgagg cgttcccccg cgaggatctg gatgcgggcg
     9481 aaggcgggga cgccgcgccg ctctcgggct tcatgatgac ggagatcgac ctgctgaagc
     9541 ggtccagctt cgcgtgggtc gacctctacg gcaccgacga tgcgctaatg gcaacaggct
     9601 tcgcggcctg gggcggcatc ttctggctgg atggggtctg gtacgccatc ggcggggcga
     9661 agggcgaacg ccctcacctg ttgggtgtcg gcgagcgcac ggtctgcctc gcgcaggcag
     9721 acgactggct gaacacccac gagaccgacg agagcgcctt caagacccgg tcctggctgc
     9781 gccagccgcc gaccgagaag cagctgcagt acctgccgcc cgagtgccgg catgacttcg
     9841 gcctgacgcg ctaccgcgcc tccgcgctga tgaccttcgg cttcaacaag cgcgctatcc
     9901 gccagttgat cgacaactcg gccagccccg aacggagggc ggcatgatcc atgacctcct
     9961 ccacccccat cacggccgag gaccggcggc ggctctggca tccgcgtggg acgctctgtg
    10021 ctgtctgccg gcaacccacc cgtggttttg gctggttcga tccgcaccgg tcgaagcagc
    10081 cccggccttc ggtctggttc tgctcgatgt cctgccagtc cttctggacg cgtctggcgc
    10141 gggagcgttt cgccatggtt gacctgaccg aggaggagcg cgccgcgatc accgccacca
    10201 tgaagcgcat ggcgctgctg atggacgaga tcggctgggc cacaccgctc ggcgaactga
    10261 ccgaggcgca ggtgcgcgcg ctgatcgagg aagccgtcga gggcttccgc gaggccatgt
    10321 ccgacatcgc ccgggcgcag acgccggagg tgccgttttg accaagctct gcacgaaatg
    10381 cggcgtcaag aaggacgtct gcgagttcgg acgccgccgg ctcagtcccg atggtcggca
    10441 gacctggtgc cgggattgcc gccgggaata ccagcgtgcc tatgcgcaga acttccgcaa
    10501 tcccgagaag catcgggagg cgcagcgtcg ctatcgcctg cgccacgccg agaaatatcg
    10561 ggcccacagc atcgtcaggc gtgccgtcaa ggcttgtcgg atcgtcgtgc cggtctggtg
    10621 tcagcgatgt ggctgcgtga ccgacctcga agcgcatcac cacgactatg acgcgccgct
    10681 ctcggtcgaa tggctctgct cgacctgcca cgggctcgcc caccgcagct acgagggagg
    10741 acagcatgct ggactataac cgccgcccca gcttcgctga ccgggtcaac gccgccgtcg
    10801 atcaggcgct caccgccgat caggccatgc ggccgccccg cgactatctc ggaggctcac
    10861 gcctgggcca tgcctgcgag cgggccctgc agttcgagtt cacggcgacg ccgaaggacg
    10921 agggccagga cttctcgggc cagtcgctgc gcatcttcgc catcggccat gcgctcgagg
    10981 atctggccgt cgcctggctg cgcggcgcgg gcttcgacct ctacacccgc aagggcaacc
    11041 ggccagatgg cggccagttc ggcttctccg tcgcgggcgg acgcatccgc ggtcatgtcg
    11101 acggcatcat cgcggccggg cccgaaggct tcggtctcgc cgttcccgcg ctctgggaat
    11161 gcaagaccat gaacgccaag aactggcgcg cctgcgtcaa ggacggcgtg agcaagtcga
    11221 agccggtcta tgccgcccag atcgcggtct atcaagccta catggaaacc agcgtgcccg
    11281 gcatcagcgc cgcgcccgcg ctcttcaccg cgatcaacaa ggacacggcc gaaatgcacc
    11341 atgagctggt gcctttcgac gccgatctcg cgcagcgcat gtccgaccgg ggcgtgcgga
    11401 tcctgcaggc gaccgatgcg ggcgagttgc tgccccgcgt cgccaccacg cccgacttct
    11461 tcgattgccg cttctgccct tggtccgagc gctgctggag gctgccggca tgagcgacga
    11521 cggcatcctg catttcaacc cgtggatgga cttcaacgac gggccaccgt ccgagaaccc
    11581 cttcggctgc gaccctgatc ccgagcagat cgccgtgttc ctcgacaccg tgttcagctg
    11641 gtgcgagggg ctgatcccgc tacgcggctt cgtcgacaag ggtcagggcc gggacggcaa
    11701 gccgcacaac atctggatcc cgggcgacga cagcgcgccc gagaaactcg caaccttcgc
    11761 cggatgggcg aaccgcgagg gtgccgccgt ctatgtcatc cccggcacgg tcgaggaaca
    11821 gggccaggca cgcgccgccg acgtgctgca gatgcaggcc atcgtcgtcg atctcgacgc
    11881 gggcgatatc ccggccaagc tcgaccatgt cacccgccac ctaggcgcgc ccacgctgat
    11941 catcgagagc ggcgggcgga cgcccgaggg tgcggccaag ctccatgtct ggtggaaact
    12001 gaccgaaccc gccgagggcg aagatctgac caccctctgc cgcctgcgcg gcgagatcgc
    12061 cgtgaaggtc ggcggcgaca cgcatttccg ctcggcgcac cagccgatcc gggtgcccgg
    12121 caccgtctat cacaagcacg gccaccagcg cctcgtgcag atccgcgaac agcgtgacgt
    12181 cgaagtcgac cttgcggact tcgccgagaa ggtcgccgag atgccgccgc tgcccggtgt
    12241 gggcttcgag agccacgttg ccgcgccgac cgcgaagccc ggcatcgacg cggtgctcac
    12301 gacgccggtg cgcgaaggcg cggttgacga ctggtcccgg ttccaggggg ccagcgccgc
    12361 catcggccat tacgtgcgcc tcgtgcacga gggtcgcctc gacccgttcg cgggctggga
    12421 ggcgatctgc ggctacaacg ccgccatgct gcgcccgtcc tggccgcttg atcggctgaa
    12481 ggccgagtcc gaacggctct gggcgctgca tgtgaagcgc aacggtccgc cgctcctgcg
    12541 cgcagcccac atcgatgctc cggccagccc gctgccgaca ttcagcctcg gcgcgctgct
    12601 cgacgacacc agtccgatgc cggaggacat catcggcccc cgcgtgctga cacctggcgg
    12661 gctcctggtg ctgggcggcg cgcccaaggt cggcaagagc gacttcctga tctcctggct
    12721 cgtgcacatg gcggcaggcg tgcccttcct cggcttcacg ccgccccggc cgctgcgcgt
    12781 gttctacctt caagccgaga tccagtatca ctatctgcgc gagcgcatgc agcagatcgc
    12841 gctgcccgcc accgtgatcg ccgccgcgcg cgacaccttc atcgccaccc cgaagctgaa
    12901 gctgctgctc gacgccgagg gcgtcgcccg cgtggccgac ccgatccggg tcgcattccc
    12961 cgacgcgccg cccgacatca tcgtcatcga cccgatccgg aacctcttcg acggtggacc
    13021 agacggcggc ggcgagaacg acaacaccgc catgatgttc ttcctgaagg accgggtgga
    13081 gctactgcgc gaggcggtca atccggaggc gggcgtcatc ctcgcccacc acacccgcaa
    13141 ggccagcaag catcaggtca aggacgaccc gttcctcgcc ctctccggcg ccagcgcgct
    13201 gcggggtttc tacacctccg ggctgctcat gcaccgaccc gacgaggaca gcaccgtccg
    13261 caggctggag atcgagcttc gaaacgggcc cgcgctgcca gggaagctga tcgacaaggt
    13321 gaagggcgag tgggtcgagc tgaacccgat gaacgagcgc ctggtgcgca aggaggtcgg
    13381 cgccaggctc gatgccgaac ggctgcgcaa gcacgatgtc atcctcggca tgctgctgga
    13441 tgaggcggca agcgagcgcc tctacaccgc catgcagttc gccgagacct tcgagaaccg
    13501 gggcggcctg ggcagcaagc acaccatccg cgagcggctc agcgtgctgg cgaccaaggg
    13561 cttcgtgaag ttcctgcgcg acccctctgg gttcggtttc cccatcaccc ggtcgcggtt
    13621 cggctacctc tgcgtggagg gcatgcagtt cggcacgccc gtcgaggaga tcgatccggc
    13681 caccggcgag gtcaccacaa ccgcccgtcc ggtcctgccc agccacttca aatgccccca
    13741 gtccgggctc tgcctgcagg tcgaaaaccc cgccgtctgg gtctacccgg aggggctcga
    13801 ggacgacctc actcatatga gtgaggcctg actcatatga cagcgccaac tgtgcactca
    13861 acgaaatcaa tgggttgcgg ggaaataaga gtcaggtccc taactcatgc ccgaagactt
    13921 cataaagtct tattccgcaa tgatttcagt tacttgaaca cctcgaaaca gttaggtgtc
    13981 aaacccccat actacgtatg ggagggccac cccacagggt tggccactcc tcccatacgt
    14041 ccgggccagc cgcgcgcgcc gccgtgacgg tctgttgtgc ttcccgatcc gacgacggcg
    14101 gccccgtacc gccaagcacc agaccgccgt cgtcttccac caccacaggc caccggcaaa
    14161 ggagacccat catggctcag ccgactctga tccccaattg cgacggcgca aggtttgaat
    14221 cgctgccgct cgacacccct cgcaaccgct gcatcctcgc gctcgacctc ggcacctcga
    14281 ctggctgggc gatccgcggc catgacggtc tgatcaccag cggcaccgtc tcgctgcgcc
    14341 ccggccgctt cgacggcggc ggcatgcgct acctgcgctt caccaactgg ctgaccgaga
    14401 tcgaccggct gtcggggccc gtcgccgcga tctggttcga ggaggtccgc cgtcacgccg
    14461 gcaccgacgc gagccacatc tacggcgggc tcatggccac gctgaccgca tgggccgagc
    14521 tgcgcggcgt gccctacgag ggcgtcccgg tcggcacgat caagcgccac gcctcgggca
    14581 agggcaacgc cgataaggcc gcgatgatcg ccgccgtccg cgcccgcggc ttcagccccg
    14641 ccgacgataa cgaggccgat gccatcgccc tgctgctctg ggcgatcgag acgaagggag
    14701 gtgtcgcatg agatggcatc cccacggcta cggcggccga cgccgggatc ccgagcaggt
    14761 caagcgcgag ggctggaagg aacagggcgt cctcgcggtc tccgccgatg acgaccgcct
    14821 cacctggccc gagcgtgaac tggtccgcca gctgggcgaa aagctctacg gcccgcgccc
    14881 ttccgacagg gaggcgcgcc atggctgatc gcgaatggac cgccgactgc gtcgccgatc
    14941 atttcgagga ggcgttccgc accctgggca agctgccgcc ggtcaaggcg cagggctact
    15001 tcaacacctg gcccgacatc gtgcggacca gccgcgagat cgcggcgatg gagccgcagc
    15061 cgatgcgggt ctggccctcg gccgccgcga tcacccggct cgagcagacc ttcgattggg
    15121 tgctctggat cgaggaggcg gagcgcaagc tcgtctggtc ccgcgcggcc cgtgtgccgt
    15181 ggaagcagat cagcggtgag ctggggtgcg accgcacgac cgcatggcgg cgctggcagc
    15241 tcgcgctgac caagatcgct gcgcgcctga atgcgcagtg actccaatgt gttgcaacac
    15301 tttttccttc gacatctgca acatgatcgt gctattccga aggcaagatg gggagagtgc
    15361 gctggaaagc ccgctctccc ctttgcgttg acggggacct actggacccc ggtatccagc
    15421 aagggtccgg ccggggtcca gcccgaggca gtttccggtt ccttcctggc gacattcgta
    15481 tgctggcggg cgaagcgcgg gacatcgcca gcgacagggc cggatttttg ggaagccacc
    15541 cggaagccgg agccacccgt gccccgcgca aacaccaatg aatgctggcc ttccgaccgg
    15601 acaccgctgg tagccgctgg accccgtgtg gagtccagca cggcatccgg agtccggaag
    15661 ccaccggcat ccacccgatc gaggaacctt gcccaccatg acgctgagct tcgccccgga
    15721 cgtgatcgag acgtggccgc tctcgcgcct ccagccctac gcgaagaacg cgaaggcgca
    15781 cgggccggac caggtcgcca agatcgccgc cagcatggcc gagttcggct ggaccgtgcc
    15841 gtgcctcgtc ggcgaggacg gcgagctgat cgcgggccat gggcgcgtgc tggcggcaac
    15901 ccagcttgga ctgaccgacg cgccggtcat cgtgctcggg catctcaccg aggcgcagcg
    15961 gcgggcgtac cgcatcgcgg acaacaagct gaccgaactc ggaacgtggg acgaggcgct
    16021 gctgtcggcc gaactgaacg acctgctggc cgaggatttc gacctgtcgc tggtcggttt
    16081 ctccgacggc gagttggaca agctgctggc ctacgtcgcg gaagacgacg gtgaagaagg
    16141 tggcgccggg ggctccgtgc cgccggtgac cattcccgag ccgccgcgca atccggcatc
    16201 gcgaacgggc gacctgtgga tcctcggcga tcaccgactg ctttgcggcg acagcaccag
    16261 cgtttccgat gtgcgccgcc tgatgaatgg cgagcgggcg atcctgttcg ccaccgaccc
    16321 gccgtatctt gtggattacg acggctcgaa ccatccgacc cgcaacaagg actggtctgc
    16381 gtcctacggc acgacctggg atgacagttc gcagggggcc gagctttacg acggcttcat
    16441 cgcggccgct gtcgccgagg cgatcaccga ggatgccgcc tggtactgct ggcacgcttc
    16501 gcgccgccag gcgatgctgg aggcctgctg ggaaaaggcc ggggccttcg tccatcagca
    16561 gatcatctgg gtgaaggacc gcggggttct gacccgctcg cactacctct ggaagcacga
    16621 gccctgcttc atgggctggc gccgtccgaa ccgcccgccg aaggtggccg agcagacgct
    16681 gccctcgacc tgggagatgc cgtccttcgc caaggacgag cgccccgacc acccgacgcc
    16741 gaagccgctc gacgccttcg gcatcccgat gcgccaacat gtggcgcgcg gcggcctctg
    16801 ctacgaaccg ttctccggct cgggctcaca gatcatggcg ggcgaagcca atggccgccg
    16861 cgtcttcgcg atggaaatca gcccggccta tgtcgatgtc gcggtggaac gctggcaggc
    16921 cgagaccggg cgcgacgcga tcctcgatgg cgatggacgg accttcgctg aggtgagaac
    16981 cgagcggctg ggcgacgacg ccgatgcccc ggccgatgcg ccagcaaagg acgcagcccc
    17041 cgaacccgcg cgaaagcgca agtccgccgc atgaagcagt cacgcttcat gtctctggtc
    17101 gagttcgtcg ccaacgtgat cgtcggctac ggcgtcgcgg tcatgacgca gatcctgatc
    17161 ttcccgatct tcggcctgca cacgacgctg gcgcagaacc tgaagatggg cgccatcttc
    17221 actatcgtgt cgatagcgcg ttccttcgcc ttgaggcggg tgttcgaggc gatccggatg
    17281 cggaccgcca aatgatcgac cgccgccccg gcgggacggc ggccatcgac ttgtcggcgt
    17341 ccggcgcgtc aggcagcggg gagtttgtaa acgcgccccc ggctctcgac cttctccgag
    17401 gtcacctcga gcccgagttt cttcttcagc gccccggcca tcgcgccgcg caccgtgtga
    17461 gactgccagc ccgtcgcggc catgatctcc tcgatggtcg cgccgtccgg cgcgcgcagc
    17521 atggcgatca gcgtggcctg cttggtgccc tcgcggggcg tgcgcgcctt gggcgcgggt
    17581 tttggttcag tgggggtgtt cggcgcgggc tgttcgctcg gcacgtccgt cgcgcccgca
    17641 ggcgcggtgt tcgcgtcctc ggactcaatc ccgatggcgg cgaggcctgc gtcggtggcg
    17701 accagcgtga cgccgtggcc gtcaccggtc tcgcgccaga cgggttcgcc cttgcgcatg
    17761 tccgcgtcgg cctcctgcag gaagcccttg gcgagcatcg cgccgaccac cttggcggca
    17821 gcgccgccgc gcaggctttc gggcagcggc agggcgctgc ggtcctcgcg ccgtgcggca
    17881 gagctgagga tgatggcttg ggtgtcggaa agcttggtca tggggtcgtc tccgtattcg
    17941 ggtccgcgtc atgcggcgcc ttctacgacc acgagccgcg cggggcgcgc ggcgggagtt
    18001 ccggcagcgc cggagatcag cgggcgtgtt cgccctcgcc gaaggcgctg tcggtgatgc
    18061 gcttcaggag gctggcgtag tgttcgaggg taccgaccat ggcccagccc gcctcgtcgg
    18121 gggcgcactt gaaatggtcg tcgctgagtg cctgcaggcg ggcgagcatc tcgtcgatct
    18181 cggccttctt gccgatgaag gccgcgagcg cggcttcctt gttccggcgc gccttctcgg
    18241 cgcggagttc gtggcgcggg gtggtgatcg ggttcaggcg cgtggtcatc gtggtggctc
    18301 cttggtgagt tgcatcgctt cgctggagtg acgttcgctc tctccgcagc gcttatcaac
    18361 tcgacaagcg catgatcttg aatgataatc ggagccgccg atgcagggca tgagcgagcg
    18421 ccagtacgcc gcccatgtcg ggctgtcgcg gggcgcgatc cagaaggcga agacggccga
    18481 gcggctggtc ctctatcccg acggcagcat caacgcggcc gccagcgacg ccaggcgtgc
    18541 cgagacgacg gacccgtcca agacccgcaa gccgctcgca ccgaagatga agcccgtccc
    18601 cgaggcggcc gtggccgcgg tcggcgacac gctgcgcgaa cagggtctgg cggtccccgc
    18661 ggtcggcagc ggcacgacct ttctgcaggc gaagaccgcg aacgaggtgc tgaaggcgca
    18721 ggagcggcgc gtacggctgc agaagctgaa gggggagttg atcgagcggg cccgcgcgct
    18781 ggcgctggtg ttccgcctgg cgcgggagga acgggacgcg tgggtgaact ggcccgcgcg
    18841 cgcggcggcg ctgatggcgg cagaactctc ggcctcgtgc agcgacgcga cgggccagca
    18901 gatcaccgtg gagccagccg cgatgcagaa ggtcctggag aaacatgtac gcgcccacct
    18961 ccacgaactc gccgaggtcc ggcccgactt ccggtgagag cggcgatggc ctgacggact
    19021 tcgacggcgc gggagagatc ctgcgcgcct ggggcaacgg gctgcggccc gacccggacc
    19081 tgaccgtctc agaatgggcc gatcggcacc ggatgctctc gggtcgcgcc tcggccgaac
    19141 ccgggcggta tcgcacggtt cgcacgccat acatgcgcga gatcatggac cggctgagcc
    19201 ccggcgatcc cacgcagcgg gttgtgttca tgaaggccgc acaggtcggc gcgaccgagg
    19261 cggggaacaa ctggatcggg ttcgcgatcc accaggcgcc gggaccgatg ctggcggtcc
    19321 agccgacggt ggaattggcg aaacgcaact cgcgccagcg gatcgatccg ctgatcgacg
    19381 aaagtccgga gctgcgggag cgggtcaaac cggcccggtc ccgcgacgcg ggcaacacga
    19441 tgctgtcgaa ggagttcgcc ggcggcatcc tgatcatgac gggcgcgaac tcggcggtcg
    19501 ggctgcgctc gaccccggcg cgctacatct tcctcgacga ggtcgatgcc tatcccgcct
    19561 cggccgacga ggaaggcgat ccggtcacgc tggcggaagc gcggtcgctg acctttgcgc
    19621 accggcgcaa ggtgctgctc gtctcgacgc ccaccatccg tggcctgagc cggatcgaac
    19681 gggaatacga tgcgtccgac caacgccggt tcttcgtgcc gtgcccgcat tgcggcgcga
    19741 tgcaatggct gaagttcgac cggctgcgct ggcagaaggg ccgcccggag acggcggagt
    19801 atcactgcga gggctgcgac gcggcaatcg cggaacacca caagacggcg atgctggagg
    19861 gcggcgcatg gcgggcgacc gccacggccg ccgatccgac cacggtcggg tatcacctct
    19921 cggcgctcta ttcgccgatc ggctggctga gctgggagcg gatcgtgcgg gcatgggacg
    19981 cggcgcaggg ttcggacgag gcgatcaagg cgttccgcaa cacgatcctc ggcgagactt
    20041 gggtcgagac cggcgaagcg ccggactggc agcggctcta tgaccggcgc gaacgctgga
    20101 catccggcac agtgcccgcg ggcgggctgt tcctgaccgc cggggccgac gtgcagaagg
    20161 accggatcga ggtcgatgtc tgggcctggg gccgcgggct cgaaagctgg ctcgtcgatc
    20221 acgtcgtgat cgagggcggg ccggatcggc atgacgcctg gtcggagctg actgcgctgc
    20281 tcgaccgatc ctggccgcac gaacgcggcg cgcatctcag gatcgcgcgg ctcgccatcg
    20341 acacgggcta cgaggccccg gcggtctatt cctggtcgcg ggcgcaaggc ttcgcgcagg
    20401 tgtcgccggt caagggcgtc gaggggttca accgctcgag cccggtgtcg ggtccgacct
    20461 tcgtcgatgc gaccgagggc ggcaaacgcc tgcggcgtgg cgcgcggctc tggaccgtgg
    20521 cggtgtcgac cttcaaggcc gagacctatc ggttccttcg gctcgaacgg ccgaccgaag
    20581 aggatatggc caagggcgcg gcgttctcgc ccggcacggt gcatctgccg cattgggtcg
    20641 agaacgaatg gctgaagcag ttcgtcgccg aacagctggt aacggtgcgc acgaagcgcg
    20701 gcttcgcccg gctggaatgg cagaagctgc gcgagcgcaa cgaagcgctg gattgccggg
    20761 tctatgcccg cgccgccgcc tggatcgcgg gcgcggatcg ctggcccgac gagaaatggc
    20821 gcgacctcga ggatcagctc ggggcggcgc caacggaaat ggatggcgca gggcgggtca
    20881 accgaccgca atccgcaccc cagggaaagc ggcagtcgga ctggctgggt cgacgcggag
    20941 gatggttctg acatgaccga ctggacggaa acggagctct cggcgcttcg ccgggcctac
    21001 gccagcggca cgacccgggt cagctatgac ggcaagtcgg tggactacgg ctcggccgag
    21061 gatctgctcg cccgcatccg caccatcgag cgcgccatcg ccgggacaac ccgaccgctg
    21121 ccggtggctg ggctcgcggg cttctcgcgc ggggatcagt gatgtcggcg acctggctcg
    21181 accacgccat cgcatcggtg gcgccgcgca tggccgcacg tcgcgttatg gcccggcagg
    21241 ccttcgagac cctgacgcgg ggctatgacg gcgccgcgcg cgggcggcgc accgaaggct
    21301 ggcgcgcgcc gggatcctcg gccgacaccg agatcggcgt ggccggggcg ctcttgcgtg
    21361 accggatgcg cgacctcgtg cgcaacaacc cgcatgcggc gaaggccgtg gcggtgctgg
    21421 tgaacaacat cgtcggcgcg ggcatcatgc cccgcgccgc cagcggcgac gacacgctgg
    21481 accggaaggt ggatacgctg ttcgagcgct ggacggcgga ctgcgacgcc gatggtcagc
    21541 tcgacttcta cggcctgcag acgctgatct gccgcgagat ggtcgaggcg ggcgaggtcc
    21601 tggtgcgccg ccgtctgcgg cgagcgagcg acggactgcc ggtgccgctg caattgcagg
    21661 tgctggaggc cgacttcctc gacgccacca aatccggcgc cctcggcgcg gggcggctgg
    21721 tgcaggggat cgagttcgac ccggtcggca agcgccgggc ctactggctt catgccgaac
    21781 atccgggcga tgcctatggc gccttgcaga acggtctgca gagccgcccg gtcccggcga
    21841 ccgagatcgc ccacatctat gagaagcagc gcacgcaggc gcgcggcgtc ccgtggggcg
    21901 cgccggtgat ccggtccttg cgcgatctcg acgactacga ggtggcggaa ctggtccgca
    21961 agaagaccga ggcctgcgtc accgccatcg tctttggcga cgacgaggcg cagcagggca
    22021 tcgcgccctc ggtggtcgac gccgatggca accgggtcga gcagttcgag ccggggctga
    22081 tcgcctatgc gcggggcggc aaggacatcc ggttcaacca gccctccgcc accggtggct
    22141 acggcgaata caagcgcgcc agcctgcaca cgatctcggc cgggttccgg gtgccctacg
    22201 agctgctgac cggcgacctc agccaggtca actattcctc gatccgggcg gggctcgtcg
    22261 agttccgccg ccagatcgac gccgtgcagt ggcagctctt cattccgatg ttctgcgcac
    22321 ccgtctggcg ctggttcacg gaagccgcgt gggcggcggg gcagatcccg tcgccgaccg
    22381 tgccggtcga atggtcgccg ccaaagttcg aggcggtcga tccgcagaag gacgcgatgg
    22441 cgaacctgct gtcgatccgc tcgggcacca tgacgctggc cgaggtgatt gcgaaacagg
    22501 gccgcaaccc ggatgcggtg ctggccgaga tcgcggcgac caacgccaag ctcgatgcgc
    22561 tggggctggt gctcgacagc gatccgcgcc gcgtcacgaa aaccggcagc gcgcagaccg
    22621 gcgatccggc gaacgatccc gccgctgacg acaccaccgc cgacgaccca gctgccgacg
    22681 cggacaatga cccggcgcag gccgaccaac aggactgacc ccatggacac gatgatcgaa
    22741 ctgccggcca tgcgccggtc ggcggagctt gcgccgaaca cggccgatgc cgacagccgc
    22801 accgtcgagg tggtctggtc ggccggggcc cgcgtccgcc gcgccacctt cttcggcgag
    22861 ccctatgacg aggagctgag cctcgacccg gcccatgtcc gcctcgaccg gctgaacgcg
    22921 ggcgcgccct tcctcaaggt gcacgagctc gacacgctgg atgcggtgat cggctcggtc
    22981 gttccgggct cggcgcggat cgagaacggc cgcggcatcg cgctggtgcg gatcagcgag
    23041 cgcgccgatg tcgaaccgat ctggcgcgac atccaggccg ggcacatccg cgcggtctcc
    23101 atcggctatc aggtccaccg cttcgaggtc tcgaagcccg aggcggcccg ggagctttgg
    23161 cgggccgtgg actggacgcc cttcgaggtc tccgccgtcg cggtcggcgc cgaccccgcc
    23221 gccggtttcc gcgcccagca cccccttcac gactgcgtcc tccaccgccg ggacgcccct
    23281 tccacaacga aaggaccgat cccgatgacg gacaagacgg aaaccccggc gagcgacgcc
    23341 gcaaacccca ccaccaacca gccgaccgag ccggtcgaaa ccgaggacac ccccatgacc
    23401 gagccgaaag cggctgcgtc cgatcccaag gtcgctgcag tcgaaacccg ggcacagccc
    23461 cacgccgccc agaccagcgc gcccgacact gaggcggtcg ccacccgcgc ccgcgaggcc
    23521 gagcgcgacc gcgtctccac catctatgac ttggccgggc ggctgaacct cgagcgcggc
    23581 ttcgccgagg atctggtgaa gcgcggcgtc agcatggacg agtcccgccg actgatcctc
    23641 gaccaggtcg cggcgaagtc ggacgagacc cggaccttcc cccatgtttc cgtccccctc
    23701 ggcggccggg acgagctcat cacccgccgc gacgcggtgg cgaacgcgct gctgcaccgc
    23761 tacagcccga cactgttcca gctggaggac gccgcccggc agtatcgcgg catgacgctg
    23821 ctggaactcg cccgcgaaag cctcggcaac gctggcgtga acacccgggg cctctcgcgc
    23881 gacgaggtgg cgacgcgggc actgcattcg acctcggact tccccgagat cctgtcggcg
    23941 gtgaccaaca agaccctgcg gcaggcctat gacgcttatc cccggacttt cgcgctcttc
    24001 tgccgccagg ttctggccac cgatttcaag tccatgcacc gcgtccagct gggcgaggcg
    24061 ccgcagctgc tggaggtcgg cgaaagcggc gagttcaagc gcggcacgct gggcgagagc
    24121 aaggagagct acaaggtcaa gacctatggc cgggtggtcg ccatcacccg gcaggtgctg
    24181 atcaacgacg atctcgacgc cttcacccgc atcccggcga tgtacggaaa ctccatcgcc
    24241 cagctggaaa gtgacgtcgt ctggggcatc atcaccgcca acccggccat ggccgatggc
    24301 acggcgctgt tccacgccaa ccacaagaac cttgcgggca ctggcgcagc gctggccgtc
    24361 gatgcggtgg gcgcggcccg tgcggcgatg gcgctacaga ccggcctcga caagaagacg
    24421 gtgctgaaca tccgccccgc ctttctgatc gtgcccgccg cgctggaact gaaggccgag
    24481 cagctggtcg cccagaacct cgtgcccgcc gcgacctcca gcgtggtgcc gcagtcgatc
    24541 cgcactctct cgccgatcag cgagccgcgc ctcgatgccg ccagcgccac cgcctggtat
    24601 ctggcggcca gcccgaacca gatcgacacc atcgagtacg cctacctcga gggtcagcag
    24661 ggcgcctaca tcgagacgcg caacggcttc gacgtcgatg gcgtcgagat caagtgccgc
    24721 ctcgacttcg gcgccaaggc catcgactgg cgcggcctct acaaaaatcc tggggcgtag
    24781 gtccggctgg ctcccatgac gatcgatgat cgacagggcg cggtgccgat ccccggtttc
    24841 cccggatacc acgtcgacct gaccggccgg gtctggagcg cgcatcgcaa gggcaggatc
    24901 cctcgcggtg cgtgctctcg ctggctggac cgccgcgact ggacgctgag gcggccgtgg
    24961 cgtgacccag aggggtatct gcaccacacg ctggtccgcg aaacggcagg cagccgccag
    25021 aggatcgccc tgcacattct ggtcgcgacc acgttcctcg ggtcacgacc ggaggggttg
    25081 gtcgtcgccc atctcgacgg cgacaagtcc aacaacggcg tcgaaaacct cgcctatgtc
    25141 acgcagcgcg agaacatcgg gcacaagcgc gaccacggca cgatgtgctg cggcgaccgt
    25201 tcgcatctct cgcgcctgac cgatcatcaa tgcagccgga tgctcgactg cctcggtgcg
    25261 gggttctccc gccgcgaggt ggccagggcg ttcggcgtca ccgtcagcca cgtcgccgcc
    25321 ctgaagacgg gccgcatccg aaagcacctg accaatcagc acgtctgaga aaggatcctc
    25381 cccatgaaaa actacgtcca gcccggcaac accatcaccc tgaccgcgcc ctataccgtc
    25441 gcctccggcg atggcctgct cgtcggctcc atcttcggca tcgccgccgg agcggccacc
    25501 ctcggcgagc ccgtcgagac cgcgctcgtc ggcgtcttcg acatcaccaa gatcggctcg
    25561 caggcctgga cggtcggcac caaggtctat tgggacgaca ccaacaagcg ctgcaccacg
    25621 gtagcgaccg acaacactct catcggcgtg gccaccgagg cggtggcgag cggcgccggc
    25681 gacaccatcg gccgggtgcg cctgaacgcg gccttctgat gagcgccttc gccgccgcag
    25741 tgggcgcgct cttcgcggat cccaacatcg gccgagacgc gatctacatc gccgatggcg
    25801 gcgcgcccgt cctggtgcgc ggcgtcgccc ggcgtgcgga tgtcgtctcc gacttcggcg
    25861 acgcgcgtct ctggtccgag accacccggg tcgacctgcg cgtcgccgag gtgacgaacc
    25921 cgcgcgcggg cgaccgcatc gagatcgacg gggatgcctt cctcatccag ggcgagcccg
    25981 ttcgtgaccg cgagcggctg gtctggaccg tcgatctgag gcccgcgtga aactgaagct
    26041 cgatatcgat cccgacatcg tcgcgatgat ggcggccgaa gtcgcggcgg gcgaacgcgc
    26101 tgtcacggcc gccatgcgcg aggccggtcc cgggctgaag acggcgtggc ggctgcagat
    26161 cactggcgcg gggctcgggc cccggctcgc caactcgatc cgaagccaga acttcccgag
    26221 gtcgggcgag agcctggaag ccgcggcgct ggtctggtcg aaagcaccgg tcatcgtggg
    26281 tgcgcatgac accggcccgc tgatccgctc gaaagacggg ttctggctgg cgatcccgtt
    26341 gcccgcggcg ggcaaatccc tgcgcggcag ccgcatcacg cccggcgaat gggagcgccg
    26401 ccgcgggctg cgcctgcgct tcgtctatcg ccgcaccggc ccgagcctgc tggtggcgga
    26461 ggggcggctg aacacgaagg gtcaggcggt ggtgtcgcgc tcgaagaccg ggcgcggcaa
    26521 ggtcaccgcg ccgatcttcc tgctggttcc gcaggtcaag ctgccgaagc ggctcgacct
    26581 cgcgcgggat gcagaccgga cgttgaacag cgtgccgggg ctgatcgtgg cgaattgggt
    26641 ggaggggagg ctgtagatgg cctaagccga aagaaatggc ggagttatcc atgaggtcag
    26701 aaactgttct cgagagattg cttgaatctc ccccggtcag attgaacgcg ttgcctaccg
    26761 atcagggcat atatgccttg tacgatcatg aaggcgtggc ccgctacatc ggagtgacag
    26821 agatgggtct gagaaggcgg atccatgact accatgttgg tggagatgga aatagccaca
    26881 agttctccac gatatacaat gcggggcgca tgtttcacac gcggggcgac ctgtttacac
    26941 atgctggaga cgggcgcgct gcaaaagagc ttcgacgtat gttttcgaga agatattgca
    27001 gtgcagtcgg tatgcctctg caacattgtt cgaaaacaga actctacgct ctcgaaactc
    27061 aagttaggcg gattgcgccg aagcatgcgc ttagttggaa tgacgctcgc gcgctggatg
    27121 cttacgagcc aacagagctt cttaacgaat ttctcaaaga gattagttgg ccatctgcaa
    27181 agtcggaggc cattgcgcga caagctggac gttggggcca gaaggtagcc gcagcaacag
    27241 cctctggtga cgtgtaactt tcatgcccac cccgcgcgaa accatcctcg ccgcgctgca
    27301 cgcgcggctc tcggtgctgc ccgccaccgc cctgcgcggt gaggtgctgc ccgagcgcgt
    27361 gccggccgag gggctgctga tcctgcgcga tggcgagcca ggggagccgg aggtcacact
    27421 gtcgccgcta cactaccatt atcagcaccg cgccgagatc gaggcggtcg ttcagggcgc
    27481 cgaccgtgac gccgccttcg acacgctgac cgccagcgtc ggctcgatgc ttgccgccga
    27541 ccgcacgctg ggcgggctct gcgactgggt cgaggcgaaa gcgccgcggc cggtcgatct
    27601 gccggtcgaa ggcgcggcga gcctgaaggc ggccgtcatc ccggtggtgc tgcactattc
    27661 cacggccgac ccgctggcct gacccaaccg accacaggag acgaacatgg cacgagccca
    27721 aggggcgcgg gcgctgatgg cgcttgcgtt cgaaacgacc tatggaacgc cgcccgccag
    27781 cggcttcacc cgcatgccct tcgccagcac atcgctcggc gcggagcagc cgctcctcaa
    27841 ctccgagctt ctcggctacg gacgcgaccc gctggcgccg atcaaggacg cggtgacggc
    27901 tgacggcgac gtcgtggtgc cgctcgacgc agaggccttc ggcttctggc tgaaggcggc
    27961 gttcggcgca ccgaccacca ccggcaccgg cccctggacg cacgagttcc agtcgcggtc
    28021 ctggacgctg ccctcgatgt cgatcgagac cggcatgccc gaggtgccgc gttacgcgat
    28081 gtattccggc tgcgtgctcg accagatcac ctggcagatg cagcgctccg gcctgctgac
    28141 ggcaactgcg cggctggtcg cacagggcga gacggtcggc acgaccacca gcgccgggac
    28201 acccgccgcg ctggagctga agcgtttcgg gcatttcaac ggggcgatca cgcgcaacgg
    28261 gtccgccctc ggcaacgtgg tctcagccga gatcacctac gccaacaacc tcgaccggat
    28321 cgagacgatc cgctcggacg gccgcatcga cggcgccgac ccgtccatcg ccgcgctgac
    28381 cggccggatc gaggtgcgct tcgccgacca gacgctggtg acgcaggcca tcaacggcga
    28441 ggcctgcgag atggaattcg cctacgtcct cccctcgggc gaaagcttca ccttcaccgt
    28501 gcacgccgtc tacctgccgc gcccgcgcat cgagatctcg ggtccgcagg gcgtccaggc
    28561 gacgttcgac tggcaggccg cgcgcgacag cgtcgtcggc cggatgtgca ccgccaccct
    28621 cgtgaatgaa gtggagacgt attgatgctc acgctcgacc tgaccaacgc gccgcgctgg
    28681 cacgacgtcg cccccggcgt ccgggtgcag ctgcgcccgc tgaccacggc gctaatggtg
    28741 gcgacccgga gcgatcccgc cgtcgaggca gttccggaag aagcctcgga cgaggaacgc
    28801 gccgtcgctt tcgcgaaggc gctcgcgcgg cgtgccgtgc tcgcctggga cggcatcggg
    28861 gacgcggatg gcaacgtgat cgacccgagc ccggaggcca tcgacgcgct gctcgatgtc
    28921 tggccgatct tcgaagcctt ccagctgacc tacgtctcga agggtctgct gctggaacag
    28981 gaaaaaaacg cctccgcgct ctcgccgaat ggtcctttgg cgggggcgag cgctactgcg
    29041 aagcatgcgc accctacgag ggccgcgagc aagcctgccc ggactgcccg gcgcggctga
    29101 accgtccggc aacgccagag ggttggcagg tctgggacct tgtcggccga ctcggcggcc
    29161 aactgcgtgt cctgcccggc gcggtgaccg gctgggacat gtcggcggcg ctcgcgctcg
    29221 gtgacgcact cggcgtgccg ccgctcgcca tggccgaact gctgcctgtc atcgaagcgg
    29281 tgatggtcgc caagctcaac gagcagatgg agcactccca tggctgagaa gagggtcagc
    29341 gtccgcctcg cggccgtggg cggacggcag gtgcgcgccg agctggaagg cgtgggcgag
    29401 gccgggtcgc gcggcttcgg acggctgagc cgggagatgg aggccgcgaa cgcgaggcta
    29461 gcggcatttt cccgtcgcgt tgccgtagcc gctgccgccg cagttgcagc tgccgccgcg
    29521 gcgggcgtgg cgatgatccg ctccggtctg cagacggtcg atgcgcaggc caagctcgcc
    29581 cagtccctcg gcaccaccgt cgcctcgatc cagacgctgg agcgcgcggg cgagctggct
    29641 ggtgtgtcca tgtccggcat cgagcaggcg acgaaggacc tgacgcggcg actcagccag
    29701 gctgccgccg ggaccggccc cgccgcggac gcgctggacc ggctcggcct ctcggccgcc
    29761 gacctgatcg cgctgccgct cgacgcgcgc gtcggcgcga tcaacgccgc gatcgaaagc
    29821 ttcgtccccg tcgcggagcg cgcggccgtc gccggccagc tcttcggcga ggaaggctcc
    29881 atcgccatga gccggatcga caccgcgacg ctgcgtcagg caacggagga cgtcctcgcc
    29941 ttcggcgtcg ttgtctcgga gcaggacgcg gaccagatcg agcggacgaa cgatgcgatc
    30001 tcccggctcg ggctgatctg gcgcgggctg gcgaaccagc tggccgtcgc cgcggcgcct
    30061 gcgctggaag ccgtcgccag cgccatggcg gcggtcgcca gccgcaccgg accgcttggc
    30121 atcgcgatcc gcggcctctt cgacaacatc ggtcgcctga ccacctatgc cgccaccttc
    30181 gccgccttcc tcgcgggacg ctgggtggcg gggatggccg ctgcggccct gtcagttcgc
    30241 ggcctcgcca ccgcgctcgt cgtgttgcgg ggcgcgctga tccgcaccgg cattggggcg
    30301 ctgatcgtcg gcgcgggcga gctggtctat cagttcaccc gcctcgtctc cggcgcgggc
    30361 gggtttggcg aagcgatgtc gctcttgaag gacgtcgccg tcgaggtctg ggagcggacc
    30421 cggatgggcg cagcggctgc aggcgcggcc gccacggcga tgtttttcga cctgaaggcg
    30481 gacgccgcct cgggcatgca gagcgccatc gagagcgtcg tgggtttcgg caacaccgcc
    30541 gcgaacacgt tcgagggcgc ctacgaggcg atcaaggcga tctggggtct gctgcccgcc
    30601 gccatcggcg atctggcgtt ccaagcggcc aacagcctgg tcgacggcgt cgaggcgatg
    30661 ctgaacggcg tggtcgcgcg catcaacagc ttcatcggcg gcatcaatca ggggctggaa
    30721 gcgctggggt cggagcgccg catcgcgctg gtgccggacc tcgacctcgg cgagatcgag
    30781 aaccgcttcg agggtgcggc gacggccgcg accaccgccg cgcagacggc gtttgaccgg
    30841 gcgttcgagg acaacccgct caccgcgccc gatctcggcc tgaccgaggc ggcgaacagg
    30901 gcgctcgagt ccgccaacct ttaccgcagc gcggcgcgcg acctggcgga gggggcccgt
    30961 gcgcccctcg aaagctggca ggccctgcgc gatgcggtgc gcggcaccga tgaggacgga
    31021 gccgatgcgc tgaccgaggc caccggtgcg gccgaacgac tggagacggc gctcggcgat
    31081 gcaggtcgcg cggcgacagg tgcaggcgcg gcggccgggg ctgctgctgc ggcagcagag
    31141 cccgtgaccg aagctgccgt caccggttgg caggccgtca cggcggcgct gtcagattac
    31201 gccagcaagg cgcgcgagat cggcggcgat atcggccaga gcctcgttgg cgccttccag
    31261 tcggccgaga acgcggtggg ccagttcgtg aagaccggca agctgaactt ccgcgatctc
    31321 gtcacctcgc tgctcgccga tctcgcccag ctcgcggcgc ggcggttcat cctcgggccg
    31381 atcgccaatg cgctctcggg cgtgttctcc ggtgctggcg gcatcttcgc aaacgtcctg
    31441 catgcgggcg ggatggtcgg atcggccggc ccctcgcgct tggttccggc cccggccttc
    31501 tccgccgcgc cgcggatgca tggcggcggc atggccggac ttcgccacga cgaggtgccc
    31561 gcgatcctgc agcggggcga acgggttctg tctcgacgcg aggctcagag ctacggcgcg
    31621 ggcggcgggg tcaacgtcac catcatggcg cgtgacgccg agagcttccg gcaatcgcgc
    31681 acgcaggtcg cggcggacat cgcccgtgcg gtctcgctcg ggcggagggg catgtgatgg
    31741 cgtttcacga ggtccggttt cccgacgaca tcagccgcgg tgcccgcggc gggccggagc
    31801 ggcgcacgca gatcgtcgag cttgcgtcgg gcgacgaaga gcgcaacgcc agctgggcca
    31861 attcgcgccg ccgctatgac gtcgcctatg gcatccgccg cgcggacgat ctggcggccg
    31921 tggtcgcctt cttcgaggcg cggaacggtc ggctccatgg cttccgcttc aaggactggg
    31981 gcgaccacaa gtcctgtcta ccctcgggca cggcatcgcc caccgaccag gcgatcagca
    32041 ccggcgacgg cgcaacgacc gccttccagc tggtgaagcg ctacgcctcc ggggcgcagt
    32101 cctgggcgcg cgccatcgcc aagccggtgg cgggcaccgt gcgcatcgcc ctcggcgggg
    32161 tggatcaacc ctccggctgg tcggtcgaca ccacgacagg tgtcgtcagc tttggcgcgg
    32221 caccgggcgc aggcgtcgcg atcaccgcgg gcttcgagtt cgacgtgccg gtccgcttcg
    32281 acaccgatgc gctcgacgtg acgctcgacc tcgagcggct cggctcgatc acctccattc
    32341 cgcttctgga gattcggcga tgaacgacac cggcagcttc gtcgccgccg tgttgcgcga
    32401 gctcgcggcc tcgaccgccg tgatcctcgc cgcctggggc gcgctcggcg gcgccacgaa
    32461 cgcactgacc acgaggatgc ggctgcgcga tgcgctgcgg cacatcctgc tcggcgggct
    32521 aatcgcggcc gggatgggga gcctctccat ggccgtgatc accgcctggc tcagccttcc
    32581 gcccgaggcg atccctgcgg gcggggcggc gggctcggcg gcgtatctcg tcggggtctt
    32641 cgggccggcc ttcatcgaga tgctgctcgc ccggctacgc cgcgccaacg aaggcgacgg
    32701 cgatgaatga gcttctccgc ctcgcgcgct tcctccgctg cgaacccacc gatccccggc
    32761 aggccttccg ccaccgcctg gcggtaggct tcgccgtcgc gacgctgatc ctgatcctct
    32821 cgcttctccg gtaatctcat gcacatgacc gaccggggcc tgctggccct cgtccggcac
    32881 gaaggactcg tgcccgggcc ctatctcgat gtgaaacagg tctggacctt cggcatcggc
    32941 cacacggccg cggccgggcc ccctgatccg gccaccatgc cccgaggcat gtccgccgat
    33001 ctcgacgccg gcatccgcga ggccttccgg gtattccgcg ccgacctggc tgcttacgag
    33061 gcggccgtcc tgcgcgccgt gaaggtgccg ctggcgccgc atgaattcga tgcgctggtc
    33121 agcttccaat acaacaccgg cggcatctcc aaggccgcgc tgacccgaca tctcaatgcc
    33181 ggaaatcgcg ttgcggccgc cgacgcgttt ctgaactggc ggcgaccggc gtcgatcatt
    33241 ccgcgccggg aggcggagcg cgacctgttc cgccatggcc gctatcccgg cggtacgatc
    33301 ccggtctggt cggtggatcg cacaggccgc gtggacttct cgcggccgat ccgtcgcctg
    33361 accgaggatg aggccctggc cttggctcgc ggtccgtcgc cgacgcctcc ggtcctcgcc
    33421 ccttcaccca ccgcgccgac cagctggctc gcccggctgg ccgccttctt ttccaccctg
    33481 atccggaggg cctgatcccc atgcgctacg ttcgtcccaa ttcgctcacc tggtgggcgg
    33541 gacttctcgc catgctcacc ggcatcgcct ccctcgcgct gcccgccacc gggccgctcg
    33601 gggaactgtc ccggctcgtc gcgctgcttg ccggctctgg cgatgcctcg ccagcggggc
    33661 tgatgttcct cggtctcggc ctgatcggcc tgcgcgaccg gatcgagcgc gggttccgcg
    33721 gcgatgcttg agtttctcgc gggtctggtc gtgggcggct gcctcggggt cttcgtcgca
    33781 gccctctgcg tcgccgccgc gcacggggag cgggacgatg gctgagttcc tgatctggct
    33841 ggtcgcagct ctcggcgcga tcgggggcgt tgtcctcggc cggggctggg ggcgcgcaga
    33901 agggaagcgc gcgggcaaac gggaggcgga acgcgatgcc atggaagaca acagcaagcg
    33961 cgtcgagcgc gggcgcgacg cggttcgcga tggccgcggc gctggcgatc ctgctgagcg
    34021 gctgcgccgc aacgatgggc agtggtgatg cgggctgcgc ctcctatgcc gaggcgcggc
    34081 tcgcccggcc agctgccgag accgtcgcgg aggtgccgca cgcatgggcg aattggatcg
    34141 ccgatctcga cgaccgcatg gcgggaacct gccgatgaaa tccctctcac ccgcccttca
    34201 ggcccatctc gacgacggca caacaactct tgcctggtgc tggcggatca cccgcgtcga
    34261 cggcgtgagc ttcggcttca ccgatcacga ccggacgctc agcttcgatg gcacggactt
    34321 cgaacccgag agcgggctca ctgcgtccga ggtgcgctcg ggctcggacc tctcggtcga
    34381 cgcgcaggat gccgagggtg tgctgacctc ggaccggatc accgagaccg acattctcga
    34441 cggccgctgg gacaatggag aggtcgaggt ctggcgggtg aactggaccg atacgagcca
    34501 gcgcgtgctg atgcggcgcg gcgccatcgg ccagatccgg cgcgggcggc tggccttcgt
    34561 tgccgaggtc cgctcgcttg cgcatgtgct cggccagacg gtcgggcgga cttttcaggc
    34621 gacctgcgat gccgcgctcg gcgatgcacg ctgcggcgtc gatctggagg gcccggccta
    34681 caagggcacg ggcgcagtga tcgatctgct gcgcgaccgg tccttcaccg cctcgggcct
    34741 cggcggcttc gcctccggct ggttcacctt cggcacgctg gactggacga gcggagcgaa
    34801 cgccggacga cgcaccgagg ttttgggcca tgacgtgacg gacggcatcg cggtgctgac
    34861 gctgctcgag gcgccggtgc ggtccatcgc cgacggcgac gccttcacca tccgcgcggg
    34921 ctgcgacaag cgtatggaga cctgcggcgc gaagttcgcc aacaccgtca acttccgggg
    34981 tttcccgcac atcccgggcc aggatgccgt gctgcgctac gccacgaagg acggcgggca
    35041 cgaggggtcg gtgctgtgaa cgccgctgat ccccagcacg tcatcaccat tgcgcggtcc
    35101 tggctcggaa cgccgtatca tgatcaggcc agcctgcgcg gtgtcggctg cgattgcctc
    35161 gggctggcgc ggggcgtctg gcgcgaggtc gtcggccccg agccgttccc gatcccgccc
    35221 tacagccggg actggggcga gaccgggccg cgcgaggttc tggccgagag cgcacgccgg
    35281 atgatgatcg aggtgtcgcc cgccgaggca ggccccggcg cgctgatcct cttccgcatg
    35341 aagccccgcg ccatcgccaa gcatgtcggg atcctgaccg gcccagacat tttcctccat
    35401 gcatacgagc ggctcggcgt gatcgaggaa ccgctcactc catgctggcg gcggcgcatc
    35461 gccttcgctt tcctgttccc gcaacgctga gacccgacca tggcaacgct tgtcctcggt
    35521 gccgctggcg ccgccattgg cggttcgatc ggcggggcga tcctcggcgt cagcgccgcg
    35581 accatcggcg gcttcatcgg ctccaccatc ggctcggtcg tcgacagctg gatcatctcg
    35641 tcgctggcgc ccacccagcg catcgagggc gcgcggctcg atacgctgcg catcacctcg
    35701 gccaccgagg gcgcggtgat cccgcggctc tacggccgga tgcgcatggg cggcaacatc
    35761 atctgggcga ccgatttccg cgaggagacg aagacgacca cgcagggcgg cggcaagggc
    35821 ggtgggggcg gcaaggtcaa gaccaccgag tatctctact atgccagctt cgccgtggcg
    35881 ctctgcgaag gcccgatcac cgggatcggc cgcatctggg ccgacggcaa gccgatggac
    35941 ctctccggcg tcacctggcg ctggtatccg ggcgacgagg cgcagacggt ggacccgttc
    36001 atcgccgcga agatgggcgc ggccagcacg cccgcctatc gcggcacggc ctatgtggtc
    36061 ttcgaggaac tggcgctttc cacctacggc aaccgcctgc cacagctctc cttcgaggtg
    36121 ttccgcccgc tggccgaccc cgacaccgcc gaggggctga cccgcgccgt caccatgatc
    36181 ccggcctcgg gcgagtttac ctatgcgacg caggcgatcc gcaagaccga tggcggcgcg
    36241 acggtacccg agaacctgaa cgcgctggcc gactccaccg acatggtgga ggcgctggac
    36301 cggctgcagg cgatggcgcc tgcggtcgaa agcgtcagcc tcgtcgtggc ctggttcggc
    36361 gacgatctgc gcgcgggctc ctgcaagctg cgccccggcg tcgaggtctc ggccaagtcg
    36421 acgacgcccg ccagctggtc ggtgaacggc gtgagccgcg ccaatgcctt cctggtcagc
    36481 cgcgacgatc aggatcgccc ggtctatggc ggcacgccgt ccgacttcgc ggtggttcag
    36541 gcgatccagg agatgaaggc gcgcggactg cgtgtcacct tctatccctt catcctgatg
    36601 gacgtgccgc ccggcaacac gctgccgaac ccgtattccg acagcgccgc cgagaccggc
    36661 cagcccgcat tcccctggcg ggggcggatc acctgttccc cggccgctgg ctacgccgga
    36721 tcggtggaca agacggccac ggcggcaagc caggtcgcgg cgctgttcgg cgcggcgaca
    36781 cctgcgagct tcagcgtggc gggcgagagc gtcagctgga ccgggccatc cagcgactgg
    36841 ggcctgcggc gcatggtgct gcactacgcc catctctgcg cggcggcggg cggggtcgat
    36901 gcgttcctga tcgggaccga gatgccgggg ctgacgacga tccgctcggg cgcggccacc
    36961 tatccggcgg tgcaggccta ccgggatctg ctcgcggatg tgcgctcgat cctcgggtcc
    37021 ggcacgaaga tcggctatgc cgccgactgg agcgagtatt tcgggcacca gccgggcgac
    37081 ggctcgggcg acgtgtactt ccacctcgat ccgctctggg ccgacccgga gatcgatttc
    37141 gtcgggatcg acaattacat gccgctgtcg gactggcgcg acgggttcga tcatgcggac
    37201 gcggccgagg gctggcccgc gatctatgac cgggcctatc tgcaggcgaa catcgcgggc
    37261 cgcgaaggct tcgactggtt ctatgcatcg gcgacggatc ggtcggcaca ggtccggacg
    37321 ccgattgccg atggcgccgc cggcaagcca tgggtcttcc gctacaagga tctgcgcagc
    37381 tggtggtcga acccgcatta caatcgcccc ggtggggtgg agagcggcac gccgacagca
    37441 tgggtgccgc aatccaaacc catccgcttc accgaactcg gctgcccggc catcgaccgg
    37501 ggcaccaacc agcccaacgt cttcttcgac ccgaagtcat ccgagagctt cacgccgcat
    37561 ttctcgcggg gctggcgcga tgacgccatt cagcgcgcct atctcgaggc cacgtatctc
    37621 tggtggggcg aggccgcgaa caacccggtg tcatcggact acggcggccg gatggtgcac
    37681 gtccccgaat gcgccgcctg gacctgggac gcgcggccct atccgttctt cccggcgctg
    37741 accgacgtct ggacggacgg cgcgaactgg cggctcggcc actggctgac ggggcggctc
    37801 ggcgctgtgt cgctggcggc cctcgtgcgg cacctctgcc tgcgcgccgg gctgcccgag
    37861 gcgcggatcg acgtcatcgg cctctggggc gcggtcgagg gctacgccat cacggcgctg
    37921 gagagtccgc gcgcgtcgat caccacgctg tcgcgccact tcggcttcga cgccgtggag
    37981 accgagggcg tgatccgttt catcatgcgt ggccgggcct ctgtcgcgac cctcgcgccc
    38041 gacgatctgg tggcggcccg agagggcgac gtgctggaac tgacgcgcgg ccaggagacc
    38101 gaactgccgc aggcgctgaa gtggcaggtc gcgcgggccg acgaggacta cgacgcggcc
    38161 ctcgtcgagg cgcggcgcat caccgtcgac acgacacgga tcgcctcgga gagcttcccg
    38221 atggcggtgc cgcccgagga agccgagcgg cgctgccgcc gcgcgctgat ggaggcgtgg
    38281 gtggggcgcg agacggcggc attccgtctg ccgccctcgc ggctcgcgct cgatccggcg
    38341 gacccgatcc ggctcgccca tgacgggcgg ctggtcgacc tgcggctcgt ctccatcgcc
    38401 gacgcggagg ctcgcggcat cgaggcggtc cgccaggatc gcgcgaccta cgacctgccg
    38461 cccggcgatc cccgcgcggc gtcgctgacg cgcgccgtgg tgttcggcgc gccggatgcg
    38521 ctgctgctgg acctgccgca gctcaccgag gaccagcccg cgcatcggcc ccttattgcg
    38581 gcgcacgcgg ttccctggcc cggcgagatg gcagttttcc gcagcccctc cacggatggc
    38641 ttcgagctgc tgacgacgtt cggcagtcgc gcccggattg gccagctggt ctccgacttc
    38701 tacgcgggcc ccacctcgcg cttcgatttc ggaaatgcgc ttgtggtcga tctgctcacc
    38761 ggcacgttgg aaagcgtcac cgacctgacc ctgttcgggg gcgccaacgc gcttgccatc
    38821 gagagcgcgc ctggggtctg ggagatcgtg caggccggcg cggccgagct gctcgcgccc
    38881 ggtcgatatc ggctcacccg gcttctgcgc ggacagcgcg gcacggaagg tgccatgggc
    38941 aacccggcgc ccgccggcgc gcgggtggtg gtgctggacg acagcctcgc gtcgctgccg
    39001 atcgccgagg ccgatcttgg catcccgtgg aactggcgca tcggcccggc cagccgcccg
    39061 gtcagcgacg agacctatgt ggcgcagacc tttacccccg cgggcgcggg actgcggccc
    39121 ttctctgtcg cccatgtcga gcagccgtgg cgtcgcccac gcacgcccgg cgatctgacc
    39181 atccgctgga cgcgccggtc ccgcgctctt tccgccgaca gctggggcgg gctggaggtg
    39241 ccgctggcgg aggaactgga aacctacgag gtcgagatcc tcgacggcgc agccgtgaag
    39301 cgggtgctga gcgcggccac caccagcgcc gtctacaccg ccgcccagca gagcgccgac
    39361 tggggcgcgc cgctcgcccc cggcgacacc gtcaacatcc gcatctacca gctctccgcc
    39421 ctcgtcgggc ggggcgcgcc gaaaaccgtc accctcacgt tctgaggcca tcccatgtcc
    39481 gacgccacga cccatctcct gctgccctac atcctcgcgg cgcaggccca gaagcatgtc
    39541 actcacaacg aggcgctgcg gatcctagac gggctcgtcc agctctccgt tctagaccgg
    39601 gatttgaccg cgccgccggc ttctcccgcc gatggcgacc gctacatcgt cggctcgggc
    39661 gcgaccggcg actgggctgg ctgggatcta aacgtggctc tgttcacgga tggtgcctgg
    39721 ctgcgcctgc ctcctcgcac cggatggcgg gcgtgggtcg aggacgaggg cctgctgctc
    39781 gtctacgacg ggtctggctg gatcgggaca acgccggacg tgctgcagaa ccttgcgctt
    39841 cttgggctgg ggacgacggc agatgcgtcg aacccgttct cggcaaagct gaacgccgcg
    39901 ctctggaccg ctaggaccgt ggccgagggc gggaccggcg atctcttcta caccatgaac
    39961 aaggaggcgg caggcggcga tctcgggctg accctccaga ccggcttcgt gaccaaggcg
    40021 ctggtcgggc tgttcggctc ggacaggttc cggctcgccg tctcggccga cggcagtacc
    40081 ttcttcgacg ggctgagcgt cgacaacgcc accggcatcg tcgaccagcc gcggctgccg
    40141 cggttcaagg cgtacaccaa ctacgacaac tatgtcggcg taggaacctg gacgaagatc
    40201 ggcctgaaca acaccgatta taacgatcag ggggcgttcg acgccgcgaa caaccatttc
    40261 gtggcgcctt cggatggcac ctacctcttc ggcgcgacgc tgctttacaa gatcaacgcc
    40321 agcgccacgg cccgcatgcg cgggcggctc gtgctgaacg gcacgacgga aatccgcggc
    40381 tccctcggcg aaatctccgc cacccatgtc tcgctagcca ccgcgatctg gctgcagacc
    40441 atggtcccgc tcactgcggg cgacaccgtc gagttgcagg ggtatttccg ggtcgcggac
    40501 ggctacttcg cggctgacca cacctcgttc tggggcgcga agatcggctg agcggcaaca
    40561 acgggattgc acacgcccct ttgacctgtg cggcgctagc ggaaagaaat gccttgaagc
    40621 tctagttggt ggaggttgca tatcgagaca cgaaagcgct gctcgtgcct cgcgagcctg
    40681 cgcaaatgcc cagaacaaag gctgccaaat gctgacaaga cgacacttcg ttcgatcaac
    40741 cacagcgctg ttttcagcgt cggtctccgg cccactcctc gccgatacct ggcccaccga
    40801 ggcgcagaag gctgcctggg atgcacaggt gacgcctcca aattatgtcc ccgaaacctc
    40861 caatccttgg ggtctgcacc cgcggttcct gccgcaacga gtcgtcgcga aggacggtct
    40921 cgtaccggga gatatccatg tcgatgcggt cgcgcgatat ctctaccata tcgaggaggg
    40981 tggaaccgct atgcgttatg gcgtggcgat cgggcgtggc gacctctacg aaccgggtat
    41041 ctatacgata cagcgcaagg tcgagtggcc gcactggacc ccgacccaga acatgatcga
    41101 gcgggaaccg gagatttatg cgcagttcga gggtggtgtg gaacccgggc ccgagaacgc
    41161 gctcggatcg cgggccatgt acctctacgt cggggatcgc gacacatatt tgcggattca
    41221 cggtaccccg tttccgcaaa gtatcggcag ccgagccagc tcgggttgcg tcaggatggt
    41281 gatggcgcac atcaacagtc tctatccacg tgtcgagatc ggctcgacgg cgtatctcta
    41341 ttcggcggaa ggcagccttg cggcaccaga ggttggcgac ctgtggtgat gcgcgccgag
    41401 cgacggatgc tgccgttcgc attcgtcagg cctgcgcctg ccgacagata gccgctccgt
    41461 ttcttgcccg aagtggcagg agcgttgtct cgacctgacc gcgatgctcg taccagtaac
    41521 acccgtcgtc aggcagcagg cggacggttg agagatcctg accgtccgcc gccaattcga
    41581 gaacgatctc gggaacgccg gactcgggtt cagtggcagg caactggccg acctcctgcg
    41641 agccgcagct tgcggtcaga aagagtgcga cgacagccat cttcatccgt gtccgagtaa
    41701 tactcagcat tgttgttcct tccgcttatg ccactcctcg cgacggtttt catgggtagt
    41761 gctaaaaccg cacggatcac cgcactttct agcaaaaata caaactgaaa taccaccgta
    41821 ttttgctctt gaagctctag ctactgtagg ggctatgtca tggtgatgca cccgaatcca
    41881 gaggtccatt catgccgtcc gacacccatc accacgatca cgatcatgcc gaagacgacc
    41941 aggcaaacgg cggcaactgt tgcgggagcg cgggaacgtg cggcgacatc gagccgacga
    42001 cgcccgcgcc gacgggcggg cgcagttttc aggtgtccgg cctcgattgc gccgaggagg
    42061 tcgcgatcct gaacaaggtg gttggcccga agatcggcgg ggccgagcat ctcgcgttcg
    42121 acgtgatcaa tggacggatg actattctcg acagcgccaa gagtgtatcg gacggcgaaa
    42181 ttgcagaact ggtcgcaagc accggcatga ccgccaagcc ctgggatgcc gaaaacgcgt
    42241 cggtcgacca ggcggcccat cttgcacgac agcggctgtt tacggcgctc agtggcggct
    42301 tctgggccgc gggatttctg tggcacatca tcgagaccgg catggggggg gcactcggcc
    42361 tcttcgcagg gcacggcgaa gcgccgatgc cactggtcga ggcagggcta ttcgcggttg
    42421 cgatcctgtt cggtgtctgg ctcgtggcac ccaaggcatg gtcgtccgca cggaggctgt
    42481 cgcccgacat gaacctgctg atggtggtcg cggtggccgg tgccataggg cttggcgaat
    42541 tcttcgaggc ggcgacggtt gcgttcttct tctcgctctc gctctacctc gaaagctgga
    42601 gcgtcgggcg tgcgaggaat gcggtctcgg cgctcttgga tcttgcacca ccgacggcgc
    42661 gcgtgatccg cgaagacgga agcgaggccg acgttccggc ggctcaagtc gccgtaggct
    42721 caagcttcat agtacgcggt ggcgaccgta tccccctcga tggtgaggtg acggacggcg
    42781 cgggcgcggt cgatcaggcg ccaatcaccg gagagagtgc gctggtccca aaggaacgag
    42841 gcgacgaagt ctatgccggc acgatcaacg gcgaaggcac attgacggtg cgcgccacga
    42901 aggccgcctc ggacaccgtc ttggccaaga tcatccgcat ggtcggcgac gcccatgccc
    42961 gccgcgcgcc ggtggagcaa tgggtggcga agttcgcccg catctacacg cctatcgtca
    43021 tggctctcgc cattgcaatt gccctgctgc cgccgctcat tttcggtggg gcctgggatt
    43081 attggttcta caatgcactc gtactgctag tgatcgcctg cccgtgtgct ctggtcatct
    43141 cgacaccggt ctccatcgtc gccgcactca ccgcctcagc gcgggccgga gtgctgatca
    43201 agggcggtgc atatgttgag gcaccgggca agaccactgc actggccatg gacaagaccg
    43261 gcacgatcac catgggcgtg cccgaggtgg cggcggtgca tccgctgggt agagcatcgg
    43321 cgcaggatct gatgagcctc gccgcggggc tcgaggcacg ttcctcgcat cccttggcgc
    43381 gcgccattct cgcgcgggca gaagccgacg gcatcaaggt gtccgccgca gaagataccc
    43441 gaaccgttcc tggtagggga cttgaaggac gcactgacgg ccggtcgatc tggctagggt
    43501 cggaccggtt tgccgaggag aagggtttcg gcgacgccat tccgaaggat ttgcgcgacc
    43561 gcatcgaagg ggctggcagc acccttgttg ccgtgggcga cgacaccggc gtgaccggca
    43621 tcctggaatt gcgcgaccgt atccgccccg acgccgaggg catcgtggca cagctccacg
    43681 cgcaaggcgt gaagaccatc gtcatgctga cgggcgataa cgagcggacg gcgcgcgccg
    43741 ttgcagccga ggtcggcatc gacgaggtcc gcgccgagct tctgcccgaa gacaaagtga
    43801 cagccatcga agaactggtc gaaacgcatg acatggtggc catgatcggc gacggggtga
    43861 acgacgcccc cgccatggcg cgggcgcatt acgccatcgc gatgggtgct gttggttcgg
    43921 acgcggcaat cgagactgcg gatattgccc tgatgaccga cgacctcggc aaggtgcctt
    43981 ggctgatcgg tcattcgcgc cggacaatgt cgattatcca tcagaacatc ggtatttcct
    44041 tggcgaccaa gggcgttttc gttgtcgcta ccgcgtttgg agtggcatcg atgtggggcg
    44101 ctattgcagc cgacgtagga gtgtcattgc tggtggtggc caacgccctg cgcctgctga
    44161 acagccaaga ggctaaggcg ccgccgtccg gcggtgaaca ggttggccca caaatggcaa
    44221 aggccgcgct tgcccacgga cattgatcac gcagcatttg caaggtaacg taatgtccat
    44281 atcagacctc acgaaagagg catcgagcag tgaaaaccat ccgatttccc cgccgcgccg
    44341 tcctgttagg cgggctggca gcgtttttgt ccggctgtgc cagcaagttc cgcagctatg
    44401 gcggacccga ggtgacccgt gttcggctct acaaggggca gcgcttgctt gttctcgacg
    44461 gagccgatcg agtattgcaa acctatccgg tcggactggg tttcgcgccc gaaggtcaca
    44521 agcaattcga gggagacggt cggaccccgg agggcaacta cgttgtcgat aagcgcaacc
    44581 ctgaaagcac ttatcatctt tcggttggca tctcttatcc gaatgaggcc gacatcgctt
    44641 ttgccgaggc gcagggccga tcccccgggg gcgacatctt catccatggt ggtccacgac
    44701 ccggcatcga cccaacggac gtccgcgact ggacagctgg ctgcatcgcg gtcacagatc
    44761 ggcagatcga ggacatctat gcaatggtga aggacggaac acctatccac atctttgcat
    44821 ga
//
