# Supplementary material for: Characterization of the virome of Paracoccus spp. (Alphaproteobacteria) by combined in silico and in vivo approaches
Source: Sci Rep. 2019 May 27;9:7899. doi: 10.1038/s41598-019-44460-4 (PMC6536676; doi:10.1038/s41598-019-44460-4)
Supplement: Supplementary file 2 — Supplementary Dataset 1 [file 41598_2019_44460_MOESM2_ESM.zip › vB_PkoS_Pkon1.gb]

LOCUS       MK291442               49723 bp    DNA     circular PHG 13-JAN-2019
DEFINITION  Paracoccus phage vB_PkoS_Pkon1, complete genome.
ACCESSION   MK291442
VERSION     MK291442.1
KEYWORDS    .
SOURCE      Paracoccus phage vB_PkoS_Pkon1
  ORGANISM  Paracoccus phage vB_PkoS_Pkon1
            Viruses; dsDNA viruses, no RNA stage; Caudovirales; Siphoviridae.
REFERENCE   1  (bases 1 to 49723)
  AUTHORS   Decewicz,P., Dziewit,L., Golec,P., Kozlowska,P., Bartosik,D. and
            Radlinska,M.
  TITLE     Insight into the virome of Paracoccus spp. (Alphaproteobacteria)
  JOURNAL   Unpublished
REFERENCE   2  (bases 1 to 49723)
  AUTHORS   Decewicz,P., Dziewit,L., Golec,P., Kozlowska,P., Bartosik,D. and
            Radlinska,M.
  TITLE     Direct Submission
  JOURNAL   Submitted (12-DEC-2018) Department of Bacterial Genetics, Institute
            of Microbiology, Faculty of Biology, University of Warsaw, I.
            Miecznikowa 1, Warsaw 02-096, Poland
COMMENT     ##Assembly-Data-START##
            Assembly Method       :: SPAdes v. 3.9
            Sequencing Technology :: Illumina
            ##Assembly-Data-END##
FEATURES             Location/Qualifiers
     source          1..49723
                     /organism="Paracoccus phage vB_PkoS_Pkon1"
                     /mol_type="genomic DNA"
                     /host="Paracoccus kondratievae NCIMB 13773T"
                     /db_xref="taxon:2500568"
                     /country="Russia: Stavropol"
     misc_feature    1..13
                     /note="attachment site in OmpR-family transcriptional
                     regulator gene"
     gene            complement(63..1070)
                     /locus_tag="pkon1_p01"
     CDS             complement(63..1070)
                     /locus_tag="pkon1_p01"
                     /note="tyrosine recombinase XerC/XerD"
                     /codon_start=1
                     /transl_table=11
                     /product="integrase"
                     /protein_id="AZV00230.1"
                     /translation="MKRNLPAYVYRKGQRGYLYFCRWNTTQRMYSAPGTAEFAAEYAM
                     LMRGRAPAPKRTIKGLIQKYMESERWPALAQNTKKSYRRHFGYLEEVAGHIDPATLRT
                     SHIYEMRDALRDTPTDANRKISTLSTLLAHGVRIGWLDRNPAEGVEKLKGIRPPREPW
                     PEDKIRAFREKAGPLPLLIFEMLLGTGQRIGDVLKMRWDDIEDGGIWVRQQKTGAGIF
                     VPFTDGLAAILEKTPRQGDTIIAQPNGRPCSYSYAHKLVTEVRGKIDAMAWDIHALRH
                     SAAAEIASLPGMTIEHVMAITGHSSEQMARHYSRKADMRAKAREAQNARRTKAETGKA
                     D"
     gene            complement(1067..1231)
                     /locus_tag="pkon1_p02"
     CDS             complement(1067..1231)
                     /locus_tag="pkon1_p02"
                     /codon_start=1
                     /transl_table=11
                     /product="hypothetical protein"
                     /protein_id="AZV00231.1"
                     /translation="MGRQASKLRDMLIASREAGFIVAGVKAEGDKIELVYETPKDTLP
                     ADLINWKRQK"
     gene            complement(1359..1610)
                     /locus_tag="pkon1_p03"
     CDS             complement(1359..1610)
                     /locus_tag="pkon1_p03"
                     /codon_start=1
                     /transl_table=11
                     /product="hypothetical protein"
                     /protein_id="AZV00232.1"
                     /translation="MAHPDDYSTTIKDAFTSMVLLEAVQPYYVQQLSISINGSHAPIT
                     RDRVSSTLGEEAAIAWDALLCAVEGFHAAARRTGQGGQP"
     gene            complement(1610..1792)
                     /locus_tag="pkon1_p04"
     CDS             complement(1610..1792)
                     /locus_tag="pkon1_p04"
                     /codon_start=1
                     /transl_table=11
                     /product="hypothetical protein"
                     /protein_id="AZV00233.1"
                     /translation="MTYAHGFKAGDLVENGSARARVIALVADDALEVIYDGDDEPTVE
                     LALYFRRIEQDEGGRG"
     gene            complement(1792..1983)
                     /locus_tag="pkon1_p05"
     CDS             complement(1792..1983)
                     /locus_tag="pkon1_p05"
                     /codon_start=1
                     /transl_table=11
                     /product="hypothetical protein"
                     /protein_id="AZV00234.1"
                     /translation="MTDGIARVSRLPYRNGDGYSFGGEIILTIGDRAIMLGARSEEMA
                     FAQELALAWNARRTRQGGA"
     gene            complement(1976..2437)
                     /locus_tag="pkon1_p06"
     CDS             complement(1976..2437)
                     /locus_tag="pkon1_p06"
                     /codon_start=1
                     /transl_table=11
                     /product="hypothetical protein"
                     /protein_id="AZV00235.1"
                     /translation="MQNDAKLLPCPFCGGSADISHDHTAEENHEYGCRECVLWFGSSN
                     SDDPIAAWNTRTPHPAPVTAREAGPVAWRYRARDNRPPCWDYMEGSRPTVPETAYEVQ
                     LLYTHPPQSSEAVVEALQLADDMFRDLGWHSKYEITSAALRALSSGEASHD"
     gene            complement(2427..3011)
                     /locus_tag="pkon1_p07"
     CDS             complement(2427..3011)
                     /locus_tag="pkon1_p07"
                     /codon_start=1
                     /transl_table=11
                     /product="hypothetical protein"
                     /protein_id="AZV00236.1"
                     /translation="MERFDNRPLGACENGAVFLDRLERDYQFDCEAGPLVLCSDWVEL
                     RRCFAAMAEFIRHPETALTPAPQAEGQVRANDDACEALARAYDREDAAQRGETDPWSI
                     GIDDDPEWVADRIACARAGLAALTASPDWQPIETAPHDTELLLGWHDTFGSGQWRCIV
                     DLAHSTRGGWWHGSATHWMPLPAAPEAEGGEDAE"
     gene            complement(2998..3342)
                     /locus_tag="pkon1_p08"
     CDS             complement(2998..3342)
                     /locus_tag="pkon1_p08"
                     /codon_start=1
                     /transl_table=11
                     /product="hypothetical protein"
                     /protein_id="AZV00237.1"
                     /translation="MTTYMQRDGRITSAATDDMPERIWLIPNAGNDGETVWCDDPAPG
                     ADMDPDDAVEYRRADLCASGQVRALEARNEHLREALTEIAKAWTAHGYSDAVDAVQAM
                     RNAAREALDGTV"
     gene            complement(3479..3727)
                     /locus_tag="pkon1_p09"
     CDS             complement(3479..3727)
                     /locus_tag="pkon1_p09"
                     /codon_start=1
                     /transl_table=11
                     /product="hypothetical protein"
                     /protein_id="AZV00238.1"
                     /translation="MTDNAYGIAAGELRQFIEQYEQLEAEKNDLAEQQKELMTEAKAR
                     GYETKAMRRLIALRKRDPDDIAEEEALLELYKAALGMV"
     gene            complement(3730..4113)
                     /locus_tag="pkon1_p10"
     CDS             complement(3730..4113)
                     /locus_tag="pkon1_p10"
                     /codon_start=1
                     /transl_table=11
                     /product="HNHc endonuclease"
                     /protein_id="AZV00239.1"
                     /translation="MSRAVDEWIGKTDDTPPPPRVRLRIFDAHGGRCYLSGRKIMPGD
                     QWDLDHKLALCNGGENRESNLAPVLRTEHRKKTAHDVKLRAKADRVRKKHLGIWKPKA
                     VMPGSRASKWKKPLHGPAQRRDQEK"
     gene            complement(4110..4610)
                     /locus_tag="pkon1_p11"
     CDS             complement(4110..4610)
                     /locus_tag="pkon1_p11"
                     /codon_start=1
                     /transl_table=11
                     /product="hypothetical protein"
                     /protein_id="AZV00240.1"
                     /translation="MEYRARFEDGMLRLLANNLPDLAQGELVTVIIERGRSLNSHRHQ
                     FAFVREAWQNLPEHLQSAPWAETPETMRKHALIATGFHHSYMLDCGANATAQRIKAQL
                     VRAEARAEGYAIGQVRGPILTIWTPESQSMRSMGAKRFQESKTAILDWMAAQIGVPAS
                     DLRGAA"
     gene            complement(4610..4816)
                     /locus_tag="pkon1_p12"
     CDS             complement(4610..4816)
                     /locus_tag="pkon1_p12"
                     /codon_start=1
                     /transl_table=11
                     /product="hypothetical protein"
                     /protein_id="AZV00241.1"
                     /translation="MTALRPIPEAVCRGAIQAVQEGGWTRGDDLLLDAAAMHILGFQA
                     SDEAIEHARHYLRPVLESMRQEAE"
     gene            complement(5028..5513)
                     /locus_tag="pkon1_p13"
     CDS             complement(5028..5513)
                     /locus_tag="pkon1_p13"
                     /codon_start=1
                     /transl_table=11
                     /product="single-stranded DNA-binding protein"
                     /protein_id="AZV00242.1"
                     /translation="MAGSVNKVILVGNLGQDPEIRSFQNGGKIASLRIATSESWKDRN
                     TGERKERTEWHTAVIYSEPLVRVAEQFLRKGSKVYAEGQLETRKWQDQSGNDRYSTEV
                     ALRPFRSELHMLDGANGGQSGQRDNRQSDGYGAGGRPSNQASSRPDFDDDIPFMVEWR
                     V"
     gene            complement(5513..6094)
                     /locus_tag="pkon1_p14"
     CDS             complement(5513..6094)
                     /locus_tag="pkon1_p14"
                     /codon_start=1
                     /transl_table=11
                     /product="essential recombination function protein"
                     /protein_id="AZV00243.1"
                     /translation="MTVTLNIYKRLAAVMGEVSYIQKERKRGMNYTIVSHDSVTAKVR
                     PALLKHGIVYFPVRCDHQHNGNRAECSMTVRFVNIDDPADFFEVPTFGYGIDQQDKGP
                     GKAMSYAVKYALLKALGLETGDDPDLENIDHNPVDVIGGAAEDAKAKLMACDRLDHLA
                     AVWKALPNELRSMPEVEAAKDVRKSQLSEKEAA"
     gene            complement(6091..6309)
                     /locus_tag="pkon1_p15"
     CDS             complement(6091..6309)
                     /locus_tag="pkon1_p15"
                     /codon_start=1
                     /transl_table=11
                     /product="hypothetical protein"
                     /protein_id="AZV00244.1"
                     /translation="MTSSERLYRAELARCWRAYRTSRHLPITHEYAAKDVRRVIDDIR
                     AYASRRGASRPPSWDRQEATTQYRIAAE"
     gene            complement(6306..6671)
                     /locus_tag="pkon1_p16"
     CDS             complement(6306..6671)
                     /locus_tag="pkon1_p16"
                     /codon_start=1
                     /transl_table=11
                     /product="cysteine-rich zinc finger protein"
                     /protein_id="AZV00245.1"
                     /translation="MLHHTFPHGRVEMDGLSVDLTNLSPEDALLALDRADDKAFDIWK
                     DMCSQISEARDRIQNTGSIFGNAKAIALASREDNPKVCNRCLGKGGVLVSHPDTGCDV
                     WNDCPQCYGTRRAGPVILP"
     gene            complement(6673..6882)
                     /locus_tag="pkon1_p17"
     CDS             complement(6673..6882)
                     /locus_tag="pkon1_p17"
                     /codon_start=1
                     /transl_table=11
                     /product="hypothetical protein"
                     /protein_id="AZV00246.1"
                     /translation="MTDFDRFQRPDYDDGGSLATMIVLSVVAFIFLAIGVFIGWLVYA
                     PQANALPAPCADYRAECAAVMSEGW"
     gene            complement(6879..7058)
                     /locus_tag="pkon1_p18"
     CDS             complement(6879..7058)
                     /locus_tag="pkon1_p18"
                     /codon_start=1
                     /transl_table=11
                     /product="hypothetical protein"
                     /protein_id="AZV00247.1"
                     /translation="MHTPFPPPAAVPAGLIAEVCLRDLDRVERLRAAKAIKLTPPPWD
                     RTITLPSAEYREVIQ"
     gene            complement(7079..7291)
                     /locus_tag="pkon1_p19"
     CDS             complement(7079..7291)
                     /locus_tag="pkon1_p19"
                     /codon_start=1
                     /transl_table=11
                     /product="hypothetical protein"
                     /protein_id="AZV00248.1"
                     /translation="MSNISILYMKPALTGGLFATPEPIPGRGRIAWANISSLVSQLVT
                     FCIDRFVAICDIHLTGHEEAPADLAA"
     gene            complement(7385..7627)
                     /locus_tag="pkon1_p20"
     CDS             complement(7385..7627)
                     /locus_tag="pkon1_p20"
                     /codon_start=1
                     /transl_table=11
                     /product="hypothetical protein"
                     /protein_id="AZV00249.1"
                     /translation="MIGVTFSIKYDATYSERYQKLYEVFRRFGIVKDRTTSCVFLNTE
                     DGAAVKSALYLALDYTKDKAVVFTTFSHTMIDFGVN"
     gene            complement(8455..9183)
                     /locus_tag="pkon1_p21"
     CDS             complement(8455..9183)
                     /locus_tag="pkon1_p21"
                     /codon_start=1
                     /transl_table=11
                     /product="hypothetical protein"
                     /protein_id="AZV00250.1"
                     /translation="MEYSDYIVFVDESGDHSLTSIDPEFPAFSLAFCVIKKKDYCEKI
                     IPAVQGLKFKYWGHDSIVLHEHEIRKTKGDFAFLRTDPNVRAAFMSDLSQIMADAPFQ
                     IIASVIDKHGLVARYPRPWSPYRLALQFCLERLLLFCREVQQTNKTTHVVFECRGPSE
                     DRDLELEFRRVVAGERDWGWVNRNFGDVDFQPIFSKKSENSVGLQLADLTARPIAINV
                     LRPQQANRAFDIIAPKIRNRKTFP"
     gene            complement(9186..9389)
                     /locus_tag="pkon1_p22"
     CDS             complement(9186..9389)
                     /locus_tag="pkon1_p22"
                     /codon_start=1
                     /transl_table=11
                     /product="hypothetical protein"
                     /protein_id="AZV00251.1"
                     /translation="MPNGPEQTAEEALRAALLDTLVNMGTALLATPEGRAEAARAMLN
                     QAERAHPAVAEVFREAAERVRGA"
     gene            complement(9563..9874)
                     /locus_tag="pkon1_p23"
     CDS             complement(9563..9874)
                     /locus_tag="pkon1_p23"
                     /note="XRE-family transcriptional regulator"
                     /codon_start=1
                     /transl_table=11
                     /product="CI-like repressor"
                     /protein_id="AZV00252.1"
                     /translation="MALRIKKLRKDKGWTQDVLAAKAGLSRSQLAMIEAETRPANTVR
                     LNAIAAALGVPPEDLFESDPRERQIVGILRRLPGEDADALLRIAEALAAKGQDGEPED
                     Q"
     gene            9948..10244
                     /locus_tag="pkon1_p24"
     CDS             9948..10244
                     /locus_tag="pkon1_p24"
                     /note="XRE-family transcriptional regulator antirepressor"
                     /codon_start=1
                     /transl_table=11
                     /product="Cro-like protein"
                     /protein_id="AZV00253.1"
                     /translation="MNVAICDIIDHMSTLRDYIKSQPRKSRKEWADCFGISRPYLYGL
                     MEGTRHPSLDVALRIADITEGAVPVMAWPNLAAVIRAATPTRQPRQPKRKAGVA"
     gene            10241..10450
                     /locus_tag="pkon1_p25"
     CDS             10241..10450
                     /locus_tag="pkon1_p25"
                     /codon_start=1
                     /transl_table=11
                     /product="hypothetical protein"
                     /protein_id="AZV00254.1"
                     /translation="MSITRQTDERDLLILSRAYAGETLAAIADSLGITKEYVRTIARR
                     VLVADMTESGEPESVVRPAYPWARV"
     gene            10447..10704
                     /locus_tag="pkon1_p26"
     CDS             10447..10704
                     /locus_tag="pkon1_p26"
                     /codon_start=1
                     /transl_table=11
                     /product="hypothetical protein"
                     /protein_id="AZV00255.1"
                     /translation="MMTWPTPLIAVAAAVHRLATGSVPHSATQTEAASGPAQITGTPP
                     ENGISRRITPDLTARAYRLHNRKKDAAERYLRKHQILDKGA"
     gene            10706..11158
                     /locus_tag="pkon1_p27"
     CDS             10706..11158
                     /locus_tag="pkon1_p27"
                     /codon_start=1
                     /transl_table=11
                     /product="RusA-like endodeoxyribonuclease"
                     /protein_id="AZV00256.1"
                     /translation="MILPSITMPWPDPPLWPNSRKHRQVVAAHRKQQRALAYGLAVEK
                     GMHRLNVPEGVIKVSLFFCPPSLRSFDTDNAVAAMKGAIDGLADALHINDRWFQPVPY
                     RGEKCRDGGVLIYAEATGETWKGIGAVALSLVNETARQRGNAPGNDRQ"
     gene            11207..12592
                     /locus_tag="pkon1_p28"
     CDS             11207..12592
                     /locus_tag="pkon1_p28"
                     /note="DnaB replicative DNA helicase"
                     /codon_start=1
                     /transl_table=11
                     /product="replicative DNA helicase"
                     /protein_id="AZV00257.1"
                     /translation="MTAAFPPSSSAHFSPEAEQQIVGALLDGASGFSLIARNGGIDLF
                     ADPLHREIYRTVEKKANAGELVSLITIKAAMESCPVLAEYGGPAYLVRAAGAYLGHAA
                     IGGYVEMLSELARKRHLSRAIADAQSALATGEETADRVAARLETAIIAAESSGGSQKP
                     VGMLAAVTAAVEQARAAYHGETDDVVKSGIPALDKIVPGFYPGELTLIGGRPSMGKSA
                     VALAIALNVARAGHGVAIASLEMTPEAMAARALSEATAHARNAVPYTSMRRGDMTEAQ
                     FKAVVEEAQFVAKLPITFLPRAYADLGALISGARQVLRATQNLRLLIIDYAQLLKADG
                     RSRYDEITAISMALKALAVSMNIPVIALSQLSRQLENRDDKRPQMSDLRESGQLEQDA
                     DNVMFCYRPEYYLERKKPEADDPEAYSEWEALMAKHRHALEIIVAKQRMGQIGTAHVK
                     FAPAVNKIWED"
     gene            12596..13303
                     /locus_tag="pkon1_p29"
     CDS             12596..13303
                     /locus_tag="pkon1_p29"
                     /codon_start=1
                     /transl_table=11
                     /product="hypothetical protein"
                     /protein_id="AZV00258.1"
                     /translation="MSESPFFQFYPSDWLAGTRGLSAAETGVYITLVAMMYEAEGPIP
                     NDAKRLARLCGSTPAAFKKAVDGLIETGKLTLDDRGFSNSRVEIEIKKRTEKRAAASK
                     SANARWNKSQQNQQAENANASNSQCERNANQKPESREEKEEPIGSSKKRATRLPEDWT
                     LPKPWGDWALSQGMPEFNVRREADRFRNYWVGKAGKDAAKLNWEATWKNWVLKWLDDR
                     PQERRAVSGMTSRWGKL"
     gene            13300..13797
                     /locus_tag="pkon1_p30"
     CDS             13300..13797
                     /locus_tag="pkon1_p30"
                     /codon_start=1
                     /transl_table=11
                     /product="DNA-binding protein"
                     /protein_id="AZV00259.1"
                     /translation="MTHLTAPDHLRGRMSRWTPQELRDERAAWIMARAAEGRQQNDIA
                     AALGIDPSTVSTTLHNRGLSKPRPAICANGVSYVGLRLGRLADLFDSLPGAVREQLAG
                     EAARKRVSIADAIAMRLAASGRVAEGPESRPAGAGVAGSGFDSVYRQTGKEGHSAGEK
                     SEVRK"
     gene            13794..14009
                     /locus_tag="pkon1_p31"
     CDS             13794..14009
                     /locus_tag="pkon1_p31"
                     /codon_start=1
                     /transl_table=11
                     /product="NrdH-redoxin"
                     /protein_id="AZV00260.1"
                     /translation="MTVIVYTQPNCQPCAAVKRLLMAEGIPFEERSAAEHRDYLASIG
                     ARSVPVIVDGDQVIHGFIPDQLRALNQ"
     gene            14140..14796
                     /locus_tag="pkon1_p32"
     CDS             14140..14796
                     /locus_tag="pkon1_p32"
                     /codon_start=1
                     /transl_table=11
                     /product="hypothetical protein"
                     /protein_id="AZV00261.1"
                     /translation="MTKAKTKGQKLAEKRRRAMLEAAPVGLPELAPIPPRRKQPRHKG
                     RFVRVGEDPRKVVLNKRCRDMGIAENRDNRRLMSLPMLEDHAGQVIYLEAKADADRLW
                     QTFCRLDKVDAVYHARILGRSRHAKCGKIEFMPERLESRPDDAADHRSDEEKQRSAVN
                     NWMRWHGYLGHLTASEQSAIWDGIYLRCEMHKGGKPTTRGRAFVAALRMLHVVSSRGK
                     "
     gene            15230..15745
                     /locus_tag="pkon1_p33"
     CDS             15230..15745
                     /locus_tag="pkon1_p33"
                     /codon_start=1
                     /transl_table=11
                     /product="terminase small subunit"
                     /protein_id="AZV00262.1"
                     /translation="MAAPKGNRFWEARSSHGASPKFEHANDLWDACLEYFEWVHANPL
                     QESKVVQSSGKPKVITLPKMRAMTINGLCVFLDIEERTWRLWRAEREDLLPVITRVEQ
                     IIRVQKFEGAAADLLNPSIIARDLGLADKTELTGKDGGPIQTVDPSKLSTEALRELMG
                     AMDATPDTDGS"
     gene            15717..17180
                     /locus_tag="pkon1_p34"
     CDS             15717..17180
                     /locus_tag="pkon1_p34"
                     /codon_start=1
                     /transl_table=11
                     /product="terminase large subunit"
                     /protein_id="AZV00263.1"
                     /translation="MRPLTLTEADRLAIERELCRRSLADFAKLAWPILEPATPLKWGW
                     ALDAICQHLEAVSDGRINRLLMNVPPGTMKSLLTAVIWPAWEWGPRGMPEKRFISTAH
                     KQDLAVRDNLKCRRLIQSEWYQARWPLALTSDQNAKTKFENDKTGFREAMAFTSMTGA
                     RGDRVILDDPLSADDANSQAALLAAERTFLEALPTRVNNEQSAIVVIMQRLHEQDTSG
                     LILSQGLPYTHLCLPMRFEPDRRCTTSIGFTDPRTEVDELLFPERFSAAQVDELERTL
                     GSYATAGQLQQRPSPRGGGILKDEWWRYWTALPEIEWRAIYADTAQKAKESSDYSVFQ
                     CWGRSKAGQAVLLDQIRGKWEAPELLAQARAFWAKHKAVQGLGSLRAFKIEDKSSGTG
                     LIQQFKREGGVPVIGIPRVAGQDKVTRAMDAAPSIEAGQVLLPQSASWLSDFLAEASA
                     FPNGAHDDQLDPSFDAVADIVLRRGERRAAVIKTGFF"
     gene            17190..18599
                     /locus_tag="pkon1_p35"
     CDS             17190..18599
                     /locus_tag="pkon1_p35"
                     /codon_start=1
                     /transl_table=11
                     /product="portal protein"
                     /protein_id="AZV00264.1"
                     /translation="MSTIKTRHPAYDSYAPYWRLMRDAFDGEDAIKRAGPAYLPMKSG
                     HLALDGTEQERAYDAYRTRAEFPEIVAPTVRGAVGVILGKPAKFELPASMEHLRERAT
                     LDGQTLDVLHRRIALEVMTVGRYGLLPSLVDGVPYLAGYTAESIINWDATAGEADFVV
                     LDESGWVRDRVSNSWNEVEKYRECVIDGGRFVSRVHTMGGGVVEDDEARTPRGRALDF
                     LPFVFVGSLDLTPEPDDVPLYGLAKLAVRAYRLDADRTWALHMTSEPTPWVNGFNDAQ
                     QAAEDGLLPQGLGSAALWVLPEGAEAGYLEFSGPGLSAQAAAIDDTLDRAAQFGAQVI
                     QQGSSAESGEALKLRAASQTATLTTISQTVAAGLERALRNIAIWTGANPDEVIVTPNL
                     DFFDRKLSADEARAVWEGWQSGVYDWRSAVEKLKTGGWLSEDADPDEIEAALKSEDDG
                     EDEMAALMPQQRAEGAPTN"
     gene            18611..19357
                     /locus_tag="pkon1_p36"
     CDS             18611..19357
                     /locus_tag="pkon1_p36"
                     /codon_start=1
                     /transl_table=11
                     /product="structural protein"
                     /protein_id="AZV00265.1"
                     /translation="MAIKSTYASADDIPEALKDLYSEAPDGRFVLDIEDIDAHPKVRG
                     VITANNENKRKAQERLAKIEEYEAKLASLPEDFDADEWERLKSGATPDEQIQTLRDQH
                     ARAIEAIKAKAKADADALTAQIAERDGYIDATTRDAALAAALDEAGFDPIHKPMLAKF
                     LADQIKVKRTDDGKRVAFADTDLGEVSPLDFVKDFAGKAGKAYLAKATGPAATGSDRP
                     GHRGQPQGDFGGSKEDRTKAIAARFPELGR"
     gene            19454..20443
                     /locus_tag="pkon1_p37"
     CDS             19454..20443
                     /locus_tag="pkon1_p37"
                     /codon_start=1
                     /transl_table=11
                     /product="major capsid protein"
                     /protein_id="AZV00266.1"
                     /translation="MSLSDMEVFNTYFMPATIETLAQMVEKFNAASNGAIVLTTEGFD
                     GDFLQTSFYAAIQGARRRVDRYASNTAVNPVDLTQVKHSTVKVAGGFGPVRYEPSQMT
                     WLRKPTAEGVEVASRFFAEALLQDQLNTAISALVAAISNQGTAATVDVSTGSNAKVVD
                     YAAVNSSHALFGDHSAQIVAQVMDGVQYHHFIGQNLANNANLFQAGNVRVIDILGRPA
                     IVTDAPALFSAAVTSPATPAKRRVLSLVTGAATVHDGRNLVSNIQTSNGKERIETTLQ
                     IDYDFGVGLKGYAWDEANGGKSPTDAELATGSNWDRIATDIKHTAGVLAVGLA"
     gene            20436..21302
                     /locus_tag="pkon1_p38"
     CDS             20436..21302
                     /locus_tag="pkon1_p38"
                     /codon_start=1
                     /transl_table=11
                     /product="hypothetical protein"
                     /protein_id="AZV00267.1"
                     /translation="MPDNGAGGFGRPTIALCIGGASCVHQDIADALDLFTPDFVVACN
                     DAMTVWPGSLDAVVTLHPEKLPGWRTERLARGYPDAARYLAHGDALPGWIDLVEFRFP
                     GQSNSGSSGLFTAKAALIDLGADIAVLAGIPLTRTPHFFDADQWQAAGGYREVWAALR
                     PEYRARIRSMSGWTAEHFGRPDGAPIRIEDHTMPKMDMIAYEPHPVSAERKRELNAQG
                     YKVIDARFAPPAAAAEPVVKPAAELPTRTDIARMAKSEVVEWLEAHGVEAPEGTVADL
                     RAQLAEIMFTDL"
     gene            21302..21502
                     /locus_tag="pkon1_p39"
     CDS             21302..21502
                     /locus_tag="pkon1_p39"
                     /codon_start=1
                     /transl_table=11
                     /product="hypothetical protein"
                     /protein_id="AZV00268.1"
                     /translation="MHIVSINRAQGLAVTDTGVVCAVTHWFDADGDLTDDREAAVSCV
                     APLPNGKWAAVDLSEFEPVEVH"
     gene            21502..21918
                     /locus_tag="pkon1_p40"
     CDS             21502..21918
                     /locus_tag="pkon1_p40"
                     /codon_start=1
                     /transl_table=11
                     /product="hypothetical protein"
                     /protein_id="AZV00269.1"
                     /translation="MLSYIVPAVTASEATSYLSAAGITGWPVATDDQEAAIMRGQRAL
                     AALYNGRWLTKWENSDAPDAVKFAIAEAALVEAKTPGTLSAVDPGKVLTTAGKLSWTI
                     TKATANTVTGKLPDVIGGLLADLVAPRGANVPLVRF"
     gene            21918..22268
                     /locus_tag="pkon1_p41"
     CDS             21918..22268
                     /locus_tag="pkon1_p41"
                     /codon_start=1
                     /transl_table=11
                     /product="hypothetical protein"
                     /protein_id="AZV00270.1"
                     /translation="MAENWTAIAAEVAASLADAGHTGTLVRATFTGPEWDQQPGPDER
                     TPVKLLGDSIALGLLTGTAIQAGDRRELMAAEGVTPTPADRIEIDGVGYAIIRAEPYA
                     PGGVPLFFDLILRR"
     gene            22476..23507
                     /locus_tag="pkon1_p42"
     CDS             22476..23507
                     /locus_tag="pkon1_p42"
                     /codon_start=1
                     /transl_table=11
                     /product="head morphogenesis protein"
                     /protein_id="AZV00271.1"
                     /translation="MAKRLPKEILDALSQLEPRMAQAIIEAFQNMTDAVALQRAEAAI
                     LAGDMEAAIEALRISPEWFTRSNEALRQAFLEGGAIAVAAMRVRDPYDGTRFVLGFDG
                     RHIRAEEWISTRSSRLIADIVEDQRQMAREVIRAGVEAGRSPRQVALDLVGRVNRATG
                     KREGGFIGLTAQQARWVRNAEAQIRSMDAGYLDRARRDKRYDAMVRKAIKDGKQLSEA
                     DLRRVVSRYKDRLLKMRADAIARTETLNALRAGRHEGFKQLIDSGKVRADQVVVTWSA
                     TMDGRTRDTHRSMNGQKIRMGQLFTSPSGAMFEYPGDVTHGAPPEEIIQCRCIAEYRI
                     RSDLMRYED"
     gene            complement(23508..23849)
                     /locus_tag="pkon1_p43"
     CDS             complement(23508..23849)
                     /locus_tag="pkon1_p43"
                     /codon_start=1
                     /transl_table=11
                     /product="type II toxin-antitoxin HipB-like antitoxin"
                     /protein_id="AZV00272.1"
                     /translation="MNQMVTIPRDEYDRLLAAAEDLADLQAYDRAMADLASGKEELIP
                     AEYVNRILGGESPVRAFRDLRGMTQAALAEASGVNRVYIAEIEGGKKAGSAATLKKLA
                     EALHVDLDDLV"
     gene            complement(23862..24113)
                     /locus_tag="pkon1_p44"
     CDS             complement(23862..24113)
                     /locus_tag="pkon1_p44"
                     /codon_start=1
                     /transl_table=11
                     /product="type II toxin-antitoxin RelE-family toxin"
                     /protein_id="AZV00273.1"
                     /translation="MKQIAYTKAARKTLSRMPANTSALIRSKIEAYAADPASQANNVK
                     ALKGREGIRLRVGDWRVIMDDQGNVLAVLEIGPRGGIYD"
     gene            24188..24604
                     /locus_tag="pkon1_p45"
     CDS             24188..24604
                     /locus_tag="pkon1_p45"
                     /codon_start=1
                     /transl_table=11
                     /product="tail protein"
                     /protein_id="AZV00274.1"
                     /translation="MSKSFTVQMQAFRDKTKGQMKAVLSESVQDVIEEAQRPIAQGGR
                     MPVDTGNLRNSLISELNGVQIGTGATSYTLAAAGMEPGDIARFGWTAAYALRQELGFV
                     GQDSLGRTYNQAGKHFVEGAADQWPQIVARNVERLK"
     gene            24601..25029
                     /locus_tag="pkon1_p46"
     CDS             24601..25029
                     /locus_tag="pkon1_p46"
                     /codon_start=1
                     /transl_table=11
                     /product="tail terminator protein"
                     /protein_id="AZV00275.1"
                     /translation="MKHAPEAALKARLATLAGIPKAWPNQDFDLPPVPGDAAARYAWA
                     YLACEIIRTGTSDTTLNAEAPVVTGRLIATAVTLKGTGEARANEIAEQVAALFPMGER
                     IAVSGFVTQITQPPHIREGMGDGAYWRVPVSIPFQTFTSP"
     gene            25051..25503
                     /locus_tag="pkon1_p47"
     CDS             25051..25503
                     /locus_tag="pkon1_p47"
                     /codon_start=1
                     /transl_table=11
                     /product="hypothetical protein"
                     /protein_id="AZV00276.1"
                     /translation="MTETSIKKTLYISATPPATKNLAGYQALTWIKVTGVVTIGQIGF
                     SHATIEAPDLESGITQTLKGARSGTAGQVAYRRIASDAGQAAVAAANETESEVAIQIV
                     DPDGATSDYWTGIVHSHMDNEASVTSYEGSTFTFVPNYAKVRGASEIS"
     gene            25506..26042
                     /locus_tag="pkon1_p48"
     CDS             25506..26042
                     /locus_tag="pkon1_p48"
                     /codon_start=1
                     /transl_table=11
                     /product="hypothetical protein"
                     /protein_id="AZV00277.1"
                     /translation="MDFTAFDSRTVADEGRPLHLRHPATGELLWDDGGPADPENPDEG
                     RSRPCIVYVLGTEGRIAQEAFREAAKLPKLGEDATQEDYHERLCVTARKLIVGFENVD
                     RGDRPATAADTDWFLGLNISNPLRGKGRSFAEQVLAFAGDRGAYLGKPEASLSGPRTR
                     SAGKMPGRTAGKGRAAKT"
     gene            26093..26311
                     /locus_tag="pkon1_p49"
     CDS             26093..26311
                     /locus_tag="pkon1_p49"
                     /codon_start=1
                     /transl_table=11
                     /product="hypothetical protein"
                     /protein_id="AZV00278.1"
                     /translation="MLSALASLGFATPVGMGGWVPLPYAELRAFGQSTGRLTTPWEYE
                     TVRAMSEAYVTGLVEGRELLSIPPVERG"
     gene            26390..27367
                     /locus_tag="pkon1_p50"
     CDS             26390..27367
                     /locus_tag="pkon1_p50"
                     /codon_start=1
                     /transl_table=11
                     /product="hypothetical protein"
                     /protein_id="AZV00279.1"
                     /translation="MEQQSKQSKGGAARALKLSAQQRSEIARKAALARHQKTDAEAAH
                     PGMAFAKWRGKIDLGGDELDVYVLSTGDRVIALRSAVKSIANADSGDLAKFIGVSSIK
                     PYINNDMILAELLEFSIPGTQFTGRGMTTEHFELICRGYVQALYEGAPLTDRQREIAI
                     KCAVLTAGLTRTGLDALIDEATGYQYERAEDALQVKLRAFIAEELRAWEKTFPDELWE
                     EFGRLTNWATPLQTRPKWWGKLVTELIYDTLDEDVAKYLKENKPAPGVRWHQQLTDNV
                     GVRQLVSRCYEVIGMAKTCDSIHELRERVAHHYGKQPVQLTMFLKPPKS"
     gene            complement(27471..27728)
                     /locus_tag="pkon1_p51"
     CDS             complement(27471..27728)
                     /locus_tag="pkon1_p51"
                     /codon_start=1
                     /transl_table=11
                     /product="Arc-like DNA-binding protein"
                     /protein_id="AZV00280.1"
                     /translation="MAKQDDWIRITLRLPRELHEKLTGALDDTNRSMNAEIVSRLEQS
                     FWTADPPPQMGGVFGLRPRSPEVSELAAEIARLLAEQAKKG"
     gene            27825..28016
                     /locus_tag="pkon1_p52"
     CDS             27825..28016
                     /locus_tag="pkon1_p52"
                     /codon_start=1
                     /transl_table=11
                     /product="Arc-family transcriptional repressor"
                     /protein_id="AZV00281.1"
                     /translation="MNAEVRMTVRLPKWAVDFLDKVGEENFTSRNAEIVRSVKERMEA
                     AGGASPNSTPAAGSEAAAR"
     gene            28060..28845
                     /locus_tag="pkon1_p53"
     CDS             28060..28845
                     /locus_tag="pkon1_p53"
                     /codon_start=1
                     /transl_table=11
                     /product="DNA-binding domain (KilA-N) containing protein"
                     /protein_id="AZV00282.1"
                     /translation="MLDNHMTLMEPAGKGLIYNGTLVRDKGEMLSLTDMWKAAGADPQ
                     QAPAKWRALPSTQTFIDHVSDIVGKSDIIRSGRGRTGATFAHWQIAMAYAKYLSPEFH
                     MWCNSVVRAHMEGTKAPGIPADTLEQIERSFGIMRMVAHKVTEIEKSLPGIVANLIEP
                     LVAARLAESALLLRSGRTAKQIYDAHGLPPGIKGMMVWFGNRLAEGGCLLEGRADRGE
                     KAIRLFDPDKAETLLGLGLLHKTKVYASERMGQRRLKLVEAAE"
     gene            28842..29135
                     /locus_tag="pkon1_p54"
     CDS             28842..29135
                     /locus_tag="pkon1_p54"
                     /codon_start=1
                     /transl_table=11
                     /product="hypothetical protein"
                     /protein_id="AZV00283.1"
                     /translation="MTDVNIATVDQLFSIALKAIEADEMEQLAALEKADLHAAYKDFK
                     VRNGIDHIAIGTPEWNAMMDETKGEYDASEAARRKAYNAKRRLKSAIARYRAA"
     gene            29210..29635
                     /locus_tag="pkon1_p55"
     CDS             29210..29635
                     /locus_tag="pkon1_p55"
                     /codon_start=1
                     /transl_table=11
                     /product="hypothetical protein"
                     /protein_id="AZV00284.1"
                     /translation="MASAKSNGTSAQFNRRALLKALPAAAVAGAVPAVVVKAAAQDPM
                     IRLCEQYIEAFHVWENATEEPGEGGFDGPLTTAIGAEKDRLLDLIKETPIETDAGFAA
                     FCRFIAVDNFISGSGDWPDMHLWQWNKIHAWAEARALIG"
     gene            29757..30770
                     /locus_tag="pkon1_p56"
     CDS             29757..30770
                     /locus_tag="pkon1_p56"
                     /codon_start=1
                     /transl_table=11
                     /product="hypothetical protein"
                     /protein_id="AZV00285.1"
                     /translation="MSDDHLSNEVSVSGEMTDTGVKAGAKSRAVASIDRLVGAAVDIG
                     SAYLEGFAARKRAKTDGEVSLIEAAADYGVQKIGASPELAQRAFNRHFRKVLAQQENI
                     EAVVEEAKVDLIEGRQDYEDIEGAMSEEFFHRFEEYSASANTQELRHRWGRVLAAEIR
                     RPGTFSQKVLRVVDELDRDTAELFERICHFRVGPALYKPLMEQLKFKETSALVSAGLL
                     VDPGVGGQHTVFSAIRQQDGDDLMIGGTDSLLFGFAKKDLAEDVPRDQLAMNKDQIGV
                     PAYVLTDAGQAISTILPERSEDLVIEYARLLAKHVKGGALMLLRPDGRGSLVHVGIAQ
                     PSK"
     gene            complement(30814..31344)
                     /locus_tag="pkon1_p57"
     CDS             complement(30814..31344)
                     /locus_tag="pkon1_p57"
                     /codon_start=1
                     /transl_table=11
                     /product="peptidoglycan-binding domain-containing protein"
                     /protein_id="AZV00286.1"
                     /translation="MKSYVLAALVACAPFSASAETFGEVFIAQTKLNSLGLDVGKPDG
                     RMGPVTRKALKAAAERYGFEPTLGDMFKYFAVDTVKREIKVKDEAIIQAVKDAVGDGL
                     KDPFSAQYRNFRILPSGRICGEVNAKNTYGAYVGWTTFITHGGPLKIGGSYSRPSVHV
                     DDGETELAAMSCLIDA"
     gene            31367..33865
                     /locus_tag="pkon1_p58"
     CDS             31367..33865
                     /locus_tag="pkon1_p58"
                     /codon_start=1
                     /transl_table=11
                     /product="tail length tape measure protein"
                     /protein_id="AZV00287.1"
                     /translation="MSDFANLIMTVDASSLKQGEQALDSLATKGAQAEKIVTKGLRNV
                     GDSGKQAGRGLSEAEAAAKRTAAGFDQAAQQARRAANETRAAAGHTGNLVSQFNDIAV
                     MMAAGQSPIQLALQQGTQITQVLTTMGGGVGAVKALGGAFLSMINPMSLATIGVIAFG
                     SAAVQWLTSSGEAAEDFEDAFDRLDGVISGLKGSIRTLTNSDLEELRAKYGEINAELL
                     THIERLNEIAKRDAMRETALAIGAIRESLTGGWITTDVDDIREMFGTTNDNARELLRL
                     MEDIEKANTVEGRAEAVQALRSHIEETTTAWMNAESAAGSNYDEIVKMDDKLRQIVHQ
                     MQKMPDAAKGTTLEVQIQNRELERALEYGGMVRQMWEDRATFVEEEVEKLSQQAEMNR
                     LVAQFGADSYAVTVARVQAERDAYAEMVATTVGANELADALMAAWDLANGVASVDMEG
                     NIALATNETWTWADAMAGVRAEIGAIASALASMGGGAIANAAKFAELTALRQGRTIAE
                     AAREGQRLQMEAEFTARERQAGTWVEKMLIKGERALAERGFELDAELDEARSNARERE
                     RAANRKGRGGGRGKGRGGRRERANEYERSVHDIQAETEAFLRQADAIAKVTTAGGDWE
                     RALAIIEEEQKLLNAAQKAGVELTPQVTQSIREMAEAHVDAEDKLERIRTATERGQDA
                     MEGFFGSILDGVDSARDALVQLLEQIAKVQFAKGMMGLFSAIPGGSAIMQGIGGLLSF
                     DGGGYTGDGARSGGLDGKGGFLAMLHPNESVYDHTRGQGGGATNVHVTVGIDQSGNLY
                     VREIARQEAAQMGQAVNDALPGRIQKYMAQPRWR"
     gene            33865..34500
                     /locus_tag="pkon1_p59"
     CDS             33865..34500
                     /locus_tag="pkon1_p59"
                     /codon_start=1
                     /transl_table=11
                     /product="hypothetical protein"
                     /protein_id="AZV00288.1"
                     /translation="MALADVYPLAFLSDLLEPSNCMFSLRRFDEHSGSGDGRFWTAQM
                     APPLWEVSLTLRPRPRGKAAEINAKLWALEGTRRAFLFEDRSYGPAAGQAAGNGVTVS
                     SIGTDRVSVALTGLPASYRVTAGDRMSIAFGSGRQFMAVFAETVTANSSGTTGQIAIS
                     PALPFGVSAGAAVVMDRPRLKAIVPPGGYTPFTDYPGGISQGASITLLQKP"
     gene            34503..35120
                     /locus_tag="pkon1_p60"
     CDS             34503..35120
                     /locus_tag="pkon1_p60"
                     /codon_start=1
                     /transl_table=11
                     /product="hypothetical protein"
                     /protein_id="AZV00289.1"
                     /translation="MKFFDAGLAAALEGARDQGIAPVYFFWVKPRDRDTGAETPLGFW
                     TGDEDISISAELPGGGAQTRTYLGGCNLSIEGLRYTVDLNDYPVTVTLSQIADAAQHF
                     ARGLDPRLAYCEIHATSMRGGAFVSPPQLQWIGIIDEGPISTPQYGGDGGISFSVRSE
                     LMVQLTATNPAKSSDAHQKRRAAGDQFCKYASTVGSRQVQWFKKG"
     gene            35125..35322
                     /locus_tag="pkon1_p61"
     CDS             35125..35322
                     /locus_tag="pkon1_p61"
                     /codon_start=1
                     /transl_table=11
                     /product="hypothetical protein"
                     /protein_id="AZV00290.1"
                     /translation="MKRRRFFGWMFGVAVAPIAAEAVIAPAGTVNQAGSDLIAKWAVS
                     DARIKDLDISGIIICPSQGVR"
     gene            complement(35294..35548)
                     /locus_tag="pkon1_p62"
     CDS             complement(35294..35548)
                     /locus_tag="pkon1_p62"
                     /codon_start=1
                     /transl_table=11
                     /product="hypothetical protein"
                     /protein_id="AZV00291.1"
                     /translation="MSDEQRNIMRAEILANRMAIRAILSVTAKLANPADPQAFVSQVE
                     EALLAQLANADPLFDGADASACEAARNGVRDITGRLDWGK"
     gene            35641..35898
                     /locus_tag="pkon1_p63"
     CDS             35641..35898
                     /locus_tag="pkon1_p63"
                     /codon_start=1
                     /transl_table=11
                     /product="hypothetical protein"
                     /protein_id="AZV00292.1"
                     /translation="MKRRGFLGALLGVAVAPAAAVRAAQSVETVSAVPVASGAILADR
                     VILGRLPALSVSIDRYAIVTEPIPHGTVTKATFSSVVGGSK"
     gene            35895..36323
                     /locus_tag="pkon1_p64"
     CDS             35895..36323
                     /locus_tag="pkon1_p64"
                     /codon_start=1
                     /transl_table=11
                     /product="hypothetical protein"
                     /protein_id="AZV00293.1"
                     /translation="MTPSLTRLPDWRARFAAEMDRQRRDPFAWGSQDCALGLAAGAVE
                     AITGQDVAARWRGRYRSPSGARRALHKAGFTSLADLVASLLPEIAPAFANVGDIGLIE
                     ADGPLRQALCVVDASGLIVLTEAGHGRRPRHDMIRAFKVG"
     gene            36327..41894
                     /locus_tag="pkon1_p65"
     CDS             36327..41894
                     /locus_tag="pkon1_p65"
                     /codon_start=1
                     /transl_table=11
                     /product="host specificity protein J"
                     /protein_id="AZV00294.1"
                     /translation="MLKVLVLAVMVATIAGPAHAGPVAAAVAFVGKAMAAGGIIGALT
                     RVAIGIGAQLLASALAKATAQKPKVDVRFEMQFGDDTPLDIIVGDYATAGKLKYLASW
                     GKNTRFVTEVIEVSALPQPGLQAIWVGDEKGVWANDKRWAINPANEPVGSVSDQIEFD
                     TVPSGWLDVGRPLSNLSDDGNRIYVKWVDGTQTAADPFLVWAFGGDPDYPWTADMIGT
                     GKSYAIVTTRYDDDTLTSKPSWLFQPQPLPMYDPRKDSTAGGSGAHRWGNRSTYEPTR
                     NPAVIAYNIARGIYFGSEWIFGGRNLPAWRLPLAEWFAAMNACDATVPLAGGGTEPAY
                     RCGLQISADMTAADVLEEIGRAANMRFAEVGGMLKPIVGLPGSAAFAFSDDSILITEG
                     QSYKPFNALSETFNALSATYPEPDEKWSTKDAPEYVDADATAADEGRYLPTSIAYPAA
                     PYRHQVQRLMRAQMRDYRRMRLHQFSLPPDAYALEPGVDMVSWTSERNGYINKQFVVE
                     EVVKAPGMNVLVTLREVDPGDYDWSSEFEMPVTIVTPVTPGVFVQTISGFSVQAVVVQ
                     NSAGDRKRPAIRVSCDGDETGVSQIHIQARVAGTSDITTETTQPFLSPWTWYLLGVVP
                     NTTYEVRARLLSDLTPKSDWSVWYEVTTADVGGELSEEIYDQLIEQMEETAWRAGVTP
                     VTSLPATGEPNQIVMLIPDGILYRWDPVAGEWTDALYAGIPDGAIDETKFAQGIEPVS
                     IIDDADPLPATKRTEVIYWQGDTYRWDPAAGGYTKAIKAPDIDGQLIAAQIADAAVTP
                     DKLATVPGHNLMRDPAFAIVGEWLGASGAWTHSPGKWTVNALGSGGQHYIGTKPINIV
                     AGLRYRLSFTVQNISAANSETRLQLVWLQPDGVTQISVSQTGWPVTSGTAADVKSIEA
                     DAPAGAAFVQANIRFRNRTDGGTVEVTAPELIHINSSSTIADAAITTAKIVNAAIDSA
                     KLADGAATAAKIAANAITSVKIADAAVLAAKIADGAVTAQKILDGAVTSAKIVDAAIN
                     SAKLADGAATAAKIATGAITETKISDGAISTPKLAAGAVTAGTIAAGAIQAGHVAAGA
                     IETGHIAAGAITAGKIAAEAVGADQIAANVISSRHMVIGNFENIFSGWDSADTSPFIP
                     QGWSGYWSATTTGFGNGRAIVISATAPSIAYKMRPIPVNPGEQYYLECYVAKSGNWDG
                     TAANSKIRIADQDDNLITGIAYDSSVPHFTAGGVKRTWTYTVPATGVSSLLVELRNDA
                     SDGNAYITGLTFRLRNAGELVVDGAITTDKLAAGAVEADNIAANAVTAGKILAGAIQT
                     AHIAAGAVQAGNIAAGAVEAAKIAAGAITTDKLAALSVTTAKLAVGAVDADRIAANAV
                     TAGKILAGAVETDKLAANAVTSAKILAGAVTTEKLAAGAVEANNIAAGAITSDKIAAN
                     AITAGKIAAGAIGADQIAAGAIIASKLMVSDFSNLIVNNWTGGSFDGWGTNGSVSIQN
                     RTDTVFVDAGIAGNMALVVGGDAWLRSPLSTVSAGEQYYCEVWFRRSGVDTPDGFAYV
                     QIRWTLNDGSAGYTAVGSTSSGAVTKVSGIVTVPANAVDASVWIRPNANGTTGSVFVA
                     RPVLRRAGSGELIVDGAITANKIMAGAVTADAIAASAIVTSKIAAGAVTADKITVSSL
                     SAISANLGSILVGSANIADGAITNAKIASAAITEAKIASAAITNAKIANLSVNTIKIA
                     DGAVTAQFVAEAASAVVNSGNMTSYLTLNFSLSQASTILFGWSYVLTIPEASSGGVES
                     YVYLDGAQIPISRVALLRGTSEGGVISADPHRVLSVSLAAGNHTLQIRAAITSGTQKA
                     LNDMSLFVWRAYK"
     gene            41891..42316
                     /locus_tag="pkon1_p66"
     CDS             41891..42316
                     /locus_tag="pkon1_p66"
                     /codon_start=1
                     /transl_table=11
                     /product="tail assembly chaperone protein"
                     /protein_id="AZV00295.1"
                     /translation="MIGQITVYDARSGQILRTLTLPVVADATGQRMIDPEALALNVSD
                     GEAWIAGRYSSRDFAIIDGQPVDILPAPDAAQRDREEAIASIRAERNRRLAASDWTQM
                     PDAPLSEDQRDAWRAYRQALRDMLADCDPDDPVWPEIPT"
     gene            42338..42529
                     /locus_tag="pkon1_p67"
     CDS             42338..42529
                     /locus_tag="pkon1_p67"
                     /codon_start=1
                     /transl_table=11
                     /product="hypothetical protein"
                     /protein_id="AZV00296.1"
                     /translation="MTDYKITRREDGATATITAHRYEHDGAGARFYDEGGNLIASFGD
                     QQIASIVPAAIVFGDDLEP"
     gene            42576..42749
                     /locus_tag="pkon1_p68"
     CDS             42576..42749
                     /locus_tag="pkon1_p68"
                     /codon_start=1
                     /transl_table=11
                     /product="hypothetical protein"
                     /protein_id="AZV00297.1"
                     /translation="MSEELIAYKAALSEAQEENQALRNRIVALRITVENLSAELAEYK
                     AKAEGQQAEPAAA"
     gene            42948..43583
                     /locus_tag="pkon1_p69"
     CDS             42948..43583
                     /locus_tag="pkon1_p69"
                     /codon_start=1
                     /transl_table=11
                     /product="hypothetical protein"
                     /protein_id="AZV00298.1"
                     /translation="MTYGLKEFSELHKLLKEKLTDERGDPLSCRLYECAGARGSIDLV
                     DENGCKIDHHIAEACNIAGQIKSLSRLLSLPRSHVACADLSEVFLIYLDVLRTHIRAA
                     SASDRYQESEADAVIRRWAGFLKHPCDYVFAHKCLFRDYPDTDPPTITITSSFLKEWD
                     GLNGTQKDKKKAELANRIVAVQLPTIDELSSFFDACASHLTALVDAARRAT"
     gene            43815..44135
                     /locus_tag="pkon1_p70"
     CDS             43815..44135
                     /locus_tag="pkon1_p70"
                     /note="LydA holin superfamily III"
                     /codon_start=1
                     /transl_table=11
                     /product="holin superfamily III"
                     /protein_id="AZV00299.1"
                     /translation="MSDPDPGLIEAMNKFFGGAATTLIAALAGRLMYHAGEVRAKRRP
                     IWSRDLIWELPIAVGMALIGDGVGEYLDVSNTQQVAIVAVLSYLGPRGAGALLEKWVD
                     RRNG"
     gene            complement(44143..44355)
                     /locus_tag="pkon1_p71"
     CDS             complement(44143..44355)
                     /locus_tag="pkon1_p71"
                     /codon_start=1
                     /transl_table=11
                     /product="XRE-family transcriptional regulator"
                     /protein_id="AZV00300.1"
                     /translation="MTPEEFKEARRKLGLTQSELGAVLDTAPQTIRKWEMPDARSTAR
                     SVNPVAARAMRWFLSGFRPPEWPQGR"
     gene            complement(44352..44540)
                     /locus_tag="pkon1_p72"
     CDS             complement(44352..44540)
                     /locus_tag="pkon1_p72"
                     /codon_start=1
                     /transl_table=11
                     /product="hypothetical protein"
                     /protein_id="AZV00301.1"
                     /translation="MTTAEQVIQDDKVRAEIAKLIAETAKLNAETAKISRERFWIPFT
                     IFGGVLAAVLTILPKLFQ"
     gene            44681..45313
                     /locus_tag="pkon1_p73"
     CDS             44681..45313
                     /locus_tag="pkon1_p73"
                     /note="phage peptidoglycan recognition protein"
                     /codon_start=1
                     /transl_table=11
                     /product="N-acetylmuramoyl-L-alanine amidase"
                     /protein_id="AZV00302.1"
                     /translation="MTAVMNAVRARQARCAALGFWPGPIDGIDGPRTRLAYAAAQDAQ
                     AAKGLAFHHPTGITRIHWHWTAGGYSPNAVDLRSYHALIDGEGKVRWPVDLTTSRSHT
                     LNANGGAIGLAICAMAGAQERPFSWGKAPITPAQVSALARETARLCRTYDIPVSRWST
                     LSHAEVQPSLGVVQRAKWDITVLPGMDGPADPITVGDRLRDLVARELSTF"
     gene            45325..45720
                     /locus_tag="pkon1_p74"
     CDS             45325..45720
                     /locus_tag="pkon1_p74"
                     /codon_start=1
                     /transl_table=11
                     /product="hypothetical protein"
                     /protein_id="AZV00303.1"
                     /translation="MQSIIHAAAPHVLELLGLVITGIIGWAAAAVRRKWGIEIEARHR
                     EALHWALTTAAQLAVKNQLTGKQALDLMLEYVRRSVPDAIGNLRPSAEVLTDLAQAKL
                     EQVVAERSGLSPTVVVNNMRDEIVARRRS"
     gene            complement(45985..46842)
                     /locus_tag="pkon1_p75"
     CDS             complement(45985..46842)
                     /locus_tag="pkon1_p75"
                     /codon_start=1
                     /transl_table=11
                     /product="adenine DNA methyltransferase"
                     /protein_id="AZV00304.1"
                     /translation="MARSFSPLRYPGGKTGLYNLVSTILRINDLDRRPYAEPFAGGGG
                     LALGLLYGGHVSEIHLNDIDPSIWAFWDSALNHNAAFIEKILSAEVTVEEWRRQREIY
                     LAADLACPLDLGFAAFFLNRTNRSGIIKGAGVIGGLEQSGNYKIDCRFNREDLARRVA
                     RIAKYRRRIHLTRMDALDFLARADETLPRQTLLCIDPPYFNKGSSLYTSFYRAADHEA
                     LSQCILALHRPWIVTYDEAPEVCALYRSRPLHRVQVTYSVQTKRVAGEVLIPSPGLLV
                     PDNLELLTA"
     gene            complement(46835..48154)
                     /locus_tag="pkon1_p76"
     CDS             complement(46835..48154)
                     /locus_tag="pkon1_p76"
                     /codon_start=1
                     /transl_table=11
                     /product="hypothetical protein"
                     /protein_id="AZV00305.1"
                     /translation="MNKANPTGSVKVTVRLDQLFLSMSNPRHKAVDGEPEAIERLCRT
                     ENIDVLARDIALHGTNPAERLILFPVDETEELGDDTSYYVAEGNRRVCALKLLNDPDL
                     APANIRDSITASAAGWVSPAELDAVVIRDEADRNLWLMRIHDGEQGGRGRKSWDAEQK
                     TRFFGGNRNVLAQSLLDYAERKGMLSSEDRKGRISHFSRLLSNALVKDALGIEGSSSS
                     GDPMRNRPKDDFDRVLRALLDEAGTKSLGSQVRKTEINEYARNVLQKIEGVSGERIEA
                     EPLVPVTVEKEDSPATPKGKPAKPKGAVNIKHDDEIASLLQSIGAAKLTSLYYSICTI
                     NAAHHTPLLAIGAWSFFECLSGSLGRKDLVPFKDFYQKSKLESLGVGTGKELNGPLKA
                     LERIADAGNITKHHKIAANFHAPQLINDMETLRPVILATLREIVKNG"
     gene            complement(48359..48919)
                     /locus_tag="pkon1_p77"
     CDS             complement(48359..48919)
                     /locus_tag="pkon1_p77"
                     /codon_start=1
                     /transl_table=11
                     /product="hypothetical protein"
                     /protein_id="AZV00306.1"
                     /translation="MSDDLIERLRNFTEEDAYAMPWTFGTVVREAADELARLRAEVER
                     LTASVDHTQQWYAERIRKIEDVAKREGIWPELAAIIANGSATRQMDDGSYIYDPPTYA
                     QLLNIAKHRAVRAEAALSDERAHADALAGALDRAVKALEMVTDQDVIKSTSVANAFAA
                     CAAAASIGRKALSDQDATKNRARRQG"
     gene            complement(48912..49097)
                     /locus_tag="pkon1_p78"
     CDS             complement(48912..49097)
                     /locus_tag="pkon1_p78"
                     /codon_start=1
                     /transl_table=11
                     /product="hypothetical protein"
                     /protein_id="AZV00307.1"
                     /translation="MSELRWGDVLCAAIDACCAAGPNKLVSASDLPTLIPEILSVRGD
                     MESAYSPCPSPRRTRDE"
     gene            complement(49354..49617)
                     /locus_tag="pkon1_p79"
     CDS             complement(49354..49617)
                     /locus_tag="pkon1_p79"
                     /codon_start=1
                     /transl_table=11
                     /product="hypothetical protein"
                     /protein_id="AZV00308.1"
                     /translation="MSGLKLSEQIRVGLAIGGQITLSREAAVALIKVLEDLEQHPRRI
                     NLLMADMSARQRRSEERNELLIRDLFLIAFCLTVLGWTLAGVL"
ORIGIN      
        1 gtttctcaac catgtcttta tcgccctaac tatttgatat tactataacg gctcgcagag
       61 tttcaatcgg cctttccggt ttctgccttt gttcgtcgtg cgttctgcgc ttctctggcc
      121 ttcgcccgca tgtccgcttt ccggctgtag tggcgcgcca tttgctcgct cgaatgtccg
      181 gtgattgcca tcacgtgttc aatcgtcatt cccggcaggc ttgcgatttc agccgctgct
      241 gagtgtcgta gggcgtggat atcccatgcc atggcgtcga tcttgccccg tacctccgtg
      301 accagcttgt gagcgtatga gtagctacat ggccgaccgt tcggctgggc tatgatcgtg
      361 tcgccctgtc gcggcgtctt ttcgaggata gcagccagcc catcggtgaa cggcacgaag
      421 atgcccgccc cggttttctg ctgacgcacc catatcccgc cgtcttcgat gtcatcccat
      481 cgcattttca gcacatcccc gattctctgg cccgtgccca gaagcatttc gaagatgagt
      541 aggggcaggg gaccggcttt ctccctgaac gccctgatct tatcctccgg ccacggctcg
      601 cggggcggac ggatgccttt gagcttttcg acaccttcgg ccgggttccg atcaagccag
      661 ccgatccgaa cgccatgagc gagtagcgta gatagggtgc tgatcttgcg gtttgcatcg
      721 gttggcgtgt cacgaagcgc gtcccgcatc tcgtagatgt gggaagtgcg cagtgtggcc
      781 gggtcgatgt gccctgcgac ctcttcgagg tagccgaaat gccgacgata ggatttcttc
      841 gtgttctgag cgagcgcggg ccagcgttcg gattccatgt atttctggat caggcccttg
      901 atcgtgcgtt ttggtgcggg cgctcggcct cgcatgagca tcgcatattc tgccgcaaac
      961 tcggctgtcc ccggtgctga gtacatgcgc tgcgtggtgt tccagcgaca aaaatagaga
     1021 tagccacgct gaccctttcg gtaaacgtag gccggaaggt ttcgtttcat ttctgtcgct
     1081 tccagttgat cagatcggcg ggcagcgtgt ctttcggcgt ctcatagacc agttcgatct
     1141 tgtctccctc agccttgacc ccggccacga tgaatccggc ttcgcggctg gcgatcagca
     1201 tgtcccggag cttcgaggcc tgcctcccca tccctatacc tccttcctcc actggaacgt
     1261 ggcccactcg ccgcacttgg ggcaggtcac gggctttccg ggcaggcgct tcccggtcca
     1321 gccgcaagag gcgcaggcta cgggcaggcg agggtcagtc atggctggcc tccctgtccg
     1381 gtgcggcggg cggcggcgtg gaacccctcg actgcgcaaa gcagtgcatc ccaagcgatt
     1441 gcggcctctt cgcccagcgt gcttgacacg cggtcgcggg tgatgggggc gtggctgccg
     1501 ttgatcgaaa tcgaaagctg ttggacgtaa tacggttgca ccgcctcaag caagaccatc
     1561 gaggtgaacg catccttgat ggtagtcgag tagtcgtctg gatgcgccat cacccccgcc
     1621 ctccttcatc ctgctcaatg cgacggaagt agagggcaag ttcaaccgtt ggctcgtcat
     1681 caccatcata gatgacctcc agggcatcat ccgcgacgag ggctatgacg cgcgcgcgag
     1741 ccgagccatt ttcgaccaga tctccggctt taaagccgtg tgcatacgtc atcacgcacc
     1801 tccctgtctg gtgcggcggg cgttccaagc caacgccaat tcctgagcaa acgccatttc
     1861 ttcgcttcta gcgcccagca taatagcccg atcaccgata gtcaggatga tctcaccccc
     1921 aaacgaatag ccgtcgccgt tgcgataggg cagccgggaa acccgtgcga taccgtcagt
     1981 catggctggc ctccccgctg gacagggcgc gcagggcggc gctcgtaatc tcgtatttgc
     2041 tgtgccagcc aaggtcgcgg aacatgtcgt ccgcaagttg cagagcctcc acgaccgcct
     2101 cgcttgactg gggcgggtgg gtgtaaagta gttgcacctc atatgccgtc tctgggacgg
     2161 tagggcgtga accttccata taatcccaac acggagggcg attatctctt gcccgatacc
     2221 tccacgccac cggccccgcc tcccgcgcgg tgacgggcgc ggggtgtggg gtgcgggtgt
     2281 tccacgcggc gatgggatca tccgaattgg agctaccgaa ccataacacg cactcccggc
     2341 agccatattc gtgattttct tcggccgtgt ggtcatggga aatgtcggcg ctacccccgc
     2401 aaaacgggca cggcaacagt tttgcgtcat tctgcatctt cccctccctc ggcttcgggg
     2461 gcggcgggaa gcggcatcca gtgggtggcg ctaccgtgcc accagccgcc tctggtgctg
     2521 tgcgcgaggt caacaatgca gcgccattgc ccgctgccaa atgtgtcatg ccagcctaag
     2581 agcagttccg tgtcatgtgg cgctgtctca atcggttgcc agtcggggga tgcggtgagg
     2641 gcggcgaggc cagcacgcgc gcatgctatg cggtctgcaa cccattcagg atcatcatca
     2701 atgccgatgg accatgggtc ggtctcgccg cgctgagcgg catcctcccg gtcgtaggcc
     2761 ctcgccagag cttcgcaggc gtcatcgttc gcccgcacct gcccctcggc ctgcggggct
     2821 ggcgtcaggg cggtttctgg atggcgaatg aactctgcca tcgctgcaaa gcagcgacgc
     2881 aattcaaccc aatcactgca cagcaccaaa ggcccagcct cgcagtcgaa ctggtagtcc
     2941 cgttccaagc gatccagaaa caccgcccca ttttcacagg cccctagagg gcgattatca
     3001 aaccgttcca tcaagagcct cccttgcggc attcctcatt gcctgaacgg catccaccgc
     3061 gtcggaatac ccgtgcgccg tccacgcttt tgcgatttca gtcagggcct cgcgcagatg
     3121 ttcgtttcga gcctccagcg cccgcacctg ccccgaggcg cagagatcgg cgcggcggta
     3181 ttcaaccgcg tcatccgggt ccatatccgc tccgggcgcg ggatcgtcgc accatacggt
     3241 ttcgccgtca ttgcccgcgt tggggatcag ccaaatccgt tccggcatgt cgtcggttgc
     3301 cgcgctggtg atccgcccgt cacgctgcat gtaggtggtc atggctgtct cctttggtga
     3361 ggtgtgagat gcggcgaggg gcgcatgccg ctcgacatac tcggcctctc cctgcacggc
     3421 gtggtggtcg ctcaggtggc gggtgaggcg agggggtgag gtgaaaatgc tggtcatgtc
     3481 acaccatccc caacgcagct ttatacagct cgagaagagc ttcttcttcg gcgatatcgt
     3541 ccgggtcacg cttgcgtaga gcaatcagcc tgcgcatggc cttggtttcg taaccacggg
     3601 ccttagcctc agtcatcagc tctttctgct gttcggcgag gtcgtttttc tcagcctcaa
     3661 gctgctcata ctgttcgatg aactggcgga gttcgccggc ggcgatgcca taggcgttgt
     3721 cggtcatggt catttctcct gatcacgccg ctgggctggg ccatgcagcg gctttttcca
     3781 tttgctggcc cggcttccgg gcatcacagc ctttggtttc cagatgccga gatgcttctt
     3841 gcgcacccga tctgccttcg cgcgcagctt cacgtcatgc gcagttttct tgcggtgttc
     3901 cgtccgcagg acaggggcga gattgctttc gcggttctcg ccgccgttgc agagcgccag
     3961 tttgtgatcc agatcccatt gatcacccgg catgatcttg cggccagaga ggtagcacct
     4021 gccgccgtga gcatcgaaaa tgcgcaatcg aacgcggggc ggtggcggtg tgtcatcggt
     4081 cttgccgatc cactcatcaa cagcgcggct catgctgcgc ctcgcaggtc tgaggctgga
     4141 acgccaatct gcgctgccat ccaatcgagg atcgcggtct tgctctcctg gaatcgcttg
     4201 gcacccatac tgcgcatcga ctggctttcg ggcgtccaga tagtcaaaat aggcccgcgc
     4261 acttgcccga tggcatagcc ctcagcgcgg gcttctgccc ggacaagctg tgccttaatc
     4321 cgctgtgccg tcgcgttggc cccacagtcc agcatatagg agtggtggaa ccccgtggcg
     4381 atcagggcat gcttacgcat cgtctccggc gtctcggccc atggagcgga ttgcaggtgt
     4441 tcgggcaggt tttgccatgc ctctcggacg aaagcgaact ggtgacgatg gctgttgaga
     4501 ctacggcccc gctcgatgat gaccgtgacc aactctccct gcgccagatc gggcaggttg
     4561 ttcgccagca ggcgcagcat gccatcctcg aagcgggcgc ggtattccat cactccgcct
     4621 cctgccgcat ggattccagc acagggcgca ggtaatggcg ggcgtgctca atagcctcgt
     4681 cgctggcctg aaatccgagg atatgcatgg cggctgcgtc aagcagaagg tcgtcgccgc
     4741 gtgtccagcc gccttcctgg acggcttgga tggcgccgcg gcaaacggct tcggggatgg
     4801 ggcgaagcgc ggtcatgcta accccctctc tcgaaaatca cgccgcatcc taattgcaag
     4861 atttaaaacg cttacgcatt ccttgtcgtt catgcgcggc attgtcagca tggaagcaat
     4921 caagaacgcc aaagtccctt catggattcc atctcggaac tttcgctcgt acatggacat
     4981 aatggggtcc aagtccttga ccatttcctg aaaagacctg tccttcatca caccctccac
     5041 tcaaccatga agggaatgtc atcgtcgaaa tcggggcggc tgcttgcctg attgctcggg
     5101 cgtccgcctg cgccgtaacc gtcagactgg cgattgtcgc gctgaccgga ttgaccgccg
     5161 ttcgcgccat ccagcatgtg caattcgctg cggaagggtc gcagcgcgac ctcggtcgaa
     5221 tagcggtcat tgccgctctg gtcctgccat ttgcgggtct caagctggcc ctcggcatag
     5281 actttgctgc ccttgcgcag gaattgctcg gccacgcgga ccaacggttc ggaatagatc
     5341 accgccgtgt gccattcggt gcgctccttg cgctctccgg tattgcggtc tttccagctt
     5401 tccgaggtcg cgatccgcag gctggcgatc ttgccgccgt tctggaagct gcggatttcc
     5461 gggtcctgac ccagattgcc gacaagaatg actttgttca ctgatccagc cattatgcgg
     5521 cctccttttc ggagagttgt gacttgcgca cgtccttggc cgcttcgacc tcgggcatgg
     5581 agcggagttc attgggcagg gctttccaga cggcggcgag atggtctaac cgatcgcagg
     5641 ccatgagctt agccttagcg tcctcagccg cgcccccaat cacatcgacc gggttgtggt
     5701 cgatgttctc aagatccggg tcgtcgcctg tctcgagccc caaggctttg agaagggcgt
     5761 atttgacagc ataggacatg gccttgccgg gccccttgtc ctgttggtcg atgccatatc
     5821 cgaaggtcgg gacctcgaag aaatctgccg gatcatcgat attgacgaaa cggaccgtca
     5881 tgctgcactc ggcgcggttt ccgttgtgct gatggtcgca acggaccggg aaatagacga
     5941 tgccgtgttt aagcagggct ggccgaacct tggccgtcac cgagtcgtgc gaaacgatgg
     6001 tatagttcat gccgcgcttg cgttctttct ggatatagct gacctctccc atgacagctg
     6061 cgaggcgctt atagatgttg agcgtgacgg tcattctgcg gcgatcctgt attgcgtggt
     6121 tgcctcttgg cgatcccacg atggcgggcg ggatgcgcct ctgcggctgg cgtaagcgcg
     6181 gatatcgtca atgacgcggc gcacatcctt ggctgcatat tcgtgcgtga tgggcagatg
     6241 ccgggacgtc cggtaggcgc gccagcatcg ggccagttcg gcacggtaga ggcgttcgga
     6301 cgaggtcatg gcaatatcac cgggccagcg cggcgagtgc cgtagcattg cgggcagtcg
     6361 ttccagacat cgcagccggt atccggatgg cttaccagaa caccgccctt gcccaagcac
     6421 cgattacaga cctttgggtt atcctcacgt gaggccagtg cgattgcttt ggcattgccg
     6481 aagattgagc ctgtgttctg gatgcggtcc cgcgcttccg agatctgaga acacatgtcc
     6541 ttccagatat cgaaggcttt atcgtccgca cgatcaagag cgagtagcgc atcctcgggg
     6601 gagaggttgg ttagatcaac cgacaggccg tccatttcga cacggccatg tgggaatgtg
     6661 tggtgcagca tctcaccagc cctccgacat gacagcagcg cattcggcgc gataatcggc
     6721 gcatggagcg ggcagggcgt tggcctgtgg agcgtagacc agccaaccga tgaaaacgcc
     6781 gatggcgagg aaaatgaacg cgacgacaga caggacgatc atggtcgcca gagacccgcc
     6841 atcgtcgtag tcggggcgtt ggaagcggtc gaagtcggtc attggataac ctcccgatac
     6901 tcagcagagg gcagggtgat ggtgcgatcc cacggcggag gggtcagttt gatggccttg
     6961 gcggcgcgga gacgttccac acggtcaaga tcgcgcaggc agacttctgc gatcagtccg
     7021 gcgggaacgg cggcgggcgg gggaaatggt gtgtgcattg cagggatttt tcctctcact
     7081 aagcggccag atcggcaggg gcttcttcgt ggcctgtgag atgaatgtca catattgcga
     7141 caaacctgtc aatacaaaat gtcacaagtt gcgacactag cgagctgata tttgcccatg
     7201 ctatcctccc cctgccgggg atcggctccg gcgtagcaaa aagcccgccg gtgagggcgg
     7261 gcttcatgta gaggatcgag atgttcgaca cccagaagtg gcgcgttcgc cgcctcaaga
     7321 tcgccttttg gatcagctat cgcatcttcc gggtgccggt gcagatcggg agcggatacc
     7381 tggactagtt gacaccaaag tcgatcatgg tgtggctaaa ggtggtgaac accaccgcct
     7441 tgtcttttgt atagtccaag gcgagataga gcgccgactt cacggccgcc ccgtcttcgg
     7501 tgttcaggaa cacgcatgac gtggtgcggt ccttcacaat gccgaagcgt cgaaacacct
     7561 cgtaaagctt ttggtatcgc tcagagtaag tggcatcata cttgatgctg aatgtgacgc
     7621 caatcatggc cgcctcctat gatgagaggc ccggcttgac gtggttcaca tgcgctgtca
     7681 taacagcact tgtgaattca cacttccacc gggccaacgg tgggttagat tggccgtaga
     7741 gtgctccaac actctgcggc cgttctcttt ttaccccttt gccggaataa caggcaacat
     7801 cagcatcctg tggccatgct gatttttaac cccaatatgt agtgctgttg cggattcatc
     7861 acagaatccc cggaggtaca tccgcccccg cttcccctca gtaagcgaaa agcccgcccc
     7921 acggcagtag ggacgggctt cctgatgtca ttgctgctac atcaccggca ttgattcccg
     7981 gggcaacgat tcgagtcaag aaaaagcccc ctgcaccgga gctgatacag gggccaggaa
     8041 gcatcgacgt gatacaggaa gcatgttcgg gcagaatcgg acagcgagtc aagaaaaagc
     8101 ccccgctgcg gttccagcgg gggaagagtg agatggatac ctgaatggtg caacttttgg
     8161 gtcgcatgtg tcgatgagag agtcaaggga agcccctgcc gggaaaccag aagagccgac
     8221 aggggcaccc gcgcaggttc ctcagcgcgg ataagggaaa cgcgcggtcg gcgagggggt
     8281 tccggagtga agaagccccg ccggagcggg gctgggcgtt accgcatgtt cagctgcgtt
     8341 cctagaaggc cctcagaatc gttgcaatcc atagtgccaa tcactatgtt gatggcaagg
     8401 attgggcttt tcccggtcga ctagggggct ccggcatgtc tggggcctcc tcgttcatgg
     8461 gaatgtcttc cgattcctga ttttcggggc gatgatatcg aaagccctgt tggcttgctg
     8521 agggcgcagc acatttatcg ctataggtct ggccgtcagg tctgcgagtt gcaaaccaac
     8581 tgagttctct gatttctttg agaaaattgg ttgaaaatca acatctccaa agtttcgatt
     8641 gacccaaccc cagtctcgtt ctccggcgac aaccctgcgg aattccagtt ccagatcccg
     8701 atcttcggac gggcccctgc actcgaatac cacgtgcgtt gtcttgttgg tctgctgaac
     8761 ctccctacaa aacagcaaga gccgctcaag acagaattgt aaggcgagcc tatatgggct
     8821 ccacggccga ggataccgcg ccacaagccc gtgcttgtcg atcaccgatg cgatgatctg
     8881 gaatggggca tcggccatga tctgggacag atcggacatg aaggccgctc tgacgtttgg
     8941 atccgtgcgc agaaaagcga agtcgccctt agttttccga atttcgtgct cgtgaagaac
     9001 gatggagtcg tggccccaat acttgaattt gagcccctga accgctggga tgatcttctc
     9061 acaatagtcc ttcttcttga ttacacaaaa tgccagcgag aaggccggga actccgggtc
     9121 gatggaggtg aggctgtggt cgccgctctc gtcaacaaat acaatgtaat cagaatattc
     9181 cacgactatg cgcccctcac cctctctgcc gcttccctga acacctcggc cacggcgggg
     9241 tgcgctcgct cagcctgatt cagcatcgcc cgcgccgcct cagcacgccc ttccggcgtc
     9301 gccagtagcg ccgttcccat gttcaccaac gtatccagca gcgcggcgcg caaggcttcc
     9361 tcagcggttt gttctggccc gtttggcatc gtggcttctc ctatgctgcc tcctgctatc
     9421 cctttagcca ccttcgcatc ggcggaatct tgcctaacgt gtcctgatgt tctctaattg
     9481 ttctcgaatc ggaagggagg ggtgaggatg gaagagagaa tgatacgggc gttaagggcc
     9541 atgtcagagc aagaccgcat gctcattgat cttctggctc accgtcttga ccctttgcgg
     9601 cgagagcctc cgcaatgcga agaagggcat ccgcatcttc gcccggcagg cggcgtaaga
     9661 tacccacaat ctgcctttca cgaggatcgc tctcaaacag atcctccggc ggaaccccca
     9721 acgccgcagc gatagcattc aggcgcacag tattcgctgg ccgcgtctca gcctcgatca
     9781 tcgccagctg tgagcgcgac aatccagcct tcgcggccag gacatcttgg gtccacccct
     9841 tatctttgcg caactttttg attcttaacg ccatagggcg acgatagaac gaccaaacgc
     9901 caaaggcccg cccgtaatgg cgacaatttg gtgctctatc cgttgacatg aatgtcgcaa
     9961 tatgtgacat aatcgatcac atgagcaccc tacgcgacta catcaagtcc cagccgagaa
    10021 aatctcgcaa agagtgggca gattgcttcg gtatatcacg cccatacctc tatggcctca
    10081 tggaggggac gcgtcacccc agcctagatg tggctctccg cattgctgat atcaccgagg
    10141 gggctgtgcc ggtcatggct tggcccaatc tagcggcggt gatccgcgcc gccaccccca
    10201 cccgtcaacc ccgccagccg aagcgaaagg ctggtgtggc atgagcatca ccagacagac
    10261 tgacgaacgc gatctgctga tcctctcccg agcctatgcc ggtgagactc tggcagccat
    10321 cgcggactcg cttggcatca cgaaagagta tgtccgcaca atcgcgcggc gcgtgcttgt
    10381 ggctgatatg accgagagcg gcgagcctga gagcgtcgtc cgcccggcct atccatgggc
    10441 gagggtgtga tgacatggcc cacgcccctc atcgctgtgg ccgctgcggt gcaccggctt
    10501 gctacgggtt cggtccccca ctcggccacc cagaccgagg ccgcatctgg gcctgcgcag
    10561 atcaccggga cgccgccaga gaatggcatc agcagacgta tcacgcccga cctgacggcc
    10621 cgcgcttaca ggctgcacaa ccgcaagaag gacgccgcag agcggtatct gcggaagcat
    10681 cagatcctcg acaagggagc ctgatatgat cctgccgtct atcacgatgc cgtggcctga
    10741 tccgccactg tggccgaaca gccgcaaaca caggcaggtt gtcgccgcgc atcgcaaaca
    10801 gcagcgtgcc ttggcctatg gtctggccgt ggagaagggc atgcaccgcc tgaacgtccc
    10861 cgagggcgtg atcaaggtaa gcctgttctt ctgtccgccc agcctgcgca gcttcgacac
    10921 tgacaacgcc gttgcagcca tgaaaggcgc aatcgacggc ctggcggacg cgctgcacat
    10981 caatgaccgc tggttccagc ctgtcccgta tcgcggcgag aaatgccggg atggcggggt
    11041 gctgatctat gccgaggcga ccggcgagac gtggaagggc atcggcgctg tggcgctgtc
    11101 cctcgtcaat gaaactgccc ggcagcgcgg gaacgctccg ggcaatgacc gccagtaagt
    11161 ggagtatgac gatgcacaat catatcaccc ctgagaggcc cgggcaatga ccgctgcctt
    11221 tcctcccagt tcatctgccc atttctcgcc agaagccgaa cagcagatcg tcggcgcgct
    11281 gctggacgga gccagcgggt tctcactgat cgcgcgcaat ggcggcatag acctgttcgc
    11341 tgacccgctg caccgcgaga tctaccggac tgtcgaaaag aaggcgaacg ccggagaact
    11401 ggtcagcctc attaccatca aggccgcaat ggaatcgtgc ccggttctgg cagaatacgg
    11461 cggtcctgca tatctggtcc gcgctgccgg tgcctatctc ggtcatgcag ccatcggcgg
    11521 atatgtcgaa atgctgtccg aactcgcccg aaagcgtcat ctgtctcggg caatcgcaga
    11581 cgctcaatcc gcgctggcga cgggcgagga aacggctgat cgtgttgccg cccgtctaga
    11641 gactgccatc atcgcggctg agtccagtgg gggcagtcag aagccggtcg ggatgttggc
    11701 ggctgtcaca gcggcggttg agcaagcccg tgcggcctat cacggcgaaa ctgacgatgt
    11761 ggtaaagtcc ggcatccccg ctctggataa gatcgtgccc ggattttacc ccggtgaact
    11821 gaccctgatc ggcggccgcc cgtcgatggg taaatctgcc gttgcccttg ccattgcact
    11881 caacgtcgcc cgcgccgggc acggcgtggc aatcgcgtca ctggaaatga cccccgaggc
    11941 gatggctgcc cgtgcgctgt cggaggcaac tgcacacgcc cgcaacgctg ttccctatac
    12001 ctcgatgcgc cgtggagaca tgacagaggc ccaatttaaa gcagtcgtcg aagaggccca
    12061 gtttgttgcc aagctgccga tcacgttcct gccgcgcgcc tatgcggatc tgggggcgct
    12121 gatttcaggc gcaaggcagg tccttcgcgc gacccagaac ctgcgcctgc tgatcatcga
    12181 ctacgcccag ttgctcaagg cagacgggcg gtcccgctat gacgaaatca ccgccatcag
    12241 catggctctc aaggcgctcg ctgtgtcgat gaatatacct gtcatcgccc tgtcccaatt
    12301 atcccggcag ttggaaaacc gtgacgataa gcgcccgcag atgtcggatc ttcgggagag
    12361 cggtcagcta gagcaagacg ccgacaacgt gatgttttgc taccgtccgg agtactacct
    12421 agagcgcaag aagcccgagg ccgacgaccc agaggcttat tccgagtggg aggccctgat
    12481 ggccaagcac cggcacgctc ttgagatcat cgtcgccaag cagcgcatgg gccagattgg
    12541 cacagcgcac gtcaaattcg cccccgccgt taacaagatt tgggaggatt aacccatgag
    12601 tgaaagtcct ttcttccaat tctacccgtc tgattggcta gccggaacgc gcggcctgag
    12661 tgccgcagag accggcgttt acatcacact ggttgcgatg atgtatgaag ccgaaggacc
    12721 gataccgaac gacgccaagc ggctggcccg tctctgcggc tctacgccag cagcgttcaa
    12781 aaaggcagta gatgggctga tcgagacggg caagttgacg ctcgatgatc gcggtttcag
    12841 caatagcaga gttgaaattg agatcaaaaa gcgaacggaa aaacgagccg ctgcatctaa
    12901 atccgcaaac gcgcgatgga ataaaagcca acaaaatcaa caagccgaaa atgcgaacgc
    12961 atcaaattcg caatgcgaac gcaatgctaa ccagaagcca gaatccagag aagaaaaaga
    13021 agaacctatc ggttcttcca aaaagcgagc aacaagattg cccgaggatt ggaccctacc
    13081 caagccttgg ggtgattggg cgctgtctca gggcatgcct gaattcaacg tcaggcgaga
    13141 ggctgatcgg ttcaggaatt actgggttgg caaggctgga aaagacgcgg ccaagctgaa
    13201 ctgggaggcg acgtggaaaa attgggttct caaatggctc gatgatcggc cccaggagcg
    13261 gcgagccgtc agcggcatga ccagccgttg ggggaaacta tgacccacct caccgccccc
    13321 gatcatctcc gtggccgcat gtcacgctgg acgccgcaag agctgcggga cgaacgcgcg
    13381 gcgtggataa tggcccgtgc tgctgaggga cgccagcaga acgatattgc cgcggctctt
    13441 gggattgatc ccagcacggt cagcacaacc ctgcacaacc gcggcctgtc aaagccgcgc
    13501 cccgctattt gcgccaatgg cgtcagttat gtgggtctcc gcctcggtcg actggcggat
    13561 ctgttcgaca gcctgccggg cgcggtcagg gagcaactgg ccggcgaagc ggctcggaag
    13621 cgcgtctcga tagcggacgc catcgcaatg cgcctcgcag cctctgggcg ggtcgcagaa
    13681 ggcccggaga gccgcccagc gggcgcagga gtggccgggt ctggttttga tagcgtctac
    13741 cgccagaccg ggaaagaagg ccactcagcg ggcgaaaaat cggaggtaag gaaatgaccg
    13801 tcatcgttta cactcagccc aattgccagc cgtgcgccgc cgtgaagcgg ttactgatgg
    13861 ccgagggcat tccgtttgag gaacgctctg ccgccgagca ccgcgattac ctcgccagca
    13921 tcggcgcgcg gtcagtcccg gtcatcgtgg acggtgatca ggtgatccac gggttcatcc
    13981 ccgatcagct gcgggcgctg aaccagtgac cgacctccac ccacccccaa gcaaacgcaa
    14041 gcggcgtatc cgcgcggcag agcgagaagc agcccgcaag gcacggcagg cagagcggcg
    14101 caagttgcgg caacagatca ggcagatcac gagggacaga tgaccaaggc gaaaacgaag
    14161 gggcagaaac tggccgagaa gcgccgccgc gcaatgttgg aggcggcccc ggtcggcctg
    14221 ccagagctgg caccgattcc gccgcgccgt aagcagccgc gccacaaggg tcggttcgtc
    14281 agggttggag aagacccgcg caaagtcgtt cttaacaaaa ggtgccggga tatgggcatt
    14341 gcagaaaacc gtgataaccg gcgtctcatg tcgcttccca tgttggagga tcacgcgggg
    14401 caggtgatct atctggaagc caaggcggat gctgatcgcc tttggcagac gttttgccgg
    14461 ctagataagg ttgacgcggt ttatcatgcg cggatcctcg ggcggtctcg tcacgcaaaa
    14521 tgtggcaaga tcgaatttat gccggaacgg ttggaatctc gcccagacga tgcagcagat
    14581 caccgtagcg acgaagagaa gcagcggagc gccgtgaata actggatgcg ctggcatgga
    14641 tatcttgggc acctcactgc cagtgagcag agcgccattt gggacggcat atacctgcgc
    14701 tgtgagatgc ataaaggtgg caagccgacc acgcggggaa gggcgtttgt tgcggcgttg
    14761 cgcatgctgc atgtcgtttc aagtcgcggc aaatagggcg ttgactggcg gcgatctttc
    14821 ttctaccgtg attacactgc gtggcgcgcg agttgcgcgg tgacaggccc ggttcacgcc
    14881 gggctttttg attccgctct tttctcggct catcgcgtgc ggtgaaccga gatgagcgcg
    14941 gaaacagcgc agtcatacaa gtccgggctg cgagacccgg ccgggaggat ggcctctctc
    15001 gccgcgctca cattcatccc cctgcgcgcc acggctcgca gacagcccgc cctcaccggc
    15061 gggtttcttc atttcagccc gtcgctggac cgcctgcctg agcgttcggt tcggccatca
    15121 tccgcgacga cgacagcgag catcgctggt ggatatgcgg gccggtcgcg gtctgttgga
    15181 ggtagagaga tggtaaagcc cggtaagggg tcgggcgcag aggtgaacca tggcagcgcc
    15241 taagggaaac aggttctggg aggctcggtc atcgcacggg gctagtccga aattcgaaca
    15301 tgcaaacgac ctgtgggatg cgtgcctgga gtatttcgaa tgggttcacg cgaaccctct
    15361 gcaagaatcg aaagtggtgc aatcgtcggg gaagccgaag gtcatcaccc taccgaaaat
    15421 gcgggccatg acaatcaacg ggctgtgcgt ctttctcgat atagaggaac ggacatggcg
    15481 cttgtggcgc gccgagcgtg aagatttgct tccggtcatt acgcgcgtgg agcaaatcat
    15541 ccgcgtgcag aagttcgaag gcgcggcggc cgacctgctg aaccccagca tcatcgcccg
    15601 tgatttgggg ctggccgaca agactgaact gactggtaag gatggcggcc cgatccagac
    15661 ggttgacccg tccaaactca gcacggaagc gctgcgggaa ctgatggggg ccatggatgc
    15721 gacccctgac actgacggaa gctgatcgtc tcgccatcga gcgcgagctg tgccgccggt
    15781 ctctggccga tttcgccaag ctcgcatggc cgatcctcga acctgcaact ccgctaaaat
    15841 ggggatgggc gctggacgcg atttgccagc atctcgaagc ggtctcggac ggacggatca
    15901 accggctgct gatgaacgtt ccgcccggca cgatgaagtc gttgctgacg gcggtgatct
    15961 ggcccgcgtg ggaatgggga ccgcgcggga tgccggagaa gaggttcatc tcgacggcgc
    16021 ataagcaaga cctggctgtt cgtgacaacc tgaaatgccg ccggctgatc cagtccgagt
    16081 ggtatcaagc gcgctggcct ctggctctga ccagtgacca gaacgccaag accaaattcg
    16141 agaacgacaa gaccggcttt cgcgaggcga tggcgttcac cagcatgacc ggcgcgcggg
    16201 gggaccgggt gatcctcgat gaccctctgt cagccgacga tgcgaacagc caagcggcac
    16261 tactggcggc cgagcggacg tttctggagg ccctgccgac gcgggtgaac aacgaacaat
    16321 cggccatcgt cgtcatcatg cagcgcctgc atgaacaaga cacatcgggt ctgatcctct
    16381 cgcaggggct gccatacacg catttatgcc tgccgatgcg gtttgagccg gatcgacgct
    16441 gcacaacatc aatcgggttt acagacccac gcaccgaggt tgacgaactg ctgtttcccg
    16501 agcggttttc ggcggctcag gttgacgaat tggagcggac acttggcagc tacgccacgg
    16561 cgggacagct gcaacagcgg cccagcccgc gcggcggcgg gatcctgaaa gacgagtggt
    16621 ggcgatactg gaccgcgctg ccggagatcg aatggcgggc gatctacgct gacacggcgc
    16681 agaaggccaa ggaatcgagc gactacagcg tgtttcagtg ctggggccgg tccaaggcgg
    16741 ggcaggccgt gttgctggac cagatcaggg gcaaatggga ggccccggag ttgctggcgc
    16801 aggcgcgggc gttctgggcc aagcacaagg cggtgcaggg tctcggctca ctgcgggcgt
    16861 tcaagatcga ggacaagtcc agcgggacgg ggctgatcca gcaattcaag cgcgagggtg
    16921 gcgtgccggt gatcggtatc ccccgcgttg cagggcagga taaggtcacg cgggccatgg
    16981 acgcggcccc cagcatcgag gccgggcagg tgcttctgcc gcagtcggcc tcgtggttat
    17041 cggattttct ggctgaggca tcggcgttcc cgaacggcgc gcacgatgac cagctggacc
    17101 catcgttcga cgcagtcgcg gacatcgttc tgcggcgtgg tgagcgccgc gccgccgtga
    17161 tcaaaaccgg ctttttctga gggtgacgca tgtcaacgat taaaacgcgc catccggcat
    17221 acgacagtta cgcaccctac tggcggctga tgcgggatgc gttcgatggc gaggacgcga
    17281 tcaagcgcgc cgggccggcg tatctgccga tgaaatccgg gcatctggcg ttggacggta
    17341 cggagcagga gcgcgcttac gacgcatacc ggacgcgggc cgagtttccc gaaatcgtcg
    17401 cgccgaccgt gcgcggcgct gttggcgtga tacttggcaa acccgctaaa ttcgaactgc
    17461 cggcgagcat ggagcatctg cgcgaacggg ccacgctcga cggccagacc ctcgacgtgc
    17521 tgcaccgccg gatcgcgctt gaggtgatga ccgtggggcg ctacgggctg ctgccgtctc
    17581 tggtcgatgg tgtgccgtat ctggctggct acacggccga gagcatcatc aactgggacg
    17641 cgacggcggg cgaggctgat ttcgtggtgc tggacgaatc cggatgggtg cgtgaccggg
    17701 tgagcaacag ttggaacgag gtcgagaaat accgcgaatg cgtgattgat ggcggtcggt
    17761 ttgtgtcgcg cgttcacacg atgggcggcg gtgtggtcga ggacgacgag gcccggactc
    17821 cgcgtgggcg ggcgctggat tttctgccgt tcgtgttcgt cgggtctttg gatctgaccc
    17881 cggagccgga tgacgtgccg ctctatggcc tcgcgaaact cgctgtgcgg gcgtatcggc
    17941 tggatgccga tcggacgtgg gcgctgcaca tgacgagcga gccgacgccg tgggtcaacg
    18001 ggttcaacga cgcccagcag gccgccgagg acgggctgtt gccgcagggg cttggctctg
    18061 ccgcgctgtg ggtgctgccc gagggcgcag aggccgggta tctcgaattc agcgggcctg
    18121 gcctgtctgc gcaggctgcc gcgattgacg acacactgga ccgcgccgcg cagttcggtg
    18181 cgcaggtaat ccagcaggga tcgtccgccg agagtggtga ggcgctgaaa ctgcgggccg
    18241 cgtcgcagac agccacgctc acgacgattt cgcaaactgt cgccgccggg ttggaacggg
    18301 cgctgcgcaa tatcgcgatc tggaccgggg ccaaccccga cgaggtgatt gtcacgccga
    18361 acctggactt cttcgaccgg aagctgagcg ccgatgaggc tcgcgcggta tgggagggct
    18421 ggcagtctgg cgtgtatgac tggcggtctg ctgtagagaa actgaaaacg ggtggctggt
    18481 tgtccgagga cgcagacccc gacgaaatcg aggccgcgct gaaatccgag gatgacggcg
    18541 aggacgagat ggcggcgcta atgccgcagc aacgcgctga gggcgcgccc accaactagg
    18601 aggccatgac gtggctatca aatcgaccta cgcatcggcg gatgatatcc ccgaggcgct
    18661 gaaagacctg tattcggaag cccctgacgg gcggtttgtg ctggatatcg aggatatcga
    18721 cgcgcacccg aaagtccggg gggttatcac cgcgaacaac gagaacaagc gcaaggcgca
    18781 ggagcggctg gcgaaaatcg aggaatacga ggcgaaactg gcctcgctgc ccgaggattt
    18841 cgacgccgac gaatgggagc ggctgaaatc cggcgcgacc ccggacgagc aaatccagac
    18901 gctgcgcgat cagcacgccc gcgccatcga ggcgatcaag gcgaaagcga aggctgacgc
    18961 cgatgcgctg actgcgcaga tcgcggagcg tgacggctat atcgacgcca ccacgcggga
    19021 cgcggcgctt gctgcggcgc tggacgaggc cggcttcgac ccgatccaca agccgatgct
    19081 ggcgaagttt ctggccgatc agatcaaggt caagcgcacg gatgatggca agcgcgtggc
    19141 ctttgccgat accgatctgg gcgaggtttc gccgctggat ttcgtcaagg atttcgcggg
    19201 caaggccggc aaggcgtatc tggccaaggc caccggcccg gcagcgaccg gcagtgaccg
    19261 gcccggccat cgaggccagc cgcagggaga tttcggcggt tcgaaagagg atcgcaccaa
    19321 agccatcgcc gcccggttcc ccgaactggg ccgataaccc gctgccctga tgggtgcagc
    19381 ccgcgcgatg cgcgaccatc ccactaaccg ccgcgcaacg cggcacctgt cgagacagca
    19441 aatgaggtaa atcatgtctc tgagcgatat ggaggtgttc aacacctatt tcatgccggc
    19501 aaccatcgag acgctggcgc aaatggtgga gaagttcaac gcggcctcga acggcgcgat
    19561 tgtcctgact actgagggct tcgatggcga tttcctgcaa accagcttct acgctgcgat
    19621 tcagggcgcc cgccgccgcg tggaccgcta cgcatcgaac actgccgtca acccggttga
    19681 cctgacgcag gtcaagcact cgacggtcaa ggtcgcgggc ggtttcggcc cggttcgcta
    19741 cgagccgtcg cagatgacgt ggctgcgcaa gccgactgcc gagggcgtcg aggtcgcatc
    19801 gcgtttcttt gccgaggccc tgctgcaaga ccagctgaac accgccattt cggcgctggt
    19861 tgcggctatt tcgaaccaag gcactgccgc gaccgtggac gtgtccaccg ggtcgaatgc
    19921 aaaagtggtg gactacgccg ccgtcaacag ttcgcacgcg ctgtttggcg accactctgc
    19981 acagatcgtg gcgcaggtga tggacggggt gcaatatcac cacttcatcg gccagaacct
    20041 cgcgaacaac gcgaacctgt tccaggctgg caatgtccgc gtgatcgaca ttctcggtcg
    20101 cccggccatt gtgaccgacg ctccggcgct gttctcggcc gccgtgactt cgcccgcgac
    20161 cccggccaag cgccgcgttc tgtcgctggt gactggtgcc gcgaccgtcc acgatggccg
    20221 caatctggtg tcgaacatcc agaccagcaa cggcaaggag cgcatcgaga ccacgctgca
    20281 aatcgactat gacttcggcg tcggacttaa gggctatgcg tgggatgagg ccaacggcgg
    20341 caaatccccc acggacgccg aactggcgac cggcagcaac tgggaccgca ttgccacgga
    20401 tatcaagcac accgctggcg tgctggccgt tggtcttgcc tgataacggc gcgggcggct
    20461 tcggtcgccc caccatcgcc ctctgcatcg gcggggcgtc ctgcgttcac caggacattg
    20521 ctgatgcgct ggatttattc accccggatt tcgtcgttgc ctgcaatgat gcaatgacgg
    20581 tctggccggg gtcgctggat gcggtagtga cgctgcatcc agagaaattg ccaggctggc
    20641 ggaccgaacg gctggcgcga ggctatcccg acgcagcccg gtatctggcg cacggtgacg
    20701 cactgccggg ctggattgat ctggtcgagt tccggtttcc gggacagtcg aacagcggat
    20761 cgtcggggct gttcaccgcg aaagccgcgc tgatcgacct cggggcagac attgcggtgt
    20821 tagctggcat cccgttgacc cggacgccgc attttttcga cgcagaccaa tggcaggcgg
    20881 cgggcggata ccgcgaggta tgggccgcgc tgcgtcccga gtatcgcgcc cgcatcaggt
    20941 caatgagcgg ctggaccgca gagcatttcg gacgcccgga cggtgcgccg atcaggatcg
    21001 aggatcacac aatgccgaaa atggatatga ttgcatacga gccgcacccg gtcagcgccg
    21061 agcgcaagcg tgagttgaac gcgcagggct ataaggtgat tgacgcccgc tttgcgccgc
    21121 ccgccgctgc ggctgaacct gtggtcaaac ccgccgccga actgccgaca cgcaccgata
    21181 ttgcgcggat ggcgaaatcc gaggtggtcg agtggcttga agcgcacggg gtagaggccc
    21241 ccgagggcac cgttgccgat ctgcgcgccc agctggccga gatcatgttc acggacctgt
    21301 aatgcacatc gtctcgatca accgcgcgca ggggctggct gtcaccgata ccggcgtagt
    21361 ctgcgcagtg acacattggt tcgacgctga cggtgatctg actgatgacc gcgaggctgc
    21421 ggtatcgtgc gtcgctcccc tgccgaatgg gaaatgggcg gcggttgatc tgagcgagtt
    21481 cgagccggtg gaggtgcact gatgctgtcc tacatcgtcc ccgctgttac agcatccgaa
    21541 gcaacgtcct atctgtcggc ggcaggtata accgggtggc ctgtggctac agacgatcag
    21601 gaggctgcca ttatgcgcgg gcaacgagcg ctggctgcgc tttacaatgg ccgctggctg
    21661 accaaatggg aaaattccga cgccccggat gcggtgaaat tcgcgattgc cgaggccgct
    21721 ttggtcgagg cgaaaacgcc gggcacgctg tctgcggttg accccggcaa ggtgctgacc
    21781 acggctggca agctgtcgtg gacgatcacc aaggcgacgg ccaacacggt tacgggcaag
    21841 ctgcctgacg tgatcggcgg gttgctggct gatctggtgg caccgcgtgg cgcgaacgtg
    21901 ccgctggtga ggttctgatg gcagagaact ggacggccat tgccgccgaa gtcgcggcct
    21961 cgctggccga tgccgggcac accggcacgc tggtccgggc gacgtttact ggccccgaat
    22021 gggaccagca gcccggcccg gatgaacgca ctccggtcaa gctgcttggt gacagcatcg
    22081 cgctcgggtt gctcaccggc accgcaatac aggccggtga ccggcgcgaa ctgatggccg
    22141 ccgaaggggt aactccgacc cccgccgaca ggatcgaaat tgacggcgtg ggttacgcga
    22201 taattcgcgc ggagccttac gccccgggag gggtgccctt gttttttgac cttatcttgc
    22261 gacgctagtc cccgcgcgcc ttgtccattg cgccggttag ggcggcgctc agagtcatga
    22321 tagcaacggt cgcggcgcgc agcgcagtct cggcatgaac cgtctggccc ttcgcctgcg
    22381 caagctggac ccagatgttg cagagaagat cggacgcttc gaggtcggtt agcggaggtt
    22441 tttgcatcct cccaaaatag gagcttttgc acagcatggc aaagcggctt ccaaaggaaa
    22501 tactggacgc gctgagtcag cttgagccgc gcatggctca ggcaatcatc gaagcgttcc
    22561 agaacatgac ggacgctgtc gcccttcaac gggcagaggc cgcaattctg gccggggata
    22621 tggaagctgc aattgaggcg ctgaggatca gtcctgagtg gttcaccaga agcaacgaag
    22681 cattgcggca ggcctttctg gaaggcgggg caatcgctgt cgctgcgatg cgtgtccgcg
    22741 acccatacga cggtacgcgc tttgtgctgg gctttgacgg ccgccatatt cgcgccgagg
    22801 aatggatcag cacgcgttcg tccagactga tcgcggatat tgtcgaggat cagcgccaga
    22861 tggcgcgcga ggtgatccgt gccggggtgg aggctggccg atccccccgg caagtggcgc
    22921 tggatctggt tggccgcgtc aatcgggcga cgggtaagcg tgagggtggg tttatcgggc
    22981 tgactgcgca gcaggcgcga tgggtgcgca acgccgaagc acagatccgc agtatggatg
    23041 cgggctatct cgaccgggcc cgccgcgaca agcgatatga cgcgatggtg cgcaaggcga
    23101 tcaaggacgg aaagcagtta agcgaggcag acctgcgtcg ggtcgtctcg cgctacaagg
    23161 atcggctgtt gaaaatgcgg gccgacgcca ttgcgaggac ggagacgctg aacgcgctgc
    23221 gtgccgggcg gcatgagggc ttcaagcagc tgatcgacag cggaaaggtc cgggccgatc
    23281 aggtcgtggt cacgtggtca gcgacgatgg acggacggac gagggatacc catcgctcca
    23341 tgaacgggca gaagatccgc atggggcaac tgttcaccag cccaagcggc gcgatgttcg
    23401 aataccccgg cgacgtgaca catggcgcgc cgccggaaga gattattcag tgccgatgca
    23461 ttgcagaata ccgcatccgt tcggacctga tgcgatacga ggattgatta caccagatcg
    23521 tccagatcga catgaagggc ttcggccagc ttcttcagcg tagcagcaga accagctttc
    23581 ttgccacctt cgatttcggc gatgtacacg cggtttacgc cggatgcttc ggccagagcc
    23641 gcttgggtca tgccgcgaag atcgcggaac gcccgtaccg ggctttcgcc gcccagaata
    23701 cggttcacat attcggcggg gatcagctct tccttgccgg acgccagatc ggccatggcg
    23761 cggtcatatg cttgcaggtc ggcaagatct tctgccgccg ccagaaggcg gtcgtattca
    23821 tcacggggga tagtgaccat ctggttcatg gttgcctcct gtcagtcgta aatgccgcca
    23881 cgcggcccaa tttcgagaac ggccagcaca ttgccttggt cgtccataat cacgcgccaa
    23941 tcgcccaccc ggagcctgat accctcgcga cccttgagcg ccttgacgtt gttcgcctgc
    24001 gaagccgggt cggcagcata agcttcgatc ttagaccgga tcagcgcgga cgtgttggca
    24061 ggcatccggg agagcgtttt gcgtgcggct ttggtgtagg cgatctgctt catgcgtgta
    24121 gctatacgct acattgtgag ttggcgcaag aggaaagtag cgaatagcta catggattga
    24181 ggcggccatg tccaaaagct ttaccgtcca gatgcaggcc ttccgcgaca agacgaaggg
    24241 ccagatgaag gccgtgcttt ccgaaagcgt tcaggacgtt atcgaggaag cgcagagacc
    24301 gattgctcaa ggcggacgga tgccagttga taccggcaac ctgcgcaaca gcctcattag
    24361 cgaactgaac ggggtgcaga tcggcacggg ggcaacgagc tacacgcttg ccgccgctgg
    24421 catggagccc ggtgatattg cccgcttcgg ctggaccgcc gcctatgccc ttcggcagga
    24481 actgggcttt gtcgggcagg acagccttgg ccggacctac aaccaggcgg gaaagcactt
    24541 cgtggagggc gcggccgatc agtggccgca gatcgtcgcc cgcaacgtcg agaggctgaa
    24601 atgaagcacg cgcctgaagc ggcccttaag gctcgtctgg ctacgctggc gggtattccc
    24661 aaggcgtggc cgaaccagga cttcgactta cccccagtgc cgggggatgc ggccgcccgg
    24721 tatgcgtggg cttatctggc ctgcgagatc atcaggaccg gcaccagtga caccacgctg
    24781 aatgccgaag ccccggttgt tactggccgt ctgatcgcta cggctgtgac gctcaaaggg
    24841 accggcgagg ccagagccaa tgaaatcgcg gaacaggtcg cggcgctgtt cccaatgggg
    24901 gagaggatcg ccgtttccgg ctttgtcacc cagattacgc agccgcctca catccgcgaa
    24961 ggcatgggag atggtgccta ctggcgcgtc cccgtgtcga tccccttcca gacgttcact
    25021 tcgccctgac gggcatgaaa ggagtcaatc atgactgaga cgagcatcaa aaagacgctc
    25081 tacatcagcg ccaccccgcc cgcgaccaag aaccttgcgg gttatcaggc gctcacttgg
    25141 atcaaggtga cgggcgtcgt caccatcggc cagatcggct ttagccatgc gaccatcgag
    25201 gccccggacc tcgaaagcgg catcacgcag accctcaaag gtgctcgttc ggggaccgct
    25261 ggtcaggtcg cctatcgccg cattgcgagc gatgccgggc aggccgctgt tgcggcggca
    25321 aacgaaaccg aaagcgaggt agcgatccag atcgttgacc ccgacggggc gacttcggat
    25381 tactggactg gcatcgttca ttcgcacatg gacaacgagg ccagcgtgac ctcctacgag
    25441 ggttcgacct tcacctttgt ccccaactac gccaaagtcc gcggcgcttc ggagatcagc
    25501 tgatcatgga ctttactgcc tttgacagcc gtacggtggc cgatgagggc cgccctctcc
    25561 acctgcgcca cccggccacg ggcgaactgc tttgggatga cgggggcccg gctgaccccg
    25621 aaaacccgga cgaaggacgc tcgcgcccct gcatcgtcta tgtgcttggc accgagggtc
    25681 gcattgctca ggaagccttc cgcgaggcgg ccaagctgcc gaagctgggc gaggatgcaa
    25741 cgcaagagga ttaccacgaa cgcctttgtg tcaccgcccg caaactgatc gtcgggttcg
    25801 agaatgttga tcgcggagac cggcctgcta ctgcggcaga cactgactgg ttcctcgggc
    25861 ttaacatcag caacccgttg cgcggtaagg gccgtagctt tgccgagcag gtgctggcgt
    25921 ttgccggcga ccggggggcc tatttgggaa agcccgaggc cagcttgtcc gggccgcgca
    25981 ccagatcggc tggcaaaatg cccggccgga cggctgggaa aggacgcgcg gccaagacct
    26041 gatcgactgc ggggcggaac tgccccgctt cgataacctg gaccgcccgg atttgctgtc
    26101 agcactcgct tcgctgggct ttgcaacgcc ggtcggcatg ggcggctggg tgcctttgcc
    26161 ttacgcagag ctacgggcct tcgggcagtc cacgggccgc ctgaccaccc cgtgggagta
    26221 tgagaccgtc cgcgctatgt ccgaggcata tgtgacaggg ctggtcgaag gacgcgagct
    26281 gttgagcatc ccgccagtgg agaggggtta gtcgctgggt gcatatagcg cttgcaagca
    26341 agcatatgct tgcttatctt agaaagcata tgcttgcaag gacagcggaa tggaacagca
    26401 atccaaacaa tcgaagggcg gcgctgctag ggcgcttaag cttagcgcac agcaacgcag
    26461 cgaaatcgcg cgaaaggccg cccttgcgcg acaccagaag acagatgccg aggccgcgca
    26521 tcccgggatg gccttcgcta agtggcgggg aaagatagac ctcggcggag atgaactgga
    26581 tgtctacgtt ttgagcacag gtgatcgtgt gattgccttg cgtagtgcag taaaatctat
    26641 cgccaacgca gacagcggag acctggccaa attcatcggg gtttcaagta taaaacccta
    26701 tataaacaat gacatgatcc tggccgaact tttggagttc tctatccccg gaacgcagtt
    26761 caccggtcgg gggatgacaa cagaacattt tgaactaatt tgccgcggct atgtgcaggc
    26821 cctttatgaa ggagcgccgc tgactgatcg gcaaagagaa attgcaatta aatgtgccgt
    26881 ccttaccgca gggttgacga gaaccggatt ggacgcgctc attgatgagg ctacgggcta
    26941 ccaatatgag cgtgcagaag atgccctgca agtcaaactc agagcattta ttgcggagga
    27001 actgagggct tgggaaaaga cattccccga cgaactttgg gaggagtttg gcaggctaac
    27061 gaactgggca acgcctttgc agactagacc taagtggtgg ggaaagcttg tcactgaact
    27121 aatctatgac actttagatg aggatgttgc taagtatctc aaagaaaata agccggcacc
    27181 cggcgttagg tggcatcagc agctcactga caatgttggc gttcggcaac ttgtttcgcg
    27241 gtgctacgaa gtgatcggaa tggcaaagac ctgtgacagc atccacgaac ttcgtgaacg
    27301 ggttgcgcac cactatggca aacagccagt ccagctaacg atgtttctaa agcctccaaa
    27361 gtcttagttg gcggaagcgc gctcgtcgcc tgaaccgact gaaatcactg ccaactggcc
    27421 ccgcctcgcg cggggtttca tctcaccccc aatgaaagga aactgccaat ttagcccttc
    27481 ttcgcctgtt ccgccagaag ccgtgctatc tcggcagcaa gttcgctcac ttcggggctt
    27541 ctggggcgca gaccgaacac cccgcccatc tgcggcggcg ggtcggcggt ccagaatgat
    27601 tgctcaagac gggagacgat ctccgcgttc atggagcggt ttgtatcgtc aagcgcacct
    27661 gtcagtttct cgtgaagctc acgaggcaac cgaagagtta tgcgtatcca gtcatcttgc
    27721 ttagccatga tgcggcccta gcaccaaatt agggtcgcgt cacccgattc cttgttgaca
    27781 ctgaaatagg gtcacactag tttggtgtcg tgaaaggaga agctatgaac gcagaagtgc
    27841 gcatgacagt ccggctcccg aagtgggcag tggatttctt agacaaggtg ggtgaggaaa
    27901 acttcaccag tcggaacgca gagatcgtcc gttctgtgaa ggagcggatg gaggcagcgg
    27961 ggggcgcgtc gccaaactca acccccgctg ccggaagtga agccgccgcg cgctaacgcg
    28021 gcaaacctca acacgctgat agctagagaa agaatcagca tgctggacaa tcatatgacc
    28081 ctcatggagc ctgcgggcaa gggtctcatc tacaacggga cgttggtccg cgacaaaggc
    28141 gagatgctgt cgcttaccga catgtggaag gcggcagggg ccgacccgca gcaagcacct
    28201 gcaaagtggc gcgccctgcc ttcgacgcag acgttcatcg accacgtgtc cgatattgtc
    28261 ggaaaatccg atattatccg ctccggtcgc ggtcggacgg gggccacctt tgcccactgg
    28321 cagatcgcca tggcctacgc caagtatctg tcgcctgagt tccatatgtg gtgcaactcg
    28381 gtggtccgtg cccacatgga gggcaccaaa gcccccggca tccctgccga cacgctggaa
    28441 cagatcgagc gtagcttcgg catcatgcgt atggtggcgc ataaggtcac cgaaatcgaa
    28501 aagtcactgc cgggcatcgt cgccaacctg atcgagccgc ttgtcgctgc ccgtctggct
    28561 gaaagcgccc tgttgctgcg ctcaggcagg acggcaaagc agatctacga tgcccatggg
    28621 cttccgcccg gcatcaaagg catgatggtg tggtttggca atcgtcttgc cgaaggtggc
    28681 tgcctgcttg aagggcgcgc ggatcgtggc gagaaggcga tccgactttt cgacccggac
    28741 aaggcagaaa cgctgctggg tctcggcctc ctgcacaaaa cgaaggtcta cgcctcggag
    28801 cggatgggcc agcgtcggct caaactggtg gaggcggcgg aatgacggat gtgaacatag
    28861 ccactgtcga tcagcttttc tccatcgcgt tgaaagcgat tgaagccgac gagatggagc
    28921 aacttgccgc tctggaaaag gccgatctgc atgcggctta caaggacttc aaggtccgca
    28981 atgggatcga tcatatcgca atcggcaccc ccgagtggaa tgcaatgatg gatgagacaa
    29041 agggcgagta cgacgcctcg gaagctgcgc gccgcaaagc gtataacgcc aagcgccggc
    29101 tgaaatcggc catcgcgcgg tatcgggcag cctgaaacca agcggccgga ctggaagcac
    29161 caccttcccg cccggcctaa ccccaacagt tctatcgtgg agaactatca tggcttctgc
    29221 caaatctaat ggcacgtccg cacaattcaa ccgccgcgcc cttctgaaag cccttcctgc
    29281 cgctgctgtc gcgggcgctg tgcctgcggt ggtggtcaag gcagctgcac aggaccctat
    29341 gatccgtctg tgtgagcaat acattgaggc gtttcacgtt tgggaaaatg cgaccgagga
    29401 accgggcgaa ggtggctttg acggccccct tactacggcg attggagcag agaaagatcg
    29461 tctgcttgat ctgatcaaag aaacacccat cgaaacagac gcaggtttcg cagctttttg
    29521 tcgtttcatt gcggtggata acttcatcag cggcagtgga gactggccgg acatgcatct
    29581 gtggcagtgg aacaagatcc acgcatgggc cgaagcccgc gcgctgatcg gctgacaacg
    29641 aaaccgtcgc atcggcggcg tggcgggcgc gggaaactgc gctcgacaga acgatgaaaa
    29701 gactcgcaga atcggcatca cttgagcctc aatgtgtgaa agcatggagg ttcacggtgt
    29761 cagacgacca tttgagcaac gaagtttccg tctctggtga aatgactgac acaggcgtta
    29821 aggctggcgc caaaagcagg gcggtcgcat ctattgatcg ccttgtcggt gccgcggtgg
    29881 acattggcag cgcctatctg gagggattcg ccgccaggaa gcgagccaag acggacgggg
    29941 aggtttcctt gatagaagcg gcagcagatt atggtgttca gaagatcggt gcatcgcctg
    30001 agctggccca acgtgccttc aatcggcatt tcaggaaggt cctcgcgcag caagagaaca
    30061 tcgaagcggt tgtcgaggag gcgaaagtcg atctcataga ggggcggcag gactacgagg
    30121 acatcgaggg ggcgatgtcc gaggaattct tccaccgatt tgaagagtac tcggcgtctg
    30181 caaacaccca ggagcttcgt catcgatggg ggcgcgtgct tgctgccgag atccggcggc
    30241 cagggacatt ttcgcagaag gttcttcgtg tggtcgatga attggataga gatacggccg
    30301 agttgtttga gcgcatatgc catttcaggg ttggtccagc cttatacaag ccgttaatgg
    30361 agcagcttaa gttcaaggaa acatccgcct tggtatctgc ggggctgttg gtagatccgg
    30421 gcgtcggcgg acagcacacg gtttttagcg caataaggca gcaagacggg gatgacttga
    30481 tgattggcgg caccgattcc ttattatttg gattcgcaaa gaaggacctg gcagaggatg
    30541 tgccgagaga tcaactcgcg atgaacaaag atcagattgg cgtaccggca tatgtactca
    30601 ccgacgccgg ccaagcaatt tcaacgatcc taccggaaag atccgaggat cttgtcatcg
    30661 agtacgctcg ccttttggca aagcacgtca aaggtggcgc gctgatgttg cttcgccctg
    30721 atggtagagg cagcctcgtt catgtcggga tcgcacagcc ctcgaaataa cgtgtgcaag
    30781 tgaagcgccc ccgagagggg gcgttttgca caatcaggca tcaatgaggc atgacattgc
    30841 ggccagttct gtttcgccat catcaacgtg gactgacggg cgcgagtaag atccgccaat
    30901 tttaagtgga ccaccatggg tgataaatgt tgtccagcca acatatgcgc cataggtgtt
    30961 cttcgcgttc acctcaccgc atatcctgcc agatggtagg attcggaagt tcctgtattg
    31021 ggctgagaac gggtctttca ggccatcacc tacagcgtct ttgactgcct gaatgatggc
    31081 ttcgtcctta actttgattt cgcgtttgac cgtatcaact gcgaaatatt taaacatatc
    31141 accgagcgtt ggctcaaagc cgtacctttc ggcggctgct ttcagagcct ttcttgtaac
    31201 tggtcccatt cgaccgtccg gtttccccac atcaaggccg aggctgttca gctttgtttg
    31261 cgcgatgaaa acctcgccaa aggtttcggc cgaagccgag aatggcgcac aagccactag
    31321 cgctgccaat acgtatgatt tcatgttccc cctcgcaggt gcgtagatgt ctgatttcgc
    31381 aaaccttatc atgacagtgg atgcgtccag cctcaagcag ggcgagcagg cgctggacag
    31441 tctggctacc aaaggggcgc aggctgaaaa gattgtcacc aaaggccttc ggaatgtcgg
    31501 tgacagcggc aagcaggccg gtcgcgggct gtccgaggcc gaggctgcgg cgaagcgcac
    31561 cgctgcgggg tttgaccagg cggcacagca ggcgcggcgg gcggccaatg agacacgcgc
    31621 ggcagctggg catacgggca accttgtctc tcagttcaac gacatcgcgg tcatgatggc
    31681 ggcgggccag agcccaatcc agctggcgct gcaacaaggc acgcaaatca cgcaagttct
    31741 gaccacaatg ggcggcggcg tgggggcggt gaaggcgctt ggcggggcct ttctgtcgat
    31801 gattaacccg atgagccttg ccacgattgg cgtcatcgct ttcggatcag cggcggtgca
    31861 atggcttacc tcatccgggg aagccgccga agattttgag gatgcatttg accggctcga
    31921 tggggttatc tctggtctga agggttccat tcgcaccctg accaattccg atctggagga
    31981 acttcgcgcg aaatatggcg agatcaacgc tgaactgctc acccatatcg agcggctgaa
    32041 cgaaatcgcc aagcgggatg cgatgcggga aactgcactc gctatcggcg ccattcggga
    32101 aagtctgacc ggcgggtgga ttaccactga cgtagacgat atccgcgaga tgttcggtac
    32161 gacgaacgac aacgcacgtg aacttcttcg gttgatggag gatatcgaga aggccaacac
    32221 ggtcgaaggc cgggcggagg ctgtgcaggc gctacgcagt catatcgagg agacaaccac
    32281 ggcgtggatg aatgccgaaa gcgcagcagg cagcaactac gacgaaattg tcaagatgga
    32341 cgacaagttg cgccagatcg tccaccaaat gcagaaaatg cccgacgcgg ccaaaggcac
    32401 cacgttggaa gtgcagattc agaaccgaga gcttgagcgg gctctcgaat acggcggcat
    32461 ggtccgccag atgtgggaag atcgcgccac gtttgttgaa gaagaagtcg agaagctgag
    32521 ccaacaggcg gaaatgaacc gtttggtcgc tcagttcggt gcggacagtt atgctgtcac
    32581 cgtggcgcgc gtgcaggccg agcgggatgc atacgctgaa atggttgcaa cgacggtcgg
    32641 cgcaaacgag cttgctgacg cgctgatggc ggcatgggac ctcgccaatg gggtcgcgtc
    32701 tgttgatatg gagggcaata tcgctctcgc cacgaacgaa acctggacat gggctgacgc
    32761 catggcaggt gtgagggctg aaatcggggc catcgcgtcc gcgcttgcct ccatgggtgg
    32821 gggagccatc gccaatgcgg ccaagtttgc tgaactgacc gctttgcgtc agggccgcac
    32881 catcgcggaa gcagcacgag agggtcaacg gctccagatg gaggctgagt tcacggcccg
    32941 cgagcggcag gcgggaacgt gggtcgaaaa gatgctcatc aagggggaaa gagcgcttgc
    33001 tgagcgcggc tttgagcttg acgctgaact tgacgaagcc cgctcaaacg cgagggagcg
    33061 cgaacgtgct gccaaccgga agggtcgcgg gggtggccgg ggaaaaggtc gcggtggtcg
    33121 tcgcgagcgc gcgaacgaat acgaacgcag cgtccatgac attcaggccg agaccgaagc
    33181 ctttctccgt caggctgatg ccattgcgaa ggtgacgact gcgggcggag actgggagcg
    33241 ggcgctcgcc atcatcgagg aagaacagaa gcttctgaat gcagcgcaaa aggccggggt
    33301 tgagctgacg ccacaggtca cgcagagcat ccgcgagatg gccgaggcgc atgtcgatgc
    33361 cgaggacaag ctggaacgca tccgcacggc caccgagcgc gggcaggatg ccatggaggg
    33421 cttctttggg tccatccttg atggcgtgga cagcgcccgt gatgcactgg tgcagctgct
    33481 tgagcagatc gcgaaggttc agttcgccaa gggtatgatg gggctattct ctgctattcc
    33541 gggaggatcg gctatcatgc aggggatcgg ggggctcttg tcgtttgatg ggggtggcta
    33601 cacgggtgac ggcgcacgtt ctggcggtct cgacggcaag ggcgggttcc tcgccatgct
    33661 gcaccccaat gaaagcgtct atgaccacac gagggggcag ggcggtggtg ctacgaacgt
    33721 ccatgtcact gtaggcattg accagagcgg caacctctat gtccgcgaga tcgcccgtca
    33781 ggaagctgcg cagatgggtc aggcggtcaa cgatgcgctt ccgggtcgca ttcagaagta
    33841 tatggctcaa cccaggtgga gataatggcg ctggcagatg tctatcccct cgcgttcctg
    33901 tctgacctgc tggagcccag caattgcatg ttcagcctgc gccggtttga tgagcattcg
    33961 ggcagcggcg atggccggtt ctggaccgcg cagatggccc cgccgctctg ggaggtcagc
    34021 ctgacgctgc ggcctcgccc tcgcggcaag gcggccgaga tcaatgccaa actctgggcg
    34081 cttgagggca cccgcagggc tttcctgttc gaggatcgtt catatggccc tgccgcaggg
    34141 caggcggctg gcaacggagt cacagtcagc agcatcggca ctgaccgggt gtcggtggcg
    34201 ctgacagggt tgccggcatc ataccgggtg accgctggtg atcgcatgag catcgctttc
    34261 ggttcggggc ggcagttcat ggccgtgttc gctgaaaccg tcacggcgaa cagcagtggc
    34321 accacgggcc agatcgcgat ttcgcccgct ctgccgtttg gcgtcagtgc gggcgctgcg
    34381 gtggtcatgg atcggccccg gctcaaagcc atagttccgc cgggcggcta cacgccattc
    34441 acggactacc ctgggggcat ctctcagggc gcctccatca ccctcctgca gaagccatag
    34501 ccatgaagtt tttcgacgct ggattagccg cggcgctgga aggtgcccgc gatcagggta
    34561 ttgcgcccgt gtatttcttc tgggtcaagc cgcgcgaccg cgacacgggg gcggagacac
    34621 cgttggggtt ctggaccggg gatgaggata tcagcatcag cgctgagttg cccggtggcg
    34681 gggcacagac ccggacctat ctgggcggct gcaacctctc catcgaggga ctgcgctaca
    34741 ccgtcgatct gaacgactat ccggtcacgg tgacgctgag ccagatcgcg gatgcggcgc
    34801 agcattttgc gcgcgggctg gacccccggc ttgcctattg cgagatccac gcgaccagca
    34861 tgcgcggggg cgcgttcgtc agtccgccgc agttgcagtg gatcgggatc atcgatgagg
    34921 ggccgatcag cacgccgcaa tacggcggtg atggcgggat cagcttttcg gtgcgctctg
    34981 agctgatggt gcagctgacc gcgaccaatc cggcgaaatc ctcggacgca catcagaaac
    35041 gccgcgcagc cggggaccag ttttgcaaat acgccagcac cgtcggcagt cggcaggtgc
    35101 agtggttcaa gaaggggtga agagatgaaa cgcagacgat ttttcgggtg gatgtttggg
    35161 gtcgcagtgg cgccgattgc cgccgaagct gtcatcgccc cggcgggcac ggttaatcag
    35221 gctggatcag acctcatcgc gaaatgggcc gtttctgacg cgcgcatcaa agatctggat
    35281 atttccggga ttattatttg ccccagtcaa ggcgtccggt gatatcgcgc acgccatttc
    35341 gggccgcctc gcaggcggag gcgtccgccc catcgaatag cgggtcggcg ttagctagtt
    35401 gagccagcaa agcctcttcg acctgtgaaa cgaacgcctg agggtcggcc ggattggcca
    35461 gcttggcggt tacagacagg atcgccctga tcgccatgcg gttcgccaga atttcagccc
    35521 gcattatatt gcgttgttca tctgacatct gattctccat cgttgtgttg caatgcgatg
    35581 gtgatccagc gccggggctt gagtcgagtc ccggcgtttt tcaattcaat ggagaactcc
    35641 atgaaacgca gaggttttct cggcgcactg cttggtgttg ccgtcgctcc ggctgccgct
    35701 gtgcgcgcgg cgcagagcgt tgagacagtc agtgccgttc ctgtagcaag cggcgcaatc
    35761 cttgccgaca gggttatact tggcaggctg ccggccctat cggtctccat tgaccgctac
    35821 gcaatcgtca cagagccgat cccccatggc acagtaacaa aagcaacctt ctcgtcggtg
    35881 gttggggggt cgaaatgacg ccatccctca cccgcctgcc tgactggcgc gcgcgcttcg
    35941 cagccgagat ggaccggcaa cggcgcgatc cgtttgcatg gggcagtcag gactgcgccc
    36001 tcggcctcgc tgcgggggcc gtcgaagcca tcacggggca ggacgtggcc gccagatggc
    36061 gcgggcgcta cagaagcccg tccggcgcgc gccgggcgtt gcacaaggcc gggtttacca
    36121 gcctggccga tctggtcgcc tcgctcctgc cggaaattgc ccctgccttc gccaatgtgg
    36181 gcgacattgg cctgatcgag gctgatggcc cgctcaggca ggcgctctgc gtcgtggacg
    36241 cctcgggcct gatcgtcctg accgaggccg gtcacggccg ccgcccccgt cacgacatga
    36301 tccgggcatt caaagtcgga taagacatgc tgaaagttct cgttctcgcg gtgatggtcg
    36361 ccaccatcgc cgggcctgcg catgccgggc cggtggctgc tgccgttgcc tttgttggca
    36421 aggcgatggc tgcgggcggc atcattggtg cgctgacccg tgtggccatc ggcattggcg
    36481 ctcagttgct ggcctccgcg cttgccaaag ccacggcgca gaagcccaag gtcgatgttc
    36541 ggttcgagat gcagttcggc gacgacacgc cgctcgacat catcgtgggg gactatgcca
    36601 ccgcaggaaa gctcaaatac ctcgccagct ggggcaagaa cacgcggttc gtcaccgagg
    36661 tcatcgaggt ctcggccctg ccgcagccgg gcttgcaggc gatctgggtc ggggacgaaa
    36721 agggcgtctg ggccaatgac aaacgctggg ccatcaaccc cgcgaacgag cctgtaggat
    36781 cggtatcgga tcagatcgag tttgataccg tgccgtcagg gtggcttgat gtcgggcggc
    36841 ctctgtcgaa cctgtcggat gacggcaacc gcatctacgt caagtgggtg gacgggacgc
    36901 agacggcggc agatccgttc ctcgtctggg cgttcggtgg cgatccggat tatccgtgga
    36961 ccgccgatat gatcggcacg ggcaaaagct atgccattgt cacgacgcgc tatgacgatg
    37021 acacgctgac cagcaagccc agctggctgt tccagccgca gccgctgccc atgtatgacc
    37081 cgcgcaagga cagcacggca ggcggctctg gcgcgcatcg ctggggcaac cgctcgacct
    37141 atgagccgac gcgcaacccg gccgtcatcg cctataatat cgcccgcggc atctatttcg
    37201 gatcggaatg gattttcggg ggccgcaacc tgccggcatg gcgcctgccg ctggccgagt
    37261 ggttcgcggc catgaacgcc tgtgatgcga ctgtgccgct ggctggcggg ggcactgagc
    37321 ctgcctatcg ctgcggtttg cagatcagcg ccgatatgac cgccgccgat gttctggagg
    37381 aaatcgggcg cgccgcgaac atgcgctttg ccgaggtcgg cggcatgctc aagcccatcg
    37441 tcggcctgcc gggctcagcc gcgttcgcgt tcagcgacga cagtatcctg atcaccgagg
    37501 ggcagagcta caagcccttc aatgcgctgt ccgagacctt caacgcgctc tcggctacct
    37561 accccgagcc tgacgaaaag tggtcgacca aggacgcgcc ggaatatgtg gatgcggacg
    37621 cgaccgctgc ggatgagggg cgttatctgc cgacctcgat cgcctatccg gctgcgccct
    37681 atcgccatca ggtgcagcgc ctgatgcgcg cccagatgcg cgattaccgc cgcatgcgtc
    37741 tgcaccagtt ttccctgccg cccgatgcct atgcgctcga accgggggtg gacatggtgt
    37801 cctggaccag cgagcgcaac ggctacatca acaagcaatt cgtggtcgaa gaggttgtga
    37861 aggcccccgg catgaacgtg ctggtcacgc tccgcgaggt ggacccgggc gattatgact
    37921 ggtccagcga attcgagatg cctgtgacca tcgtcacgcc ggtgacaccg ggtgtgtttg
    37981 tccagaccat cagcgggttt tccgttcagg ccgttgtggt gcagaactct gcgggcgacc
    38041 ggaagcgccc tgcgatccgt gtgtcctgtg acggcgatga gacgggcgtc agccagatcc
    38101 atattcaggc acgggtggca ggtaccagcg acatcaccac cgagaccacc cagccgttcc
    38161 tgtctccgtg gacatggtat ctgctggggg tggtgccgaa cacgacctat gaggtccgcg
    38221 cccggctgct atccgatctg acgccaaaat ctgactggtc ggtctggtat gaggtcacga
    38281 ccgcagatgt gggcggcgag ctgtccgagg aaatctacga ccagctgatc gagcagatgg
    38341 aggagactgc ctggcgggca ggggtgacgc ctgtcacctc tctgccggcg acgggcgagc
    38401 cgaaccagat tgtgatgctg atcccggacg ggattttgta tcgctgggat ccggtcgcag
    38461 gcgagtggac tgacgcgctc tacgcgggca ttccggacgg cgcgatagac gagaccaaat
    38521 tcgcgcaggg catcgagccg gtctcgatca ttgacgacgc tgatccgcta ccggcgacca
    38581 agcgcaccga ggtgatttac tggcagggcg atacctatcg ctgggacccg gccgcagggg
    38641 gctataccaa ggcgatcaag gccccggata tcgacgggca gctcattgcc gcccagatcg
    38701 ctgatgcggc tgtgaccccg gataaactgg cgacggtgcc gggccacaac ctgatgcgcg
    38761 atccggcgtt tgctatcgtc ggcgaatggc tcggcgcgtc tggcgcgtgg acccattcgc
    38821 ccggcaaatg gacggtcaat gctcttgggt cgggtggcca acactatatc ggcacgaagc
    38881 cgatcaacat cgtggcgggg ctacgttacc gtctgagctt cacagttcag aacatctctg
    38941 cggccaattc ggaaacccgg ttgcagctgg tgtggttgca gcctgatggg gtgacgcaga
    39001 tctcggtatc ccaaaccggg tggccggtta ccagtggcac ggctgcggat gtcaaatcta
    39061 ttgaggccga cgcacctgcc ggagcagcat tcgtacaggc gaacattcgg ttccggaacc
    39121 ggacggatgg cgggacggtc gaggtcactg cccctgaact gatccacatc aacagttcgt
    39181 cgaccattgc cgacgcagcg atcacgaccg ccaaaattgt caatgcggcc atcgattctg
    39241 ccaaactggc agatggcgca gctacggcgg caaagatcgc ggcaaacgca atcaccagcg
    39301 tgaagatcgc ggatgctgcg gtgctggcgg ccaagatcgc ggacggggcc gttaccgcgc
    39361 agaagatcct cgacggtgcg gtcacctctg ccaagattgt cgatgcagca atcaactctg
    39421 ccaaactggc ggacggcgca gccacggcgg ccaagattgc caccggggcc atcaccgaga
    39481 ccaagatctc ggatggtgcc atcagtacgc cgaagctggc cgccggggca gtcaccgccg
    39541 gtacgattgc ggcgggcgcc attcaggccg ggcacgtcgc ggcgggggct atcgagaccg
    39601 gacacattgc ggcgggagcg attaccgcag gtaagatcgc cgcagaggcg gtcggcgcag
    39661 atcagatcgc ggctaacgtt atttcgtccc gccacatggt catcggcaac tttgaaaaca
    39721 tctttagtgg atgggactcg gcagatacca gcccgtttat ccctcaggga tggtctggat
    39781 actggtcagc aacgacaacg gggttcggca acggacgtgc gatagtcata tcggctacgg
    39841 ccccgtcaat tgcctataaa atgcggccta tcccggttaa ccccggtgag cagtattacc
    39901 tagagtgcta tgtggccaaa agcggcaact gggacggaac tgctgcgaac tcaaaaatcc
    39961 gaatcgccga tcaggacgac aacctgatta cgggcatagc ctacgattcc agcgtccccc
    40021 attttaccgc tggcggcgtg aaacggacat ggacctacac agtcccggca accggtgtgt
    40081 cgtcactgct ggttgagttg aggaacgacg cgagtgacgg taacgcgtac atcactgggc
    40141 tgacgttccg cttgcgcaac gccggggaac tggtggtcga tggtgcaatt acgaccgaca
    40201 agctggccgc aggggcggtg gaagccgaca atatcgcagc caacgctgtc accgcaggca
    40261 agatcctcgc cggggcgatc cagacggctc atatcgcggc aggggctgtt caggccggca
    40321 acatcgccgc tggtgcggtc gaggccgcca agatcgcggc gggggccatc accaccgaca
    40381 agctggccgc gctgtctgtc accacggcca agctggcagt gggggcggtc gatgcggaca
    40441 ggatcgcagc caatgcggtc acggcaggta aaatcctcgc cggggctgtc gagaccgata
    40501 agctcgccgc gaatgcggtg acctcggcaa agatcctcgc aggggcggtc acgactgaaa
    40561 agctggcggc aggtgcggtt gaggccaata atatcgcagc cggcgcgatc acatcggaca
    40621 agatcgcggc caatgcgatc acggcgggca aaatcgcagc cggggccata ggcgcggacc
    40681 agattgccgc aggcgcaatc attgcgtcca agctgatggt ctcggatttt tcgaacctga
    40741 tcgtcaacaa ctggaccggc gggagtttcg acggctgggg tacgaacggc tcggtcagca
    40801 ttcagaaccg cacggatacc gtgttcgtcg atgccggtat tgccggaaat atggcattgg
    40861 tggtcggggg cgacgcgtgg ttgcggtcgc ctctgtcaac agtatcggca ggcgaacagt
    40921 attactgcga ggtctggttc cggcgctctg gcgtcgatac gccggacgga tttgcctatg
    40981 tccagatccg ctggaccctc aacgatggca gcgccggata tacggcggtc ggcagcacca
    41041 gttccggcgc tgttaccaag gtgtccggca tcgtcacggt gcctgcaaac gcggtggatg
    41101 cgtcggtatg gatcaggcca aacgcgaatg gtacgacggg gtcagttttt gttgcgcgcc
    41161 ctgttctgcg ccgggccggc agtggcgagc tgattgttga tggcgcgatc acggccaaca
    41221 agatcatggc tggtgctgtc acggccgatg ccatcgcggc cagcgcgatt gttaccagca
    41281 agatcgcggc gggcgcggtc accgcggata agatcacggt ttcgagcctg tcagcgatca
    41341 gcgccaacct cggcagcatt ctggtcgggt ccgccaatat cgctgatggg gcgattacca
    41401 acgccaagat cgccagtgcg gcaatcaccg aggccaagat cgccagcgcc gctatcacca
    41461 acgccaagat cgccaacctt tcggtcaata cgattaaaat tgctgatggg gcggtgacgg
    41521 ctcagtttgt tgcagaggcg gcttctgcgg tggtcaatag cggcaatatg accagctacc
    41581 tgacgctgaa tttcagtttg tctcaggcgt caacgatcct gttcgggtgg tcatatgtgc
    41641 tgacaattcc ggaggcgagc agcggcgggg ttgaaagtta cgtgtatctg gatggggcgc
    41701 aaatccctat ttcgcgggtg gcgctgctga ggggcaccag cgagggcggg gtcatcagcg
    41761 ctgacccgca tcgtgttttg tcggtgtctt tggcggctgg caatcatacc ctgcagatca
    41821 gagccgctat caccagtggg acccagaagg ccctgaatga catgtccctg ttcgtctgga
    41881 gggcctataa atgatcggtc aaatcactgt ctatgacgct agaagcggtc agatcctgcg
    41941 cactctcacg ctcccggttg tggccgatgc gaccgggcag cggatgattg acccggaggc
    42001 gctggcgttg aacgtcagcg acggcgaggc gtggatcgcg gggcgctatt cgtctcgtga
    42061 ttttgccatc attgacgggc agccagtcga tatcctgcca gccccggacg cggcacagag
    42121 ggaccgggaa gaggcaatcg cctcgatccg cgctgagcgc aaccggcggc tggccgcatc
    42181 cgactggaca cagatgcctg acgcgcccct ttccgaagat cagcgcgacg cctggcgggc
    42241 ctatcgtcag gcgctgcgcg acatgctggc cgactgcgat ccggacgatc cagtctggcc
    42301 ggaaatccca acctaaagtc agtaagagga tcagaccatg acggactata aaatcacccg
    42361 ccgcgaggat ggggcaactg cgacgatcac cgcgcaccgc tacgagcatg atggtgccgg
    42421 tgcgcggttt tacgatgagg ggggaaacct gatcgcatca ttcggggatc agcagattgc
    42481 ctcgattgtc cctgctgcca tcgtgtttgg tgatgatctt gaaccgtaag gcgcgtcgtg
    42541 cgctaaaagc acaaatcaga aaggagaacc cccaaatgtc agaagaactc attgcgtaca
    42601 aggccgccct ttccgaagcg caggaggaaa atcaagcact gcgcaatcgc atcgttgcgc
    42661 tgcgcatcac tgtcgaaaat ctctcggctg agctggccga atacaaagcg aaagccgaag
    42721 gccagcaagc cgagcctgcc gctgcctgac ccggcctcct gatggggcca tcgtgactaa
    42781 tgcccgccac tcggcgggct ttttcatacg aaggaggcgg gatgacgaat ggtagttctg
    42841 tgaaccagcg gcgcgttgga ggattgggaa cttctggctg gaatatcctc tatttttaat
    42901 gttcaatccg cttaactgat gcgccctgta ctgcgctggg gagttatatg acatacggtc
    42961 ttaaagagtt ttcggaacta cataagctat tgaaagaaaa gttaacggat gagcgtgggg
    43021 acccgctatc ctgccgcttg tacgagtgtg ctggcgcgag gggaagcatt gacttggtcg
    43081 acgagaatgg ttgcaaaatc gaccatcaca tagccgaagc ctgcaatatt gccggccaaa
    43141 taaagtcact aagtcgcctc ttgtctctgc caagatcgca tgtcgcttgc gctgatctgt
    43201 cagaggtgtt tctcatttat cttgatgttt tgcgcacgca cattcgcgcc gcttcagcct
    43261 cagaccgcta ccaggagtct gaggctgatg ctgttataag gcgatgggca ggctttctga
    43321 aacacccatg cgattacgtg ttcgcgcaca aatgcctgtt tagagattac ccagataccg
    43381 atccgccaac gattacaatc accagcagct ttctgaagga gtgggatggc ctcaacggca
    43441 cccaaaaaga taagaaaaag gctgaacttg ccaatcgcat tgttgcagtg caactgccaa
    43501 ctattgatga actgtcctct ttcttcgatg cttgcgcatc gcatttaacc gccttggtgg
    43561 acgcagccag gcgtgcaacc tgaaattttg agtgcgccat cacaccagcc tctgtgccgc
    43621 caaggcgata cagaggcagt gcagcagggc aagcgagagg cccagaagta caaaacagag
    43681 cggcaggcga ttatccgtgc acggaagctt gccgtacggg tgaacacgcc aaggtgagcg
    43741 cgtgttaact ccacatcagc caatcatcta atcagcccgc cactcggcgg gcttttctat
    43801 gcaaaggagg cggcatgtcc gatcccgatc ccggtctgat cgaggccatg aacaaatttt
    43861 tcggaggcgc ggcgacgacg ctgatcgccg ctcttgccgg gcggctgatg tatcacgcag
    43921 gggaggtgcg cgcgaagcga cggccgatct ggtcgcgtga tctgatctgg gagctgccaa
    43981 ttgctgtcgg catggctctc atcggtgacg gcgtgggcga gtatctggat gtaagcaata
    44041 cccagcaggt cgcaatcgtt gccgtgctgt cctatctcgg cccgcgtggt gccggggcct
    44101 tgcttgagaa atgggtggat cggcggaacg gctgatcggg cgtcagcgtc cctgcggcca
    44161 ttccgggggc cggaagccag agaggaacca gcgcattgcg cgcgctgcaa ccggattgac
    44221 actgcgtgcc gtagaccggg cgtcgggcat ttcccatttg cggatcgttt ggggggctgt
    44281 gtccagcacc gctccaagct cggactgggt taggcccagc tttcgccggg cctctttgaa
    44341 ctcttcgggg gtcattggaa cagcttgggc aggatggtca gtacggccgc cagcacaccg
    44401 ccaaagatgg tgaagggaat ccagaagcgt tcccggctga tcttggcggt ttctgcgttc
    44461 agcttcgcag tctccgcgat cagcttggca atctcggcgc ggaccttgtc gtcctgaatg
    44521 acttgctcgg cggtggtcat gtcgatctct cctttgctgg cgggcttcat tgcccatcga
    44581 caaggacaga tttagcgcca atggcgctag ttgtcaagag caaacatcag taattcgccc
    44641 cgcctcgcgc ggggcttttt catatcatgg agagagatac atgaccgcag tcatgaatgc
    44701 ggtgcgcgcg cgacaagcgc gttgcgctgc cttgggcttt tggcccggcc cgatcgacgg
    44761 aatcgacggc ccccgcaccc ggctggccta tgcagctgct caggatgcgc aggcggctaa
    44821 ggggctggcg ttccatcatc cgaccgggat cacccgcatc cactggcact ggactgcggg
    44881 gggctacagc ccgaacgctg ttgacctgcg atcctatcac gcgctgatcg atggtgaggg
    44941 caaggtgcgc tggccggtcg atctgaccac ctcgcggtcg cacactctca acgccaatgg
    45001 cggcgccatc gggctggcca tctgtgccat ggccggggcg caggagcggc cctttagctg
    45061 gggcaaggct ccgatcaccc ctgcgcaggt ctcggccctc gcgcgcgaga cggcacgcct
    45121 gtgccggacc tacgacatcc cggtctcgcg ctggtccacc ctgtcgcatg ccgaggtgca
    45181 gccatccctc ggcgtcgtcc aacgcgccaa atgggacatc acggtcctgc cgggaatgga
    45241 tggcccggcc gatccgatca ccgtgggcga ccgtctgcgc gacctggtcg cgcgcgagct
    45301 ttccaccttc tgaggagcat catcatgcaa tccatcatcc acgcggccgc cccgcacgtc
    45361 ctcgaactgc tcgggctggt catcaccggg atcatcggct gggcggcggc cgcggtgcgc
    45421 cggaaatggg gcatcgagat cgaggcgcgg caccgcgagg cgctgcactg ggcgctgacc
    45481 actgccgcgc agctggcggt caaaaatcaa ctcacaggca agcaggctct ggacctgatg
    45541 ctggaatacg tccgccgcag cgtgcctgac gccatcggca atctgcgccc ctcggccgag
    45601 gtgctgaccg atctggcgca agccaagctg gagcaggtgg tggccgagcg gtcggggctg
    45661 tcccccacag tggttgtgaa caacatgcgc gacgaaatcg tagcaagacg acgctcgtga
    45721 tgggccgata tcgcgattcc gatatcgcgc cgataacccg ccccggccac cgaggcgggc
    45781 ttttgcgttg cgcaaaatga ctcaccgcct gctcaacaaa agggcccgcg ccgggttgcg
    45841 ggagcggctt ctgaggggga aaatccgatc aaaaaaagcg gcgcaagcac cgtaaagttg
    45901 ggccgatgta tttctcgctg ccgagggacg gccctctggc gccatccggc agggtcagcg
    45961 cgtcgaagtc gattccgaag ccgatcaggc ggtgagaagt tccaaattgt ccggcacaag
    46021 caggcctggc gaggggataa gaacttcgcc ggcaacgcgt tttgtctgga cggagtaggt
    46081 aacctgaacg cggtgcagcg gccggctgcg gtagagggcg caaacctcgg gtgcctcatc
    46141 ataggtgacg atccatggac gatgaagcgc caagatgcac tggctgaggg cctcgtgatc
    46201 cgctgcgcgg tagaagctgg tgtaaagact cgatcctttg ttgaagtaag gtgggtcgat
    46261 gcagagcagc gtttggcgcg gcagcgtttc gtcggctcgc gccaagaagt ctagggcgtc
    46321 cattcgggtc agatgaatgc gccggcggta tttggcgatg cgggcaacgc ggcgcgccag
    46381 atcctcgcgg ttgaagcggc aatcgatctt gtagttgccg gactgctcaa ggccgccgat
    46441 cacaccagca cctttgatga tccccgaacg gtttgtgcgg ttcagaaaaa aggcggcgaa
    46501 gcccaagtcg agaggacagg cgagatccgc ggccaggtag atttcccgct gtcgtcgcca
    46561 ttcctcgaca gtgacctcgg ccgagagtat cttttcaatg aacgctgcgt tgtggttcag
    46621 cgctgaatcc cagaacgccc agatcgacgg gtcgatgtcg ttcaggtgaa tttcgctgac
    46681 atgaccacca taaagcaacc ccagcgcaag tccgcctcct cccgcgaagg gctcggcata
    46741 tgggcgtcgg tccaagtcgt tgatgcggag gatggtgctg acgagattgt agaggccggt
    46801 tttcccgcca gggtatcgaa ggggcgaaaa ggatctagcc attcttcacg atctccctaa
    46861 gtgtcgccaa gatgacagga cgaagcgttt ccatgtcgtt gatgagctgc ggagcgtgga
    46921 aatttgcggc tatcttgtga tgcttggtga tgttcccagc atcagcgatg cgctccaagg
    46981 ccttcagcgg tccgttcaac tccttgccgg tgccgacccc gaggctctcc aacttagatt
    47041 tctggtagaa atccttgaac gggaccaggt ccttccgacc gagagagcct gacagacact
    47101 cgaagaagga ccatgctccg atggcgagca gcggggtgtg atgcgcagcg ttgatggtac
    47161 aaatcgagta gtacaggcta gttagcttgg ccgcgccgat agattgcaac aagctggcga
    47221 tttcgtcgtc gtgcttgata ttcaccgcgc ctttcggctt cgcaggtttc ccctttggcg
    47281 ttgcgggtga atcttccttc tcaaccgtga ccggaaccaa aggctcggcc tctatccgct
    47341 caccgcttac gccttctatt ttctgaagga catttcgtgc atattcgttg atttcagtct
    47401 ttcggacctg tgaaccgagc gactttgtgc ccgcctcatc caaaagggca cgaagcaccc
    47461 tatcaaaatc gtccttaggc cgattccgca tcggatcgcc tgaactggaa ctaccctcga
    47521 tgccgagagc atccttgacg agtgcattgc tgagcagccg gctgaaatga gagattctgc
    47581 cctttcgatc ttccgacgag agcatcccct tccgctcggc atagtccagg agcgactgag
    47641 ccagcacgtt tcgatttccg ccgaagaagc gggtcttctg ttcggcatcc cacgacttgc
    47701 gcccacggcc gccttgctct ccgtcgtgga ttctcatcaa ccaaaggttc cggtcagcct
    47761 cgtcccggat caccaccgcg tcgagttccg ccggcgacac ccagccggcg gctgaggcgg
    47821 tgatcgaatc ccggatattt gcaggcgcaa ggtcgggatc gttcagcagc ttgagcgcgc
    47881 agacgcgacg attgccctcg gccacgtagt aggacgtgtc gtccccaagt tcctccgttt
    47941 catcgacagg aaacaggata agccgttccg caggattggt cccgtgcagg gcgatatctc
    48001 gcgcgagaac atcgatattc tcggttcggc acaggcgctc gatagcctcg ggctcaccgt
    48061 cgaccgcctt atgtcggggg ttggacatcg agaggaacag ttggtcgagc cgtaccgtca
    48121 ctttcacgct gccagtagga ttggctttgt tcatttgtcc cccccccttc ggcggttgtg
    48181 cgatccgcat tccagtaatc attacggtca tttgccacat gattcaatga tcgctacctg
    48241 ttgcccgatc aactgatccc aacgccgcct tgagcactgc gttttggtga tccggtgatg
    48301 agatacacgc ccgcgcttgg cgccgcgtga cgtgataacc tgccagcacg ggtgctagtc
    48361 acccctgacg ccgggcgcgg tttttggtcg cgtcttgatc cgacagggct tttctgccga
    48421 tagatgccgc cgcggcgcag gcagcaaagg cgtttgccac gctggtgctt ttgatcacgt
    48481 cttgatccgt gaccatttcc agcgccttta cggcacgatc cagcgccccc gccagcgcgt
    48541 ccgcgtgtgc ccgctcgtcg gatagggcgg cttcggcgcg cacggcgcga tgcttggcga
    48601 tgttcagcaa ttgcgcatag gtcggcgggt catagatata cgacccgtca tccatctggc
    48661 gcgttgcaga tccgtttgcg atgatcgctg caagctcggg ccaaattccc tcgcgcttag
    48721 ccacgtcctc aatcttgcga atccgctctg cataccattg ttgtgtatgg tcaacgctag
    48781 cggtcagcct ctccacctcg gcgcggaggc gggcgagttc gtcggcggct tctcggacga
    48841 ccgtgccgaa tgtccatggc atcgcatacg catcttcctc ggtaaagttc cgcagccgct
    48901 ctatcagatc gtcactcatc gcgcgtcctc cgggggctgg ggcaggggga atacgcagat
    48961 tccatatcgc cccgcaccga cagtatttct ggaatcagcg tcggcaggtc gctggccgag
    49021 accagtttgt tcggccctgc agcgcagcag gcgtcgattg cggcgcatag aacatcgccc
    49081 cagcgtagct cgctcatgtc ctctccttct cgtcgcgggg gtgggggtgg gtgaactggc
    49141 acggatgggc gaagaatgtg ttccgtgcct gattgctttg gatgcgctca acctcagccg
    49201 tgacggggtc cagattcatc actgcacacg accgaagata catcctccat gcatcgcagg
    49261 gattcgtggc caattccttg caggcacacc ggcctgacgc ccgttcgcaa gcggcatagg
    49321 cgtctgactt tcttggcctc catggcaacg gactcacagc acacctgcca gcgtccagcc
    49381 caatacagtg aggcagaacg caatcaggaa caggtcgcgg atcagcagct cattccgttc
    49441 ctccgatctc cgctggcgag ccgacatatc tgccatgagc aagtttattc gacgggggtg
    49501 ctgttccaga tcttcaagca ccttgatcag cgcaactgcc gcttctcggc tgagcgtgat
    49561 ctgacctccg atagccagcc cgacgcgaat ttgctcggaa agtttcaggc cgctcatgct
    49621 gtcagccctc tgtggtgggg cgtttcaaga ttcccgattc ggtcacgttt tgtctcgccc
    49681 atcctttcaa ctaagagcgt tgattcaatt ggcgtttcta tac
//
