# Supplementary material for: Characterization of the virome of Paracoccus spp. (Alphaproteobacteria) by combined in silico and in vivo approaches
Source: Sci Rep. 2019 May 27;9:7899. doi: 10.1038/s41598-019-44460-4 (PMC6536676; doi:10.1038/s41598-019-44460-4)
Supplement: Supplementary file 2 — Supplementary Dataset 1 [file 41598_2019_44460_MOESM2_ESM.zip › vB_PmaS_IMEP1.gbk]

LOCUS       KP162168               42093 bp    DNA     circular PHG 18-JAN-2015
DEFINITION  Paracoccus phage vB_PmaS_IMEP1, complete genome.
ACCESSION   KP162168
VERSION     KP162168.1
KEYWORDS    .
SOURCE      Paracoccus phage vB_PmaS_IMEP1
  ORGANISM  Paracoccus phage vB_PmaS_IMEP1
            Viruses; dsDNA viruses, no RNA stage; Caudovirales; Siphoviridae.
REFERENCE   1  (bases 1 to 42093)
  AUTHORS   Xu,Y., Zhang,R. and Jiao,N.
  TITLE     Complete genome sequence of Paracoccus marcusii phage vB_PmaS_IMEP1
            isolated from the South China Sea
  JOURNAL   Unpublished
REFERENCE   2  (bases 1 to 42093)
  AUTHORS   Xu,Y., Zhang,R. and Jiao,N.
  TITLE     Direct Submission
  JOURNAL   Submitted (17-NOV-2014) State Key Laboratory of Marine
            Environmental Science, Institute of Marine Microbes and Ecospheres,
            A2-319 Zhoulongquan BLDG, Xiamen University Xiangan Campus, Xiamen,
            Fujian 361100, China
COMMENT     ##Assembly-Data-START##
            Assembly Method       :: GS de novo Assembler software v. Oct-2010
            Coverage              :: 100x
            Sequencing Technology :: 454
            ##Assembly-Data-END##
FEATURES             Location/Qualifiers
     source          1..42093
                     /organism="Paracoccus phage vB_PmaS_IMEP1"
                     /mol_type="genomic DNA"
                     /host="Paracoccus marcusii JL-65"
                     /db_xref="taxon:1561065"
                     /country="China"
                     /collection_date="19-Nov-2010"
     CDS             join(41021..42093,1..4)
                     /codon_start=1
                     /transl_table=11
                     /product="ribonuclease III"
                     /protein_id="AJD83177.1"
                     /translation="MTDTPKLGLTYLEASQAQKHVTVNDALRQLDGLVQANVADKDLT
                     AAPGSPSTGDAYIVASGATGVWAGQDDKLAVYHDTAWYFYTPVAGWLVYVTDEADFYS
                     YNGSAWVTFLSTFGGPFLPMSGGNLTGPLGINGGTTDASNQLVANLDAALFNNDGDSV
                     VMKLNKNATGDDASLSFQSAFTAYAQMGLLGNNDWSLKVGASATTALVAKQATGAVEL
                     TQHPKFSGYCNYDQYNAAGAWFKVDVNVLRHNDQAAVSGGTFTAPHDGYYSFGGGVRH
                     KINGTPADLVTIGFSVNGANPTPDTQAMVGNAGWSADDNTFANTTAVLKLSSGDTVEL
                     WCYFTTNDAYVTADYNYFHGVQIA"
     CDS             complement(1..2016)
                     /codon_start=1
                     /transl_table=11
                     /product="DNA polymerase I"
                     /protein_id="AJD83126.1"
                     /translation="MFFDDAILTPRKKATLRELPPVPDTGWRVPQEFPNLSAATSLAI
                     DCETKETDFENGPGWGRGRGHIVGVSLAAQARDGTRGKWYFPVRHEVEGGDNLDPRGV
                     FGFLREALHTPTIPKAGANLLYDVGWLTTEGVYVDGPLHDVQFAEALIDENALVALDV
                     LGHKYLGRTKTTDALYEWLRAAYPETPKRETRGNIFRAPPRLVGHYAEDDADLPLSII
                     PHQYEEMLRQGLLDVYRLECDLIPLLIRMRLEGISVDVEQAQRLNDEMQVEIAALYDR
                     IYAEYGYRLNSTDGRQLGPLFKRVGIDTPLTEAGNPSVQKEWLAALEHPLGEIIRDIR
                     EREKLCGTFIQSYILDKNVGGKVFPQFHPLKGDDNGAKVGRFASSDPNLQNIPSRTKL
                     GKAVRKCFIPDRGHSHWCKMDYSQIHYRILAHFAVGPGSDDLRASYINNKSMDYHQNV
                     LENVAPLMGWDTTDKEHNAFVRRPIKNVNFGLLYGQSLKSLMLKTAAYFGEGFTEAQA
                     KGFFDAYFEGAPYVKPTMKAIGEEVQQYGYTTSVLGRRCRFNLWEPATWGEWGDPLPY
                     DAAIREYGPFIRRAFEYRGVNYKFQSSEPDIMKTGMVKCLRSGVFDYTGVPRLTVHDE
                     LDFSVRDDTPEMREAFAFIQHTMEHAVTLRIPVFVDSETGPNWGQVD"
     CDS             complement(2018..3028)
                     /codon_start=1
                     /transl_table=11
                     /product="DNA polymerase III beta subunit"
                     /protein_id="AJD83127.1"
                     /translation="MAPRKRTKAADKEPKLSLAVALDFIKLAQADKANDLIAKSHCRL
                     AGNYAVAFDGVLAMGHPIEEELNLCPQTFRLIDALSRCKKAVSITQLDGEKLAIKSGN
                     FRAVIPCLNPAALPYATPDPRAGDVTDELKSGFAALSPIVSGTGQTVVESSLLLNGGS
                     MVATDRLVMLEYWHGIDLPNGLAIPKAALQAVAKVKLQLVGIGVSDRTVTFHYDNGAW
                     LRTQLYADPWPDVHSVLNRGDPHKAVDVPPAFFDAIEAVAPFSPVGDVYLTDTGLASH
                     NTDAAGATYSLDGIPSGLCFNSKQLLLAKEHAKRIDLVGVGGISFFYGDRVRGAISQK
                     RG"
     CDS             complement(3015..3320)
                     /codon_start=1
                     /transl_table=11
                     /product="putative HD-domain protein"
                     /protein_id="AJD83128.1"
                     /translation="MAQGVGFEGANVVYQAPKGDDNCVDLETYADGQQIISCWRLSEE
                     ELAEVARTGVVWVSVVGTTLIPLYVSGTALLTVGDRPARAEPVLPKRHVKDRDNGTA"
     CDS             complement(3562..5184)
                     /codon_start=1
                     /transl_table=11
                     /product="superfamily II helicase"
                     /protein_id="AJD83129.1"
                     /translation="MSLRWYQDEAIESLFQYFTEGNTGNPVVALPTGTGKSHVIGGFQ
                     QRAIGYWPTQRFINLTHVKELVEQNAAKLQSMWPNAPIGINSAGLKQRDVMQSIIFAG
                     IASVAKNPGALGWRDLALIDECHLVSPNAETQYRALIEALQQVNPALKVIGFTATPYR
                     LGQGMITDGGLFTDICYNMTDIDGFARLLAEGFLAPLFPRPTKTELDVGGVSMSNGDF
                     AKNQLQAAVDKEDVTHRALMELCEAGWNRRSWLVFASGVEHADHVAQALNAFGIPSAA
                     VHQKTKNRDEVIKDFKRGKLRCLVNNNVLTTGFDYPPIDLIGMLRPTVSPGLWVQMLG
                     RGTRPWSGGYIDVGGGEKVYIPTPKSDCLVLDFAGNTKRLGPINDPCIPKKKKGEAGD
                     APVRICDVCGTYNHASAAFCICCGTPFEKREKLTDKASTADLIRSDAPVVELIDVDRA
                     MYHRHVKRSNGNVSLRCDYYSGIQRYSEWVLFEAGGMPGKRARDWWRQRHSMEPPTTV
                     DEALQYVSQLRVPRRIRVWTNKQYPEILGYEY"
     CDS             complement(5194..6168)
                     /codon_start=1
                     /transl_table=11
                     /product="exonuclease"
                     /protein_id="AJD83130.1"
                     /translation="MLPIDDNVPIPNNGSEGTAENGNQPQTATNEDPLAAPGKRAELA
                     RQILADIDAWCEATYNDGHRKHLGASLIGHECSRYLWNVFRWLKAEHFTGRQLRLFQR
                     GHLEEARFEEYLRGIGAEVVAFQPEAEGTLDNKGEQQYRISAVFGHFGGSLDGQVMLP
                     AKYGVSFGFLSEYKTKGTGAGFSNLKKNGVKLEAPQHYAQMSMYGRAYGYKYAIYMSV
                     NKNDDDLHVEVVELDWKLGEQLERKATDIITSQVPPEKIAASPAYQKCKFCHFSGICH
                     KGEPVEVNCRSCQHASPIEGGEWYCAVWEGVIPQDYIPQACDRHTPIA"
     CDS             complement(6077..6580)
                     /codon_start=1
                     /transl_table=11
                     /product="hypothetical protein"
                     /protein_id="AJD83131.1"
                     /translation="MADISDKLPPPKRCDNCNSSRIRLHKNHRRNRNKYVCQRCYASV
                     YCHKGTNIPLGYMATAHTRYLRAKAHEAFDVLWRHSLLTRDEAYEWLARILGIALENA
                     HIGRLTDAQLERVIAKSGRHYRRVKTRTKKRKAVQSATYRRQRAYTEQRKRRHGGKWK
                     PTPNRYE"
     CDS             complement(6639..7367)
                     /codon_start=1
                     /transl_table=11
                     /product="hypothetical protein"
                     /protein_id="AJD83132.1"
                     /translation="MVQLNFDANQVAPNTGYEPVPEGWYNVAIDTSEIKPTKDGEGAY
                     LQLTAKVIDGPHTGKPVFIRLNIQNKNQQAVDIAYGELSAICHVTGVYNVADSSQLHG
                     IPFQVRVTVRPAKDGHDASNDVKGYKDAAGNEPGKRGAQGGGQPSNFGGQPQGQPQGQ
                     PQGNPAQGGQPNWGQGQPQGDPNAGQQPQGQPGNGAPAWGGGQPAQGAQQPQGQPQGQ
                     GNAGWTQGGGQPQGGAPWGQNGGQ"
     CDS             complement(7390..8070)
                     /codon_start=1
                     /transl_table=11
                     /product="ATPase AAA"
                     /protein_id="AJD83133.1"
                     /translation="MQMSQLRPAYACSAQYGVKALAHGGPGSGKTPLVKTAPRPVLCA
                     TEPGLLSLRDWDGPVWEAYTPQAIDEFFDWLKRSNEPANFDTVALDSVSQMAEIYLAS
                     AIKTNKHGLKAYGEMAEKVMEHVTFLYYLQQKHVYLIAKQYLSEEGGGMKKKRPYFPG
                     NECNVKVPHLYDEILCVGTFQIPGVQGEQRAIRTLDNLTVSARDRSGRLDEFEPCDLG
                     ALFAKCMN"
     CDS             8069..8308
                     /codon_start=1
                     /transl_table=11
                     /product="hypothetical protein"
                     /protein_id="AJD83134.1"
                     /translation="MLVYLLHFKPPHGAGLGFDIRRQFVNEYVGVRSAAPFIDTVVVG
                     TVFEEQLPFVGVKVNLAETALAACYCAFAFDTRKV"
     CDS             complement(8364..8786)
                     /codon_start=1
                     /transl_table=11
                     /product="hypothetical protein"
                     /protein_id="AJD83135.1"
                     /translation="MTAQTPKPIAEMTRDEAIMSWNEAKATLDAAKAREMELRKHIVG
                     SQFDVTKVGTQNIELGNGWKLKAVVKESYNLSSDTDKVDAVLDTFEDWQAERLVKWSA
                     RLSVKEYKELDDEDKAKLDGILTISASSPTLELIAPKG"
     CDS             9160..11574
                     /codon_start=1
                     /transl_table=11
                     /product="primase"
                     /protein_id="AJD83136.1"
                     /translation="MFEALFNIPQELRDYPQWVVWRYEDRDGDKPTKVPYDPKTGKLA
                     SVTDPSTWATFDYMGNALQSGDWAGAGFVFTEQDPFAGIDLDDTGEDGAALAVQHKVF
                     EAFNSYAETSPSGRGLHIIVKGHMPNGRRRGKIEAYSSGRFFTMTGHVYRNAPVNEHQ
                     AILQQLWTELGGHIETHTISGDIVEKLTDAEVIEKASNAVNGDKFLRLHSGDWQNDYP
                     SQSEADQAYMNFLAFYSQHRIQLMRLFRNSPLGQREKAQRNGYLNFTINRAFDRMLPP
                     IDAEGIFNQAEEVVAKARAANAPQPTIDLSAQIERAMQPVAPMGSAPVPAAPVERPAQ
                     PPRNHNSGPAGTPPLPKPPGMLGEVAEFIYNAAPRPVAEIALAGAIGFMAGICGRAFN
                     VSGTGLNQYVLLLAPTGTGKEAIKSGTEKLMRAVVHGNDPSPVAPEVFPAAKEFIGPA
                     EFASGQAALRTISTKVSFVSVLGEFGATMNRLSDPRAPASDKMLNKVLRDVYHKSGNG
                     SVLGESAYSDSDKNVKSVLAPSMSLIAESNPEEFYAQVDEAQITNGLLTRFLTIDYHG
                     PRPRMNKAHTYYRPNEDLVRRLSSLAETAHRLNQQNAVINVTFTPEAEDMVDAIDRYS
                     DDQQNSNGEIIKRLWNRVHLKTMKLAALIAVGKADLTLGTVVADAEDVRYAYDVVERD
                     VLRTVRKFDMGEVGGNTEESKQVKDVLRVVSQYLTQPYEEACKYGAKRAMHADHIIPY
                     TYLQRRLVAAAAFRHDRIGATNAIRRTVQSLIDEGVLLEVDSATKNKYNLRGKAYGVG
                     DASRFE"
     CDS             11775..12566
                     /codon_start=1
                     /transl_table=11
                     /product="hypothetical protein"
                     /protein_id="AJD83137.1"
                     /translation="MLTDFLHAAQKPDFVDVLDQRTDMPAVYSYDHARAILQLIGDDV
                     RHGRYRAYDLDGKVFGLADSMVQSQWGQPLPFTAFDDETSTVFGMTVDGVSCVLCAVP
                     MADMGQGLLVGTKNPQGYGNAVMARQITDGKLSVVYADTRDLIDGLTDLTAICGVALQ
                     LIEGRHVSTQPRTSKHREKVNGKVTKQRAPYTFAYIDVDKDTAANNTAVAHITADHKG
                     KRFHRVRQHLRLQNGKVVSVKAHFRGRGVSKSIAVTKVTASKHDE"
     CDS             13150..13452
                     /codon_start=1
                     /transl_table=11
                     /product="hypothetical protein"
                     /protein_id="AJD83138.1"
                     /translation="MKGTDPMTKQHERTQHMTTRPVSAVSYFLPEDSYLPGMTRPHTY
                     AGWHAYWKAEAPNGQSMTAIVAGPYDSREDALAALYRPVDEILAHKEAVKAAYDAR"
     CDS             13489..13761
                     /codon_start=1
                     /transl_table=11
                     /product="hypothetical protein"
                     /protein_id="AJD83139.1"
                     /translation="MLYRSYSNEGTEPMTTSIHTNLNGNSAEYERARPRLQQGLDNIA
                     AEHNASGLISVYSAAGMTRVTVEVRYRSGACLRDVVKYLDEMGVLD"
     CDS             13761..14069
                     /note="DNA_pol_A_theta"
                     /codon_start=1
                     /transl_table=11
                     /product="hypothetical protein"
                     /protein_id="AJD83140.1"
                     /translation="MAKLTNEQWSAMTQEDRDKFLRGLVTYTGKTVTGRFPAQPDPQT
                     LDFTVQSRPLTNEEVEATLRRVMNEPPVDRSPLVDVDYASIERRIMAQHFTKGTDNED
                     "
     CDS             14059..14301
                     /codon_start=1
                     /transl_table=11
                     /product="hypothetical protein"
                     /protein_id="AJD83141.1"
                     /translation="MKTDPKPTKAQLDNSDEDVRNYIARLETAIEMARCELTLAAAYA
                     EVMPHPTTNRAALIARIGNALTELGGPIERKTNGTD"
     CDS             14288..14713
                     /codon_start=1
                     /transl_table=11
                     /product="MazG family pyrophosphatase"
                     /protein_id="AJD83142.1"
                     /translation="MAPINRITAEDVKAFADRPTLSAYQRAATKSAFYPGQRSAFGLM
                     YVALKLNGEAGELAEHVGKALRDDRLVTFTPQGRGNPESLTEERRALVVKEVGDVLWY
                     LSAACNELGVDLAEVAYGNLCKLCDRGERNVLQGSGDTR"
     CDS             14944..15282
                     /codon_start=1
                     /transl_table=11
                     /product="putative cysteine synthase"
                     /protein_id="AJD83143.1"
                     /translation="MTYRNPCGHCKGSGMLSGPLKLIRSVCPKCDGRGYFEVANVVSG
                     PFVSRIDTQPDRILQGAIGQLQSVVVIGYDLDGAEYYASSIADGPNALWLIRRTEHKL
                     IGIVDEPEER"
     CDS             15447..15959
                     /codon_start=1
                     /transl_table=11
                     /product="Vsr endonuclease"
                     /protein_id="AJD83144.1"
                     /translation="MNFDSLAKSGTEHAHQRAFFAFVNAARLGGFDFACDGPKGYTVD
                     PEAPAMPQLALFHAIPNGGLRDKITAAKLKAEGAKAGVADTFLPVPQPLRPNPQVTSA
                     APWYCGLYIEFKEPGRKNHKNGGLSDAQVEFGDMVREQGYCFRAAYSWREAANLLMAY
                     FGVDRRLETS"
     CDS             15969..16208
                     /codon_start=1
                     /transl_table=11
                     /product="hypothetical protein"
                     /protein_id="AJD83145.1"
                     /translation="MDERSNNEKAFDTFRKRLTEGFYITDPETGEVIEDGDATDVALR
                     STKAWRGELWKALNALEREVCPFTALKQDRMKGIR"
     CDS             16408..16638
                     /codon_start=1
                     /transl_table=11
                     /product="hypothetical protein"
                     /protein_id="AJD83146.1"
                     /translation="MTERMKHRFQIYGSAFFVAVCVLALVAGVLWALWQSLHYPTVYG
                     SYSTGYCVRVEDPRGVHSCENLPPRFYHVWTE"
     CDS             16626..16994
                     /codon_start=1
                     /transl_table=11
                     /product="hypothetical protein"
                     /protein_id="AJD83147.1"
                     /translation="MDGMKGTDTMPTPKEKTPKTRKEILTAKATAKGIPLDSDETIAD
                     LEAKLKAHEGGWPAKAAPEGKTAFRVHYRTSLNAAKAHHDCHADDVGGAHESCRAAVA
                     EAHGEDVRVFIDKVKVRSGA"
     CDS             16987..17262
                     /codon_start=1
                     /transl_table=11
                     /product="hypothetical protein"
                     /protein_id="AJD83148.1"
                     /translation="MPKFFWYERSSLAKWSPCAASEKPGDRISKGPKRSPVHELKPDE
                     EALSLRLLSKLYPPPVDEATNAPTRDPTLDEIAEAVSDRLKAKLSQT"
     CDS             17314..18114
                     /codon_start=1
                     /transl_table=11
                     /product="CzcR-like response regulator"
                     /protein_id="AJD83149.1"
                     /translation="MQNILNLQRRGYLTEQQLLHAYKFAKNPNAYTLAPTFYRILHDA
                     IVKDEPLEAMEKRKGWPARSAKAMIGLILHAMQEMQGSHADEPDEEETTAKERLSFVV
                     ADNIRDVSPLMTELGLTHREARLFLILQRSAGQMCSKETLLTRLYHDQIDDAPDVKII
                     DVFVCKTRKKLIGSSWRIDTIWGEGYRLVNTDEPDAPPKPKGPLPKVQASDRNLRWYK
                     AHVYDGESLRAIAKREGVYPSTVMRTIHKLTEGTSDEELDEMVQKLPA"
     CDS             18130..18402
                     /codon_start=1
                     /transl_table=11
                     /product="hypothetical protein"
                     /protein_id="AJD83150.1"
                     /translation="MTYPIFVSTAKGNDMAYEFDTTVLGGLPVTVTFDVYPAEPDVGI
                     FGSYVDDICITHVAGKRKKNTDWIDRRMTSHDDDVLAEECAAHAGV"
     CDS             18406..18633
                     /codon_start=1
                     /transl_table=11
                     /product="hypothetical protein"
                     /protein_id="AJD83151.1"
                     /translation="METIADMKARARAQDAYGKWNTAPLWNEIARREDEARSPLHRFA
                     RRVAGFAGLALLWALSVAPFVIAAKNLFVSG"
     CDS             18694..19344
                     /codon_start=1
                     /transl_table=11
                     /product="hypothetical protein"
                     /protein_id="AJD83152.1"
                     /translation="MTKLNKVQTDMLSRIAEATLDQTQGYAMVKNGATVAMLADAGLV
                     ETNPQMVEGDKIAARATDKGVDAYQNGDNVEPANATADEPATNEGNQTMSEFKIDTGV
                     PVPAIKRTGAATSIYPFDALEVGQSFFVPATEDMPNPGKSLASTVSSASKRYATENGS
                     REITRKNRTTGEQETVTVPTYHYERKFMVRSVEENGVKGARVWRVEPKNDGEDGDE"
     CDS             19459..19830
                     /codon_start=1
                     /transl_table=11
                     /product="hypothetical protein"
                     /protein_id="AJD83153.1"
                     /translation="MPAKDVHTHDVRNTFAARYDHGAGRSEVVTPDDDNDLNYVSRKL
                     YIGRASIDPAQDGALDPSAADPDWHSWMQGAGAYGFITVVHADGSEARYVVPRDGFVL
                     EVRAARVKRTGTTAGEIVSWY"
     CDS             19841..20653
                     /codon_start=1
                     /transl_table=11
                     /product="endolysin"
                     /protein_id="AJD83154.1"
                     /translation="MHLSTRDVQRLLTAAGYYNGGIDGDAGPKTLTAVDRIISGHTRE
                     LTDRNMNDRRRMIAAAQLVLKHAGYEPGLIDGYSGHNTHEAYNAWAYYQEHGKAESLG
                     RDNDDDLFSGEPASGDWPRQRDVDTFYGAVGKNQTRIRLPYKMRIAWDTSDTVSSFLC
                     HEKVADAMSGIFRRTFDAYGYKRITELGLDLYGGCLNVRKMRGGSSWSMHAWGIAVDL
                     DPANNRLRWGRDRARFAKPEYDEFWRIVEDAGALSLGRARNYDWMHFQFARL"
     CDS             20665..20901
                     /codon_start=1
                     /transl_table=11
                     /product="hypothetical protein"
                     /protein_id="AJD83155.1"
                     /translation="MVEDWKEAYRWFSVQITALLAVLPFVWASLPDDVKAYVPDEWRP
                     FIVSAVALGVIVGRLKDQPGRTGRAQGPKGGDHA"
     CDS             20894..21157
                     /codon_start=1
                     /transl_table=11
                     /product="hypothetical protein"
                     /protein_id="AJD83156.1"
                     /translation="MLNGLLGDLLPTLAIVAGLVAAFFGYTRKTRKDAEKATRNEMEN
                     DAIKEYVKERKEIDNATPVDTVPNSARDRLRDRQAKRDRQPDD"
     CDS             21420..21773
                     /codon_start=1
                     /transl_table=11
                     /product="hypothetical protein"
                     /protein_id="AJD83157.1"
                     /translation="MAIELEWGVIFGFAGVIITVVGGVIARDRQLTNMIHRNHEETAQ
                     ERSLGDEKLHDRINRVRDEMSSGYVRRVDLDGHLQRLERQLGEMRQDMKEERRETNQR
                     LDAVLAAIKGGSSGD"
     CDS             21830..22294
                     /codon_start=1
                     /transl_table=11
                     /product="hypothetical protein"
                     /protein_id="AJD83158.1"
                     /translation="MDTEEHKDRFAKTWATMPGDAFKAALTVFGDAGQALAAVRTLEH
                     DPEVIALRDTYREEARDDVADDAVAAALEAAKSDIASLPLGHPEKTKLIAALLTFGKT
                     TGAGVVVNNNTNVDNRKVMIINDHGDDDAWSAKLQAQQAKLVQDADKPATVN"
     CDS             22266..23885
                     /codon_start=1
                     /transl_table=11
                     /product="terminase large subunit"
                     /protein_id="AJD83159.1"
                     /translation="MQTSPQQSIDERLTRAKLDDEGVSVVWEPIPGTSQDLAVDTRCH
                     HTLYHGARGPGKTITQLMRFRRRVGMGYGTFWRGIIFDREFKNLADLVAQSKRFFLQF
                     DDGAKFLHGASEYKWVWPTGEELLFRHAKKATDYDNFHGHEYPFIGWNELTKYPTSEL
                     YDKLMSTNRSSFSPKRDTPRKMGHNGGPPLEDDHGEPLYDTPNGKPLPPIPLEVFSTT
                     NPNGPGHNWVKLRFITCAKNGEVVRKEIPVFNPQTQRDEVVVKTQVAIFGSYRENIYL
                     PPEYVAELEQIKDPNLREAWLKGSWDVNAGGAFDDLWSRDTHIISRFPIPEGWHIDRA
                     FDWGSSHPFSVGWFAEANGEEVELPDGSTWCPPRGTLVQFAEWYGTEQIGTNQGLKMS
                     APKVAEGIRDREISLLGSGWITKQPQPGPADNQIRDVRESDVDTIEKKMSDKGIRWER
                     SDKSKGSRKNGFQLLRDRLEASINGEGPGIYFMSNCVASTTLIPSLPRDQDEPDDVDT
                     DAEDHGYDMVRYRVLKSSNRAAKKLKVTVAT"
     CDS             23896..25371
                     /codon_start=1
                     /transl_table=11
                     /product="portal protein"
                     /protein_id="AJD83160.1"
                     /translation="MATAPTQSQGAATKRRELRDHEPDYKLIADCVAGERVVKAKGAT
                     YLPMPNAADESAENVARYAAYKKRAVFYNVTQRTLAGMVGEVFGRDPVQELPTRLDIV
                     SEDADGSGLTLTQLAKRGVRYALSMGRGGLLADYPLTEEGVTRADIEAGSVQPTLTVY
                     DALHVINWRTVKRGNKTVLTMVVLWEEYDAEDDGFVVTRKDQYRVLRLVDGVYTVEVY
                     RDGAVFMGPVTPTDASGATFDYIPFTFIGAENNDAEVDHAPMYDLASINIAHYRNSAD
                     YEEGVYMVGQPTPVFAGLTEAWVENVMKGTVALGSRGGVMLPEGGSADLLQMQANTAA
                     FEAMEHKEKQMVALGAKLVESKEVQRTATEANQDNASETSILADVAKNVSAAIKFGLE
                     VCARFVGDDNAEIVYELNTEFRIAQMTPQERAQVISEWQQGAITFGEMRASLRKSGVA
                     TLDDDEARETIDAEAIDLTDEEDETNDNGDDVPDPDNEGED"
     CDS             25371..26408
                     /codon_start=1
                     /transl_table=11
                     /product="head morphogenesis protein"
                     /protein_id="AJD83161.1"
                     /translation="MPASIFDALTRQQIYLEGYKSGLDGRFDPVLRGMYEDLRDALAK
                     TNVRNLNELTRKRLQSLIRQVQRLQLRRNDTFRADMLKELRAFAQGNMRMSVAIHEEV
                     EGKTVDEAYEAKDGLPLLGLLALRNTRKGRARLWALIENTPDGATGLTARQAINKYLS
                     FVSRNVRELITRGYAEGWTVNQTLAAIFGTSKKRFRDGFAARAKRAGSAAIHTVVQHV
                     GQLVNQAVRSVFYKFYEWVSVIDMATTNICRSRDGKVYRYRKGPIPPAHYRCRSTTVP
                     LPQGKTYQQLSYFAWLSQQPRDFVDDVLGNRLGGGLRSGRVGAAELGAFSARRSLTLT
                     QFLNKLRNILS"
     CDS             26451..27191
                     /codon_start=1
                     /transl_table=11
                     /product="scaffold protein"
                     /protein_id="AJD83162.1"
                     /translation="MALKRKIKKDAFDKLPADIQAEYVEKDGEFVLDIDGDDNTGGDD
                     TTALRRAKDREVQARKDAEKKARELEEKLASLDESDARKRGDIDALEKSWKEKHDATV
                     AEYDGKLKNKDAFISRSLVDNVASQIANEISTSPKLILPHIKARLAADLDGDEPATKV
                     LDATGKPSAATLDDLRKEFVDNKEFASIIRASKASGGGAPNNGQTTRLGGATQNNGDK
                     PAPLASANPKDLAAAIKAKKEADANADG"
     CDS             27210..28169
                     /codon_start=1
                     /transl_table=11
                     /product="major capsid protein"
                     /protein_id="AJD83163.1"
                     /translation="MALSDLAVFSEYTYSAMTEVIAQQIELFNTASRNTMVLSTQAAH
                     QGDYSDTAFWKKVSGLVRRRNAYGSGAVTEKTMEHLTDTMVKVAGGTPPVRLDPGQFR
                     WIQLNPEEAGAALGQQLAQDMLADMLNTGLIATYAAMSQVSAMVHDGTAGTITPGALN
                     TGLGLMGDRRQDVSAWFMHSKPVTDFYGNAITNANNLFTYGTVNVVSDPFGNLFVVTD
                     SPALLTAGSPDTYHSLGLVPGACMVDQNNDFDDNYETSNGDENIKRTYQAEWSYNLGV
                     KGFAWDKTNGGKSPTDAAVATATNWDQYATSNKDLAGVVVDTQ"
     CDS             28248..28694
                     /codon_start=1
                     /transl_table=11
                     /product="hypothetical protein"
                     /protein_id="AJD83164.1"
                     /translation="MAHALTRIPRILFFIKGTLPTLEQSLEADKLAPMRVSFRNANLV
                     PEDGALEACDGWHGEDTPKRYRKAYPTAEEAAENYTKAREEAYAAKAKAADDAKKAGL
                     DATAAEAKANADKAAADKKKTDEAAKKAKEDADAKAKAAAAWKPNA"
     CDS             28707..29183
                     /codon_start=1
                     /transl_table=11
                     /product="hypothetical protein"
                     /protein_id="AJD83165.1"
                     /translation="MALVVEDGTGVSGADSFADLATIRAYATKRGVTLSADDAVLEPL
                     AYKAMDYLEGKGLGLLSLTFPTETGYVCSLTDADALVRLANAQAQLCIEQHNGVDLAP
                     ARTGDFIVEDTVGPITTKYSDKFGPTEGTTPAMPAVAALLRPLACGHGFGVKTIRV"
     CDS             29186..29578
                     /codon_start=1
                     /transl_table=11
                     /product="head-tail joining protein"
                     /protein_id="AJD83166.1"
                     /translation="MGYERQIATAKRLIAAKGRSCVWSQMGSGTPGDPSKPWKPGEAT
                     PDTFPVNIVFLPESQTTLAFLRTLGDTDIAVGEDYGLMPAVDFVPTQRAEIYAADGVT
                     LLRNVLRYNVLAPDGDPILYTVHFGVAE"
     CDS             29578..30042
                     /codon_start=1
                     /transl_table=11
                     /product="minor tail protein"
                     /protein_id="AJD83167.1"
                     /translation="MPTYEEAIDLMYATFSDAWTAGAAAIVGYVPDVRYEGVPDQTET
                     KRHDKTSRYWARLTVRNAFDNTAGVGRANSSEEFLYESVGNLSIEIYGPKQDNAAITK
                     LRRLAMLSRSAYRGVASGGEVVYTEVTIRERPPEDRWQRIDVTAVYNYHETE"
     CDS             30058..31593
                     /codon_start=1
                     /transl_table=11
                     /product="major tail tube protein"
                     /protein_id="AJD83168.1"
                     /translation="MASSKKTVNSNVTGVAVAEEATPKVLPGSPVWRDRPVNSYSDFG
                     GEISTVAAEPINRSRQNQRGTVTDIDASGGYNIDMNNDLTEDMQGFFFADAHEKVDTA
                     PLNGTAITITGVAGSGAYSAASGLTVFTVGALVFASGFDNAANNGAGKVTASASGTLT
                     TDIATVAEASPPSTARIRQVGFEFGSGDLAMTVGAATVTLSSTAGDWLNLDLQVGEWV
                     FIGGDDAGTRFNAGYGYGRVQSKDNDDVVLDNVAWTGGTLATDAGTGKTIRVFAGTFI
                     RNEKTPSLIVTRTYQVERTLGDDDDGTMSEYLTGAVANELTLNIPLTDKHTADFSYMA
                     LDNEQRTGADGVKSGSHVELVKQAPYNTSSSVFRLQMSILDASTLNPTAMFGYASDAT
                     FTINNNATATKAIGNLGGIDINVGNFVVGGSVTAYFTQVEAVQAIRNNADVGFNAILA
                     QGNKGLVYDVPLLGVGGGRLNVEKDAPITLPVENMGAENDNGYTMSYTEFAYLPTVAM
                     PVV"
     CDS             31651..32094
                     /codon_start=1
                     /transl_table=11
                     /product="tail protein"
                     /protein_id="AJD83169.1"
                     /translation="MSLKKKFKTDSALANDGVWFDYPGQPNEDGTVPGFKLARKGSQN
                     KAYTKAMREFTLAHTDDEGNYNTDNMTEEDAEAVELNVFVDGLLMEWRNFQPEDDGNV
                     LEFSKEAAREVFGDPDWFDLRADLAKRCGHADAFKTAQLKGEAKN"
     CDS             32100..32417
                     /codon_start=1
                     /transl_table=11
                     /product="tail chaperonin"
                     /protein_id="AJD83170.1"
                     /translation="MLLYDADASPVVESAILRQIKRFGGKTPERVTNKPKLSPGLQVF
                     VDAFYDLDTERSLADLQPIPWSTTMQYADRYGLPESDLWYFIREADNAFLHKLAERRK
                     KGQ"
     CDS             32417..32860
                     /codon_start=1
                     /transl_table=11
                     /product="hypothetical protein"
                     /protein_id="AJD83171.1"
                     /translation="MGTLKGLAARMNAEADRLEEYAHDAAVYLAHTIAYDLIDTTPVD
                     TSRALSNWLVSLGSRSNVGTIDFAKGQRGNTRSTSAAMAKARVDQALAAKVPGQSIFI
                     SNVVRYIVYLNRGHSGQAPAMFVENSVLRGRMKLRQRIDAGGFRK"
     CDS             32857..35208
                     /codon_start=1
                     /transl_table=11
                     /product="tail tape-measure protein"
                     /protein_id="AJD83172.1"
                     /translation="MTDERIDIEITDKVSTGPAKKLRDIASAATQADTALDRVKASLA
                     SVDGSALTRLANASARLTNAQAREVSATARLEQARSKMITATSRAAVEEQRLATEAAR
                     TEAAQQRAATATAQAEAAKARAEAASLRLAAAKRRETAATQAATAATRLNTAAQQANA
                     ASTGLASHQLGNMVHQVQDVGVSLASGQNPFVVMIQQGSQIASIYGPGTGLTKIMKGF
                     GQAIFSIARQFAPVLAVVGAGAAVFGILTNEINKTTDVSVTMGDTMKATMQLIGEAIY
                     DWIQPAVNAILPWFQRAYDFVIDATKIVVNGIIGGFKLVPVAVRTAVSIIPSIFEAGF
                     EKAKAYVFWALHDMLAAVDSMVGSVAQAFNDVFGTELNTSPMMEQLTALNRMGNDAFV
                     AGEAAANNAREAWAGFSAEAERILNTDYAGQAFDAIRQRSIELAQERIAAEEDEASAT
                     GGAAASLSRKMEILQEINKPLNDYIADTAALNELLREGLISIGQYNQALSELALVASL
                     RDLDASLVGTPFADEAALEEIRMAEQERLNIVEMALQARIIAEEEAAARVVAIQRQAA
                     LDIQEIEAARNSMILTNASDTFGSLAEAAKGFAGEQSGIYKALFITSKAFAIADSIMK
                     IQQGIANAMALPFPANLAAAATVAAQAASIVANIKAVQFADGGHVTGPGGPRDDKIPA
                     WLSNGEFVVNAAATRQYRPLLEAINNNRAPNALMPRYAEGGRVQASSYSDQMPRIGGT
                     QVNVNTTPQIRVYTRDPETRVEFTETQRDAATARRISRGQRNL"
     CDS             35211..35840
                     /codon_start=1
                     /transl_table=11
                     /product="glycoside hydrolase family protein"
                     /protein_id="AJD83173.1"
                     /translation="MAAFHETRFPDEISYGSKGGPRRLTQVVSLKSGFEERNQSWQHS
                     RRKYDASIGIRRLSHLHSVLDFWEARRGRLYGFRWKDWLDFKSASGRADPSDTDQVLD
                     VGDGTETEFQLVKRYSDAGEEYVRPIKKPVIGTTVVALDGVSQPSGWTLDSTTGVITF
                     AVAPGSGVVITAGFEFDVPVRFDDDELQLSADAFESGSIPAINVIEIRV"
     CDS             35843..36727
                     /codon_start=1
                     /transl_table=11
                     /product="hypothetical protein"
                     /protein_id="AJD83174.1"
                     /translation="MKTIPTALQAHLDSGATTMCYAWKVTRKDGTVQGFTDHDEDLSF
                     DGVTFEAEAGFTASQMQSALGLSVDNLELVGGFNSNHIDETDLIAGEYDDADVVLYWV
                     NWADTSQRIVAMAGNLGEVKQNGIEFTAELRSLTHRLNQKVGRKFQRTCDAVFCDSRC
                     KLNAATFTFSGTVDTVSSPSAFTVTGLAQDDDYFSRGLVTWTSGANAGSTADVRTHTN
                     DGAAVGIDLWTPQVGDIAPGDTFDILAGCKQTADVCKDKFGNLDNFQGFPHMPGQDVV
                     TKYAKQGDEDNTGGALVF"
     CDS             36717..37148
                     /note="phage cell wall peptidase, NlpC/P60"
                     /codon_start=1
                     /transl_table=11
                     /product="cell wall peptidase"
                     /protein_id="AJD83175.1"
                     /translation="MCSNRDKVVALARGWVGTPYLHQGSVKGVAADCIGFIRGVRAEY
                     VGHDVDYNPTYSPAWGEVDKDELLLKAAHEYLVPVDYEGWKPGDVLVFRVKFAKSAKH
                     CAIAIGPRTMLHAVGNRAVIETGIGAWSSRVAGVFKFPGVV"
     CDS             37149..41024
                     /note="gene transfer agent (GTA) like protein gp15"
                     /codon_start=1
                     /transl_table=11
                     /product="gene transfer agent-like protein"
                     /protein_id="AJD83176.1"
                     /translation="MATIAIAAAIGGAVAVGSYLLMSNRNTTVENEGSRLNSSRLTTS
                     TEGASMSELYGRQRLNGQIIWATQFKETKNVETTKTKSGGKGGGGSSTTTKTTTYTYS
                     ISLAIAFCKGNSKASISRMWADGDEIDMSLLDFVFYPGDDTQDPDPTIEEVQGVGNVP
                     AYRGTAYVVIKDLQLADYGNRVPQITAEIVVPLETDDPVDMQNSAEAYCLIPASGEHI
                     YDPQQVNVFTGEKTTKPDNVHNAFREPDVVRGMKNLVRMQNDLKSVLLVVAWFGDDLR
                     AGNCTIEPRHEGSTRYTSLTQSKDGREWSVMGQNRTYWSAVSTDGEGRPIYGGTPSDD
                     GLKRLIAHLRDDLGLRVVFYPFVLMDVPTGNTLPNPYSDNAADVGQPAFPWRGRITCS
                     PAPGYVGTADKTAAAKTQVDAWYDQYDVMVNHYAQLCDDAGGVAGFVIGSELVGLNRS
                     RDALGSYPSVDRLVSLAASVKSTVGSGTDVTYAADWSEWYHSASDGHWFHLDPLWSSP
                     NIDACGIDNYLPLSDWRDGTQHLDYDGVNGPVSPYEPDYLRSNIEGGEYFDWYYLNAA
                     DRAAQIRTPITDGAYGKPWVFRNKDFRSWWNNYHYNRPGYVEDASPTGWVPNSKPIWF
                     TEFGFPAVDKGTNQPNVFYDPKSSESAYPYFSTGLRDDFIQRVATETVLDYWRNNTPE
                     SGGLKMIEPRNMFIWTWDARPFPDWPARGTVWSDGGLWFKGHWFTGRLESVPLARLVA
                     ALCEKAGLTPDQYDVTGLYGPGALVRGYEIDKVGKVRTQLETLMEAYLFDAFESEGKI
                     KFLLRSGTRTSSVADDDLVVTDGDPVGVNLTRGQETELPSSVKVTFIDEFNDYNSGSV
                     DGKTARGYSQNVQEIELPMLLTTDYCRSLADGLVQQRWVERQTGDLRLPPSLTKFDPG
                     DAVTFPVGSHNITGRFTVMSFGEARDIEYSAFDPGIFSLPLSPDDERLPGLASIYGGV
                     DVVFIDLPLFTGEEELPWAPRFVANANPWPGSVSLYKQLSDATYEFVNAQDVRNAVGE
                     LASPLQPGPVGRWDRGTVLHIAFDYGAISSVSEAIMLNSALAIGVYNAAVNEWEVIQF
                     TTAAPQPDGTYYVTNLLRGQLGTEAAITGTDVPTGSTVVLLEPDTLATVVLTDEQSSN
                     EIQFLYGPSRYPNTDDTYKTATHTGTRRGLQPYSPTDLQLEANAAGDLTLTWKRRTRF
                     NGDNWGVSEPPLNEEFERYRVRIYNGPTVVREVETTSPTYTYSAADQTSDFGSGQSSL
                     KVDAAQYGSAYGAYGAVTEATLTIGKVTP"
ORIGIN      
        1 ttaatcaact tggccccaat tggggccggt ttcgctatcg acaaacaccg gaatacgcag
       61 cgttacggcg tgttccatgg tatgttgaat aaacgcgaac gcttcccgca tttcgggcgt
      121 gtcgtcacgc acgctaaagt ctagttcgtc gtgaacggtc aagcgcggca cgcccgtata
      181 atcgaagaca ccactacgca ggcatttaac catgcccgtt ttcataatgt cgggttcgct
      241 tgactgaaac ttgtagttca cgccccggta ttcaaaggcg cggcggataa acggcccgta
      301 ttcgcgtata gctgcgtcgt agggtagcgg gtcgccccat tcgccccaag tcgccggttc
      361 ccacaggttg aagcggcacc gacggcctag aacggaagtc gtgtagccgt attgctgcac
      421 ttcttcgcct attgccttca ttgtcggttt gacgtagggc gcaccttcaa agtatgcgtc
      481 aaagaacccc ttagcctgcg cttcggtgaa gccttcgccg aaatacgccg ccgttttcag
      541 cataagcgac ttaagcgatt gaccgtaaag aagcccgaag ttcacgtttt tgattggacg
      601 ccgcacgaac gcgttgtgtt ctttgtcggt cgtgtcccaa cccataagcg gcgcgacgtt
      661 ttccaatacg ttttggtgat agtccattga cttgttattg atatacgaag cccgcaagtc
      721 gtcgctaccc ggccctaccg caaagtgcgc tagaatgcga taatgaattt gtgaatagtc
      781 cattttgcac caatgcgaat gccccctgtc gggaataaag cacttgcgaa cggctttgcc
      841 tagtttggtg cgcgacggga tattttgtaa gttagggtcg gaagacgcga agcgccctac
      901 cttagccccg ttgtcgtcgc ccttaagcgg gtgaaactgt gggaagacct taccgcctac
      961 gttcttgtca agaatatacg attgaatgaa cgtgccgcac agcttttcgc gttcccgaat
     1021 atcgcggata atttcgccta gcgggtgttc aagcgcagct agccattcct tttgcaccga
     1081 cgggttgccc gcttcggtaa gcggcgtatc aattcctacg cgcttgaata gggggccaag
     1141 ttgccgcccg tcggtgctat tcaggcggta gccgtattcg gcgtaaatgc ggtcgtaaag
     1201 tgcggcaatt tcaacctgca tttcgtcgtt aaggcgctgc gcttgttcta cgtcaacgct
     1261 aatgccttca aggcgcatac ggattagaag cgggattagg tcgcattcca gccggtaaac
     1321 gtcaagcaag ccttgccgca acatttcttc gtattggtgc gggataatcg acaagggcaa
     1381 gtcggcgtcg tcttcggcgt agtgcccgac aagccggggc ggtgcgcgaa agatattgcc
     1441 gcgcgtttcg cgcttcggtg tttccgggta tgcagcccgt agccattcgt aaagcgcgtc
     1501 ggtcgtcttc gtgcgcccta ggtatttgtg gcctagcacg tcaagcgcga ctagtgcgtt
     1561 ttcgtcaatc aacgcttcgg caaactgcac gtcatgcaac gggccgtcaa cgtatacgcc
     1621 ttcggtcgtc aaccaaccta cgtcgtaaag aaggttcgcc ccggccttcg gtatcgtcgg
     1681 cgtgtgcaaa gcttcgcgta ggaacccgaa gacgccgcgc gggtcaaggt tgtcgccgcc
     1741 ttcgacttcg tgccttaccg ggaaatacca tttaccccgc gtgccgtcgc gtgcctgcgc
     1801 agctaacgaa acgcctacga tatgcccgcg accgcgaccc caaccggggc cgttttcaaa
     1861 gtcggtttct ttggtttcgc agtcgatagc taacgaagtc gcggcggaaa ggttcgggaa
     1921 ttcctgcggc acgcgccaac ctgtatcggg cacgggcgga agttcccgca aagttgcttt
     1981 ctttcgcggc gttagtatgg cgtcgtcaaa gaacaagtta gccccttttc tgcgatatag
     2041 cgccgcgcac gcggtcgccg tagaaaaacg atataccgcc tacgcctacc aagtcaatac
     2101 gcttcgcgtg ttccttcgcc aaaagaagtt gtttggaatt gaagcacaaa cccgacggga
     2161 taccgtcaag tgaatacgtc gccccggctg cgtcggtgtt gtgcgacgct aggccggtat
     2221 cggtcaagta tacgtcaccg accgggctaa acggtgcgac cgcttcgata gcgtcaaaga
     2281 acgccggggg cacgtctacc gctttgtgcg ggtcgccccg gttcaacacc gaatgcacgt
     2341 cgggccatgg gtcggcgtaa agctgtgttc gcaaccaagc cccgttgtcg tagtgaaagg
     2401 taacggttcg gtcgctaacc ccaatgccca caagctgcaa cttgaccttc gctaccgcct
     2461 gcaacgcggc cttcggaatg gcaagcccgt tcggcaagtc gataccgtgc cagtattcca
     2521 gcataaccaa gcggtcggtt gcgaccatgc ttccgccgtt caacaacaac gaactttcaa
     2581 cgacggtttg cccggtgccc gacacgatag gcgacaaggc cgcgaagccc gacttaagtt
     2641 cgtcggtcac gtcaccggcc ctagggtcgg gcgtagcgta gggtaaggcc gcagggttca
     2701 agcaagggat aaccgcgcga aagttacccg acttgattgc cagcttttcg ccgtcaagct
     2761 gcgtgataga cacagccttt ttgcagcgcg acaacgcgtc gattagtcgg aacgtttgtg
     2821 ggcacaagtt caattcttct tcgattgggt gccccatggc aagcacgccg tcaaacgcga
     2881 cggcatagtt tccggcaagt cggcaatgcg acttagcgat taggtcgttt gccttatccg
     2941 cctgcgcaag cttgataaag tcaagcgcga ccgctagcga aagcttcggt tctttgtcgg
     3001 cggctttggt tcgtttacgc ggtgccatta tccctatcct tcacatgacg cttaggcaac
     3061 acaggttcgg cccgcgcggg ccggtcgcct actgttaaaa gtgccgttcc gctaacgtaa
     3121 agcggaatta gcgtggtgcc tacgacgcta acccaaacaa cgccggttcg cgcaacttcg
     3181 gcaagttctt cttcggatag ccgccaacaa gaaataatct gttgcccgtc ggcatacgtt
     3241 tctaggtcaa cgcaattgtc gtcgcccttc ggggcttggt aaacgacgtt agcgccttcg
     3301 aagcctacgc cctgtgccat tgtgtttcct ttccttaaaa cggtatttcg tcaacgtggt
     3361 cttcgcagcc tgcggcgata atgcgggccg ggggccgcgc gttccatttg ccgcaaagtt
     3421 cggttgcttc gtcaaacctt tcgcagttta gacacgttcg ggttgcccgg tcaagttctt
     3481 cgcgtatcgc gtcggtaagt tcgcgggcca tgccatgcac aaaggctacg cggtcggtgt
     3541 tgttagccat ggtctttcct ttcaatattc ataccccaaa atttcggggt attgtttgtt
     3601 agtccataca cgaattcgac ggggcacccg aagttgcgac acgtattgca acgcttcgtc
     3661 aaccgtggtt ggcggttcca tgctgtgccg ttgtcgccac caatcgcggg cgcgtttgcc
     3721 gggcattccg cccgcttcga acaagaccca ttcgctatac cgttgaatgc cgctataata
     3781 gtcacagcga agcgacacgt tgccgttaga ccgcttaacg tgacggtgat acattgcgcg
     3841 gtctacgtct ataagttcta caaccggcgc gtcgcttcgg ataaggtcgg cggttgaagc
     3901 cttgtcggtt agcttttcac gcttttcaaa cggcgtgccg cagcaaatgc agaatgccgc
     3961 cgacgcgtgg ttgtaagttc cgcatacgtc gcagatacgc acgggcgcgt cgcccgcttc
     4021 gccctttttc ttcttcggta tacacgggtc gttaatgggg ccaagccgct tcgtgttgcc
     4081 tgcaaagtca agcacaagac aatcgctttt cggggtaggt atgtagacct tttcgccgcc
     4141 ccctacgtcg atataaccgc ccgaccaagg ccgggttccg cgccctagca tttgaaccca
     4201 caggccgggc gacaccgtag ggcgcaacat gcctattaga tcaatgggcg ggtagtcaaa
     4261 gcccgtcgtt aaaacgttgt tgttgactag gcaacgcagc ttcccgcgct tgaagtcttt
     4321 aataacttcg tcgcggttct tagtcttttg gtgaacggct gcggaaggga taccgaatgc
     4381 gttaagcgcc tgcgctacgt ggtcggcgtg ttcaacgccc gacgcgaata caagccaact
     4441 acgacggttc caaccggctt cgcaaagttc cattagggcg cggtgcgtaa cgtcttcttt
     4501 gtctacggcg gcttgcaatt ggttcttagc aaagtcgccg ttagacatgc ttacgccgcc
     4561 tacgtctaat tcggtcttcg tcgggcgcgg aaacaacggg gcaaggaacc cttcggctaa
     4621 cagccgggcg aacccgtcaa tatccgtcat gttgtagcaa atgtcggtaa acaacccgcc
     4681 gtcggtaatc atgccctgcc ctagccggta aggcgtcgcc gtgaagccga taactttaag
     4741 cgccgggttc acttgctgca aagcttcgat tagtgcgcgg tattgggttt cggcgttagg
     4801 gcttacaagg tggcattcgt caatcaaagc caagtcgcgc caacctaacg cgccggggtt
     4861 cttagctacg ctggcaattc ccgcgaaaat gattgactgc attacgtcgc gttgctttag
     4921 ccccgcactg ttaatgccta ttggtgcgtt aggccacatg ctttgcagct ttgccgcgtt
     4981 ttgttctaca agttctttga cgtgcgttag gttaataaat cgctgcgtag gccaataccc
     5041 gatagcgcgt tgctgaaagc cgccgattac gtgcgacttc ccggtgcctg tgggcaatgc
     5101 gacgaccggg tttccggtgt tcccttcggt gaagtattgg aacaagcttt ctatagcttc
     5161 gtcttgatac caacgcagcg acatagtttc cccttacgct atcggcgtgt gacggtcgca
     5221 cgcctgcgga atgtagtctt gtggtattac gccttcccaa actgcgcaat accattcgcc
     5281 gccttctatg gggctagcgt gctggcaact gcggcaattg acttcgacgg gttcgccttt
     5341 atgacatatg cccgaaaagt gacaaaactt gcacttttgg taggccgggc ttgcggcaat
     5401 cttttcgggc ggaacctgcg acgtaataat gtcggtcgct ttgcgttcaa gttgttcgcc
     5461 tagcttccaa tcaagttcta cgacttcaac gtgcaagtcg tcgtcgtttt tgttgaccga
     5521 catatagatt gcatacttgt agccatacgc ccgcccatac atggacattt gcgcgtagtg
     5581 ctgcggcgct tcaagcttta cgccgttctt cttcaagttc gaaaagcccg ccccggtgcc
     5641 cttggtcttg tattcagaca agaacccaaa gctaacgcca tacttggcgg gaagcataac
     5701 ttgcccgtca agcgacccgc caaagtgccc aaacacggcg ctaatgcggt attgttgttc
     5761 gcctttgtta tcaagcgtgc cttcggcttc gggctggaac gctacaactt ccgcgccgat
     5821 accccgcaag tattcttcaa agcgggcttc ttccaagtgc ccacgctgga acaagcgaag
     5881 ttgccgcccg gtgaagtgtt ccgccttaag ccaacgaaac acgttccata ggtagcggct
     5941 gcattcgtgc ccgataagcg acgcgcctag gtgcttgcgg tgcccgtcgt tgtaggtcgc
     6001 ttcgcaccaa gcgtcaatgt cggcaagaat ttgtcgggca agttcggccc gcttaccggg
     6061 ggcggctagc gggtcttcat tcgtagcggt ttggggttgg tttccatttt ccgccgtgcc
     6121 ttcgcttccg ttgttcggta taggcacgtt gtcgtctata ggtagcactt tgcaccgcct
     6181 ttcgtttctt agtgcgggtt ttaacgcggc gatagtgccg cccgcttttc gctataacgc
     6241 gttcaagttg cgcgtcggtt aaccgcccta tgtgcgcgtt ttcaagtgca atgcctagaa
     6301 ttcgggctaa ccattcgtaa gcttcgtcgc gcgttagcaa gctgtgccgc caaagaacgt
     6361 cgaaagcttc gtgtgccttt gcgcgtaagt aacgcgtgtg cgccgtcgcc atgtagccta
     6421 ggggaatgtt agtgcccttg tggcaataaa cgctagcgta gcacctttgg caaacatact
     6481 tgtttcggtt tcgcctatgg ttcttgtgta gccttatcct tgaactattg cagttatcgc
     6541 accgtttggg cgggggtagc ttgtcgctaa tatccgccat gtaatgcccc ggaaaagtgc
     6601 gggggccgaa acccccgcta gttgcgcttc cggctgcgtt actgcccgcc gttctggccc
     6661 caaggtgcgc cgccctgcgg ctggcccccg ccttgcgtcc aaccggcgtt gccctgcccc
     6721 tgcggctggc cctgcggctg ttgtgccccc tgtgcgggct ggcccccgcc ccacgccggg
     6781 gcaccgttgc cgggctggcc ctgcggctgt tgaccggcgt tcgggtcgcc ctgcggctgg
     6841 ccctgccccc aattgggttg cccgccctgt gccgggttgc cctgcggttg cccttggggt
     6901 tggccctgcg gctggccccc gaagttcgac ggctggcccc cgccctgcgc accgcgcttg
     6961 ccgggttcgt tgcctgcggc gtctttgtag cccttcacgt cgtttgacgc gtcgtgcccg
     7021 tctttcgccg ggcgcacggt cacgcgcact tgaaacggaa tgccgtgcaa ctgcgaactg
     7081 tcggcgacgt tgtatacgcc ggtaacgtga caaatcgcag aaagttcgcc gtaagcaatg
     7141 tcaaccgcct gttggttctt gttctgaata ttcaggcgga taaagaccgg cttgcccgtg
     7201 tgggggccgt cgataacctt tgccgtaagt tgcaggtatg ccccttcgcc gtctttcgtc
     7261 ggtttgattt ccgacgtgtc gattgcgaca ttataccaac cttcgggcac gggttcgtat
     7321 cccgtgttcg gggcgacttg gtttgcgtcg aagttaagtt gaaccatggt ctttcctttc
     7381 gtggttctgc tagttcatgc actttgcgaa caatgcgcct aagtcgcaag gttcgaattc
     7441 atccaaccgg cccgaacggt cacgcgcgga aacggttaga ttgtccaacg tgcgaattgc
     7501 ccgttgttca ccttgcacgc cgggaatttg gaacgtccca acgcacaaaa tttcgtcgta
     7561 aaggtgcggc actttcacgt tgcattcgtt gcccggaaag taaggccgct tctttttcat
     7621 gcccccgcct tcttcgctaa ggtattgctt ggcgataagg tagacgtgct tttgttgcag
     7681 gtaatacaag aacgttacgt gttccatgac cttttcggcc atttcgccgt aagccttcaa
     7741 cccgtgcttg ttcgtcttga tagccgacgc aaggtaaatt tccgccattt gcgaaacgct
     7801 atcaagcgcc acggtatcaa agttcgccgg ttcgttcgac cgcttcaacc aatcaaagaa
     7861 ttcgtcaata gcctgcggcg tgtaggcttc ccaaacgggg ccgtcccaat cccgaaggga
     7921 aagcaagccc ggttcggtcg cgcacagcac ggggcggggc gcggtcttga caagcggcgt
     7981 tttgccggaa cccggcccgc catgggctag ggctttgacg ccgtattgcg ccgaacacgc
     8041 gtaggcgggc cgaagttgcg acatttgcat gttagtttac cttcttcact tcaagccgcc
     8101 ccatggggcc gggcttggtt tcgatattcg acggcaattc gtcaatgaat acgtcggcgt
     8161 gcgaagtgcg gcccccttca ttgatacggt agtagtcggc accgtatttg aagaacaatt
     8221 gccctttgta ggtgtaaagg tcaacttggc ggaaaccgcc cttgcggcgt gctactgcgc
     8281 attcgccttc gatacgcgca aagtgtgaca tggtgaagcc ctttcggttg gcgggtcgtg
     8341 tgggcacaac ccgccgcgtt gcgttagccc ttcggcgcga taagttcaag cgtcggtgaa
     8401 gaagcggaaa tagtaaggat accgtcaagc ttcgctttgt cttcgtcgtc aagttctttg
     8461 tattccttga cggaaagacg cgccgaccat ttcacaagcc gttcggcttg ccagtcttcg
     8521 aacgtgtcaa gcacggcgtc aaccttgtcg gtatccgacg aaaggttgta gctttccttg
     8581 actacggctt tcagcttcca gccgttgcca agttcgatat tctgcgttcc gaccttggta
     8641 acgtcgaact gcgaaccgac gatatgcttg cgcaattcca tttcgcgggc tttggcggcg
     8701 tcaagcgtcg cctttgcttc gttccacgac ataatagctt cgtcgcgggt catttcggca
     8761 atgggtttcg gggtttgtgc ggtcataggt tggttgcctt tctacgttgg cgttgcgttg
     8821 ttcgtctttc gacacaaccg aacctaagcc ttggacaatc cgcagtcaac aaaaattttg
     8881 cgcttgcggg ataaaatttt ttcgcctagg gtcggcaacg gatcaatgcc cacacatgac
     8941 ggatacccga acccatgacc gacacttata cgccgcgcct tcgtgctaag gtgctaaaaa
     9001 ttatcgaaga aaggccgcgc acggtcacac ttaaagacat tgccgaaggt gccgacgtgc
     9061 cccttgcatg gcttaagacg ttcgcggctg gaaacattgg cgacccttcg gtgaaccgcg
     9121 tagaagtgct ttacgtgtat ctaacaggga agtcgcttga tgtttgaagc cctgtttaac
     9181 ataccacagg aactacgcga ctacccgcaa tgggttgttt ggcgctacga agaccgcgac
     9241 ggcgacaaac cgacgaaggt tccttacgac ccgaagaccg gcaagcttgc cagcgtaacc
     9301 gacccgtcaa cgtgggcaac gttcgactat atgggtaacg cgctgcaatc gggcgattgg
     9361 gccggggccg ggttcgtgtt caccgaacaa gacccgttcg caggtattga ccttgacgac
     9421 acaggcgaag acggcgcggc cttggctgtg caacataagg tgttcgaagc attcaacagc
     9481 tacgccgaaa cgtcaccgtc gggccgtggt cttcatatca ttgtcaaagg ccacatgcct
     9541 aacgggcgtc gtcgcggtaa gattgaagct tattcgtcgg gccggttctt cacaatgacc
     9601 gggcacgttt accgcaacgc gccggttaac gaacaccaag ctattttaca acagctttgg
     9661 acggaactag gcgggcatat cgaaacgcac acgattagcg gcgacatagt tgaaaagcta
     9721 accgacgccg aagttatcga aaaggcgtct aacgcggtca acggcgacaa gttcttgcgt
     9781 ctgcattccg gcgattggca aaacgactac ccgtcgcagt cggaagccga ccaagcgtat
     9841 atgaactttc tagcgttcta ttcgcaacac cgtattcagc ttatgcgcct attccgcaat
     9901 agccccctag gccagcggga aaaggcacag cgcaacggct accttaactt cactatcaac
     9961 cgcgcctttg accgcatgtt gccgcctatc gacgccgaag gtatctttaa ccaagcggaa
    10021 gaagtcgttg cgaaggcaag ggccgcaaac gcaccgcagc cgaccattga cctaagcgca
    10081 cagattgaac gcgctatgca gccggtcgcg cccatgggtt ccgcccctgt gcctgcggcc
    10141 ccggtcgaac gccccgcaca gccgccccgg aaccacaaca gcgggccagc gggcacgccg
    10201 ccgttgccga agccgcccgg tatgcttggc gaagtcgccg aattcatcta caacgcagcc
    10261 ccgcgcccgg tcgccgaaat cgcccttgcc ggggctatcg ggtttatggc cggtatctgc
    10321 ggtcgcgcct tcaacgtgtc gggtaccggc cttaaccaat acgtgctttt gctggcacct
    10381 acgggcacag gcaaagaagc tatcaagtcg ggcaccgaaa agcttatgcg ggccgttgtt
    10441 cacggtaacg acccgtcgcc ggttgcgccc gaagtattcc cggctgcaaa ggaatttatc
    10501 ggccccgccg aattcgcgtc gggtcaagct gcacttcgca ccatatcgac taaggttagc
    10561 ttcgtgtcgg tgcttggtga attcggcgca accatgaacc gccttagcga ccctagggca
    10621 ccggctagcg acaaaatgct aaacaaggtc ttgcgcgacg tttaccacaa gtcgggcaac
    10681 ggtagcgtgc ttggcgaaag tgcctacagc gatagcgaca aaaacgttaa gtcggtgctt
    10741 gcgccgtcta tgtccctaat cgcggaaagc aaccccgaag aattctacgc acaggttgac
    10801 gaagcgcaga ttaccaacgg cttgttgacg cgctttctta ccattgacta ccacggcccc
    10861 cgcccgcgca tgaacaaggc gcacacctac taccggccta acgaagactt ggtaaggcgc
    10921 ttgtcgtcac ttgctgaaac ggcgcaccgc cttaatcagc aaaacgcggt tatcaacgtg
    10981 accttcacgc ccgaagccga agacatggtt gacgctatcg accgctacag cgacgaccaa
    11041 caaaacagca acggcgaaat tatcaaacgt ctttggaacc gggttcactt gaagacaatg
    11101 aagcttgccg cgctaatcgc tgtgggcaaa gccgacctta ccctaggcac cgtcgttgcc
    11161 gacgccgaag acgtgcgtta cgcttacgac gtagttgaac gcgacgtgct gcgcaccgtt
    11221 cgtaagtttg acatgggcga agtcggcggc aacaccgaag aaagcaagca agttaaagac
    11281 gttcttaggg tcgtgtcgca gtatcttacg cagccctacg aagaagcttg caagtatggc
    11341 gcaaagcggg ccatgcacgc cgaccacatt ataccgtata cctaccttca acggcgtctt
    11401 gtggcggctg cggcgttccg tcacgaccgt atcggggcga ccaatgctat tcgtcgcacg
    11461 gtgcagtcgt tgattgacga aggcgtgttg cttgaagtcg atagcgcgac caagaacaag
    11521 tataacttgc gcggcaaagc ctacggcgta ggcgacgcta gccgcttcga ataaagccca
    11581 tgcgggggct ttggtgttcg ccgcactaaa ggggttcggc gacgttcggc aataagtgtg
    11641 gtaacagccc gtcaacacgg cgcaccatag gcaaagcaca ccgaacgaag aaccccgccg
    11701 catacttcaa cgtagtatct tgacgaatag ttgaacgcgg cttatgttgc tggcaacagc
    11761 aataaggaac cgccatgctt accgactttc tacacgccgc acaaaagccc gacttcgttg
    11821 acgtgcttga ccaacgaacc gacatgcccg ccgtttacag ctacgaccac gcgcgggcga
    11881 tattgcagct tatcggcgac gacgtgcgcc acgggcgcta cagggcttac gaccttgacg
    11941 gcaaggtgtt cgggctggcc gatagcatgg tgcaaagcca atggggccag cccttgccgt
    12001 tcacagcctt tgacgacgaa acgtctaccg tcttcggcat gaccgtagac ggcgtgtcgt
    12061 gcgtgctgtg cgccgttcct atggccgata tggggcaggg gcttctagtc ggcaccaaga
    12121 acccccaagg ctacggtaac gcggtcatgg cccggcaaat caccgacggc aagctttcgg
    12181 tcgtctatgc cgatacccgc gacctaatcg acggcttgac cgacctaacg gctatctgcg
    12241 gcgtcgcgtt gcagcttatc gaaggtcgcc acgtatcaac acagccccgc acgtcgaagc
    12301 accgcgaaaa ggtcaacggc aaagtcacca agcaaagggc accatacacg ttcgcgtata
    12361 tcgacgtaga caaagacacc gcagctaaca acacagccgt tgcccacatt acagccgacc
    12421 acaagggcaa gcggtttcac cgtgtaaggc aacaccttcg tttgcagaat ggcaaagtag
    12481 ttagcgtcaa agcacacttt aggggccgtg gtgtatcgaa gtcgattgcc gtaaccaagg
    12541 tcacagcgtc gaagcacgac gaatagcgca gcatttcccg acgtaacaat gttttcaggc
    12601 acttagctaa agtataatgg ctaacccatt gaaaacaaac aaagtataat agggcattat
    12661 atagtataat ggctaagtca ttgaaatcat tagggtataa agtataatgg tttcctaaga
    12721 catacacaga accccgcgcg acgtaaaaca cgacggataa atacgttaga gacacttcta
    12781 tagtattata cttattatat ttattatact ttatcatatt atataagaat atcagtcact
    12841 taagggtata acaaaaggta taatgccatt atatccgaac tttcgtcgta tttttcgtcg
    12901 tagggggttg acggcccgtc gtagttatcc tatattcaaa ccatagcaga aagggaacga
    12961 aatgttttac cacgcacacg tagacgggtt caccaagcaa gccaagacta ttgccgaagt
    13021 gcaagaatgg cttgacaacc tgcgtagccg cgtcgtcggc tgcgaactta aggtgtggcg
    13081 tgttattgac aaccttgccg aagccaagcc gtgcatttgc ggccccgtga ccgcctgacc
    13141 tgtgggcata tgaaaggaac tgaccccatg accaaacaac acgaacgcac gcagcatatg
    13201 acaacgcggc ccgtttcggc tgtgtcgtat tttctgcccg aagacagcta tttgccgggt
    13261 atgacccgac cgcacactta cgccggttgg cacgcctatt ggaaagccga agcccccaac
    13321 gggcaaagca tgacggcgat tgttgcgggg ccgtatgaca gccgcgaaga cgcgcttgcg
    13381 gcgctgtatc gcccggttga cgaaatcctt gcgcacaaag aagcggtaaa agccgcatac
    13441 gacgcacggt aattatttgt cgtagtctat tgacgtaggc tacgacttat gctatatcga
    13501 agttatagca acgaaggaac cgaaccaatg actaccagca ttcacaccaa ccttaacggc
    13561 aatagcgcag aatacgaacg tgcccgcccc cggctgcaac aggggcttga caacattgcc
    13621 gccgaacaca acgcaagcgg ccttatcagc gtctacagcg ccgcaggcat gacccgcgtt
    13681 accgtcgaag ttcgttaccg ttccggtgcg tgtttgcgcg acgtggtgaa gtatcttgac
    13741 gaaatggggg tgcttgacta atggcaaagc ttaccaacga acaatggtcg gcaatgacgc
    13801 aggaagaccg cgacaagttc ttacgggggc ttgtcacgta taccggcaag acggttacgg
    13861 ggcggtttcc tgcgcagcct gacccgcaaa cgcttgactt cacggtgcag tcgcgcccgt
    13921 tgacaaacga agaagttgaa gcaactttgc gtcgtgttat gaacgaaccc ccggttgaca
    13981 ggtcgccgtt ggttgacgta gattacgcaa gcattgaacg gcgcattatg gcgcagcact
    14041 tcacgaaggg aaccgacaat gaagactgac ccgaagccga cgaaggcaca gcttgacaac
    14101 agcgacgaag acgtgcgaaa ctacatcgcg cgccttgaaa ccgcaattga aatggcccgt
    14161 tgcgaactga cccttgcagc ggcctacgcg gaagttatgc cgcacccgac gaccaaccgc
    14221 gccgcgctta tcgcccgcat tggcaacgcg cttaccgaac ttggcgggcc gattgaaagg
    14281 aagaccaatg gcaccgatta accgtattac cgccgaagac gtgaaggcgt ttgccgaccg
    14341 accgacgctt tccgcatacc aacgcgccgc aaccaaatcg gcgttctatc cgggccagcg
    14401 ttccgcgttc gggcttatgt atgtcgcctt gaagcttaac ggtgaagcgg gcgaacttgc
    14461 cgaacacgtc ggcaaagccc tgcgcgacga ccgccttgtt acgttcacac cacaaggccg
    14521 gggcaacccc gaaagcctta ccgaagaacg ccgggcgctt gttgtcaaag aagtaggcga
    14581 cgtgctttgg tatctgtcgg cggcgtgcaa cgaacttggt gtagaccttg ccgaagtcgc
    14641 ctacggcaac ctttgcaagc tgtgcgaccg gggcgaacgg aacgtgcttc aagggtcggg
    14701 cgatacgcgt taacacattc gcaatcgtaa tgtgctaata aggtgacggc ccgcccccat
    14761 gggccgcacc aagccaacga aaggatacac catggctaga aggattgaat acagcgaagc
    14821 acaggcaaac gaagacgccg aacaaatctt gcgcaaggtg cttaagcgcc aacgcttcgg
    14881 ctacgaagtg cgcgacgcgc tttccgacgc gctgcaaaag attgtgcagc gggcggcgtc
    14941 ggcatgacat accggaaccc gtgtgggcat tgcaaagggt cgggtatgct atccggcccc
    15001 ctaaagctta tccgcagcgt gtgcccgaag tgcgacggtc gcgggtattt cgaagtagcc
    15061 aacgtcgtta gcggcccgtt cgtgtcacgt atcgacacgc agcccgaccg catattgcaa
    15121 ggcgcaatag ggcagttgca aagcgtcgta gttatcggct atgatttgga cggggccgaa
    15181 tactacgcgt cgtcaatcgc cgacggccct aacgcgcttt ggcttatcag gcgcaccgaa
    15241 cacaagctta tcgggattgt tgacgaaccc gaagaaaggt agcgcatgaa cgcgtttcgt
    15301 atatggtgta tgcgaccaag gtttagccgg tttgaactgc taggcttggt cgtgtgcatg
    15361 gaagtaatga cgcgtaactt ttggtatggc ctagggctat acgtgtgcgt gtttaccgta
    15421 gcaactatgc acgaagggaa agaccaatga attttgatag cctagccaag tcgggcacag
    15481 aacacgcgca ccaacgcgcg tttttcgcat ttgtgaacgc cgcacgattg ggcggctttg
    15541 acttcgcgtg cgacggcccg aagggctaca ccgtagaccc cgaagccccc gctatgccgc
    15601 agcttgccct atttcacgca atcccgaacg gcgggcttcg tgacaagatt acggcggcga
    15661 agctaaaagc cgaaggtgcg aaggcgggcg tagctgatac gttcttgccg gtgccgcagc
    15721 ccttgcgccc taacccccaa gtcacaagcg cggccccgtg gtattgcggc ctttatatcg
    15781 aattcaagga accgggccgc aagaaccata agaacggcgg gctatccgac gcacaggttg
    15841 aattcggcga catggtgcgc gaacaaggct attgctttcg ggcggcgtat tcgtggcgcg
    15901 aagccgctaa cttgcttatg gcctatttcg gggttgaccg tcggcttgaa acgtcgtagg
    15961 ttcctgaaat ggacgaacga agcaacaacg aaaaagcctt tgacaccttc cgcaagcggt
    16021 tgaccgaagg cttttacata accgacccgg aaaccggcga agttatcgaa gacggcgacg
    16081 ctaccgacgt agccttgcgt tctacgaagg catggcgcgg cgaactgtgg aaggcgctta
    16141 acgcgcttga acgcgaagtg tgcccgttta ctgcattgaa acaagaccga atgaaaggaa
    16201 tacgctaatg attgccgacc ttatcgctat cgcgctttac gtcgtgtttg ggcttatatg
    16261 ccttgcaatg ggccgcgtcg caggcgaaga cgttgccaag ggctacgacg aaagcaacgc
    16321 cccgaacctt gaaggcgtcg gcgtcgccgg ggcgctggcc ttcgttatct ttgtcgccgc
    16381 ttcggcgctt gtgctttggg ggtagacatg acggaacgca tgaaacaccg ctttcaaatc
    16441 tacggaagcg ccttcttcgt cgccgtttgc gtgcttgcgt tggtcgcggg cgtgctgtgg
    16501 gcactgtggc aatcgctgca ctatccgacg gtttacggaa gctattcgac cggctattgt
    16561 gttcgtgtcg aagacccgcg cggcgtgcat tcgtgcgaaa acctaccgcc gcgcttttac
    16621 cacgtatgga cggaatgaaa ggaaccgaca ccatgcccac accgaaggaa aagaccccga
    16681 agacccgcaa ggaaatcttg acggcgaaag cgacggcaaa gggtatcccg cttgatagcg
    16741 acgaaaccat tgccgacctt gaagcgaagc ttaaggcgca cgaaggcggt tggcccgcca
    16801 aggccgcgcc cgaaggcaag accgctttcc gcgttcacta ccgcacgtcg cttaacgcag
    16861 ccaaggcgca ccacgattgc cacgccgacg acgtaggcgg ggcgcacgaa agttgccggg
    16921 ccgcagtcgc ggaagcacac ggcgaagacg tgcgcgtgtt tatcgacaag gtgaaggtgc
    16981 gcagcggtgc ctaagttctt ttggtatgaa cggtcgtctt tggctaaatg gtcgccctgt
    17041 gcggctagcg aaaagccggg cgaccgtatc agcaaggggc cgaagcgttc gccggttcac
    17101 gaactgaaac ccgacgaaga agctttgtcg cttcggctgt tgtcgaagct atacccgccc
    17161 cctgttgacg aagcgaccaa cgcgcctacg cgcgacccta cccttgatga aattgccgaa
    17221 gccgtttccg accggcttaa ggcgaagctt tcgcaaacgt aatcgcgtgt cggggcgcgg
    17281 tgccccggcg tgccccaatg cagcaatagg acaatgcaaa atattcttaa cctacagcgt
    17341 cgcggctatc tgaccgaaca acagttgttg cacgcataca agttcgccaa gaaccccaac
    17401 gcctacacgc tggccccaac cttctaccgc attttgcacg acgcaatcgt gaaagacgaa
    17461 ccgcttgaag ccatggaaaa gcgcaagggc tggcccgcgc gttccgccaa ggccatgatt
    17521 gggcttattc ttcacgctat gcaggaaatg caagggtcgc acgccgacga acccgacgaa
    17581 gaagaaacca cagcgaaaga acgcttgtct ttcgtggtcg ccgacaatat ccgcgacgtg
    17641 tcgccgctta tgaccgaact agggcttacg caccgcgaag cgcggttgtt cctgatactg
    17701 caacggtcgg cgggccaaat gtgcagcaaa gaaacgttgc ttacccgcct gtatcacgac
    17761 caaattgacg acgcgcccga cgtaaagatt atcgacgtgt ttgtgtgcaa aacgcgtaag
    17821 aagcttattg gttcgtcgtg gcgcatagat accatttggg gcgaaggcta ccgcttggtg
    17881 aacaccgacg aacccgacgc accgccgaag cctaaagggc cgcttccgaa ggtgcaagct
    17941 agcgaccgca acttgcgttg gtataaggcg cacgtatacg acggcgaaag cttgcgggcc
    18001 attgcgaagc gcgaaggcgt ctacccgtca acggtcatgc gaacaattca caagcttacc
    18061 gaaggcactt ccgacgaaga acttgacgaa atggtgcaga aacttcccgc atagggcttg
    18121 acgtaggcca tgacgtatcc tatattcgta tcaacagcga aaggaaacga catggcctac
    18181 gaatttgata ctaccgtgct tggcgggctt cccgttaccg tcacctttga cgtatacccc
    18241 gccgaacccg acgtaggtat tttcggttcc tacgttgacg acatttgcat tacgcacgtt
    18301 gcagggaagc gcaagaaaaa caccgattgg attgaccgcc gcatgacttc gcacgacgac
    18361 gacgtgcttg ccgaagaatg cgccgcacac gcaggggtat aagttatgga aactatcgcc
    18421 gacatgaaag cacgcgcccg cgcacaagac gcctacggca aatggaacac cgcgccgttg
    18481 tggaacgaaa tagcccgccg cgaagacgaa gcccggtcgc cgttgcaccg cttcgcccgt
    18541 cgcgtcgcag gcttcgcagg gctggccttg ctgtgggcac tttcggtagc gcccttcgta
    18601 atcgccgcca aaaacttgtt cgtatcgggt tgacgcgacc gaacgaagct ttatactaac
    18661 acgcgtcgaa aggctaacat aggagttaaa gccatgacca aacttaacaa agttcaaacc
    18721 gacatgcttt cccgtatcgc cgaagcaacc cttgaccaaa cgcaaggcta cgccatggtg
    18781 aagaacggcg caaccgtcgc catgcttgcc gacgccgggc ttgtcgaaac gaacccgcaa
    18841 atggtcgaag gcgacaaaat tgccgcccgc gcgaccgaca aaggggttga cgcctaccaa
    18901 aacggtgata atgtcgaacc tgcaaacgca accgccgacg aaccggcaac caacgaagga
    18961 aaccaaacca tgtccgaatt caagattgat accggcgtgc ccgttcccgc aatcaagcgc
    19021 accggggccg caacttccat ttacccgttc gacgcgctgg aagtcgggca gtcgtttttc
    19081 gtgcccgcaa ccgaagacat gccgaacccc ggcaagtcgc tggcaagcac cgtgtcgtcg
    19141 gcttcgaagc gttacgcgac cgaaaacggt tcccgcgaaa tcacgcgcaa gaaccgcacc
    19201 acgggcgaac aagaaaccgt caccgtgccg acctaccatt atgaacgcaa gttcatggtg
    19261 cgcagcgtcg aagaaaacgg cgtgaaaggt gcccgcgtgt ggcgcgttga accgaagaac
    19321 gacggcgaag acggcgacga ataagccgcc gcgttcacct aacgcagata gggccgcgcc
    19381 ttcgggttgc ggcccttttc tttgacttac ggtcggcgtc gtgctagcgt gcggtcaatc
    19441 aaccaaaggg gttaagccat gccagctaaa gacgttcata cgcacgacgt tcgcaacacg
    19501 tttgcggcgc gttacgacca cggcgcgggc cgttccgaag tagtcacgcc cgacgacgac
    19561 aacgacctta actacgtttc gcgcaagctg tatatcgggc gtgcgtcgat tgatccggcg
    19621 caagacgggg cgcttgaccc ttccgcagcc gacccggatt ggcattcgtg gatgcagggc
    19681 gcgggcgcat acgggtttat taccgtggtt cacgccgacg gttccgaagc ccgctacgtc
    19741 gtgccccgtg acggcttcgt gcttgaagtt cgcgccgcgc gtgtgaagcg cacaggcacc
    19801 acggcgggcg aaatcgtttc ttggtattga gggggccgct atgcacttgt caacgcgcga
    19861 cgttcaacgc ctgctaactg cggcgggcta ctataacggc ggtatcgacg gcgacgccgg
    19921 gccgaagacg cttacggctg ttgaccgtat catttcgggc catacccgcg aacttaccga
    19981 ccgcaacatg aacgaccgtc ggcgcatgat tgcggcggcg caattggtgc ttaagcacgc
    20041 cggttacgaa ccggggctta tcgacggcta cagcgggcac aacacgcacg aagcctacaa
    20101 cgcatgggct tactatcaag aacacggcaa ggcggaaagc ctaggccgcg acaacgacga
    20161 cgacttgttt tccggcgaac ctgcgtcggg cgattggccc cggcaacgcg acgttgacac
    20221 cttctacggt gctgtgggca agaaccaaac ccgaattcgc ttgccctaca aaatgcgtat
    20281 cgcttgggat acttccgaca cggtttcgtc gtttctgtgt cacgaaaagg tcgccgacgc
    20341 tatgtcgggt attttccgtc gcacgtttga cgcctacggc tacaagcgca ttacggaact
    20401 tggcctagac ctttacggcg gttgcttgaa cgtgcgcaaa atgcgcggcg ggtcgtcgtg
    20461 gtctatgcac gcttggggca ttgccgttga ccttgacccg gcgaacaacc ggcttcgttg
    20521 gggccgtgac cgcgcccggt ttgcgaagcc tgaatacgac gaattttggc gcattgtcga
    20581 agacgcgggg gctttgtcgc ttggacgcgc ccgcaactac gattggatgc actttcaatt
    20641 tgcacggcta taggagttga agccatggtt gaagactgga aagaagccta ccgttggttt
    20701 tcggtgcaga ttaccgcgtt gcttgcggtt ctgccctttg tatgggcttc gttgcccgac
    20761 gacgtgaaag cctacgttcc cgacgaatgg cgacccttca ttgtgtcggc tgtggccctt
    20821 ggggttatcg tcggtcgcct gaaagaccaa ccgggccgca caggccgcgc acaggggccg
    20881 aaagggggcg accatgctta acgggctttt gggcgacctg ttgcccacac tggcaatcgt
    20941 tgcggggctt gtggcggcgt ttttcgggta tacccggaag acgcgcaaag acgccgaaaa
    21001 ggctacgcgc aatgaaatgg aaaacgacgc tatcaaagaa tacgtcaagg aacgaaagga
    21061 aatcgacaat gcgacgcctg ttgatactgt gcctaattct gcccgtgacc gcttgcgcga
    21121 ccgccaagcc aagcgcgacc gtcaacccga cgattgaact tgacgacggc acgacggaaa
    21181 cgttgaacgc cgtgtgcgac ggattgcgcg accccattga cgcgcttgtt gacgtggtga
    21241 ttgaagaagg caccgacgca atcgttgtcg ctacggaaaa cgttaccgtt aaatacgacg
    21301 caggttgcga ctaacaacaa gttaacacaa aaggggaacc gcccggcaag tttggcgttg
    21361 aaacgaatac ttgctttggc tacggtcaac cctaagttga caaaggccgg ggcagtagaa
    21421 tggcgataga acttgaatgg ggcgttatct tcggatttgc tggcgtgatt attaccgtag
    21481 ttggcggcgt aatcgcgcgg gataggcaac ttacaaatat gatacaccgc aaccacgaag
    21541 aaaccgcgca agaacgttcg ctaggcgacg aaaagttgca cgaccgaatt aaccgcgtgc
    21601 gcgacgaaat gtcttcgggc tacgtgcggc gtgttgacct agatgggcac ttgcagcgcc
    21661 tagaacggca acttggcgaa atgcgccaag acatgaaaga agaacggcgg gaaacgaacc
    21721 aacgcctaga cgctgtgctt gccgcgatta agggcggaag tagcggcgac taagcattgc
    21781 gcgaattgcc ttccctgcgt atagtcgaag gcgataggag ttacgcgcaa tggacaccga
    21841 agaacacaaa gaccgatttg cgaagacatg ggcgaccatg ccgggcgacg cctttaaggc
    21901 tgcgctaacc gttttcggtg acgccgggca agcccttgcc gccgttcgga cattggaaca
    21961 cgaccccgaa gttatcgcgc ttcgtgacac ataccgcgaa gaagcccgcg acgacgtagc
    22021 cgacgacgca gttgccgccg cgcttgaagc ggctaaaagc gacattgctt cgcttcccct
    22081 tggacacccg gaaaagacca agcttattgc cgcgcttttg acgttcggta agacgacggg
    22141 cgcgggcgtc gtggtgaaca acaacaccaa cgtagacaac cgaaaggtaa tgattatcaa
    22201 cgaccacggc gacgacgacg cttggtcggc gaagctacag gcacagcaag cgaagttggt
    22261 tcaagatgca gacaagcccg caacagtcaa ttgacgaacg gctaacgcgg gcgaagcttg
    22321 acgacgaagg cgtgtcggtt gtatgggaac cgataccggg cacgtcgcaa gatttggcgg
    22381 tagatacgcg ttgccaccac acgctttacc acggcgcacg cggccccggt aagacgatta
    22441 cgcagcttat gcggttccgt cgccgtgtgg gcatgggcta cggcacgttt tggcgcggca
    22501 ttatctttga ccgtgaattt aagaaccttg ccgatttggt tgcgcagtct aaacgcttct
    22561 ttctgcaatt tgacgacggc gctaagtttc tacatggcgc ttcggaatat aaatgggttt
    22621 ggcctacggg cgaagaattg ctttttaggc acgctaagaa agcgaccgat tacgacaact
    22681 tccacggtca cgaatacccg tttattggct ggaacgaatt aaccaagtat cctacgtcgg
    22741 aactatacga caagttaatg tctactaacc gttcgtcgtt tagcccgaag cgggatacgc
    22801 cgcgaaaaat ggggcataac ggcggcccgc ccttggaaga cgaccacggc gaaccactat
    22861 acgacacgcc gaacggcaaa ccgttgccgc caataccgct tgaagtattc agcactacga
    22921 acccaaacgg gccggggcac aattgggtta agctgcggtt cattacgtgc gccaaaaacg
    22981 gcgaagtcgt gcgcaaagaa atcccggtgt ttaacccgca aacacaacgc gacgaagttg
    23041 ttgttaaaac gcaggtagcc attttcggta gctaccgcga aaacatttac ttgccgcctg
    23101 aatacgtcgc cgaacttgaa caaatcaaag acccgaactt gcgcgaagca tggcttaaag
    23161 ggtcttggga cgtgaacgca ggcggtgcct ttgacgacct ttggtcgcgc gacacgcaca
    23221 ttatttcgcg ctttcctatt cccgaaggct ggcacattga ccgcgcattt gattggggca
    23281 gtagtcaccc gtttagcgtc ggttggttcg ccgaagccaa cggcgaagaa gttgaattgc
    23341 ccgacgggtc tacgtggtgc ccgccgcgcg gcacgcttgt tcaattcgcg gaatggtatg
    23401 gaaccgaaca aatcggcacg aaccaaggtt tgaaaatgtc ggcaccgaag gttgcggaag
    23461 gaatacgcga ccgcgaaatt tcgttgcttg gttcgggctg gattacgaag caaccgcagc
    23521 ccggccccgc cgataaccaa attagggacg tgcgcgaaag cgacgttgat acgatagaaa
    23581 agaaaatgtc tgacaagggt atacgttggg aacgttcgga caaatcgaag ggtagccgca
    23641 agaacggctt tcagctattg cgcgataggc tagaagcgtc tataaatggc gaagggccgg
    23701 gcatatactt tatgtcaaac tgcgtcgctt ctacaacgtt gataccgtcg ctaccgcgcg
    23761 accaagacga acccgacgac gtagacaccg acgcggaaga ccacggctac gacatggtgc
    23821 ggtatcgcgt tcttaagagt agcaaccgcg ccgcaaagaa attgaaagtt acggtagcaa
    23881 cataaagggc acgacatggc aacggcaccg acacaatcgc aaggcgcggc gacgaaacgt
    23941 cgtgaactac gcgaccacga acccgactac aagcttattg cggattgcgt cgcaggcgaa
    24001 cgcgttgtta aggccaaagg cgcgacatac cttcccatgc ctaacgccgc cgacgaaagc
    24061 gccgaaaacg ttgcgcgtta tgcggcgtat aagaagcggg ccgttttcta caacgttacg
    24121 cagcgaaccc ttgccggtat ggtcggcgaa gtcttcgggc gtgacccggt gcaggaattg
    24181 cccacacgtc ttgacattgt gtcggaagac gccgacgggt cgggcttgac gttgacgcag
    24241 cttgcgaagc gcggcgttcg ttacgcgctt tccatggggc gcggcgggtt gcttgccgac
    24301 tacccgttga ccgaagaagg cgttacccgc gccgacattg aagccggttc cgtccaacca
    24361 acgttgacgg tctacgacgc gttgcacgtt atcaattggc gcaccgtcaa acgcggcaac
    24421 aagaccgtgc ttacaatggt cgtgctgtgg gaagaatacg acgccgaaga cgacggcttt
    24481 gttgtcacac gtaaagacca ataccgcgtt ttgcggcttg ttgacggcgt atacaccgtc
    24541 gaagtttacc gcgacggggc cgtgttcatg gggccggtaa cgccgaccga cgctagcggc
    24601 gcaactttcg actatatccc gttcacgttc ataggcgcgg aaaacaacga cgccgaagtt
    24661 gaccacgcgc caatgtatga ccttgcgtca atcaatatcg cgcactaccg caattccgcc
    24721 gactacgaag aaggcgttta catggtaggc cagccgacgc cggtatttgc cgggcttacg
    24781 gaagcatggg ttgaaaacgt tatgaaagga accgtcgcgc ttggttcccg tggcggcgtc
    24841 atgcttcccg aaggcggttc cgccgacttg ctgcaaatgc aggcgaacac cgcagctttt
    24901 gaagccatgg aacacaaaga aaagcaaatg gtcgcgcttg gggcaaagct tgtcgaaagt
    24961 aaagaagtgc agcgcaccgc gaccgaagcc aaccaagaca acgcaagcga aacttcaata
    25021 cttgccgacg tagcgaagaa cgtaagtgcc gcaatcaagt tcgggcttga agtatgcgcc
    25081 cgcttcgtcg gcgacgacaa cgccgaaatt gtctacgaac ttaacaccga attccgtatt
    25141 gcgcaaatga cgccgcagga acgggcgcaa gttatcagcg aatggcaaca gggcgcaatt
    25201 acgttcggcg aaatgcgggc gtcgctgcgt aagtcgggcg tagcaaccct tgacgacgac
    25261 gaagcccgcg aaacgattga cgccgaagca atcgacctaa ccgacgaaga agacgaaacc
    25321 aacgacaacg gcgacgacgt gcccgacccg gataacgaag gggaagacta atgcccgctt
    25381 cgatattcga cgcgctaacc cggcaacaaa tctaccttga aggttacaaa agcggccttg
    25441 acggtcgctt tgacccggtg ttgcgcggca tgtatgaaga cttgcgcgac gccttggcga
    25501 aaaccaacgt tcgcaacttg aacgaactta cacgcaaacg ccttcaatcc cttatccgcc
    25561 aagtgcagcg cctacagctt cggcgcaacg acacattccg cgccgatatg ttgaaggaac
    25621 ttcgcgcgtt cgcacaaggc aacatgcgaa tgtcggtcgc catacacgaa gaagtcgaag
    25681 gcaaaaccgt agacgaagcc tacgaagcga aagacggttt gccgttgctt ggattgctgg
    25741 cccttcgaaa cacgcgcaag ggccgcgccc gcctgtgggc acttatcgaa aacacgcccg
    25801 acggtgcaac cggattgacc gcccgacaag ctatcaataa gtatttaagc ttcgtgtcgc
    25861 gcaatgtgcg cgaattgatt acgcgcggat acgccgaagg ttggacggtg aaccaaacct
    25921 tagcggctat attcggcacg tctaaaaagc ggttccgcga cgggtttgcg gcccgcgcca
    25981 agcgtgcggg ttcggcggct attcacaccg tagttcaaca cgtaggccaa ttggtaaacc
    26041 aagccgtacg ttcggtgttc tacaagtttt acgaatgggt ttccgtaatc gacatggcga
    26101 caacaaacat atgtcggtcg cgcgacggta aggtgtatcg ctatcgcaaa gggccgatac
    26161 cgcccgcaca ttaccgttgc cggtcaacca cggtgccgct tccgcagggc aagacgtatc
    26221 agcaactaag ctacttcgct tggttgtcgc aacagccgcg cgacttcgtt gacgacgtgc
    26281 taggcaaccg ccttgggggc gggctgcgaa gcggtcgcgt cggggccgca gaattagggg
    26341 cgtttagtgc ccgccgaagc ttgacgctta cgcagttctt gaataagctt cgcaatatcc
    26401 tatcgtaacc aacgggggcg gtgcccctac agcaaaaggg aagttcccaa atggcactta
    26461 agcggaaaat taagaaagac gcattcgaca aattgcccgc cgacattcaa gcggaatacg
    26521 tcgaaaaaga cggcgaattt gtgcttgaca ttgacggcga cgacaacacc gggggcgacg
    26581 acacgaccgc gcttcgccgg gcgaaagacc gcgaagtgca ggcacgcaaa gacgcggaaa
    26641 agaaagcccg cgaacttgaa gaaaagcttg cgtcgttgga cgaaagcgac gcacgcaagc
    26701 gcggcgacat tgacgcgctt gaaaagtctt ggaaagaaaa gcacgacgca accgttgccg
    26761 aatacgacgg caagttgaaa aacaaagacg cgtttatttc gcgttcgctt gttgacaacg
    26821 tggcgtcgca gattgccaac gaaatcagca cgtcgccgaa gcttattctt ccccacatca
    26881 aggcacggct tgccgccgac ttggacggcg acgaacccgc gacgaaggtt cttgacgcga
    26941 ccgggaagcc gtcggcggca acgcttgacg atttgcgcaa agaattcgtt gacaacaagg
    27001 aattcgcgtc tattatccgt gctagtaagg ccagcggcgg cggtgccccg aacaacggcc
    27061 aaacgacgcg acttggcggt gccacgcaaa acaacggtga caaacccgcc ccgcttgcgt
    27121 ctgcaaaccc caaagaccta gcggcggcaa tcaaagccaa gaaagaagcc gacgcaaacg
    27181 ccgacggcta aacgctagga gtaaatacaa tggcactttc agaccttgcg gtgttttccg
    27241 aatacaccta cagcgcaatg accgaagtta ttgcgcagca aatcgaactt ttcaacacag
    27301 cttcgcgcaa taccatggtg ctttcgacgc aagccgcgca ccaaggcgac tacagcgata
    27361 cggcgttttg gaagaaggtt agcggccttg ttcgtcgccg gaacgcttac ggttcgggcg
    27421 ctgtgaccga aaagaccatg gaacacttga ccgataccat ggtgaaggtt gcaggcggca
    27481 cgccgcccgt tcgccttgac cccggccaat tccgttggat acagcttaac cccgaagaag
    27541 ccggggcggc gcttggtcaa cagcttgcgc aagacatgct tgccgacatg ctgaataccg
    27601 gccttatcgc tacctacgcg gctatgtcgc aggtttcggc catggttcac gacggcacgg
    27661 cgggcaccat tacccccggt gcgctgaata ccggccttgg ccttatgggc gaccgtcggc
    27721 aagacgtttc ggcgtggttc atgcacagca agcccgttac cgacttctac ggtaacgcta
    27781 tcaccaacgc gaacaacctg tttacctacg gcacggtaaa cgttgtttcc gacccgttcg
    27841 gcaacttgtt cgtcgtgacc gatagcccgg cgttgcttac ggcgggttcg cccgacacct
    27901 atcattcgct tggccttgtg cccggcgcgt gcatggttga ccaaaacaac gactttgacg
    27961 acaactacga aacgtcgaac ggtgacgaaa atatcaagcg cacctatcag gcggaatggt
    28021 cgtataacct tggcgtcaag ggcttcgctt gggacaagac caacggcggc aagtcgccga
    28081 ccgacgcggc ggttgccacg gcgaccaatt gggaccaata cgcaacgtcg aacaaagacc
    28141 ttgcgggcgt cgttgtcgat acgcagtaac ggccctatgg gacggtgaac cggggcggcg
    28201 tcgtttaact acgtcgccgc ccttttctta acttaggagt aaataccatg gcacacgcct
    28261 tgacccgaat tccgcgcatt ctgtttttca tcaagggcac gcttccgacg ctggaacaat
    28321 cccttgaagc cgacaagctg gcacctatgc gggtttcgtt ccgcaacgcg aaccttgttc
    28381 ccgaagacgg ggcgcttgaa gcctgcgacg gctggcacgg cgaagacacg ccgaagcgtt
    28441 accgcaaggc gtatccgacg gcggaagaag cggcggaaaa ctacaccaaa gcccgcgaag
    28501 aagcttacgc agcaaaggcc aaagccgccg acgacgcgaa gaaggccggg cttgacgcta
    28561 ccgcagccga agccaaggcg aacgccgaca aggccgcagc cgacaagaaa aagaccgacg
    28621 aagcggcgaa gaaggccaaa gaagacgccg acgcgaaggc aaaggccgca gccgcttgga
    28681 agccgaacgc gtaaaggggt tcaactatgg cacttgttgt tgaagacgga acgggcgtta
    28741 gcggggcgga tagcttcgcc gaccttgcga ccattcgcgc gtatgcgacg aagcggggcg
    28801 ttacgctttc cgccgacgac gcggtgcttg aacccttggc ctacaaggct atggactacc
    28861 tagaaggtaa ggggcttggt ttgttgtccc ttaccttccc taccgaaacc ggctacgtgt
    28921 gcagcttgac cgacgccgac gcgttggtgc ggctggcaaa cgcgcaagcg cagttgtgca
    28981 ttgaacaaca caacggcgtt gacttggccc cggcgcgaac gggcgacttc attgttgaag
    29041 acaccgtagg gccgattacg acgaagtata gcgacaagtt cggcccgacc gaagggacaa
    29101 ccccggcaat gcctgcggtc gctgcactgt tgcggcccct tgcctgtggg cacgggttcg
    29161 gcgtgaaaac gataagggtt taactatggg ctacgaacgg caaatagcaa cagcgaagcg
    29221 gcttatagct gctaagggcc gttcgtgcgt atggtcgcaa atgggttcgg gcacgcccgg
    29281 cgacccgtct aagccttgga agcccggcga agctacgccc gatactttcc cggttaacat
    29341 tgtctttctt cccgaaagtc aaacgacgct tgcgtttttg cgcacgcttg gcgacacaga
    29401 tattgccgta ggcgaagact acgggcttat gcctgcggtt gactttgtgc ccacacagcg
    29461 ggccgaaata tacgcagccg acggcgttac gttgcttcgg aacgttcttc gctacaacgt
    29521 gcttgcgccc gacggcgacc ctatccttta caccgttcac tttggggtag ctgaataatg
    29581 ccgacgtatg aagaagccat tgaccttatg tatgcgacgt ttagcgacgc atggacggcg
    29641 ggcgctgcgg ctatcgtagg ctacgtgccc gacgtgcgtt acgaaggcgt gcccgaccaa
    29701 accgaaacca aacgccacga caaaacgtcg cgctattggg cgcgtcttac ggtgcgcaac
    29761 gcttttgaca acacggcggg cgttggtcgc gccaattcgt cggaagaatt cttgtatgaa
    29821 agcgtcggca acctttcaat tgaaatatac ggccccaagc aagacaacgc cgctattacg
    29881 aagcttcggc ggcttgctat gctttcccgt tcggcataca ggggcgtagc gtcgggcggc
    29941 gaagtcgtgt ataccgaagt caccatacgg gaacgcccgc ccgaagaccg ttggcaacgt
    30001 atcgacgtaa cagccgtcta caactaccac gaaaccgaat aactaggagt aaagaccatg
    30061 gctagcagca aaaagacggt caacagcaac gttaccggcg tcgcagttgc cgaagaagca
    30121 accccgaaag ttcttcccgg ttcgcctgtg tggcgcgacc gcccggtgaa ttcgtatagc
    30181 gacttcgggg gcgaaatttc gaccgttgcc gccgaaccta tcaaccgcag ccgccaaaac
    30241 caacgcggca ccgtcaccga cattgacgcg tcgggcggct acaatatcga catgaacaac
    30301 gaccttaccg aagacatgca aggctttttc ttcgccgacg cacacgaaaa ggtcgatacc
    30361 gcgccgttga acggcaccgc cattacgatt accggcgtag ccgggtcggg cgcgtatagc
    30421 gcggcttccg gtcttaccgt gttcacggtc ggggcgcttg tcttcgcgtc gggcttcgac
    30481 aacgcagcga acaacggtgc gggcaaggtc acggcgtcgg cttcgggcac cttgacgacc
    30541 gatattgcga ccgttgcgga agcgtcgccg ccttcgaccg cgcgtattcg ccaagtcggg
    30601 tttgaattcg gttcgggcga ccttgcaatg actgtgggcg cggctaccgt cacgctttcc
    30661 agcacggcgg gcgattggtt gaaccttgac ttgcaggttg gcgaatgggt ctttatcggc
    30721 ggcgacgacg caggcacgcg ctttaacgcc ggttacggct acggtcgtgt gcagtcgaaa
    30781 gacaacgacg acgttgtgct tgacaacgtg gcatggacgg gcggcacgct ggcaaccgac
    30841 gcgggcaccg gcaagaccat tcgcgtattc gcgggcacgt tcattcgcaa cgaaaagacg
    30901 ccttcgctta tcgtcacgcg cacgtatcag gttgaacgca cgcttggcga cgacgacgac
    30961 ggcacaatgt cggaatacct taccggcgcg gtcgccaacg aacttacgtt gaatatcccg
    31021 cttaccgaca agcacaccgc cgacttttcc tatatggcgt tggacaacga acaacgcaca
    31081 ggggccgacg gggttaagtc gggttcgcac gtcgaacttg tgaagcaagc gccctacaac
    31141 acttcgtcgt cggtcttccg gctgcaaatg tccattcttg acgcttcgac gttgaacccg
    31201 acggcaatgt ttggctacgc ttccgacgcc acgtttacaa tcaacaacaa cgcaacggcg
    31261 acgaaagcga ttggcaacct tggcggcatt gacattaacg taggcaactt cgttgtcggc
    31321 gggtcggtga cggcgtattt cacgcaggtt gaagcggtgc aggctatccg caacaacgcc
    31381 gacgtaggct ttaacgccat tcttgcgcag ggcaacaagg gcttggttta cgacgtgccg
    31441 ttgcttggcg tcggcggggg ccggttgaac gtcgaaaaag acgcgccgat tacccttccc
    31501 gtcgaaaaca tgggcgcgga aaacgacaac ggctacacca tgtcgtatac cgaattcgcc
    31561 taccttccaa cggttgcaat gccggtcgtt taagcgtaac gtgcaagggc cgggctttcc
    31621 cggccctagt cacaacgaaa ggttaaagcc atgtcgctta aaaagaagtt caagaccgat
    31681 agcgcccttg ccaacgacgg ggtttggttc gactaccccg gccagccgaa cgaagacggc
    31741 accgtgcccg gcttcaagct ggcccgcaaa ggttcgcaga acaaagccta tacgaaggct
    31801 atgcgcgaat tcacgcttgc gcacaccgac gacgaaggca actacaacac cgacaacatg
    31861 accgaagaag acgccgaagc cgtcgaactt aacgtgttcg ttgacggctt gcttatggaa
    31921 tggcgcaact tccagcccga agacgacggc aacgtgcttg aattcagcaa agaagccgcc
    31981 cgcgaagtat tcggcgaccc ggattggttc gaccttcgcg ccgaccttgc aaagcgttgt
    32041 gggcacgccg acgcgttcaa gaccgcacag cttaagggcg aagcaaaaaa ctaatagcgg
    32101 tgctactata cgacgccgac gcaagccccg tcgtagaaag cgccattctt cgccaaatca
    32161 aacgtttcgg cggtaaaacg ccggaacgtg tcacgaataa accgaagcta tcgccggggc
    32221 ttcaagtgtt cgttgacgca ttctacgacc tagatacgga acgaagtcta gccgaccttc
    32281 aacctatccc atggtcaaca accatgcaat acgccgaccg atacgggcta ccagaaagcg
    32341 acctttggta ttttatccgc gaagccgaca acgcgttttt gcataagcta gcggaaagaa
    32401 gaaagaaggg gcagtaatgg gcacgcttaa gggactagcc gcgcgaatga acgccgaagc
    32461 cgaccggctt gaagaatacg cgcacgacgc ggcggtttac cttgcccaca ctatcgctta
    32521 tgaccttatc gacacaacgc ccgttgatac gtcgcgggcg ttgtccaatt ggcttgtaag
    32581 tttagggtcg cgttctaacg tcggaaccat tgactttgcc aaaggtcaac ggggcaacac
    32641 gcgaagcaca agcgccgcaa tggctaaggc gcgggtagac caagccctag cggcgaaggt
    32701 tccggggcaa agcatattca tatcaaacgt cgtgcggtat atcgtttact tgaaccgggg
    32761 ccattcgggg caagcgcctg caatgtttgt tgaaaattct gtgcttcgcg gtagaatgaa
    32821 gctgcgacaa cgcatagacg ccgggggctt tcggaaatga ccgacgaacg cattgacatt
    32881 gaaattaccg ataaggtttc gaccggcccc gcgaagaaac ttcgtgacat tgcgtcggcg
    32941 gctacgcagg cggatacagc cctagaccgg gttaaggcgt cgttggcttc ggttgatggt
    33001 tcggcgctta cgcgtcttgc gaacgcgtcg gcacggttga ccaatgcgca ggcgcgggaa
    33061 gtttcggcga ccgcccgcct tgaacaagcg cggtcgaaaa tgattacggc gacaagccgg
    33121 gcggctgtgg aagaacaacg gctagcgacg gaagccgccc gcaccgaagc cgcacagcaa
    33181 cgggccgcta cagcgaccgc acaggcggaa gccgccaagg ctagggcgga agccgcttcg
    33241 ctgcgccttg cagccgccaa gcgccgggaa acggcggcta cgcaggccgc gacggctgcg
    33301 acccggttga acaccgccgc acagcaagct aacgcagctt cgaccggcct agcaagtcac
    33361 caactaggca acatggttca ccaagttcaa gacgtaggcg tgtcgctagc gtcgggccaa
    33421 aacccgtttg tcgtaatgat acaacagggt tcgcagattg ccagcattta cgggccgggc
    33481 accgggctaa cgaagattat gaagggcttt ggtcaagcta tttttagcat tgcccgacaa
    33541 ttcgccccgg tgcttgcggt cgtaggcgcg ggcgcggctg tgtttggtat tcttacgaac
    33601 gaaataaaca agacgaccga cgtaagcgtg accatgggcg acaccatgaa agcgactatg
    33661 cagctaatcg gcgaagctat ctacgattgg atacaacccg ccgtaaacgc tatcttgcct
    33721 tggttccaac gcgcatatga ctttgttatt gacgcgacta aaattgtcgt taacggcatt
    33781 attggcggct ttaagcttgt tcctgtcgcg gttcgcacgg ctgttagtat aattccgtca
    33841 atctttgaag ccgggtttga aaaagcaaaa gcctacgtgt tttgggcgct gcacgacatg
    33901 cttgccgcag ttgatagcat ggtaggttct gtggcacaag cgtttaacga cgtgttcggc
    33961 accgaactta atacgtcgcc aatgatggaa caactaaccg cgcttaatcg catgggtaac
    34021 gacgcgtttg ttgcgggcga agccgcagct aacaacgcac gcgaagcatg ggccggtttt
    34081 agcgccgaag ccgaacgcat acttaacacg gattacgcgg gccaagcttt cgacgcaatc
    34141 cgtcaacggt cgattgaact agcgcaagaa cgaattgccg ccgaagaaga cgaagctagc
    34201 gcaacgggcg gcgctgcggc ttccctgtcg cgcaaaatgg aaatcttgca ggaaatcaac
    34261 aaaccgctta acgactatat tgcagacacc gccgcgctta acgaactttt gcgcgaaggt
    34321 cttattagca ttggtcagta taaccaagca ctttccgaat tagcccttgt cgcgtcgctt
    34381 cgtgacttgg acgctagcct tgtgggcacg ccttttgccg acgaagccgc gcttgaagaa
    34441 atccgcatgg cggaacaaga acgcttgaat atcgtagaaa tggcgttgca ggcgcgtatt
    34501 attgcggaag aagaagccgc cgcgcgtgtc gtcgcaattc aacggcaagc tgcgcttgat
    34561 attcaggaaa tcgaagccgc acgcaatagc atgatactaa cgaacgcgtc ggatacgttc
    34621 ggaagtcttg ccgaagcggc taaggggttt gcgggcgaac aaagcggcat ttacaaggcg
    34681 ctgtttatca cgtctaaagc gtttgctatc gccgatagca ttatgaaaat tcaacagggt
    34741 attgcaaacg caatggccct accgttcccg gctaaccttg ccgcagccgc gaccgtcgca
    34801 gcgcaagccg ctagcattgt cgcgaatatc aaagcggtgc agttcgccga cggcgggcac
    34861 gtcaccgggc cgggcgggcc gcgcgacgac aaaataccgg cttggttgtc taacggcgaa
    34921 ttcgtcgtta acgccgcagc tacgcggcaa taccggccct tgcttgaagc aatcaacaac
    34981 aatcgggcac ctaacgcact tatgccacga tacgccgaag ggggccgcgt gcaagcgtcg
    35041 tcttattccg accaaatgcc ccggattggc ggaacgcaag tcaacgtcaa cactacgccg
    35101 caaatccggg tctacacgcg tgacccggaa acgcgcgttg aattcaccga aacgcagcgc
    35161 gacgccgcaa cggcccgtcg catttcgcgc gggcaaagga acctgtaaca atggcggcat
    35221 ttcacgaaac acgctttccc gacgaaattt cttacgggtc taagggcggg ccgcgacggc
    35281 taacgcaagt cgtttcgctt aagtcgggct ttgaagaacg caaccaatct tggcaacatt
    35341 cccgccgcaa gtatgacgcg tcgataggta ttcgccgcct gtcgcacttg catagcgtgc
    35401 ttgacttttg ggaagcccgg cgcggtcgcc tttacggttt ccggtggaaa gattggcttg
    35461 acttcaagtc ggcttcgggc cgcgccgacc cgtcggatac cgaccaagtg cttgacgtag
    35521 gcgacggcac agaaaccgaa ttccaacttg tgaagcgata cagcgacgcg ggcgaagaat
    35581 acgttaggcc aatcaaaaag cctgttatcg gaactacagt agttgcgctt gacggcgtgt
    35641 cgcaaccttc gggttggacg ctggatagca caaccggcgt tattaccttc gcagttgcgc
    35701 ccggttccgg cgtcgtgatt acggcagggt ttgaatttga cgtgcccgtg cggtttgacg
    35761 acgacgaatt gcagctttcc gccgacgcat tcgaaagcgg gtctatcccg gcaatcaacg
    35821 taattgaaat acgggtgtag ttatgaagac aattcccaca gcactacaag cgcaccttga
    35881 tagcggcgcg actaccatgt gttacgcttg gaaggtgacg cgcaaagacg gcaccgtgca
    35941 aggcttcacc gaccacgacg aagacctttc ctttgacggc gttacattcg aagccgaagc
    36001 gggctttacg gcgtcgcaga tgcaaagcgc gttgggtttg tcggtcgata acttggaact
    36061 tgtcggcggg ttcaatagta accacattga cgaaaccgac ttgattgcgg gcgaatacga
    36121 cgacgccgac gttgtgcttt attgggtcaa ttgggccgat acttcgcagc gtatcgttgc
    36181 catggccggg aaccttggtg aagtgaagca aaacggaatt gaattcacgg cggaattgcg
    36241 cagcttgacg caccgactta atcagaaagt cgggcgcaag tttcagcgca catgcgacgc
    36301 cgtgttttgc gatagccgtt gtaagttgaa cgcggcgacg ttcactttta gcggaaccgt
    36361 tgacaccgta tcgtcaccgt cggcgttcac cgttaccggg cttgcacaag acgacgacta
    36421 cttttcgcgc gggttggtca catggacaag cggcgctaac gcaggttcaa ccgccgacgt
    36481 tcgcacgcac actaacgatg gcgcggcggt tggcattgac ctttggacgc cgcaggttgg
    36541 cgacattgcg cccggtgaca ccttcgacat tttggcgggc tgcaaacaaa ccgccgacgt
    36601 ttgtaaagac aagttcggca accttgataa cttccaaggg tttccgcaca tgccggggca
    36661 agacgtggta acgaaatacg ccaagcaagg cgacgaagac aacacagggg gcgcacttgt
    36721 gttctaaccg cgataaagtc gttgcccttg ctaggggttg ggtcggcacg ccgtatttgc
    36781 atcaaggttc ggtcaaaggc gtcgccgccg attgtatcgg ctttattcgc ggcgtgcgtg
    36841 ctgaatacgt cgggcacgac gtagactaca acccgactta ttcgcccgct tggggcgaag
    36901 tcgataaaga cgaactactt ttgaaggctg cgcacgaata ccttgtgccg gtcgattacg
    36961 aaggttggaa gcccggcgac gttcttgtgt ttcgcgtcaa gttcgccaaa tcggccaagc
    37021 attgcgcgat tgcaattggc ccccgaacta tgctacatgc tgtgggcaat agagccgtaa
    37081 ttgaaaccgg cattggcgct tggtcttcac gcgtcgcagg cgtctttaag tttccggggg
    37141 tagtctaaat ggcaacgata gcaattgccg cagcaatagg cggggccgtc gcggtaggtt
    37201 cctaccttct tatgtcgaac cgcaacacga cggtagaaaa cgaaggttcc cgacttaatt
    37261 cgtcgcgcct tacgacttct accgaaggcg cgtctatgtc cgaactttac gggcggcaac
    37321 ggcttaacgg tcaaatcata tgggcaacgc agttcaagga aacaaagaac gtagaaacca
    37381 cgaagaccaa aagcggcggt aagggcgggg gcggttcgtc aaccacgacc aaaacgacga
    37441 cgtatactta ttctatttcg cttgcaatcg ctttctgcaa aggcaacagc aaggccagca
    37501 tttcgcgcat gtgggccgac ggcgacgaaa ttgatatgtc gttgcttgac ttcgtgtttt
    37561 accccggtga cgacacgcaa gaccccgacc cgactattga agaagtgcag ggcgtaggca
    37621 acgtgcccgc ataccgtggc accgcctacg ttgttattaa agatttgcag cttgccgact
    37681 acggaaaccg tgtgccgcag attaccgccg aaattgtcgt gccgttggaa accgacgacc
    37741 cggttgacat gcaaaacagt gccgaagcct attgcctaat tccggcgtcg ggcgaacaca
    37801 tttacgaccc gcaacaagtg aacgtattta cgggcgaaaa gacgacaaag cccgacaacg
    37861 tgcataacgc gtttcgtgaa cccgacgtag tgcgcggaat gaagaacctt gttcgtatgc
    37921 aaaacgacct taagtcggta ttgcttgtcg tagcttggtt cggcgacgac ttgcgggcgg
    37981 gtaactgcac cattgaacca aggcacgaag gttcaacccg ctacacgtcg cttacgcaat
    38041 cgaaagacgg gcgcgaatgg tcggttatgg ggcaaaaccg cacgtattgg tccgccgtat
    38101 cgaccgacgg cgaagggcga ccgatttacg gcggcacacc aagcgacgac gggcttaagc
    38161 gccttatcgc gcacttgcgc gacgacctag gcttgcgcgt agtgttctac ccgttcgtgc
    38221 ttatggacgt gcccacaggc aacacgctac cgaacccata cagcgacaac gccgccgacg
    38281 tagggcaacc ggccttcccg tggcgcggtc gtatcacatg cagccccgca ccgggctacg
    38341 tcggcaccgc cgataagacc gccgcagcta aaacgcaggt tgacgcgtgg tatgaccaat
    38401 acgacgttat ggtgaaccat tacgcgcaac tttgcgacga cgcgggcggc gttgcgggct
    38461 tcgtaattgg gtcggaactt gtcggcttga accgcagccg cgacgcgttg ggttcctacc
    38521 cgtcggttga ccgcctagtg tcgcttgcgg cttcggttaa gtctactgtg ggtagcggca
    38581 ccgacgtaac ctacgccgcc gattggtcag aatggtatca tagcgcgagc gacggccatt
    38641 ggttccacct tgacccgctt tggtcttcgc cgaatatcga cgcttgcggt attgacaact
    38701 atttgccgtt gtccgattgg cgcgacggaa cgcagcacct tgactacgac ggggttaacg
    38761 ggccggtttc gccatacgaa cccgactacc tgcggtcgaa tatcgaaggc ggcgaatact
    38821 tcgattggta ttacttgaac gcagccgacc gggccgcgca aatccgcacg cctattaccg
    38881 acggtgccta cggtaaacca tgggtattcc gcaacaaaga cttccgttct tggtggaata
    38941 actaccatta caaccgcccc ggctacgtcg aagacgcttc gccgacgggt tgggttccta
    39001 attcaaagcc gatttggttt actgaattcg gctttcctgc ggtcgataaa ggcaccaatc
    39061 aaccaaacgt tttctacgac cctaagtctt ccgaaagcgc ctacccctac ttttctacgg
    39121 gtttgcgcga cgacttcata caacgcgtcg ctactgaaac cgtgcttgac tattggcgca
    39181 acaatacgcc cgaaagcggc gggcttaaaa tgattgaacc gcgcaatatg tttatttgga
    39241 catgggacgc gcgaccgttt cccgattggc ccgcacgcgg caccgtatgg tcagacgggg
    39301 gcttgtggtt caaggggcat tggttcaccg ggcggcttga aagcgtgccc ctagcccggc
    39361 ttgtggcggc gctgtgcgaa aaggcggggc ttacccccga ccaatacgac gttaccggcc
    39421 tatacggccc cggtgcgctt gtgcgcggct atgaaatcga caaggtaggc aaggtgcgaa
    39481 cgcagcttga aacccttatg gaagcctacc tttttgacgc gtttgaaagc gaaggcaaga
    39541 ttaaattttt gcttcgtagc ggcacgcgca cgtcttcggt agcagacgac gacctagttg
    39601 ttaccgacgg cgaccccgta ggcgtgaacc ttacgcgggg ccaagaaacc gaattgccgt
    39661 cgtcggtcaa ggtcacgttt attgacgaat tcaacgacta caattccggg tcggtagacg
    39721 gcaagacggc gcggggctat tcgcagaacg tgcaagaaat cgaattgcct atgttgttga
    39781 cgaccgatta ttgccgcagt cttgccgacg ggctagtgca acaacgttgg gtagaacgcc
    39841 aaaccggcga ccttcggttg cccccgtcgc ttaccaagtt tgaccccggc gacgcggtta
    39901 ctttcccggt tggttcgcat aacataacgg gccgttttac cgtaatgtca ttcggcgaag
    39961 cccgcgacat tgaatacagc gcgtttgacc ccggcatttt cagcttgccg ctatcgcccg
    40021 acgacgaacg cttgccgggg cttgccagta tctacggcgg cgttgacgtg gtatttattg
    40081 acctgccctt gttcacaggc gaagaagaat tgccatgggc accgcgcttt gtggcgaacg
    40141 ctaacccgtg gccgggtagc gtgtccctat acaagcaact ttccgacgca acttacgaat
    40201 ttgtcaacgc gcaagacgtt cgtaacgcag ttggtgaact tgcgtcgccg ttgcagccgg
    40261 ggccggttgg tcgttgggat aggggcacgg ttttacatat cgcttttgac tacggcgcta
    40321 tttccagtgt ttccgaagct ataatgctga atagcgcgtt ggctattggc gtatacaacg
    40381 ccgcagttaa cgaatgggaa gttatacaat tcacgaccgc agcgccgcag cccgacggaa
    40441 cctactacgt tacgaacctg ttgcggggcc agcttggcac cgaagcggca attacaggaa
    40501 ccgacgtgcc cacagggtct accgtcgtgt tgctggaacc cgacacgctg gcaacggtcg
    40561 tgttgaccga cgaacaaagt tcgaatgaaa tacaatttct ttacgggccg tcgcgctacc
    40621 ctaataccga cgacacatac aagaccgcta cgcacacagg gacacgacgc gggctacagc
    40681 cgtattcgcc caccgaccta cagcttgaag ccaacgcggc gggcgatctt actttgacat
    40741 ggaagcgacg cacgcggttt aacggcgata attggggcgt gtccgaaccg ccccttaacg
    40801 aagaattcga acgctaccgc gtgcgtatct acaacggccc gacggttgtt cgggaagtcg
    40861 aaaccacgtc gcctacctac acctacagcg cagccgacca aacttccgac tttggttcgg
    40921 ggcagtcttc gcttaaggta gacgcagcgc aatacgggtc ggcttacggt gcctacggtg
    40981 ccgtgaccga agcgacccta accattggaa aggtgacacc atgaccgata ccccgaaact
    41041 agggcttacc taccttgaag cgtcgcaggc gcaaaagcac gtcacagtca acgacgcgct
    41101 gcggcaactt gacgggcttg tgcaagccaa cgtagccgac aaagacttga ccgccgcgcc
    41161 cggttcacct tcgacgggcg acgcctacat tgtcgcttcg ggcgctacgg gcgtgtgggc
    41221 agggcaagac gataagctag ctgtgtatca cgacacagct tggtatttct acacgccggt
    41281 tgccggttgg cttgtatacg tcaccgacga agccgacttt tacagctaca acgggtcggc
    41341 atgggtaacg ttcctatcga ccttcggcgg gccgtttctt cccatgtcgg gcggaaacct
    41401 taccgggccg cttggtatca acggcggaac taccgacgcg tcaaaccaac ttgtcgcaaa
    41461 ccttgacgcg gcgttgttca acaacgacgg cgatagcgtt gttatgaagt tgaataagaa
    41521 cgcgaccggc gacgacgctt cgttgtcgtt tcaatctgcg ttcacagcct acgcacaaat
    41581 gggcttgctt ggtaacaacg attggtcgct taaagtaggc gcttcggcga ctactgcact
    41641 tgtagccaag caagctacgg gcgcggtcga attgacgcaa caccctaagt ttagcggtta
    41701 ctgtaactac gaccaatata acgcggcggg cgcgtggttc aaagttgacg ttaacgtgct
    41761 tcgccacaac gaccaagcgg cggttagcgg cggaactttc acagccccgc acgacggcta
    41821 ctacagcttc gggggcggcg tgcgccacaa gattaacggc acgcctgcgg atttggtaac
    41881 aatcggtttt tcggtgaacg gcgcaaaccc tacgccggat acgcaagcaa tggtaggcaa
    41941 cgcgggttgg agtgccgacg ataacacgtt tgcaaatact accgccgtgc ttaagttgtc
    42001 ttccggcgac acggttgaac tatggtgcta cttcacgaca aacgacgcat acgtgaccgc
    42061 cgattacaac tactttcacg gcgtccaaat cgc
//
