# Supplementary material for: Characterization of the virome of Paracoccus spp. (Alphaproteobacteria) by combined in silico and in vivo approaches
Source: Sci Rep. 2019 May 27;9:7899. doi: 10.1038/s41598-019-44460-4 (PMC6536676; doi:10.1038/s41598-019-44460-4)
Supplement: Supplementary file 2 — Supplementary Dataset 1 [file 41598_2019_44460_MOESM2_ESM.zip › vB_PmaS_Shpa.gbk]

LOCUS       KR072689               38261 bp    DNA     linear   PHG 31-DEC-2015
DEFINITION  Paracoccus phage Shpa, complete genome.
ACCESSION   KR072689
VERSION     KR072689.1
KEYWORDS    .
SOURCE      Paracoccus phage Shpa
  ORGANISM  Paracoccus phage Shpa
            Viruses; unclassified bacterial viruses.
REFERENCE   1  (bases 1 to 38261)
  AUTHORS   van Zyl,L.J., Nemavhulani,S., Cowan,D.A. and Trindade,M.I.
  TITLE     Isolation and characterization of bacteriophages from East Africa
            Rift Valley soda lakes
  JOURNAL   Unpublished
REFERENCE   2  (bases 1 to 38261)
  AUTHORS   van Zyl,L.J., Nemavhulani,S., Cowan,D.A. and Trindade,M.I.
  TITLE     Direct Submission
  JOURNAL   Submitted (07-APR-2015) IMBM, Biotechnology, University of the
            Western Cape, C2, Life Science Building, Robert Sobukwe Rd,
            Bellville, Cape Town, Western Cape 7535, South Africa
COMMENT     ##Assembly-Data-START##
            Assembly Method       :: CLC Genomics Workbench v. 6.5
            Coverage              :: 3100x
            Sequencing Technology :: Illumina
            ##Assembly-Data-END##
FEATURES             Location/Qualifiers
     source          1..38261
                     /organism="Paracoccus phage Shpa"
                     /mol_type="genomic DNA"
                     /isolation_source="sediment of a soda lake"
                     /host="Paracoccus sp. HS3"
                     /db_xref="taxon:1647282"
                     /clone="Shpa"
                     /country="Ethiopia: Lake Shala"
     gene            138..707
                     /locus_tag="Shpa_1"
     CDS             138..707
                     /locus_tag="Shpa_1"
                     /note="gp1; hypothetical protein; HNHc domain"
                     /codon_start=1
                     /transl_table=11
                     /product="hypothetical protein"
                     /protein_id="AKG94512.1"
                     /translation="MTGWSDKGSRHARGYGSRWDKLRLVILKRDGYLCQACKLEGRTT
                     PAREVDHITPKAKGGTDEHSNLQALCSPCHKIKTARDEGRRVRRVFGADGPPAPQASL
                     PGCSVPGQVAGTHETATPDVCPPPRPAEMPVPPPVRSALPSQGISSANATHAAFSAAL
                     NRFGAAPRGETFGTDRSRWRCGFFLSAPP"
     gene            499..1008
                     /locus_tag="Shpa_2"
     CDS             499..1008
                     /locus_tag="Shpa_2"
                     /note="gp2"
                     /codon_start=1
                     /transl_table=11
                     /product="terminase small subunit-like protein"
                     /protein_id="AKG94513.1"
                     /translation="MCAHRRAQPRCQFHRPCDPPCPAKAFHPRTRPTQPFPPRSIASA
                     PRPEARPSAQTGHGGAAGSSCQRHRDRSVPKVSPLGAAPKRLSAAEKAAWVAFADEMP
                     WLGKSDRTVVELASRLRAAMETNPDFPIGGYAQLRMCLSAMDGTPADRSKVAAPDDED
                     DDPLNAFMQ"
     gene            992..2746
                     /locus_tag="Shpa_3"
     CDS             992..2746
                     /locus_tag="Shpa_3"
                     /note="gp3"
                     /codon_start=1
                     /transl_table=11
                     /product="terminase large subunit-like protein"
                     /protein_id="AKG94514.1"
                     /translation="MPSCNDEVTAYAEAVLSGEIVAGPHVRDACKRHMRDLERDDVIW
                     DYPAAERFFAFCRTILRLGEGQFDGKPLELEPSQKFICGSLFGWKKPDGFRRFRRAYL
                     EMGKGNGKSPMAGAIGLYGLVADGEAGAQIYAAGATKEQAGILFRDAVGMVGRAPALD
                     KVIRRSGGPGREYNLAHLKSGSFFRPVSRDTKKTGSGPRPHFALCDEVHEHPDGGVIE
                     ILERGFKFREQPLLVMITNSGSDRKSICWQERKHAVAVASGEIEDDTTFSYVCALDDG
                     DDPFNDPTCWIKANPLLGVTITEEYLAVQVAQAKNIAAKANGIKRLHFCIWTDAETAW
                     MSREAWEAIEDHTLDLDQFQGRRCFAGLDLSAKADLTAKALIFEDGHDDEGQPKFAAF
                     VHGYTPADTMLARAEKDGAPYHLWADAGFITAVPGKKTRLDFVAQDLIDDAERFELDF
                     VAFDNFLIADFEAVLGDMGATLPMLDHPQGWNKRKRETEDGEEITLWMPGSIDALETL
                     ILEKRIRVHVNPALRSAVMSATFDRSPADLRRFVKHKATARIDMAVALAMAAGAATAR
                     CNNDRAANMNSFFASLGA"
     gene            2748..3962
                     /locus_tag="Shpa_4"
     CDS             2748..3962
                     /locus_tag="Shpa_4"
                     /note="gp4"
                     /codon_start=1
                     /transl_table=11
                     /product="portal-like protein"
                     /protein_id="AKG94515.1"
                     /translation="MGILSKALSALGLKSSNVIEWTDGRGAAHVGDAGELVTATSALG
                     LSAVWACANLTSGTISSLPLQVFQTGADGYRSAAREHPLYRVLHDSPNFDQTALDFLD
                     YMGLSLELWGNAYARVERRNGQVVALYPVRPDVMAVRRLANGSIEYRWSLDRETFTLL
                     DRDVLHIRGPGGDPLGGMSTLAFARNNLSAAQAADRAASAMFKNGLRSPGAFKFKEWL
                     SPEQRETAVKMIDQYTGAMNAGKPIRLEGGMDYQPLSITPEDAQMLETRQFGIEEICR
                     FFGVPPALIGHAGASTAWPTSVEQQQIMFVQFTLRRRLARIEQAMNKQLLSPEDRAAG
                     YIVQFNIEGLLRGDSAARASFYGSGLQSGWLTINEVRRRENLPAVAGGDTPRMQMQNV
                     PITQAGEADGDV"
     gene            3949..4602
                     /locus_tag="Shpa_5"
     CDS             3949..4602
                     /locus_tag="Shpa_5"
                     /note="gp5"
                     /codon_start=1
                     /transl_table=11
                     /product="putative prohead protease"
                     /protein_id="AKG94516.1"
                     /translation="METYDFGLEVKSLDDAGTFEGYASIFGNVDNGGDKVMPGAFVEG
                     LARARQTGRTVKMLWNHDPGQPIGVWDDLAEDAKGLWGRGRLVMEVPKAREAHALMKA
                     GAIGGLSIGYRTKEAAPEGNVRLLKKLDLFEVSVVSMPMNERAKVTSVKADGLEEITE
                     KLAAGDRLTEREFERLVKGLGLSNSQAERAARVHLKGQGEPDATADEATRFWAALRG"
     gene            4634..5839
                     /locus_tag="Shpa_6"
     CDS             4634..5839
                     /locus_tag="Shpa_6"
                     /note="gp6"
                     /codon_start=1
                     /transl_table=11
                     /product="major capsid-like protein"
                     /protein_id="AKG94517.1"
                     /translation="MSETKTAEQLAAETKAAFDKSLDAVKGIAEEALGKAAKGEELAA
                     SLKEKADEALTGLNGLKALVAEVEQKLARGASQEEVEQSLGEKFANSDEFKSFAASGF
                     DRSAKAALRLKATLTTATTNAAGSVGDGVQATRLPGVIDVPQRRMTIRDLITPGRMDG
                     NTIEYVIETGDPAAGAGMVAEGAVKPEVDLGLDIRTISAKVIAANVKASRQALDDVSF
                     LRSMIDQRLLYKLAYREEVQLLSGDNTGQNLHGIIPQATAFNAAFTPTAASPIDRLRL
                     SILQVALAEYPASGFVLHPTDWAKIELTKDGENRYIIGNPQGTIAPSLWGLPVVATQA
                     IAENTFLTGAFRLGAQLFDRWDAAIQTGYVNDDFTRNLVTILAEQRLALAVYRPAAFV
                     TGQVTPSGG"
     gene            5898..6065
                     /locus_tag="Shpa_7"
     CDS             5898..6065
                     /locus_tag="Shpa_7"
                     /note="gp7"
                     /codon_start=1
                     /transl_table=11
                     /product="hypothetical protein"
                     /protein_id="AKG94518.1"
                     /translation="MTRYKVTRQHTGDREYLPGDEREANPQVVAHLVAAGVLEEIKAE
                     KPVEKKAAAKK"
     gene            6062..6535
                     /locus_tag="Shpa_8"
     CDS             6062..6535
                     /locus_tag="Shpa_8"
                     /note="gp8"
                     /codon_start=1
                     /transl_table=11
                     /product="DNA packaging-like protein"
                     /protein_id="AKG94519.1"
                     /translation="MIRVTAPVLPVVALDDVKAHLRVSHDDEDLVIQSLIDAAVAHLD
                     GYRGVLGRAIMPQEWAVDVEAGTHRLGLPDVTGATVDAGEVTLAQDALGWTATVTEPC
                     RITFSAQLPDDLLPAVQAAVRLWVEMHYDRVTGAAKEAFTAAFNALIHPVRWVRL"
     gene            6532..6861
                     /locus_tag="Shpa_9"
     CDS             6532..6861
                     /locus_tag="Shpa_9"
                     /note="gp9"
                     /codon_start=1
                     /transl_table=11
                     /product="putative head-tail adaptor"
                     /protein_id="AKG94520.1"
                     /translation="MKDRRTQRQVQFLRASTLDDGYQVRPGSYAVHGAPVWADRHQIS
                     DGERFRADAVYRDVTTRFTVRWSPFTAGITEQDRLTCEGQTFGIVGIKELGRRDWLEI
                     TARTITE"
     gene            6947..7588
                     /locus_tag="Shpa_10"
     CDS             6947..7588
                     /locus_tag="Shpa_10"
                     /note="gp10; Phage protein, HK97 gp10 family"
                     /codon_start=1
                     /transl_table=11
                     /product="hypothetical protein"
                     /protein_id="AKG94521.1"
                     /translation="MKPAIGGIKPEDEAPGHAGSRGVGADAAQVRPSGPGQSSFAFAV
                     LSAAGLNIGGRGVSNTTHVSLSGLKELDERMSNLTRGMQRGALRSALMKAAKPLVEIA
                     KHKAPVKSGKLRDSIMVGAKLNSRQAKLHRRMFRDDRSSIELFVGPSYLMGGGGRHGH
                     LLEFGTRKMAAQPFMRPAWDQDREAMLERIGDELRLSIDRAIARAARKAARES"
     gene            7588..7962
                     /locus_tag="Shpa_11"
     CDS             7588..7962
                     /locus_tag="Shpa_11"
                     /note="gp11"
                     /codon_start=1
                     /transl_table=11
                     /product="hypothetical protein"
                     /protein_id="AKG94522.1"
                     /translation="MELQLRALLLASLSLPAARISWGEHPQSITSPYVVLTRISDGQG
                     LTLKGPDGLTRSRVQIDIYAPVYSAAKQVSDAVKALLHGYRGAGFRLVSHDGTRDSRE
                     GGEDADRLHRISMDFLVTWRET"
     gene            7959..8393
                     /locus_tag="Shpa_12"
     CDS             7959..8393
                     /locus_tag="Shpa_12"
                     /note="gp12"
                     /codon_start=1
                     /transl_table=11
                     /product="outer capsid-like protein"
                     /protein_id="AKG94523.1"
                     /translation="MTATQADIGYDSAFGIGGATPGTYNAIAEVTSITPPGMTRDAIE
                     ATHLKSPDEFKEFIAGLKDGGEATITVNFVPSATDALYTAFEAKSGKYQITFPNGVMM
                     RFAGFFTGYTPPELTPDGKMEASATIKCNGKPTLHAAAGGGS"
     gene            8393..8734
                     /locus_tag="Shpa_13"
     CDS             8393..8734
                     /locus_tag="Shpa_13"
                     /note="gp13"
                     /codon_start=1
                     /transl_table=11
                     /product="hypothetical protein"
                     /protein_id="AKG94524.1"
                     /translation="MAHPKGQMKLTARGKEYTLWLGMSVLADLQAKYGNNVFSQIEPP
                     ADAGPDWMPPLNIVIDLFLGALQRHHADEADRYLVDDLIAGNEDALGALMSGSMPEPK
                     GAAGKKPRRPA"
     gene            8749..9024
                     /locus_tag="Shpa_14"
     CDS             8749..9024
                     /locus_tag="Shpa_14"
                     /note="gp14"
                     /codon_start=1
                     /transl_table=11
                     /product="hypothetical protein"
                     /protein_id="AKG94525.1"
                     /translation="MTAYVAAGLDPARFWELTPRLFALEMDGAAARLRRQREMVWWGA
                     MMPHMKRPPTLERFVAPPLKVERQSKEIMQAMCDALAAAWGAEKVME"
     gene            9021..11135
                     /locus_tag="Shpa_15"
     CDS             9021..11135
                     /locus_tag="Shpa_15"
                     /note="gp15"
                     /codon_start=1
                     /transl_table=11
                     /product="tail tape measure-like protein"
                     /protein_id="AKG94526.1"
                     /translation="MSGSVIGALRVNLGLDSAQFTRGIKQAQSQLQQFGKRMAVVGAA
                     ISAAGAGIAMAVRSQLNAADQMSKDAQKIGIPVDELSRLRHAADMSGVSVGSLESSVR
                     NLSRRMASSPQAFQRLGIAVRNANGEMRPTSEVMAEVADRLTEMPDGAEKTALAMELL
                     GRSGADLIPMLNGGADALRGMMQEADDLGIVITPEMGRNAEQFNDNISRLTKQFSGLW
                     TMISANLAPVLVRLSDMMVSLASRFRGLSPATQQFISILAGAIVVIGPVLSGLGLMIM
                     TAGPLVAAMLKAAAAVKAVSMALLVNPIGLAVAAIAGAVYLIYQQWESVGPWFAALWD
                     SVKAIFGGFVDFVSSVFTGDMGAAVDALQAIWDGLKAFMQGVWDGIVGIFDYAQEQGI
                     KPIIGYLGATDAIESAWRGLQGVFDAVLSAISGAFTSAWAVIEPIYNALKWVWDNAAE
                     LGNRIRGVGSAGNGTTAPDWADVVPPPLPLDDMRDGLSQGTEQMGDQGEADADSYLNR
                     FRRRFGINSPSREMMENGRHIADGLALGIALQESRVQAVSQSMADGIGNALEGVIQGT
                     MNVKDAFASMLQDMASQLLRSGINRLIGGLFGASGFRIPGFANGVQNFRGGLATINER
                     GGELVALPNGSTVIPHDLSRDMVRRTEAPTPHVHVTVGIDPQSGDLRAFVDQRMLGGF
                     QQYTEQVLPSAIAGQMRDPRAR"
     gene            11135..11758
                     /locus_tag="Shpa_16"
     CDS             11135..11758
                     /locus_tag="Shpa_16"
                     /note="gp16"
                     /codon_start=1
                     /transl_table=11
                     /product="hypothetical protein"
                     /protein_id="AKG94527.1"
                     /translation="MAYSFPLTLAQFHEKLRVTSMSLHCPAVVEESVTGAGEVLRASL
                     GASLWQGDIALAPALHADLREAQALLDVLLRPGASFMLQPPNYSKDSAPTGATLDAVA
                     SNNRDVTLSGIAPGYQVEAGDYVSWAYGSNPERFAFHQVVQGGAANASGDVTVEVNPI
                     VRPGWTSGAMVRLIAPRFKAVLRSRNPGQMVPLITSGVSFSFSQTLR"
     gene            11762..12421
                     /locus_tag="Shpa_17"
     CDS             11762..12421
                     /locus_tag="Shpa_17"
                     /note="gp17"
                     /codon_start=1
                     /transl_table=11
                     /product="hypothetical protein"
                     /protein_id="AKG94528.1"
                     /translation="MRFTAPSIIARRQGRGGTISHALVYVSAKDRATGDIEQLGLWTG
                     DDHQQFTIGGQVRTYFGAGNVLDVPPVRCEIGLDVRRYRIGLSAISDEVQILLRGYDP
                     KGAPVEVHRAEFDDNGNLISTPERIFKGWVNGAPITTAAIGGRSTAALECVSNTRMLT
                     IYGSATKSDEVQRLRQGDRFRRYATSAASATVYWGESRPGPAPVRETPRQGTEYRSSD
                     R"
     gene            12418..12822
                     /locus_tag="Shpa_18"
     CDS             12418..12822
                     /locus_tag="Shpa_18"
                     /note="gp18"
                     /codon_start=1
                     /transl_table=11
                     /product="hypothetical protein"
                     /protein_id="AKG94529.1"
                     /translation="MRHPDWQARLTDYVVQMMGVDFKPGQHDCALFTAGAVKAVTGQD
                     YARGHRGYRTIAEGMRKLRRAGFQDHVALVASILPEIPPAFAQVGDVAVIETDEGPAL
                     GVVQGEMIYCLRPDGMGLVPLLSAVRAFRVGE"
     gene            12822..16040
                     /locus_tag="Shpa_19"
     CDS             12822..16040
                     /locus_tag="Shpa_19"
                     /note="gp19"
                     /codon_start=1
                     /transl_table=11
                     /product="tail-like protein"
                     /protein_id="AKG94530.1"
                     /translation="MPVVGAAITTSFAAETSTAVGSFIINTVASMALSAVSQALRGKP
                     RQAGIRSDVTLAGEETPGSLVFGKYATGGFMATAPMTRGSAGGMPNGFLTFVIELADM
                     PIGGLDGIWIGDEKAEILPPVAGSLYPDHNALGGRFSGKAWFRFFNGRTTAYAGLTDH
                     TDQPRPWQEDMIGRGLPFVVMRFRYDREVFQGLPQCLFEVTGIPLYDPRKDSTVGGSG
                     AHRWGQLDTYEPSENPGVQVYNILRGIYYNGAHIWGGRASADDLPLNNWVAAMNACDQ
                     LVDGQPRWRASFEAKIGPEHFGGDEPAAVIEEILRGCSGSLAEFGGVYRIRIGGVGMP
                     VMAFTDEDIIISQGQSFEPFRGLDQVYNTVQAQYPEPVAKWASKEAPRRQNAGFLAED
                     GDAYVASLNLPATPYPAQVQRVMRAYMMDGRRQRQHNITLPPEFAAVEVLDAVAWTSP
                     RNGYINKVFEVTARDDNPRTLLQGFGLRERDPNDYNWTPDMALPSSAASPTTPEPAPR
                     VVLGFDVSGVAIRDANGVQRRPAIRMTWNGDQPDARAIRFQIRPQGQTELAAEGSVHA
                     IADGELIVSEGILANTTYQVRARLVTTRATLWTGWLSVTTPDIRLTPLDLRMDEIAAE
                     VIADAEALEIWIKGDDPVLIGLREDVDAARADVGAARDDIAAEAARLEALAMTNLNVA
                     KAYTDTGLVNESAARVSGDQALAAQIQTLTAALTSDNLLDNPLFGSGLDGWTASGFVT
                     AQDRDPASSNPIFANAPTPRFVQVVPPSSGTRMLRQQFPVEFAANEVIQWRVKAGTRA
                     SGRTATVRVNWYNDTGTQIGGNVDTTLTLVVDEWRTFSGQHTPPSGAVEMRWQLVVPS
                     GTSDPTFFADTAVTKVDQSTIARITSLEVAVANNEAAATLFRNTAESRLDANEAAITT
                     EATTRATQDAALSSQINTVSAVANRARTFWQPTAPNNPQIGDIWYDSENNRRPRRWGG
                     TQWNFVDDTRIAQNASAIATESIARADADSALASQINTARTFWQPTAPNNPQIGDIWY
                     DSENNRRPRRWGGTQWNFVDDTRIAQNASAITNESHRARERR"
     gene            16333..16749
                     /locus_tag="Shpa_20"
     CDS             16333..16749
                     /locus_tag="Shpa_20"
                     /note="gp20"
                     /codon_start=1
                     /transl_table=11
                     /product="hypothetical protein"
                     /protein_id="AKG94531.1"
                     /translation="MGNAIVRTLSIAGNAVTVPAAQTLTNRIGGNGAFQNANSINYTL
                     PFAATVVVTWFGSQGYLVLSNQALGIRLRVNGNTIWSRVTGDPQGSAGLMTDWLSMGW
                     SLNLGAGSHLIQVDWWGGDSNVGVASRTLLVQGAMR"
     gene            16746..17294
                     /locus_tag="Shpa_21"
     CDS             16746..17294
                     /locus_tag="Shpa_21"
                     /note="gp21"
                     /codon_start=1
                     /transl_table=11
                     /product="hypothetical protein"
                     /protein_id="AKG94532.1"
                     /translation="MIRYAIIGGGGLVIGTGEAANVIDALASGVGLGEVLLIGPDDQP
                     EGHFWDGEAFQPLPPRPGVWAVWDGQSWTDPRTPADFAAALQSARNAAQRDKSGLLMD
                     LTAMGILTAAEAVQAARGDIPDSFEAALSTMPQEAQDMARIKWAGDQVISRTNPLIML
                     AAFAKGITDQQLDAVFGVETPE"
     gene            17878..18702
                     /locus_tag="Shpa_22"
     CDS             17878..18702
                     /locus_tag="Shpa_22"
                     /note="gp22"
                     /codon_start=1
                     /transl_table=11
                     /product="hypothetical protein"
                     /protein_id="AKG94533.1"
                     /translation="MSVLDLTNAPRLFYGAAEAQALYRGADLLWTKPAQISDYYGIGA
                     GQVPLRLRSADAVMSGGFVQRIPNMGGAGAPFDLAAGVNTIPLIDGAMDLTPAQWLRW
                     SNLTQQTAIDMMGTRVFIVADLRGLTVDQYFLGNGNPQANIWIEAGGGRMRVNRRNPL
                     TNSFETVNINLNPAIGGALRLYEIEFLPGGAPNANGQTSGGTIRVFVNGELRGSAAHS
                     FPEFRVWNYAAGQNPTSGNGLNALVFDTLSIIQGGAYSSRVPIIRQRLNTLYGLGI"
     gene            18702..19097
                     /locus_tag="Shpa_23"
     CDS             18702..19097
                     /locus_tag="Shpa_23"
                     /note="gp23"
                     /codon_start=1
                     /transl_table=11
                     /product="hypothetical protein"
                     /protein_id="AKG94534.1"
                     /translation="MWQLISDMMASPEDHADAYVWGAALLGHFAIGVFLTALIGGAFA
                     MLARLADIPRLTAWQAALVASVSYALLWEGAQAAFYGAGLADSLVDALAVLCGAVVAA
                     GAWRNRGAAVALAFAVLAAIGVAGVRRRK"
     gene            19491..19784
                     /locus_tag="Shpa_24"
     CDS             19491..19784
                     /locus_tag="Shpa_24"
                     /note="gp24"
                     /codon_start=1
                     /transl_table=11
                     /product="hypothetical protein"
                     /protein_id="AKG94535.1"
                     /translation="MEEIRLWLAILGAVVVKVLLSDKLTIVRSFATASAGIFAAWVFT
                     DPLLAALGWEPDRYRIAVAAMLALTGENLLRRLLDFTGSDSMISDLLKMWRGK"
     gene            19787..20206
                     /locus_tag="Shpa_25"
     CDS             19787..20206
                     /locus_tag="Shpa_25"
                     /note="gp25"
                     /codon_start=1
                     /transl_table=11
                     /product="hypothetical protein"
                     /protein_id="AKG94536.1"
                     /translation="MSTRAWWRVITWAFMGLILVQTFGPALGRIEGNIWPVVRGTQIT
                     EVDDDGVTSVFFGVSEKIRDCSFERIEWFIGDPLGGMRAPVQVIFLDRDKLRPAAPFE
                     FGPWGVRLSEETLREGSFAEVYHDCHPLFPTVTRFYP"
     gene            20203..20412
                     /locus_tag="Shpa_26"
     CDS             20203..20412
                     /locus_tag="Shpa_26"
                     /note="gp26"
                     /codon_start=1
                     /transl_table=11
                     /product="hypothetical protein"
                     /protein_id="AKG94537.1"
                     /translation="MTWWWASSIACNRVLCGAASQPLCARIHEAHPARWRSVARFVLD
                     LVFAEYDHTGKVYAKWQRMRGNVPD"
     gene            20473..20994
                     /locus_tag="Shpa_27"
     CDS             20473..20994
                     /locus_tag="Shpa_27"
                     /note="gp27"
                     /codon_start=1
                     /transl_table=11
                     /product="lysozyme-like protein"
                     /protein_id="AKG94538.1"
                     /translation="MSNTPVTRIVLHYSATYPDQDIGAAEIRQMHRARGWNDIGYHYV
                     IRRDGRVEPGRAENVVGAHVAGHNTGSIGICCVGGIERATGPNVGVDNRTDAQRKATI
                     ALVRDLLARHPRAQVLGHRDLTATQCPGFDVRTWWAQVNREPEPPRAAPANPITPARP
                     SFLGWLISIVKGR"
     gene            20996..21415
                     /locus_tag="Shpa_28"
     CDS             20996..21415
                     /locus_tag="Shpa_28"
                     /note="gp28"
                     /codon_start=1
                     /transl_table=11
                     /product="hypothetical protein"
                     /protein_id="AKG94539.1"
                     /translation="MLDSLQAVLQPILVDYAVWLALLGAGWLMRRLPERMRLDIEQRH
                     RDALHRALDTGVGLAVEAVKRHPSAAPVVVADRAVAEIAGYVHRSVPDALRRLAPSQD
                     QLEQMARAKLQARLDEITGRDRLTEALVAAGARQAGH"
     gene            complement(21481..22044)
                     /locus_tag="Shpa_29"
     CDS             complement(21481..22044)
                     /locus_tag="Shpa_29"
                     /note="gp29"
                     /codon_start=1
                     /transl_table=11
                     /product="hypothetical protein"
                     /protein_id="AKG94540.1"
                     /translation="MTDPRDTEMTGTISTARHQVVRYRAGHESGDLFEEGQDFDGLTL
                     TIEVADAADARAMLNAISWRPLTKDQRMEAAPCAATRRPPMADAPLYRISRSTPPHRA
                     DGLTAHVNLGDGATARIVNPQSFADGGPEWRMRYGQVEPIRYVIASLIGSYDDLLSGD
                     ITMKEATRRLSLMRQARAALAKQDGGE"
     gene            complement(22041..22721)
                     /locus_tag="Shpa_30"
     CDS             complement(22041..22721)
                     /locus_tag="Shpa_30"
                     /note="gp30"
                     /codon_start=1
                     /transl_table=11
                     /product="hypothetical protein"
                     /protein_id="AKG94541.1"
                     /translation="MRILIACETSGVMRRAFAARGHDVWSCDLLPAEDGSNRHIRGDV
                     RDILADGWDMMAVMHPPCTRLCRSGRRWMSGPGKWTPPKQLPRGRSWADLRAEFEDGV
                     DLFIACWRAPIERVAIENPEMNDLARDRMPADLPAPQIVQPFWFGELAYKATGFYLRG
                     LPPLVETNRLPEPERGSDEWKAWSAIHRAPPGPDRWRIRSRTFMGVAEACADQWGGYA
                     AEAMELMK"
     gene            complement(22709..23014)
                     /locus_tag="Shpa_31"
     CDS             complement(22709..23014)
                     /locus_tag="Shpa_31"
                     /note="gp31"
                     /codon_start=1
                     /transl_table=11
                     /product="hypothetical protein"
                     /protein_id="AKG94542.1"
                     /translation="MTRAQIMRLIWIDAFVEAGEFPFRREHLRLAFDISGAQAAVDTR
                     TFRSMFPARLVYSPKQKGYLAAPGSRSAFFPHEHSAVFVACSAAAAAHKRLESSCAS"
     gene            complement(23011..23700)
                     /locus_tag="Shpa_32"
     CDS             complement(23011..23700)
                     /locus_tag="Shpa_32"
                     /note="gp32"
                     /codon_start=1
                     /transl_table=11
                     /product="hypothetical protein"
                     /protein_id="AKG94543.1"
                     /translation="MTDRPIIFSAPMVQAILAGRKSMTRRVLKLPDWASEVSEIGDDG
                     HTIWCVSRESGCIVPIVPQFLPHDRLWVREAHALVPYTAYAHSDGVEVTAHGGTYEAA
                     IYRQGFDRSQGSIRWRPSTHMPRWASRITLIVTDVRVQRLQDISEADAVAEGVEMESA
                     DPPFYYVPGIWPHSITAVGIEEPGGRHAARSFAKFWDSLNAKRAPWDSNPWVVALTFT
                     VHHGNIDQVAA"
     gene            complement(23697..24515)
                     /locus_tag="Shpa_33"
     CDS             complement(23697..24515)
                     /locus_tag="Shpa_33"
                     /note="gp33"
                     /codon_start=1
                     /transl_table=11
                     /product="partitioning protein-like protein"
                     /protein_id="AKG94544.1"
                     /translation="MTSHFRRIDIEGMTRFDLASQPAPQIMWVEIDQLLIDDRYQRPL
                     NAGNRAAIRRIAADFRWSRFTPVIVAPAEGGGYALIDGQHRAHAAALVGIRSIPAMVA
                     LVAPEEQAQAFIDINTRSIRVTPHQIYRAALTAGEPWALTCRDAVAAAGCRLMTSKYS
                     QNSKKPGQVFAISTIRAMIDAGQAAAVTAGLRALREYEPDSVANFSDVLLTPWLRAAA
                     ATVARTETLLDVLRARPPWLVIDAADRLAVQQHKPKATMRRDFFIAAIRERQKA"
     gene            complement(24615..25001)
                     /locus_tag="Shpa_34"
     CDS             complement(24615..25001)
                     /locus_tag="Shpa_34"
                     /note="gp34"
                     /codon_start=1
                     /transl_table=11
                     /product="restriction endonuclease-like"
                     /protein_id="AKG94545.1"
                     /translation="MTGRAVDEWVGKTPDAKVPDRVRLRVFAAHGGICHLTGRKIRPG
                     DPWDLDHVQALCNGGEHRESNLAPAIREAHREKTAQDVKLRAKADRVRKKHLGIWKPK
                     TPMPGSRASKWKKPLYGPAIRRSDDD"
     gene            complement(24998..25498)
                     /locus_tag="Shpa_35"
     CDS             complement(24998..25498)
                     /locus_tag="Shpa_35"
                     /note="gp35"
                     /codon_start=1
                     /transl_table=11
                     /product="hypothetical protein"
                     /protein_id="AKG94546.1"
                     /translation="MEYRARHHGGTLRILANDLPDLGEGEIVSVTIERGRSTASHRHQ
                     FAWLTEAWITLPERLQQMPWAETAETMRKHALIATGFHQTVIVDCGSNAAAARVKAAL
                     VAAEARACGYALGQVRGRVVTVWTPESQSVRSMGGARFQESKTAIMEWVAAQLGVPVA
                     ALAGAA"
     gene            complement(25498..25695)
                     /locus_tag="Shpa_36"
     CDS             complement(25498..25695)
                     /locus_tag="Shpa_36"
                     /note="gp36"
                     /codon_start=1
                     /transl_table=11
                     /product="hypothetical protein"
                     /protein_id="AKG94547.1"
                     /translation="MIQTEYPREFTDDQLLSAYKAQADQGWTGDVGRSAAAMTLLGHQ
                     APCDQVEHVAARIQKALERRG"
     gene            complement(25692..25943)
                     /locus_tag="Shpa_37"
     CDS             complement(25692..25943)
                     /locus_tag="Shpa_37"
                     /note="gp37"
                     /codon_start=1
                     /transl_table=11
                     /product="hypothetical protein"
                     /protein_id="AKG94548.1"
                     /translation="MTDQIDNGGPAFPTAPGQMAHNSGMTLRDWFAGQALVGMTADGG
                     DVWNDAVWNDTPREAAMRAASLCYGIADAMLAVRGGGAA"
     gene            complement(25958..26395)
                     /locus_tag="Shpa_38"
     CDS             complement(25958..26395)
                     /locus_tag="Shpa_38"
                     /note="gp38"
                     /codon_start=1
                     /transl_table=11
                     /product="single-stranded DNA-binding-like protein"
                     /protein_id="AKG94549.1"
                     /translation="MSGSVNKVILIGNLGRDPEVRSFQNGGKIANLRIATSETWKDRT
                     TGERREKTEWHSVAIVNEGLVNVVERYLKKGSKVYIEGALETRKWQDQSGQDRYSTEI
                     VLRPYGGVLTMLDGPSRDGAAPPAGAAGNPVPGGFDDGDQIPF"
     gene            complement(26392..27018)
                     /locus_tag="Shpa_39"
     CDS             complement(26392..27018)
                     /locus_tag="Shpa_39"
                     /note="gp39"
                     /codon_start=1
                     /transl_table=11
                     /product="endonuclease"
                     /protein_id="AKG94550.1"
                     /translation="MMEQRSAEWHQHRAGKVTASRIADIMARTKTGPGAARKNYAAEL
                     VVERLTGCPREGFRNAAMQWGTDIEPQARTAYEFMHDAEVVEVGFIDHPTIADAGCSP
                     DGLVGDDGMVEIKCPNTATHIDTLLSGEIDGKYIKQMMFQMACAGRAWCDFISYDPRL
                     PAEMQLFVQRVQRDDEAITEIETAVREFLAEVSATVEALRARYMEDAA"
     gene            complement(27024..27755)
                     /locus_tag="Shpa_40"
     CDS             complement(27024..27755)
                     /locus_tag="Shpa_40"
                     /note="gp40"
                     /codon_start=1
                     /transl_table=11
                     /product="ERF family protein"
                     /protein_id="AKG94551.1"
                     /translation="MNAITTRPDAAPVADPMVTMIERVAMTPDLPIERLTALMDMRER
                     QMNKEAEQGFNQAFAAAMAEMPDVPRTGENRHLGTRYSTLDDLIRATRPVLSRHGLSL
                     NWQTKIDGQNITVTAIVRHAQGHSISTTLSGPRDNGKQMNALQGGGSTETYLKRYSGF
                     GILGLSSGDETDDDGQRASAVPLIDADQFVALREMIEESGSNEAKFLEFIGAPTLEEL
                     THEQFAKAIAALRKKIQRNKKAAAE"
     gene            28681..28953
                     /locus_tag="Shpa_41"
     CDS             28681..28953
                     /locus_tag="Shpa_41"
                     /note="gp41"
                     /codon_start=1
                     /transl_table=11
                     /product="hypothetical protein"
                     /protein_id="AKG94552.1"
                     /translation="MNKPAIHHITTTLGTDAICSALGVTPHSVRHARTTGLFPASWYD
                     ALSSMCTETGIPCPRNAFNWKARAKKHGAATGGVQGQGRKKSEAAQ"
     gene            28950..29303
                     /locus_tag="Shpa_42"
     CDS             28950..29303
                     /locus_tag="Shpa_42"
                     /note="gp42"
                     /codon_start=1
                     /transl_table=11
                     /product="hypothetical protein"
                     /protein_id="AKG94553.1"
                     /translation="MNARAKGFRKFGNVPQEVDGIKFDSMKEAARWGALKLLENAGLI
                     RDLKRQVRFPLEGRDGPIRFKPSNRPAVYVADFTYFDVPKGVQIIEDAKGYRTPEYKL
                     KRAILAAQGVEIIET"
     gene            29309..30241
                     /locus_tag="Shpa_43"
     CDS             29309..30241
                     /locus_tag="Shpa_43"
                     /note="gp43; hypothetical protein; ParD domain"
                     /codon_start=1
                     /transl_table=11
                     /product="hypothetical protein"
                     /protein_id="AKG94554.1"
                     /translation="MGHNETAVRLAGLAGDAQIALDKVARGEADAIEGWLAYGAALNE
                     GRALFAEDKAFGRWIAESLSDNLSVSPNDHERAAAMWAAANADQLAEAKANSKARTLR
                     GWHEQWKKIKAEREAEARKAEQEAARKEAAALAQTAKAEAQAREHAEATARAEAAAAT
                     DEAARAKAEARAEAERKAKEAAEAQAAVAERVSTEAAPEAPEEEIPADVAAAMRKHSG
                     LTREALLRDYAELIVANKAERAKDKAEIARLKERLNDLEADDKNEVIRRLQRQVSHAE
                     SEKWRANEETRRAMRQVYVLNKRVQELESMGITL"
     gene            30238..30492
                     /locus_tag="Shpa_44"
     CDS             30238..30492
                     /locus_tag="Shpa_44"
                     /note="gp44"
                     /codon_start=1
                     /transl_table=11
                     /product="hypothetical protein"
                     /protein_id="AKG94555.1"
                     /translation="MTPILDRIRAHGGEAIRDGWTIRLRPGRLSPAALEWLRGRKDEL
                     TQEVWPEFDAWVERAAIMEFDAGMSRQEAERAAYREVMGC"
     gene            30486..32051
                     /locus_tag="Shpa_45"
     CDS             30486..32051
                     /locus_tag="Shpa_45"
                     /note="gp45"
                     /codon_start=1
                     /transl_table=11
                     /product="DEAD/DEAH box helicase-like protein"
                     /protein_id="AKG94556.1"
                     /translation="MLNFAPAHAINLRDYQADAIEALREAIRGGVKAQILCAGTGAGK
                     TVMASHLLRQAHDKGSYALFLVDRVSLVKQTSKTLDDYGIPHGIVQGINERWMPRENV
                     QVCSVQTLAKRILPRHPDLIIYDECHCQYAATLDYMARYPNAIKIGLTATPFTPGMGK
                     HWEGMVNVRSTRLLIQDGHLIEPTIYVAKSPEDAELNRNSFGEFSDQSASEAGIKIVG
                     DVVAEWVKKTHEHFGGPAKTIVFSPTVEHGRELCAAFSAAGYNFQQVSYHDKTEAERD
                     DKINEFRRPDSMIHGLVSCGVLTKGFDVPDCLIGISCKPYRKSLSSHMQEIGRVMRSS
                     PGKSKALWLDHSGNIERFALDMFDVWENGAGDLSQAEKRDTKPRDRDQKMREKVVCPE
                     CSGTLRGNTCMCCGWEKPARSGIVAVDGELQAFDPAAYGLTARSGLRAECLKDPRLIW
                     DAALAYCLDGCPRDEVKARRWAYGVWRGVYPDAKLPRGWYDSARRPFDANAYALVDRE
                     VQRFRNKNRRRSA"
     gene            32048..32965
                     /locus_tag="Shpa_46"
     CDS             32048..32965
                     /locus_tag="Shpa_46"
                     /note="gp46"
                     /codon_start=1
                     /transl_table=11
                     /product="primase-like protein"
                     /protein_id="AKG94557.1"
                     /translation="MSLQDAMAAACAAVQIATPRYAKPGQWVQCPALGKAASNGSGRV
                     LIFDDGRGGIAWNWITSQQQRFTVNGLAGQGEIKAPARDPQAERRAEQQRQEVEAICQ
                     KIFMACKPGQHPYFTAKGFPDAEGLVCDDVAALLPDSETGESVRRAIPQGDGPLLIVP
                     GRIGKKLVTVQFITAQGEKKNIRGGIMGGACHRIATGRETWVCEGIATAMSVQAALRL
                     LGRSATVLCAFAASNVAKVATAIPGAVLAADNDKPVEALGGLGTGEYYALRSGRKWTM
                     PPQLGDFNDMHMAHGLRAVALHLREVGMG"
     gene            33048..33227
                     /locus_tag="Shpa_47"
     CDS             33048..33227
                     /locus_tag="Shpa_47"
                     /note="gp47"
                     /codon_start=1
                     /transl_table=11
                     /product="hypothetical protein"
                     /protein_id="AKG94558.1"
                     /translation="MQEAYHGAGSKAKRSPKERSATPGRVTMLPQVALNDLGQSHHQI
                     GLSDGPAPASKIAEA"
     gene            33267..33443
                     /locus_tag="Shpa_48"
     CDS             33267..33443
                     /locus_tag="Shpa_48"
                     /note="gp48; hypothetical protein; GTPase_YqeH domain"
                     /codon_start=1
                     /transl_table=11
                     /product="hypothetical protein"
                     /protein_id="AKG94559.1"
                     /translation="MPSAQTLTNQQNLSDVEIEMSGNLKSPFPGTTLKGIDRPRPSGR
                     RIIDWLRDIAEGSK"
     gene            33440..33976
                     /locus_tag="Shpa_49"
     CDS             33440..33976
                     /locus_tag="Shpa_49"
                     /note="gp49"
                     /codon_start=1
                     /transl_table=11
                     /product="hypothetical protein"
                     /protein_id="AKG94560.1"
                     /translation="MSHEATACRRLWAAAVAAWLDDWNYRYHAAIRGGGDGANILREA
                     RDYCVSKFGRSRIEMSGVDVTPEKATAIVALPRDAFRARFKIKGAEDELIAPDLALMR
                     APRERSDLPPLVAPDHLKGRMTKHTPEAVRAERAAWAAAAGRQGYGSLSVSRALGMTE
                     KNALPIMRRGGWNGERNA"
     gene            34393..35448
                     /locus_tag="Shpa_50"
     CDS             34393..35448
                     /locus_tag="Shpa_50"
                     /note="gp50"
                     /codon_start=1
                     /transl_table=11
                     /product="hypothetical protein"
                     /protein_id="AKG94561.1"
                     /translation="MAQSHIITSSAEYDEITSDGERAKIKSSGYNTAITSTGDRAEIT
                     STGERARIDSEGGYATITSSGDDAKITSTGDDATITSTGDRTAITSTGDRAKIVSTGD
                     NAIISSEGDDAEIDSTGNYARITSSGDDTTITSAGYGAIIAIGGERAKIDSAGGYVQI
                     DSDGERAEITSTGDRAKIVSTGDNAIITSSGPRAEIDSTGEDATIESTGPRARIISTG
                     EDTSIDSTGDDAIITSEGDDAEIDSNGPRATISSTGERATISSAGYNATITSGGEDAT
                     ITSTGEDATIESTGPRAKIKCMASATVSAAEGSTICIVIRDEDQPRDILITVGEGGIE
                     AGIAYTVRDGRVTRVSE"
     gene            35453..35824
                     /locus_tag="Shpa_52"
     CDS             35453..35824
                     /locus_tag="Shpa_52"
                     /note="gp52; hypothetical protein; MnmC_Cterm and
                     NAD_binding_8 superfamily domain"
                     /codon_start=1
                     /transl_table=11
                     /product="hypothetical protein"
                     /protein_id="AKG94562.1"
                     /translation="MKATINGRRFDTSTARKLAEVSHGQPGDPGRYVETLYQTPRSRA
                     YFLACEGGPGSRYAVSVRPGEWRAGHKITPLTAEDAMRWAAAAGRQGYGSLSVSRALG
                     MTEKNALPIMRRGGWNGERNA"
     gene            35821..36234
                     /locus_tag="Shpa_53"
     CDS             35821..36234
                     /locus_tag="Shpa_53"
                     /note="gp53; hypothetical protein; IENR1 domain"
                     /codon_start=1
                     /transl_table=11
                     /product="hypothetical protein"
                     /protein_id="AKG94563.1"
                     /translation="MNCVPVIDAKGQAYPSVRACARAYGVHRQVVSYHLDTYGDLSRL
                     GMGQRRVNPQNAAKPVRIGPLSWPSATAAAADLGLSLSQLRRRMAPDASPALRDDLIR
                     LVMQSVARAGGHRPGKFRKKYGSAASSPLLLEPPR"
     gene            36231..36482
                     /locus_tag="Shpa_54"
     CDS             36231..36482
                     /locus_tag="Shpa_54"
                     /note="gp54"
                     /codon_start=1
                     /transl_table=11
                     /product="hypothetical protein"
                     /protein_id="AKG94564.1"
                     /translation="MTLTLSQRLRVHAACTDGVVELTITPEAARTIAAALDAVCDIPV
                     SIAEIKAMQQREESNAEAGFRMLLAFAVLWPLAVWGLLA"
     gene            36479..36679
                     /locus_tag="Shpa_55"
     CDS             36479..36679
                     /locus_tag="Shpa_55"
                     /note="gp55"
                     /codon_start=1
                     /transl_table=11
                     /product="hypothetical protein"
                     /protein_id="AKG94565.1"
                     /translation="MKPLHETQWTARERHRRHRHRRARKQADHTLTAVLRGLGAGEAD
                     DWLQDTHDDANAPQRAGKRGKA"
     gene            36703..37506
                     /locus_tag="Shpa_56"
     CDS             36703..37506
                     /locus_tag="Shpa_56"
                     /note="gp56"
                     /codon_start=1
                     /transl_table=11
                     /product="hypothetical protein"
                     /protein_id="AKG94566.1"
                     /translation="MSEQRFRELLKIWGVPAFLISPDIAEFALSLVADEMDGKDGWGD
                     CRIPADAIRHAQATVIAIEHENGEGVEVYAIDERQDRAVGDAESIVCEWRDNKMAILG
                     NFIAGGHSFISDKLIGKQSPEQAHETAFIIAAVAFILSLINQPRLVRKSPMLSRQQRR
                     AHHRGGFKAVDAWHRVTWDLSKETAAKVARDPTYHKVPLHWRRGHFRRAEAHYKGAIQ
                     RPDALREEERSMWWQWIEGQWVGHPAFGIKRSIHAPKLSTGDLARRKPA"
     gene            37545..38117
                     /locus_tag="Shpa_57"
     CDS             37545..38117
                     /locus_tag="Shpa_57"
                     /note="gp57"
                     /codon_start=1
                     /transl_table=11
                     /product="hypothetical protein"
                     /protein_id="AKG94567.1"
                     /translation="MTTKAKKAKKRKASRAAVLTRTAKPVSLPTPWDHGADGQANRKG
                     LVVEERGEVDAKTGKVTNPNRVTGVRRIDLLEYWHKRGTISTAGFNAASALRDAFEAT
                     QKSPPCLPDNDRVQASPKPDHAVTIQIDRISRYHRLRKFVDPTDAQIIDRCVLGGEHP
                     GKVYGALRTRQGFDDLRDALDRMADRMSGR"
ORIGIN      
        1 ggcggtctcc aaaaccgcaa ggcagggttc aattccctgt gccggtgcca atcttacgac
       61 ccgctgccct tgatatggcc cagtccacac agcctgcacg catcaaggct gcgatctatc
      121 aagcgcgagg atagccaatg acaggctggt ctgacaaagg cagccgacac gccagaggat
      181 acggcagcag gtgggacaag ctgcgcctcg tcatcctgaa acgcgatggc tacctgtgcc
      241 aagcctgcaa gctggaaggc cgcacaaccc cggcccgtga ggtcgatcac atcaccccaa
      301 aggccaaggg cggaacagac gagcatagca acctgcaagc gctgtgcagc ccgtgtcaca
      361 agatcaagac cgccagagac gaaggcaggc gcgttcgccg cgtcttcggc gctgatgggc
      421 cgcccgcacc ccaggcgtcc ctcccagggt gttcagtccc aggccaagta gcaggtaccc
      481 acgaaacggc cactcccgat gtgtgcccac cgccgcgccc agccgagatg ccagttccac
      541 cgcccgtgcg atccgccttg cccagccaag gcatttcatc cgcgaacgcg acccacgcag
      601 ccttttccgc cgcgctcaat cgcttcggcg ccgcgcccag aggcgagacc ttcggcacag
      661 accggtcacg gtggcgctgc gggttcttct tgtcagcgcc accgtgaccg gtctgtgccg
      721 aaggtctcgc ctctgggcgc ggcgccgaag cgattgagcg cggcggaaaa ggctgcgtgg
      781 gtcgcgttcg cggatgaaat gccttggctt ggcaagtcgg atcgcacggt cgttgaactg
      841 gcatctcggc tgcgcgcggc gatggagacg aacccggatt ttccgattgg cggatacgcg
      901 cagcttcgca tgtgcctgag cgccatggac gggacgcctg cggaccgttc gaaagtggcg
      961 gcgcctgatg atgaagacga cgacccgctc aatgccttca tgcaatgacg aggtgacggc
     1021 ctatgccgag gcagtgctgt cgggcgagat tgtggcgggt ccgcatgtgc gcgatgcgtg
     1081 caagcggcac atgcgcgacc ttgagcggga tgatgtgatc tgggactatc ctgcggcgga
     1141 gcggttcttc gccttctgtc ggacgatcct gcgtttgggc gagggtcagt ttgacggtaa
     1201 gccgcttgag ttggagccgt cgcagaagtt catctgcgga tctctgtttg gctggaagaa
     1261 gccggacggg tttcggaggt tccgccgggc ctatcttgag atgggcaagg gcaacgggaa
     1321 gtccccgatg gccggggcga ttgggcttta cggtctggtc gctgatggcg aggccggggc
     1381 gcaaatttac gcggctggcg cgaccaagga gcaggcgggc attctgtttc gggatgctgt
     1441 cggcatggtg ggaagggcgc ctgcgctgga caaggtgatc cgacgcagcg gcgggccggg
     1501 ccgcgaatac aacctggcgc acctgaaatc gggcagcttc tttcgcccgg tctcgcgtga
     1561 tacgaaaaag acaggatcgg ggccgcgccc gcatttcgca ctgtgcgacg aggtgcatga
     1621 acaccctgac ggcggggtga tcgagatcct tgagcggggc ttcaagttcc gcgaacagcc
     1681 gttgttggtg atgattacga acagcggcag cgaccgaaag tcgatctgct ggcaggagcg
     1741 caagcacgct gtcgcggtgg cgtcgggcga gatcgaggac gacacgacgt tcagctacgt
     1801 ctgcgcgctg gacgatggcg acgacccgtt caatgacccg acctgctgga tcaaggcaaa
     1861 ccccctgctt ggggtgacga tcaccgagga atatctggcc gttcaggtcg cgcaggcgaa
     1921 gaatatcgcg gccaaggcga acgggatcaa gaggctgcac ttctgcatct ggactgacgc
     1981 cgaaacggct tggatgtctc gggaagcgtg ggaggccatc gaggatcaca cccttgatct
     2041 ggaccagttc cagggcaggc ggtgctttgc gggtctggac ctttcggcca aggccgactt
     2101 gacggccaag gcgctgatct tcgaggacgg ccacgacgac gaggggcagc ccaagttcgc
     2161 ggcctttgtt cacggctaca cgcccgccga tacgatgctg gctcgcgcgg aaaaggacgg
     2221 agcgccctat cacctgtggg ctgacgccgg gttcatcacg gcggttcctg ggaagaaaac
     2281 gcggctggat ttcgtcgcgc aggatctgat tgacgacgca gagcggtttg aactggattt
     2341 tgtcgcattc gacaatttcc tgatcgcgga cttcgaggcg gtcttgggcg acatgggcgc
     2401 gacgttgccg atgctggacc atcctcaagg ctggaacaag cggaagcgcg agacggaaga
     2461 cggcgaggaa atcacgcttt ggatgccggg cagcatcgac gcgcttgaaa cgctgatcct
     2521 tgagaagcgg atacgggtcc acgtcaaccc ggcgcttcgg tcggcggtca tgtcggccac
     2581 gttcgaccgt tcgcctgccg atctgcggcg cttcgtgaaa cacaaggcga cggcgcggat
     2641 cgacatggcg gttgcactgg cgatggccgc tggcgcggca acggcgcgat gcaacaacga
     2701 cagggcggcg aacatgaata gcttcttcgc ctctctgggg gcctgacatg ggtattctaa
     2761 gcaaggccct ttccgctttg ggcttgaaat cgtccaacgt catcgaatgg acggacgggc
     2821 gcggcgcggc gcatgtcggg gatgctggcg aactggtcac ggcaacaagc gcccttggcc
     2881 tttcggcagt ctgggcctgt gccaacctga ccagcggcac gatcagcagc ttgcccttgc
     2941 aggtgttcca gaccggcgcg gatggatacc gcagcgcggc gcgggagcat ccgctttacc
     3001 gggtgctgca tgacagcccc aacttcgacc agacggccct cgacttcctc gactacatgg
     3061 ggctgtcgct ggaactgtgg ggcaatgcct atgcccgcgt ggagcggcgc aacgggcagg
     3121 tcgtggcgtt gtatccggtt cgccccgatg tgatggcggt tcgccgtctg gcaaatggca
     3181 gcatcgaata tcggtggagc ctcgaccgcg agaccttcac cctgcttgac cgggatgtgc
     3241 tgcacattcg cgggccgggc ggcgaccctc tgggcgggat gtccaccctg gcttttgcgc
     3301 ggaacaacct gtcggcggcg caagctgctg accgggcggc aagcgcgatg ttcaagaacg
     3361 ggcttcggtc gccgggtgcg ttcaagttca aggaatggct ttcgcccgag cagcgcgaaa
     3421 ccgctgtgaa gatgatcgac caatacaccg gcgccatgaa tgccgggaag ccgatccgcc
     3481 ttgaaggcgg catggactac cagccgctta gcatcacgcc cgaggacgcg cagatgctgg
     3541 aaacgcgtca attcgggatc gaggaaatct gccgcttctt cggcgtgccg cctgcgctga
     3601 tcggccacgc cggggcttcg acagcatggc cgaccagcgt tgagcagcaa cagatcatgt
     3661 tcgttcagtt cacgttgcgg cggcggctgg cgcgtatcga gcaggcgatg aacaagcagc
     3721 ttctgtcacc cgaggatcgg gcggcgggct acatcgtcca gttcaacatc gaggggcttc
     3781 tacgcggcga cagcgcggcg cgggcgtcct tctacgggtc gggccttcaa tctggctggc
     3841 tgaccatcaa cgaggttcgg cgccgggaaa acctgcctgc ggtcgcgggc ggggatacgc
     3901 cccggatgca gatgcagaac gtgccgatta cccaagcggg ggaagccgat ggagacgtat
     3961 gatttcggcc ttgaggtcaa gtcgcttgac gatgccggga ctttcgaggg ctacgcctcg
     4021 atctttggca acgtggacaa cggcggcgac aaggtaatgc cgggcgcgtt tgtcgagggc
     4081 cttgcccggg cgcggcagac cgggcgcacc gtcaagatgc tgtggaacca cgatcccggc
     4141 cagccaatcg gcgtctggga tgatctggcc gaggacgcaa agggtctttg gggcaggggc
     4201 cgtctcgtga tggaggttcc caaggcccgc gaggcccacg cgctgatgaa ggcgggtgcc
     4261 atcggcgggc tttccatcgg ctatcggacc aaggaagccg cgccggaggg taatgtcagg
     4321 cttttgaaaa agctggacct gttcgaggtg tcggtcgtgt ccatgccgat gaacgaacgg
     4381 gccaaggtca cgtcggtcaa ggctgatgga ctggaagaaa tcacggaaaa gctggcagcc
     4441 ggggaccggc tgaccgagcg ggaattcgag cgactggtca agggtcttgg cctctcgaat
     4501 tcacaggctg agcgcgccgc ccgcgttcac ctgaaaggtc agggggaacc tgacgcgacg
     4561 gcggatgaag cgacccgttt ctgggccgca ttgaggggct aacgccctat cacccgacaa
     4621 tacggaggtt cccatgtcgg agaccaagac ggctgagcag cttgcagccg aaaccaaagc
     4681 tgcattcgac aaatcgctgg acgccgtgaa gggcattgcc gaggaagccc ttggcaaggc
     4741 agcgaagggc gaagaactgg cggcttcgct aaaagaaaag gcagacgagg cgctgaccgg
     4801 tctgaacggc ctgaaagctc ttgtggccga ggtcgagcag aagctggcac gcggcgcttc
     4861 gcaggaagag gttgagcaga gcctgggcga gaagttcgcc aattcggacg agttcaagtc
     4921 gttcgcggct tccggcttcg accgcagcgc caaggccgcg cttcgcctga aagcgaccct
     4981 gaccacggcg acgaccaacg ccgccgggtc ggtcggtgac ggcgtgcagg ccacccgcct
     5041 gccgggcgtt atcgatgttc cgcagcgccg catgacgatc cgcgatctga tcacgccggg
     5101 ccgcatggat ggcaatacca tcgagtatgt catcgagacc ggcgaccctg cggctggcgc
     5161 tggcatggtg gcggaaggcg cggtcaagcc cgaggtcgat ctggggctgg acatccgcac
     5221 gatcagcgcc aaggtcatcg cggccaacgt gaaggccagc cgtcaggctc ttgacgacgt
     5281 gtcgttcctg cgttcgatga tcgatcagcg cctgctctac aagctggcct atcgtgaaga
     5341 ggtccagttg ctgagcggcg acaacaccgg ccagaacctg cacggcatca tcccgcaggc
     5401 cacggcgttc aacgcggcct tcacgccgac cgccgccagc ccgattgacc gcctgcgtct
     5461 gtcgatcctg caagtcgctc ttgccgaata tccggcctcg ggcttcgtgc tgcatccgac
     5521 cgattgggcc aagatcgaac tgaccaagga cggcgaaaac cgctacatca tcggcaaccc
     5581 gcagggcacc atcgcgccct cgctgtgggg cctgccggtt gtggcgaccc aggccatcgc
     5641 ggagaacacc ttcctgaccg gtgctttccg tctcggcgcg cagctgttcg accgttggga
     5701 tgccgcgatc cagaccggct atgtcaacga cgacttcacg cgcaaccttg tgacgatcct
     5761 ggccgaacag cggctggcgc tggcggttta ccgccccgcc gcctttgtga ccggccaagt
     5821 caccccgagc ggcggctgat cggctgattg agggggcgtt acggcgcccc ctttgctgag
     5881 ccgataagga ggcaatgatg acccgataca aagtgacccg ccagcatacc ggcgaccgcg
     5941 aatatctgcc cggcgacgag cgcgaggcca acccgcaagt cgtggcccat ctggtcgccg
     6001 ctggcgtgct ggaagaaatc aaggccgaaa agccggttga aaagaaagct gcggccaaga
     6061 aatgatccgc gtgaccgccc ctgtcctgcc cgtcgtcgcg cttgacgacg tgaaggcgca
     6121 tctgcgcgtg tcgcatgacg acgaggatct tgtgatccag tcgctgattg acgcggctgt
     6181 ggcgcatctg gacgggtatc ggggcgttct gggccgggcg atcatgccgc aggaatgggc
     6241 ggtcgatgtg gaggcaggga cgcatcgtct gggccttcct gacgtgacgg gcgcgacggt
     6301 ggacgcgggc gaggtgacgc tggcgcagga cgcgcttggc tggaccgcga cagtgacgga
     6361 gccttgccgg atcacgtttt cggcgcaact gcctgatgac ctgctgcccg ctgttcaggc
     6421 ggcggtgcgg ctgtgggtcg agatgcacta tgaccgcgtg accggcgcgg cgaaagaggc
     6481 attcacggcg gcgttcaacg cgctgatcca ccccgtgcgg tgggtgcgcc tgtgaaagat
     6541 cgccgcacgc agcgtcaggt gcaattcctg cgcgcctcga cgctggatga cggctaccag
     6601 gtgcgccccg gctcttatgc cgtccacggg gcgcctgtgt gggctgacag gcaccagatc
     6661 agcgacgggg agcggtttcg ggcggatgcg gtctatcggg acgtgacgac gcgcttcacg
     6721 gtgcgctggt cgccgtttac ggcaggcatc acggagcagg accgtctgac ctgcgagggc
     6781 cagacgttcg ggatcgtggg catcaaggag cttgggcggc gcgactggct ggaaatcacg
     6841 gcgcggacga tcacggaata aagccggtca ggatatcgag cgccgggcga tccggggttt
     6901 cttcgcaggc ggcgcgcagg cgttgcagcg tggtttcggc ttcgctatga agcccgccat
     6961 tggcggtatc aaacccgagg atgaagcccc aggccatgcc ggttcgcgcg gcgttggcgc
     7021 cgatgcggcg caggtgcggc catcagggcc agggcaatca tcgttcgcat tcgcggtcct
     7081 ttctgccgct ggtctgaata taggaggccg gggcgtgtca aacactaccc atgttagcct
     7141 gtcgggcctc aaggaactag acgagcgcat gtcgaacctg acgcgcggga tgcagcgcgg
     7201 cgcgctacgt tctgcgctga tgaaggcggc caagcctttg gtcgagatcg ccaagcataa
     7261 agcaccggtc aaatcgggca agctgcgcga tagcatcatg gtcggcgcca agctgaacag
     7321 ccgccaggcg aagctacatc gccgaatgtt ccgcgatgat cggtccagta tcgagttgtt
     7381 cgtcgggccg tcctacctga tgggcggcgg cgggcgccac gggcatctgt tggagttcgg
     7441 cacgcgcaag atggccgcgc agccgttcat gcgcccggca tgggatcagg accgcgaggc
     7501 aatgcttgag cggatcggtg acgaattgcg gctgtcgatt gaccgggcga ttgccagagc
     7561 cgcccgcaag gccgcgaggg aaagctgatg gaattgcaac tgcgcgcgct gctgctggcg
     7621 tctctaagcc tgcctgcggc gcgcatctca tggggtgagc atccccaatc catcacgtcg
     7681 ccttatgtgg tcctgacgcg gatcagcgac gggcaagggc tgaccctgaa aggcccggat
     7741 gggctgaccc gttcgcgggt tcagatcgac atttacgccc ccgtctattc ggcggcgaag
     7801 caagtttccg acgcggtgaa ggccctgctg catgggtatc gcggcgccgg tttccgactg
     7861 gtcagccatg acggcaccag agacagccgc gagggcggcg aagatgctga ccggctgcac
     7921 cggatcagca tggacttcct tgtcacatgg agagagacat gaccgcgacc caagccgaca
     7981 tcggctatga cagcgccttc ggtattgggg gcgcgacccc cggcacttac aacgccattg
     8041 cagaggtgac ttcgatcacc ccgcccggca tgacgcgcga cgccatcgag gcgacccacc
     8101 tgaaaagccc cgacgagttc aaggagttca tcgcgggtct gaaagacggc ggcgaggcta
     8161 cgatcacggt caacttcgtt ccgagcgcga ccgatgctct ttatacggca ttcgaggcca
     8221 agagcggcaa ataccagatc acgttcccca acggggtaat gatgcgcttc gcgggcttct
     8281 tcactggcta cacgcccccg gaactgaccc cggacggcaa gatggaagca tcggccacga
     8341 tcaagtgcaa cggcaagccc acgcttcacg ccgctgccgg gggtggtagc tgatggcgca
     8401 tcccaaaggg cagatgaagc tgacggctag agggaaggaa tacaccctct ggctgggcat
     8461 gtcggtgctt gccgatctcc aagccaagta tggcaataat gtgttttcac aaatcgagcc
     8521 gcccgccgat gcaggccccg actggatgcc cccgctgaac atcgtcatcg acctgtttct
     8581 gggcgctctg caacggcacc acgccgacga ggccgaccgg tatctggtgg atgacctgat
     8641 cgcggggaac gaagacgctc tgggcgcgct gatgtccggg tccatgcccg agccgaaagg
     8701 cgctgccgga aaaaagccga ggcggccggc gtaagggtcg aggactggct gacggcttat
     8761 gtcgcagccg gtcttgaccc cgcccgtttc tgggaactga ccccccggct gttcgcgctg
     8821 gaaatggacg gcgctgcggc ccgtctgcgg cgtcagcggg aaatggtctg gtggggcgcg
     8881 atgatgccgc acatgaagcg cccgccgacg ctggaacgct tcgtcgcgcc gcccctcaag
     8941 gttgagcggc aatcgaagga aatcatgcag gcgatgtgcg acgctctggc ggctgcatgg
     9001 ggcgctgaga aggtgatgga atgagcggat cggtcatcgg cgccctgcgc gtgaacctgg
     9061 gccttgacag cgcccaattc acgcgcggca tcaagcaggc tcaaagccag ttgcagcagt
     9121 tcggcaagcg catggcggtt gtaggcgcgg caatctcggc ggctggcgct ggcatcgcga
     9181 tggctgtccg cagccagttg aatgccgccg accagatgtc gaaggacgcg cagaagatcg
     9241 gcatccctgt ggacgaactg tcccgcctgc gtcacgcggc tgatatgtct ggcgtgtcgg
     9301 tcgggtcgct ggaaagttcc gtgcgcaacc tatcgcggcg catggcctcg tcgccgcagg
     9361 ctttccagcg cctcgggatc gcggttcgga atgccaatgg cgagatgcgc ccaacgtccg
     9421 aggtcatggc cgaggtcgcg gatcgtctga cggaaatgcc ggacggcgcc gaaaagacgg
     9481 cgcttgcgat ggaattgctg ggacggtcgg gcgctgacct catcccgatg ttgaacggcg
     9541 gggctgacgc cctgcgcggg atgatgcagg aggccgatga tcttggcatc gtcatcaccc
     9601 ccgagatggg ccggaatgcc gaacagttca acgacaacat cagccgcctg accaagcagt
     9661 tttcaggcct gtggacgatg atttcggcca atctcgcgcc cgtgctggtg cggctgtccg
     9721 acatgatggt gagccttgct tcgcggttcc gtggcctgtc gccggccacg cagcagttta
     9781 tctcgatctt ggccggggct attgtggtca tcggcccggt gctgtccggt ctaggcctga
     9841 tgattatgac ggcagggccg ctcgtcgcgg ccatgctcaa ggctgcggct gcggtcaagg
     9901 ccgtctcaat ggcgctgctg gtaaatccca tcgggctggc ggtcgcggcc atcgcgggcg
     9961 cggtgtatct gatctaccag cagtgggaaa gcgtcgggcc gtggttcgcg gccctgtggg
    10021 atagcgtcaa ggcgatcttt ggcggcttcg ttgacttcgt gtcgtccgtt ttcaccggcg
    10081 acatgggcgc ggctgtggat gcgctgcaag cgatctggga cggcctcaag gcgttcatgc
    10141 aaggcgtctg ggatggcatt gtcggtattt tcgactacgc gcaggagcaa ggtatcaagc
    10201 cgatcatcgg ctatcttggg gcgaccgatg cgattgaaag cgcgtggcgc ggtctgcaag
    10261 gcgtgttcga tgcggtcctg agtgcgatca gcggggcctt tactagcgct tgggcggtca
    10321 tcgagccgat ctataacgcg ctcaaatggg tgtgggacaa cgctgccgaa ttgggcaacc
    10381 gcatccgggg cgtcggcagt gcgggtaacg gcactaccgc gcccgattgg gccgatgttg
    10441 tcccgccgcc cctgccgctt gacgatatgc gcgatggcct gtcgcagggc accgagcaga
    10501 tgggcgatca gggcgaggct gatgccgaca gctaccttaa ccgcttccgc aggcggttcg
    10561 gcatcaactc gccatcgcgc gagatgatgg agaacgggcg ccacattgca gatggcttgg
    10621 ccttgggcat cgcgctgcaa gaaagccgcg ttcaggccgt atcgcagtcg atggccgacg
    10681 gcatcggcaa cgcgcttgag ggcgtcattc aaggcacgat gaacgtgaag gacgcattcg
    10741 ccagcatgtt gcaagacatg gcttcgcagc ttctgcggag cggcatcaac cggctgatcg
    10801 gcgggctgtt cggggccagc ggcttccgca tccccggctt tgccaacggc gttcagaact
    10861 tccggggcgg gctggcgacg atcaacgaac gcggcggcga actggtcgcg ctgccgaacg
    10921 ggtcgacggt catcccgcac gatctgtcgc gggacatggt gcgccgcacg gaagcgccaa
    10981 cgccgcacgt ccacgtcacg gtcggcattg acccgcaaag cggcgatctg cgcgccttcg
    11041 tggatcagcg gatgctgggc ggttttcagc aatacaccga gcaagttctg ccatcggcca
    11101 tcgccgggca gatgcgtgac ccgagggcgc ggtaatggct tattcgtttc ccctcacgct
    11161 ggcgcaattt cacgaaaaac tgcgcgtcac gtccatgagc ctgcattgcc ctgcggtggt
    11221 ggaggaaagc gtgaccggtg ctggcgaggt gctgcgcgcg tctctgggcg cgtctctgtg
    11281 gcagggggac atcgcccttg cccctgcgct tcatgccgat ctgcgcgagg ctcaggcgct
    11341 gctggacgtg cttctgcggc ccggcgcctc gttcatgttg caaccgccga attacagcaa
    11401 ggacagcgcc ccgaccggcg ccacgctgga cgcggtggca tcgaataacc gcgacgtgac
    11461 cctgtcgggc atcgcgccgg gctatcaggt cgaggcaggc gactatgtgt cgtgggccta
    11521 tggcagcaac ccggagcgct ttgcctttca tcaggtcgtt cagggcggcg cggcgaatgc
    11581 ctcgggtgat gtgacggttg aggtcaaccc catcgtgcgc cccggctgga cgagtggcgc
    11641 gatggtccgc ctgatcgccc cccggttcaa ggccgtcctt cggtcgcgca atcccggcca
    11701 gatggtcccg ctgatcacgt ccggggtcag cttttccttc agccaaacgc ttcggtaatc
    11761 catgcgcttc acagccccct caatcatcgc ccggcgccaa ggccgaggcg ggacgatcag
    11821 ccatgcgctg gtttatgtct cggccaagga ccgggccacg ggcgacattg agcagcttgg
    11881 cctgtggacg ggtgacgacc atcagcagtt caccatcggc gggcaggtgc ggacctattt
    11941 cggcgcgggc aacgtgctgg acgtgccgcc tgtgcgctgc gagattgggc tggacgtgcg
    12001 gcgctaccgg atcgggctgt cggccatctc ggacgaggtg cagatcctcc tgcgcggcta
    12061 cgaccccaag ggcgcccccg tcgaggtcca ccgggccgag tttgacgaca acggcaacct
    12121 gatttcgacg ccggaacgca tcttcaaggg gtgggtcaac ggcgcaccga tcacgacggc
    12181 ggcgattggc ggtcggtcca cggcggcgct ggaatgcgtg agcaataccc ggatgctgac
    12241 gatctacggc agcgcgacga aatccgacga ggtacagcga cttcggcagg gcgaccggtt
    12301 ccggcgctac gccacaagcg cggcatccgc gacggtctat tggggcgaga gccgtcctgg
    12361 tcccgcgccc gtgcgcgaga cgccccgaca gggcactgaa taccggagca gcgaccgatg
    12421 aggcatcccg actggcaggc gcggctgaca gattacgtcg tccagatgat gggcgtcgat
    12481 ttcaagccgg gccagcacga ctgcgcgctt ttcacggcgg gtgctgtgaa ggccgtgacc
    12541 ggtcaggact acgcgcgcgg gcatcgcgga tatcggacga ttgccgaggg aatgcggaag
    12601 ctgcggcgcg cggggttcca ggatcatgtc gcgcttgtgg cgtcgatcct gccggaaata
    12661 ccgcccgcct tcgcgcaggt cggtgatgtg gccgtgatcg agacggatga aggccccgcg
    12721 ctcggcgtgg tgcagggcga aatgatctac tgcctgcggc ctgatggcat ggggcttgtt
    12781 cccctgctgt cggctgtgcg cgctttccgg gtaggtgaat aatgcctgtt gtcggcgcag
    12841 ctattacgac cagctttgcc gctgagacca gcacggcagt cggatcgttc atcatcaaca
    12901 ccgtcgccag catggcgctg tcggctgtgt cgcaggcgct gcggggcaag ccgcgtcagg
    12961 cgggcattcg atccgacgtg acgctggccg gagaggaaac ccccggttcg ctggtcttcg
    13021 ggaaatacgc cactggcggc ttcatggcga ctgcgcccat gacgcgcgga tcggcgggcg
    13081 gaatgcccaa cggtttcctc accttcgtga ttgaactggc ggatatgccc atcggcgggc
    13141 tggatggcat ctggatcggt gacgagaagg ccgagatcct gccgccggtc gctggcagcc
    13201 tgtatcccga tcacaacgcc ctgggcgggc ggttcagcgg caaggcgtgg ttcaggttct
    13261 tcaatgggcg cacgaccgct tatgccgggc tgacggacca caccgaccag ccccgcccgt
    13321 ggcaggagga catgatcggg cgcggactgc ccttcgtcgt gatgcggttc cgctatgacc
    13381 gggaggtgtt ccagggcctg ccgcaatgcc ttttcgaggt gacgggcatc ccgctttatg
    13441 acccgcgtaa ggacagcacg gtcggcgggt ccggggcgca tcggtggggg cagttggaca
    13501 cctacgagcc gagcgaaaac cccggcgtgc aggtctataa tatcctgcgc ggcatctact
    13561 acaacggcgc gcatatctgg ggcggtcggg catcggctga cgacctgccg ctgaacaact
    13621 gggtcgcggc gatgaacgcg tgcgaccagt tagtggacgg acagcctcgg tggcgggcca
    13681 gctttgaggc caagatcggt ccggagcatt tcggcggcga tgaaccggcg gcagtgatcg
    13741 aggaaatcct gcgcggctgt tccggttcgc tggccgagtt cggcggggtc taccgcatcc
    13801 gcatcggtgg cgtcgggatg cctgtcatgg cgttcaccga cgaggacatc atcatcagcc
    13861 agggtcagtc gttcgagcct ttccggggtc tggatcaggt ctataatacc gtgcaggcgc
    13921 agtatcccga gcctgtggcg aaatgggcca gcaaggaggc cccgcgccgc cagaacgccg
    13981 ggttcctggc cgaggatggg gatgcctatg tcgccagcct gaacctgccc gcgaccccct
    14041 atccggcgca ggtgcagcgg gtgatgcgcg cctacatgat ggacgggcgc cgccagcggc
    14101 agcacaacat caccttgccg cccgagttcg cagcggtcga ggtgctggac gccgtggcat
    14161 ggacgagccc gcgcaacggc tacatcaaca aagtgttcga ggtcacggcg cgggacgata
    14221 acccccgcac gctgctgcaa ggcttcggcc tgcgtgagcg cgacccgaac gattacaact
    14281 ggacgccgga catggcgctg ccgtcgagcg cggccagccc gacgacgccc gagcctgcgc
    14341 cccgcgtggt cctgggtttc gacgtgtccg gggtggcgat ccgggacgcg aacggggttc
    14401 agcggcgccc ggcgatccgc atgacgtgga acggcgacca gcctgacgcg cgggcgatcc
    14461 ggttccagat caggccgcag gggcagacgg aactggcagc ggagggttcc gttcacgcca
    14521 tcgcggacgg cgaattgatc gtgtccgagg gcatccttgc caatacgacc tatcaggtcc
    14581 gggcgcggct ggtcacgacg cgggcgaccc tctggactgg ctggctgtcg gtcacgaccc
    14641 cggacattcg cctgaccccg cttgatcttc gcatggatga aatcgcggct gaggtcatcg
    14701 cagacgccga ggcgttggaa atctggatca aaggcgacga cccggtcctg atcggcctgc
    14761 gcgaggacgt ggacgccgcg cgggctgacg tgggcgcggc gcgcgatgac attgcagccg
    14821 aggcagcgcg ccttgaggcc ttggcgatga cgaacctcaa cgtcgccaaa gcctacaccg
    14881 acacgggcct cgtgaatgag agcgcggctc gggtgtctgg cgatcaggcg cttgcggctc
    14941 agatccagac gctgacggct gcattgacga gcgacaacct gctggacaac cccttgtttg
    15001 gcagcggcct ggacggctgg accgcgagcg gctttgtcac ggcgcaggat cgtgaccctg
    15061 catcgtccaa cccgatcttt gccaacgcgc cgacgccgcg ctttgtgcaa gtcgttccgc
    15121 cgtcgagcgg gacgcggatg cttcgccagc agttcccggt cgagttcgcg gcgaacgagg
    15181 tcatccagtg gcgcgtgaag gccgggacgc gggccagcgg gcgcaccgcg acagtccgcg
    15241 tcaactggta taacgacacc ggcacccaga tcggcgggaa cgtggatacg accttgacgc
    15301 tggtcgtgga tgaatggcgc acattctcgg gccagcacac gccaccctct ggtgctgtgg
    15361 aaatgcgctg gcaactggtc gtcccgtctg gcacgtctga cccgacgttc ttcgcggaca
    15421 ccgctgtgac caaggtcgat caatccacca ttgcccggat cacctcgctt gaggtggctg
    15481 tagcgaacaa tgaggcggcg gctaccctgt tccgcaacac ggcggagagc cgccttgacg
    15541 ccaacgaggc agcgatcacg accgaggcca cgacgcgggc cacgcaggac gccgcgctgt
    15601 cgtcgcagat caataccgtc tcggcggtgg cgaacagggc gcggaccttc tggcagccga
    15661 ctgcgcctaa caacccgcag attggcgata tctggtatga cagcgagaac aaccgccgcc
    15721 cgaggcggtg gggcggcacc cagtggaatt tcgtcgatga cacgcggatc gctcagaacg
    15781 catccgccat tgcgaccgag agcatcgccc gcgcagacgc cgatagcgcg cttgccagcc
    15841 agatcaatac ggcgcggacc ttctggcagc cgactgcgcc taacaacccg cagattggcg
    15901 atatctggta tgacagcgag aacaaccgcc gcccgaggcg gtggggcggc acccagtgga
    15961 atttcgtcga tgacacgcgc attgcccaga acgcatccgc aatcacgaac gagagccatc
    16021 gcgcgcgcga acgccgatag cgcgcttgcc aatcaggtca cgaccgtatc ggcgcggacg
    16081 gatcgcggca cggcgacggg gcttctgcgc gtcacggctg aaagcgcgcc ctcgggcgtg
    16141 caggcccgga tcggcttgcg ggccgaggcg aacagcgggg ccacgtctca atcggcgggg
    16201 cttttccttg atgccaacag caacgggcag tctcaggtcg tcgtggcggc gaaccgcttt
    16261 gcggtggcga ccgggaccgg atcgggagcg aatcggcagg tgccgttcgt cgtggacggc
    16321 ggcgacgtat tcatgggcaa cgccatcgtc cgcacgctgt cgatcgccgg aaacgcggtg
    16381 acggtccctg ccgcgcagac ccttactaac cgaattggcg ggaatggcgc tttccaaaat
    16441 gccaatagca tcaactacac cctgccattt gcagcaaccg tggtggttac atggtttggt
    16501 tctcaaggtt atctcgtgct ttccaatcag gcgcttggga tacgcctgcg ggtcaacggc
    16561 aacacgatct ggtcgcgcgt cacgggcgat ccgcagggca gcgcggggct gatgactgac
    16621 tggctgtcaa tgggctggtc gctcaatctc ggcgcgggca gccacctaat ccaagtggat
    16681 tggtggggtg gagatagcaa cgtcggcgtt gccagccgca cgcttctagt gcagggggcc
    16741 atgcgatgat ccggtatgca ataatcggcg gcggcgggtt ggtcatcggg accggggagg
    16801 cggcaaatgt cattgatgct ttggcgtcag gcgtaggcct tggtgaggtt cttctgatcg
    16861 ggccagacga tcagcccgag gggcatttct gggacggcga ggctttccag ccgcttccgc
    16921 cccggcccgg cgtctgggct gtctgggacg ggcaatcttg gacagacccg cgcacccctg
    16981 ccgatttcgc cgcagccctg caatcggccc gcaacgcggc acagcgcgac aagagcggcc
    17041 tgctgatgga cctgacggcg atgggaatac tgaccgcagc agaggccgtg caagcggcgc
    17101 gtggcgatat ccctgacagc ttcgaggcgg cgctgtccac catgccgcag gaagcgcagg
    17161 acatggcccg gatcaaatgg gcgggcgatc aggtcatcag ccgcaccaat cccctgatca
    17221 tgctggcggc attcgccaag ggcatcacag accagcagct agacgccgtg ttcggcgtgg
    17281 agaccccgga gtaatcaatg acgacagtat cgttcaagcc cggcgcgacc gggccttttg
    17341 ttgtgcgctt cgaggatgat gcaggggagg ccatcagcta cggctcaacc caactgcggg
    17401 tgcaagctgt cggtcagtgc ctgatcgtcc ccggcgcctt ggcaggcgat gactgggagt
    17461 tcgacctctc gatcctcgat ctgccgcccc ggctctacgc cgccacgatc tatcacgacg
    17521 ccggccatgg ctggcgccag actgacacca tcaatctgca catccaaggg ggctgctgat
    17581 gcaaccacac gtgatcaagg ttgggtttcg cggccccgcc ggtccacaag gcgaacaagg
    17641 ccctgctggt ccacaaggcg aacaaggccc tgctggtcca caaggcgaac aaggccctgc
    17701 tggtccagtc ggccccatgg gcccagtcgg cccgcagggt atccccggcc cacagggcga
    17761 gatcggcccg accggtcctc aaggcgaaca aggccctgcg ggaccgccgc cgccagttca
    17821 ggtcgtcgcc acgcttcctg ccgagcctga cgccaacacg ttctatgtgg tgacgggatg
    17881 agcgtccttg acctgaccaa cgcgccccgg ctgttctacg gggcagccga ggcgcaggcg
    17941 ctatatcgcg gggccgatct gctgtggacc aagcccgcgc agatcagtga ctactacggc
    18001 attggcgcgg gccaggtgcc gctgcggctt cgatccgcag atgccgtgat gtccggcggc
    18061 ttcgtgcagc gcatcccgaa catgggcggg gctggcgctc ctttcgatct ggcggcgggc
    18121 gtgaacacca tccctctgat tgatggcgcg atggacctga cgcctgctca gtggctgcgg
    18181 tggtccaacc tgacgcagca gaccgcaatc gacatgatgg gcactcgcgt tttcatcgtt
    18241 gccgatctgc gcggcctgac ggtcgatcag tattttcttg gcaatggcaa tccgcaggcg
    18301 aacatctgga tcgaagcagg cggagggagg atgcgggtca accggcggaa cccgctgacc
    18361 aacagcttcg agacggtcaa catcaacctg aaccccgcca ttggcggggc gttgcggctc
    18421 tatgaaatcg agttcctgcc cgggggcgcg ccaaatgcga acgggcagac cagcggcggg
    18481 acaatccgcg tattcgtcaa cggcgaattg cgcggatcag cggcccattc attccctgaa
    18541 ttccgggtct ggaactatgc cgcaggtcag aaccccacca gtggcaacgg cctcaatgcg
    18601 ctcgtgttcg acacgctgtc gatcattcag ggcggggcct attcctcgcg ggtgccgatc
    18661 atccggcagc gcctcaacac gctttatggg ctgggcatct gatgtggcaa ttgatcagcg
    18721 acatgatggc atcccccgag gatcatgctg acgcctatgt ctggggcgcg gcgctgcttg
    18781 ggcatttcgc catcggcgtc tttctgacgg cgctgatcgg cggggccttc gccatgctgg
    18841 cgcggctggc ggatattccc cggctgacgg catggcaggc ggcgcttgtc gcatccgtga
    18901 gctatgcgct gctctgggag ggcgcgcagg cggcatttta cggcgccggg ctggctgaca
    18961 gcctcgtgga cgctttggcc gtcctgtgcg gcgctgtcgt ggcggcaggg gcatggcgca
    19021 atcgcggggc ggcggtggcg ctggccttcg cggtactggc cgctatcggc gtggcaggcg
    19081 tgaggcggcg caaatgacag gctggcatct ggtcgaggtg cgccgcgtgc tggccctgat
    19141 catgggcggg ttcgccctga tgggctgggc gtatctgtcg atcatcctgc gcggcgaaaa
    19201 ccccgtgacg gaggatctgt tcgggcctgc ggtctatgca atccccggat ggttctgggc
    19261 gtcgtatcaa ggcgcgttcg gggcgatggc ggcaaccggc gcggctgtcg gcggcacggg
    19321 cggggccaag ctggcggcgg tcggatcatc ggcgctggcg ttggagttcg gcctgttcgc
    19381 ggccattgcg ggcgaggcgg cgcaggggac catcattgtc atagggtcgg cattcgtcac
    19441 gctgcccggt gccatcgtct gcacgctgat tgccgccagg ggggtgcgcg atggaagaaa
    19501 ttaggctctg gcttgcgatc ctcggcgcgg tggtcgtcaa ggtgctgctg tccgacaagc
    19561 tgaccattgt ccggtcattc gccacggcct cggcgggcat cttcgcagcg tgggtcttta
    19621 ccgatccgct ccttgccgcg ttggggtggg agcctgaccg ttaccggatt gccgttgccg
    19681 ccatgcttgc cttgaccggg gaaaacctgc tgcgccgcct gctggacttc accggctcag
    19741 acagcatgat ttcggacctc ctcaagatgt ggaggggcaa atgaggctgt caacccgcgc
    19801 ttggtggcgc gtcatcacat gggccttcat gggcctgatc ctcgtgcaga ccttcggccc
    19861 tgcgcttggc cggatcgagg ggaatatctg gccggtcgtg cgcggcaccc agatcaccga
    19921 ggttgacgac gatggcgtca cgagcgtgtt tttcggcgtg tcggagaaga tcagggattg
    19981 cagctttgag cgcatagagt ggttcattgg cgaccctctg ggcgggatgc gcgcgccggt
    20041 tcaggtgata ttcctggacc gcgacaagct gcgcccggct gcgccattcg agttcggccc
    20101 gtggggcgtg cggctgtccg aggaaacgct gcgagagggc agctttgcgg aggtctatca
    20161 cgactgccac ccgctgttcc cgaccgtgac gcggttctac ccgtgacttg gtggtgggcc
    20221 tctagcatag cctgcaaccg cgtcctgtgt ggcgcggcat cgcagccgct atgcgcccgt
    20281 atccatgagg cacacccggc gcggtggcga tccgtggcgc gcttcgtgct ggatctggtc
    20341 tttgccgaat acgaccacac cggcaaggtc tatgccaaat ggcagagaat gcgcggaaac
    20401 gtgccagact gaacccctga caatccccga cagtcgcccg ccacgcgcgg gcctttttgc
    20461 atggaggacg gcatgtccaa cacccctgtc acccgcatcg tgctgcacta tagcgcgacc
    20521 tatcctgacc aagacatcgg cgcggctgaa atccggcaga tgcaccgggc gcgcggctgg
    20581 aacgatatcg gctatcacta cgtcattcgc cgggatgggc gcgtcgagcc gggccgggcc
    20641 gagaacgtcg tgggcgcgca tgtcgcgggc cacaacaccg gcagcattgg catttgctgc
    20701 gtcggcggca tcgagcgggc aaccgggccg aatgtcggcg tggataaccg cacggacgcg
    20761 cagcgcaagg cgacgattgc cctcgtgcgc gatctgcttg cccgtcaccc ccgcgcgcag
    20821 gttctgggcc accgcgatct gaccgccacg caatgccccg gcttcgatgt gcggacgtgg
    20881 tgggcgcagg tcaaccgcga gcctgagccg ccgcgtgctg cccccgccaa tccgatcacc
    20941 cccgcccgcc cgtccttctt gggctggctt atttcgatcg tgaaaggacg atgacatgct
    21001 ggacagtctg caagccgtgc tgcaaccgat cctcgttgat tacgccgtct ggctggccct
    21061 gcttggcgct ggctggctga tgcgccgcct gcccgagcgg atgcgcctgg acatcgaaca
    21121 gcgccaccgt gacgcgctgc accgggcgct tgataccggc gtcgggctgg ccgtcgaggc
    21181 ggtcaagcgc catccctctg cggctcctgt cgtcgtggca gatcgcgctg tcgctgaaat
    21241 cgcaggctat gtgcatcggt ctgtccctga tgcgctgcgc cgtctggccc cctcgcaaga
    21301 tcagctagag cagatggcgc gggcgaagct gcaagcccgg ctcgacgaaa tcaccgggcg
    21361 ggaccgcttg accgaggcgc tggttgcagc gggcgcgcgt caggcgggtc actgaaacgc
    21421 agcccacccg ccacacttcg gacaggtcac aggcgccccc ggcttcctgc ggtctgtcca
    21481 tcactcgccc ccgtcctgct tggcgagggc ggcgcgggcc tgtcgcatca gagacaggcg
    21541 gcgcgttgcc tctttcatgg tgatgtcacc agacagaaga tcgtcatagc tgccgatcag
    21601 gctggcgatg acgtagcgga tcggctcgac ctgcccgtag cgcatccgcc attcaggccc
    21661 gccgtctgca aacgactgcg ggttgacgat tctcgccgtg gcgccgtctc cgaggttgac
    21721 atgcgccgtt agcccgtctg cccggtgcgg tggcgtgctg cggctgatgc gataaagcgg
    21781 tgcgtcagcc attggtggcc tccgtgttgc ggcgcagggc gcggcctcca tccgttgatc
    21841 tttggtaagc ggccgccagc tgatagcgtt cagcatggcc cgagcgtcgg ctgcgtcggc
    21901 cacctcgatc gtcagcgtca ggccatcgaa atcctgccct tcctcgaaga ggtcgccgct
    21961 ctcatgtcct gcgcggtagc gcacgacctg gtggcgggcg gtgctgatcg tgccggtcat
    22021 ctcggtgtcg cgcgggtcgg tcatttcatc aactccattg cttcggcggc atagccgccc
    22081 cattgatcgg cgcaggcctc ggccacgccc atgaaggtgc ggctgcggat cctccagcgg
    22141 tccgggccgg gcggggcgcg gtggatcgcg ctccaggcct tccattcgtc gctgcctcgc
    22201 tcgggctcgg gcaggcggtt tgtctcgacc agcggcggca agccgcgcag gtagaatccg
    22261 gtcgccttgt atgccagttc gccgaaccag aacggctgga caatctgcgg cgcgggcagg
    22321 tcggcgggca tccggtcgcg ggcgagatcg ttcatctcgg ggttctcgat cgccacgcgc
    22381 tcgatcgggg cgcgccagca ggcgatgaac agatccacgc cgtcctcgaa ctcggcgcgc
    22441 aggtcggccc agctgcgccc gcgcggcaac tgcttgggcg gcgtccactt gcccggcccg
    22501 gacatccagc ggcgcccaga gcggcagagg cgcgtgcagg gcgggtgcat caccgccatc
    22561 atgtcccagc catcggccag gatgtcgcgc acgtcgcccc ggatgtggcg gttgctgcca
    22621 tcctcggccg gcagcaggtc gcaggaccat acgtcatgcc cgcgcgcggc gaaggcgcgt
    22681 cgcatgacgc ccgaggtctc gcaggcgatc aggatgcgca tgacgactcc agccgtttgt
    22741 gcgctgctgc tgctgcgctg catgccacga aaaccgccga atgctcgtgc ggaaagaagg
    22801 ccgatctcga tccgggcgcg gcgagatatc ctttttgttt agggctatag accagtcgcg
    22861 caggaaacat gctcctgaac gtccgcgtat caacggctgc ctgtgcgcct gaaatgtcga
    22921 atgcaagacg cagatgctcg cggcggaacg ggaattctcc cgcctcgacg aatgcgtcaa
    22981 tccagatcag ccgcatgatc tgagcgcgcg tcatgccgcc acctggtcga tgttgccgtg
    23041 atggacggtg aaggtcaggg ccaccaccca cgggttgctg tcccaaggtg cgcgcttggc
    23101 gttcaggctg tcccagaact ttgcaaagga tcgtgccgcg tgacggccgc cgggctcttc
    23161 tatgcccacc gcagtgatgg agtgcggcca gatgcccggc acgtaataaa acggcggatc
    23221 cgcgctttcc atttcaacgc cctctgccac cgcatccgcc tcgctgatgt cctggagccg
    23281 ctgcacgcgc acatcggtca cgataagcgt gatccggctg gcccaacgcg gcatgtgggt
    23341 cgaggggcgc cagcggatgc tgccttgaga ccggtcgaag ccttggcgat atatggctgc
    23401 ctcgtaggtg ccgccgtggg ctgttacctc gactccgtca ctgtgggcat aggcggtgta
    23461 ggggaccagc gcgtgcgcct cgcgcaccca cagccggtcg tgcggcagaa actgcggcac
    23521 gatcggcaca atgcagccgg actcgcgcga gacacaccag atggtatgcc catcgtcgcc
    23581 aatctcgctc acctccgacg cccagtccgg gagtttaagc acccgccgcg tcatggattt
    23641 cctgccagcc aagatagctt gaaccattgg cgcgctaaaa ataatcggcc gatcggtcat
    23701 gccttctgcc tttcccggat cgcggcgatg aagaagtcac ggcgcatcgt tgccttgggc
    23761 ttatgctgtt ggaccgccag acggtcggcg gcgtcgatga ccagccacgg gggccgggcg
    23821 cgcagaacgt ccagcagcgt ttcggtgcgg gcgacagtcg cggcggcagc ccggagccag
    23881 ggcgtcagca gcacgtcgct gaaattcgcc accgagtccg gctcgtattc ccgcagcgcc
    23941 cggaggcctg cggtcaccgc tgcggcctgg cccgcgtcga tcatcgcgcg gatcgtgctg
    24001 atcgcgaaga cctggccggg cttcttgctg ttctgactgt atttactggt catcagccgg
    24061 cagcccgccg cggccacggc atcacggcag gtcagcgccc acggctctcc agcggtcagt
    24121 gccgcccgat agatctggtg cggcgtcacg cggatggagc gtgtgttgat gtcgatgaag
    24181 gcctgcgcct gttcttcggg cgcaacaagc gcgaccatgg cggggatcga cctgatcccg
    24241 accagggccg ccgcatgggc gcgatgctgg ccgtcgatga gcgcatagcc cccgccctcg
    24301 gccggggcga cgatcaccgg cgtgaagcgc gaccatctga aatctgcggc gatccggcgg
    24361 atcgcggcgc ggttgcccgc attcaggggg cgctgataac ggtcgtcgat cagcagctgg
    24421 tcgatctcga cccacatgat ttggggcgca ggttgcgagg ccaggtcgaa gcgagtcatc
    24481 ccctcgatgt cgatgcggcg gaaatggctg gtcatgtcac gccctccggg gtcatggcgc
    24541 ggatcgctgc gtgtttcagc agatccgggt gggtgtgctg gatcgtgctg cggccctcgt
    24601 ggtatacggt caggctagtc atcgtcgctt ctcctgatcg cggggccgta cagcggcttc
    24661 ttccacttgc tggcgcggct tcccggcatg ggtgttttcg gtttccagat accaaggtgc
    24721 ttcttccgca cccggtcagc tttcgcgcgc agcttcacgt cctgcgcggt cttttcgcgg
    24781 tgggcttcgc ggatcgccgg ggccagattg ctttcccggt gttcgccgcc attgcagagc
    24841 gcctgaacgt ggtccaagtc ccacggatcg cccggcctga tcttgcggcc cgtcaggtgg
    24901 caaatgccgc cgtgagccgc gaacacgcgc agcctcacgc gatccggcac cttggcgtca
    24961 ggcgtcttgc cgacccattc gtcaacggcg cggcccgtca tgctgcacct gccagcgccg
    25021 caaccggcac gccaagctgt gccgcgaccc attccatgat cgcagtcttg ctttcctgaa
    25081 accgcgcccc gcccatagac cgcacggatt ggctttccgg cgtccagaca gtcaccacac
    25141 gcccgcgaac ctgcccgagg gcatagccgc aggcccgcgc ctcagccgcc accagagccg
    25201 ccttgacgcg cgctgcggcg gcattgctgc cacagtccac gatgacggtc tggtgaaagc
    25261 cggtggcgat cagggcgtgc ttccgcatgg tctctgcggt ctcggcccac ggcatctgtt
    25321 gcagccgttc gggcagggtg atccatgcct cagtcagcca agcgaattgg tggcggtggc
    25381 tggccgtgct acgcccgcgt tcgatggtca cggacactat ctcaccctca cccagatcgg
    25441 gcaggtcgtt ggcgaggatg cgaagcgttc cgccgtggtg tcgggcgcga tactccatca
    25501 gccgcgcctc tccaaagcct tctggatgcg cgccgccaca tgctcgacct gatcgcacgg
    25561 cgcttgatgg cccagcagcg tcatggccgc agcagaccgg cccacatcgc cggtccagcc
    25621 ctgatcggcc tgcgctttgt aagccgacag aagctgatcg tcggtgaact cgcgggggta
    25681 ttcggtctgg atcatgcggc accgcctccc cggacagcca gcatcgcgtc ggcgatgccg
    25741 tagcagagag atgccgcgcg cattgccgcc tcgcgaggcg tgtcattcca taccgcatca
    25801 ttccatacat cgccaccatc cgcagtcatg cccaccagcg cctggcctgc gaaccagtcg
    25861 cgcagggtca tgccgctgtt gtgggccatt tgtccgggtg ctgtggggaa tgcaggcccg
    25921 ccattgtcga tttgatcggt cattgtaatc tcctgaatta gaacgggatt tggtccccgt
    25981 cgtcaaagcc ccccggcacc gggttgccag ctgcccctgc tggcggggca gcgccgtcgc
    26041 gcgacgggcc gtccagcatg gtcaggacgc cgccatacgg gcgcagcacg atttcggtcg
    26101 aatagcggtc ctgacccgac tggtcctgcc atttgcgggt ttccagcgcg ccttcgatat
    26161 agaccttgct gcccttcttc agataacgct cgaccacgtt cacgaggccc tcgttgacga
    26221 tggcgactga gtgccattcg gtcttttcgc ggcgttcgcc ggtggtgcgg tccttccagg
    26281 tttcggatgt cgcgatccgc aggttggcga tcttgccccc gttctggaag ctgcgaacct
    26341 cgggatcgcg cccaagattg ccgatcagga tgaccttgtt gaccgatccg ctcatgcggc
    26401 atcctccata tagcgcgcgc gcagggcttc gactgtggcg gaaacctcag ccaggaactc
    26461 gcgcacggcg gtttcaattt cggtgattgc ttcgtcgtcg cgctggacgc gctggacgaa
    26521 aagttgcatc tcagcgggaa ggcgcgggtc gtagctgatg aagtcgcacc atgcgcgccc
    26581 agcacatgcc atctggaaca tcatctgctt gatgtatttc ccgtcgattt ccccgctcag
    26641 aagcgtgtcg atgtgcgttg cggtgttcgg gcatttgatt tcgaccatgc catcatcgcc
    26701 gacaaggccg tcagggctgc aaccggcatc cgcaatggtc gggtggtcga taaagccgac
    26761 ctcgaccacc tcggcgtcgt gcatgaactc gtaagccgtg cgggcttgcg gctcaatgtc
    26821 cgtcccccac tgcatcgccg catttctgaa cccctcgcgc gggcaccctg tcaggcgctc
    26881 gaccaccagt tcggcggcgt agttcttccg cgctgcgccg gggccggtct ttgtccgcgc
    26941 catgatatcg gcgatccggc tggcagtgac cttcccggcc cggtgctggt gccattcggc
    27001 gctgcgctgt tccatcatgt ggatcattcg gcggctgcct tcttgttccg ctggatcttc
    27061 ttccgcaggg cggcgatggc cttggcgaat tgctcgtgcg tcagttcttc cagcgtcggc
    27121 gcgccgatga actctaggaa cttggcctcg ttcgagccgc tttcctcgat catttcgcgc
    27181 agggcgacga actggtccgc gtcgatcagc ggcaccgccg atgcgcgctg tccgtcgtca
    27241 tccgtctcgt cgccagacga caggccgagg atgccaaagc ccgagtatcg cttgaggtag
    27301 gtctcggtcg atccgccacc ttgcagggcg ttcatctgct tgccgttgtc gcgcgggccg
    27361 gaaagcgtcg tgctgatgct gtggccttgg gcatggcgga cgatagcggt cacggtgatg
    27421 ttctggccgt cgatcttggt ctgccagttc agcgacagac catgccggga cagaaccggg
    27481 cgcgtggcgc ggatcagatc gtcaagcgtc gaatagcgcg tgccgagatg cctgttctcc
    27541 cccgtgcggg gcacgtcagg catttcagcc attgcagccg cgaatgcctg gttgaagcct
    27601 tgctcggcct ccttgttcat ctgccgctcc cgcatgtcca tcagggcggt caggcgttca
    27661 atcggcagat cgggcgtcat cgcaacgcgc tcgatcatcg tcaccatcgg atcggcaacc
    27721 ggtgcggcat ctggacgggt ggtaatggcg ttcatggtcg tttcctcggt gtgggttgat
    27781 gccgggggcg ggagggacgc gcccccggca aaccgcgcgg ggatctgcgc gcggtatggg
    27841 tgttcatcgc gccgcaatcg gcaggtcgag cgtgagccgc tcggacatat cgctttcgat
    27901 ccggttcagc gcgcgccagc cgatcatcaa cagcacctgt tcgcgcggca tggtcagccc
    27961 gccgagcgtg atgtgttcca gcgtggccca gatgccgccc gcctccccga ccgaacgatc
    28021 agccgggatc gtctcaagag agaactcagc aggaacatcc tccagcgcga ggtcgccggg
    28081 gtaaaggtcg atgcgcgcct ccatcacggc ctcaccgatt ttggcctcgg cgtggcgtcc
    28141 ctatgcgcct gctcacggcg cagcagttca gacatcagcg cggccagcat cgccggattg
    28201 aaagtgtcgg ggccgatgat cgtcacagcc gcccctccgt cacacatgcg gcagtctcag
    28261 cagcagagag gccagcgcag ccagaggggc gatcatcgcg gtgggtggcg tagaacagcg
    28321 ccacagcgag gaacagcacc agcaggacgg cgaacgcgct cgtcacgaac gccgttatga
    28381 acaaatcgcg gaagtcgatg gcgtcgtggt cgcggtccat cagcggtcct cccctttgag
    28441 cgtctgcata gttccctcca tgtgtcaccg gctcatgtgt cgcggtgggt atggagaaaa
    28501 ggtatgctaa gccagttagc attgcaagcg gaaaaagcta agatatttag cttgcccgat
    28561 tgcgaagaat tgggttgcct ttttgttccc ctgtcggtga aatggcgtca cagagagaga
    28621 ttggcgcgag gggctttgat tggcttgaca gatgctaact gagttagcat tatggcgggc
    28681 atgaacaagc ccgcaattca ccacatcacc acgacgctag gcacggacgc gatctgctcc
    28741 gcgcttgggg tgacgccgca ctcggtcagg cacgcccgca ccaccggcct tttcccggca
    28801 agctggtatg acgccctgtc ctcgatgtgc actgaaaccg gcattccctg tcctcgtaac
    28861 gccttcaact ggaaggcccg ggctaaaaaa catggcgcgg cgacgggggg tgttcaaggt
    28921 caaggccgca agaagtcaga ggccgcacaa tgaacgcgcg cgccaagggc ttccgcaagt
    28981 tcggcaacgt cccgcaagag gtggacggca tcaagttcga cagcatgaag gaggccgctc
    29041 gttggggcgc actcaagctc ctggaaaatg ccgggctgat ccgcgacctg aaacggcagg
    29101 tgcgctttcc gcttgagggc cgcgacggtc cgatccgctt caagccctcg aaccggcccg
    29161 ccgtctatgt ggccgacttc acctatttcg acgtgccgaa gggcgtccag atcatcgagg
    29221 acgccaaggg ctatcgcacc cctgaataca agctcaagcg cgcgatcctg gcggcgcagg
    29281 gcgtggagat catcgagaca tgaccaacat gggccacaac gaaaccgccg tgcgcttggc
    29341 cggtctggcc ggggatgctc agatcgccct cgacaaggtg gcgcggggcg aggctgacgc
    29401 aatcgaaggc tggttggcct atggcgcggc gctgaacgaa ggccgggcgc tgtttgcaga
    29461 ggataaagct ttcgggcgtt ggatagcaga aagcctctcc gacaacttgt cggtcagccc
    29521 gaacgaccac gagcgcgccg ccgccatgtg ggccgcagcc aatgccgatc aactggccga
    29581 ggccaaggcc aacagcaaag cccgcaccct gcgcggctgg catgaacaat ggaagaagat
    29641 caaggccgag cgtgaggccg aagcccgcaa ggctgaacag gaagccgccc gcaaggaagc
    29701 tgctgccctc gctcaaaccg ccaaggcaga ggcgcaggcc cgcgaacatg cggaagctac
    29761 cgcccgcgcc gaagctgctg cggcaactga tgaagccgcc cgcgccaagg ccgaggcccg
    29821 cgccgaagct gaacgcaagg ccaaggaggc cgcagaggcg caagccgccg tagcagagcg
    29881 ggtttcgacc gaagccgccc ccgaagcccc cgaggaagaa atccctgccg atgttgccgc
    29941 cgccatgcgg aagcattcgg ggctgacccg cgaagccctg cttcgtgatt atgcggaact
    30001 gatcgtcgcc aacaaggctg agcgcgccaa ggacaaggcc gagattgccc ggctcaagga
    30061 acggctgaac gatctggaag ccgacgacaa gaacgaggtc atccgccgcc tgcaacgtca
    30121 ggtctcgcac gccgaaagcg agaagtggcg cgccaatgag gaaacccgcc gcgccatgcg
    30181 tcaggtctat gtcctgaaca agcgcgtgca ggaactggaa agcatgggga tcacgctgtg
    30241 accccgatcc tcgaccgcat ccgcgcccat ggtggcgagg cgatccgcga cggctggacg
    30301 atccgcctgc gccccggtcg cctctcgcct gctgcgctgg aatggctgcg cggtcgaaag
    30361 gacgaactga cgcaagaggt ctggcccgag ttcgacgcat gggttgagcg ggccgcaatc
    30421 atggaattcg acgctggcat gtcgcggcaa gaggccgagc gcgccgctta ccgggaggtc
    30481 atgggatgct gaactttgcc cctgcccacg ccatcaatct gcgcgactac caagccgacg
    30541 ccatcgaagc cctgcgcgag gcgatccggg gcggcgtgaa ggcgcaaatt ctctgtgccg
    30601 ggaccggtgc gggcaagacc gtcatggcat cgcatctgct tcgccaagcc catgacaagg
    30661 gcagctatgc gctgttcctc gtggatcgcg tgtccttggt caagcagacc agcaagaccc
    30721 ttgacgacta cggcatcccg cacgggatcg ttcagggcat caacgaacgc tggatgccgc
    30781 gcgagaacgt gcaggtctgc tccgtccaga cgcttgccaa gcgcatcctg ccccgccacc
    30841 ccgacctgat catctacgac gagtgccatt gccagtatgc ggcaacgctc gactacatgg
    30901 cccggtatcc caacgccatc aagatcggcc tgaccgccac gcccttcacg cccggcatgg
    30961 gcaagcattg ggaagggatg gtcaacgtcc ggtcaacgcg cctgctgatc caagacggcc
    31021 acctgatcga gccgacgatc tacgttgcca aaagccccga ggatgccgag ctgaaccgca
    31081 acagcttcgg ggagttctcg gaccagagcg catccgaggc cgggatcaag atcgtcggtg
    31141 atgtggtcgc ggaatgggtc aagaaaacgc atgagcattt cggcgggcct gcaaagacca
    31201 tcgtgttttc gccaaccgtc gagcatggcc gcgaactgtg cgctgccttc tctgcggcgg
    31261 gctacaattt ccagcaggtc agctatcacg acaagaccga ggccgagcgc gacgacaaga
    31321 tcaacgagtt tcgccgcccc gacagcatga tccacgggct tgtgtcctgc ggcgtcctga
    31381 caaagggctt tgacgtgccg gattgcctga tcggcatttc gtgcaagccg taccgcaaga
    31441 gcctgtccag ccacatgcag gaaatcgggc gcgtgatgcg gtccagcccc ggcaaaagca
    31501 aagccctttg gctggatcac agcggcaaca tcgagcggtt cgcgctggat atgttcgacg
    31561 tgtgggagaa tggcgctggc gacctgtcgc aagcggagaa gcgcgacacg aagccccgcg
    31621 accgtgacca gaaaatgcgc gaaaaggtcg tttgccccga gtgcagcggc accctgcgcg
    31681 gcaacacctg catgtgctgc ggttgggaaa agcccgcccg ttccgggatc gtcgctgttg
    31741 acggcgaact gcaagccttt gaccccgccg catacggcct gacggcccgt tccggcctgc
    31801 gcgcggaatg tctgaaagac ccccgcctga tctgggacgc ggcccttgcc tattgcctgg
    31861 acggttgccc ccgcgacgag gtgaaggccc gccgttgggc ttacggcgtg tggcgcggcg
    31921 tctatcccga cgcgaagctg ccgcgcggct ggtatgacag cgcccgccgc ccgttcgatg
    31981 caaacgcata tgcgctggtt gaccgtgaag ttcagcgctt ccgcaacaag aaccggcgga
    32041 ggtctgcatg agcctgcaag acgccatggc cgcagcctgc gccgccgttc agatcgccac
    32101 gccgcgttac gccaagcccg gccagtgggt gcaatgccca gcccttggca aagccgcctc
    32161 gaacggctct ggccgcgtcc tgatctttga cgatgggcgg ggcgggatcg cttggaactg
    32221 gatcaccagt cagcagcagc gcttcacggt gaacggcctt gcgggtcaag gcgagatcaa
    32281 ggccccggcc cgtgatccgc aagccgagcg ccgcgcggaa cagcagcgcc aagaggtcga
    32341 ggcgatctgt cagaagatct tcatggcctg caagcccggc cagcacccct attttactgc
    32401 caagggcttc ccggatgccg agggccttgt ctgtgacgat gttgccgctc tgctgcctga
    32461 cagcgagacc ggcgaaagcg tccgtcgcgc catcccgcaa ggtgacggcc cgctgctgat
    32521 cgttccgggc cggatcggca agaagctggt gacggtccaa ttcatcacgg ctcaaggcga
    32581 gaagaagaac attcgcggcg gcatcatggg cggggcctgc cacaggatcg ccacaggccg
    32641 cgagacatgg gtttgcgagg gcatcgcaac ggccatgtcc gttcaagccg ccctgcgcct
    32701 tctgggccgc tctgcaacgg tcctttgcgc ctttgccgcc agcaacgtcg ccaaggtcgc
    32761 aacggccatt cctggcgctg ttctggcggc tgacaacgac aagccggttg aagccctcgg
    32821 cgggcttggg accggcgaat actacgccct gcggtctggc cggaagtgga cgatgccgcc
    32881 gcagcttggc gacttcaacg acatgcacat ggcccacggc ctgcgcgcgg ttgccctgca
    32941 tcttcgggag gtcgggatgg gctgagaatg aagtgacccc gcgcacgaca cgcggggccg
    33001 gtctagcggt cggtataggg ccttggcggg tctgacggtg gcgctagatg caggaagctt
    33061 accatggggc ggggtcaaaa gcaaagcgca gtccgaaaga gagaagcgcg acccccggca
    33121 gagtgaccat gctgccgcaa gtagctctca acgatctggg gcagtcacac caccagatcg
    33181 gcctaagcga cggcccggct ccggccagca agatcgcgga ggcataggga ctaacctcgg
    33241 cgcatttagc cggggctagt cttcctatgc cttctgctca gaccctcacc aaccagcaaa
    33301 acctatcaga tgtagagata gagatgagcg gaaacctgaa atcgcctttc cccggcacca
    33361 cccttaaggg catcgaccgt ccgcgcccct ctggccgtcg tatcatcgac tggctgcgcg
    33421 atatcgcgga gggcagcaaa tgagccacga agcaaccgct tgccgccgcc tctgggccgc
    33481 tgctgtcgcc gcatggctgg acgactggaa ttaccgctat cacgccgcta tccggggcgg
    33541 gggcgatggc gcgaacatcc tgcgtgaggc ccgcgactac tgcgtcagca aattcggcag
    33601 atcgcgcatc gagatgtccg gcgtggacgt gacgccggaa aaggcgaccg ccatcgtcgc
    33661 cctgcctcgt gacgccttcc gggcccggtt caagatcaag ggcgcagagg atgaactgat
    33721 cgcgcctgat ctggcactca tgcgcgctcc gcgtgaacgg tctgacctgc cgcccctcgt
    33781 cgcgccggat cacctcaagg gccgcatgac gaaacacacc cccgaggctg tccgcgccga
    33841 gcgtgccgca tgggctgctg ctgctgggcg tcagggctac gggtctctca gcgtcagccg
    33901 cgccctcggc atgaccgaaa agaacgcgct gcccatcatg cgccggggcg gctggaacgg
    33961 agaacgcaac gcatgaactg tgtccccgtc atcgacgcca agggccaggc ctatccgtct
    34021 gtccgcgcct gcgcccgcgc ctatggccga catcaggcgc cgcgccgcca tcgctaatgc
    34081 ggcggacgac cgaaggaggc agccgatagc gcacaggagc cgatgagcgc cccgctgagt
    34141 gccctctagg ccccctggcg gaccagatca ccggggatag ccaacggccg gccagagggg
    34201 cgctcatcgg ctctgccggg cattgcggaa tctccagccc gcgccgaggc cacccgccgc
    34261 aaagccgcag gagaccgccc cgcgtcggct aaaaaaataa ccctggaggt gcattttact
    34321 cttgcactca gcacctgcct ggtgcatata taggacatcg acacggcaga cgccacagca
    34381 ggagatagac cgatggccca gtcacacatc atcacctcta gcgccgaata tgacgagatc
    34441 accagcgacg gagagcgcgc caagatcaag agcagcggat acaacaccgc catcaccagc
    34501 accggagatc gcgccgagat caccagcact ggagagcgcg cccggatcga cagcgagggc
    34561 ggctacgcca ccatcactag cagcggggat gacgccaaga tcaccagcac cggcgacgac
    34621 gctaccatca ccagcaccgg agatcgcacc gccatcacca gcaccggaga tcgcgccaag
    34681 atcgtcagca ccggcgacaa cgccatcatc tccagcgagg gcgacgacgc tgagatcgac
    34741 agcaccggga actatgccag gatcaccagc agtggggatg acaccaccat caccagcgcg
    34801 ggctatggcg ccatcatcgc catcggcgga gagcgcgcca agattgacag cgcgggcggc
    34861 tacgtccaga tcgacagcga cggagagcgc gccgagatca ccagcaccgg agatcgcgcc
    34921 aagatcgtca gcaccggcga caacgccatc atcactagca gcgggccgcg cgccgagatc
    34981 gacagcactg gagaggacgc caccatcgag agcaccgggc cgcgtgccag gatcatcagc
    35041 accggagagg acacctccat cgacagcacc ggcgacgatg ccattatcac cagtgagggc
    35101 gacgacgccg agatcgacag caacgggccg cgtgccacca tctctagcac gggagagcgc
    35161 gccaccatct ccagcgcggg ctacaacgcc accatcacca gcggtggaga ggacgccacc
    35221 atcaccagca ctggagagga cgccaccatc gagagcaccg gcccgcgcgc caagatcaag
    35281 tgcatggcct ccgccaccgt atccgccgca gagggcagca ccatctgcat cgtgatccgc
    35341 gatgaggatc agccgcgaga catccttatc accgtcggtg agggcggcat cgaggcgggg
    35401 atagcctaca cggtgcgcga cggtcgggtc acgcgagtgt cggagtaatt ccatgaaagc
    35461 gaccattaac ggcaggcgtt tcgacacatc tacagcccgt aagctggccg aggtcagcca
    35521 cggtcagccc ggcgacccag gacgctacgt ggagaccctc tatcagacgc ctcgcagcag
    35581 ggcctacttc ctggcatgtg agggcggacc gggcagccgc tatgcggtca gcgtccggcc
    35641 tggagagtgg cgcgccgggc ataaaattac gcccctgacc gccgaggatg cgatgcgatg
    35701 ggctgctgct gctgggcgtc agggctacgg gtctctcagc gtcagccgcg ccctcggcat
    35761 gaccgaaaag aacgcgctgc ccatcatgcg ccggggcggc tggaacggag aacgcaacgc
    35821 atgaactgtg tccccgtcat cgacgccaag ggccaggcct atccgtctgt ccgcgcctgc
    35881 gcccgcgcct atggcgtcca ccgacaggtc gtctcctatc atctcgacac ctacggcgat
    35941 ctctctcgcc tcgggatggg gcagcggcgc gttaatccgc agaacgcggc gaagccggtt
    36001 cgcattggcc cgctgtcgtg gccgtctgca acggcggctg cggctgacct tggcctttcg
    36061 ctttcgcagc tgcggcggcg catggccccg gatgcctcgc ccgccctgcg cgacgacctg
    36121 atccgtctgg tcatgcaatc tgtggcccgc gcggggggcc accgcccggg caagtttcgc
    36181 aagaaatacg gctcggccgc atcatcgccc ctgctgttgg agcccccccg atgaccctga
    36241 ccctatccca acgcctgcgc gtccacgccg cctgcacgga tggtgttgtc gagttgacga
    36301 tcaccccgga ggcagcccgc accatcgccg ccgctcttga tgctgtctgc gacattccgg
    36361 tgagcattgc cgaaatcaag gcgatgcagc aacgcgagga atcgaacgcg gaggcgggct
    36421 ttcggatgct gctggccttc gccgtgctgt ggcctctggc tgtctggggg ctgctggcat
    36481 gaagcccctg cacgagaccc aatggacggc ccgcgaacgc caccgccgcc accgccaccg
    36541 ccgcgcccgc aagcaggctg accataccct gacagccgtt ctgcggggcc taggagcggg
    36601 ggaagccgac gattggctcc aagacaccca cgacgacgca aacgcccctc agcgggcagg
    36661 aaaacgaggc aaggcatgag cgagttcgag cgcgccaccc ttatgtcaga gcagcggttc
    36721 agggaacttc tcaagatttg gggcgtccct gcctttctga tttcccctga cattgctgag
    36781 ttcgccctat ctttggtcgc tgatgagatg gacggcaagg atgggtgggg cgactgccgc
    36841 atccctgctg acgcaatccg ccatgctcag gccacggtca tcgccataga gcatgagaac
    36901 ggggagggcg tcgaggtcta cgcgatagac gagcgccaag accgggccgt aggagacgcc
    36961 gaaagcatcg tctgcgaatg gcgcgacaac aagatggcca tcctaggcaa cttcatcgct
    37021 ggcgggcact ctttcatcag cgacaagctg atcggaaagc aaagcccaga gcaggcgcat
    37081 gaaactgcgt tcatcatcgc ggctgtcgca ttcatcttgt ccctgatcaa tcagcctcga
    37141 ttggttcgca aaagcccaat gctgagccgt cagcagcggc gcgcgcatca tcgcggtggg
    37201 ttcaaggcgg ttgatgcttg gcaccgtgtg acttgggatc tgagcaaaga gacagccgca
    37261 aaagtcgccc gagaccccac ctatcacaag gtgccgttgc attggaggcg cgggcatttc
    37321 cgccgcgcag aggcgcatta caaaggggcg atccagcggc ctgatgccct gcgcgaagaa
    37381 gaacgcagca tgtggtggca gtggattgag ggccagtggg tcgggcatcc cgcatttggc
    37441 atcaagcgca gcatccacgc gccaaaatta agcaccggtg atctagcgcg tagaaaaccc
    37501 gcctaaatac atcaatccat caccacccaa tgcgagaggc aggaatgacc accaaagcca
    37561 agaaagccaa gaagcgcaaa gcatcccgcg ccgccgtcct gacccgcacg gccaagcccg
    37621 tatcgctgcc gaccccgtgg gatcacggcg cagacggcca agccaaccgc aagggcctcg
    37681 tcgtggagga acgcggcgaa gtcgatgcca agaccggcaa ggtgacgaac cccaaccgcg
    37741 tgaccggcgt tcgccgcatt gacctgctgg aatactggca caagcgcggc accatcagca
    37801 cggcgggctt caacgctgca tccgccctgc gagacgcgtt cgaggcaacg cagaagtcgc
    37861 cgccctgcct gcccgacaat gaccgcgttc aggccagccc caagcccgac catgccgtca
    37921 cgatccagat tgaccgtatc agccgctacc accggctgcg caagttcgtt gacccgaccg
    37981 acgcccagat cattgaccgc tgcgtcctgg gcggggagca tccgggcaag gtctatggcg
    38041 cgcttcgcac ccggcaaggc tttgacgatc tgcgagacgc actagatagg atggccgacc
    38101 gcatgtcggg ccgctaaatg tagcttgtca agcggctaaa tccgtgctaa ccagataatc
    38161 gcgcgggcct gtgactgtgg cccccgcccg ctttatggcg gtgtgctgcg tcccgcaagg
    38221 taggagtggg gtcatggccc ggtatggtgt agcggtagcg c
//
