# Supplementary material for: Characterization of the virome of Paracoccus spp. (Alphaproteobacteria) by combined in silico and in vivo approaches
Source: Sci Rep. 2019 May 27;9:7899. doi: 10.1038/s41598-019-44460-4 (PMC6536676; doi:10.1038/s41598-019-44460-4)
Supplement: Supplementary file 2 — Supplementary Dataset 1 [file 41598_2019_44460_MOESM2_ESM.zip › vB_PpaP_PD14.gbk]

LOCUS       NZ_FPKI01000005        39049 bp    DNA              UNK 01-JAN-1980
DEFINITION  Paracoccus pantotrophus strain DSM 1403, whole genome shotgun
            sequence.
ACCESSION   NZ_FPKI01000005
VERSION     NZ_FPKI01000005.1
KEYWORDS    .
SOURCE      .
  ORGANISM  .
            .
FEATURES             Location/Qualifiers
     gene            39..155
                     /locus_tag="pd14_p01"
     CDS             39..155
                     /note="hypothetical protein"
                     /product="hypothetical protein"
                     /locus_tag="pd14_p01"
     gene            152..466
                     /locus_tag="pd14_p02"
                     /locus_tag="BT238_RS05775"
     CDS             152..466
                     /note="hypothetical protein"
                     /product="hypothetical protein"
                     /locus_tag="pd14_p02"
                     /locus_tag="BT238_RS05775"
                     /protein_id="WP_072461472.1"
     gene            491..703
                     /locus_tag="pd14_p03"
                     /locus_tag="BT238_RS05780"
     CDS             491..703
                     /note="Restriction alleviation protein Lar; This family
                     includes the restriction alleviation protein Lar encoded
                     by the Rac prophage of Escherichia coli. This protein
                     modulates the activity of the Escherichia coli restriction
                     and modification system based on pfam14354"
                     /product="putative restriction alleviation protein Lar"
                     /locus_tag="pd14_p03"
                     /locus_tag="BT238_RS05780"
                     /protein_id="WP_072461473.1"
     gene            700..1020
                     /locus_tag="pd14_p04"
                     /locus_tag="BT238_RS05785"
     CDS             700..1020
                     /note="hypothetical protein"
                     /product="hypothetical protein"
                     /locus_tag="pd14_p04"
                     /locus_tag="BT238_RS05785"
                     /protein_id="WP_072461474.1"
     gene            complement(1011..1211)
                     /locus_tag="pd14_p05"
                     /locus_tag="BT238_RS05790"
     CDS             complement(1011..1211)
                     /note="hypothetical protein"
                     /product="hypothetical protein"
                     /locus_tag="pd14_p05"
                     /locus_tag="BT238_RS05790"
                     /protein_id="WP_072461475.1"
     gene            complement(1199..1372)
                     /locus_tag="pd14_p06"
     CDS             complement(1199..1372)
                     /note="hypothetical protein"
                     /product="hypothetical protein"
                     /locus_tag="pd14_p06"
     gene            complement(1359..1550)
                     /locus_tag="pd14_p07"
                     /locus_tag="BT238_RS05795"
     CDS             complement(1359..1550)
                     /note="hypothetical protein"
                     /product="hypothetical protein"
                     /locus_tag="pd14_p07"
                     /locus_tag="BT238_RS05795"
                     /protein_id="WP_072461476.1"
     gene            complement(1552..1803)
                     /locus_tag="pd14_p08"
                     /locus_tag="BT238_RS05800"
     CDS             complement(1552..1803)
                     /note="hypothetical protein"
                     /product="hypothetical protein"
                     /locus_tag="pd14_p08"
                     /locus_tag="BT238_RS05800"
                     /protein_id="WP_072461477.1"
     gene            complement(1806..2447)
                     /locus_tag="pd14_p09"
                     /locus_tag="BT238_RS05805"
     CDS             complement(1806..2447)
                     /note="hypothetical protein / putative membrane protein
                     hits in BLAST"
                     /product="hypothetical protein"
                     /locus_tag="pd14_p09"
                     /locus_tag="BT238_RS05805"
                     /protein_id="WP_072461478.1"
     gene            complement(2455..2562)
                     /locus_tag="pd14_p10"
     CDS             complement(2455..2562)
                     /note="hypothetical protein"
                     /product="hypothetical protein"
                     /locus_tag="pd14_p10"
     gene            complement(2559..2756)
                     /locus_tag="pd14_p11"
     CDS             complement(2559..2756)
                     /note="hypothetical protein"
                     /product="hypothetical protein"
                     /locus_tag="pd14_p11"
     gene            complement(2753..3040)
                     /locus_tag="pd14_p12"
                     /locus_tag="BT238_RS05810"
     CDS             complement(2753..3040)
                     /note="putative phage holin - TMHMM"
                     /product="putative phage holin"
                     /locus_tag="pd14_p12"
                     /locus_tag="BT238_RS05810"
                     /protein_id="WP_072461479.1"
     gene            complement(3040..5127)
                     /locus_tag="pd14_p13"
                     /locus_tag="BT238_RS05815"
     CDS             complement(3040..5127)
                     /note="Glycosyl hydrolase family 43 based on cd08983 and
                     various hits in BLAST, amongst which was T7 tail fiber
                     protein"
                     /product="putative phage tail protein"
                     /locus_tag="pd14_p13"
                     /locus_tag="BT238_RS05815"
                     /protein_id="WP_072461480.1"
     gene            complement(5124..5474)
                     /locus_tag="pd14_p14"
                     /locus_tag="BT238_RS05820"
     CDS             complement(5124..5474)
                     /note="hypothetical protein"
                     /product="hypothetical protein"
                     /locus_tag="pd14_p14"
                     /locus_tag="BT238_RS05820"
                     /protein_id="WP_072461481.1"
     gene            complement(5474..6490)
                     /locus_tag="pd14_p15"
                     /locus_tag="BT238_RS05825"
     CDS             complement(5474..6490)
                     /note="hypothetical protein"
                     /product="hypothetical protein"
                     /locus_tag="pd14_p15"
                     /locus_tag="BT238_RS05825"
                     /protein_id="WP_072461482.1"
     gene            6571..6930
                     /locus_tag="pd14_p16"
                     /locus_tag="BT238_RS05830"
     CDS             6571..6930
                     /note="hypothetical protein"
                     /product="hypothetical protein"
                     /locus_tag="pd14_p16"
                     /locus_tag="BT238_RS05830"
     gene            complement(7087..8574)
                     /locus_tag="pd14_p17"
                     /locus_tag="BT238_RS05835"
     CDS             complement(7087..8574)
                     /note="hypothetical protein"
                     /product="hypothetical protein"
                     /locus_tag="pd14_p17"
                     /locus_tag="BT238_RS05835"
                     /protein_id="WP_072461484.1"
     gene            complement(8564..9826)
                     /locus_tag="pd14_p18"
                     /locus_tag="BT238_RS05840"
     CDS             complement(8564..9826)
                     /note="few putative peptidoglycan hydrolase based on BLAST
                     hits"
                     /product="putative peptidoglycan hydrolase"
                     /locus_tag="pd14_p18"
                     /locus_tag="BT238_RS05840"
                     /protein_id="WP_072461485.1"
     gene            complement(9826..10473)
                     /locus_tag="pd14_p19"
                     /locus_tag="BT238_RS05845"
     CDS             complement(9826..10473)
                     /note="few putative peptidoglycan hydrolase based on BLAST
                     hits"
                     /product="putative peptidoglycan hydrolase"
                     /locus_tag="pd14_p19"
                     /locus_tag="BT238_RS05845"
                     /protein_id="WP_072461486.1"
     gene            complement(10473..11096)
                     /locus_tag="pd14_p20"
                     /locus_tag="BT238_RS05850"
     CDS             complement(10473..11096)
                     /note="hypothetical protein, several hits to DNA transfer
                     protein"
                     /product="hypothetical protein"
                     /locus_tag="pd14_p20"
                     /locus_tag="BT238_RS05850"
                     /protein_id="WP_072461487.1"
     gene            complement(11098..11481)
                     /locus_tag="pd14_p21"
                     /locus_tag="BT238_RS05855"
     CDS             complement(11098..11481)
                     /note="hypothetical protein, two hits to
                     N-acetyltransferase but no domains were detected"
                     /product="hypothetical protein"
                     /locus_tag="pd14_p21"
                     /locus_tag="BT238_RS05855"
                     /protein_id="WP_072461488.1"
     gene            complement(11478..11639)
                     /locus_tag="pd14_p22"
     CDS             complement(11478..11639)
                     /note="hypothetical protein"
                     /product="hypothetical protein"
                     /locus_tag="pd14_p22"
     gene            complement(11636..12973)
                     /locus_tag="pd14_p23"
                     /locus_tag="BT238_RS05860"
     CDS             complement(11636..12973)
                     /note="Amino acid transporter based on COG0531 and
                     arginine:agmatin antiporter based on PRK10644; putative
                     phage tail component"
                     /COG="COG0531"
                     /product="amino acid transport permease"
                     /locus_tag="pd14_p23"
                     /locus_tag="BT238_RS05860"
                     /protein_id="WP_072461489.1"
     gene            complement(12993..15497)
                     /locus_tag="pd14_p24"
                     /locus_tag="BT238_RS05865"
     CDS             complement(12993..15497)
                     /note="xanthine dehydrogenase D subunit based on TIGR03196
                     (e-4)"
                     /product="hypothetical protein"
                     /locus_tag="pd14_p24"
                     /locus_tag="BT238_RS05865"
                     /protein_id="WP_072461490.1"
     gene            complement(15497..15910)
                     /locus_tag="pd14_p25"
                     /locus_tag="BT238_RS05870"
     CDS             complement(15497..15910)
                     /note="hypothetical protein"
                     /product="hypothetical protein"
                     /locus_tag="pd14_p25"
                     /locus_tag="BT238_RS05870"
                     /protein_id="WP_072461491.1"
     gene            complement(15965..17047)
                     /locus_tag="pd14_p26"
                     /locus_tag="BT238_RS05875"
     CDS             complement(15965..17047)
                     /note="Protein of unknown function (DUF4043) based on
                     pfam13252 and major capsid protein, N4-gp56 family based
                     on TIGR04387"
                     /product="phage major capsid protein"
                     /locus_tag="pd14_p26"
                     /locus_tag="BT238_RS05875"
                     /protein_id="WP_072461492.1"
     gene            complement(17071..17793)
                     /locus_tag="pd14_p27"
                     /locus_tag="BT238_RS05880"
     CDS             complement(17071..17793)
                     /note="hypothetical protein"
                     /product="hypothetical protein"
                     /locus_tag="pd14_p27"
                     /locus_tag="BT238_RS05880"
                     /protein_id="WP_072461493.1"
     gene            complement(17861..19690)
                     /locus_tag="pd14_p28"
                     /locus_tag="BT238_RS05885"
     CDS             complement(17861..19690)
                     /note="hypothetical protein"
                     /product="hypothetical protein"
                     /locus_tag="pd14_p28"
                     /locus_tag="BT238_RS05885"
                     /protein_id="WP_072461494.1"
     gene            complement(19690..21006)
                     /locus_tag="pd14_p29"
                     /locus_tag="BT238_RS05890"
     CDS             complement(19690..21006)
                     /note="Terminase-like family; This family represents a
                     group of terminase proteins based on pfam03237 and
                     TIGR01547"
                     /product="phage terminase large subunit"
                     /locus_tag="pd14_p29"
                     /locus_tag="BT238_RS05890"
                     /protein_id="WP_072461495.1"
     gene            complement(20969..21685)
                     /locus_tag="pd14_p30"
                     /locus_tag="BT238_RS05895"
     CDS             complement(20969..21685)
                     /note="hypothetical protein"
                     /product="hypothetical protein"
                     /locus_tag="pd14_p30"
                     /locus_tag="BT238_RS05895"
                     /protein_id="WP_072461496.1"
     gene            complement(21898..22035)
                     /locus_tag="pd14_p31"
     CDS             complement(21898..22035)
                     /note="hypothetical protein"
                     /product="hypothetical protein"
                     /locus_tag="pd14_p31"
     gene            complement(22032..22577)
                     /locus_tag="pd14_p32"
                     /locus_tag="BT238_RS05900"
     CDS             complement(22032..22577)
                     /note="hypothetical protein"
                     /product="hypothetical protein"
                     /locus_tag="pd14_p32"
                     /locus_tag="BT238_RS05900"
                     /protein_id="WP_072461497.1"
     gene            complement(22574..22786)
                     /locus_tag="pd14_p33"
                     /locus_tag="BT238_RS05905"
     CDS             complement(22574..22786)
                     /note="hypothetical protein"
                     /product="hypothetical protein"
                     /locus_tag="pd14_p33"
                     /locus_tag="BT238_RS05905"
                     /protein_id="WP_072461498.1"
     gene            complement(22779..22955)
                     /locus_tag="pd14_p34"
     CDS             complement(22779..22955)
                     /note="hypothetical protein"
                     /product="hypothetical protein"
                     /locus_tag="pd14_p34"
     gene            complement(22948..23133)
                     /locus_tag="pd14_p35"
                     /locus_tag="BT238_RS05910"
     CDS             complement(22948..23133)
                     /note="hypothetical protein"
                     /product="hypothetical protein"
                     /locus_tag="pd14_p35"
                     /locus_tag="BT238_RS05910"
                     /protein_id="WP_072461499.1"
     gene            complement(23130..23381)
                     /locus_tag="pd14_p36"
                     /locus_tag="BT238_RS05915"
     CDS             complement(23130..23381)
                     /note="hypothetical protein"
                     /product="hypothetical protein"
                     /locus_tag="pd14_p36"
                     /locus_tag="BT238_RS05915"
                     /protein_id="WP_072461500.1"
     gene            complement(23378..24799)
                     /locus_tag="pd14_p37"
                     /locus_tag="BT238_RS05920"
     CDS             complement(23378..24799)
                     /note="site-specific DNA-cytosine methylase based on
                     COG0270 and putative Type IIS cytosine-5 DNA
                     methyltransferase based on REBASE"
                     /COG="COG0270"
                     /product="DNA (cytosine-5-)-methyltransferase"
                     /locus_tag="pd14_p37"
                     /locus_tag="BT238_RS05920"
                     /protein_id="WP_072461501.1"
     gene            complement(24799..25131)
                     /locus_tag="pd14_p38"
                     /locus_tag="BT238_RS05925"
     CDS             complement(24799..25131)
                     /note="hypothetical protein"
                     /product="hypothetical protein"
                     /locus_tag="pd14_p38"
                     /locus_tag="BT238_RS05925"
                     /protein_id="WP_072461502.1"
     gene            complement(25128..25397)
                     /locus_tag="pd14_p39"
                     /locus_tag="BT238_RS05930"
     CDS             complement(25128..25397)
                     /note="Chromosomal replication initiation ATPase DnaA
                     based on COG0593, C-terminal domain of bacterial DnaA
                     proteins based on cd06571"
                     /product="replication initiation ATPase DnaA"
                     /locus_tag="pd14_p39"
                     /locus_tag="BT238_RS05930"
                     /protein_id="WP_072461503.1"
     gene            complement(25394..25717)
                     /locus_tag="pd14_p40"
                     /locus_tag="BT238_RS05935"
     CDS             complement(25394..25717)
                     /note="hypothetical protein"
                     /product="hypothetical protein"
                     /locus_tag="pd14_p40"
                     /locus_tag="BT238_RS05935"
                     /protein_id="WP_072461504.1"
     gene            complement(25749..26537)
                     /locus_tag="pd14_p41"
                     /locus_tag="BT238_RS05940"
     CDS             complement(25749..26537)
                     /note="Helix-turn-helix domain based on pfam13730 - the
                     only identified domain"
                     /product="putative phage replication protein"
                     /locus_tag="pd14_p41"
                     /locus_tag="BT238_RS05940"
                     /protein_id="WP_072461505.1"
     gene            complement(26534..27055)
                     /locus_tag="pd14_p42"
                     /locus_tag="BT238_RS05945"
     CDS             complement(26534..27055)
                     /note="T5orf172 domain based on pfam10544"
                     /product="hypothetical protein"
                     /locus_tag="pd14_p42"
                     /locus_tag="BT238_RS05945"
                     /protein_id="WP_072461506.1"
     gene            complement(27052..27489)
                     /locus_tag="pd14_p43"
                     /locus_tag="BT238_RS05950"
     CDS             complement(27052..27489)
                     /note="Holliday junction resolvase RusA (prophage-encoded
                     endonuclease) based on COG4570"
                     /COG="COG4570"
                     /product="RusA family crossover junction
                     endodeoxyribonuclease"
                     /locus_tag="pd14_p43"
                     /locus_tag="BT238_RS05950"
                     /protein_id="WP_072461507.1"
     gene            complement(27486..27734)
                     /locus_tag="pd14_p44"
                     /locus_tag="BT238_RS05955"
     CDS             complement(27486..27734)
                     /note="Uncharacterized conserved protein, UPF0335 family
                     based on COG3750 and Uncharacterized protein conserved in
                     bacteria (DUF2312) based on pfam10073"
                     /COG="COG3750"
                     /product="hypothetical protein"
                     /locus_tag="pd14_p44"
                     /locus_tag="BT238_RS05955"
                     /protein_id="WP_072461508.1"
     gene            complement(27731..28024)
                     /locus_tag="pd14_p45"
                     /locus_tag="BT238_RS05960"
     CDS             complement(27731..28024)
                     /note="hypothetical protein"
                     /product="hypothetical protein"
                     /locus_tag="pd14_p45"
                     /locus_tag="BT238_RS05960"
                     /protein_id="WP_072461509.1"
     gene            complement(28027..28257)
                     /locus_tag="pd14_p46"
                     /locus_tag="BT238_RS05965"
     CDS             complement(28027..28257)
                     /note="hypothetical protein"
                     /product="hypothetical protein"
                     /locus_tag="pd14_p46"
                     /locus_tag="BT238_RS05965"
                     /protein_id="WP_072461510.1"
     gene            complement(28305..28547)
                     /locus_tag="pd14_p47"
     CDS             complement(28305..28547)
                     /note="DNA-binding transcriptional regulator, XRE-family
                     HTH domain based on COG1476"
                     /COG="COG1476 / putative Cro-like protein"
                     /product="phage XRE-family transcriptional regulator"
                     /locus_tag="pd14_p47"
     gene            28641..28949
                     /locus_tag="pd14_p48"
                     /locus_tag="BT238_RS05970"
     CDS             28641..28949
                     /note="DNA-binding transcriptional regulator, XRE-family
                     HTH domain based on COG1476"
                     /COG="COG1476"
                     /product="phage XRE-family transcriptional regulator"
                     /locus_tag="pd14_p48"
                     /locus_tag="BT238_RS05970"
                     /protein_id="WP_072461511.1"
     gene            29147..29371
                     /locus_tag="pd14_p49"
                     /locus_tag="BT238_RS05975"
     CDS             29147..29371
                     /note="hypothetical protein"
                     /product="hypothetical protein"
                     /locus_tag="pd14_p49"
                     /locus_tag="BT238_RS05975"
                     /protein_id="WP_072461512.1"
     gene            29462..29737
                     /locus_tag="pd14_p50"
                     /locus_tag="BT238_RS05980"
     CDS             29462..29737
                     /note="hypothetical protein"
                     /product="hypothetical protein"
                     /locus_tag="pd14_p50"
                     /locus_tag="BT238_RS05980"
                     /protein_id="WP_072461513.1"
     gene            29730..30167
                     /locus_tag="pd14_p51"
                     /locus_tag="BT238_RS05985"
     CDS             29730..30167
                     /note="hypothetical protein"
                     /product="hypothetical protein"
                     /locus_tag="pd14_p51"
                     /locus_tag="BT238_RS05985"
                     /protein_id="WP_072461514.1"
     gene            30264..30497
                     /locus_tag="pd14_p52"
     CDS             30264..30497
                     /note="hypothetical protein"
                     /product="hypothetical protein"
                     /locus_tag="pd14_p52"
     gene            30497..30643
                     /locus_tag="pd14_p53"
                     /locus_tag="BT238_RS05990"
     CDS             30497..30643
                     /note="hypothetical protein"
                     /product="hypothetical protein"
                     /locus_tag="pd14_p53"
                     /locus_tag="BT238_RS05990"
     gene            30625..30813
                     /locus_tag="pd14_p54"
     CDS             30625..30813
                     /note="hypothetical protein"
                     /product="hypothetical protein"
                     /locus_tag="pd14_p54"
     gene            30810..30983
                     /locus_tag="pd14_p55"
     CDS             30810..30983
                     /note="hypothetical protein"
                     /product="hypothetical protein"
                     /locus_tag="pd14_p55"
     gene            30985..31314
                     /locus_tag="pd14_p56"
                     /locus_tag="BT238_RS05995"
     CDS             30985..31314
                     /note="hypothetical protein"
                     /product="hypothetical protein"
                     /locus_tag="pd14_p56"
                     /locus_tag="BT238_RS05995"
                     /protein_id="WP_072461516.1"
     gene            31311..31481
                     /locus_tag="pd14_p57"
     CDS             31311..31481
                     /note="hypothetical protein"
                     /product="hypothetical protein"
                     /locus_tag="pd14_p57"
     gene            31478..31681
                     /locus_tag="pd14_p58"
                     /locus_tag="BT238_RS06000"
     CDS             31478..31681
                     /note="hypothetical protein"
                     /product="hypothetical protein"
                     /locus_tag="pd14_p58"
                     /locus_tag="BT238_RS06000"
     gene            31681..32598
                     /locus_tag="pd14_p59"
                     /locus_tag="BT238_RS06005"
     CDS             31681..32598
                     /note="AAA domain based on pfam13479 and phage
                     nucleotide-binding protein based on TIGR01618; putative
                     phage recombination protein"
                     /product="AAA family ATPase"
                     /locus_tag="pd14_p59"
                     /locus_tag="BT238_RS06005"
                     /protein_id="WP_072461518.1"
     gene            32598..33038
                     /locus_tag="pd14_p60"
                     /locus_tag="BT238_RS06010"
     CDS             32598..33038
                     /note="Single-stranded DNA-binding protein based on
                     COG0629, pfam00436, PRK06341, TIGR00621 and cd04496"
                     /COG="COG0629"
                     /product="single-stranded DNA-binding protein"
                     /locus_tag="pd14_p60"
                     /locus_tag="BT238_RS06010"
                     /protein_id="WP_072461519.1"
     gene            33048..33239
                     /locus_tag="pd14_p61"
                     /locus_tag="BT238_RS06015"
     CDS             33048..33239
                     /note="hypothetical protein"
                     /product="hypothetical protein"
                     /locus_tag="pd14_p61"
                     /locus_tag="BT238_RS06015"
                     /protein_id="WP_072461520.1"
     gene            33239..33631
                     /locus_tag="pd14_p62"
                     /locus_tag="BT238_RS06020"
     CDS             33239..33631
                     /note="NinB protein; The ninR region of phage lambda
                     contains two recombination genes, orf (ninB) and rap
                     (ninG), that have roles when the RecF and RecBCD
                     recombination pathways of E. coli, respectively, operate
                     on phage lambda. NinB binds to single-stranded DNA based
                     on pfam05772"
                     /product="NinB family protein"
                     /locus_tag="pd14_p62"
                     /locus_tag="BT238_RS06020"
                     /protein_id="WP_072461521.1"
     gene            33628..33813
                     /locus_tag="pd14_p63"
                     /locus_tag="BT238_RS06025"
     CDS             33628..33813
                     /note="hypothetical protein"
                     /product="hypothetical protein"
                     /locus_tag="pd14_p63"
                     /locus_tag="BT238_RS06025"
                     /protein_id="WP_072461522.1"
     gene            33810..34163
                     /locus_tag="pd14_p64"
                     /locus_tag="BT238_RS06030"
     CDS             33810..34163
                     /note="Recombination enhancement, RecA-dependent nuclease
                     based on pfam16786; description: REF is a family of
                     P1-like phage RecA-dependent nucleases. It does not appear
                     to act as a positive RecA regulator. It is a new kind of
                     enzyme, a RecA-dependent nuclease."
                     /product="recombination enhancement, RecA-dependent
                     nuclease"
                     /locus_tag="pd14_p64"
                     /locus_tag="BT238_RS06030"
     gene            34193..34975
                     /locus_tag="pd14_p65"
                     /locus_tag="BT238_RS06035"
     CDS             34193..34975
                     /note="Uncharacterized protein YjbI, contains pentapeptide
                     repeats based on COG1357, secreted effector protein PipB2
                     based on PRK15196 and Pentapeptide repeats (8 copies)
                     based on pfam00805"
                     /COG="COG1357"
                     /product="pentapeptide repeat-containing protein"
                     /locus_tag="pd14_p65"
                     /locus_tag="BT238_RS06035"
                     /protein_id="WP_072461524.1"
     gene            34972..35757
                     /locus_tag="pd14_p66"
                     /locus_tag="BT238_RS06040"
     CDS             34972..35757
                     /note="hypothetical protein"
                     /product="hypothetical protein"
                     /locus_tag="pd14_p66"
                     /locus_tag="BT238_RS06040"
                     /protein_id="WP_072461525.1"
     gene            35750..36304
                     /locus_tag="pd14_p67"
                     /locus_tag="BT238_RS06045"
     CDS             35750..36304
                     /note="hypothetical protein"
                     /product="hypothetical protein"
                     /locus_tag="pd14_p67"
                     /locus_tag="BT238_RS06045"
                     /protein_id="WP_072461526.1"
     gene            36297..36662
                     /locus_tag="pd14_p68"
                     /locus_tag="BT238_RS06050"
     CDS             36297..36662
                     /note="hypothetical protein"
                     /product="hypothetical protein"
                     /locus_tag="BT238_RS06050"
                     /locus_tag="pd14_p68"
                     /protein_id="WP_072461527.1"
     gene            36662..36910
                     /locus_tag="pd14_p69"
                     /locus_tag="BT238_RS06055"
     CDS             36662..36910
                     /note="hypothetical protein"
                     /product="hypothetical protein"
                     /locus_tag="pd14_p69"
                     /locus_tag="BT238_RS06055"
                     /protein_id="WP_072461528.1"
     gene            36907..37170
                     /locus_tag="pd14_p70"
     CDS             36907..37170
                     /note="hypothetical protein"
                     /product="hypothetical protein"
                     /locus_tag="pd14_p70"
     gene            37174..37356
                     /locus_tag="pd14_p71"
     CDS             37174..37356
                     /note="hypothetical protein"
                     /product="hypothetical protein"
                     /locus_tag="pd14_p71"
     gene            37353..37574
                     /locus_tag="pd14_p72"
                     /locus_tag="BT238_RS06060"
     CDS             37353..37574
                     /note="hypothetical protein"
                     /product="hypothetical protein"
                     /locus_tag="pd14_p72"
                     /locus_tag="BT238_RS06060"
     gene            37604..37750
                     /locus_tag="pd14_p73"
                     /locus_tag="BT238_RS06065"
     CDS             37604..>37750
                     /note="Helix-turn-helix domain based on pfam12728 and DNA
                     binding domain, excisionase family; An excisionase, or Xis
                     protein, is a small protein ... based on TIGR01764"
                     /product="putative phage excisionase"
                     /locus_tag="pd14_p73"
                     /locus_tag="BT238_RS06065"
     gene            37753..38778
                     /locus_tag="pd14_p74"
                     /locus_tag="BT238_RS06070"
     CDS             37753..38778
                     /note="Site-specific recombinase XerD based on COG4974,
                     Shufflon-specific DNA recombinase Rci and Bacteriophage
                     Hp1_like integrasebased on cd00796"
                     /COG="COG4974"
                     /product="phage site-specific tyrosine integrase"
                     /locus_tag="pd14_p74"
                     /locus_tag="BT238_RS06070"
                     /protein_id="WP_072461530.1"
     repeat_region   38831..38850
                     /note="attachment site in tRNA-Arg(CTT), 20/20 in the
                     middle of tRNA, results in tRNA-Arg(CTT) pseudogene (after
                     prophage excision)"
BASE COUNT     7021 a  12265 c  12174 g   7390 t
ORIGIN
        1 ctggtacccc acgcagaata agggaaaccg tgcagaaaat gccaccccca tacagcgcat
       61 gttcccgttt cgtgcagggg tttgcagggg tcggcaggtc cagcgaacca aagagcatcc
      121 ccctaacgcc ccaccacaga ggaatgacgc catgagcacc tgcgcgagat gcaacgagcc
      181 gctgcgcgat tgccgatgcc ccgaaccggg cagcgaggcc gatcactatg gccgcgtctg
      241 gcggcactgc gaggaaggct tgaccatgac caaggccagc atggcgcggt tcatgatgtt
      301 ctgcctcaag aacaacgtcg agattggcga cgtctatgcg ttcaacccga ggtatctcgg
      361 ctcgcaagtg atcgcgtcga ttcgcatcca ccccgaccag atccaggcat tcgagcgcga
      421 gacgggcggc aagctgcgcc ggcccgctcg gctcgtgctg aactgacccc cgcgaccaga
      481 aggagaggac atgagcgacg atctgagacc ctgcccgttt tgcgggtctg acgaaatcga
      541 ggactggggc gaagcgacgt ggggccggcc agcgaagtgg atgtattgca cctgctgtct
      601 tgcgcgcggc ccgagggcaa ttatggatcg tgatgaagaa ggcgatgcgt tcatggagcg
      661 tgtcagagcc gaatggaacg cccgcccgga ggacgcgcga tgagtgacga tctgatcgag
      721 cggctgcggg agtgcgccga atgcaagtca agcgaggctt gggggcgtat agatggcggg
      781 caagacctat gcatcggcgc cgcgctcgcc accgaagccg ccgccgaact ctcccgcctc
      841 cgcgccgagg tggagaggct gacgaaggag cgggacaggc tggatatgca atgcttccgg
      901 cagggcctgg ctatatcagt gttgaggcag gagcgtgacg tggcagaagc cgccctcgcc
      961 aacgagcgcc aacgcgtgga cgacctcatt gaagcccacc gcgcccggcg tcaggggtga
     1021 cagccggcct gcatctggtc cagcagccgc agccctgccc gctggctgct gaccccgccg
     1081 tcctcgatca gtgcagtggc cagcgccttg cgggacgcct cggtgccgtc acagatcgcg
     1141 gtctggctta ccggcgtgct ggcgcaggcg ctcgcgaaca gcagcgtcgt ccagatcatc
     1201 agtcgataca tcgtccatcc tcctgcgcgt ctctctgtaa gccgcatcct ctcgcgcctg
     1261 tgcgtccgcc ctgccccggg agcggccctt gagccaagcg ccgaggacag cagcgagggc
     1321 cagcccgagc gcagcgagcc agcccttgat ccgcgcaatc atgtcggatc accgcgcttg
     1381 cgggcgacga gatagacgcc ctcggtgatg gccgcgacgc ccatgcccag caggattgcc
     1441 agatccgggt cgttggcgat ctggtatccg gtatcggggc cgagcatgcc ccagccgaca
     1501 aggataccgg cgatgtagcg caggacgatg cgggcgatca gttggggcat gtcatttcct
     1561 ttcaggcttc gtcgccgcct tcaccgccca catagcgccg tcctcaatgg cggtctgcgc
     1621 gagggctttg aggcggcaaa tctcggcgct gcggatagcg cccggatcgc cggacgcagg
     1681 cggaacggca atgtcctcga tcatgtcgat cagatcggca gctgcccgct tgagccggct
     1741 gaccgcatca tcttggctcg ggttgaagct gataccaacg cgatattcac ctttggtctg
     1801 catggttatt tccttccgtt gaacatggac ttgaaaagcg ccagaagcgc ggcgatgatg
     1861 cccggcgacg gcgccgcagg cttggtggcg ttcggcgtcg tcaccctgct gcgataccgc
     1921 tcacgtgcga caagcaaggc ttgctcgacc tcggccaccg tcgcatgcgc cttgttcagc
     1981 ccgtcgccgg catagtagct ctgccccgcc ttcacctgcc gggactggcc cttcatgtct
     2041 cggggcacgg gcagagaggc ccattccttc gccaacccca gcgccatgtc gtcggcgtcc
     2101 atcagcccgt ccaggaaccg ctgcatgccg cgcccgcgca gcaggtgcat ggcaagctcg
     2161 tcctgcgcgg ccttgtcgaa cttccggctc tgcgacatgc cggttgccgc gaccgaggct
     2221 tccagcgtct tgcggatgat ctggtatttg ccggccgccg acgacgcagc cccggcgttg
     2281 acgacacggc gctgccagtc gatcacctgc gcaatggtca tggccgtcag cttggctggt
     2341 cgttgcgcct tgggtattcc gccatagacg atatcgtaat cgccgcggct ctcgtatcgg
     2401 ccgatcaggt caaggaccgg ctgcacttgg taggtcgtga aggtcatgga gtcctcatgc
     2461 caaaaaagcc gccgcagggg tggtgctggg gcgggtggga atcggtgttt cgtccagcga
     2521 ttgctgggtg aaagggtggt gctcacgttg ttgggaaatc agccgttcag cgccttacag
     2581 cggcgatgga tcttcgcgca atgatcgctc tctccgaatg ccatatcgag gcagaacatc
     2641 gccactgacc gccatgcgga gggccgagcc tcgtggatgc gggcgcaaag cggctttcct
     2701 cgcggaccgc agagggctcg agacaggatc acggacgcgc gccaccagcg ggtcatggtg
     2761 tgcctctgtc gatcttggcc tcgatcttcc gcaccgcatc taggatcagc agcagccgct
     2821 catcctggcg ggcggatagc tgttccatct ggcgcagccg ggtttcgtgg ccggaaatgg
     2881 cggtctgcat ttgcaggatg ctgcggtcga aactgtcggc tcgctcgctc agccggccac
     2941 cccagacgaa cagcgcagcg gccatgcccg cgccggtcag caacgtggcg ccgagagaga
     3001 tgatgttgcc gaggctcacg cgattgtcga tatgggccat caccacgcca ccccgtagaa
     3061 attggtcaga taggcattgc cgttgatggt ccggcttccc gagccggtgg cccggacctg
     3121 cacgctgtag taatccgttc cagtcgtttc ttcgccgcgc aacaccgccc gcgcggcgaa
     3181 ctgcccgctg ccctgcgcgt agcccgttgc cacgatggcc gagccgtttt tcaggatatc
     3241 gacccgcagg gtgccgctgc tctccccatc ggtgaccgtg acctgcgcct cgatatcgag
     3301 cctgccgcgc ggcggggtcc agcggcctgt gcccgtgtcg aaattgtcgc ccgcgtcata
     3361 ggcctcggtc gtccagacga ccgccgtgtc cgtgcccgcc gtgaatgact gatctgagcc
     3421 gttgcggtgc gcgcggaact cggatcgcct gaccagcccg acgggataat actggccgtc
     3481 ctggcgccgc cgcatctcga tcaccgcgtc attgccgcgc ccgaagccga ggaggaactg
     3541 cctgggagaa aacccgctgc cttgaacgac gatgccaacg ccggcctgca tggacatggc
     3601 ccccaagaag aaccgatccg ccgggccgtc gcgcaattgc agggtcaccg cgccgctgtt
     3661 cacggaggca taatagacaa cgtcctgctg cggcctgatc cactgcgacc cgctgcccaa
     3721 ttcgacctga cggccaaggt tgcggcgctt ctggccaccg gccgccgcga cattcgacag
     3781 ggcgcgcgat gcctcgggcg gcagctcgga gaggttgacg atactgccgt ggcgcacagg
     3841 cgtgtcgaaa tagcacttct gcatcgcgcc gtaggttgca tccggggcgc ccacggcctc
     3901 gaaatagtat ggagcgccaa ccaggctgtt tgggtcgaga tcgcccacgc ctgtgcggtt
     3961 gttatcgacg tagacccgcc atttatcgcg ccgggcctcg ctgttgatgg ccgagcggtc
     4021 gcggatgcgc acaaggcaag gagcctcgat ttcaagcgtg ccgccgctca gaacctggtc
     4081 gaacgtgtag gggccggtca ggtcggcggc gtgataaagc tggatacggc ggtagtagct
     4141 atccttgatc gcgcaataat acaccccggc gtgcttgacc acgctgggat cgatccggct
     4201 atcaccgtcc gtatggtcgc cggggccaaa gatcatcggc acgggagtgg agaaagtcag
     4261 tgccacggga tcggtcaggg tggtgacata gggccggaag tgctgctggg tcgccccgta
     4321 gatgttggta aaatccgccc cgtagcggat cgacaccata acatgcatca ccccgttttc
     4381 gatgaacggc tcgggtgccc agatcgcaga ggcaggcgag acgccgcccg gcatgggggt
     4441 tgtgtccgag aaatacggcc cgcccgccat ggcaatctgg aacttcgacc aattggacag
     4501 gtcgcgcgag cggaagcacg cgaagtcatg gttgccagcc gagccgcccg ttccgaaaat
     4561 ccaccaccag ccggcgaagt aggtgatgga cggatcacgt tgggacaggt cgaagccttg
     4621 tccaccgggc aagacggcgg tgttgatgac cgagaagtgg atgccgtcca gcgaggcgct
     4681 gatgtggatc gtggtatcgt cctgcgtcgt gaaatgtgcc gcgatgaaca ggttttccag
     4741 ccgatccgca cgccgcacgc cgtcaacgcc caagtcttgc agcgcgctgt cgtagcccga
     4801 ggcagtgctg tccacgacat agggctcacc cgcgaccaga acggtcgccc cttccattag
     4861 attgggtagc gcatcgacaa atgcggccct gctgtcgtag gtgcgagacg ctacagccaa
     4921 tgccgcagac gcgtcgtttg cagcctccac ggcggcgcca gccgcctgtt gcgcgttgtt
     4981 ggccgattcc gccgccgatt ccgccgcttg ttgcgcttgc tctgctgcct cctgaacgtc
     5041 ttcgtatcct tccagaacct caatgacccg atgggtcaga taacggctat cctcactgac
     5101 gacgattacc ctgttgatgg cgttcatgcg tggacctcat agacggcaac cgggaaaacc
     5161 caggtgacgg tttgctcggg aatgggggag gtgatgacga tctgcccggt ggcgtcgatg
     5221 cgccgggggc tgcgcagggt ctggccgaca gcttcgggca ccgtgacggt gacatagccg
     5281 tcagcatcca gcacaagggc agcctgccag atgaccgatc cgcagcgcag gatcaggatt
     5341 tcgccggagt atccgacacc ctcaagggtc tgggtgaagt caaccggggt ttgggcctca
     5401 aggtagcgcc acgactgcac ggtgtcgcgg tcgggccaga tgttcagcgg ggggatttgg
     5461 accggggcgc gcatcagcga agctccgacc aggattcgat atgggcggcg ttgcggcacc
     5521 gataccgatg gcccggcggc acgtcgaagc attgaaactg caagctggtc gaggtgggtt
     5581 gcccgacgcg gacccagcca gtcgatccat ttaccgaaac ctcggtgatt ccatcatacg
     5641 agcagatcga tacctggatc gtggtgccgg tagtgttctg gtaaacggtg ccgatagacc
     5701 gctgggtagt gacgcttcgc caagttctgc cgtctgcgtt cagggcggcc gccagcgcag
     5761 caggtgaaat agccgccggc gtggttgacg tgccggtgat ccagaccgag ttttccaccg
     5821 tgtcggcgct ggacaagatg aacgcccatg cgccccaagt ggtcgatagc gcccgtatgt
     5881 gctgctttcg cgcaccattg ggcgtaagga tcatgattgc cgaggtcgag ttggcccgcc
     5941 agatcctcac cgtcccgccg ttacttgccg ccaccccgct ggggaaggtt ccggcagtgt
     6001 caccgctgaa ccgatagatc ccagaggcga tattgaccgc gtcgatatcg gcaagcagcg
     6061 gcgcattccc cgtcacgccc aggccgtagt ccagaagcgg ctggatcatg tttgcctgca
     6121 cgcgctcgat agcggcctgc acgttgcgct cgggaatatc ctcggtcgga ctgaactgga
     6181 tggccgaagc accaacgtta tcagtgctga ccacccgaac cggatccatc gggtagcccg
     6241 ccagcatcac gccctctgcg gtcgtgactt ccaccttcac gtcgccttcg cccgtgtcgt
     6301 agacgggcgg gaacaccccg gccccgtcag cgggaagcgg ggatggatgc ggcagttcgc
     6361 aggcggggtc cgagtagacg atacgggggc gcgaggttcc actgtcgtag aacagcgcca
     6421 gggcgccggg cacggcgaaa ccgttcaggt caacggcgcg gttggggttg attgcgatga
     6481 tggttgccat gggcgctcca tgcaaaaaag cccgctcgaa agcgggccgg atcgtgataa
     6541 cggtggtgtg agattcgcta ggaggttgat atgcgagcga ttgttctggc tctggtggtg
     6601 acggtggcgg ggtgcgcgtc gagcatcatg caatcctatg tcggcaagga cattaccgag
     6661 gcggcaatgg actatggacc gccggccggc gtgatggatc ttcctgacgg tcgccgcgcg
     6721 ttcatgtggc ggatgacgca gggcgccgtc atgccgcaga ccacaaacta cagtgctgtt
     6781 cagtcgggga attgggtgac tggatcggca acgacctacg gcggcggcgt gtcaacctgg
     6841 cagtgcacct acaccctgat cgggcagagg aacccgaaag gcagctatac ggtagtggat
     6901 ttccgcaagc cgagtctatc ttgcgagtga ttgcagcatc ccccggcccg gtgtagggtc
     6961 gggggatgaa caccagtttc ctgcttggct gtatccttgc cgtttccatc atgattggct
     7021 tggtttaccc ggccacatgg cccttcctga tcgtgctgaa catcgcgctt cccgccatcg
     7081 gcctgatcaa tcggacgcgg cgatagatcg cagggcaagc aatgcgttcg ctgccctgtc
     7141 ggcctgtgca agagcgttta ctggcaaagc ccctccgttc ctgatcatcg caccaagggc
     7201 attgatctgg ctatttgtca gcccctccgc gccagccttg gcaaaatatc cgacagcaga
     7261 cgggatggcg ccgatagggc caagcccggc agacgccgcg cccagcccca tgagaggcaa
     7321 ggcccccgag tcgggagaca gtttcccgat attcctcagt gcgtttaccg tagttgaacc
     7381 cctgacgatg tcatccatgg ctcgcagttc gtcggcagag tatccgcgcc gggcctttgg
     7441 attgtcgagg atctgcttga tgttttgacg ggcggcattg acccgattgc cacctgaacc
     7501 ggagcttgcc gcgcgccgtt cggccttttc aatccgccaa tccacatcct ttgcgcgctg
     7561 catccgccca tagagggcat ccgcctgttt gtattcaggc acatgctgcc cgcgccagtc
     7621 gtcgaacctc tcaagcagga tcgccccgat ccgccggtct gccgggtccg cgctgcccgc
     7681 cgcgtcttgc agcatccggc gcatggtctg catctgctgc ggcttcatcg actggccttg
     7741 gaaatcgtcc agcacgtcaa ggaacttctt cacgttcccg tccgcgacca ctcgaccggc
     7801 gggggttttg atgttcagca tctgcaattc gttgtcgatc tgggacgcca gactctgcac
     7861 cgacgcaggg tcagcgccag tgcgcgccgc tccggtctga tacagcctct cggcctgcgc
     7921 tttcagatcg tccacgctcg gcgcctgcgg gcctctcggg cgggttgccg cagcagccac
     7981 accgcttgcc accatcggcg cgatggccct tgcccacggc tcataggcgg tgccctcggt
     8041 caattggccg gcgccctcgg atgcaaggcc gggcaccacg ccatagacca gcgcattgcg
     8101 cagaaggttg ccgccgccaa acggcgagcc gggcagaaac tccccgaccg tcccggcgta
     8161 tttcccggcg gtagtctcgc cccggaactc ggtcgccccg cccgtggcct ctgcggctgc
     8221 ctgacggtat ttatcgcccg atccgaagcg cgattgatcg gctacgccag tcaccatctg
     8281 gtgcgcggcc tgcgcttcct ccggcgatgc gaggccggtt ttctcggcca cccaagatcc
     8341 ggcccggctg ccagcaccga agatcatccc cggcaggtcc agcattccgg ttgtgccacg
     8401 agcggcgcca gcggcacctg cggcggccat gtcctgcgcg acgttcggct gcggctctac
     8461 ctgcgggaaa tccagcaggc tgcccggctg ggggcgcttc gcctttgcct gccgggcagc
     8521 cagttcgcgc ttggcctttt ccagcagtgc ctgtttcagg aggtcatccg ccatttttcg
     8581 cgatccaatc cgcaagttcg tcgtcgctca ttgccgagaa atcagggacg ccgccaggct
     8641 gtgacgctcc gccgccaaat ccgaattcgg cagcattcgg ataggctgct gccttctcag
     8701 caatcggctg atagacctgc ttcagccgct ctaggttcgc tcgcaattga tctggtgatt
     8761 gcgccgtgtc cagtgagcca agaacggcct gcaacatctg caattcctga atggcgatac
     8821 cgccgagagc gccgccggtc gggctggcct ctcgcatctg ttgcaggcgg tcgaaaccga
     8881 tattggcacg aacggtatcg aggctggctt gcagatcgcg cgcaccgctg ccggggatgc
     8941 tggctagtgc cgacccgggg cctgccgtcc agttggaaac ctgctgaatt gccttgtcga
     9001 tatcctgcac cacaatgccc gccgcgcgcg cgctttgcgc ctgccttgcg gcgtcttgcc
     9061 gtgatgtgtc ggccgggcca ccgggaatcg gctcttggct gacaaggttg ccgttctcgt
     9121 cataaacgtt ccgataaccc tgcggaacgg ttcccgttga cacgttgatg cgctgcccgc
     9181 cgccctgcaa cggcgtgtca ggcggcagaa ggccggcgtt gatatcggcc tgaacctttc
     9241 cagggttgga aagcggcgac ggaccagact gacccttgag aatggccgcg acgtccatgt
     9301 agcggtttgc cagcgcctgc cggttctcga actgcccgac cagatcgggg gcgccgaccg
     9361 attgcaccag agcatcccac tcctgcggcg ttttcgcagc aaggccgacc ttcacggcgt
     9421 cctcgatctg cttggcttcg gcctcccgtt cggcggctga cttcttggca gcatattccg
     9481 caatcttcat ctgccattcc ttatcgctgc gggcgtccag cttggcggcg cgctggtcct
     9541 gcagggcatc gcgaccgcgc tgataccgcc gctcgtcctc gcgccacgcg cggtcctgct
     9601 ggcggcccag catgtcgaag gcggcagtcg ggtccagacg cgcatactgc gccagcgcgt
     9661 tctggtcgcc ctgcatcagt gcctcggcat tgtcgccaag gaacccgcgc agggcgttct
     9721 ggtggcgctg ctggttcacc tgctgggcaa gggcgttgcc ctgctgcatg gccccgagaa
     9781 tgtcggcgga ctggccggaa aggatgatcg agggattcag ggccatcagc ggaacctcgt
     9841 ggagagcggg gagatggaga attgcggcgt ggcaagggca ttgcccaccg gagcctgaaa
     9901 cgccgaggcg tcaaggaacg tgccgatctg cggaagggct ggggcatagc ggtcgggttc
     9961 aggcggttgg ctgaacgcat tgagcgcgtt tccctgcgcg tcccggcctt cgctggcggg
    10021 ggtgtaaagc tgcccggcat tctccgggtt gaaggtcact cccgcgagat agttgcgctc
    10081 cctgcgcgcc ctgtggctct ctgccggtcg caggaagtcg ttgacgatgg ccgccgccgc
    10141 ttcctcgggg gtctgtgcgg cgctgatccg gctccatgcc cggctttccg gcccctgcaa
    10201 ttcagtcagc aggtaatcca tctgcacttc gggatcagac acgctggccc cgcgatccgc
    10261 cgcgaacgcc tcaagcgcgc ggcggcgcgg ccccgtccac tgcatcaagc catagccgcc
    10321 gcgcgatccg ggcacgatgg gagcggcctc gttgatgccg gggttcagcc cgctttcgtc
    10381 ccgcgcgttc accacgaagg cttgggcgat atgcgacggc acgccgcgct ccaccaagcc
    10441 ggcatagaaa acctcggggg aaagcgcgtt catcacgtcc acccggccgg cttcaacccg
    10501 ttgttcaggt tgttctggta gttccatagc ccgatgccgg tttgcagtcc gccttgcagc
    10561 gcattgccga caccgatcgc accggccgat tgcgcgttgc ctttctgggc aagcgagttg
    10621 ctgcccatct gcgcaagagc attgttcgcc ccggcctgcc cggatgcggc gcttgcaccc
    10681 atatccgtca gcccggcgag tcggttcaga tagctgccgt attcatcgct cgccatgccc
    10741 tggttgtaat cggccaaggc cttgagcgtg gcgccgctgt gcaggccacc gcgggcacca
    10801 gcaagcgcgt tgatgctgtc attgccggat tgcaggcgga agtcgtagcc aggggtagcg
    10861 gtgaacccgc cgtagtcctt cggggcagcg cccagcccca tctcatacat gagggcttcc
    10921 agacccagac cgccggcctc gcgatagccg cccagatcct cgcgagtttg atcatacatc
    10981 tcgcgttgaa gctgcatctg cgcatcggct gaacggctct gcgccttcgc ggcctttgat
    11041 gcggaagatg cgccgatgag ggcggacccg ataccggcaa tggcggcaac tggcatgtca
    11101 cagtctccat gcttgaatca cgacgctttc cggcgtcggt agtgttccga tcacctcgaa
    11161 cccgaggcgc ttgttcatcg ccaacacggc gcggttcttg gcgagcgatt gcgcaacgat
    11221 caggtcaggc gcgtagtagt gccagacggc ttccagaatg gcgcgggcgt gcgggactgt
    11281 gctgccccag ccctctggct tcacgccgca atgcacgtcc agcacgcggg gccatgagaa
    11341 gtcccggaac acgccgcaga ccggcccatc ggcccaatac gccacgcagt cctctggcag
    11401 atcgtctggg ttgaagcctt tccgctgcga cgggtgcgcg aagaactctc gcgcctcgtc
    11461 cacggagatt tgccgggtca cggttccagc gcctcaatcc gcgcggtaag gtccgcgttc
    11521 accgcgtctt gctgattgat ccggcgaaca agctgctgaa tgatcatcac cagttccgcg
    11581 ctcggcatgt cgcctttctg cgtcacgggc tggccgatca ggaggggttt gaccgtcatg
    11641 tcatgatcct gacttgcgtg gacaggcaaa tgtcgcgcgg ctcggtccag cgcagcttgg
    11701 cattgatcgc ccgcgcctgc cccagattgc gccacagaac ccggcggcca tactcgccct
    11761 gccctccgat gggcttgggc ttcggcgggg tccacgttga cccgccgtcg cgcgagatgt
    11821 gcaggttcat cgtgccggcc gaaaagccct gcctcgggaa aatctcgaac tcccgcagga
    11881 tcgtccgctg gccgtccatg cgcagcgtcc gggacgtgat ttcacgcacc agcggggttg
    11941 agccatcggc attggtgcgg cgcaggatcg agatttcacc gttgttccgg cctaccgccc
    12001 attccttgcc gatcttgcag gatgcggcga cgttccaagg cccgagattc acgccctcgg
    12061 cacgctcgtg ccattcgttc atggaaagat cgtagaccca tgcgggcgag tccttgaaga
    12121 tgatggcgca gaaggtatgc ccctcatccg aataggtcag gcacgcttgc ggccggtcga
    12181 tcttgatcgc tgtctcaacc ggcgggatcg aaaccggctg gaagccgccc gacgacacca
    12241 aatgcgcccg gttgtccgat ccgacgatga acgcgccgcc ctcgaaccgg caaagcatgt
    12301 cgcgggacag caggccgata tcccagacgc cgccggcaac acgggccatg gcatcggctc
    12361 cggcctcgcc cgtgttatac caaagctcgg tcgattcctc cttgaacagg taaagccggc
    12421 catccatcgc cagcgcccgc aacaggctgt cgtccttgcc gtctgcggta gagaagttca
    12481 gccccggcaa gtcggcagga tcggccagcg ccgaccactg gaatctccgt cctccggcct
    12541 ccgtgagaac ggtatagttg ccgaagaact ccaccgagcc gatatcggag aaagccccgg
    12601 ctgccggctc ggtgatcgta tcggtgtccg ggtcgtagac gaaataccgc gtcccggcct
    12661 gcacacagac atagccgtta ttgccgcaga tggtagcgag tccggtatcg accgcaccca
    12721 gatcgttggc agacccgtcc agattgatgc gccacaggtg gccgccgcaa acggcatagg
    12781 tcacgccgtt cacccgaccc atggcgcgca cgaaaacgcc atcaagctgc gtgtggcgat
    12841 ccatgcccag cacggatttc agcacgcgct cgccctcagt ggtgcgctcg gcgtaaacat
    12901 tgaccaaccg cgcagggttg gccgatacgt tatcgggatc gcggcctgac tggccgacca
    12961 gttcgacaag catgccgcct cctgtcaggg ggttagaccg aggttccggt tgcatcgacc
    13021 catgcggagc cgttccacca gatcggatgg ccgagcgtag tgtctgcgta ttgctgccac
    13081 aggtaggggt tggcgggcct gtctccggtc gcgccgctgc ggacaagctg cgcaaaccgc
    13141 cacggggacc aagtggtccc attgctggtc cagcgggtgg cgatcttagg ctccagcggc
    13201 gtcgaaacac tatacgcgat ctggtagtag accccggtcg tgttgagttt caattcaacg
    13261 atataggtgt cgctatcagg tctgttcgcg gtcgtattgt tcgcccggac acaccgccgg
    13321 aacaccgcga ccgtgttcag atcgctggca agcggcggtt gcaccgtgcc actcagcgca
    13381 gcgtgtccgg tcagcatcac cttgccatcg gtcgggtcgg tgttgctgga tacgacgcca
    13441 gcgccgccgt attcgctggc ctcgatctta ccaaatcgcg tcgggaacag ccccttgccg
    13501 cgctccgatc cgaacgccga gatcatgctg gatgccccat tcgggccgag gcgcagcgcc
    13561 gtctggttgc cctgcgggaa gttggccgag ggcggcgtca gtccccaggt gatctcggca
    13621 aagacctgcg ccgctgggat ggtcggagag atataggcgc aggccctgcc gtcatcgtca
    13681 gggtattggg tgagtttgcc gcgcagatcg atcatcatct gatcacccac gaacatggca
    13741 ttgccccatc gcggcgtatg gccggtttgt tcgagcgatc cgtccagcat gacgcctcgc
    13801 gcgtggccga acgcgatccc cgcagcggtg ccgccgaagt tgttgtaatc tgtgctactg
    13861 ccgtggagct tggtgttgcc gaataccagc aatccaacac tgccaagcat gagtgggatg
    13921 ctggacagaa aagttcccgg agtgcactcg cagcgcaaat cgtggatacc aatgttatcc
    13981 gaccgaccgg aattaagatc agtattgaaa ctgtcagccc atatcatagg cgaaaacacg
    14041 atcaagcagc ccgtgaaatc atcccggatc gtgtcggcaa tcgtgatcgt gtcgccggaa
    14101 tggccggtga tctgcgtcga gaggacgcca cgatccccgc cgcgaccctg tgcgttggcc
    14161 tcgataatgg agatgtagcg cccagtcagg tctcctgtga gagcggcggt catctccacc
    14221 gtgttggttc cggccaggcc tgatccgcgc atcgcctcga acgaggcgcg cacgccggtc
    14281 ttgttgacct gcggggcaac ggacagggtg atctgtgtcg ggctgtccac actggcgatg
    14341 gtggaccagt gattgagccg cgtgttctga tcggccagtc cggcggcgac gaggcaaaat
    14401 tgcctcccga catgatccga cgtgaatacc gcttggctgg ccgtcaccac cgcaccgaca
    14461 ttcgagaatg ttacagggga cggcatgtgt ccccattcgc caccaaactc ggtcggctga
    14521 aacccacaac gcgtcagggt catgcggttg aagtgaccgt tcattacgcc gtcgaacatg
    14581 atgccgtggt tcagcagatt gcggacaacc agtccgtcaa cgcgcggctc tgtcacagtg
    14641 ttgatcttga agcccaccgg gtcagtggca atgttcgtct cgccggtcag cgtgattgtg
    14701 cccaggattt ccgggaagaa ggcattgccg cctttctgtt cccacctgaa catggctttg
    14761 ggcaccggat agataatacc gcgctcggca tacagacccg aggttcgcac cgctgcgcgc
    14821 ccgacccaat tcttgcactg aaaatcgacg cctgacccgc gaatgaccgg cttgcatcgc
    14881 ccgttcgccg cgcctgtcat gtcccagagc gcctgcgcga aatgctccga gaaaagctcg
    14941 tcgttaaccg ccagcgtggc ggatggatac gcaatctctc cgcgtcgatc attcgccgca
    15001 gaccaccagt caataaaatc gtcgtgcatc tgctggatcg ccgccgtgac tcggacctca
    15061 tcctgcccgg cgatatcgcc ctccagcgca gccatcatgt cgtcgggatg gaggtaatcc
    15121 gtgagatacc aacgagcaaa atcccgccgc gcctggaccg cctgcgcctc cgtcgccttg
    15181 gcgtcggcgg aggtggcggt gatctgggcg gtttcagcgt cgataacagc accgtcagcc
    15241 gtggcctttg cctcggtcgc gatgacaacc gcgctttcgt cggacgcggg aacccagact
    15301 gccgcgccaa tggcggcatc cttgcagatc cactccacgc cgccagcgag gatgcgcgat
    15361 cccggctccc atccgaaccg ctcatcgtaa tccggtgtcg ggtcttcctg cgcggcatag
    15421 tcgttcttcc gcaggccggt atcgttcagc aaaccgcgaa cggtaacgag gggcgtgcca
    15481 ttggtgaaag tcggcattac caagtgcctc catcgttcca tacgtcactg gtgctgttcc
    15541 cgacgatcac gacgcgcgcc ccggccccgt aatcggcgca ggggtccacg tcgcagcagt
    15601 cgcgcggctc agcttttcgg atgaccgcca gaagccgcag tttggcgcgg ggacgcgtca
    15661 tcggggcggg ggtggcatat tcaccggcca tctcagcggc cagcaggttt gccagcggca
    15721 cgaaagcctc ctgcgggacg ccggtagcaa tgtcccaagt cgcctgcgct tcatccctga
    15781 cctcggccca gatgctatcc aacaccatga gcgcgccctg cgcctgatct gcggttgccg
    15841 gctcatcgct tgccacgacg ccaagcagcc gcagcgcgcg cagggcaacc tcgtccctcg
    15901 tgcgttccat tattcacctc atggcgcttg ggatggaggc cccgcagggc ctcgcaccaa
    15961 agcgtcaggc gtccagcgcc gcagccacgt agcccgtgac aagcccgtgg tccttgaatg
    16021 cgccgcccga gccagtctcg aagcgcaact tgtcgatgcc gcgcacctcc ttggtgccga
    16081 cgcccttgcg cttgccgtaa tcccaatcgt cgcgaatggt tttcggctcc atgccccacg
    16141 ccagcccgag agcctgcgcg ccgcacagat agacaggctc gatccgcacc gggccggggt
    16201 ccgaagcggt gttgttgaag ccctcgattt ccgggatttc acggacgatc acgccgtcat
    16261 agatcagatc gccgtcctgg aagatcgggt tgctttccac gtcgcgcggg cgcgcttcgc
    16321 ggttggcctg ctgcatgacc gaatcgtttt tcaggtcgcg gaatgccatg gagccggtaa
    16381 acaccatgaa gtattcgcgg ccggccgagt tgttgacccg cgtcgggcgg atatgcgggt
    16441 ccgccgtctt ggcgatgcgc ttcatcagcg acaggatgga cgccgacagc gtcatgcctg
    16501 cggtgatgtt gttcagcgcg gtcgcatggg tggccgagta gttgccgacg gcatcaccaa
    16561 acagcacccg gtcggcattg gcggcggtcc aggtgttttt ctgggccgcc gatgcggtgc
    16621 cataggccac gccgttgatc gatccgagcg ccgtgatcgt gtcggagcgc agcttgtcag
    16681 ccgcccatgc ggtcaaggcg tccttggcgg ccttcatcag gtcgatttcg gtccacttct
    16741 cgtccacctc gtcgatcacg accgcatgac ggagaaaatc gacggtgatt tggtggttga
    16801 agttgccgag ggcttcttcg ttgccggtca ggacgttttt gccggagacg cccgagcctt
    16861 tcaggcgggt gatcagcggg atgttgatcg tcttgccaac atcggcaagc tcgcgcttga
    16921 cctggatgat cgagttggtg cccgtgccca tgtagggcag gaagccggag gtgcgcacgt
    16981 attcctggta atactggcgc agccacttct gcacgtaaag cgcagtgctg aggacggtat
    17041 cagccatctc tcttgccttt cagatgaggc tcagctttcc ccgaacaggg cgtcaaagcc
    17101 tgagccgatg gggttggaat ccccgcccgc cgctggcgcg gaggccatgg agcgaggggg
    17161 tgctttcggt ttcgcggggg agagctcggc catgatttcg gccttgagtt gctcgcgaag
    17221 cttctcgcga tagctgttcg gatcagggcc gatttcccgt agcgcctttg cggcgttgta
    17281 gtattcgacc gcagcgccga aagggtctgc cgttcgcaag aactgatggc tcatcggctc
    17341 gtgtcgcgga tcgtcaaaga aatccacgac ctcttgcacg aagtcagccc catgcacttt
    17401 ctcggcatat tgccgggata gatgcatctt gtgggcgacg gccgcagcaa caagctgctg
    17461 ctgttctgcc tgagcgcgct cgcttggatc ttcgatagcc tcgatatgcg cgcgctgctg
    17521 cgccgcctcc atctcggcaa tccgacgctt ggccgcctga agcttggccc gcacatccct
    17581 caacgcctca tagggaactt ggcgctgctc ttcctcggtt ttggctgccg gcggctcagc
    17641 ctcgttttcg cccgtggact cgaccggatt ttcagccgct tcaccttccg gttgcgcatt
    17701 ctccggcgca ggggcttcct gttccggggt ttccgcagct tccggttgct cattgtccgt
    17761 ttcgccaaag atattcagca cgtcatccga catgttgcgt tcctcattgt cgctgatggt
    17821 cacgaaaccg cccgttcccc ggcggcgggt gttcgcccgg ttaagccccg gcggcgggca
    17881 tcggcaggcc gagcgcggcg gctatcgccg tgctggtctg ggcctgctga atctcgaatg
    17941 ccgtcttttg cgcgtcggcc acattcttga cggcctgagc gccgcgcaac tgcgcctgcg
    18001 actgcgtgtc catgtcttgg cgcgcccgct ccgcctgctg cgcggcctgc tgggcctgcg
    18061 cagcttgcgc gttggcctct ttcatcttct cgatcagctt ggccttgtcg cgcaggctgg
    18121 acgcctcaag cagcacatcg ggcgggattg gcacgccgga acccgccatc ttggcgagtt
    18181 ggtcgaattg ctcctgttgc agcgtcacca tgtcgggggc ggtgtcgatg atgatatcta
    18241 cgtccatttc cgcgatgctg ttcgcgactt gtggcacgag ctgtccggtc gtcgggtcca
    18301 tcgcccagcc ctgaaactgg ttgatgccga tgaactgcgg cgcttccgtt tcctcggtaa
    18361 cgcgaatcca gcgttcctcg gtccagaact gcttcatccg tgcccacatc gcgcgatagc
    18421 aacggatcgt ccaatcccgc aggctgtcgt agatcggcgc aagctcggcc atgccggcat
    18481 tctgttgagc catgatcgcc ctgcccgact gctggccggt caactgcccc aagagcgaag
    18541 cgttcggccc cagcttgtcg atttcttcct tgctctcggt cagcaacgag aactgcgcgg
    18601 caatatcccc atcgcggttc accacctcga acggcttcat cccgccttcg cgggcgccct
    18661 ccatcacgtc cgggtcaacc tcaaccacgc catcgggttt cgccaactcg cgctgcaccg
    18721 tgcgagcgtc aaccgcgccc ttggcgatta ccacctgccg attgaacagg tcttgcagga
    18781 tgcgcgagcg gcgggcgttg atttcgtcct gcatcgagat gagcgagcgg acgacgccga
    18841 aacggctgtt cttgcgatcc acgtagcccg tcatcaggat gatcgggcat gcggttttgc
    18901 cgtcctcgtc cagatacggc gattcctgat gcaggatcgt cccgccgccg gtgaaaacgc
    18961 agagatacca gacgccgcgc tgacggtaat acatctgggc cacgcggacg cgcttctgct
    19021 ttacgtccgc ccaggtaaac gcctgatcct cgggccggtc gtcgtagctg ttgccaacgc
    19081 cctccatggt ggcttgcagc agatcctcaa ggctctctgc ctcgttgccg tcctgcggct
    19141 gataatcacc ctcataaagc tcaagcgcct gatccagcgt catccagcgc atcacgccca
    19201 ggaatgtggc atccgagaag tccttttccc ggctgtaggg gtcgaaaaag atatcctccc
    19261 agcgcagccg attgattgcc acttccagca ggccgcgccg ttcttccacg acgacctcaa
    19321 cgccgccgta tccctcaacc aacaggtttt cgaacgcctc ggaccgcttg gcgtcaaagc
    19381 gcgtgatatc gtcaacaaac accaacgcct tggtggcaat atcagccgcc tgctcatcgc
    19441 cgggcgcgcg tgggaacgca cgcggatcgg tgcggccgtt ctgctcgatc ccgatcatcg
    19501 catcgatctt gcgctggatt cggttgttga cgatcagcgg tgtccggcgc ttggcgtatt
    19561 cggctttctg ggccgctgta agctggtgtc cgctgtaata gtcccggtcg cgctcggaca
    19621 gattgcggtc aggctcggtc aggtctgacg cgcgctgcac catggttttc agggcggcaa
    19681 gttcaagcat caaagcacct tccatgcatc ttcgtcatgc tcgacctcgc gccggcgata
    19741 gtctggcggc tcggctggcg gctgcaccgt tgacgcttcc cgctttggcc gacgcaccgg
    19801 catctctttg acggcgaggt agccaatcgc atcgcacgga tggtcaaagc cgctctcttt
    19861 gtccggctcg ccggttttcg ggttgtaagc ctgctgttcc agcgctgcgg ccagtgtcgg
    19921 gcaggtgcga ctgttgacgt gtagcctcgc gctttcaaac gcgtggttca cgctgacgat
    19981 gcggtcgcgc accgccgggt tgcttgggtt caccacgacc ttgaaacccg cctctttcag
    20041 caggataaga tcggatcgcg atgcatcaac ggtcttgcgg ctcttgcccg aggcatctgg
    20101 atagatgcgg atcggatggc ccgcaaacct ttcacgtagc acccggatca gttcaggcgt
    20161 gtccagcact ccggcaagtt cctgcgccac atggaagcca tcgacgcgcc gaacggcaat
    20221 ggcgctgaac atctggccca cgttgaaatc ctggccgatg taaagctgtt cgccctcgcg
    20281 gatcgtctct ccagtttcgc atcgcacccg atcatagctg ctgtagaccg tgccgctggt
    20341 caggttgacg aattgcccct cgatataggc gtcgatcaat tgcgccgggt agctggaccg
    20401 caagccgtcg atgtagtctg ccggcaagaa cgggttcgaa taggtcggcg cccgatagat
    20461 ccggtaatct ggcgttgcgt tgacgaccca gcggtcatgc gtgaagcgga agccctcggg
    20521 cgtcgtgtag gcgctggccc tgttcaacgc atccggccgg tctttcagaa cctgccgatt
    20581 ccgggcgatg atctggttcc atgccgtgcg cgcatgctcg gtcttgagcg tgtcaagctc
    20641 gtcggcatgc gcccggaacg tctcatagcc cacgatccgc tcgggcgtgt ccatcgtgcg
    20701 aaagatgaag tcgccaaagc cgggatggct ggtatagacc gccttgtctt gcgagtgcca
    20761 tttgtggcga atgccatgct cgtgcagctt tagctcgatc cgcgtcacgt tgaccagctt
    20821 gagcaagtca taggtaggcg cgtagatgcc gatcagcgcg gatgcggaat gcgctgcatc
    20881 cgcgatagcc cgctgcgcca gcgtttccga tttgcccgaa ccgaagccgc cgacgaaagc
    20941 gggatactta gcctcgctga cgaagaagtc agcctgcggc cgcgtcagtg tcgcttgcag
    21001 gcgcacttgc aacccgaatg tcgaatccgg tgatcggcgt catgctgccg tcgctggacg
    21061 aatgatccac ttcctggcgg ggcttgccat agccgcgatc cagcagcgca ttgcttgccg
    21121 caacccgcgc gctgtgcggg gcatcgctgt ctcgcatcac ctcggccaag gtgcgcagag
    21181 cgtcctcgcc atagtcctgc gcaagctcgg tgatgctggc cttgcgttcc gccgtcgcac
    21241 gattgcgggc gccagcagga cgaccagcgc cggggcgctt gcctccgtgc tttgcagcca
    21301 tcttgatttc ctcttgattt accggggatc cacccacagt cccgccgcct gcatggcgat
    21361 gagggaagcg gcgaggatga tggcgagaag gatgagcatg gggtgcctca tgtggaaaac
    21421 cccgccattg ctgacggggc tgtctgcgaa ccgtagtgcg cagggggaaa ctgacggtgg
    21481 cagctacccc accggccacg ctctgaacgt ggactttcga gcaatattga atttcttgat
    21541 attgctccaa gtccggatgc ttgcggcgat caacccgcgc agagccgggg acatgagcgt
    21601 gggccttcca cccacccgga tgcctcgtcc gcgcccaaac gcgcggcttt gcatgtgggg
    21661 ttcggcatct tccccgggta ttcatgcgcg ggtctctccc cgcctgtcac gcgattcttt
    21721 ggtcggccga agccccacag caggaaccca tcgtcaagac tgctcaacgt gagcgcgtcc
    21781 gtgagattgt cacccgtcag ggctacccac cttcgttcac gcgcgccgcg ctcaggtgat
    21841 gtaacagttc ttcggacgca ccctgtttcg cagtttgggc ctgtcagatc cgtgcagtta
    21901 catcaccaaa gagcggacat tataaaggat tgtgctgacc cgagttttta acggatcatc
    21961 tccggccagc accgcggcac cgcaggataa ggccaattcg cggttgacac tggcatatcc
    22021 tgcggaacga atcaagaccc aaccgcacgg cgaaccgcca aagggtcaag ctttacagac
    22081 acaacgcggc ccataagctc catgtcggca ttgatgaccg ggaacaggtc ttgcgccttc
    22141 tggaccagcg ccgtgaaccg ggcgatttca ccggcaagcg gcccctctcg gatttccagc
    22201 agatcccccg gcatgaacgc ggcatagtca gcgatggcct tgcggttgcc ttcgatccgc
    22261 ttggcctcct ggtatttggc gtccaccctg tcccgcagcg tgccgaactg acgaaccgct
    22321 gcggatgaca accaatggaa cgtgccgccg aggaacctga cctgcgacag gtggcgcatc
    22381 tgctgggcgg tcgggcgcag ccagatgtag ttgtgcagcg ccgggtattc gtgcggctcg
    22441 gccgtgcgct gcttgccccg tcgctcgaac tggattcgcg tgccgcgcca atggtcgatc
    22501 ccgaagcggg ccagatcgtc catcgctacg aactccttgc ccgtgagggc gaagccgaga
    22561 aggtcttgct gggtcatgcg tcgccctttt cctctttccg ctcaaatagc gtgacacggc
    22621 tgttcatcgg catgcgcacc acaatctccc tctcaggcag ccagccacgg cgccggcaat
    22681 accagctgac caacgcaacc aatccattgc cgatcaccac cgcgacggtg accacgccta
    22741 tcaacgtgac cagcatccaa gccattatca ccgcattgtc actcatcctg ccaccttcct
    22801 tcgttgatcg ccttgaggcg catgtggtcc cgttgctttc tcgcgcggcg atccgcttgt
    22861 cgggccgctt tggcctcgtc gcgtgagacc ccggattttt gcgccgtgac gggcttcctg
    22921 cgctcggggg tgtcgtgggt cggaaaatca gccatgcgcg gcgtcctcgg ggaaataatc
    22981 cgccaccttg cccatgagcg cggtgaacag cgccaagcgt tcggcatccg tgcggcaccg
    23041 ggcgctcatg cgcagagcat cgcgagcggc tgcctcgatc tccttccggc gctggccgac
    23101 catggagcgg tggcggtcga gatgcgcagt cattgatcac cttccgggcg cttgcgatat
    23161 ctgcgctcga tgcggcgggg atgatcccac cagcgccagc cgtgggcacg catctgctcg
    23221 cggatgaccc cgctgccgat gccgagggcg gcggcgatct tgggcgtggt ccagccttct
    23281 gccgagcggg ccagtgccca tgcgatgcgc tcgtcgcgga tctcctgcgg ggtgtagcgc
    23341 gtcatgcggc cgcgcaggtg ggacggggcg gtcagggtca ttctgctgcc tccatcatgg
    23401 cgggcatggc atcgaccatg gcgatccgct cgccgatcca ctccgcgcag ttcacagccc
    23461 agctattgcc gagggccttg tagcgggggc cgtcagggca ttggtcagcg ggcttcttgc
    23521 gccacgggat cgccgtgaaa tcatccggga aacccatcag ccgctcgcac tcgcgcgggg
    23581 tcaggcggcg gacggcccat ggttgtgcga catagctgcg actagaccca cccgaggcgg
    23641 cgcggatgtt tgccgtgtca tgcggccctt ccggcatggc gccgccatct cgcccgcgca
    23701 tgtcgaacgc gactgcctgc gtcgtggatc gcgcttccag cgtgtagctt gcatcatcat
    23761 cacggaaacc agcgccatcg ggacctgcgt tggggttctc gcagatcgcg cgctcttgga
    23821 tcgctatcgc ggtcgtgtgc ttgaccgaca ggctgggcga aaggttctcg gcagaggcgt
    23881 gctgcgtccc gctcatttcc gcggggaact ccaccagcac aaggttctgc cgaccggtcc
    23941 cgtcttcgct ggcgtcaaac ccctcaccgc gcagagtatt agcgaccgcg accagcgtct
    24001 ccgtctccgc atcgaggctt tgttgcgcgc tggcggtcag gcagtatccg acatcgccgg
    24061 agttggcgca gatcagccct ccgtcacagt cgaaatccgt cccgaggccg ccgcctccaa
    24121 ggctccgcgc agggatggtg ggagagactt gccccgtttc tcggcgcggc gcaggatgcc
    24181 ctgacaggct ctcttggtca aaaagaaccg ctgcggcacg tcgccagtct ccaagatatc
    24241 cgacaaccca cacacgacgg cgccgttgtg ggactgcgaa cgggaagcgg cgtgttctgg
    24301 tgtgctgagc gtcaagcacc cggtaggcga ccccgtaggc gtcatcaatc cctgagataa
    24361 tgccgctgtt cgaccatccg cctgccggca cgtcgatttt ctggcccgtg aggtcgccca
    24421 gaaatcgcgc aaagtctcgt ccgccgttgc tggacaggac gccggggacg ttctcccaaa
    24481 ccagccagtc gggccgatac cgtgcagcga tttcaacaaa tgtgagggtg agttgccctc
    24541 ttgcgccagc catgccgagg cgctgtccgg cgacggagta atcctgacag ggcgttcctc
    24601 cgcaaagaag gtcaattggt tcatcgggcc attcctcgaa tttggtcatg tcgccccaat
    24661 tcgggacatc gggatagtgg tgagccagaa ccgcactggg aaacggctcg atttcgctga
    24721 acgcgaccgg ggcccagccg agcggatgcc aggcctgcgt tgcagcctcg atgccgctac
    24781 aaacggacag gtaacgcatc acgcggccct cctgtctgct tgcatgaggg cggccatgaa
    24841 cctgtccttg agcgatgcct tggcgttggg atgggcccag cggttgaact ggctgacgct
    24901 gatgccgagc cattttgcag cctcgacgcg cgagcggaac tcgtgcgggc cgatccgggt
    24961 aaccttggcg gcgttctggc agcgcgggcg ggactgaccg gagccaaggc gggacagatc
    25021 gccgtgggtg tcgagatgat aagccacggt cctgcgggtg acgccgtggg cgcgggcggc
    25081 ggcgcggatc gacgggtgca gcgtgtcgga tgcgtcgagg gtgggggtca tgcggcacct
    25141 ttgcggacag cgtgaataac gctggtgtga tcccggccca tgacgcggcc aatctcggca
    25201 aacgacacgc cggcatcgtg ggcgacgcgc atcgccagat ggcgggcagc gacgatccgg
    25261 gggcggcggt cgtggcccat gatggcaccg accgggacgc cggattgcgc agacacgtcg
    25321 cggatggcgc gaaggacggc agcacggccc ggctgggcgg cgatggcgcg ggcctcggtg
    25381 atctgcgccg gggtcattct gcggcctcga tgcccgcgac ggtcttgacg gccagcggat
    25441 tgcggacgcc catctctgcg aggatggctt tgcggcggtc ctcggtgatg cgctctttcg
    25501 gcggcgtggc gggttcggcc atggcggcgg cgacgaccgg cgcgttgcgc ttgccccatg
    25561 cggcgttcag gatggctagg atgtggccgg ggttcggctt gcggttcggg aactcggccc
    25621 ggtgcttgcg cagcgccgcc cggacactct cgaccggcca cggctccatc tcgtcgcacc
    25681 agtcagcgag gattgccgca gccatggcgt cgggcatgtc gtcccgccag tagccgcgca
    25741 gaacgacctc aaccgaagcc gaaatcgccc cgcgatggcg cgcgatttcg gacggctgca
    25801 tcgaggatac gtccaaagcg gtcagaggcg gcagcttcgc ggttatcgcg ggaaggctgg
    25861 tgattttgct ggggagattg ctcacgggga cctccgggaa tgatggctag ggacgaggat
    25921 gcttcgtctt cccagcgttt gttgttgagg taagtggatg gatggatgtc gttcagccgg
    25981 ggattggcag cacgccaagt tgcgcaccac gcaacggcgc gatctgtcgc cagcttccgg
    26041 cgctcgggcg aaagcttaga ccaagctcgc tttgcggtat ccttggcgtt ctttgccaga
    26101 ggccaggttg cccagaattc atcgaatgaa ggcgcacgcg cgacaacact ctctgacggt
    26161 tcaatggtgg ttcttgatgg tttgggtgaa cgtggttcgg gggttttgcg aacgtcgttc
    26221 aggggggtgg tgcccgtcgt tcgggggtga acgtcgttca ggggtgaacg tggttcgggg
    26281 gtggcggtga cgatatagac gtttgcaccg ccctgccccg ctgcgggaac gaccctcaca
    26341 aatccctttt caatgaggcg ggagataacc ttctggacgc cgcgatcaga cagctttgtg
    26401 cgcttggcca agcggcccac ggaagggtag cagcggccag cgtcgtcggc atgatcggca
    26461 agcgccatca gcaccaagca ttcgctgctg tcgatgcctt cgatctccca gacggcggac
    26521 atgaccttga tgctcattcc gagatcgctt ccgggtaatc catcgtgatg ccgcgcgtgc
    26581 gccggaattc gcgccagcgg tttacagcgg ccatcatttc atcgggggtg aggaagccga
    26641 tgctgtcagc aacctctttg acatagaccc cgcattttat cgccagaacg gacagttcac
    26701 cgccgtccac tacaatctcc gagtccagca ctgtgcagtc gggcaggaag tcctcgacca
    26761 tgaggcttac ttgctcatac agcgcggcac ccaaggcgtt atcggccttg ctttcctcaa
    26821 cagcgaagaa ctcacgcatt tcagaaacgc gtttatctgc aagggactgg tgaacgttcc
    26881 gctctaattc atggcagtct ggcgaatagt attccgccac cacttcaaag ggggtgggaa
    26941 cccctgtctg ccaaagttca tcacaccgct gctgaacaga gcgggtcgtc ttgccgatct
    27001 tcaacaggcc gggcatcgac gggtttttca ggatgtaaac gtaaccctta ctcatgctga
    27061 aacctccggc attgccggca gaacggttat ggccgtccct tccgcctcac cccaaagctt
    27121 gcgaatgagg ctgatggcga cttggctgtc gtcggcccaa gcaaccctgt tcaagccgtc
    27181 tttgaccgcc ttaaggatgt tatcgccgtc gggcttttgg gtgtggtatg tgccaatagc
    27241 ttcctgacgc cgcttcctcg accaactggc ggccggggtg aacgtaacgg tgacctcaat
    27301 gcttaccggg cctgaaagcg gctccgcaaa caggggcaga gcaatcgccg ccacctttcc
    27361 ctcaaacgat gcgttctctg ccgggttgac cgtcatcgcc cggcccagcc ttttgttgta
    27421 gaagcttcgc gcacgctttt ttgcgaacgg cttgccgggg atgaaaaacg tggtcatggc
    27481 ccgcctcaca ccatcccgag ggcggagcga tacatgtcca gaatggcctc ttcctcggcc
    27541 agttcgtcac ggtcgcgctt acgctgggcg acaatggccc gcatggcctt ggtgctgtag
    27601 ccccggccct tcgcctcggc gtaggcttcc ttgatctggg cgcagatatc ggctttctcg
    27661 gcttccagat gctcgatgcg ctcgatgaat tggcgcagtt cttcggcagc gacgcccatg
    27721 gcttcgtcgg tcattggatg ttctccgggt cagatgaggg tttgttggcg aggatctgat
    27781 gcagccgcag gtatcgctgc gccgccgcct tgttgcggtt gctcacgcgc acggcgcggg
    27841 ctgtcaggtc cggtgtggta ggtttcgagc catcgggctt cagcttcggc gctatggtcg
    27901 cggcaagccc agatcgagcc tcggtcgcgg ctgccatcag gcggccgaaa accgaacggc
    27961 gcaaaagccc cgcatcgtcc gcagacatgc tgccttggtg gctttgcgtt ggccgcgcta
    28021 tcatacttag gcgcccggct tgaggacgaa cgactgcggt tcgccatcga acaaccccct
    28081 gtcggcaggc tccagttcat cgcgcagctt cgcgaaggtg ttgcgcggca cagtcttgcc
    28141 cgccgccttg agcgcgtaga acgtgccggc cttgctttcc ggctccgaaa ccttggtgac
    28201 catgatgcgg tcgccagcgg tcagcgccga acgaacggcg ttaatcccga taggcatggg
    28261 gtgtcctttc gattggggag gtgtgtccct gacggcgcgt cggatcagcc atttccgcta
    28321 agcccttgac ggatcggcga tgcattcgca tgtagcgaac tatgatccca agacgacacg
    28381 gtgacagcgc cgtcggtggc gcgctcaatt ttcaaggcaa ggacgcggct cggggattta
    28441 tccccgccgg ccaactcgct catataccct ctggaaatgc caagagtggc ggcgaactcg
    28501 gattgccgga tgcctctgct ttggaggtat tgcatgagat tggacatacc gcagaagttg
    28561 gcacattgcg aacttctatg caagcaaaag ttcgcacaga gcgattagcc tcgccctgcg
    28621 aaaactggca tcatgcgaac atgggactcc gtattcgcat ccttcgaaaa caacacggct
    28681 tgaccggcga acagctggcc gagatcgtcg gcataaccaa gggctacgtc tcggaaattg
    28741 agaccgggaa gaagacccca ggggcgtctt taatgatgcg gtttgcctcg gccctaaagt
    28801 gcgaggtcta tgaactctac gaagggaccg aggaggagca gaaggacgct gccctgcgcg
    28861 accacatgga ggtcatggct caactccctg acgacgagcg caatgcgatc cagaaggccg
    28921 ctcttgggct tttagccaag caatcctgat catgttcagg atcactgctt ggttttcctc
    28981 tcttaactgc ctgacaacca cttcgaactc ttccttgcca agcatccctc atccctccat
    29041 cccaaccgaa acgaaacaag aacatctaac cggcaaattt tcgccaatac cagccttgac
    29101 ctacccgccg cgcaccaaag cggtggacga atctgggggt atctgaatga ccgaggacgc
    29161 cgagcgcgaa gacgccgatc aagtcacagc cgctgcgcgt gaggttctag ggctgctgcg
    29221 gtggcaggtc atcagtcgca gcccggtgga gatgaagacg ctgcccttcc tgctgctgga
    29281 ggcggccgag gaacgccacc gccaaggcga ctacggcgcc gagcggttgc tgtgcgagtg
    29341 ggcggatatg ctgcgggatt gggagaagta ggcccggctg ctggatgcgt gggcggagag
    29401 gctgggggag aagttgggga aggtgagtga ggggtgaggg aatgaccgac aaggacaggc
    29461 catgactaac gaagatcgaa tttcagaaat tgacgatctc aaatcgcgcg tgagcaagct
    29521 tgagctaacc gcctccaagc taaggctgat aaattcggag atcataagtg cggtctacga
    29581 tagcattcta ttgtccctgc atgtgcgtat gatctcagcg gccacggcca caaagagttc
    29641 tgaagaacgc atcgaacaca ccgcactgtt tgacgagacg ctagacgatg ttcgcgcaac
    29701 ccttaaacgt gcattggagt tggtgggcga tgagtgagcg cgcatccgca gttgggcttt
    29761 acgacaaatt tgagaaaaag ctgaaagaag ccgagcttcg aatagatgcc ttgaaagaac
    29821 ctggcggcgg gggcacatct aatggcatgg aacctgcgtc gaaagaatat gtggacttga
    29881 agcttgaagc ggccatgggt cgtatcgagg gaaagcttgc gtccatgcct tcgaccgcag
    29941 ccatgatcgc cactgggttt acctccgctg tcggcgttat cggcatactc ttggcggcac
    30001 ttgcttttgg cggtgaccgc tttgatggcg gcgtcggatt ggcggatcaa cggcaggaac
    30061 agttgcagcg tgacgcggca caggacgcca tcctcaagcg cctagacgct cttctcgccg
    30121 cgcaacccac accggcgccc caagcacccg aaagccccag cgagtgaccc gatagcggca
    30181 accaaagccc tgcactagct gaacgtcttt cccgatccag atcaccctgc cccctcgccc
    30241 gcccgaatca ggcgggcttt ttcatgcgcc gagatccgag tcccggctgg ggcaggatag
    30301 catgggtgga gggatggggg caaaatagtt ctctatttgc gaactttgat cttgaaatga
    30361 agttcgcaat atgccaactt cctctcatac ccggtgcgac gcaggtgcca tcgggaccca
    30421 cccacagaga ggatgaagcc ctgtcatgtt tgaccattcc gcgccctccc ccgccccgaa
    30481 aggcatgttc gccctgatgt gtctggctga cgagatcgac cgcgatctgg gccgcagcat
    30541 cgcctcaatc gcgaccgatc tgcatctggg actggtcgtg ctgtccgaac cctcgccccg
    30601 gcgcatcacg ctggatcgcg ctgaatggga ggtgctccag tgagcctccc ccgctacacc
    30661 accgttgccg ccgccgtcgc ctttgagggt ccgatccgcg actttctccg cgtcatccag
    30721 aacgacgacg ccacccgcga caccgccctt tccgaatggc tcaagcagac cgtcaacgcg
    30781 ctgccgggca ttattgatgg agccgtagaa tgagccgcat caacctgcca ttcgccatca
    30841 ccttcggctt catgatctgc ctgactttgg cagtttggac gctggcaatc cgcgagatga
    30901 tcgacattgc caccgagcgc ccgtccgcat gtttcgccat gaccgcgagc gattgcgccg
    30961 cgcttgccga gaggggctgg tgacatggct cgcctctctt atgacccaaa cgcctacaac
    31021 cctgacatat acgaggctgg acgcgacgac cgccccaccg tcccgatcga cgtggacgcc
    31081 ttcaacgccg agcaagacca catcgccctg atccgggcgc aggtcgaggc cgaatacacc
    31141 cgcgtcaacg gcccgtcgat cttcgcagag gtagccgccc attgcgaccg ctactgccct
    31201 gtatgtcgcg gcaagggctt catcggctcg cccggtgaga tggtccagtg cgatcagtgc
    31261 atgggaaccg gtgccgaaag cttcgtcatc acccggcagg agagggcagc atgatgttgg
    31321 ccccgttcga actggccccg ccccccgatt tcttcgcgga ctgctgcgaa tgcggcgccc
    31381 cgttcggcga cccgacgcag gacccggaga cagtttggca ggacgcagcc gcgccgcatt
    31441 tgtgccggca ttgcgcccag atgatcgagg acgagcaatg aaccgcgcct ccaccctcgc
    31501 ccgtgagacg ctggcagagg ccgcgcaata ccggcccggc ggcttggccc gcaaagccct
    31561 gcttcgcgca gcgtggcatc tggcccagat gggggtcggt atcgccgcct gcgattggga
    31621 cgacgagccg cccgccgatt tcgggcctga ctatttcaac gacaaccgga gggccgcata
    31681 atggctatca gggtcacgac cgccaatgac gtgatcgagg tcaagaacct ctgcttcacg
    31741 atctacagcc agcccggctt gggaaaaacc agcctcgcat tcaccgcctc aaagcctctg
    31801 ctgctggact tcgacaaggg cgcctatcgc gccgtggacc gcaaggacgt ggtgcaggtc
    31861 gaaagctggc aggatgtggc aggtatcatc gccgccgatg tggcgtccta tgacacgatc
    31921 atcatcgaca cggtcggcaa ggcgctggac gctctggcgc aggacattat ccgcaccaac
    31981 tcccgtttgt ctcacggcgg cgcgctgagc cagcagggct ggggtcaact tggtgttcgc
    32041 ttctcggcct tcctcaaact gctgcgcggc tttggcaagg acgtgatcct gattgcccac
    32101 atggacgagc agaaagacgg cgacatgatc aaggagcggc tgaaaatctc gggcggttcc
    32161 aaggatctgg tgctgaccga cagcgacgtg attgcgcgaa tatcggtcct taaccgctcc
    32221 cgacacctgc ttttctcgcc cacggatacc gcgttcggga aagaccctgc tggcatcggg
    32281 gaaatgccgg tgccggatgc gtccagcccc gaatatgccg attgcctcgc gaacattatc
    32341 gcccggatca agggcggcct gaacgctttg tccgaggctc aagcatcggc aaaggcagag
    32401 gttgactggt tctcggagca tctcccaaag atgaccggag cggatcatat caacggcgtt
    32461 ctggaccggg cgaagaaatc cgggtctgcc gcaatccgca atctgctcgg cgcgcgcgtc
    32521 cgcgaactcg gactgatcct tgatcgggag cgcggtcaat acctggaccc ccagcaacac
    32581 aatgatgagg cggcataatg gctgacttga accgcgtttc ccttctcggc cgtctcggcg
    32641 ccgaccctga aatccgtcag acccagagcg gggagaaggt cgcaaccttc cgcatcgcca
    32701 cgggcgaaca gtggaaggac aagaacaccg gcgagaagaa agagcgaacc gaatggcaca
    32761 cggttgtcgc ttgggggccg ctggcccaga tcgcagaaaa gtatttggcg aaaggcaagc
    32821 gcgtctatgc ggagggtccg cagcgcaccc gcaagtggca ggaccagagc ggcaacgacc
    32881 gctattcgac cgaggtcgtt ctgtctggct ttggcgcacg ccttgacgtg atcgactggc
    32941 cggagggcgg cggcgcggcg cgcggtcagg aggaaagcta cggtggcgac aacctgcccc
    33001 cgagccgtcc tgattttgac gacgatatcc cattttgagg ccagccaatg accgccctgt
    33061 ccaaatcccg caccgagcaa cggatcgctg acgagattca cgccgtcatg catctgtatc
    33121 ccagcaaggc caacgacgcg gatttcatct gcgcgaccgt ggccgaggcg ctggaccgcg
    33181 ccgaaaagga cgtgcgcaag gtctggagcc agcgtttcca tatcggcggg gtgtgctgat
    33241 gccggtgatc tacctgcttg gggacagtca gcgcgcctat gccgccgaag cgatccggca
    33301 ggcgccgcag ttttcgaccg tctctatcct cgcaccgacc cggaccccgc cgcagaacaa
    33361 gaagctatgg gccatgctgc gcgatgtagc gcaggccaag ccagaggggc ggctttgggt
    33421 gcctgacaca tggaaggccg cgttcatgca ctcgtccggg catcagtgcc agttcgccga
    33481 gggcttggac ggaagcggcc cgttcccggt cggctatcgg tcatcgcacc tgactgtgca
    33541 gcaaatgcgc gatctgatcg aggtcatcta tgaatacggc gcgcgccacg ctgtgcagtg
    33601 ggccgagaca gaaaggagcg gtttcgcatg atccccgcat cccgccttgt cgaagaagcc
    33661 aacccggcct gcgcacaatg ccatggcaaa gagcggtttg agacgccgca actggcatgg
    33721 gcggtctggc aaaagatgcc gcgccggtcg atccggcagg tgtatcgctg cgagcaatgc
    33781 ggcggctggc atatcggtga ggtgcggtca tgaccttcct cgcccgcctc aagggtccga
    33841 tgggtcagaa gatcggaaac ggcaaaaccc gccgtgacca caagaccaag gccgagaaag
    33901 accacatggc cgcagtcgcc cacctgccct gcctcatatg cgggtgctgg ccggtcgagg
    33961 tccaccacga aggtaagcca cgcagcaata tgcgcgtcct gcccctctgt ccgcgccatc
    34021 atcgccggga atacggacct ggcgcctacc actattcacg ccgcgccttt tacgccgcgc
    34081 acgggacaag caaggaattg ctggcccgcg tggaccggat gattgcgcaa aacgacgacc
    34141 aaatcctggg cgactggttc tgaccggccc tagcgcaaaa ggagcgcaca gcatgcagtt
    34201 tgaaatcaaa tcccgctgga ccggctccgt tatcttcacg gctgaaatcg aggcggaaga
    34261 aaacaccagc accagcatca aactcggctt ggcggtgaaa gttgcagtta aagcccgtgc
    34321 cgacctgggc ggtgcctacc tgcgcggtgc cgacctgcgc gatgccgacc tgcgcggtgc
    34381 ctacctgcgc gatgcctacc tgggcgatgc cgacctgcgc ggtgcctacc tgcgcggtgc
    34441 cgacctgcgc gatgccgacc tgcgcggtgc ctacctgcgc gatgcctacc tgggcgatgc
    34501 cgacctgcgc ggtgcctacc tgcgcgatgc ctacctgggc gatgccgacc tgcgcggtgc
    34561 ctacctgcgc ggtgccgacc tgcgcgatgc ctacctgggc gatgccgacc tgcgcgatgc
    34621 ctacctgggc gatgccgacc tgcgcggtgc ctacctgcgc gatgccgacc tgcgcgatgc
    34681 ctacctgggc ggtgccgacc tgaatggcac ttgtggcctc aatgactgga tcaagagcat
    34741 ccaggtcgag gactggccga tcagctacac ctcggatgtc atgcagatcg gctgccagcg
    34801 gcattcgttc gatgcgtggc gcaatttcag cgatgcggaa atccgcgcga tggatggacg
    34861 gagggcgctg gatttctggc gcaaatggaa aaactggatc ttccagacca tcgagatggc
    34921 ccctgctcag cctaccaaag cggccgatcc tgttgagacg gaggccgcag aatgaccccc
    34981 atcgacacgg cagatctgga acggctcgac gacatcctgc gcgacccgct ttccgggttg
    35041 acctgggata accgcatcat ggcggcagac gcgatccgcg agttgctgaa cttgcgtgtt
    35101 cctcggttcg atggcgatgc ggctgaaaag gccgaagtca attgccattg cgacaggctg
    35161 cacccctccg acctctgcgc ctcgggccgg caggtgcggg cgaccgatgc cgcctgcgaa
    35221 gcactcgcga gggcttacga ccgggaggac gccgcccagc gaggcgagcc ggacccctgg
    35281 tccatcggca tcgaggaaga gccagaatgg gtggcaggcc gtatcgcctg cgcacgggct
    35341 ggtctcgccg ccctgacgcc tgcgcccgac gccgcgcagg agcaatgtgc aaaaaatgca
    35401 aattgctcgg cccaccagct ggacatgggc gacggtcgca tcctgaccag cgagacgccg
    35461 atcccggagc tgatccgggc gcccgacgcc gcgcagacgg aggcggtgcc gccaatgccg
    35521 agcgagatga ggtatgtccc gaccatcacg actgaccgca caacccaccc cgccgcgcct
    35581 gcaccgggga tcgcggaggc ggtaaccagg agcgcgcttg atgcctgccg gatcatcgac
    35641 gcggccgtgc tggaaggcca tgacagtgtc agtgacctga tctgtcatct gcttgaggcc
    35701 gtcgaaccgg cccgcgccgc tctgcgcgcc ctcgccaatg gagagagcca tgactgatgc
    35761 acaaatcacc ccggaggcgg tggagcggtt cgatcctccg agggatggaa actggacgcc
    35821 tctagcgatg cgcgtcgatg ttaccgggcg ctacgttcga gcttatgatt acgatatgct
    35881 cgcccagcag aacgccgcgc tgaaagccga ggtggagcgg ttgaccgtag cccacgacac
    35941 agtatgcggc gctcttgcga cggcgattgc tcgcgccgag aaagccgaag cccaagccgt
    36001 cgccattgag gcccaaacag ccgtcatgct gaataaggcc gcctcacgga tggacgaggg
    36061 gtttagctat aacgcgggga actgcgtccg cggcctgatc tcagacgacg ccaaggccgc
    36121 gctggcacgt gtcgtgcagg aggccgtgct ggccgagcgg caggcgtgtg ctgatgctgc
    36181 gcaccgcgca ctgtggccgc tgaaccagca gtccgactgg accgattatg cacacacgat
    36241 ggcaggagcg gcggatagtg cgcgtgaagc catcctcgcc cgcgcggagc ccaaccatga
    36301 ctgaccacga caaggcccgc gatacggtgg agcaactgcg gctgcaaagg aacaccgacg
    36361 agatggagcg ccatgaaatc atcaacgcgg attttgaggg cgcttacaac tggctgattg
    36421 ctgactgtcg cgcagccgcc gaccagctat cagcctgcgt cgagcggtgc gagaggctag
    36481 aggcggagaa ggctgcaatc gggcacgctg tctatatact tggcgagacc ggcaaggccg
    36541 agatcttgcg cttgtctgcg atcatcgagg caatcgctca tcgccacgag gacgtgtcaa
    36601 aagctggcgg atcggtagcc tacgcccgcg ccgccctgtc cagcacgggg gagaaggggt
    36661 gatggcttat ttggaaggtg atctcgcccc attcaagacg atcaaagatc gccgggcact
    36721 cgtcggcaaa aacatccgat acctgcggca ttgcgacatc gacaggtcag gtcggggcta
    36781 tttgtttccc cgaacgggaa aggtggtcgg cgtggaacgt aggacgctca ttctggacac
    36841 cacctacgta gagacgagcg accttgttga agtcgtggtg atccccccgg ccagcgacgg
    36901 gagggaatga tgaaccgatg gctgtcattt ccttgcgctt gcgcttttgc aaagagcgtt
    36961 ggggacaaaa accctttcca tttcccgcgc gtcggaatgg ccgacaacgt gctttatcgc
    37021 gggaattgga tcatcgagca tcgtctgacc gggcagcaag cggtcattgt ccgtccagga
    37081 gccggggtgc tccatgccga ggctgacaaa tgctgctttg attttttcga ccagtcgtta
    37141 ccgcctccgg ccagcgacgg gagggcgtga gggatggccg acgaactcaa atgcgaaggc
    37201 tgcgggaagc ccaccaccgg caggtgctgg accgattgcg gcatgagcct atgcggggcg
    37261 ccgctttgtg gcgactgccg gcatgtcgat gagaaatatg gctggcgaca tgagccgcgt
    37321 tccgcccgcc gcacagcaca gggaggcggg gaatgatagc cgaccgctac atcagcaaag
    37381 gcgggcgcac cgccgattat ggccgagccg agttcgccgc cgatctgcac acggcggtga
    37441 cgttcctgtg ctgggcgcag gatgatggcg cctattacgc cggccgcacc gcgcaggatg
    37501 cgttcaaggc gatgtgccgg atgttggaca tggacagcgt agctctgcgc aagatcgcga
    37561 tgggtgagcc atgaccggcc gcaccgcaca gagggaggcg tagatgggga ggccatacac
    37621 ccccgacatg ctggcagatc gctggggcgt ctcgggtgag acggtgcgcc atctgatccg
    37681 caccggcaag ttgccagctt tccgcgtcgg ccgcatgctg cggatcacgc atgatactgt
    37741 ggaggcttac gaatgcggga ttatcggatc ggccgtctca aaggacgatt tgtcgtcatc
    37801 tggaacgacg acgatggagg cagacggcgt tatcgccttg aggcacacac ggcaaaggaa
    37861 gccgagcgtg aagcgcgtga cctgatccta aaggccaacg cgcccaaggc cggcatcttg
    37921 gtttcggaga tatgggacgc ctacacgcgt gaggttgagg gacggcggca ggcggcgaag
    37981 atgcggcagg taggcaagaa cgtcctgcca gatttcggcc acctgtcggc cagccagatc
    38041 accgccgagg attgccgcag cttcattgcc aagcgccgcc gggctggccg caaggatggc
    38101 acgatcagga cagaccttgg ttgcctgcgc acctgcctgt cttgggcgga gaaaagccgc
    38161 ttgatccaat cctccccgcg catcgaaatg ccgcacacac cgcagcctcg ggaccgatac
    38221 ctgacgcgcg acgaggttga gaggctattg gccgcagcat ccgcaccgca cattcgtctg
    38281 gcaattctac tgatggtcac taccgccggc cggatcggcg cgctcctgga tctgacatgg
    38341 gatcgggtgg acctcgcgcg ccgagtaatc aagctggcgc cgaacgacct ggggccacgg
    38401 aagggccggg ccacggtgcc gatcaacgac agtctgatgg ctgccctgca aactgcgaag
    38461 ctatcgggcg tctcggatta tgtcattgaa tggggcgggc ggaaggtcgg ttcgatcaag
    38521 accggattca acgccgccgt gaagcgcgct gggatcgctc attgcacccg gcacgatctg
    38581 cgcaggactg cgggccggtt catggccgag gcgggcgttc ccattgagga aattgcggaa
    38641 tacctgggcc actcgaaccc caacatcacg cgggcaacct atgcccgatt cagcccccag
    38701 cacctgcgga aagcggctgg cgcccttgag attcgacctg tcgtttcggt tcgacaaact
    38761 aaagggcata ccctataacg cctgataact acctgaaatt tatggtgacc ccggcaggac
    38821 ttgaacctgc aacctgcccc ttaggagggg
//
