# Supplementary material for: Characterization of the virome of Paracoccus spp. (Alphaproteobacteria) by combined in silico and in vivo approaches
Source: Sci Rep. 2019 May 27;9:7899. doi: 10.1038/s41598-019-44460-4 (PMC6536676; doi:10.1038/s41598-019-44460-4)
Supplement: Supplementary file 2 — Supplementary Dataset 1 [file 41598_2019_44460_MOESM2_ESM.zip › vB_PpaP_PD15.gbk]

LOCUS       NZ_KI912520            47580 bp    DNA              UNK 01-JAN-1980
DEFINITION  Paracoccus pantotrophus J46 genomic scaffold
            ParpaDRAFT_scaffold_4.5, whole genome shotgun sequence.
ACCESSION   NZ_KI912520
VERSION     NZ_KI912520.1
KEYWORDS    .
SOURCE      .
  ORGANISM  .
            .
FEATURES             Location/Qualifiers
     repeat_region   1..23
                     /note="putative attachment site in ompR gene resulting in
                     shorter version of encoded protein - 21/22 nt repeat"
     gene            complement(45..674)
                     /locus_tag="pd15_p01"
     CDS             complement(45..674)
                     /note="hypothetical protein"
                     /product="hypothetical protein"
                     /locus_tag="pd15_p01"
     gene            complement(671..1657)
                     /locus_tag="pd15_p02"
                     /locus_tag="L633_RS0122810"
     CDS             complement(671..1657)
                     /note="Integrase based on COG0582 and C-terminal catalytic
                     domain of Lambda integrase, a tyrosine-based site-specific
                     recombinase based on cd00800"
                     /COG="COG0582"
                     /product="phage site-specific tyrosine integrase"
                     /protein_id="WP_028711038.1"
                     /locus_tag="pd15_p02"
                     /locus_tag="L633_RS0122810"
     gene            complement(1654..1818)
                     /locus_tag="pd15_p03"
     CDS             complement(1654..1818)
                     /note="hypothetical protein"
                     /product="hypothetical protein"
                     /locus_tag="pd15_p03"
     gene            complement(1819..1986)
                     /locus_tag="pd15_p04"
                     /locus_tag="L633_RS25525"
     CDS             complement(1819..1986)
                     /note="hypothetical protein"
                     /product="hypothetical protein"
                     /locus_tag="pd15_p04"
                     /locus_tag="L633_RS25525"
                     /protein_id="WP_036765967.1"
     gene            complement(1979..2233)
                     /locus_tag="pd15_p05"
     CDS             complement(1979..2233)
                     /note="hypothetical protein"
                     /product="hypothetical protein"
                     /locus_tag="pd15_p05"
     gene            complement(2230..2388)
                     /locus_tag="pd15_p06"
     CDS             complement(2230..2388)
                     /note="hypothetical protein"
                     /product="hypothetical protein"
                     /locus_tag="pd15_p06"
     gene            complement(2385..2690)
                     /locus_tag="pd15_p07"
                     /locus_tag="L633_RS25530"
     CDS             complement(2385..2690)
                     /note="hypothetical protein"
                     /product="hypothetical protein"
                     /locus_tag="pd15_p07"
                     /locus_tag="L633_RS25530"
                     /protein_id="WP_051419876.1"
     gene            complement(2687..2869)
                     /locus_tag="pd15_p08"
     CDS             complement(2687..2869)
                     /note="hypothetical protein"
                     /product="hypothetical protein"
                     /locus_tag="pd15_p08"
     gene            complement(2866..3546)
                     /locus_tag="pd15_p09"
                     /locus_tag="L633_RS0122835"
     CDS             complement(2866..3546)
                     /note="Possible nuclease of RNase H fold, RuvC/YqgF family
                     based on COG2433 (e-3)"
                     /product="hypothetical protein"
                     /locus_tag="pd15_p09"
                     /locus_tag="L633_RS0122835"
                     /protein_id="WP_028711039.1"
     gene            complement(3539..4126)
                     /locus_tag="pd15_p10"
                     /locus_tag="L633_RS0122840"
     CDS             complement(3539..4126)
                     /note="hypothetical protein"
                     /product="hypothetical protein"
                     /locus_tag="pd15_p10"
                     /locus_tag="L633_RS0122840"
                     /protein_id="WP_028711040.1"
     gene            complement(4113..4442)
                     /locus_tag="pd15_p11"
                     /locus_tag="L633_RS0122845"
     CDS             complement(4113..4442)
                     /note="hypothetical protein"
                     /product="hypothetical protein"
                     /locus_tag="pd15_p11"
                     /locus_tag="L633_RS0122845"
                     /protein_id="WP_028711041.1"
     gene            complement(4575..5237)
                     /locus_tag="pd15_p12"
                     /locus_tag="L633_RS25535"
     CDS             complement(4575..5237)
                     /note="Uncharacterized protein YjbI, contains pentapeptide
                     repeats based on COG1357, secreted protein PipB based on
                     PRK15197"
                     /COG="COG1357"
                     /product="pentapetide repeat protein"
                     /locus_tag="pd15_p12"
     gene            complement(5265..5618)
                     /locus_tag="pd15_p13"
                     /locus_tag="L633_RS25540"
     CDS             complement(5265..5618)
                     /note="recombination enhancement RecA-dependent nuclease
                     based on few BLAST hits to Vibrio phages and pfam16786
                     (e-7)"
                     /product="recombination enhancement RecA-dependent
                     nuclease"
                     /locus_tag="pd15_p13"
                     /locus_tag="L633_RS25540"
                     /protein_id="WP_036765970.1"
     gene            complement(5615..6070)
                     /locus_tag="pd15_p14"
                     /locus_tag="L633_RS0122860"
     CDS             complement(5615..6070)
                     /note="hypothetical protein"
                     /product="hypothetical protein"
                     /locus_tag="pd15_p14"
                     /locus_tag="L633_RS0122860"
                     /protein_id="WP_028711042.1"
     gene            complement(6070..6276)
                     /locus_tag="pd15_p15"
                     /locus_tag="L633_RS0122865"
     CDS             complement(6070..6276)
                     /note="hypothetical protein"
                     /product="hypothetical protein"
                     /locus_tag="pd15_p15"
                     /locus_tag="L633_RS0122865"
                     /protein_id="WP_028711043.1"
     gene            complement(6273..6464)
                     /locus_tag="pd15_p16"
                     /locus_tag="L633_RS0122870"
     CDS             complement(6273..6464)
                     /note="hypothetical protein"
                     /product="hypothetical protein"
                     /locus_tag="pd15_p16"
                     /locus_tag="L633_RS0122870"
                     /protein_id="WP_028711044.1"
     gene            complement(6464..7162)
                     /locus_tag="pd15_p17"
                     /locus_tag="L633_RS0122875"
     CDS             complement(6464..7162)
                     /note="hypothetical protein; single BLAST hit to RTX
                     toxin"
                     /product="hypothetical protein"
                     /locus_tag="pd15_p17"
                     /locus_tag="L633_RS0122875"
                     /protein_id="WP_028711045.1"
     gene            complement(7171..7971)
                     /locus_tag="pd15_p18"
                     /locus_tag="L633_RS25550"
     CDS             complement(7171..7971)
                     /note="ERF superfamily; The DNA single-strand annealing
                     proteins (SSAPs), such as RecT based on pfam04404 (e-21)"
                     /product="DNA single-stranded annealing protein"
                     /locus_tag="pd15_p18"
                     /locus_tag="L633_RS25550"
                     /protein_id="WP_051419878.1"
     gene            complement(7981..8322)
                     /locus_tag="pd15_p19"
                     /locus_tag="L633_RS0122885"
     CDS             complement(7981..8322)
                     /note="hypothetical protein"
                     /product="hypothetical protein"
                     /locus_tag="pd15_p19"
                     /locus_tag="L633_RS0122885"
                     /protein_id="WP_028711046.1"
     gene            complement(8319..8852)
                     /locus_tag="pd15_p20"
                     /locus_tag="L633_RS0122890"
     CDS             complement(8319..8852)
                     /note="hypothetical protein"
                     /product="hypothetical protein"
                     /locus_tag="pd15_p20"
                     /locus_tag="L633_RS0122890"
                     /protein_id="WP_028711047.1"
     gene            complement(8864..8977)
                     /locus_tag="pd15_p21"
     CDS             complement(8864..8977)
                     /note="hypothetical protein"
                     /product="hypothetical protein"
                     /locus_tag="pd15_p21"
     gene            complement(8977..9150)
                     /locus_tag="pd15_p22"
     CDS             complement(8977..9150)
                     /note="hypothetical protein"
                     /product="hypothetical protein"
                     /locus_tag="pd15_p22"
     gene            complement(9147..9452)
                     /locus_tag="pd15_p23"
                     /locus_tag="L633_RS0122905"
     CDS             complement(9147..9452)
                     /note="hypothetical protein"
                     /product="hypothetical protein"
                     /locus_tag="pd15_p23"
                     /locus_tag="L633_RS0122905"
                     /protein_id="WP_028711048.1"
     gene            complement(9449..9736)
                     /locus_tag="pd15_p24"
                     /locus_tag="L633_RS0122910"
     CDS             complement(9449..9736)
                     /note="hypothetical protein"
                     /product="hypothetical protein"
                     /locus_tag="pd15_p24"
                     /locus_tag="L633_RS0122910"
                     /protein_id="WP_036765972.1"
     gene            complement(9745..10062)
                     /locus_tag="pd15_p25"
     CDS             complement(9745..10062)
                     /note="hypothetical protein"
                     /product="hypothetical protein"
                     /locus_tag="pd15_p25"
     gene            complement(10104..10325)
                     /locus_tag="pd15_p26"
     CDS             complement(10104..10325)
                     /note="hypothetical protein"
                     /product="hypothetical protein"
                     /locus_tag="pd15_p26"
     gene            complement(10357..10761)
                     /locus_tag="pd15_p27"
     CDS             complement(10357..10761)
                     /note="hypothetical protein"
                     /product="hypothetical protein"
                     /locus_tag="pd15_p27"
     gene            complement(11021..11368)
                     /locus_tag="pd15_p28"
                     /locus_tag="L633_RS0122920"
     CDS             complement(11021..11368)
                     /note="Protein of unknown function (DUF3467) based on
                     pfam11950"
                     /product="hypothetical protein"
                     /locus_tag="pd15_p28"
                     /locus_tag="L633_RS0122920"
                     /protein_id="WP_028711050.1"
     gene            complement(11620..12207)
                     /locus_tag="pd15_p29"
                     /locus_tag="L633_RS25555"
     CDS             complement(11620..12207)
                     /note="Transcriptional regulator, contains XRE-family HTH
                     domain based on COG1396"
                     /COG="COG1396"
                     /product="putative phage repressor protein"
                     /locus_tag="pd15_p29"
                     /locus_tag="L633_RS25555"
                     /protein_id="WP_051419880.1"
     gene            complement(12279..12584)
                     /locus_tag="pd15_p30"
                     /locus_tag="L633_RS25560"
     CDS             complement(12279..12584)
                     /note="hypothetical protein"
                     /product="hypothetical protein"
                     /locus_tag="pd15_p30"
                     /locus_tag="L633_RS25560"
                     /protein_id="WP_036765974.1"
     gene            12747..12926
                     /locus_tag="pd15_p31"
                     /locus_tag="L633_RS0122940"
     CDS             12747..12926
                     /note="hypothetical protein"
                     /product="hypothetical protein"
                     /locus_tag="pd15_p31"
                     /locus_tag="L633_RS0122940"
     gene            12923..13177
                     /locus_tag="pd15_p32"
     CDS             12923..13177
                     /note="hypothetical protein"
                     /product="hypothetical protein"
                     /locus_tag="pd15_p32"
     gene            13179..13547
                     /locus_tag="pd15_p33"
                     /locus_tag="L633_RS25565"
     CDS             13179..13547
                     /note="quite a lot of BLAST hits to endodeoxyribonuclease
                     RusA"
                     /product="endodeoxyribonuclease RusA"
                     /locus_tag="pd15_p33"
                     /locus_tag="L633_RS25565"
                     /protein_id="WP_051419882.1"
     gene            13544..14302
                     /locus_tag="pd15_p34"
     CDS             13544..14302
                     /note="Helix-turn-helix domain based on pfam13730 (e-14)"
                     /product="helix-turn-helix domain containing protein"
                     /locus_tag="pd15_p34"
     gene            14352..14924
                     /locus_tag="pd15_p35"
                     /locus_tag="L633_RS0122950"
     CDS             14352..14924
                     /note="hypothetical protein"
                     /product="hypothetical protein"
                     /locus_tag="pd15_p35"
                     /locus_tag="L633_RS0122950"
                     /protein_id="WP_028711052.1"
     gene            14921..15190
                     /locus_tag="pd15_p36"
                     /locus_tag="L633_RS25570"
     CDS             14921..15190
                     /note="Chromosomal replication initiation ATPase DnaA
                     based on COG0593, C-terminal domain of bacterial DnaA
                     proteins based on cd06571"
                     /product="putative phage replication initiation ATPase
                     DnaA"
                     /locus_tag="pd15_p36"
                     /locus_tag="L633_RS25570"
                     /protein_id="WP_051419884.1"
     gene            15187..15495
                     /locus_tag="pd15_p37"
                     /locus_tag="L633_RS0122960"
     CDS             15187..15495
                     /note="hypothetical protein"
                     /product="hypothetical protein"
                     /locus_tag="pd15_p37"
                     /locus_tag="L633_RS0122960"
                     /protein_id="WP_028711053.1"
     gene            15492..16835
                     /locus_tag="pd15_p38"
                     /locus_tag="L633_RS0122965"
     CDS             15492..16835
                     /product="N4-cytosine or N6-adenine DNA methyltransferase"
                     /locus_tag="pd15_p38"
                     /locus_tag="L633_RS0122965"
                     /protein_id="WP_028711054.1"
     gene            16832..17224
                     /locus_tag="pd15_p39"
                     /locus_tag="L633_RS0122970"
     CDS             16832..17224
                     /note="Helix-turn-helix based on pfam01381 (e-3)"
                     /product="putative DNA-binding protein"
                     /locus_tag="pd15_p39"
                     /locus_tag="L633_RS0122970"
                     /protein_id="WP_036765977.1"
     gene            17217..17396
                     /locus_tag="pd15_p40"
                     /locus_tag="L633_RS25575"
     CDS             17217..17396
                     /note="hypothetical protein"
                     /product="hypothetical protein"
                     /locus_tag="pd15_p40"
                     /locus_tag="L633_RS25575"
                     /protein_id="WP_036765979.1"
     gene            17431..17973
                     /locus_tag="pd15_p41"
                     /locus_tag="L633_RS0122975"
     CDS             17431..17973
                     /note="hypothetical protein"
                     /product="hypothetical protein"
                     /locus_tag="pd15_p41"
                     /locus_tag="L633_RS0122975"
                     /protein_id="WP_036765981.1"
     gene            18811..19212
                     /locus_tag="pd15_p42"
                     /locus_tag="L633_RS25580"
     CDS             18811..19212
                     /note="putative phage terminase small subunit"
                     /product="putative phage terminase small subunit"
                     /locus_tag="pd15_p42"
                     /locus_tag="L633_RS25580"
                     /protein_id="WP_051419886.1"
     gene            19209..20558
                     /locus_tag="pd15_p43"
                     /locus_tag="L633_RS25585"
     CDS             19209..20558
                     /note="Terminase-like family based on pfam03237 (e-6)"
                     /product="phage terminase large subunit"
                     /locus_tag="pd15_p43"
                     /locus_tag="L633_RS25585"
                     /protein_id="WP_051419888.1"
     gene            20560..22878
                     /locus_tag="pd15_p44"
                     /locus_tag="L633_RS0122995"
     CDS             20560..22878
                     /note="Uncharacterized conserved protein, contains DUF3084
                     domain based on COG4372, chromosome segregation protein
                     SMC, common bacterial type based on TIGR02168 (both e-6)
                     and putative phage portal protein baed on BLAST hits ro
                     Brucella phages"
                     /product="putative phage portal protein"
                     /locus_tag="pd15_p44"
                     /locus_tag="L633_RS0122995"
                     /protein_id="WP_051419890.1"
     gene            22947..23507
                     /locus_tag="pd15_p45"
     CDS             22947..23507
                     /note="putative NHN endonuclease based on pHA00280 and HNH
                     endonuclease based on pfam13392"
                     /product="putative HNH endonuclease"
                     /locus_tag="pd15_p45"
     gene            23588..23794
                     /locus_tag="pd15_p46"
                     /locus_tag="L633_RS0123005"
     CDS             23588..23794
                     /note="hypothetical protein"
                     /product="hypothetical protein"
                     /locus_tag="pd15_p46"
                     /locus_tag="L633_RS0123005"
                     /protein_id="WP_028711059.1"
     gene            23794..24099
                     /locus_tag="pd15_p47"
                     /locus_tag="L633_RS0123010"
     CDS             23794..24099
                     /note="hypothetical protein"
                     /product="hypothetical protein"
                     /locus_tag="pd15_p47"
                     /locus_tag="L633_RS0123010"
                     /protein_id="WP_028711060.1"
     gene            24125..25270
                     /locus_tag="pd15_p48"
                     /locus_tag="L633_RS0123015"
     CDS             24125..25270
                     /note="MAEBL; Provisional based on PTZ00121 (e-6);
                     putative phage structural protein"
                     /product="hypothetical protein"
                     /locus_tag="pd15_p48"
                     /locus_tag="L633_RS0123015"
                     /protein_id="WP_028711061.1"
     gene            25281..26300
                     /locus_tag="pd15_p49"
                     /locus_tag="L633_RS0123020"
     CDS             25281..26300
                     /note="phage major capsid protein based on BLAST hits"
                     /product="phage major capsid protein"
                     /locus_tag="pd15_p49"
                     /locus_tag="L633_RS0123020"
                     /protein_id="WP_028711062.1"
     gene            26395..26949
                     /locus_tag="pd15_p50"
     CDS             26395..26949
                     /note="HNH endonuclease based on pfam13392"
                     /product="HNH endonuclease"
                     /locus_tag="pd15_p50"
     gene            26971..27270
                     /locus_tag="pd15_p51"
                     /locus_tag="L633_RS0123030"
     CDS             26971..27270
                     /note="hypothetical protein"
                     /product="hypothetical protein"
                     /locus_tag="pd15_p51"
                     /locus_tag="L633_RS0123030"
                     /protein_id="WP_028711064.1"
     gene            27329..27973
                     /locus_tag="pd15_p52"
                     /locus_tag="L633_RS0123035"
     CDS             27329..27973
                     /note="RecB family nuclease, putative, TM0160 family based
                     on TIGR03491 (e-4)"
                     /product="hypothetical protein"
                     /locus_tag="pd15_p52"
                     /locus_tag="L633_RS0123035"
                     /protein_id="WP_028711065.1"
     gene            27976..28662
                     /locus_tag="pd15_p53"
                     /locus_tag="L633_RS25595"
     CDS             27976..28662
                     /note="hypothetical protein"
                     /product="hypothetical protein"
                     /locus_tag="pd15_p53"
                     /locus_tag="L633_RS25595"
                     /protein_id="WP_051419892.1"
     gene            28659..30254
                     /locus_tag="pd15_p54"
                     /locus_tag="L633_RS0123045"
     CDS             28659..30254
                     /note="hypothetical protein, putative phage structural
                     protein"
                     /product="hypothetical protein"
                     /locus_tag="pd15_p54"
                     /locus_tag="L633_RS0123045"
                     /protein_id="WP_028711066.1"
     gene            30251..30634
                     /locus_tag="pd15_p55"
                     /locus_tag="L633_RS0123050"
     CDS             30251..30634
                     /note="N-acetyltransferase based on BLAST hits"
                     /product="N-acetyltransferase"
                     /locus_tag="pd15_p55"
                     /locus_tag="L633_RS0123050"
     gene            30687..31658
                     /locus_tag="pd15_p56"
                     /locus_tag="L633_RS0123055"
     CDS             30687..31658
                     /note="putative phage structural protein"
                     /product="hypothetical protein"
                     /locus_tag="pd15_p56"
                     /locus_tag="L633_RS0123055"
                     /protein_id="WP_028711068.1"
     gene            31663..33573
                     /locus_tag="pd15_p57"
                     /locus_tag="L633_RS25865"
     CDS             31663..33573
                     /note="putative phage peptidoglycan hydrolase protein"
                     /product="putative phage peptidoglycan hydrolase protein"
                     /locus_tag="pd15_p57"
                     /locus_tag="L633_RS25865"
                     /protein_id="WP_028711069.1"
     gene            33570..35099
                     /locus_tag="pd15_p58"
                     /locus_tag="L633_RS0123065"
     CDS             33570..35099
                     /note="putative phage structural protein"
                     /product="hypothetical protein"
                     /locus_tag="pd15_p58"
                     /locus_tag="L633_RS0123065"
                     /protein_id="WP_028711070.1"
     gene            complement(35256..35612)
                     /locus_tag="pd15_p59"
                     /locus_tag="L633_RS0123070"
     CDS             complement(35256..35612)
                     /note="hypothetical protein"
                     /product="hypothetical protein"
                     /locus_tag="pd15_p59"
                     /locus_tag="L633_RS0123070"
                     /protein_id="WP_036765984.1"
     gene            35692..36726
                     /locus_tag="pd15_p60"
                     /locus_tag="L633_RS25605"
     CDS             35692..36726
                     /note="putative phage tail protein"
                     /product="putative phage tail protein"
                     /locus_tag="pd15_p60"
                     /locus_tag="L633_RS25605"
                     /protein_id="WP_036765987.1"
     gene            36726..36917
                     /locus_tag="pd15_p61"
                     /locus_tag="L633_RS0123080"
     CDS             36726..36917
                     /note="putative phage tail protein"
                     /product="putative phage tail protein"
                     /locus_tag="pd15_p61"
                     /locus_tag="L633_RS0123080"
                     /protein_id="WP_028711072.1"
     gene            36914..37087
                     /locus_tag="pd15_p62"
     CDS             36914..37087
                     /note="hypothetical protein"
                     /product="hypothetical protein"
                     /locus_tag="pd15_p62"
     gene            37099..39354
                     /locus_tag="pd15_p63"
                     /locus_tag="L633_RS0123090"
     CDS             37099..39354
                     /note="putative phage tail protein"
                     /product="putative phage tail protein"
                     /locus_tag="pd15_p63"
                     /locus_tag="L633_RS0123090"
                     /protein_id="WP_028711073.1"
     gene            39366..39635
                     /locus_tag="pd15_p64"
                     /locus_tag="L633_RS25610"
     CDS             39366..39635
                     /note="putative phage holin - TMHMM"
                     /product="putative phage holin"
                     /locus_tag="pd15_p64"
                     /locus_tag="L633_RS25610"
                     /protein_id="WP_036765989.1"
     gene            39638..40264
                     /locus_tag="pd15_p65"
                     /locus_tag="L633_RS0123100"
     CDS             39638..40264
                     /note="Lysozyme family protein based on COG3926 (e-54) and
                     Glycosyl hydrolase 108; This family acts as a lysozyme
                     (N-acetylmuramidase), EC:3.2.1.17 based on pfam05838"
                     /COG="COG3926"
                     /product="phage N-acetylmuramidase"
                     /locus_tag="pd15_p65"
                     /locus_tag="L633_RS0123100"
                     /protein_id="WP_028711075.1"
     gene            40267..40464
                     /locus_tag="pd15_p66"
                     /locus_tag="L633_RS0123105"
     CDS             40267..40464
                     /note="hypothetical protein, putative holin based on 2
                     transmembrane helices"
                     /product="hypothetical protein"
                     /locus_tag="pd15_p66"
                     /locus_tag="L633_RS0123105"
                     /protein_id="WP_036765992.1"
     gene            40526..40735
                     /locus_tag="pd15_p67"
                     /locus_tag="L633_RS0123110"
     CDS             40526..40735
                     /note="hypothetical protein, putative holin based on 1
                     transmembrane helices"
                     /product="hypothetical protein"
                     /locus_tag="pd15_p67"
                     /locus_tag="L633_RS0123110"
                     /protein_id="WP_028711077.1"
     gene            40743..40871
                     /locus_tag="pd15_p68"
     CDS             40743..40871
                     /note="hypothetical protein"
                     /product="hypothetical protein"
                     /locus_tag="pd15_p68"
     gene            complement(41478..41843)
                     /locus_tag="pd15_p69"
                     /locus_tag="L633_RS0123115"
     CDS             complement(41478..41843)
                     /note="hypothetical protein"
                     /product="hypothetical protein"
                     /locus_tag="pd15_p69"
                     /locus_tag="L633_RS0123115"
                     /protein_id="WP_028711078.1"
     gene            complement(41840..42019)
                     /locus_tag="pd15_p70"
                     /locus_tag="L633_RS0123120"
     CDS             complement(41840..42019)
                     /note="Enoyl acyl carrier protein (ACP) reductase (ENR),
                     divergent SDR based on cd05372 (e-3)"
                     /product="hypothetical protein"
                     /locus_tag="pd15_p70"
                     /locus_tag="L633_RS0123120"
                     /protein_id="WP_028711079.1"
     gene            complement(42003..42221)
                     /locus_tag="pd15_p71"
     CDS             complement(42003..42221)
                     /note="restriction alleviation protein, Lar family bsaed
                     on TIGR03655"
                     /product="restriction alleviation protein, Lar family"
                     /locus_tag="pd15_p71"
     gene            complement(42218..42406)
                     /locus_tag="pd15_p72"
                     /locus_tag="L633_RS0123130"
     CDS             complement(42218..42406)
                     /note="hypothetical protein"
                     /product="hypothetical protein"
                     /locus_tag="pd15_p72"
                     /locus_tag="L633_RS0123130"
                     /protein_id="WP_028711080.1"
BASE COUNT     8122 a  12942 c  13412 g   8071 t
ORIGIN
        1 gttcctgaac catctttacg gcgaagtaac tcattgatat agctttaata tccagattgc
       61 gcaatgtgtg tttccatggt cgttgcaacg ttctccttcc gttcagctct tgccttccag
      121 tctttcgtga ccaccagacg gcagaattcc acgaactgct gatgggtcat atctcgcttt
      181 gagatgttgg cccctaatgt aactatctgg cagttttctg gggtgtagcc gccggctgaa
      241 tcccttcggt cgatgcttgc gccgaacgga tcggtgcggc cttggctttt cctcattggc
      301 atacctgtga gcgcgcacaa cccattttgt tctatatact tatctgcgcc ccaatagcga
      361 ggcaatgaat actcacgacc ggatcttttg gccctttgct gtgcaccgcg ctgaaggctg
      421 ccaaaatact gatccaattc gcccttggtc attccatgga cccctaggaa ttcgtaccct
      481 ctctcgtttt ttatagacgg catattgttt agggcggcga gatattcccg atcaaaatcg
      541 ggatcagcca agtcacacag cctcactcga tagaggccaa gctcaaagta aagataaccc
      601 tttttgccct tgcggtggac atatttggga agcccagact gtttattgaa tcgaatatca
      661 tccaagtctt tcatttcatc ctccgtgcgt tctgcgcctc tctggccttc gcgcgcatgt
      721 cggctttccg gctgtagtgg cgcgccattt gctcgctcga atggcccgtg attgccatca
      781 catgctcgat gctcatgccc ggcaggctgg caatttcagc ggcggcggaa tggcgcagag
      841 catgtatgtc ccaagccatg gcgtcgatct tgacccgcac ttccgtcacc agtttgtggg
      901 cgaacgagta gctgcacggc cggccgtttg gctgcgctat gattgtctcg ccctgtcgtg
      961 gcgtctgttc gaggatagcg gccagcccat cggtgaacgg cacgaagatg ccggctccgg
     1021 tcttctgctg ccgaacccag atcccgccgt cctcgatatc atcccagcgc attttcagca
     1081 catccccgat tcgctgtcct gtccccagca gcatctcgaa gatgagcaag ggcaggggcg
     1141 cggcctcccc tctgaaagcc tcgatcttgg tatccggcca aggctcgcgc ggtgggcgca
     1201 ggcccttgag cttttcgacc ccctcggccg ggttgcggtc cagccagccg atccgaacgc
     1261 catgcgccag cagcgtggat agggtgccga tcttgcggtt ggcgtcggtg ggcgtgtctc
     1321 gcagcgcgtc ccgcatctcg tagatatggg cggtgcgcag cgtggccgga tcgatgtggc
     1381 ccgcaacctc ttccagatag ccgaaatgcc gacgatagga tttcttggtg ttctgagcga
     1441 gcgcgggcca gcgttctgat tccatgtatt tctggatcag gcccttgatc gtgcgcttcg
     1501 gggcaggcgg ccggccccgc atcagcaggg catattctgc ggcaaactcg gccgttccag
     1561 gtgcagcata catccgctgg gtcttgcccc aacggcagaa gtagagatag ccccgcttcc
     1621 cctttgcata gacatatgcc ggcaaagacc gcttcacttc ttgcggctcc aattgatcag
     1681 gtcagcgggc agggcatcct tcggcgtctc gaatatcagt tcgatcttat cgccctcggc
     1741 cttggcgccg gccacgatat agccggcttc cttgctggcg atcagcatgc gcttgagcgt
     1801 ggtttccggc ctccccatct acgcctccct ctgtgcggcg cgcccatagg caaagtcgat
     1861 atgctcttcg accttatccc atgcgtcctg gatggccggg ctgccctctg cgcggatcgc
     1921 tttgcgcaac tcgttgatct gggcatacat cttggaaact ttgcggttgc cgtagcgctc
     1981 actcatcccc gcctccctgt ccaaatagcg gcatatcacc gccagcccgt ttcttcgttc
     2041 tcggctggta tccgtatcgc accagataat cccggcgcgc agcctgccac gccctttgcg
     2101 gccaactcat tattcgccac cacgatggac aggcggcatc gacaacgcgc tttctctcgg
     2161 acagcggcgt gtcatccggc aggcccttca cggcgtccgc gatgatcgcg gctgcttcct
     2221 ctcgccacgt cattccccgc ctccctgtcc ggtgcggcgg tcacacatgg acacgatcca
     2281 gcagacggat gcgccagtcg caaacgcaaa gccccaatcc gaccggtcga agatggctat
     2341 gttgatcagc gcgccgatcc agctacctat gacaaacatc gccatcaccc cttctccccc
     2401 gtgctggaca gggcggcgcg gcgggcggcg taaattcggc gcatttcggc atcaattgca
     2461 tcccgacatg acggcgcacc atgagctttt gaatcgtgca ggtcgacagc aaggtggtgg
     2521 cgctcggtca tcaggcggtt gacattgtgg ttcatcacca acgcccatcc gtagacagtt
     2581 cctgatctgg cattaagggc cgcattgcat tcgtccagaa agtcgagacg ggccttgtcc
     2641 gcctccaatg ccctgatcca ctcatccccc atttcccgcg tgtcggtcat ggcagaggct
     2701 cctgaatcgt tattactgtt ccgatggcgt acgtgtctgc cgccattcgt atttctgggc
     2761 ctaggtttac ccatccgtct cgcgagctga aaaagaaggc gggattgcca tcatcatcta
     2821 aacggacctc aacgatctct ggctcaccga aaacgaaatc cttgctcata ctatcgtctc
     2881 cattcctgcg aggactgcat cggcgcagtc gcacgggacg gttataggcg ctccccacgg
     2941 ctggacgccc ccgctatcac gaaggcccgt tccatggcat tccgggcagc atcctcgaat
     3001 gatttccgcc gcgcgcttca tcccctcacg caccttctcg cggccatagg cttcaagggc
     3061 ggctttggca tcggcggggg tcagggtgcg gatagccaat tgcgagacat acaccacgtc
     3121 attgacccca taggcgtcgt ccgggtcttt cagagtatag gttggctgtg cctttgatgc
     3181 cgtctcatat gcagccgcca cctgcgccag tgcctcgtcg cgttcggctt ccatctgacg
     3241 cgcggcctgc ttccatccgg ccagttcagc agcaagcgtc aggttgttgg agttgaccag
     3301 ttcgacggtg gacgttgctt catcccgccc cttaatcagc cgctcgattt cagctttaag
     3361 gttatttact tcgattgttt tgtcatatgc cttttcaaca tattggctac acttatcttt
     3421 cagccgctcg acctcggcgc gggcttcggc taggtcggaa tagcggacgt attgcccagc
     3481 aatgtcctgg cgcataggca acggtttcca gtcaagatcg cggggtgggt cgaaccgctc
     3541 aaccatttgc atcaccgcct ttcagggcgc gcagggccgc gacagcagcc tgatattcgg
     3601 gagtttcctc ggctttccag aagccagcat cgccgctatc agcgatctct ttgtaggctt
     3661 ccatcaggcc agacagcgcc tccgcgaccg tctcgctggg ctggggcggg tgggcaccac
     3721 agactgcgca cgggatattc gggtgtttcg ggttatcctc gcaggctacg caggtcggca
     3781 ccgcccctcc tgcgggctgc ggggctggcg tcagggcgca gaggtcggca acaatcagtt
     3841 ccgccgtccg catcaagtca tcctcctgcg cggacctaat gtcggcctcg gtgctagtga
     3901 cgccggacag gttttcccga atgatccggg cgatacgttt aggcgcagca tccatcatcg
     3961 cccgcacctg ctggcccgag gcgcagaggt cggcgcggag gtattctgtc gcattatccg
     4021 ggtccattcc gggttccggc gcagggtcat tgctccatgc ggtttcccca tcccagccta
     4081 tgtcagggat cagccaaatc cgttccggca tttcaggcgc gctcatcgca gcctccttcg
     4141 gcttcggggg aggcgggata cagcgtggct ttgacgctgg cgatccagtc ctccatctcg
     4201 cggatggcct cgacggcgtg agcgtcctcg ggcgcatcgg acatgcggtc tggattgccc
     4261 acgatgcgga tgctgttgcg cagcgcctcg ctttcgattg ccagcagatc gcagcccgcc
     4321 cgcagtaggg cgcgcattcc tgcctctgcc ttgcggtggg cgaggacttc gcggatcagg
     4381 gcggggacga gtgcgatggc gcgggcgttg gccgtcacca ctgacggagt cggcaatctc
     4441 atcgaggata tttcctgcga cgtggacgct atatgccatt ccccacgcgg ccccttgatc
     4501 ctcgctgtcc acagcccaag gccccggcgt gatgctcgcc gccagccgtt ccagttctgc
     4561 cgtgtcgatg ggggtcattc tgcggcctcc gtctcaacag gatcggccgc tttggtcggc
     4621 tgcgcggggg ccatctcgat agtctggaat atccagcttt tccattttcg ccaaaaggcc
     4681 agcgccttcc ggccatccat cgcgcggatt tccgcgtcgc tgaaattgcg ccacgcatcg
     4741 aacgtgtgcc gctggcagcc gatctgcatg acctctgagg tgtagctgat cggccagtcc
     4801 tcgatctgga tgttcttgat ccagtcgtta aggccgcaaa ctccattcag gttggcaccg
     4861 cgcaggtagg caccgcgcag gttggcaccg tgcaggctgg catcgcccag gttggcatcg
     4921 cgcaggtcgg caccgtgcag gtaggcaccg tgcaggctgg catcgcccag gttggcatcg
     4981 cgcaggtcgg caccgcgcag gttggcatcg cgcaggttgg caccgtgcag gtaggcaccg
     5041 tgcaggttgg catcgcgcag gtcggcaccg cgcaggttgg catcgcgcag gctggcaccg
     5101 cgcaggtcgg cacgggcctt caccgccacc ctcacggcca ggccgagttt gatgttggcg
     5161 ctggtgtttt cgtccgcctc tatttcagcc gtgaagataa cggcgccagt ccagcgggat
     5221 ttgatctcaa attgcatgtt gcgctccttt tgcgctaggg ccggtcagaa ccagtcgccc
     5281 aggatttggt cgtcgttttg cgcaatcatc ctgtccacgc gggccagcaa ttcctcgcta
     5341 gatccgtgtg cggcgtagaa agcgcgcgga gagtagtgat aggcgccagg gccgaattcg
     5401 cggcgatgat ggcgcgggca gagtgggagc agccgcatat tgctgcgcgg cttgccttcg
     5461 tgatggacct cgaccggcca gcagccgcag acgatgcagg gcagggcggc gactgcggcc
     5521 atatgttcgc gctcggcctt ggttttgtgg ctgcggcggg ttttgccgtt gccgaccctc
     5581 tgacccatcg gacccttgag gcgggcgagg aacgtcatac gaaaccttct tcccacttca
     5641 tggcttcggg gtcggtgagc cggatgccct tcgcgctcca ttctcgctgc atggcatcca
     5701 tgaacgccgt catctgcttg acggtcatca gccgcgtcac gggcagatcc aagacacgca
     5761 tcgcttccag cttcgccgcg taggacaagg gccggatcgt ggcgtcatag gactgccgga
     5821 acgcctcgtt ctccgcgcgc aggatcggaa cgccgatgcg caacttgcac tcggcccgga
     5881 cttcatcatg cgtttggtcg ccaagctggc gggcaatgtc ggtgaaccaa cgctgggcca
     5941 gtcggttttg caggtcagac cgtgcggccc cctgcgtgat cgtcacagtc agggggaagc
     6001 ggctgcgggc aaggatgaac cgcccgagcg ccggaacttc gtctggggat cggatcacgc
     6061 gggtagccat cagcccgcct cctgccgcat ggcttccagc accgggcgca ggtaaacccg
     6121 agcgtgctct atcgcctcgt cggaagcctg aaagccgagg atgtgcatgg cagcggcgtc
     6181 cagcagcagg tcgtcgccgc gatgccatcc gccttgctgc accgctttga tggcggcgcg
     6241 gcagacggtt tcggggatgg ggcgaagggc ggtcattggc cgacctcctt gacggagaac
     6301 agaaccgcct catgggtctg ctggcgcttc accgtcccgg cgcgccacat gcggcacaga
     6361 agccctttgg cctgcggaag cgtcatgccg gagcggcggg cgtaatcggt ggccgtcagc
     6421 gggatcggct ggccttggcg atagaagggg gcaagggcgt ccatcagaaa gcctcttttt
     6481 cttgccagac gcggacgcca ttgatcgccc tggtcttgtg gttgcggcgc acgtagtcct
     6541 cgatgaatgc cgtgacggca tcccggtcat tggtggctat gtcgtgcagg gcggcgcggt
     6601 ggtcctcgat ctggtatttc gtgaccgtgc gcaggccctt caccgtgtcc ttgctggctg
     6661 ctgcggcacg gcgctgcgct tcttcggctt cgcgctgcgc ctcggcggct gcgcgctgcg
     6721 cttcaatgtc agcggcgttc gcggcgcggg cagcttcttc ggcctcgcgc atcttgcggg
     6781 ccgcctcggc ccttgccgcg cgctcggccg cgtccttctc tgcggccagc ttcttcttga
     6841 atccgtcgac cagagagaca aggccgcttt cgatgcgctt ggcgtcgtca atgcttggct
     6901 tccagcgcgc gccctcggcc ttgtaggcgt catagagcgg ggctgtggcc gatttctgac
     6961 cggcctcaag gccgagtcgg aactcgcgca tcgccttgcg cagcgtatca acggccttca
     7021 tctggtcttc gttttcaacc ggcgttccgt ccagccagtt ctcggcctcc atccgttcgc
     7081 cctcgtattg ggcgcaaatc gcgtcgatgg ggtcaggggg attgtttgcg ccgatcacgg
     7141 cacgggggtt catgtcgttc atggcgggcc tcaatagggg atttctgatg cgtcgatcac
     7201 gtccggcttt ctggcgttga tcgtggcttg cagctttcgc atcagcggct cgaaactgtc
     7261 agcgggcagg tcgtgcagat gctcgatgcc tgcggctttg gtgatctggt cctcggacac
     7321 gccggcttca tccgcctttt cgcggatctg gacgaattgc tcctggctga tcgttttgac
     7381 ctcggccggg cgccgcatct ggttgtcagg gcgcggcgcg gcgctctgcg catcgtcgtc
     7441 aatctcggct gacaggccga gagccgcttt gagcgtgtag cgctgcaaat aggtgactgc
     7501 gcttccgaca gcctggaacg ggttcttgct gcccgagcca tccggcgcgc acgtcagcga
     7561 cgtttcctcg ctatgcccgt gcgcgtgagc gatgatgcag gtgacgcgga cgccgccatt
     7621 gccctgatcg gtgcggaacc gatacgacag gccgaactcc gacaggatcg ggtcgatcac
     7681 cttggcgatg ccggccagcg tctcatgctt gtagtgcgtc cgccccttgc ttgacgtgaa
     7741 atcaacggtg gcgtctttga caatcggcgg gatcttagac cgggccgctg ccagcgcagc
     7801 agcgaacgca acgcgggcgt tgtcccggtc gtggtcgcgc ttgagcgcca gcatccgttc
     7861 cagcttgtcc aggtcggcat cggggttcag caccagccgc tcgatcatgt tgatcatggg
     7921 gtcggccgga agatgcgcta cagacccatc atgctttgcg atagcgttca tgggatgctc
     7981 ctattccgct gccagatcgt ggcgcatgtc gcgcatctga tcggcgtatt cgtcggcgtc
     8041 gtcttgctcg gcggtctggc gccattcgat cagcgcaaga tcctcctgcc gcgcgacctc
     8101 atcttcgccc agcagcgcaa ccgcagtttc gcgggtctgc ttgcgaccgt cgaaggtcca
     8161 gctatccaga gagatgttgt tgacccactg gatggaccgc atcccgtagc ggtcgcggtg
     8221 gcgggaccag agggcgtcga tttcaaacag cgcctcggcc tcgacatagc cttctgcggc
     8281 gtccatggtc agggtgcctg tgtgatagtc gaaccggctc atttcctgca cccctttccc
     8341 tcaacgaaaa ccgggtggct cgccgggcag cgaacagtgg tctgctgctg gatgacgata
     8401 ttgcgcggga cgttgcggtc catgcgctgt aggtagcgca gcgccgcctc ggggccggcc
     8461 agagcggcaa cggcgcagac attgctggcc ttgctgctgc cagcagagac gccccagccg
     8521 aaggtttgca tgccagcggt gaagctgccc gagctatttg tgtcaccgaa gcagttcggg
     8581 aagccatagc cgttcagctg cggcgcaatc gcgctggaag cggaagcccg gctgcgggtc
     8641 tggttgttga cggtcacggc gctggacgcc tgcgacttgc tggtggcatt cccgcctgtc
     8701 acgtcgccgc gcggctgttc cggctgcgtc ggcgcccagc attggccctg ataaagctcc
     8761 gtgccgggcg ggcagaacca gccttcgtcg ctgatcgcat aggtgggccc agccagcatc
     8821 gtgaggccaa aggcgatggc gatgggtttc atggtgatgc tccttatacc cagccgctac
     8881 gatcagcccc gcggtcggcg gtgaaccagt caccgaagcg ggacagaggg cggcggaaaa
     8941 tgatgacggt ggcgatcatg gcgacggcgg aaagcatcag cgcgcctcca tcaaagcgga
     9001 acattcgtgg ctcgtgaggg cgaagcaatc ggcgggacgc tcagaggcaa tgtcgatgat
     9061 ttcgcggatc gccagcgccc agaccgccag cgtcaggcag atcaggaatc cgaaggtcac
     9121 ggcgaagggc cagttgatgc gatccatcat gcaggctccg aaatgcaggt gttgaagaaa
     9181 tccgccgctg ccgcgaacgc atcgccgccg accaggccct gggcgtatcc cgccatgtag
     9241 gcggacagca tcatcttgcg ttcttcggac tgcgggcggg tcgggatgta tccgacggcc
     9301 caatctgctc cggtctcgaa gctggacagg gcgcgcccat cttcaacgcc gcgatagacg
     9361 acagcggcaa catctcggca gacctcctcg acggctgggt ttgccaacgc gggggatgcc
     9421 gacagggcga ggatggcgat ggcgcggatc attgccggac ctcccgatac tcggcacgct
     9481 ccagcgtgat ggccgggcgc ttgggaatgg cgggcaggga cttcatctgc cagtcgcgct
     9541 tggcggaacg gaaccgctcg acgcgggaca agtcgcgaag gcacagatcg gcgatcaggc
     9601 cgggcgggac gggggatagc ggggcttgca tggcaggatg cttctccatc tcggggtggg
     9661 gccgggcact tgtgtcgccg gctgatgaga tgaagttggc atatggcgaa cttcgtttca
     9721 agcagaaagt tcgcaaatag cgaattattt tgcaggggag ttcgcaccca tgctatacct
     9781 accgtgccgg gactcggctc ctggcgcgga agaaggggtg tgattcgggg tggtagggga
     9841 aggcgcgaac cttcccccgg ctatcagaac ggccagaggc cgaagtgatg taagccgacc
     9901 gctatggccg acaggtctgc aagcagacca gtgaccagag caatcaccgt caggatgttc
     9961 cgcatgggaa tgcttcctaa gcgggcctga ccggtcaggc ggtaagaacc acccagtatt
    10021 tataccccgc ccttgcgagg cggcttggct tcgggtgagc gctcaccttc ggccggcgac
    10081 gggatgaggc ttatgaggcc ctttcatggc atcccgcctt cgcagccctg gatgggccac
    10141 ttaggggttc caccccctag cctagtcccc atggtgccag gcgcggcggg gatacgggct
    10201 gcatccagtc tggcatcttc cgcgccggag tcgagtcccg gtagccagcg ccgggctgcg
    10261 gcgcagcaaa aagccccgct cggggcgggg cgattcggat gatctggttc gggaaagacg
    10321 tgcagctagt gcaggggttc gggtgccgtt accgcgtcac tcgctggggt tttcgggcgc
    10381 ttggggtgtc gttgtggctt gcgcggcgag tagagcgtct acgctcttaa ggatttcgcc
    10441 caagatttcg tcttggcgcc gatctcgctc ttcctgcctt gatattaccg atgataccac
    10501 actgcttgcg gccatgccgc cgtcaaaccg atcaccgcta attgccagga cagcaagaac
    10561 caaccccgct actgcgacag tcgttgctgc ggcggctccc caaacaccct tccatgtgat
    10621 ggcatctgcc ttaatggcat caaccttaaa ttccagagat ttgatttcgt tcaaaacttt
    10681 atcaaagcgt gcatcgttct gcgcccgaac agcgtccatg ctgcggtcga tgtagtcttt
    10741 tggggaaatc tgatccgtca tcggttcaga gccacgccga tcagccgcag gtttactttg
    10801 cctagacgta tggctgaaat gcggattttt caagacagag cttgcgctct ggtggcttgc
    10861 gtgctgccgt ttgatggttt ctgagatctt tctcaggtat ggctcgtcag acgcggtgga
    10921 ttgcgggggt gcgctttcaa ccgttgaatc tgtagacgtg atcccaagga cccaaggtga
    10981 tttggtggtc ccgtgtgcta cgttctgcgc agacaagggg ttagctgtca tttccctctg
    11041 cctgcttttt ttgaagctcc atccatgggg tcgtgacttc gccgaacatg tcttcatacg
    11101 ctttgacatt gttttccagc agcttagcta agtctttggc tgcttgtatg ctcatgctga
    11161 cggcaccaac agacgtgcta gccagggtct caatgggggc cccgctgttg gatggaaacg
    11221 tcacaagagt tggagactgg aatatgatcg tcacgtcgct ggtgacgtgc gtaatgaagc
    11281 tgctggcgta gaaatgggga acatccacgc gcttcgtctt ggaggggtct cccacagtgg
    11341 cggacgattc tgcctgatct tctgacattt tcactcctaa tctccgcata actcacggtc
    11401 atggctatcc ttttcgacag taagaatcgc ccaaatcttt gatatgccgt gcgttaacgt
    11461 ttgttaacga caaatatcaa tcgcggcgcg cggattcttg cctaacatca agttcacgat
    11521 atgttcgcga gtcgagggag gtagcgatgc aactgagcga gttcgaggaa gtcgtaagga
    11581 gtcttccaga aggagatcag gccgcgatac tccaaatgat cagggctgct tggcgagaag
    11641 cccaagggcg gccttcacta tcgcattgcg attctcatcc tcaagctgag ccatgacccc
    11701 catgtgcgcc ttgagggcag cgtctttttg ctctgcgaga gtcccctcgt agagttcata
    11761 gacctcgcac ttgagagcgt cagcgaagcg catcatcagc ccggcaccag gagtcttctt
    11821 cccggtttcg atttcagaga tgtagccttt gctcacgccg accatatcgg cgagttgctc
    11881 gccggtaagg cccttgtctt tcctgagttc ttttatccga agtcccatgt tcgcatgatg
    11941 ccacctttct gcatggaagc ctaatcgctc cgtgcgaact ttcgcttgca taaaagttcg
    12001 cgatatgcca acttctcggc tatgtccaac cttagcgcat acctgaaaag cgccggcatc
    12061 aggcaggccg agcttgcctc tgttctcggc atctctcgcg gctacatgag cgaacttgct
    12121 agcggcgaca aatcccccag ccggactctt gccgtgaaaa ttgagcacgt cacgggcggg
    12181 gcggtcagtg tttcttcctg ggatcataat tcgctacatg cgaacgccac cccatcccgt
    12241 caacccctca agcggaaggg ggcgagggca tgaaggcgtc aacgcccgga caggcgcctg
    12301 tcgctatccc cgcattcggc gcagatccac gtctcaagct ggacgccgga ttgcgggtga
    12361 tgcccgtagg ccgtctgcgt cccggtcctt cgcatcgctc gcgccccgca agccttgcac
    12421 acttcgcccg gcgcccgccc cgtcagcgca gcgacctgtc cttcaaggtc ggcaatgcgc
    12481 ttttccgcag cctccatccg ctcagggatc gccttcaatg cgccccacag cggtatcttg
    12541 tcgaggattt tcagtatgtc tgagaacgag ggcgtcaaag ccatttccgg tgatgatcct
    12601 gctggcgaac tgctttgctg gatagtcgcg tcgatccccg attctgtcca gtcgttcgag
    12661 ttcgaccggg acgccaagaa cggatacttc gctcgcctac gcctcactca accccagcgt
    12721 gcaacatcag gcaagcgggg tgtggcatga gcggtcgccc cgatccgatc cgcgttgcaa
    12781 tcgtcaaggg cctgctggcc ggcctcggcg cagaggacat agccgttcgg ggcaagttcc
    12841 ggatcgctgc tgttcggtcg atcatcgacc agcaccgcaa gtccggcgtc ctcgcgtcca
    12901 tcatccagca ggcgagggca gcatgacatg gcaggcaccc cacacacctg tggccgatgc
    12961 ggcgccccgg cgccctacgg ctttggcccg cctctcggcc atcctgaccg gggccgtatc
    13021 tgggcctgcc gagaacacgt cgatgccgcc cgagagtggc accgggcaac gtatcacgcc
    13081 ggacctgaca gcaagagccg tccgggtctg caatcgcgat ccggcgctga tcgaacgcta
    13141 cctgcgcgtg catcggatcc tcggcaaggg agcctgatat gatgctcgcg cgtgtgcagc
    13201 ttccttggcc tccgtcagca accagcccga acgccagcgg gcaggggaaa tggcgcaaga
    13261 aggccggtgc cgccaagggc tacaagctgg cctgctgggc gctgtgcgag gccgagaaga
    13321 tccggcccgt cgatgcagtc gccgttgacg tgctggtgac gttctgcccg ccgtccaagc
    13381 gccgctatga cctcgataac gcgctggccc gagccaagca gggcctcgac gccgtggcag
    13441 aagccatcgc cgtcgatgac agccattggc gccgcatcac cttggagcgc ggagagccgt
    13501 gccgagacgg cgccgtaatc gtccacatca tggaggccga ggcatgagcg taaagatcat
    13561 gtccgctgtt tttgagagcg agacgcttgg gcccaccgaa cggctcatca tgctctctct
    13621 ggcagatcat gcagatgatg ccggtcgttg ctacccgtcc attgcgcgcc tgcgtcagag
    13681 gacgggactt agcgagcgag ccgttcaaag caatatccgc agcctgcaag ccgccggtta
    13741 catcaccatt attcccggtg cagggcaggg tgggtcgaac gtctacattg tgcgcccgac
    13801 ccccgcatca gatgcacccc cgcaggaaat gcacccccgc aggaaatgca ccaccccccc
    13861 gcaggaggtg cgcccgaccc ccgcagcaga tgcacccaaa ccgtcaagaa ccatcattga
    13921 accgtcagag tatattcctg cgcgcgatcc cgcatccatt ctctgcgatg tcgcatcgcc
    13981 tcgggctgtc aaaagcttcc tcgggtatcg gcgaaagatc cgaaagccgg tttccgagat
    14041 tgcggcagag cgcctcgcaa aaatcctgaa ccaaatcgcc agccaaggcg gaagcccaga
    14101 cgacgctcta ggcctagccg aagagaaggg ttggcagtcc atcaaagccg agtggtattt
    14161 caaggaaatc tgcaatgagc aatcttccat cttctccaca gcaaatcgcc caatggctcg
    14221 cggctcgcag cacggcggag gtaaaccgct cggtggcctc gtcggtgctt tcgtgcggag
    14281 tgaagctgca agaggacatt gactggcgcg gcagctacga acgggcggac ggaagcattg
    14341 tcccggctca ggtggttcgt cgcggctgga aagcgtcggc cctgtccgcc gagcagatcg
    14401 aggaagcgca gcgcaaggtt gcggcttcga tgacgccccc ggagggccgc cagattggcc
    14461 tgtggatcgc ggagctttcg gttatcaccg cccgacgcga ggatgcgccg gagatcgaag
    14521 agcttcgtat gcaggcctac agccagcgcc tcgccgggta tccggctgac gtggtgcggg
    14581 aggcgctgct ggttcggggc tggaagttct ttccggcatg ggccgagttg caggaggtct
    14641 gcgaccgcct cgttgcgggg cgccgtcaaa tcaaggacgc actggaccgt gccgccgccg
    14701 cgcaagctga acgtgaactg cgcgcccggg cgttgcccac cgagggaacg gttacgctca
    14761 cccacgaaga atccgaggcg agacgcaagc gccgcgccac ggttctgggc gacatgattg
    14821 ctgagatgaa ggcaaaggcc gaagccgaac gtgtaaagct ggacgaggac gcaatccgcg
    14881 ctgccgaaaa cttcgccgcc tatcgtccga gggccgccga atgaccccgg cgcagatcga
    14941 agaagcccgc gccattgccg cccagccggg ccgcgctgcc gtcatgcggg ccatccgcga
    15001 cgtgtctgcg caatccggcg tcccggtcgg tgccatcatg ggccatgacc gccgcccccg
    15061 catcgtcgcc gcccgccatc tggcgatgcg cgtcgcccac gatgccggcg tgtcgtttgc
    15121 cgagattggc cgcgtcatgg gccgggatca caccagcgtc atgcacgctg ttcgaaaagg
    15181 tgccgcatga ccccagacta tcaccgcatg ttcaccctct ggcgcaacgt cctgcgcacc
    15241 gtgctgtgcg actgccgcaa ggaatggctt cgcgcgggtg cccgccgtga tgccgtcctg
    15301 gccgacatgc gccgatattt cgccagcgcc gacggacgcg aggtctgcgc cctggcgttg
    15361 ctgaccgtca ccgccgacga catggcccgt atggttgcac aggtcacggc tccagctgac
    15421 acgtcggcgc tggacaacaa atgggcgcgc agtcgtcacg tctccgcccc catccgcaca
    15481 gaggtgcagg gatgaacgct cacatcttca ccgggaccga gatcagcacc ggccgccgca
    15541 agccgtccga gatcgtcgcc gaatacgacg ccaaacgcgc ggctctgcct gatgcgctgg
    15601 cagcattcga ggcggcgggt gatgcgctga aatcggccgc caccatcggc gggacgtggg
    15661 gcaacgtcac gctggacacc ggccggggca tctatcccag cttgctggaa aaatcgctgc
    15721 tccaatcggc gtggcggcat gtctatgacc tgtatgggct ggagcagatc gccagcgcca
    15781 aggccaagcg ccgctatgag cagatgttca gcgcaccacc accgttcacg gtcgagaaca
    15841 tccgtgacca gttcggcgac ctggtagccg atccgtgggg gtcgatcctg cgcggtctgg
    15901 cagaggtgtt ttcgcagcta gacccggcct tcaagagcca cgaaaagatg aagatcggcg
    15961 tcaagggcct gcccaagcgc gtgatcctcg ataacgtggc cggatacggt tcgtggggcc
    16021 gggatcgact gcgcgacatc ctgaatgctc ttgccgccta tcagggaaag ccgctggtcg
    16081 aataccgcga gatggagagg ctgcttgagg gcggctctct gctggatgct tggacggcgc
    16141 cgaaggactt ccaccggccc gagaccacat tcccggctcg tggcgtctgg ctcaagcggt
    16201 tccagaacgg caacgggaac ctgttcttcg aacccgacac cctgcgcgac atcaaccgcg
    16261 cgctggcgga atactacggc gacgtgctgc cagactgccc ggacgagcgc cccgccaagc
    16321 agcgcgccag caccgcagta tcgaaagacc tgcaatatta ccccacgccg gttgcagtgg
    16381 tggatcgggt gctggccgac ctgcgctatc gcatgcaggg ccagcgcgtc ttggagccgt
    16441 cctgcggctg cgggcgcttc atggatgccc tgcgcgccgc cggcgccgag gtgatcggct
    16501 gtgaggtgga cccggtgcgc gccgcgatgt gcgaggccaa gggccaccgc gtcatgcgca
    16561 tgaacttcct cgaaacggct ccgaccggcg atttcgacca ggtggtgatg aatccaccgt
    16621 tctacggcag gcactatgcc aagcatgtgc gccacgcgct gcggttcctg aagccgggcg
    16681 gccggctcac ggcaatcctg cccgcgacgg cgcgatacga ccatggcgag ctggatgacc
    16741 tgcgcccgca ttgggatgac ctgccggtcg ggtcgttcag cgagagcggc accaacatca
    16801 acaccaccgt cgcgacgatc aggagggcgg catgaccctg acagcaccag accacctgcg
    16861 cggccgcatg acgcggcaca cgcccaaggc gctgcgcgac gagaggatat cctggatggc
    16921 tgacaggatc gccgagggat acacgcaggg ccagatggcc gccgcactgg gggtcacgca
    16981 atcaacgatc agcaccaccg cgcagaatca tggcttgtgc cgccgatccg ccccgttgaa
    17041 agccaagggc gttagaagcg tcggcatccg cacaggccgg cttatcgaca tgttcgacgg
    17101 cttgccgccc gaaacgcgcg aggaacttgc ggcggaggcg gctcggatgc gcggcacgat
    17161 agcggatgcc atcgcagcac gactgacacc cccgaaaaat agcgcaggag tcggcaatgg
    17221 ctgattttcc gacccacgac accccggagc gcaggaagcc cgtcagcggc aagcgcagag
    17281 ccgctgagcg ggaagcggcc cgcaaggccc gacaggcaga gcgccgacac aaccacgagc
    17341 aagagcggat gatgacgagg cagaacaacg aggggagacg gcaggatggc gagtaaagca
    17401 tccaagcgcc gggccggtcg caagcgcaac gtgcccgtga ccatgccggc atcgaattgg
    17461 gatcacggcg cagagggtca ggcaaaccgc atcggtctgg tggttgagca gcgcggagag
    17521 atcgacccaa agacaggcaa gatgcagaac cccaacggcg tgactggcgt tcggcgggtg
    17581 gatctgctgg agttttggca tcggcgcggg actatctcga ccgagggttt caacgcggca
    17641 gaggcgttgc gcaatgcgtt cgaggcgacg atgcgcggca aggcggcgct gccagacaat
    17701 gaccgcgtgc agtccagccc taagcctgac catgccgtgg gcatccagat cgaccgcatc
    17761 agcaggtttc aggcgctcat gcggcatgtt catccgggag accgggagat cgtaacggca
    17821 tgcgttctgg acggtcggca cccatcatcc gtctatggcg cgctcagggt gcgggagggg
    17881 tttgaacacc tgcgtaacgc tctggacggt ctggccgatt cgtttgcctc acgacgcagg
    17941 attgggcttg tcaagcgcga gaatcccgga taaattcatt ctcgcgggcg actgatggct
    18001 aagccactgg tcgccctttt cgattccgct ctttggcgac gacggatggg tttggcttat
    18061 ccaggccgat aagaggattg ggaattcccg gtcgccgttg tctcctgagc gcggcgcgcg
    18121 tgagcgaagg tgggtagccc tgacggggtg acaatctcac ggacgcgctc aactcgtctc
    18181 cggctctgcg cggattgatc accgtaagca tccggcctgg ccccgcccgc agatattggg
    18241 cggggtctat catttcatct gcccgttctc gctctggtcc catggacgaa tcgtgaatgg
    18301 ggagtatggt gtttcctagg tgacgcccgt cgtcatctca caggtccata cctgctctag
    18361 ggctgctacc cattaacgag cgggcagaga acggcagtgg gagcaaacct gttcccactt
    18421 gccaaaccga aaccggatat aagcaatcac gctcaccgac ttcggccaac tgcaagtcac
    18481 gcgcactgcg tcacctcata tgccgaatgc cgggaagcag cccggccctc cggtggtgca
    18541 ccacgcacct ccgcccgttt tcagaggacg cggggatgcg attgaggcga cgacgggcgt
    18601 ctatctcaga taggcaacca ttcgccgatt cggcaagcat atgttcaccc cgtcagtaat
    18661 ggcggggttt tccacatgag gctccccatg ctcatccttc tcgccctcat cctcgccgca
    18721 tccctcatcg ccatgcaggc ggcgggactg tgggtggagc cccgatagaa cggcaaccaa
    18781 accgcatccg ctcagaccgg agtgcccaca atggcgcaac cattcccatg gacgccggag
    18841 attgaggacg agatcttcaa gcgcatcgca aatggcgagg cgatccggca tatatgctca
    18901 tccgaccgcg atgagtggct tccttcttgg gagacgtttc gcaagcgatt ggcgaacgac
    18961 cccgattttg ctgcacaata cgcgcacgcg agagaggcgc aggccgataa cgagtttgac
    19021 gaaatccggt ggattgcaga cacggccacg ccggaggatg tggcggttgc gcggctcagg
    19081 atcgatgccc gcaagtggcg cgctggcaag cttcgcccca aggtctacgg cgacaagctt
    19141 gacctgacgc acgcaaatcc tgacggctcg gccattacgt ttcagacggt attcgaaccg
    19201 aagccggaat gatccatcaa tttcgcgtcc ggtggtatca gcaaccgttc taccgggctc
    19261 tgactgaggg ggaaatcaag cgcgccatcg cgatatggca caggcgggcg ggcaaggatg
    19321 aggttgtcct gaacgccacg cgcgagaacc tgttcaagcg acccggaacc tactggcatt
    19381 gcttccccga gtataagcag gcccgcaagg cgatctggaa cgggatcaat gcccacacag
    19441 gcaagcgcag gatattcgag tcgttcccgc agcagataat tcgacgcatg aacgacgacg
    19501 acatgttcgt cgagttcgtg aacgggtcga cgtggcaact actcggatct gaccgatacg
    19561 acagccatgt cggcgcgggc gcggtgggta tcgtctactc ggaatgggcg ctctgcaacc
    19621 ccgccgcttg ggcctatcac tcgccgatgg ttcgggaaac caacggttat gctgcgttca
    19681 ttacaacgcc gcgcggacga aaccacgcca agaagatggt ggacgatttc cggcatgacc
    19741 cgaaatggtt taccgagatt ctgagcattg aggatacagg cgcgctatcg cccgatcagt
    19801 tggacgaggc gcttggggag tatatcagca cccacggcga ggatcttggc cgggcgctgt
    19861 tcgaacagga atacctgtgc agctttgata tcgccatcat gggggcatat ttcgcgcatg
    19921 agatgcgcgc ggttcgtcgc gaaggccgta tagaccccac gcttgagcct gccgaagccc
    19981 ctgttcatcg cgcatgggac ttgggcgtcc gggatgacac gtcaatctgg tggtttcagg
    20041 tcgtcggcgg tcaggtgttc attctggact gctacagcca gtcaggcgcg ggcgtcgacc
    20101 actatgccga ggtgatcgaa gaacgcgcca aggagcatgg ctggctgaac ggcatcgact
    20161 tcgttccgca tgacgcgaag gtcagggaat ggggcacggg ccgcactagg gtcgagacga
    20221 tgcaatcgct ggggctcaat ccgcaggtgg tgccgatggc gacgttcatg gacggcatca
    20281 acgctgcccg caagacgctg ccccgatgcg tgtttcaccc gcgctgcgag gatcttggga
    20341 ttgccgcgct tgagcaatac cgccgcgagt gggacgacga gaagaagacg ttcaaggcga
    20401 cggacgtgca tgattgggcc agccatccgg ctgcggcgtt ccgctatctg tcgctgtcgt
    20461 ggcagacgat ccggcccgag cccgtgaagc cacgcgaagt ccgaggctgg caggtgccgc
    20521 ctatccgaca gacgccgacc ggcagaataa aggtctagca tggatgacat gattgacgac
    20581 gcgcccgcag atcgcgggct tgcgcagcca tggctggacc gcattgccaa ggccgaggcg
    20641 gcgcttaagg actggcagga cgcggcagac aatatcgaca agcagtatgg cgagttgtcc
    20701 cggctgcgca gcgtggcgcg cgaccgtgaa tttgcgttgt tctggtcaaa cattcaggtc
    20761 atggggccga gcatctatgc ccggccgccc gtgcctgtgg ttacgccgaa attcaaggac
    20821 cgccgcccgc tgtatcgcac cgcgtcggag tttttggagc gcgcctgtgt cgtggcgttc
    20881 gatctggccg atattgatga tgcgatgatc agcttgcggg acgatctggc gattgtcggt
    20941 cgtggcgcag ggtggctgcg gttcgagagc gacgacgaag cggatcggat ctgcattgag
    21001 catctggacc gcaaggattt tctgcacgat ccggcgcgaa aatgggctga cgtggattgg
    21061 gttgcccgtc gcgcgtggct gaccaaggag gaaatgcgca agcggttcgg ctccgctgct
    21121 gatgaggtcg actataccgg ccccctgcgt gatgatcgcg gccgttacgc caagaaggat
    21181 accgttgatc gctgcggcgt ctgggaaatc tggtgcaagt cagcggaaaa ggtcgtctgg
    21241 gtaacggatg gctcggagaa ggttctggat gaacaggagc cgcatctgaa gctggattgc
    21301 ttctggccgt gtccaaagcc ggtctatgcc acgatccagc gtcggacgct gatcccgata
    21361 ccggatatgc tgcaatacaa ggaccagttg gaggaaatca acagccttac caggcgcatt
    21421 cacacgctgg ccgaggccat caagatgcgc gggttctatt ccgggggcgg cgatgtgggc
    21481 gatgccatcg cgcgcgcaat gaagatgcat gacgacgagc aggttctgat cccggtgccg
    21541 aatctggcgt ccctgtcgac gggcggcagc gatccaatca tctggatgcc gcttgatatg
    21601 ctggcgaaca ctatcaccgg gctgatcgaa ctgcgccggc aggtgattga cgatgtttac
    21661 cagatcatcg gcctgtccga catcatgcgc ggtgcgaccg aagcggatga gacgctgggc
    21721 gctcagcgcc tcaagcagca gaacggaagt taccgggttc gcgacaagca gaacgagttg
    21781 atccgctggg cgcgcgatgc cgttcgcatt gcggccgaaa tcatggccga ggaatttgac
    21841 aagtccacgc tggtcgacat ggcgcagatg gacctgccga ccgatgcgga cgtgaaaaag
    21901 cagatcaagc agatcgagga tcaggccaag gctgtcgtgg cacaggccca gcaggccgcg
    21961 ctatccggtc aggccgatcc gcagcagatc gaacagcagg cgcagcagca aatacaggct
    22021 ttcgaggccg aaatcgccaa ggcgcaggag caagtcacca tcgatcaggt gacggagttc
    22081 ctgaaagacg aaaagcttcg cccctatgtt ctggatatcg agacggactc gacggtctac
    22141 cctgacgaga tggcggaaaa ggccagccgc gccgagttca tgcaggcgtt cagcggctcc
    22201 atggcagccc tgcaaccgat gtttgccatg gggcccgagg ccatcgcggt ggcgggtgcg
    22261 gtgtttaagt tcgcgttggc gccgtatcgc gtcggccgtg agcttgaggg gctgattgac
    22321 gatttcgttg atcaggggcc gcagatcgct gaacgactgg ccgcgcagga tggcgaaggc
    22381 gaggatgagg gcttggcggc cgcccagatg gagcttgcca aggccgaaat ggcgaaggtg
    22441 cagagccaga ctgaggccaa tcaggctcag gcggcgctga aagctcagga gcttgaattg
    22501 aagtcggcag aggctcagga gaaggcccgc caagccgagc aaaagtttgc gctcgaagtc
    22561 gagcagacga agggcagcat cgagaagacc gctgccgaca ttcagaagat attcgcggaa
    22621 atccagcttg ctcagcagaa gctaggcatc gaggctcatc gcgaggaacg cgaggacgtg
    22681 aaggcggcgg cggagattga agcgcgtcag gtcgatcagg cgatgagcgc gcaggatcgc
    22741 cagcgccaag catttgagaa tgaccgcgat gcttcccgag cggatagggc gcaggactat
    22801 tcggagcgca gcggagaccg gcaagccgac ttcgcagagc gccaagcgtt gctagaaaga
    22861 actgaatctg ctagataaat cgggctgatt tgggattgcc gtcccgcctc agccctaacc
    22921 atagccggaa atcaggagtt tcacggatgg ctactaagcc cttaccctcg ccagaggttc
    22981 ttcgtcaatt gctgcgctat gagccggaaa cagggaaact gttctggcga gagcgcacac
    23041 ccgatatgtt cgtcggcagt gaaatgtggc cagcagacgc gcaatgtcgg cggtggaata
    23101 cacgctttgc caatcaagag gctatggcaa ccttgaatgg cggctacaag cacggcgcaa
    23161 tagcccgacg aaactatcag gcgcataggg tcatttgggc actcgtttat ggggaatggc
    23221 ccgcaacgga cattgaccac attaacggcg acaagtcgga caatcgtctc gtcaatcttc
    23281 gcaaggctac taggtctgag aatatgcgga acaggggcaa gaccgcctcg aacacgtcag
    23341 ggttcaaggg ggtcacttgg gcagcatcac ttggttgctg gaaagcccag ataaaggcga
    23401 attatcgctc gcaccatctt ggatatttcg cagacccgaa ggatgcccat caggcatatc
    23461 tgaccgcagc ggctcgactt catggtgagt tcgcagtcca aggctgacgc ccgtgcggct
    23521 cgcggagagt ttgccaactt gaactttgca gagcggcaac cgccgaaacc aaccacagga
    23581 ggccgaaatg gctgatgcaa gacgactggc cgcgcttggc acggcttccc cgctcgcgcg
    23641 ggagctggcg aaacagatcg gcgcggaagg cggcggggct gtgtcgcccg acgatatcac
    23701 ggtgcccgcc atcaccgccg acaacttcac cttcgcaggc ggcacgctga ccgaagcgtt
    23761 gcaggccctt gcggatgcta tcccggcagc gtgatgactg acgggtggtt tcgcaacgag
    23821 cgcggcaatc tcgtcaagcg ctggtcgacg ccgacagccc cgccgaaacg cggggctttt
    23881 ccttgccctc ggatcatcag cgacacgatg gacccgaccg aacacatcga cgggaagttt
    23941 tacgacagca agtcgaagtt ccgcgaagtg accaaggccc atggctgcat tgaggtcgga
    24001 aacgatccgg cgcggctccg gccaatccag aagcctaagc ccgacatcaa ggcgcgcaag
    24061 gaggccgtgc aaaaggccat tgcccaagcc gggctttaac cgaactccct catacggaaa
    24121 tcccatggca gatgaaattc tgaacgacgc cgccccggca gcggtgcaat ccgacacgct
    24181 tgttgaacag cccgaagcgc cccgcgcgca agagatcaag ccgcaggcgg aagaaccgaa
    24241 gccggaaccg aaggtcaaga attcgaccga ggctcgcgcg gatgcggtga aaaaggccat
    24301 cgagaaggcg acaaaagagc ctgatccgaa ggctgatcct gcggccgagg caaaatcgga
    24361 cgccaaaccc ggcgacaagc aggccgacgc aaagtcggat cgtgcgcctg acggtaagtt
    24421 cgccgccaag gtggccgagg aaaatcaagc cgagcccgcg aagccgaagc agacggccta
    24481 caaggacgct ccgcagcgat ttgacgatgc ggcaaaggcc gaatgggaag ccgtgccgga
    24541 aagcgttcgc ggcgccgtgc atcgcgcgat caaggaaaac gaacagggca tcgagaaata
    24601 ccgcgccgct gcggagtcct acgagcccct gcggcagttt gacgagatgg cgaaagccaa
    24661 tgggaacacc ctggtcggcg ccgtccagaa gatgatcgaa atcgaggcgg cctttgcacg
    24721 caaccccgtc gaggggttca tgcgggtagg gcaggcgctt gggatcgacg ttcgggcggt
    24781 agccgcccag atcgccggcc agacgcctca gcaggtcaat gagcacgccg tccggatgca
    24841 gatggccgac atgcagcgcc agaatgcgca gctgcagcag cagttggtcc ggcagcaaca
    24901 ggccgcgcag ctacagcagc aacaggccgc cgcgctggcc gaatggcagc agtttcaagc
    24961 agcaaacccc caagccgccg agatggaagc ggagatggcg gatttcctgc gcaaatatcc
    25021 tgcgagcgaa ggcgtttcgc tccgggatcg gctggaagat gcattcgcat tcgccacagc
    25081 caaacacccg aaagccgctc ataccggcga caaccccgcc ttggctcaga cccaagcgcc
    25141 ccgatccgca aaccccgccg ggcagaagtc catcaccggg gccgcgcgcg acgaggcgtc
    25201 ctcacccaaa cagaaacgca gccgcagcga agccatcaag caagcgatgc gcgcgcacgg
    25261 cgctttatag gacatgacag atggcagtcg taactgatcg tcaataccgt cagatccttt
    25321 ccacggccct cgcggagcga tcctcgggga ttgaggactt ggtgtctgac tcgaaccccc
    25381 tgttcaacgt gatccgccgc aagggccgga tgcgttcgtt ctcggggccg gaaatccgcc
    25441 agaccctgca aatcaacaag caggaagccc aatgggcgcg cggctatgat ttcctgcaga
    25501 acccgcccat tgaactctgg aacgacgcgg tatggacccc gaaagcggtc tatgtcccgg
    25561 tctctctgac cgggcaggaa atccgcgcca accagggtgc caatcaggtg ttcgatatcg
    25621 tggacggcac gcttgaagcg gcggaaaacg cccttgttga cgcctttgac gaggcgctgc
    25681 atggcgacgg caccgcagac ggcggcaagg ccatcatcgg tcttggcggc gctgtgccga
    25741 tcatcaccaa taccggcatc tatggcggta tcaaccgcgc caacgttgcg atgtggcgga
    25801 cttcgacctt cgacgccgat acggatttcc cggatatcgg cacgcaggtc gacgccacca
    25861 ccatccgccc gatgatttcc cgcatcatgt cgcagcgttc gcggggcaat cgcgccgccg
    25921 acctgcttat catgtcggag gagcattatt gggcgtatga cgcggcgacc acctcgatcc
    25981 agcgcatcgc gcgcgaggac agccttgcgg ccatgggctt ctcgtccatc gagtatgtcg
    26041 gcggcggcaa gcgcgcggaa atcgtgctgg cctcgggact gaacagcaac atgccgtcga
    26101 ataccaccta cggcctggaa acccggtcgc tggcgttgcg gtatcgcgag ggcttcaact
    26161 tcgcaacgct gttcgatggc gacgggcaga tgcccatcaa ccaggacgcg attgcgcagt
    26221 tcatcggctg ggagggggag ctctgtttga cgaatcctct ctttacgtgg aggttcatcg
    26281 acagcgatcc cctgacttga tcggtgattc tgcggcccgt ataatggagc ggcccgccta
    26341 gcgctaccaa cgcacggcgg gcctaaccac aacggatcgc ggaaggatca cgtcatggct
    26401 aagcgccagt tacccccgca aggggttctt cgtcaattgc tgacctacga ctgcgacacc
    26461 ggcaaactgt tctggaatga acgcggcccg gagtggtttg ggtcatccaa acgcttcaat
    26521 gcagagacgc aagcgaggca atggaacacc agatatgcag gtaaagaggc gtttacgtca
    26581 gttggcgccg acggttacct gaagggcacc atcagcgggg tttattacct agctcaccgt
    26641 gtcatctgga agatggagac gggcgacgat ccggacgaga tcgaccatat aagcggcgtc
    26701 aagacagaaa atcgcttcgc aaacctacgt gatgtatcga ggggtgagaa cgcgaagaac
    26761 ctcgccgttc ggtctgataa ccggtttggc atctccgggg tctatcgtcg cggtaaaacg
    26821 tggtgggcgc atattcgtca tgatggcgca atgcgccacc tcggaacctt caagaccaag
    26881 gaagaagcaa tcgcagcgcg gaaggcggcg gaagtcgcct tcggctttca cccaaatcat
    26941 ggccgatagg ccaaatcata ggaggcagtc atgcccgaac ctttccgcat ctcgccgagc
    27001 cttggccccg atctgtggca agcagagacc caattctatt gggataccat cggcgatccg
    27061 accaatgcag gcgatgcatc gtatcagccc ggtagccgcg taaccggcaa tgacggggcc
    27121 gattacatct tcgtcaaggc gcacgccaat attgcagccg acgcggctgt cggcgtcgat
    27181 accgacactt gggaaaccga ggcgggcacc ggctattcgg cacctgtcgc tgtgacggcg
    27241 ggccagtggt tccacgttcg cgtggactga tgacgagtgg ggcggcttcg gtcgccccat
    27301 ccttgcaccc tctcagacag gacaagtcat gcaacagaat gacgccctcg tggtgccgtt
    27361 tttcaaaacg gtcgccatcg aagatgctat tgccagcaag cgtgaaggcc ggccgatctt
    27421 caaggatcag gaagtggtcg aaattcgcat tgcgggcgag cggaattttt ctccggtcta
    27481 tccggcccat tccatgtgga agcgcgtgga aggcgaggaa ttgacctatg ccgaccgctg
    27541 gccggaagcc tatgcccggt tcaagcaggg gcaggaacag gttgcccacg gcacgccgct
    27601 atcggaactg ccattcctga ccgaagcgcg ccggcaggag cttcgcatgc tcaaggtcta
    27661 taccgccgag gctctggcct cgcttgacgg caagaacctg agcaacctcg ggcctcaagg
    27721 gcgcgagatg aaggatcagg ctgcggcata tctcgaacgt gcgcgcggcg tggcgcagga
    27781 tatcgccctc aaggccgagg tcgaagaact gaaggccaag ctggccgaga tgacggcgca
    27841 gaaggcgccc gagccggacc aggacgagcg cgaggcgctt aaggcccaga tcgcggaaaa
    27901 gacgggcgcc cgcccgcgcg gcaatccctc ggttgaaacc ctccgcagca tgctagctga
    27961 cctggaggcc tgacaatgat tttcgacgcc atcaaagccg ccgttctccg tgccgaaggc
    28021 gcgaccattc aggaggcctt ttcatcttcc gatcaggtcg ccatcgaaat ggctgatctg
    28081 gcgaacgagg tggcgtcgga tatcgcgtca agccatgact ggcgcgcgct gaccaagatc
    28141 cacagtctgg cgggcgggtc ggagtcctat cccttgcctg ccgactatga tcgcatggtt
    28201 ctggcgtccg agattgacga cagcgccagt tggttctggg ggtatcagcc gtttgacagc
    28261 gtgaacgact ggatgcgcta caagagcggg gcatatccta tcctgtctcc gggtggatgg
    28321 atcatccttg gcggcgagat gcacttttac cccgccgcgc gcgatgcggc gcagttcccg
    28381 tatatctcga accgatgggc gcggtctgaa accggcacgc tcaaggcggg gttcacggcc
    28441 gatgatgacg agttcgtcct gccggagcga ttgataacgc tggggctcat ctggcgctgg
    28501 aaggcgcaaa agggcctcga atacggcgag gatatggcaa cttatgaact ggcgctttcc
    28561 caagcgcaga cccgcgaccg gggcgctcat atcctgcgct cgaatcgtcc cgtcaattat
    28621 cgctgggcgg ggctggctta tacgggccgc gccttcccat gaggaccccg accgcacgcc
    28681 gtaagccgca gaaggtgcag acggcaagct tcccggctcc tgtcgggggg tggatcgcca
    28741 accgctcgct tgccatcggc cgcgacccga aactgccgcc cggcgctgct gttctggaca
    28801 acttcttccc cacttcgacc ggggttatcc tgcgtcgtgg caccgaaaag cgatacagca
    28861 tcggctcggg tccggtcatg tcgatgttcc gctatgtctc gggggctcag tccgaactat
    28921 tcgcgtcggt tgacggcgag atttttgata tttctacctc ggttgcatct tcggtctatg
    28981 ctgatggcac caacggaaac tggcatgtgc agcagatcac gaccagcggc gggacattcc
    29041 tgatcggggt gaacggggtt gacgagccgt ggatctatga cggcaccgac ttcatgcctg
    29101 tatccgattt tggatcgggc attacgtttc cgagcggggt gacgctttcg acctccgatc
    29161 tttcctatgt ctggctctat gccagtcgcc tctggttcgt tcagaaggac agcctttcgg
    29221 cgtggtatct gccggttgac gtggttgtcg gagagcttga ggaaatgcct ctgggtggcg
    29281 tgttcacccg tggcggctcc ttggcctggg gccagtcgtg gtccctgacc agcggcggct
    29341 ctggcggcct gtcggatcaa tgcgtgttcg tttcgaccga aggcgaggtg ctcgcgtatc
    29401 agggcatcga ccccggctct gctacggact ggaccaaggc cggccagtat cgcataggcg
    29461 agccgatggg ggcgaagggc ttcgtgcgcg ctggcggcga tctcctgatt gccacctccg
    29521 ttggcctggt cagtttggcc gaggcttcaa agcgggacta tgcggccctc gggtcgacgg
    29581 cagccagcta tccgattgag gaagcctgga ccgaggccgt cagcctgcgc ggcatggtcg
    29641 actggcgatg catggtctgg cccgagggca agatggtgat cgtatcgccg ccgagtggcg
    29701 taaattatgg cccggtatgc cttgtggcaa acagcaatac cggggcgtgg tgccggttca
    29761 cgacctggga cattgcgtcc atggaggttt tcaacggtca gcttcatttc ggggaccggg
    29821 atggcaatgt ctggatcgga aacatcaccg gggcagacga tggcgcccct tataccgggg
    29881 tttgcatccc gctgttcgag gatctgggca gcccggcatc gcggaagatt gcccggaacg
    29941 cctcggctac caagcggtcg cgatacaagg ccgtcgagaa gctgacggcg gtattcgact
    30001 ttgaaaagaa ccccggccct gcgccggatg cctacctgac tgatcaatca tccacttggg
    30061 gtagcggcat ctggggcacg tccctgtggg gcgatagcgc tggcgagatt gtcaccgggc
    30121 gatgggtatc gctcggcgga tcaggccggg acgtgtctgt cgctttccag gtcacgagcg
    30181 gggatatcac gccgaccgat gtggaactga tccgtatggt cgcaaccttt gagatctgcg
    30241 gaatcgtcac gtgatcgtca ccgacgagcg ggtcggccgg tttgtcgcgg aacggaccgg
    30301 atcgttcatc tgcccgccat acacctttct ggggatcgag cgcggcgggg aagtcatcgc
    30361 cggggcggtg ttcaactgct ttgtcggttc atcggtcgaa gtcacggtcg ccggcaaggg
    30421 ctgggaccgg gcgttcttcc gggccgtggg cgattacgtt ttccggcaga tggggtgttg
    30481 ccgcatgggc ttcaccacag agcaagagac ggtcgcccgg ctggcagaac ggcttggcgg
    30541 cgtccgtgag ggcgtgatgc gcagctactt cggtcccgga cgggatggaa tcgtgatcgg
    30601 cgttctggcc gacgaataca agttcaggag ttgagccggt gagaacaccc aaggcgcccg
    30661 atccatacga taccgcccaa gcccagatgg gcgcgaacat cggcacggct gcggccaaca
    30721 tgtcgatgaa cacgaccaac caatatggtc cgtggggcag cgtggaatac gcccagagcg
    30781 gaactgtctc catcatgggg ccggacggcc agcccatcga ggtgccgcgc tacacgcaga
    30841 cgaccacgct atcgccggag cagcagcggc tttacgacgc cgggacagcg gcgcaaggca
    30901 accttgccaa cctcgcgaag cagctttccg gctcgctcgg gggctcgctg ggccagcctc
    30961 tggacacgtc cgggctgccc gccctgcaag gcgacttcgg atcgaattac aaccagacct
    31021 tcaacggcga tcttggtctg gcaaccagct acgccggggc tgacgatttc agcgccgaca
    31081 ggcagcggta tgaggatgcg ctgtgggaac gcacggcggg cgacaggtcg tcgcaggagg
    31141 ccaatctccg ggccacgctg gcgaacaagg gcatcaagga aggcactgcc gcttggaatg
    31201 ccgagatgga gcggctgacg cgccagaaca ccgatgcgcg tctggcaacg cttctggcgg
    31261 gcgggcagga gcagcaacgc atggttgaga tggcccgaca ggcagcgcaa ttcggcaatg
    31321 acgcgctcac ccagcagggg ctgttcggcc tcggagccca gcaggcgcag aacgctgcgg
    31381 cggcacaaga agcgcaattc ggcaaccagg cgcgcgggca gggtctgcaa gagcgtttcg
    31441 acacgcgcaa tcagccgatc aacgagttga acgcgctgct tacgtcctcg caggtgcagg
    31501 ccccaagcta tgccgctaca ccgcaggtcg gggtcggcgg aaccgatctg gccgggatga
    31561 tcaaccggaa ttatcagacg cagatggccg gatacaattc gcaaatgaac gctcttggcg
    31621 gccttttcgg ccttggtggc aaattcctgt tcgggtgatg caatggctct gaaacctatc
    31681 ctgtccccgt tcatttttgg cgaaggcggg cagaagctga cgcctgaaca ggtggctgaa
    31741 aagcgcaagt tcgcggatga gctttgggcg aatggcaatc cggccttcaa caacgctggt
    31801 atcctcggtg tccttggccg agggcttgag ggggcctatt ctggatggtc tgggcggcag
    31861 gccgaccgcg ccgagcaaga gggccttgag gccgcgcgcg aaaagatccg gtccaatccc
    31921 gccttgtccg gctatttcgg cggttctccg gttgtcagcg cgctgatggg gcagggcgcc
    31981 ccttcgctgg tttctgcccc gattgacgcc gctggcattc cagacgtgag cgtcccgcaa
    32041 gttcccatcg gcccgcacag ttccgacccc cgccaggatg tgtctggggc cttcgccgga
    32101 tcagcagcgg ccagcggtca gaatttcccc atgtcgctgg tgcagtcgga aagcggcgga
    32161 aactggtcgg cattgaacag cgaggggtat ggcggccgtc tgcaatttgg caaggatcgc
    32221 ctggccgacg ccgcgcgcgc cgggatcatc cctgccggaa tgaccggcgc gcagttctcg
    32281 caattgccgc cggaggcgca gcaggctgtc gagcaatggc attttgccga tatcgaccgg
    32341 caggccgagc gtatggggct gaacagctac atcgggcaga cggtggcggg catcccgatc
    32401 acgcaggacg gcattcgcgc catggcgcat ctgggcggca tcggtggcgc tgcgaagttt
    32461 ctgcaatccg gggggcaata caacccggcc gacagcaacg gaaccagcct tgccgattat
    32521 gcgctgcggc atggcggcgg atcatctgcc gggatcacgc ccatcggtgg ggcgggtgcc
    32581 ccgcctgcca ccggcgtttc cccggtaatt cctgccctta tggaagccat gacagatcct
    32641 tgggtgcaga aggagtatgg ccccgtcatc caagccctga tgggtcagga gatgcagcgg
    32701 cagaatgcgg cctatgagca gcagttgcgc cagcaggatc cgatgtatca ggcgcagttg
    32761 gcgaggctga ccgcgccagc cccggttgat ccttgggctg gggtgcagga gatcaacggt
    32821 cagcttgtcc agatgacgcc gcaggggccg caggtgatcg gggattatcg gacggcagag
    32881 gccccatatc agaccgtgag cggagaaact gcggccgccc tagggctgga cccgaaaaac
    32941 gcctataacg tcagccctga cggcaagata acccagatcg gcgggggtgg ggtcactgtc
    33001 aatatgggcg gcgagggcca gagaatgggg ggcatcccca gcggatacac ggccgtcgaa
    33061 gatccatcta atccgtccgg ctttcgcctt gaagccattc cgggcgggcc tgctgcggca
    33121 gaagcgcagc aggtggccgg ggaacaggct tccgcagttg ctcaagcaga tcagatcctt
    33181 tccagtatcg atggcatcct gaacgatcct gcgcttgagg gcgcaacggg ctggatgtct
    33241 tggcgccagc gcatccccgg aacggaaagc tatcgattcg gaacgcgagc tcgtcagctt
    33301 gaggggcagg ctttcctaca agcgtttgaa gcgctgaaag gtggcggggc gattaccgaa
    33361 atcgaaggac agaaggccac tcaagcgata ggtcggttgg atacggccca gagcgccgag
    33421 gactatcggg cggcgctgaa agacctgcga tcggttgtga gcaacgctaa gatccgagca
    33481 agcggtggaa ctgttcaaga gcctttggcc ctgccgagcg aggcgcagcg tcagcgcctt
    33541 cgcttcaacc ctgaaaccgg ggatttcgaa tgatcgaagt cgagcttcca gacggcacga
    33601 ttgccgagtt ccccgatgga acctcgcgcg atgtgatgaa ggccgcgctt caaaagcgtt
    33661 ttggttcgca acaactggcg caaccggaac gcccccagcc cggtagcttg ctggacttcc
    33721 cacagattga gccgcagccg aatgttgctc aggatatggc ggcggctggg gctgctggcc
    33781 tgtcgcgcgg tgcaacgggt atcctcgatc ttccgggcat gatcttcggc gcgggcagtc
    33841 gtgccggatc ttgggtggcc gagaaaaccg gcctggcatc gccggaggaa gcgcaggcgg
    33901 cgcaccagat gatgacgggc gcagcggatg tgtcccgctt tggctctggc gacaaatacc
    33961 gtcaggcagc cgcagaggcg acgggcgggg caaccgagtt ccggggcgat actaccgcag
    34021 ggcaatacgc cgggactgcg ggcgagtttg ttcccggcgc gcttcttggc ccaggaagtg
    34081 cagtcaagaa tgctctggcc tatggagtgg ttcccggttt ggcatcggaa ggtgccggtc
    34141 agctgaccga gggaaccgcg ctggaaccct acgcccgagc ggttgccccg atagtggctg
    34201 ctttggtggc ttccaaggtt gtgcagcccg ccgcacccaa ggcccctacc gtggatgatt
    34261 tgaagtcgca ggccgatggg ctgtatcggg ctggtgcggc acgtccgggc gctgaccccg
    34321 catcggtgca gagcttggcg tcccagatcg acaacgagtt gcaggcgctc aatatcaaga
    34381 cgcccaccgg ccgcgtgctg gccgagggga acgtgaagaa gtttctggac gtgctggatg
    34441 actacaaggg ccagcagatg aagccggaac agatgcagac catgcggcga attctgaccg
    34501 acgccgctgg cagcgccgat ccggcagacc gccggatcgg gatggctctt cttgagaagt
    34561 tcgatgactg gcgcgggcag catgtgccag aataccagca ggccgacgcc ctctatggcc
    34621 ggatgaagcg cgctcaggac gtggatttcc gcattgaaaa ggccgagcgg agagccgcca
    34681 gcagcggtag cggtggtaat cgcgtcaatg cggctcgtca gaacatcaag gccctgctgg
    34741 acaaccccaa ggcttctcgc ggctattcag atgttgagaa ggcgctgatg gaggatatcg
    34801 tgcgcggcag tccagccgtg aacaccctgc ggaacgtggg taagctgtct cccacttctg
    34861 gcgcccttcc tcttttgggg agccttaccg gcgttggtgt ggcgccgcag gttgccgttc
    34921 ctgcgatggg gattgcagcc gctgctaaag gcggcgctga gataatgacc aatcgtcaga
    34981 ttgatagact ggttcaggcc atcctcaacg gaagccccat cacagtcccg cgtagcgaag
    35041 cggcgcaatc cgtcattgca gccctgctag gggtcaacgc cgggtccgcg ccacaataaa
    35101 cgccccgata gccgcggctg cggcaagact ggcccataga ggtgacagcg ccggcgccat
    35161 gaacagcgca actgtcaaag caaggcaggt gatcgccaaa agtatgtcaa tgttcattga
    35221 ggcaatgata gaggccagaa cgacccctgt caccatcaat agcacgttgt cgttgcgctt
    35281 ccccacccga ccgctggccg atgcgtgcag ttgatctgcc gcgattgctg aattgcgatg
    35341 gattgttgat agttctgcga ggcttgttgc atggcttccc cgaactcctg ccgccggatc
    35401 ttgttggcgc gacgggtgta tatctccttc tgggcctcaa catatcggca ttcctgatgc
    35461 tgcggggtgc caggcttcaa gcccagatcc gtgcatcgtt gctcgatttc cttcgccaac
    35521 gcctgcatct ccgcatagcc catttcttcc acgggcttct cacagccggc cagcatcaca
    35581 gcagccacca cacctagaac aatcgctcgc atcacaacct cctagcgaat ctcacgtcac
    35641 cgttatcacg accagccgcc ctcaggggcg gttttttcat ggagaagcgc catgcctcga
    35701 accggcggta tctattccct gccacccgga tacgtcgccg tgtccggaga aaccatccag
    35761 cccagccagc acaacccgcc gcttgaggac atcgcgcagg ccctgaccga tagcctcccg
    35821 cgcaacggca ccgcgcccat gaccggaaac ttgcccatgg gcgggaatcg gatcactgga
    35881 ttgggtgcgg ctactgatgg aggtcatgcg ccgaggttcg atcaggtcct ggcgcgcgac
    35941 ggatcttatg ggatgaccgc tccgctatcc gtgactgcgg ggacggaggt ggctcccgcg
    36001 gttcagttca gcaacgccaa caacggcgtc tactggtcgc cgggcaacgg tccgtcattc
    36061 accgcagccg ggactacgat tggccaactg cggggcggga ctgcgctgtc cgatactttc
    36121 agcatcgtga cccgtcaggc gggcgatgct cggtatatgc agcagtcgtg gacgctcacc
    36181 gcgggcaatg gcctgaccgg cggcgggaac gggtcagcta acagggcagt cgccttgggc
    36241 acgccttcga cggtgggcgc atctaccacg aacacggtaa cgaccggctc gcacacccac
    36301 gccatcgggg cggatatcgc gcgttcggcc attacgatca gctccggcaa cggcctgacc
    36361 ggcggcggga acctgaccgc gaatcgcacg atcaacatgg gcactccgtc cagcatcacc
    36421 gctgacagca ccaactcggc gtctgggaac acccacacgc atgcgatttc ggccgctacc
    36481 atcggggagc ttatgtcgcg cctctcggtg ggggcggtcg gcacctatgc cctgttggcc
    36541 gacatcaaca cctctgccga cctcaacccc ggagcgaccc gtgccggctc gaacctgcgc
    36601 tacgccagcg cgggcggcca gaccttcggg tcggccccgg cgggcacttg gcagctatgc
    36661 ggattcaccc ccggcggcgc ctcgtctcat gaacaacgcg cgacggtatg gatgagggtt
    36721 tcctgatgca attcgagatt cgcaacccgt tctggtccag cgccatgagc atcgacgtcg
    36781 agtggaacca ccctttccac ggctggattc cctacacggc catcgaccag agcggcgagg
    36841 aagaaatgca ggccatctgg gacggcttga tgcgtggcga cttcgggcag attgctccga
    36901 tggagccgca agcatgagca tccccgctgt gattgccgat aacggtctgg gaatgcctgt
    36961 ccggccggtg gagcgcaacg cgcccggcat gcagatcgcg gagaacggct tgggtgtgcc
    37021 catcgtcatc agcgacctag gaatcccctt catcgtaagc ggccttccgg aaccggaaga
    37081 accctgactt aaccccacat ggctgctggc cgtgaccccg cttcggcggg gctttttgca
    37141 ttgaggtcat caatggctga caagagacgg ctgatttccc tgagcatggt tcctccactt
    37201 gccgaggaag tcgcttatca gatcgataat ggccccggcg cagaggcgct gccaatcgcg
    37261 cttgacgccg acgccaaggc gacagaggcg caggcggtgc aggcgcggcg ggatttctca
    37321 tccttcgatc tggccgatta cattgatgac gaacaccttg atctgatccg ggccgggaac
    37381 tggcaggacc aggatgaggt ctatgtcacg tcctgcatcc ggaatttcaa ctcggcatgg
    37441 ctgacctggc ttgccggtgg taacagccgc atggtgcgtg tgcgtggact gccgggagat
    37501 ctggcgatga atgcgccgtg gttcggggcg gatcatgccc agatgatctg ggatatgaat
    37561 ggggcaggcc atggcgaaaa ccgggtcttt ttcgagttcc cgaacacccg catcaggatc
    37621 aagaactggc tgaacctggc gagcgagcgc actaccgggc gatatgctgc gcagggcatt
    37681 accggtcctg tccccgaata cgtctgggaa tgggagcaat cgggccacat tgcgcttatc
    37741 gcggcattcg agggcgatct gacgatccat ggaactggcg tgctcggaca agatcccggc
    37801 ggctaccatt tctaccggac tgcgaagttc aaaaagcaga cgatgcgggt gcgcaacctc
    37861 cgaaacgagg gcctgttcct ggagcattgc ctcaacggag attgcgacaa tgtcgatctg
    37921 ttccgctgcg gctatcagcc cacggaatat ggcggcgagc gcgggcacct gccgtttgga
    37981 gtgacgttct ctaataccgg cgcagtggtc acggccagcg tgcctacttt caatgccagc
    38041 catgtcggta agtggttctg cctcaaccgg gccggtccct cggatcaggg catccggctc
    38101 aatttctggt ccaccattgc cagcgtggac agcgatacgc agatcaccct gacagacacg
    38161 ccagcgatca atcgcaccgg ggcatccgga tcgtttgagg cgatgcgcgt cacgacatcc
    38221 ggcacaacgt ggaccatggc tgcaccgatc accaccagcc tcgcaggccg ctatgtcacg
    38281 ctggtcgggg ccatgtcgtc ccagcccggt gccgtgggca gaacccacaa ggtccgcgtc
    38341 ttggcccata gcggtgacac gctgaccgtg gactatgcgc ctaccgtgga cgtgaccgat
    38401 gcgctgctgg tggtcagccc cgagatgtcc atcgaccgcc tgtcctatac cagcgatcag
    38461 ggcatctccg acaatatcgg catgctcaac ttgcgctgcg agtccacggc cttgccgggc
    38521 gtcgggtgtg tgcaggctgt tctcggggct tgttccagca tatcgatcaa caatgtaaag
    38581 cttcatgggc tggccgatac cgacaacaat ttcggtggcg ctgctgccgg catcatcttc
    38641 ggctttgcca acggcatcat gatcgatggt tttatcgagc agtccagcca cagtccgcgc
    38701 tggggcacgg tcatggtcac gtccgaccga accgtggtag acctctatgg aaagttgatc
    38761 gagtatgcag gcgacacgca tagcgcgctg gtgcatctcg atcctcctgc cggagctacg
    38821 aacgtgcagg tcggcttcgg catgatccat ccctctccgc tgttcccgca ggccggccag
    38881 caggtcatcc gcatggggcc gaacggcaat gccaatatgg tcacgggcgg caactcggcc
    38941 cgccgggcgg ccacgaacgc caagttcctg ttcccggagc ggtttggaga gatcgaggcg
    39001 tccaggatta ccggatctgc ggcgacatcc acccaaacgg acggtgatgc cacggcgcca
    39061 atcccgccgc tgatgaggat cggttccggc gggaacactg gaaacgtcaa tccagagcag
    39121 atcaccgacc caaacacgat catcaacagg catcgtcgcg taaggatggc gacggggcca
    39181 ggaggcgcgg caatagtgat cgacgccatc aggcaggtcg gatctacgac atttcagatc
    39241 ggatatgaga taggcttcaa ccagcccccc cgcctgatca tgcgccacaa caacaacacg
    39301 ggcggcgcct ggggtgactg gtattacctc gacggcaccc tcctaacccc ctgacaggag
    39361 gcggcatgcc tgacacaccc aacgggctgc ttagcctgat ccaatctggc tgggcgcaga
    39421 tcatggctat cgtcggcatc atctggtgga gccgcaagat cgacctgcgg accaaggacc
    39481 acgccgaccg gctggaccgt cacgaggcgc ggctgcgcgg tatcgagcaa caggcgcagg
    39541 cgcaggccat cctgcaagcc cggatcgagg aagccctgag cggcatcaag atcacgctgg
    39601 accgcatcta ttcccagatc cacgacagga aatagccatg agaagcaatt tcgagcgctg
    39661 cttagcggaa accctcgcac atgagggggg ctgggcggac gacccgcgcg atgccggcgg
    39721 agcgacgatg aagggcatca cctttgccac ctatcgcgcc tggaagaagc gctcgatcac
    39781 caaggccgaa ctgcggaaca tctccgacgc cgaggtggcc gccatctacc ggcagaacta
    39841 ctgggatgcc gtgcgcggcg acgatctgcc ggcggggctg gatctggtgg ccttcgacgc
    39901 ggcagtcaac agcggagtct cgcgcggcgc gaaatggctg caatccgccc tcggcgtgac
    39961 ggctgacggg atgatcggcc cgcagaccat cgcagcggca aaggcggcgc atcccgaggc
    40021 ggtgattgac cgggcgatca gcgccaggct ggcattcctg cgcgtggcga aaaacaccca
    40081 gaccggcgcc ttgctgtggc ccacctacgg caagggctgg acgcgccgcg tggaaagcgt
    40141 gcgcgagacg gcaatagcca tgtcgaaggt gacggcgccg aacgccacca agcctgcggc
    40201 gccgtcatct ggcatcatcg ccgcgcttct ggcgcttttc aagtccatgt tcggagggaa
    40261 gtgaccatgt tcctttatat ccgcatcgcg ctctacgtgt tcttcggctg gctggccggg
    40321 gcagggattg gctccattga tcagacaggg caggtgttca gcatcgagat tgaccggctg
    40381 gccgaatggc tggtgagcgg ccttggtatc gccggcacct tcgcggcctc gcgcgtggcg
    40441 aagcgcatgg ggggtcggac atgagctata tccccgattg gcaagcatcc atcctgcttg
    40501 atgctgtgtg gcggcggttg ggcaaatgac cgcgtggcta ctcaccatcc tcggggccat
    40561 cgccgccgcc gtggccgcgt tcctgcgtgg ccggtcgcgg ggcagggcgg acgcacaggc
    40621 gcgagaggat gcggccacaa tcgacacgat aagaaaggtg caagatgcga aagatcgttc
    40681 tcgcgatgct ggcggcgatt ggcgtgagcg cctgcgccgg tccaagcgcg actgacgccg
    40741 gtttgtgcct cgcgcaacgg gctgacgtgg cccgattgag ggctgcactg gaagcccatt
    40801 ccgatacgcc cgatgtcgtt ggcgatgccg ctactgacgt ggtgatcggg ttcgaagcgg
    40861 ggtgcggata aagttcacgt tttcaggaac ctgcacgtca tgttcgcacg atgttcttga
    40921 tcgtgaattt gaccgatgct agacagaaat atgcccggcg gtgttgagta gacaccccgg
    40981 gcgcgcatct ggggccgctg cgacggccag ccccaaatgt gatcacagat ataccgcaag
    41041 gcgggcgcgc tgtaaatagg ccgatctgac ttttgacgct ttcaaagcaa agcgatgtgg
    41101 ccttgccggt ggccccgata cccggatgac gaatgggcct ctttacctgt gcgaacaggg
    41161 tttccgggcc gagccgttgc gagcctgatc gggcggttca gaactgcgac ttggatacgg
    41221 tgccgaagcc gggagcggct aggcgggatg cgcccactgc atagtgtggg accgggggcc
    41281 gtggcgggct ataaaacgca tcgcagggat acaggagttt aaaggcaggc agggcaagcc
    41341 gctctggtaa gtcccttcgg ggggataccg gccttagcgg aaagcggagt attgcctaac
    41401 gccgcgctga tcgaggacgg cggggccaac agccagcggg cagggctgcg gctgctggac
    41461 cagatgcagg ccggctgtca cccctgacgc cgggcgcggt ggaggtcgat acgcttcatg
    41521 atagcaaggc acgcatcttc acgatcccac gcgccttgat cgtggaacgt ctccgcatcg
    41581 taggacaggc gctggcggat gtcatccatc agcgcgtccg cgtgcgcccg ctcgtcggcg
    41641 agggcggcga tgaccccagc cagcttcccg caaacgctgt catgcgcatc cgtcagcctc
    41701 tccacctcgg cgcgcaattc ttccagttcc cattccgtga tctggcacat agtgccgcgc
    41761 atctgcgcgt cgatagtctg gcctgtgatg ccctgacggc gctttgggcg agcgtggacg
    41821 gcggcgaaaa tttcgtcact catcgcgcgt cctcctgatc ggatagcaca atatccagcg
    41881 gccccgcctc gatcatctcg acgcggtttc gcaactcgcg cacgtcgccg tcaagcgcag
    41941 ccttcgcggc ccgcatccag tattttgtgg acatggcaag gcggcgcttc aggatttcaa
    42001 cctcacgctc cggcgtcatc gcgcgtcctc cggggctggg ctcgggtgtt ccacctttct
    42061 gccacaccct cggcgctgcc cgtcatggtc acacatagat gtgggcactt gattacgtga
    42121 tcctgatggc ggtccccatg caggctgtcg tgccagattt tccccagccc ccggtgaggc
    42181 gtcgccccgc aaaacgggca cggtttcagt tcctcgctca tgtcctatcc ttccgaagga
    42241 tgttgcgagc cgccttgatc gcgccccagc gcgtctcgaa cttctcgccg tccaagacca
    42301 gcagcccgac cggtgaagcc tttgcgggct gccaatgctc ttcgcctctc accttcttgg
    42361 ctcgggccat ccgatcagcg tccctgttgg cggcggatct ggtcattcgg tcctctcctt
    42421 ctggtcgcgg gggtggccca tggcgtcatt cctctgtgga tgggcgtttc aagattcccg
    42481 attcggtccc ggtttgtccc gcccgatatt tcagccattg gcgttgattc cgttgggctt
    42541 tccatac
//
