# Supplementary material for: Characterization of the virome of Paracoccus spp. (Alphaproteobacteria) by combined in silico and in vivo approaches
Source: Sci Rep. 2019 May 27;9:7899. doi: 10.1038/s41598-019-44460-4 (PMC6536676; doi:10.1038/s41598-019-44460-4)
Supplement: Supplementary file 2 — Supplementary Dataset 1 [file 41598_2019_44460_MOESM2_ESM.zip › vB_PsaS_PD16.gbk]

LOCUS       NZ_FTOU01000011        46357 bp    DNA              UNK 01-JAN-1980
DEFINITION  Paracoccus saliphilus strain DSM 18447, whole genome shotgun
            sequence.
ACCESSION   NZ_FTOU01000011
VERSION     NZ_FTOU01000011.1
KEYWORDS    .
SOURCE      .
  ORGANISM  .
            .
FEATURES             Location/Qualifiers
     repeat_region   1..30
                     /note="putative attachment site in tRNA-Gly(GCC) - 25/30
                     and all overlapping from the 1st nt of the gene"
     gene            complement(137..1216)
                     /locus_tag="pd16_p01"
                     /locus_tag="BW985_RS14500"
     CDS             complement(137..1216)
                     /note="C-terminal catalytic domain of Lambda integrase, a
                     tyrosine-based site-specific recombinase based on cd00800
                     and Phage integrase family bsaed on pfam00589"
                     /product="phage tyrosine site-specific integrase"
                     /locus_tag="pd16_p01"
                     /locus_tag="BW985_RS14500"
                     /protein_id="WP_076526957.1"
     gene            complement(1210..1398)
                     /locus_tag="pd16_p02"
                     /locus_tag="BW985_RS14505"
     CDS             complement(1210..1398)
                     /note="hypothetical protein"
                     /product="hypothetical protein"
                     /locus_tag="pd16_p02"
                     /locus_tag="BW985_RS14505"
                     /protein_id="WP_076526958.1"
     gene            complement(1398..1973)
                     /locus_tag="pd16_p03"
                     /locus_tag="BW985_RS14510"
     CDS             complement(1398..1973)
                     /note="N6-adenosine-specific RNA methylase IME4 based on
                     COG475 (complete, e-45)"
                     /product="N4-cytosine or N6-adenine DNA methyltransferase"
                     /locus_tag="pd16_p03"
                     /locus_tag="BW985_RS14510"
                     /protein_id="WP_076526959.1"
     gene            complement(1970..2206)
                     /locus_tag="pd16_p04"
                     /locus_tag="BW985_RS14515"
     CDS             complement(1970..2206)
                     /note="hypothetical protein"
                     /product="hypothetical protein"
                     /locus_tag="pd16_p04"
                     /locus_tag="BW985_RS14515"
                     /protein_id="WP_076526960.1"
     gene            complement(2203..2886)
                     /locus_tag="pd16_p05"
                     /locus_tag="BW985_RS14520"
     CDS             complement(2203..2886)
                     /note="hypothetical protein"
                     /product="hypothetical protein"
                     /locus_tag="pd16_p05"
                     /locus_tag="BW985_RS14520"
                     /protein_id="WP_076526961.1"
     gene            complement(2883..3104)
                     /locus_tag="pd16_p06"
     CDS             complement(2883..3104)
                     /note="hypothetical protein"
                     /product="hypothetical protein"
                     /locus_tag="pd16_p06"
     gene            complement(3097..3309)
                     /locus_tag="pd16_p07"
                     /locus_tag="BW985_RS14525"
     CDS             complement(3097..3309)
                     /note="hypothetical protein"
                     /product="hypothetical protein"
                     /locus_tag="pd16_p07"
                     /locus_tag="BW985_RS14525"
                     /protein_id="WP_076526962.1"
     gene            complement(3306..3503)
                     /locus_tag="pd16_p08"
     CDS             complement(3306..3503)
                     /note="hypothetical protein"
                     /product="hypothetical protein"
                     /locus_tag="pd16_p08"
     gene            complement(3500..4483)
                     /locus_tag="pd16_p09"
                     /locus_tag="BW985_RS14530"
     CDS             complement(3500..4483)
                     /note="Uncharacterized conserved protein (DUF2303) based
                     on pfam10065"
                     /product="hypothetical protein"
                     /locus_tag="pd16_p09"
                     /locus_tag="BW985_RS14530"
                     /protein_id="WP_076526963.1"
     gene            complement(4496..4858)
                     /locus_tag="pd16_p10"
                     /locus_tag="BW985_RS14535"
     CDS             complement(4496..4858)
                     /note="hypothetical protein"
                     /product="hypothetical protein"
                     /locus_tag="pd16_p10"
                     /locus_tag="BW985_RS14535"
                     /protein_id="WP_076526964.1"
     gene            complement(4870..5025)
                     /locus_tag="pd16_p11"
     CDS             complement(4870..5025)
                     /note="hypothetical protein"
                     /product="hypothetical protein"
                     /locus_tag="pd16_p11"
     gene            complement(5030..5164)
                     /locus_tag="pd16_p12"
     CDS             complement(5030..5164)
                     /note="hypothetical protein"
                     /product="hypothetical protein"
                     /locus_tag="pd16_p12"
     gene            complement(5161..5478)
                     /locus_tag="pd16_p13"
                     /locus_tag="BW985_RS14540"
     CDS             complement(5161..5478)
                     /note="hypothetical protein"
                     /product="hypothetical protein"
                     /locus_tag="pd16_p13"
                     /locus_tag="BW985_RS14540"
                     /protein_id="WP_076526965.1"
     gene            5646..6092
                     /locus_tag="pd16_p14"
                     /locus_tag="BW985_RS14545"
     CDS             5646..6092
                     /note="HIRAN domain based on pfam08797 and smart00910; DNA
                     binding protein"
                     /product="HIRAN domain containing protein"
                     /locus_tag="pd16_p14"
                     /locus_tag="BW985_RS14545"
                     /protein_id="WP_076526966.1"
     gene            complement(6189..6554)
                     /locus_tag="pd16_p15"
                     /locus_tag="BW985_RS14550"
     CDS             complement(6189..6554)
                     /note="Helix-turn-helix XRE-family like proteins based on
                     cd00093, smart00530 and pfam01381"
                     /product="putative phage repressor protein"
                     /locus_tag="pd16_p15"
                     /locus_tag="BW985_RS14550"
                     /protein_id="WP_076526967.1"
     gene            6916..7173
                     /locus_tag="pd16_p16"
                     /locus_tag="BW985_RS14555"
     CDS             6916..7173
                     /note="hypothetical protein"
                     /product="hypothetical protein"
                     /locus_tag="pd16_p16"
                     /locus_tag="BW985_RS14555"
                     /protein_id="WP_076526968.1"
     gene            7170..7313
                     /locus_tag="pd16_p17"
     CDS             7170..7313
                     /note="hypothetical protein"
                     /product="hypothetical protein"
                     /locus_tag="pd16_p17"
     gene            7310..7570
                     /locus_tag="pd16_p18"
                     /locus_tag="BW985_RS14560"
     CDS             7310..7570
                     /note="hypothetical protein"
                     /product="hypothetical protein"
                     /locus_tag="pd16_p18"
                     /locus_tag="BW985_RS14560"
                     /protein_id="WP_076526969.1"
     gene            7567..7857
                     /locus_tag="pd16_p19"
                     /locus_tag="BW985_RS14565"
     CDS             7567..7857
                     /note="hypothetical protein"
                     /product="hypothetical protein"
                     /locus_tag="pd16_p19"
                     /locus_tag="BW985_RS14565"
                     /protein_id="WP_076526970.1"
     gene            7854..8480
                     /locus_tag="pd16_p20"
                     /locus_tag="BW985_RS14570"
     CDS             7854..8480
                     /note="hypothetical protein"
                     /product="hypothetical protein"
                     /locus_tag="pd16_p20"
                     /locus_tag="BW985_RS14570"
                     /protein_id="WP_076527094.1"
     gene            8665..9228
                     /locus_tag="pd16_p21"
                     /locus_tag="BW985_RS14575"
     CDS             8665..9228
                     /note="hypothetical protein"
                     /product="hypothetical protein"
                     /locus_tag="pd16_p21"
                     /locus_tag="BW985_RS14575"
                     /protein_id="WP_076526971.1"
     gene            9225..9923
                     /locus_tag="pd16_p22"
                     /locus_tag="BW985_RS14580"
     CDS             9225..9923
                     /note="hypothetical protein"
                     /product="hypothetical protein"
                     /locus_tag="pd16_p22"
                     /locus_tag="BW985_RS14580"
                     /protein_id="WP_076526972.1"
     gene            10020..10484
                     /locus_tag="pd16_p23"
                     /locus_tag="BW985_RS14585"
     CDS             10020..10484
                     /note="hypothetical protein"
                     /product="hypothetical protein"
                     /locus_tag="pd16_p23"
                     /locus_tag="BW985_RS14585"
     gene            10481..10681
                     /locus_tag="pd16_p24"
     CDS             10481..10681
                     /note="hypothetical protein"
                     /product="hypothetical protein"
                     /locus_tag="pd16_p24"
     gene            complement(10586..10846)
                     /locus_tag="pd16_p25"
                     /locus_tag="BW985_RS14590"
     CDS             complement(10586..10846)
                     /note="hypothetical protein"
                     /product="hypothetical protein"
                     /locus_tag="pd16_p25"
                     /locus_tag="BW985_RS14590"
                     /protein_id="WP_076527095.1"
     gene            complement(11114..11563)
                     /locus_tag="pd16_p26"
                     /locus_tag="BW985_RS14595"
     CDS             complement(11114..11563)
                     /note="hypothetical protein"
                     /product="hypothetical protein"
                     /locus_tag="pd16_p26"
                     /locus_tag="BW985_RS14595"
                     /protein_id="WP_076526974.1"
     gene            11936..12649
                     /locus_tag="pd16_p27"
                     /locus_tag="BW985_RS14600"
     CDS             11936..12649
                     /note="hypothetical protein"
                     /product="hypothetical protein"
                     /locus_tag="pd16_p27"
                     /locus_tag="BW985_RS14600"
                     /protein_id="WP_076526975.1"
     gene            12780..13445
                     /locus_tag="pd16_p28"
                     /locus_tag="BW985_RS14605"
     CDS             12780..13445
                     /note="Phage DNA packaging protein, Nu1 subunit based on
                     COG4220 and pfam07471"
                     /COG="COG4220"
                     /product="phage terminas small subunit Nu1"
                     /locus_tag="pd16_p28"
                     /locus_tag="BW985_RS14605"
                     /protein_id="WP_076526976.1"
     gene            13445..15613
                     /locus_tag="pd16_p29"
                     /locus_tag="BW985_RS14610"
     CDS             13445..15613
                     /note="phage terminase large subunit GpA based on COG5525
                     and pfam05876"
                     /COG="COG5525"
                     /product="phage terminase large subunit GpA"
                     /locus_tag="pd16_p29"
                     /locus_tag="BW985_RS14610"
                     /protein_id="WP_076526977.1"
     gene            15613..15813
                     /locus_tag="pd16_p30"
                     /locus_tag="BW985_RS14615"
     CDS             15613..15813
                     /note="hypothetical protein"
                     /product="hypothetical protein"
                     /locus_tag="pd16_p30"
                     /locus_tag="BW985_RS14615"
                     /protein_id="WP_076526978.1"
     gene            15813..17288
                     /locus_tag="pd16_p31"
                     /locus_tag="BW985_RS14620"
     CDS             15813..17288
                     /note="Bacteriophage capsid protein based on COG5511 and
                     Phage portal protein, lambda family based on pfam05136"
                     /COG="COG5511"
                     /product="phage portal protein"
                     /locus_tag="pd16_p31"
                     /locus_tag="BW985_RS14620"
                     /protein_id="WP_076526979.1"
     gene            17272..19464
                     /locus_tag="pd16_p32"
                     /locus_tag="BW985_RS14625"
     CDS             17272..19464
                     /note="ATP-dependent protease ClpP, protease subunit based
                     on COG0740"
                     /COG="COG0740"
                     /product="phage protease and major capsid protein"
                     /locus_tag="pd16_p32"
                     /locus_tag="BW985_RS14625"
                     /protein_id="WP_076526980.1"
     gene            19544..19891
                     /locus_tag="pd16_p33"
                     /locus_tag="BW985_RS14630"
     CDS             19544..19891
                     /note="Predicted phage recombinase, RecA/RadA family bsaed
                     on COG5471 (e-25)"
                     /COG="COG5471"
                     /product="predicted phage recombinase, RecA/RadA"
                     /locus_tag="pd16_p33"
                     /locus_tag="BW985_RS14630"
                     /protein_id="WP_076526981.1"
     gene            19891..20226
                     /locus_tag="pd16_p34"
                     /locus_tag="BW985_RS14635"
     CDS             19891..20226
                     /note="hypothetical protein"
                     /product="hypothetical protein"
                     /locus_tag="pd16_p34"
                     /locus_tag="BW985_RS14635"
                     /protein_id="WP_076526982.1"
     gene            20223..20642
                     /locus_tag="pd16_p35"
                     /locus_tag="BW985_RS14640"
     CDS             20223..20642
                     /note="hypothetical protein"
                     /product="hypothetical protein"
                     /locus_tag="pd16_p35"
                     /locus_tag="BW985_RS14640"
                     /protein_id="WP_076526983.1"
     gene            20734..21153
                     /locus_tag="pd16_p36"
                     /locus_tag="BW985_RS14645"
     CDS             20734..21153
                     /note="hypothetical protein"
                     /product="hypothetical protein"
                     /locus_tag="pd16_p36"
                     /locus_tag="BW985_RS14645"
                     /protein_id="WP_076526984.1"
     gene            21156..21509
                     /locus_tag="pd16_p37"
                     /locus_tag="BW985_RS14650"
     CDS             21156..21509
                     /note="hypothetical protein"
                     /product="hypothetical protein"
                     /locus_tag="pd16_p37"
                     /locus_tag="BW985_RS14650"
                     /protein_id="WP_076526985.1"
     gene            21536..21859
                     /locus_tag="pd16_p38"
                     /locus_tag="BW985_RS14655"
     CDS             21536..21859
                     /note="hypothetical protein"
                     /product="hypothetical protein"
                     /locus_tag="pd16_p38"
                     /locus_tag="BW985_RS14655"
                     /protein_id="WP_076526986.1"
     gene            21859..23946
                     /locus_tag="pd16_p39"
                     /locus_tag="BW985_RS14660"
     CDS             21859..23946
                     /note="Phage-related protein based on COG5412 and phage
                     tail tape measure protein based on BLAST hits including
                     Paracoccus phage Shpa"
                     /product="phage tail tape measure-like protein"
                     /locus_tag="pd16_p39"
                     /locus_tag="BW985_RS14660"
                     /protein_id="WP_076526987.1"
     gene            23946..24644
                     /locus_tag="pd16_p40"
                     /locus_tag="BW985_RS14665"
     CDS             23946..24644
                     /note="hypothetical protein"
                     /product="hypothetical protein"
                     /locus_tag="pd16_p40"
                     /locus_tag="BW985_RS14665"
                     /protein_id="WP_076526988.1"
     gene            24634..25203
                     /locus_tag="pd16_p41"
                     /locus_tag="BW985_RS14670"
     CDS             24634..25203
                     /note="hypothetical protein"
                     /product="hypothetical protein"
                     /locus_tag="pd16_p41"
                     /locus_tag="BW985_RS14670"
                     /protein_id="WP_076526989.1"
     gene            25203..25574
                     /locus_tag="pd16_p42"
                     /locus_tag="BW985_RS14675"
     CDS             25203..25574
                     /note="hypothetical protein"
                     /product="hypothetical protein"
                     /locus_tag="pd16_p42"
                     /locus_tag="BW985_RS14675"
                     /protein_id="WP_076527096.1"
     gene            25574..27616
                     /locus_tag="pd16_p43"
                     /locus_tag="BW985_RS14680"
     CDS             25574..27616
                     /note="Phage-related protein, tail component  based on
                     COG4733 (e-4)"
                     /product="putative phage host specificity protein"
                     /locus_tag="pd16_p43"
                     /locus_tag="BW985_RS14680"
                     /protein_id="WP_076526990.1"
     gene            27685..29433
                     /locus_tag="pd16_p44"
                     /locus_tag="BW985_RS14685"
     CDS             27685..29433
                     /note="hypothetical protein"
                     /product="hypothetical protein"
                     /locus_tag="pd16_p44"
                     /locus_tag="BW985_RS14685"
                     /protein_id="WP_076526991.1"
     gene            29433..32051
                     /locus_tag="pd16_p45"
                     /locus_tag="BW985_RS14690"
     CDS             29433..32051
                     /note="FAD dependent oxidoreductase based on pfam12831 and
                     also xanthan lyase based on few BLAST hits"
                     /product="putative phage tail hydrolase"
                     /locus_tag="pd16_p45"
                     /locus_tag="BW985_RS14690"
                     /protein_id="WP_076526992.1"
     gene            32294..36874
                     /locus_tag="pd16_p46"
                     /locus_tag="BW985_RS14695"
     CDS             32294..36874
                     /note="Coenzyme F420-reducing hydrogenase, beta subunit
                     based on COG1035, Coenzyme F420 hydrogenase/dehydrogenase,
                     beta subunit C terminus based on pfam04432 and
                     Polysaccharide pyruvyl transferase based on pfam04230"
                     /COG="COG1035"
                     /product="coenzyme F420-reducing hydrogenase, beta
                     subunit"
                     /locus_tag="pd16_p46"
                     /locus_tag="BW985_RS14695"
                     /protein_id="WP_076526993.1"
     gene            36991..37896
                     /locus_tag="pd16_p47"
                     /locus_tag="BW985_RS14700"
     CDS             36991..37896
                     /note="hypothetical protein, single BLAST hit to
                     alpha/beta hydrolase from Acinetobacter sp. ANC 3880"
                     /product="hypothetical protein"
                     /locus_tag="pd16_p47"
                     /locus_tag="BW985_RS14700"
                     /protein_id="WP_076526994.1"
     gene            37973..38251
                     /locus_tag="pd16_p48"
                     /locus_tag="BW985_RS14705"
     CDS             37973..38251
                     /note="hypothetical protein"
                     /product="hypothetical protein"
                     /locus_tag="pd16_p48"
                     /locus_tag="BW985_RS14705"
                     /protein_id="WP_076526995.1"
     gene            complement(38408..38665)
                     /locus_tag="pd16_p49"
                     /locus_tag="BW985_RS14710"
     CDS             complement(38408..38665)
                     /note="hypothetical protein"
                     /product="hypothetical protein"
                     /locus_tag="pd16_p49"
                     /locus_tag="BW985_RS14710"
                     /protein_id="WP_076526996.1"
     gene            38761..39297
                     /locus_tag="pd16_p50"
                     /locus_tag="BW985_RS14715"
     CDS             38761..39297
                     /note="Phage-related lysozyme (muramidase), GH24 family
                     based on COG3772"
                     /product="phage lysozyme"
                     /locus_tag="pd16_p50"
                     /locus_tag="BW985_RS14715"
                     /protein_id="WP_076526997.1"
     gene            39301..39705
                     /locus_tag="pd16_p51"
                     /locus_tag="BW985_RS14720"
     CDS             39301..39705
                     /note="hypothetical protein, putative phage holin based on
                     transmembrane helicase in TMHMM"
                     /product="putative phage holin"
                     /locus_tag="pd16_p51"
                     /locus_tag="BW985_RS14720"
                     /protein_id="WP_076527097.1"
     gene            complement(39749..41503)
                     /locus_tag="pd16_p52"
                     /locus_tag="BW985_RS14725"
     CDS             complement(39749..41503)
                     /note="Predicted ATP-dependent endonuclease of the OLD
                     family, contains P-loop ATPase and TOPRIM ... based on
                     COG3593"
                     /COG="COG3593"
                     /product="ATP-dependent endonuclease"
                     /locus_tag="pd16_p52"
                     /locus_tag="BW985_RS14725"
                     /protein_id="WP_076526998.1"
     gene            41727..42068
                     /locus_tag="pd16_p53"
                     /locus_tag="BW985_RS14730"
     CDS             41727..42068
                     /note="hypothetical protein"
                     /product="hypothetical protein"
                     /locus_tag="pd16_p53"
                     /locus_tag="BW985_RS14730"
                     /protein_id="WP_076526999.1"
     tRNA            42391..42464
                     /locus_tag="BW985_RS14735"
                     /old_locus_tag="SAMN05421772_11150"
                     /product="tRNA-Ile"
                     /inference="COORDINATES: profile:tRNAscan-SE:1.23"
                     /anticodon=(pos:42906..42908,aa:Ile,seq:tat)
     gene            complement(42823..43527)
                     /locus_tag="pd16_p54"
                     /locus_tag="BW985_RS14740"
     CDS             complement(42823..43527)
                     /note="RloB-like protein based on pfam13707; putative
                     antitoxin"
                     /product="RloB-like protein"
                     /locus_tag="pd16_p54"
                     /locus_tag="BW985_RS14740"
                     /protein_id="WP_076527000.1"
     gene            complement(43508..44806)
                     /locus_tag="pd16_p55"
                     /locus_tag="BW985_RS14745"
     CDS             complement(43508..44806)
                     /note="AAA domain, putative AbiEii toxin, Type IV TA
                     system; Several members are annotated as being of the
                     abortive phage resistance system, in which case the family
                     would be acting as the toxin for a type IV toxin-antitoxin
                     resistance system based on pfam 13304 and ATPase/GTPase,
                     AAA15 family based on COG1106; putative ptoxin"
                     /COG="COG1106"
                     /product="RloA-like protein"
                     /locus_tag="pd16_p55"
                     /locus_tag="BW985_RS14745"
                     /protein_id="WP_076527001.1"
BASE COUNT     9055 a  13167 c  13751 g   9302 t
ORIGIN
        1 tggagcgggc gatgggatac gatcagacga attttcgtaa tgttttcaac ggaaatgtgt
       61 cccatgcctt agtattcgca cctcaatgat tccaataggt tacaattagg gtgtcccacg
      121 aaatttgcgg tttgttctac cagtccatgc cttccaggcg cttcatagca tctgctgcca
      181 tacgccaacg ctcgactccc ttcgtgtaga tttctgaggt ctttgcctgc gtatggccgt
      241 ggatggccat gatctggtac tggctgcatc cttcttgcgc gagcagatga ccagctgctt
      301 ttcgaattcc gtggctggac cggttctgaa gcccggcttc acggcaccac ctgcggaaca
      361 tctggccgaa gctgtcggac gatgtaaatg gcttgccctt gtcgttcagg agatatgtcg
      421 gaccttgaac tttcgttgct ctggttgcct tgtagagtgg tggaaccatg ggaattttaa
      481 caaaggccga tccccgcttt tgtggctgcc aggcaattcc cctgatgcca tcctgcttga
      541 actcgttgtc tcgacctaga atgaccgcat cgccaattcg gcatgcagtg aacataaata
      601 gggtgagagc gaggtgcggc gtgcttccag gcttgtgaaa ctttcgatat tttttcagat
      661 cgttcacagt ccagggaatg gcgccaccct tacctttgtt gatcttttcg atgccgattg
      721 ccgggttgac ttggcacagg ccaacatctt ttacagccca tcggtacatg ctgcggatac
      781 cttcaaccat gctgtcggcc catgccggag tttcgagcat gctatcgcgc agctcgatga
      841 tcttcatttg cggcatgcgc atatcatatt cgccatactc ttcgcgaagc ctggccatga
      901 tttgcttacg ctttttcaga gtgagcggag acgcctgacc ggcattgacc tgtcgctcca
      961 aagcggcttc gtgcttgtag ctgagccagg ctatggagtt gcgaactacg cgatcctcgg
     1021 gcgcggtatg gacttccagc gccacaccgc gccgcgccgc gcgataatgc tccatgaaat
     1081 ctggatggtc tggcgtaacg ttcaatctta tccgtcggga tttattccct tcgaccctga
     1141 cgcgataacg gaatgcgcct gatggaagcc gctctttgag caagccaggt agttcgatca
     1201 tcattgggtc taccattgtt tgggtagccc aagtttgtcg ttatcaatgc attcgtcaag
     1261 cggggtttcg ggtggcaata ttctgagcgt aacttctccc agtaccactt ccaccaccgc
     1321 cattggatcg gcctcgcgcg caccctgcac ggctctcctg atgtccgttt tggtataggc
     1381 tgcacgcggc cgtcccatca gctcgtcact tcctgaaatt tctcggcttc gttgccccag
     1441 ttcgcccatc cttcacggcg ctggcggctg aacagttcga tgcgcctggc acccggcatc
     1501 agcctctctg cctcggcgaa cgcctcgtcg ggtttgcggc tgtgctcgcg gatcgggccc
     1561 atgatgaccg agcgcaccga ccggctggtc ttcggcgatc cgcgcgttcc gatcaggaac
     1621 ggctcaccag cacaacgcag aatgtaaccg gtcccgaagg ccagcttgcc gtgcttggtg
     1681 gtcttcaccc aatgaccggc cgtctttcga ttgaagcccc atgcatccat gatgtcgaag
     1741 gcctcgcgca ggagcgggtt ggtggcccag agccacagca cgcaattgtc ggacgccaag
     1801 gcagaaacgg gcagggcagc gatgtcatcg agtgacatgc aggcgtactg cgccttggca
     1861 ttcttcgctt cgcccgcgga tgagaaattg tcgaatgacc agggcgggtc ggccatgatc
     1921 atgtcgaaac cgccataggg gcgcagggtg tggaatgtgt gaagctggct catgtctgca
     1981 ccagcccggc cgttgccatc cactgcccaa acgcctcggc tagtgccgcc tctgccgcct
     2041 gaacggactt cgccgtgcct cggtggtcgc tgcgatccag ttcccaagtt gcacggccgt
     2101 ccccaagggg attgatgcgt ccgatatacg ccttgtgaca gaatgccaga atgcggccgg
     2161 tctcgtgagc ctcatgcggc ttgtggaagg tgagattggg tgtcatgccg ccacctccat
     2221 cgcatgcctg ccccattgat cggcgcaggc atctgccaca ccctcatacg tgcggctgcg
     2281 cagcctccat ctgtcagggc cgccgcgcgg ggccctgtga accgcgttcc agcgtttcca
     2341 ttcgtcgcta ccgcgctcgg gctccggcag cctgttggtc ggggacaact gcggcaggcc
     2401 acgcaagtag aggcccgtgg ccttgtagaa cggctcaccg aaccagaacg gttgaaccat
     2461 ctgcggagca gggagatcgg ccggcatgcg atctcgggcc agatcgttca tttcggggtt
     2521 ctcgatcgct accctctcga tcggcgtacg ccagcatgaa atgaagagat ccacgccttc
     2581 cacgaactcg ttcttcatgc tctcccaatt gcgcccacgc ggcagttgtt tgggctgcgt
     2641 ccacttgccc ggtcccgaca tccagcgacg gcccgaccgg cacaggcgcg tgcagggtgg
     2701 gtgcatgaca gtcagcaggt cccacccgtc atcgagatag tcgcgcacgt cgccggtgat
     2761 gtgccggttg ctgccctcct cagccgggag aatgtcgcag gaccagacat cgtgcccgcg
     2821 ggcagcaaag gcccggcgca ttacgcccga ggtttcacag gcgatgagga tgcggaggga
     2881 gatcatgggc gccgtgcctt ccccggtccg tccggaacat ttccagcatc tgcctgcgcc
     2941 ctttcccaaa gctgatagca accgcgttct tttgcgcgag ggcatccctc ccaccagaac
     3001 ttgcagctac cagggccaag agaaggattg cgaccgcatc cgctcttctt cgcgggtcgc
     3061 tgccacgtca tttgaagcgg gtcgtcgaaa agcatgtcag tcatgcgcac ccgactcctc
     3121 aaccgctcgc ccgatctcgg ccgccagccg ctcgatcatg tcgtcatcgg caatagtgcc
     3181 gtcatcttcg agcaacgcca tcgcagctgc agtgcgaccc atgtcaccgc gatagccttg
     3241 gcggacctgg aaggcgtaag cctcgcggag ctgatcgtcg gtgaaggcgg aaagggtagg
     3301 gatgctcatt tcaaccaccg tgcggccagc gcaccaccag cgaaggtgcc gaacatgccg
     3361 accgcgatga agatcagatc acgggccttg atggactgca ggggtgacgg cacctcgtga
     3421 tcctcgacag ccggaaggtc aatcggcaac ggttcgatgg gatggcgcat tggcgccacc
     3481 ctgtgtttct cagtgccgct catgccacgc ccacctcggg cacacccatc atgagcggaa
     3541 cctcggtctc ggcctgtgcg cgatacatgg cctcccgtgc ggcatcgcga agcgcgacat
     3601 cggcattgta gagactgacg atgaaccgca cctcgctgcc ggacttccgg tagcggaagc
     3661 gaacggcgag gcggtatagc gcgccttcct cgaaaaccgg gatggcaatc ataaacaggt
     3721 tcggcaggct cagcggctgg ccatcgggat ccttgtgctc ggtcaggaac tggaccttag
     3781 cctcgcccgt gtcgcgatca gtcttgacct gcagatggcc agtttcatgg acctggaact
     3841 cacgtgacag atgcgccagc gccgcatatt gcccgaaccg gccctgcagc ttctgcgcaa
     3901 tctcgatcat acgctcttcc catggctgca gatcaccgga ggctttgccc aacagcgccg
     3961 gcgtcggatc gaggaagtca ttggcattgt cctcgatgaa ttcgccgaac tcgtctttcg
     4021 tcaggctctt accgctgatg ccgttccagc gcttccattc ctcggaaacc gggaaggtat
     4081 agacgccggt atgacggcca tggctggcgg agggatcacc accctcggga tcaatcaccg
     4141 gcgcgccgcc accgtgatag tcgatcacgg aaagcatctt cggcgtcgga tggatttgtc
     4201 cgaacaaagc agtggcttcg cccttgaagc gattggtcca ggcaatcagg ctatcgagat
     4261 cggccaactg tgccttgccc ttgcgctgta gcgggcgcag cgcctccatg accgagcgat
     4321 gctgtgcagt cagatcatgc aacttcatgc cttctggcgc ggcgacgata tagggtgtct
     4381 ccggcgcttc tgccgtggga agcgagacga actgcacctc acccacgcgc ttcatttcct
     4441 cgatcaccgt ctcggcgata ttcttcgggg tgtcctgggt cacggtcagc tctccttact
     4501 cagcagtgcg cagctcgcgg cgaccatcat cggcgtcgcg gatttccatg cgggattgcg
     4561 cgggattgtg ggtggtgatg gcaccgccgc cggtcatcca ggcgaccgcc ttgtgcttcg
     4621 gcggcttggg cccgacgatc ttgtcatcca ccgtcagctc caactggccg aaacgatcca
     4681 gcttcatgtc gatggtgagc gtgatcttgg ccttggcgct ggccgagaaa tcattggcga
     4741 attgccgcat ctcgatattg ttggcctcga tgcgctcttg caggtcgggc aggtaatctc
     4801 cgttatctgc cagagacaga atctgatcga ggctgcgcag ttccggtgtc tgcgacatga
     4861 attgtccttt cagctgaagg tgaaaaatgc ccgcgaccgc aggggagttg aggagaagag
     4921 gcgcagtcgc gggccagtgg ggtgcgaagc agaacggcac ccttccgatg cgcaccaggt
     4981 cgtggcgcga aagtgaatat ctgatgaaaa gtggggatgc ggcatcgctt caccagccca
     5041 tcgcctgttg cacggtcgtt ccgccccacc ggataagcag cgccatgaaa gtcggcgcgg
     5101 tcagcaggaa cgtgacgaat agggtggctt gggcggcgcg aagggcgatc agctcgaggg
     5161 tcatggctgg gcctcgttct gaccctgcag gaacgtgatg ctctcgacct cggccatatt
     5221 gattatgccg atacagccag cgcattcgat catcagcgtt ccagagaatg cccgggaatc
     5281 gtgaaccttt tcggccatct cacgagccgc agccgcagga acgcccggaa agcgatcaag
     5341 atcaccactg cggtatttga tgatgacagt gccgtagggg atgacggctc ccgcgatctc
     5401 accaggcgcg aaatggcggg cttccatctg ctcagatgcg aactgcgcag gttccacaaa
     5461 aaatgctgag gtcgtcactg gtgagctccc ttccgatggg tgtcggttgg gattggattg
     5521 cacgctattg cgttcatgtc aatacagata gaacgctata gcgttcatca attggttctt
     5581 ctgtaaagtt gatcggtgct ttgccacaat caattcgaga atcgctgccc caattggagg
     5641 aacctatggg attgttgagt tggctattcg gcctcggcgg ggctcgcgat agttcgcccc
     5701 tgcaaaatag tacatcgcac aggatgaggc ggatatcggg cccaggcgat tatgagttcg
     5761 atattgtcgg ggaaagtcac tatcaagctg agctcactag cttggcaggc ccaaagacag
     5821 aggaaggcgt tgagttggaa tgtgatgcag tacttatggc cgagcctagc aatccctacg
     5881 atgcgaacgc tgttgccgtt ttgatagagg ataagaaggt tggatatctt tctcgggctg
     5941 atgcggcgcg gtggacaacg caactagacc gcatggggtg ggtcggtgag agggtattgg
     6001 tcgaggcgct aatcgtcggc ggctggctac gcaaaaggcg agtgaaggtg gatgaaggat
     6061 catttggggt aaaattggac ttggatttct aggcaattct ttagcggctc tcgggttgct
     6121 gatcggcgaa tgttcgccta atgttccagt gcgggcggag ggcgtcatga atgctattga
     6181 catagaaatc attgctctgt gggcgaatct tcctgattca cagagggaga ttgcgttgca
     6241 ttctctccgt cagcttgcat tgaagcaaga agcgccttcg cctgattctt cacatcaggg
     6301 cgaaggcttt gaagaactgc caggaatgca aggtcatcgt catcagcctt gatgccagtg
     6361 aggatgtata gagcgttctt cttgcccagc acatcaagta tccgtgctag tcgatccgct
     6421 cccggttctt tgtggttttt gatcatctgc tgaacatagt ttggccccac gccggcaagc
     6481 cggcttagtt ctcgcatccc gcgatcgtcg gcctcgatgg ccaggacaag tctatcgaac
     6541 caacctttat tcatgacgat tgattagcac gactatctgc gcgcggctcg aacgttatgg
     6601 cgtgcattga catgaacgct atagcgtgcc tatacgtcga attatgaaac acaacctgct
     6661 taccgagatc gatgatttta ttgccgagac tgggctgtct gagtaccggg cgggtattgt
     6721 cttggcaaaa aatgggcgtc tcatgccgag gcttcgtagc tcgggtcgtg tttggccaga
     6781 aactgaagca cgtattcgtg cagcactggt agctgaaaga tcgcgccgtt ctaagcgctc
     6841 ctcccgggag gacgcagcgt gaccatccac accgcgccct cctgctcatc gtcttctcca
     6901 gtttcaccct cacagatgaa acatggagac tttccgatga aaaatcctgc cgaaaatccg
     6961 cgaaagtggt ttcgcaacat gctttggcgc gcatttccgt cgccatccga gcatgatctg
     7021 accgttaaag ctgccggtgt cctcgatgtc tcgcagcgcc aggtgaagaa ctggctgcgc
     7081 gaagaacatg acgcctcgct tcgctatgtc atggccgtca ttgccatcgc tggcgccgaa
     7141 gttgtctttg gccggatcga ggggcgcaaa tgaccaggct ctataattac ctgatgggaa
     7201 ggttctacga ggcgcggtcg acccgcgccc tttccctgca tcatcgcttc aagaaaacgg
     7261 cggaaaaatt cttccagcgc tgcggcttgg attgggatgg gagacaagat tgaaagatat
     7321 tctcgaaatc actccctcag gcattcgcag gatgttggtt gatcgcagcg tcgaccaggt
     7381 cgctgccgat ctccgcatgg actcggcgga catcgaggac atcgctactt ccaccaccgt
     7441 cgtcatgttg cgctgcaacg acaccggcca tgaatggcgc accacgggct ggcgtggtgc
     7501 atatcgccgt gtctgcctgt tgggcttgac ggattgggat tggtggccgg ccggcagggg
     7561 tgtcacatga caaaacctga ttttacagta tcgccccttg cgcatatccc ggtcgatgcc
     7621 tgtcgagcgc tttggtgcaa tgtgctgtcg atggcatggg aagatgctct gcatccatcg
     7681 atcacggcgc atcccaagga tgtcgagcgt gcccaatcgt ggtttggcgg ccgggatttc
     7741 tggcaggtct gcgcattggc gggtgttgag ggtgaccgca tcctgaaggg ctttcatgcg
     7801 gcgctatcct caggcgaccc tagatcggcg gttcagcgca agaggattgc tgcatgacgc
     7861 aggttcaact cgcggccatc gatgatctcg atgaatatcc gctgacggtc gaggatcggc
     7921 tcgacagcca ctatttcatg gcgtgggagc ggcggcgctg gctgaattgc gacatgcgcc
     7981 tgaaaggcac tgccgagtgc cgggcgctgt atttcgacct gatcaatatc agctatgacc
     8041 aagcgccggt gggcaccctg ccgaccgatc atgccgtcct tgccaagatg ctgtttgtcg
     8101 atcgcgacca cttctcgcag ctctgccggt tggagttcgg accgctgcac aaatggcggc
     8161 gcgtcaagtg ccgggaagaa atccggctca tgcatccgat ggtgttgcgc tctctgaccg
     8221 aggccatgtc acgaaaagag gatcaccggg cgcgcagcga agcggccagt gcggcgaagc
     8281 gccttttgcg gttgcgatca tcgcttgccg ggtatcaggc cgaattggcc cagaacgatg
     8341 ccgcggtccg gtggatcgat gagtggctgg tcaaggaagg ctgcgaatac cggtcttcta
     8401 gctggatcga gcgcgggatc gcccgttggt ccgatcacat gttggaccta accatggcgc
     8461 gaaatcgaac gcgcggctga gactttccga actgtcccga cactgtccga aagacagtct
     8521 gagacagtcc gcagacactt cgagactgtc tcgctcgata gagacaggga caaagacaaa
     8581 gacaaagaca gcgaccgggc tgcgacattc cggcgttcgt acttgtggat aagttggaag
     8641 ggctgagaaa gaagggatgt ggcaatgtcg ggtgtgacag cggaagcgaa ggcgcgggtt
     8701 gatgcgctgc tgttcgagcc cttggcgggc ctgtcgcgca agcgcggcat tagcgccgag
     8761 gcgcatgaaa agagcttggc tcgattgcgc ggttggctca gttacatgtc ggatgacaac
     8821 cttcgtgcca tggtcgatct gatcgcccgc cacgcgagca agggcgtctg gcccgaggaa
     8881 gggctgatcc gtagttgggc gatgaccctg caatgcccgc caccgcgtga ctgcgcctat
     8941 gcgcgcagcc tgatcaaatc ggccatgggc cgacaggcga tggccgaggg ctgggcggta
     9001 gagttgttcc aggtcgccaa gaagcttggc cccccacccg gtaagtacat catttcccgc
     9061 ctcaagcagg atgcagacaa caatcggcac cggcggcggg tgatccgcga gaatatcgag
     9121 atcgggagag ccacacccaa tgagaagcgc tggctggaag gctggcatgc cgaactggcc
     9181 gagatcgagg caatccaatc cgccgtggaa gaaggggcag atgcatgaag ttggagttct
     9241 atggtccacc tgctggtgtg gcacgtctgc gtaatgaaca ggaacgtttt gaggcgctga
     9301 tcgcgcgtgc tgttccggcg gagggttgcg ggcccgagat cccgatcgcc ccggcgcgtg
     9361 gtccgtcgcg cagtgtcacc ccgcatgtga tgatgcccga tcccaaggat aaaacaggct
     9421 ggaaagcgga ggaaaccggc tggcgcgggt tcaaggcagc gcaggccatc gacatcttcg
     9481 atcagttggc gatcaaggct gccaagcggg accaggcgcc gcccttcacc aaggggcaag
     9541 tcaatgccgc gcggctctat cgcgatctcg tggaacggca cagtgccggt ggcatgaagc
     9601 tggccagcct cgagggtctg gtcgcgtcgg gatcgggaaa gggtggggag ttcatggatg
     9661 cctttctggc cgagggtgag gcgatccggc ggatgcagcg ggcgatcggt aatggcgtgg
     9721 ccatgcaggt tcgacgggtg cggccatcgg caaggggtgg aaagacggcg cgtaatattc
     9781 gagatcgtga tctggttgag gccatctgcc tgcaagggaa atcgtttcgg caggtgctga
     9841 aggggcatgg gtggactgac tcttctcgca acactcgcgc gctcatggcg gcgttggcgg
     9901 gtgttctgga ccacatgtcc tgagcgtgta tgataatctt gtcgtgtctt gggttgatga
     9961 cttcacgctc cctcgttgag ccttaacgaa aggatggcca ggtgcttcgt gaaatagggt
    10021 tgagccgata tcagcacgat tttcggattt tcatacgctg gtatctgaac actttcctga
    10081 tcgtgggagc gatttccctt tacctcgcct tcgcaatcat ttctgaattc tccccatcaa
    10141 tactcggatg gtggacagaa tccgcagcag caaccatact cgtctcagtg gttccctccc
    10201 tggttatatg ggttattgtt ttcaggggcc ttgccatgat tggctggagc cggatgatcc
    10261 gtgaagtctt ggccggcact attacaactg gagcagcgat attggcgatg atcattgcgg
    10321 cagatgtcgg cttgcttccg agttggttcg tctttgccct taatagcgcg ctgatcatgg
    10381 ggatgatccc agcgatcata gtcggtccga taactgcttt tattctcgcg cgcaaaagca
    10441 gccggcaaca tacatcgagt ggatcagtcg aaccgaagca gtgaggcggc ccgtcgtttc
    10501 ggtcattcat tgcgagtgca aggtcactgg ccgggcgggc tcacacaatg cggacaaagc
    10561 tgccatctat gtggacgagc caaattcaca acttaaggcg caacgatttc cagtcctccc
    10621 atgcggtttc gggcgctatg tcagggtaac cacgccgtct ctccgcctcc accgcatctg
    10681 aaaatctaac tgccatacaa actgcactgt ctcgtatcga gagcacctca tcctcttcta
    10741 aaggggaacc tttcttgttc tcagcggcaa tcagcacagt gaccagtgca ggaataaaga
    10801 ccagtaccag ctgcttttct ggttcccgct tactcggact ttgcaacagt ctatttagaa
    10861 atcgcacttt gtcacccgaa ctaccttcat cggactatcc cgaacccgcg cgccaaagtc
    10921 aatttgggct caaagccgcc gtatgtggtt gcttcgacat tgctaagcaa aaattcttcc
    10981 ttgactgctt aggacggacg ggcgcataag tattggcatc atctagacgt atgcccgcag
    11041 ggatcatccc ctcgcgggcg tttctatttt cgggtttggt ggcgtgcgat accgagggag
    11101 cagtgcgatg cgtttatttt gtgcaaagtg aacggaatgc ctcgatatgc ggcaaagctt
    11161 ccgtcaagga aaattccgcg tttatgtcct tctgcaccgt aattgatacg ttatccgctt
    11221 tcagaattcc gcgcagcata tcgtcttccg ttccagttgg aagaaccaga tactgatcga
    11281 acgcgaccat ctcccgctcg atggcaaggc cgtccagatt gaacgtgacg cgttcaccta
    11341 gtgggttcca tgggggggcc gcttctaaat ccaatgctcc tgcgaggtgc atcggctcat
    11401 ctatggggca ggatatggct aacatcacct cccgaccgtc gggcatcgtg ttgaggaagc
    11461 cgatctggtt ttgtccttcg acgttctttt ggatgaaagc cgtggtttca gccagggcac
    11521 acgtcggaat caaaagcgtg gcaagtaagg cgatccgttt cacggtaaca ctccaataag
    11581 tcaggcaatc aatgggatga tgccgccaat gacaaggtat cgcaaggcag gccgatgacg
    11641 cctcgagggg tgtagggaac ctcattcaat tgccgcgctc ttcgtttggc agttcagtgg
    11701 tcgtcccacg gtatgatgca ctctgttggt ttgccgggac cttgagttgt gcggatcgca
    11761 cctccaaggc gatggcagtc tgaactcggc cataacggaa ttggatacgc agagccgaaa
    11821 gcccagccaa gcagcagggc gcagcagata gcgatcagat aaagcgcttt tgtgcctctc
    11881 atggcgtgtc gtcctgccga tcggatggaa gttttgcata tatcaaggat aatagatgct
    11941 gcaactttca cttgacgatc gcgcgctgca ggccaacctg cgccgccttt cagatcgcga
    12001 cgcgaggacg gcggcggtct gggcgctgaa cgacacggcg gatgacgtgc tcaagcatgt
    12061 gcaggggcgg atggaccagg tattcgaccg cccgacgcag ttcacgaaga acgccttcat
    12121 ggtctggcgg gccaagccgt cgctgttgga ggcgaaggtg atggaacggc cctcggtcgg
    12181 gcgtcgccat tacctgaagg tcgaggaatt cggtggcaag cgggggcaga ctgggctgga
    12241 ggctctgctg tcatcgcgcc tggggcatga tggtaagatc agcgcggcgg ttccggccgc
    12301 cggagccaag ctgaacgcct atggcaactg gtcccccagt gaacgcaacc aggcgctggc
    12361 cgcggtttcg agacaggcac cggccgccgc cgcaacaggc ggcacccgca gacgccgccg
    12421 cgccggttat ttcctgcccg ccgcgagttc gcgcctgtcc tcggggatct ggaaacgcaa
    12481 tccggatggc tcgatcaaga aagtcctgca cttcaccacc gccgtgccgg aatatcgcca
    12541 acggctcggc ttcttcgacg ggaccgaggc ggtctcggcc cgccggttgc cggtgcactt
    12601 gcagcgcacc atcgcgaaga tggtcgagcg ggcggccagt cgaggctgag atcggcgcgg
    12661 gtccttcccg gccatgcccg gcacgggggt aattcgcacc ccgccacatt taggccagca
    12721 atttccgcga ggggttgttg ttgtccttgt tgttgttgtt cttgaagagg aaatcaccga
    12781 tgtcagacct gatcaccctc agcaccgggg aggtgctgga tgttgcggca tggcccctgc
    12841 ctgagggggc agtggatgac ggccaacctg tgagccgctc gcggctcgcg acaatcttct
    12901 gcaaatccga gaatacgatc acggattgga ttgccaaggg catgcctgtg gcctcgggcg
    12961 ggcggaacgg tgtgtcttac gagttcaacc tcgcgcattg ctgggcctgg cggcaatggc
    13021 gcgacgccag tgacgaagcc gcgcgccgtc agcagagcga atccgaccgc cagaaccggc
    13081 tggcgtttct gaaccatgac accgataccg agcgtgagat cgggcacctc accccggccg
    13141 agatccgggc gatggccgag gccgagtatc atcgcaaccg tgtggcagag cagcgcggcg
    13201 atctggtcag gaaggaccgg gtccgggcgg tgtttgagga tatcttcgtc tcgatcggcg
    13261 cggagatgga tacgctgccc gactatgccg agatgaactt cgggctgtcg gctcaacagg
    13321 tcgcccagct ggaggagcgc tgcgatcagg cgcgcatgga tattcgccag caggttgaac
    13381 agttgctgga gcgcagcggt gtggttgtgc cgatgaccgg caaacaggcc gagctggggc
    13441 tctgatggtc gagatgccgg atttcgggcg gggcgggatg gatcgcctgc cgccgctgcc
    13501 gcctttcctg acgcccgaag aaatcgtcgc cgatgcgctg ccgctgctcg atccaccgaa
    13561 ccggatcacc gtcaccgacg cggccgaacg ggccttgcgg gttccggtcg cgggtaaatg
    13621 gagcgcctat gacaggaatg tcgcgcccta tacggtcgag ccgcaggatg tctcgcagtc
    13681 gcgccgcttc aaggcggtga tcttcaccgg cccgtcgcaa agcggcaaga gccagatgct
    13741 gctctcggtc gccgcccatg cggttacctg cgcgccgggc ccggtgcagc tgatccatat
    13801 gaccaagacc gatgccgatg cctgggtcga ggaaaagctc gatccggcga tcatgaacag
    13861 cccggcgctg catgaacggc tcggtcgcgc gcgcgaggac agcaccttca gccgcaagcg
    13921 cttcaagggc atgcggctgg ccatcggcta cccggtcgcc aaccagctct cctcgcgctc
    13981 gcagcgcctg gtgctgctga ccgattacga tcacatgccg caaaggctgg gcccgaagga
    14041 cgcccccgaa gcctcgccct tcggcatggc gctgcaacgg atccggacct tcctgagccg
    14101 aggctgcgtc ttcgtggaaa gcaccccggc cttcccggtc gacgaggaga ccgcccgcga
    14161 ggccagcccg ctcgagccgc atctgctgcc cgccaccagc ggcgggatcg tcaatctcta
    14221 caacgaaggc acgcggggac gctggtactg ggaatgcccg gattgcgccg ggctcttcga
    14281 accccgcttc gaccggctga attacaatcc cgatctcgat ccgggcgagg ccggcgacat
    14341 ggcggcgatg gtctgcccgc attgcggctc ggtgctgccg catcggcaca agggagagct
    14401 gaaccgccac gccctggcgc atcatggcgg ctggctccac gagggccgcg aggtggacgc
    14461 ggccaccggc cagcgccagc tggtccggat cgatgacgcg gcgatccgca acgtgccctt
    14521 tgccagctat gccctgaatg gcgcggcggc ggccttcgcc tcctggtccg gattggtcga
    14581 gcgctacgag accgcccggc gcggcctgga gatctccggt gacgatctcg atctcaaagg
    14641 ggtgcattat accgagatcg gcatccctta tcgccgcccc aaggagggcg acgaggatgc
    14701 gctcaccgcg gagaccctgc gcgatcacgc cctggcgatc ccgaaaggca tcgccccggc
    14761 ctgggcgcgc ttcgtcacgg tgatggtcga tgtgcagggc aatcgcttcg aggtcatggc
    14821 catggcctgg ggcgccgagg gcgagcgggt ggcgctcgag cgcttcgcga tccaccagcc
    14881 gcctgatgat gcgccgagcg cgaagggcga tgacggcaag tatcgcgcca tcgatcccgg
    14941 ccgctatgcc gaggatgcgg cggtgctggc ggaactggcc gagcgcgtct acccggtgga
    15001 gggcgagagc tggggggtga ggccggtcgc tgtcgtgatc gatttcaacg ggccgaaggg
    15061 ctggtcggac aatgcggaaa agttctggcg caagcaggcc cgcaagggga tgggccatcg
    15121 cttcttcctg tcgatcggcc gggcgggctt caaccagcgc gatcgcgtct ggcatgaagc
    15181 cccggaacgg gcctcgggcg gcaagaaggc gcgcggcatc aagctgctga acatggccgt
    15241 cgaccggctc aaggattcgg tggccgccgc gcttggccgc ctcgataccc cgatcggggc
    15301 ccagcacatc cccggctgga tggaggccga gcatattgcc gagcatctcg ccgagcagcg
    15361 caccgacaag ggctgggaac tcaggaaggg cgtccagcgc aatgaaagcc tcgatcattc
    15421 ggtccaggca ttggcgctgg ccgagcatct cggtctcaac cgggtgaact gggaggcccc
    15481 gcccgcctgg tgcgtggccg gcaatctcaa cccgcatctg gtgccgctcg accaggtcga
    15541 ggaggcgcgc ggcacggatg aaccggcgca ggccgatctg ccgcgccaga tcaattatct
    15601 caggaggcgc tgatggcgtt tacacaggcc gatgtggccc gggtcgaatc cctgttcgcc
    15661 aggggcgtga ccagcgccga ggtggcggga gagaagctca gcttccgatc cgtggccgag
    15721 ctgaaggaga tcatcgccta tatgaaggcg gagatctccg gtgccgacaa cctagcccgg
    15781 atcagctacc cgctgaccac gcgggggctg tgatgaacct gctcgatcgc gccatcgcca
    15841 tggtctcgcc cgccgccggg ctcagacggg ccacggcccg cgcccaggct gcggtggtga
    15901 tgaactatga cgccgcctct cggggccgcc ggagctatgg ctggaaggcg ccggccacgg
    15961 cggccgatgc cgcggcctat ggctcgcgcg cccggctgcg ccagctcagc cgcgacatga
    16021 tccgcaaccg cgcctatgcg gcgcgggccc gcgacgtggt ggtctccaac gtggtcggcg
    16081 aggggatcgt gccctcggtg cgcagcacgg atgccgccgg caaggagaag atcgaggcgc
    16141 tgatcaagca gcatctgctg agcagtgata tcgatgcgat cggcgaatac gatctcttcg
    16201 agatgcagca gatttgcatg tcggcggtgt tctccgatgg cgaggtgctg ctgcggcggc
    16261 gctggcggaa cggtcccttc ggcgccggtc tcgccctgcc gtaccaggtc gagctggtcg
    16321 aggtggattg cctcgatgtc acgcggcaga gctggggcga caacctggtc atcgaaggtg
    16381 tcgaatacgg gcccaccggc gcgatcgagg cctatcatat ctataacgag catccgggtg
    16441 cggtgcgcag ccgcaaagcc ttggcctcga cacgggtgca ttggtccgac gtgatccatc
    16501 tgcgccgctt cgaccggccc ggccagctgc gcggggtgcc ctggctggcg ccggtgatga
    16561 tgacgcttgg cgagttgtcg gattaccagg aggcgcagat cctcaagcag cgcatctcgg
    16621 ccctgctggc gatcctggtc aaatgggcgc cgggcgcgca gcgtcccgcc aagccgggcg
    16681 ccgggctcga cgagctgtcc cccggcgcgg tggtcgagct gccccccgat gccgatgccg
    16741 tggtggtcga tccgcccagg gtcgagggtt attcggagtt catgaaacag gggctgcgcg
    16801 ccatcgcggc cgggatcggc gtcacctatg aatcgctcgc cgtcgacctg gagagggtga
    16861 acttctcctc ggggcggttg ggccgcaacg agatggaccg gctggtgcgc atgtggcagc
    16921 gcggactgat gatcgcccag ttcggtgccg gcatggaacg ctggttccgc gaggggctgc
    16981 gcgttgccaa tcttggcaga ctgaacttca ccctggactg gacgccgccg cggcgcatcc
    17041 ttgtcgatcc gaccaaggaa atccgcgcca tggccgagga ggtcgagacc gggctgaaca
    17101 gccgccaggg cgtgcagcgc gaacttggcc gcgatcccga acgtatccgc gaagagcgca
    17161 aacaggacct ggaagccgac aaggcggccg ggctgccctc ggttggaact gtcaaaccgg
    17221 aacctgcggc tttgcccgca gagatccccg cagaagaaaa ggaagacgcg catgaacacg
    17281 ggcagtgatc tgatcttcaa tggtgaactg atcctcagcg gtaatgtcat cgatgattcc
    17341 tgggcgggct ggatgtggga ggaggatatc tatttctgtc cgtccaaggt tcgacgggcg
    17401 cttgccgagc tcggcgaggg ccgcgtgacc gtgcggatca attcccccgg cggccatgcc
    17461 gatgccggcg agcagatccg gaccatcctc gccggtcatc ccggcggctg ccggatcatc
    17521 gtcgaggggc tggcggcctc tgcggcctcg ctgatcttca tggcgggcga tgagcgcctg
    17581 atgtcggccg gctcgcatct gatgatccat gatccgtcgg gggcgttttt cgggaccgag
    17641 gacgaggcca ggcggcatgc cgagatgctg ggcgtcgtct ccagcaccta tgcctcggtc
    17701 tatgcggccg ccgcgggcat cagcccggac aaggcccggg cgatcatgag ggccgagacc
    17761 tggctgggcc cgcagcccgc catcgatacg ggcttcgccg acagggtcct ggacgagggc
    17821 gaggccgcgg cgccccagac ctcgatgctg accgaggtcc gcacgaagga ccaggcgcag
    17881 gagctgtatc tgcgcggccg cgaacgcctg ctgatgcgca tggccgatca tcgatccggt
    17941 gaacgcggca accgccctga tcacccatcc accacccgag agcaagacaa ccagaaggag
    18001 gccaacatgg ctgacaaagc gaagacggcc ggaacaccgg ccaatccccc cgccgccgat
    18061 ccggcgcatg agaccccgcc tgcaggcacg gccacgatgc aggccccggc tggaactccg
    18121 gcaccggtgt ccgcaccgca gccggcggag cccacgcgcc tgcaggcacc ctcggccgag
    18181 gatattctgg cgggcgagcg gagccgcgtg cgcggcatcc gcgagatgac ggccagtttc
    18241 gtgacctcgg gccggctgat gcaggcgcag gtcgatgaac tgatcgacac gggcgtcagt
    18301 gctgacgctg ccagcgcgca ggtcctgacc atgctggccg cctcggaagc cccgggccgt
    18361 tccgccaatc cccgcagtac gatcacccgc gacgaatccg agacccggat ggaggggatg
    18421 atcggggcgc tgatggggca gggtgaaggg ccggcggagc aattccgggg catgcgcctg
    18481 cgccatctcg ccatggaact cgcgggaccc ggccggggct ataacgatgc cgagaccatc
    18541 cggcgcggca tgcgcgccac caccatgatg ggcggcgcgc atgggatcag cgattttgcc
    18601 tatgtcacca ccgaggtgat gaaccgatcc ctgctcgcgg cctatcagcg ccgcaatgcg
    18661 tcctggcaga tggtcaccgg cacgccgctg acggcgacgg atttccggga actgcattcg
    18721 gtccgcttcg gcggggattt ctcgctgaaa ccggtccagg agaatggcga atatcaatcc
    18781 gccaccctgg ccgacgaggc cgaggggctg aaggtcgagc gccggggccg gaccatcaag
    18841 ctgaccttcg aggcggtggt caatgacgat atgggcgcct tccagcgcat cccgaccgag
    18901 ttcgccatgg ccgcacgcac catggaaagc gccatggtct ggtcgctgat ccgcaacaat
    18961 gccaagctca aatcggacgg caaggcgctg tttcatgccg atcacaacaa tctcggcacg
    19021 gccggggtga tcaacgcagc caatgtcgcc aaggcgcgca aggcgatgtg ggaacagcgg
    19081 gtcttcggtt cgaccgacaa ggacgatttc atgcaggtcg agcccgatcg gttgatcgtg
    19141 ccaccggcgc tcgaactggt cgcgttgcaa tttgccacca cggtgacgcc caacaaggat
    19201 ggcgatgtaa acccgtacaa atcctcgctg cagccgagcg tggtggccaa tctcggcgcg
    19261 gccgctggag gctcggatac agcctggtac ctggtctcca gcgatctgcc gccgatcgcc
    19321 catgcctatc tcgagggcta caatgcgccc acggtccaga ccatcgaggg catgaatccc
    19381 gatgcggtgg tcatgaatgc ccgccacatc ttcggcgcgg cggccgtcga gttccgcggc
    19441 tcctacaaga acccgggcca gtaaacttcg atccatatcg gtgatgaagg gcggcgtcat
    19501 gccgcccttt gtcgttcacc cccttacctg atgaggaagc gagatgaaga attacattca
    19561 acctggtgag aatctcaccc tggcaatgcc cgcggccgta gcctcgggcg gcgcggtcct
    19621 gatcggcgcg atcttcggtg tcgcccaggg caaggcggag gccggtgact ccgtggtgct
    19681 ggtccgccgt ggcgtcttcg agctgccgaa gctgtcggcc gaggcctggt ctgccggtga
    19741 tcccgtttac tgggatgaca ccgcaaaaca gctcactact gtcgaggcgg atgcgctggt
    19801 cggggcggcg gtcgaagatg cggccaatcc ctcggagacg gggatcgtgc tcctggatgg
    19861 tgtgatccgg gttgcggtga cggccccctg atggcatcgg cctttgacgg catgaccggg
    19921 atcctcgccg atgtcttcgg cgaccgggtc acctatctgc cccaggatgg catctcgcgg
    19981 gatatccagt cgatcttccg cgagtcgccg atcgagatcc ccggcgccga tggcaacgag
    20041 gtgctgatcg aggcgccgac atggcgggtg cgccgggacc ttgtcccgga actcaagcgg
    20101 ggcgatcatg tcactgtccc cgatgggcgg cggtttcgcg tccggaccgt ccatcgcaac
    20161 ggctcgccca gccccgacgc gcatgtgatc tgcgaattgc atctcgatcc ggaccccgtg
    20221 ccatgagcca ttaccgctct gaataccggg ccattgcccg ggtggccctc gcggcgcatc
    20281 cacgctttgc cgatgtcacc atcttcaggg tctggcccgg cagcgtggat gacgccacct
    20341 tgccggttct cggcgtgctg accccgcagg aaccctgcga ggccgatacc cagaaaacca
    20401 ccacgcggcg cacgctgatg caggtcgcgc tgcgccgcgc gggcggtgac gagatcgagg
    20461 acctgctcga cgaggacagc gcgctcatcg aggcgatcat catcgcggcc ctgcgcagac
    20521 ccgatctgcg ctgcgtgctc gaagagacca gcatcgtgac caacagccaa ggctacgcct
    20581 ttgtcggcac gctggtcatg ggcttccggc tgcaatcctg gcggccggtc gccagtctgt
    20641 agatactttg tacgctgatg cggcgcgaat cttggtcacc caaattcgct tccgtcagct
    20701 ttcccctgaa acctaccaaa ggagtgtcag ctcatggctg atggaatgat tggttatggc
    20761 tcgaccatac gcgtcggccg gggcgagacc ccgacctgga ccgagatcaa gctggtcggc
    20821 gatatcacct tgcctgatga gcaggtcgac gaggtcgaga tcacccatat gaaatccccg
    20881 ggccgacggc gccagttcat cgccgggctc atcgatggtg gcgaggtcac cgtgccgatg
    20941 aactatatcc ccggctcggt gaccgacacg ctgctgcagg aactcaaggc cagcggtgaa
    21001 gaggtgatcc tggagttcac cgtcacggaa ggcggaacac ccgagcaata tgcggccttt
    21061 ctcagcggct atgcacgcac agcgccgatc gatgacaaga tgaccgccga ggcgactttc
    21121 cggctctcgg ccaaaatcgt gacggggccc tgatcatgac ggatattaca ggcgcattgc
    21181 acgtcacaca tgaagatcgt gaactgaccc tgcggctcac actgggaggg ctgggcaagc
    21241 tgcagcgcaa gcatggcgtg acgatcggcg ggctgcttga tgaggatcgc gacgaaggcg
    21301 aattgctcaa cttcggcatc ctggtcgata caatctctgt cgcgcttcaa aagggcatgc
    21361 ggatggaggc cgaggaggcg gatgaccttg ctgacgatct tctgacggcg gaccaggaga
    21421 tcgcgatccg cctgctcaat gccgctttcc cggaagcggg tacgcgtgga aaaggcaaat
    21481 ctacgggaaa gtcccgggcg aggcgctgaa cctcgccgat ctctataccg gctggttgtc
    21541 gctcgggctc gatcccgacc ggttctggca gatcaccccg cggctctggc tcatcgaatg
    21601 cgacgccgcg cagctccgcc agcgccgcca ggaggacatg atgctgacca ccgcatgggt
    21661 atcggccggg ctgagccgcg cgaagaagct gccccggctc aagaccctgc tgcagcgcga
    21721 gtccgacgag aagccggatc tgcgcatgta tctcgacggg gtgcgcgcca gcctgcccgg
    21781 catcaccatg gatcaatggc gcgcgcggca tgcatccgcg cgcatcccgc aatcagatag
    21841 ccggacagga gggtcttgat ggcagccaca aagctgatcg gccgcatgca ggccctgctc
    21901 gggctcgacg cgacgcggtt ccaaaagggc ctttccgaga gccagaaacg gctgcgggat
    21961 ttcgggcagc agttccgccg tgtcgcctcg gtcgccgctg cgacaggggc ggcgatcagc
    22021 gcagcggccc tcaagggcgc ccaggatatc gatcaggcgg ccaaggcggc gcgccggctg
    22081 gatgcctcga tcggcgcgtt cgaggctttg aaactcgccg ccagcgaggc gggcgtgtcc
    22141 gtctcttcgc tgcccaacga gatccagaac atcaaccgcg agctggccaa tatcggcacc
    22201 tccgggaatg ccgaccgggc cctggaacgg ctcgggctta gtctcgatga tctgacgggt
    22261 ctcgatgccg atgagaagct ggccacgatc tccgacgcgg tgaaggcgct cggcctgtcc
    22321 tcgggtgaag caacagccgt tctgcgcgat ctcggggtgc ggaaccgcga ggtcgccttg
    22381 ctgatgatcc agggcggtga cgccgtccgt cgcgcccgcc gggatgtcga ggattatggt
    22441 ctggccctgg acagcgtcga ggctggccgg atcgaatctg ccaatgactc gatcggccgc
    22501 ctcggcctgg tcacacgcta tgcaggccag cagctcgcgc tgcagttggt ccccgccatg
    22561 gggcgcatgg ccgatgccat gaccgccagc ctgcgcgaag gcggcgcact gcgcgccatg
    22621 atcgacgggc tggccggcaa tatcgaccgg atcatcacct atatcggcac cgccgttgcg
    22681 gcattcggga cgcggttcgt ggcggcgctt gtcgcggcac gaattgccac attttcgctc
    22741 gttggcgcat tggccgcatt gcggggggcg ctgcttcggt ccgggatcgg gatcgcgatt
    22801 gtaggaattg gtgagctgat ctaccggttc accggtctca tcgagacaac cgggagcgtc
    22861 ggcaatgcat tcgagacatt gggccgcatc gcggaattgg tctggcaggg gattgttgat
    22921 tccgcaaagg ccattccggc cgggcttgcg ggtgtttgga acctggtccg atccgacttc
    22981 atcacgatgg tcgccgacct gacccagata tgggacagtt tcatcaggaa ggtgacaacg
    23041 ggcatcagct tcctgacgct tggaagtgta aagcctacag gcggcgggac cggtggcctt
    23101 accgaggatc tgcgcgccga agccgcagcc ttgtcggcgg ccgccgaaga gaacttcaag
    23161 gctatgtccg gcaccgtcac gcagtccatg caaaatgccg gaaccggcat caagctgacc
    23221 gcgctcggcc ttggcgatct gcggacggaa tttccaaagg tcaagaagga ggcagagaac
    23281 accactccca gtatcaccga tctcggggac gcgctggagg atgctggtgg ttctgccgga
    23341 aaggcaggta gcgcaggttc ggccgggatc gacaaactca aggattccgt gaaggacgcc
    23401 tcccgggcaa ccgaagacat gggcaagaaa ttcggggatc tcgcggcgga cgtcattacc
    23461 cgcacgcgca gcatgtccga cgtcctgcag cagtttgcaa agaaaatgct ctcgtccggc
    23521 ctcggcggcc tgttcaatag ccttacgggc gatccgctga caaacgcgct tcgcggcgcc
    23581 gggctcaatg cctccggtgg cggtatcctg tccggattgg ctgggttgat ccccggcttt
    23641 gccaatggcg tggagaattt ccggggcggc ctagcccgga tcaatgagcg tggcggcgag
    23701 ctggtcaacc tgcccggtgg ctcgacggtt attccgcatg atctttcagc ccggatggtg
    23761 gatcaggcca atcgcaacga ggcgcatgtc acggtcggcg tcgatccgga gactggcaat
    23821 ctccaggcat ttgtcgatcg ccgcgctggc ctgataacgc agcagggcct gcaacaatac
    23881 gaccgaaccc agctgcccca aagcctgcgc cgcgtgtcgg ccaataatga cgagagatat
    23941 ggctaatgcc cgagctcatt gaatggccct gcgaattgct gaggctgacc tcctgccggg
    24001 tgttcctgaa acataccacc cggacctccg gtgtgtcgct ggcaggcacc gatcagatca
    24061 tctccaacgg tgcggcgcat tgggaggttc ggctgtccct gtcggtctat gccgaggaac
    24121 agatgatcaa ggatttcgag gcgcatgtct cgatgatgcg cggccgcctc aatatcgccg
    24181 atctgtgtct ttacgatcga tatcgctacg gcgaacaggt cagtccgctg caggattccc
    24241 agttcgatga tactgacgac ggtgcctggt tcgacgatgg caccgggttt ctcgatgagt
    24301 cgggcggtgt gcagcccatg gtggtcgaga cgggtggcgc tgcgggggcc aacacgctca
    24361 cggtcggaat gaccgacccg gtgcggccat ccttccggcg gggcgacatg ttcagcgtca
    24421 acgggttcct ctatcgcgtg gtgcgccgca acgatcaggg ctgggtccgg ttcgagccgg
    24481 atgcgcggga agcgatcccg gctggtacgg tgctgcaaac cgatccgccc cgttttcatg
    24541 gccgcttcgc cacggatgac gagggcgctc gcgcgcggga tatcctcagc tatgccgcgc
    24601 cgatctcgct cacctttgtc gaggccttcg atcgtgtcgc ctgaactgcg tgcattcctt
    24661 gatcgcgatc cagaagcggt cgagctggtc cggctgttcc atgtcgattt cggggcggag
    24721 gagtatttcc tgaacgaggg caatacggaa atgaccgtgg ccggccaggt ctggcaggca
    24781 tcaaagggct ggatcgccgc cgagccgctg gaaatctcgg gcaatccttt cgatgccgcg
    24841 ccggcctatt acaccgtctg gaatatcggc aacaaggagg gcgagaccct tgcctaccag
    24901 gcactgaaca acccggaact ctggtcgggc aagcgcatcc ggcagctctg gaccgtgcgc
    24961 ggattcccgg atgacgccat cgtgctgcat gtcggccaga tcatggatgt gcgacccagt
    25021 gaaagtgccg cctcggcctc gatccgtatc cgcgccgaaa gcatcgcggc ggcgcgcaat
    25081 tacacgccgc tcggggaata cacgccacgc gatcaggcgc ggcgctatcc gggcgtcgtg
    25141 gatcgaggct tcgactatgt cgccacgatg gatggcaaga ccatcaaggg atggttgaag
    25201 tgatagcgga tcagctcgac cgctacatcc ggcgcagcct tgatctgccc tgggcctggg
    25261 gtgtgcagga ttgcacgatc tgggtggccg attggtgcat gatcaggtgg ggcatggatc
    25321 cggcggcccg gtttcgtggc acctatggca cggaagccga agccgaggcg ctgaccggga
    25381 ccggcctggt cgatctcgtc gcccccgaga tcccgttgcc gcgcaaggat gtccccgaaa
    25441 tcggcgatat cggcgtgatc gagatcgcag gccgccgggt cgcagcgatc tggaccggca
    25501 cgcattggac attccgcacc ccgcgcggcg tcagcatgag ccggcgcggc gcaatcgcaa
    25561 tctgggggaa ctgatggctg ctgtcggggc atggatcatc ggggcattga aagccggcgg
    25621 ggttgccgcc gctgccctga agatcggggc ctctgtcgcg atcaattacg cgctggcaaa
    25681 gctgacggct ccgaaagggc cgcgtccgca ggatgtgcag aacgaggtca aatccagcaa
    25741 cgcgcagcgc tatcgacatc tcggccgggt ccggaccggt ggcacggtct gtttctggga
    25801 ttggacccat gtcaatggca atcgccggtt gttcaagttg ctggccgtcg cggaaggggg
    25861 catgcaagat gtcatccgct tctacctgaa cggtgagccg gtcgatgtgg acagtagcgg
    25921 ctatgtgacc acggcgccct ggaacaaggg taatgttcgg ttggtctggc gcaagggcat
    25981 tcagggcgac caatgggatg gcggggctta ccaggtgctg cgggacgcct ttccgaacaa
    26041 ctggaccacg gatcaccgga tgcgcggcgt cggcacgatc ctcgccatgt tcgatgccgt
    26101 tgacggcaat gatatcggcg agctctattc cggcggtgag ccgaaggtta cggcgctgat
    26161 cgagggcgcg gtgccggtct ggaccgtgac cggagacaat tatccctggt cgcgcaaccc
    26221 ggtggtgcat ctcgccgatc tgctcggcca tcctgtctac ggtccgatgc gggcgggcga
    26281 tctcgatgcc gccagtttca acgccgcccg ccccgattgc aatgcggagg tacccaccgc
    26341 aggcggtacg cggctacgat accaatcggg attgagccat gcgctggccg agccggtcaa
    26401 ggataccgcc cagaaactgc tggacgcgat gggcggccgg gcctggatca ccaatgatgg
    26461 caagctggct gtcgaggcag gggtctggtc cgcgccggag atcaccatcg aggaacgcca
    26521 tgtcgttgag atggattacg gcgccgggac cgagcggatc gcccgcatta ccacgctggt
    26581 gccgacctat gtcgcgccgg agatccattg gcaggaaacc aatgccgatc cggtcgagga
    26641 tagtgccgcc atcgcgctct ggggcgaggg tcaaccgaag ggtgtcgatc tgctggccgt
    26701 gcagcatcac ggccaggccg cgcatctctg caggcagcag ctggcccgga tgaacccgca
    26761 ccgcagcatg agcctgacgc tgcgggcctt cggtttgcgc ctgatcgggg aacgccgggt
    26821 ggcggtcaat atcccgcgtc tcgggttgat tggcacgcca ttctggatcg acagccttgg
    26881 ttatgatggc accaatgtta ccgtcagcct gatcgaggcc gatccgggct cgttcagcca
    26941 gacggctgcg caggaaggcc agccgcccac accaccgata gagatcgacc gcggctcgga
    27001 tattctggaa acctcgatca catccgtcga ggtcatcacc gatgacggtg cgccctacat
    27061 ccgggtcaag ggagcgatta ccggtgctac gggctatcgg cttctcggac agtatcgccg
    27121 gacatccggc gggacctgga cggacatgat cgccgaggcg acctcgggcg gtggtttttc
    27181 gttccgcact gtgccgctgg ccgatctgca ggaatacgat gtccgggtct tcttcggtcg
    27241 gtatcagaac agctccggcg gccgcgaact gatcatccag tcggtcccca ccgaagttat
    27301 cggcatcgat gtcgtggcga acaatacccc gccggacgat ccggtggtct tttccgaaag
    27361 cggctcggcc ggtggcaatc tgaacgtgac cttccagccc gatctcggcg cgaactaccg
    27421 ccgcaccggg ctgtaccgtg ccgaggcggg tggcagtttc gggcaggcgg tgctcatcaa
    27481 gtggtcctat gacacgtcga gcgatgtgac gatgagcgcc tccatcccgg ccgccggggc
    27541 gaagttctgg ctgcagtcgg aaaatccgtc ccgggtcaaa tccaatccgg tcgtgatcgg
    27601 caattacccc gcctgaacag ggcatctcaa acatcagcat gccgcgcggt cccatcgagg
    27661 gccgcttttt tacgtgaggt cagcatgaca ttccaaaatg atgcaagcag cgtttacgtt
    27721 tccggccagc cggtatccaa gggcggggtt cgggcgctat gggggaagat tgacgggctg
    27781 gaggctgatg tcgggtccgc cattcgcgat ggcgctgcga tcataacggt caatatcggc
    27841 ggcaccggca gcgcgatcac ggcggatatc gcaccggtat tcgtcaatgc cggcatcacg
    27901 cagatctccg gcggctccac gatcgagtat atcccgctca cgaccaacga taccgccaac
    27961 cccaccatga ccatcgccgg taccaccttc gacatccgtg gcgatgacgg cggcacctgg
    28021 cgggcgaagg ctttcgtgcc gggccggtcc tatcttctgc gccgccgggg cggcacgctt
    28081 cgagtcattc ttggcggagc cacgaaggcc gagatcgatc aggctggcgt catccgcctg
    28141 gtcaacctga ccggtaccgc ggataatttt acggcggagc tcgcgcccgg tctggaaggt
    28201 cagaccgtcg gtaccggcag caccgttcgc ttcgtggcgc tcggcaccaa tacccaggag
    28261 gggccctctt gcacgatcgg cagcatttcc cgccaggttc gcgatactaa ccatagcccc
    28321 ttgcccgccg aaggattgct tgaggggaga acctatttcg ccgagatcca tagcaatacc
    28381 atcatgcgga tcgtctattc ggcggaatcc atggccgagc ggctcgcccg tgatgcccgg
    28441 ctcgacgcga acgatgccaa atggacggat cggccagtct ttattgaggc cgagacaccg
    28501 gagacctata cggtccctgc cagcaccagg atgatcgtca ccaccacgct caccagcgac
    28561 tacatggaga tgtggcgcaa atcgggggac cagggcagcc cgcccgccga agggcgcgtc
    28621 ccgaccgcca atgacggtta ctggatccgg atcgccaagg tggcgaagga atccatcatc
    28681 cagtcagtcc tgctcgccat ccaggaattg cagaccggca tgtccagctc catgcaaacc
    28741 gtcgtgcagc ggcgtgccac gatccctgac cgccctgcgg gggcagccat ggtcatgtgg
    28801 cggaccttcg atgatccaag cgcaaagatg catgccgggg tcgatctgca tgccaaggtc
    28861 gagcccgcac ccatcctgag tttcgcggat agcttcaacc gggccgacga accgctcgcc
    28921 accaatgatg atctctgggt gaacgtgcga acgcagggcg cgctcatgac gatcgttaat
    28981 aatgctgcgc agccaagcgc gtcgaacgcg ctgccggtgg tgcagtcgaa acagttcctg
    29041 ccgcccgatc agttcatcga ggccaatgtc ctcggcggaa gcagcagtct ttcttcgggg
    29101 aaaggcacct tcctctatat caacatgccc ccagagaccc atgccggcta ccgcctcaac
    29161 ttgcgctcct cgcagctggt tctcgaggag gtggacgaag cgctgaacac cgtcaccctt
    29221 gcggccacgt cctcgggctt tctgacctat ccggtgacgg cccggctgga gcgggacggg
    29281 aagatgctcc gcgcttatat cgatggcgtc gaagcgctca cggctgaagc atctacctat
    29341 gatggcggca tgatcggaat cggggcaaat gccgcgtcag gcgatatctc gggctgccga
    29401 atcgacaatg tgatgggtgg tgtactggac tgatggcccg ctatcgattg ctcgatggcc
    29461 tgggcgcgca ggttccgctc ctgaccagca ccgggatcga gaattttctt tcctccctgg
    29521 gtatggatcc cggcacggat gtcccggaga tcatcaaccc tgtcacgggc agcatctcgc
    29581 cctatgtcga ggaggccgaa accacggccc tggtcgaagc cttcacggtg ccaccctccg
    29641 cacgccgcat ccgcacgatc gatacctgta tcaagcgtct gaaggccacc ggcatctggg
    29701 cgaaactgac caaccttcac attgtcggcg cgaccgaaca ggaaagcctg ttgaactgga
    29761 aaacgcccgc ctcggccatg agcaagatcg gcgcgccgac attctcgccc gatgatggtt
    29821 ggcaggcgac cggggcgggt caggcactcg attcgggact cgcaccctcc gatcttgccc
    29881 aggacgatgt ctttcatggg gtctggtgca agggcacgga tcacaacggc atcaccctcc
    29941 agagcgacaa cctggattat ggcgcggttg atgcggcggg caatggtatc tcgctttgcg
    30001 ttcgcagcgc cagcgactcc tccacggccc ggacgcaggg gcaggaggcc atggttgcgc
    30061 ctgcggggca ttctgacggc tacggcctga ccgccgcccg caggtccgtt gcagcgggca
    30121 gtgtcggcct gcgcaatggc gtggccaagc cgcaggcatc ggacgtttcc gccgcgccga
    30181 tcgcccagag catcactctg ctggccgcga cggtggatgg tgcgctctcg cccgactact
    30241 ccccgcacaa gcaggcagcc tgggccttcg gagcggcgct gaccgagacc gaggcgcggg
    30301 aactgaccgg cgcgatcggc acatttctcg atgcgatccg gtatggcgaa tatgacctga
    30361 cgcccgccgg gctcgggccg gaaacggtca ccgtcgacgt ggtgatctac ggcaccacgc
    30421 cgcaggccgt cacggcggcg ttacaggcgg cgcgggccgg ggcgagcgtg gccatcatcg
    30481 gcggctggcg cgaccgccat atcggcggca tgtcggcctc cggcctcggc tggaccgatt
    30541 ttagggcaat ggagttcctg accggtattc cccgctggat catccgcaag gcgcgtacca
    30601 tgcatggcgg gtcgtcgagc ggtattccgt tcattccgcg tatgttcagc cgcgtgatgc
    30661 gcgagctgct cgatccttcg acaaacggcg gatacgagat cccggtcttt tactcggatg
    30721 gcgtgtccag cgtcagcaag aacgatacgg atatcaccag catggtcacg gtcgatggtc
    30781 gcacggtgat cggcaagcag ttcatcgatg ccagctacga gggcgacctg ctggtcgctg
    30841 ccggtgtccc gtggcgcgtt ggtcgcgaga tgcaaggggc aggagccgag aacgcgggtg
    30901 gctatcgcgg ggttgctaca aattactcat cctattccaa gcagttccag atgaccgagg
    30961 gcggatacgc ctatgtcgat ccctgggcca tccccggcga caccacctcc gggctgatcc
    31021 ccgaggtgac cggtatctat agtgagtttt cgcccgatct gcacgatcag ccgccattgg
    31081 gatcggccga cgacgagctg caggcgttca acttccggct ggcatggggc actgatgctg
    31141 cgagatttgt gccgcttccg accacgccgc agccgtcatg ggacccggcc cggttcgaga
    31201 tgctgttccg tcacctagtg ctcgatccgc tgatccgcat gcacgatctc ttcaagctgg
    31261 atggcatttc gcagggcgtt tacgatatca ataccggcca cggctattcg accgattggg
    31321 tcggtatgag caagacctat ccgggagcaa catatgccga gcgggaggca atctggaagg
    31381 cgcattggga gcatatcctg aacctgttct acgcgctgca acatcatgac gatccccgtg
    31441 ttccctcaga gctgcgcgcc gaggcgctga cctgggggat gcgtgccgat cattatcata
    31501 accaccacga gaacgacgcg gtcttcgaca ccccgcaatt ctacgtccgc gaaggcgtcc
    31561 ggatgctcgg caaggcggtc atggacgccc gcgacctgaa ccagcccgat ggtgaatatc
    31621 cgaatctcgg cacgaagacc gtggccgttg cctcctatcc cttcgaccac catgtcatga
    31681 gcatcatcgc ctatgaatac gaggcgggcg agtggatgac atggatggag ggcggcttcg
    31741 ttcgaggtca gggcggcagc aataaggcca accccgtgcc cttcgagacc tatataccga
    31801 aggaaaccaa ctgcaccaac ctctcggtgc tgttcgctac gtccctgacc acggttgctt
    31861 tcggttcggt gcgcatggag gtcaccgcga tgcaggccgg gcagagcatg gggcaggcag
    31921 cggccatggc ggccgcgcag gagatcgcga tccaagatgt cgattacggt aatatgcggg
    31981 ccgcgctcat gaacccggcc gggcctcgcc tggtcgatga ggatgatccg tccctgccgc
    32041 aagttaccta attttaggtg cagcatcggg gtgggcaagc ggcaacctga tactgatagt
    32101 atgtcagttt agaaactgac tgccacactt gtcacccaac agttgaccac actagtttgt
    32161 tctgccactc aagagacgag gagcctgtgg aatgtatcat ggctatcacc tgcaggcgcc
    32221 cgcctactga tgacctgttt tgccgttcat tcattttggt gtctcgccat agaaaataac
    32281 gagtagactc tccatgccca tatcaaccgt cgtcacctcc atgaagaacg aagcgcccta
    32341 catcatagaa tgggttgctt atcacagggc tcttggcttc gaccgggtcg tcgtcttggc
    32401 aaatgactgc accgacggca cccatgaaat gcttcttcgg ctgcatgaga tgggtgtaat
    32461 cgcctattac gaaaacgagg tgccgacggg cgccaaacca cattcccgtg cgctcaagat
    32521 tgccaatctg actcccgagg tcaaatcggc ggatttcgtc atggttctag atgccgacga
    32581 atttctagtc gtgaaaaagg cgccgcacac gctggacgtg ctcatagatg tcatgcagga
    32641 caggtcagcc gacatgatgg taatcccgtg gcgactgttc gggtcaggcc ataacatcga
    32701 gttcgaagat cggccggtca tcaagcgctt caatcagtcg atggacgctt ctagcctgcc
    32761 gaaggtcggc gtcaaaaccc tgttccggca agccgataat cttcgcctgg cgatccattt
    32821 tccaaagccc ttgatgaagg ggggcgtacc catcagctcc ccggggaaag cgtcgtggat
    32881 tgatgccggc ggccagccgt tgaagcggga gacattgacc tggaacggcg ggcgccaggc
    32941 catacaccgc gacttcgccg aggtcgcgca ttacatggtc aagagcctgg atgaatacct
    33001 gctcaagatc ttccgtggcg acggcctgat gaactctaac cgtcacggca tcgattactg
    33061 gcgcaaggcc gattacaatc aggtctctga cctggtcgtg gccgataact tgacgggatt
    33121 tgaacaggaa cgggatcgct tgtttgcaga cccgatgctg gcagagctgc acagaaaatc
    33181 tgtcacagcg cggttcgaaa ggcttgaaac gatccttgcg aacccgaatg tacaacaatt
    33241 gcgcagtatt ctagagaaaa gcacggtcgg caacctcgat caggacgaca tccagcgttc
    33301 gcgcgatctt gtgtctcaga tgtctccaaa ggtcagtgtc gaaaaactga tcgacggtga
    33361 cattccgcat tcgaccttgc tgagtatcgc tgattcgggc cttgcgggat caaccgaaat
    33421 ctctgggcga atattcaagc aggcgcgctc gaacaaagcg atgttctggc cagaacagac
    33481 attcggcaaa cggccactca ccaatctggc ggaaggtctc aaacgggcac agaaacacgg
    33541 tcggaaagca accttgggcg tgcgctggtt tcacaactac cagcgcgctg cgccaaagga
    33601 cggctggccg ttggatgagg aaatcttgat cgtcctgtcg cgtgatgatg accagatact
    33661 atccggttat cctacccata tagcccagac aaaggccaaa tatgttcgga aatcgcagca
    33721 tggccgtccc ccattgcgtc aagttctgac cggggccgag acacctgccg aggtcgagac
    33781 cttgatcgcc gaaggtaaga tggccgaccc cagacttcgc ctcaagcgct tccttgaaga
    33841 ccatccgcag gcaatagagc tgaatctcga ccacccagac aagatatccg cagccttgcg
    33901 catcatcgaa actcgtggcc cctctggacc ctctgcggca aagctgctgc gcgagtctct
    33961 ggcgatcgat cttccggatg ccgaggcagt ttcgccgacg cactcggatt ccaaacggca
    34021 cacggtagcc aagcccgaca cagttccatc gcagaacact gtaacccggc cgaacacggt
    34081 atatgcgcag attagcgaca taccctcgga gagacaggtg gaggaagcag ctgcgcggtc
    34141 tctgcaaatt ggtattctga cgctgccaat gaaccgcaac tatggtggaa acctgcaggc
    34201 attcgcgctg atgcaagtct tgcgcgattt tggtcatcgt cccgtgttgc tgaaccgacg
    34261 tccggggtcg aaagacccag gcacagtacc cgaagacttg gcgccggatg ccaacatacc
    34321 tctttacgct gatcggatcg gtcttggtaa gaaggtccag aaccgcatct tcgtggaaaa
    34381 atacatgact cccatttcaa gggcatttca ttcgagtgct gcacttagta agcagtttgg
    34441 agaatatggt ttcgatgctg tgatcgtagg cagcgatcaa gtctggcggc cgaaatacgc
    34501 gagaggcctt cttcgcgatt tcttcctagg gttcctggac gaagatgacc gcgacaccag
    34561 aaggattgct tacgccgcat cattcggtag tgaaaaggac gagtacaagg ccgacgaaaa
    34621 ggccaacgcg gcaccgcttc tgcagttatt caatgccgtc tcggtccggg aagacagtgc
    34681 cgttgatctc tgtcggaata tattcggagt tgaagcccag cacgttttgg acccgacgct
    34741 tttgctgtcg aagaaagatt acgccgccct ccttgcagag agccagcgat cctccgaggg
    34801 tgggcatttg ctgacctacg tgcttgacgc aactcctgac aagctcgacg tcatcaaccg
    34861 gatctccaac gcactttcag ttgagccgcg aacgaccagc ggccagccct ttgagtctgc
    34921 cgatccacta aaggacgagg gcggagacaa gtcggtggag gcttggctgg cgtcatttca
    34981 caacgcctca tatgtcgtca ctgattcctt tcatggggtc gcattctcga tcatcttcaa
    35041 tcgccccttt gtggcgtacg gaaacgccaa gcgggggttg gccaggttcc agtccttatt
    35101 gaaggccgta gggctggaag atcggatcgt cgtagattcg gacgaggtgg atatagacag
    35161 cctgttgcgc ccaatcgatt gggaggcagt caacgggcgc cttgatgcgc tgcgcgcgaa
    35221 gtcgttcaaa ttcctgacgg atgctttagg cggccagccg aacggaagcg gtggcaagtc
    35281 aggcattgcc gatgctccgt ccaagcaggc acccttacca cttgccagcg atgttacggc
    35341 aatggccagt tctgcacctg cgttaggcgc ggacaaccat cctctgaatg tcctgtgtac
    35401 gggctgcggc gtgtgcgtct cggaatcgtg cggaacgttg aagatggtct ggactcaaga
    35461 tgggttcctt gagcccaggg caacaaacgg caaggttcca gccgaagccg ttagagtgtg
    35521 cccgttcaac ccggccccag aaaagctggt tgaggacgag gacgcgctgg ccaagatttg
    35581 tctgccgcat gccgacaagt ctgatctgcg attgggcaga tttatcggga cctacgtggg
    35641 gtatagtacg gcctttcgtc ccacatcttc gtccggcggc gtcgcgactt atgtcttcga
    35701 ccagcttctg cgacggggcg aagtcgatca tctctttgtg gtccgcaagt cctccgacgg
    35761 tcaatatagc tatcgcatct tcgacgcgtc cgaaaacatc gaaacctcat ccaagacgcg
    35821 gtatattccc gtctccatgg accaactatt tgccactatc gaaacaatcg aggggcggat
    35881 tgcggtctcg gcggtgtctt gtttcgtaaa ggccatcagg ctgaagcaac attaccatcc
    35941 agagctaaag gagaagattc cgttcgtggc gggcatcatc tgcggcggac taaaaagccg
    36001 tttctacacc gattttcttg cccagagcgc cgggattgag ggaacgtatc gggacgctga
    36061 atatcgcgta aagaacccag aaagcctttc cagcgactat tcctttgcgg caacggactc
    36121 gactggcaag gagcgccgcg tgcgcatgca gaagctcggg gatatgtggg gaacaggtct
    36181 tttcaaatcc agagcatgtg acttttgtac tgacgtgatg accgaactgg ccgacatctc
    36241 attgggagac gcttggctgc cggagtacaa gcaggacggt atggggaaca gcgtgatcgt
    36301 tacccgtact ccgctggcag agcaaattat acaaaacggc atccggtccg gggagcttga
    36361 ggcaagtgat gtcgtgccca ataccgcagc ccggacgcag aatggcgggt tcaatcacaa
    36421 gcagaaggca gtcaagtttc gtttattgtc cgaaagtctg acaggcagca gagccgtccc
    36481 tttcgttcgc ccccggattc agtccgacac gtcaatcgcc gagatcttcg tgcagatgat
    36541 gcgagagcaa tcacgtgcaa aaagccttcg gatgtggcgc caaactggca atcatcaggc
    36601 gttcttgcgg cgaatgcgac cgacgcttcg ccgtctgaaa gccgtcacaa cagcgcgcaa
    36661 gcactcagag gaagtcgaga ccgccgggct ggaggcactc gaatctccct tgggaaagac
    36721 ggccctatcg ccgcaagtag aggcgatagg gcccatgctt ctatgggtaa agaaaatgct
    36781 tagggatggc cggatcaatg cggaggtctt gcgtgcggca catccaaagc tttccacatt
    36841 taccgggcgc gcgaacctga ctgacagaaa ctgaatgttg tcggctgacg ctgcggcgga
    36901 gtcgttcccg tagttcaggc ctgcatagtt gacttttttt ggagctgatc aataagatgc
    36961 atcacgcatg tacacacgga tggttgagca ttgcctgact atcaaattct atcggcaaca
    37021 ccaaagcatc gtgttgtcta tcaccgcgcc gagtctccct ccagaaagct gattgtaacg
    37081 ttctcgccaa tcaatgagaa actggcttac tccgggttcg ggactggaac tgcactgtcc
    37141 ctgggctacg atactgtcta cgtaggttcg caccataagg tgatgcatcg cagtctggat
    37201 atagagaccg tagagcgatt gattgcaccg gtcgctgcgg gtagagaaat tgttgcctat
    37261 ggcgccagtg ccggtgctta cgctgcccta tattttggtg gccagctcaa cgccaagatc
    37321 ataggatttt cgccaagact tcctgtccat ccctacctgt ctgggaactc cgagaagtca
    37381 atcaacgagc ttgaacacgt gttggacctc aaagatgtgc ctaaaagcga gcacaaaccc
    37441 ataattatct atgatccaat ggacaagatc gacgcaaagt ttgcggatca ttgggttcat
    37501 cccggttatc ctgatgccca tgtttacctt gcaccgatgg caggacacgg tgtgataagc
    37561 cgtctcaaag aaaccggaaa cctaaagaat acaatcaaag cgatgttcga agggcatatt
    37621 ccgaaagaga taattgtctg gaacaaagat caccacaact accattacac caagggctac
    37681 ctggctgcgg gaaagggcag cgaccgcaaa gcattatacc acttcaaggc cgcgttgaaa
    37741 attgccgagc gtcggcacat ttactttgcc ttgatccaat gcgccagacg acttggcgac
    37801 agtgatattg tgaatcgcgc cgaaagagat gcttacagat acaagactgc tcggcaagcg
    37861 gctattcgag cgcggaaaat ggctgcgatg acttagtcct caccgtttga tgacacccac
    37921 ttacagccgc ccttcggggc ggttttttta tgcctgaaca taaggaggcg atatgccaga
    37981 tcaggattac agtcgcgcca tagatcgtct cgatgcgcgc atggcaagga tcgaggatgc
    38041 gctggtcacc ctggtacgca tggaagaacg catggtcacg ctcttcaagc gcatggatgc
    38101 atatgatgcc acgctcggga aactgatcga ccgggtcgca gagttggagc gggtgaccta
    38161 tggacgcggg cacttcttca ggtggatgga tcggggtggc gtcgccgtca ttggcgcggc
    38221 cgtggccatg atcttccaga aaatctggtg agcgggaccg gatagaaaat ttgccgaaac
    38281 catccggccc catgccgtcc cacggcgaga tgggcaggct tgattaataa atcccggatc
    38341 agccgattca tcaagcccaa ctcgtgcggg cttttcgggc caataagcga gaccccatct
    38401 cttcaaatta ggatgacggc ttcacttgtc ggccatgaag ccgggcgatc tcccgctcga
    38461 ttgtatcgag cgcatcgggg tctccattgc gcgcctcgct gatggcgatg tttatcgcct
    38521 cccacgaagg atgatcatcc gcgaccaggt gtccttccat atgcgccacg gtcagtgcgt
    38581 gcgcatagac cacccgatag gacgggcgtc ggatggcttc gtcacgcatg ttgcgcaacc
    38641 gtttgtagag cttgagtcca gtcatcacga gtagatgggg cgcagttccc cagatccaat
    38701 atcgatcgtc aaactatcat cattcgcccg cctcgagcgg gctttttcat ggagagcatc
    38761 atgatccagt tcctgaccgc gcttctggcg tgggtgaaat cgcttgtctc gaccaagggc
    38821 agggcggccg ccacgaccgg cacggccgcc atcctcgccg ccgctgcggc attcgttggg
    38881 ccgtgggagg gcgagcgcac cgaagcttat ctcgatcgca ttgccagccc gccggtctgg
    38941 acggtctgtt acggcgagac tcgcggtgtc gaaccgggcg atcgctacag ctcggccgag
    39001 tgcagcgcca tgctgatgga tgccctgggc gagtttcgtg atcgcctggt cagttgcata
    39061 ccggccctgc cgcagcagcc cgaaggcgtc caggtcgcgc tggtgtcctg gtcctacaat
    39121 gtcggtaccg gtgccgcctg tagttctacg ctggcaaagc gcgcgaatgc cgatcgatgg
    39181 caggacgcct gcaatgagct tcctcgctgg aacaaggccg gcggaagcgt cgtgcagggt
    39241 cttgtcaatc gccgcgctgc tgaacagcgc ctctgtcttt ctgctattgg agggtgatcc
    39301 atgagcatca tcgacagcat ccagaacatc ctgcaaccga tcctggtgga ctatgccgtc
    39361 tggttgatcc tgggcgtgct cgcctggttc ctgcggcgtc tgccagaacg ctggcggatc
    39421 gagatcgagg cgaaacatcg agacgcgctg cactcggcac tgaacactgg cgtcggccta
    39481 gcgatcgacg cgctgcaaaa acatccctcg atcgcggttc ctgatcgcgc ggccggcgag
    39541 atcgtcagct acgtccggcg atcagtgcca ggcgcgatcc gcaggctcgg gccgtcacag
    39601 gggcagctgg agcagatggc gcgagcgaag ctgcaggagc ggctggatgc gatcaccggc
    39661 cgggacaggt tgaccgaagc gcttcgtgat gcgggtgcgc ggtgagggcg gggcgtgtgt
    39721 tgccgtattg gtggaaaagg gtgaggcgtt aacttgtgtc tgagaaacca tttgctcgca
    39781 gaattaatag agccaactca ttaactcgct tccgaaggtc gaacatttcc aactcattgc
    39841 tttcgcagca gatcgactgt gccaatctaa ctttatccac acgagtaaac acatcgtcgg
    39901 aactactacc cttctgctta aaatgatatg aatgatcaaa tttttctgtg ctgatcgggc
    39961 tttcgtacgt tcgactgtga agtcttcgaa ggactttatg aagagcatca gggttgatgt
    40021 aattttcgat ctcgcgtccg ttggttatcc ataccaaggc gtttttgcca ctgagttcag
    40081 tcttgagacg ctgagccgcc ggtttcagac ggctcctaga tgaccttttg tcgctatcaa
    40141 ttaaaattgc gaagtttcta ttcatctttg tcaacttgat gaattcatca acagcctcgt
    40201 catcggcact tatgtgacgg attaggcttc ctccatagaa catgatggag tagtggattc
    40261 cttcttttaa gttgggttgg actaagctta gccagtgcct aatgtaaatt cggtccgacg
    40321 gcccctcgac ccatacaata gcatttgatt ggagaatgtc agatgctcga tatccgagat
    40381 cgtcaatcaa atttcgtgtg tcattggggc gcacaacatt agacacaaat gtctgttctc
    40441 cgtcattctt gacatggtat atagctgctc ctggctgatc tataaatgcg gcagaatgag
    40501 tcgtaataaa atactgattg tctgtttctg cttctaaata atctattagt tttctttgta
    40561 ggatgggatg gagatgtatt tccggctctt caatgcacat aatccgattc tggtagatcg
    40621 tgcaaaacga cgctatcaat accacctcgt gaattcctgt cccaagggag gtaagaggca
    40681 ggaccttgcc atccatatgg acaagcaagt gtctacgatt acttggaact tcgagagccg
    40741 catcggactt gccggttacc tctctcacga atttgtttat cctctggaat gttgcatttt
    40801 tttctcgctc atggtggtct gggttctgaa tttcagcaag atgatcgatt aatccttttc
    40861 cagttaagtc ttcaaaatct tcgcccttcg ggccaagttg tcttttggcg ggtattaaca
    40921 tgctttcggg tagcgaaatt gatagggagg ataatatcct atcgatggta tttggaaccc
    40981 agtgttgctc tattgatcct cctgatgatc gcgtgaataa ttggaacgtt tgtcgccatg
    41041 tttcaaatgt cagccatgtt ttcgcatctt tttttacttc atcattccaa agttttacgc
    41101 ctcgcaatcc accaccaact ggctcgatcc atatgtatcc cttgtaagat aggttgttga
    41161 tgattgtttc gagcggatct gtgagaagat ggttgctccc tcccgaatcg ttcaatctgg
    41221 ataaaacaga tgacaggcat tcatctgttg atattccaat ggcagccgac aacgatcctt
    41281 cactgcctcc gcgatagaga tctgcggatc caagttcatc cttctcccct ttcccgttgg
    41341 gaatgaaggg tattcgttca tgaatcagat ttagaaaaat tgattttcca gaattgttct
    41401 gacctataaa aaaattaata tcagaaagat gagtgacgta ttggattgac gcgccgatac
    41461 cgcgatagtg actaaccgca agtgcgtcga gatatttggc catcccacac cctctctctt
    41521 tttgtgcatg tcagctcttc acgttatgtt gagaataagt ggtttacaat tattctttct
    41581 taaccgtggc cgctttacat cttctgtcac tgcacggaag gttaagttga tgcgaaggtt
    41641 gaggctgaca tatttccgaa ccaccttctt gaccaaatgt tccctatatg ttctcatcag
    41701 gtcttgagtc gtcaagaggt gagaacatga ccacttatac cgttttcaac atggaagctg
    41761 attttggctt tgaggaatgg aaagggctga ccctcttagg cgctgtcggc atgatgatgc
    41821 agctctccaa ctgctcctgc acgttccggc gcgattccaa gggggtcatg cacatggagg
    41881 tgtatcccga atgtgctgcg accgaaggtg ccttgcagtc gtcgaatcct gatgatgacg
    41941 cagctggtca ggaaattttc gagaggttcg cgacgggcaa gattatcctg ccctcgacct
    42001 attacatcgt ctcggatgaa aaacacgagg aagagcggca gaagtattac aggtccatgt
    42061 ccgcatgagc cgccgatcaa caccacaatc gaagatcgac gatcggtcgt ttccggtaag
    42121 ggtcatgatc tacgttccca agggcgggtt cacagtgtgg actttccggc cattcgctgc
    42181 ctatgaagat cgagttagtt tagcgaccgc aatgcgcaat agtgacatct acaaaattcg
    42241 ggtgacggcg ccgggtcaac cagccaatcg gcccattgcg gtcattcgca ccttcggttt
    42301 cgaagggacg gagcttcggc aaagcagact ctcactcagc cttcattccc cttgagtttt
    42361 cgccacaaag ttgcaatatg gccttattga actttcgtag ctcagctgga tagagcgccg
    42421 gtcttataaa ctggaggtcg cgggttcgag tcccgccggg agacaagagg ggcaccctag
    42481 ggtgcccctc gccattccgg cccggagccg tcgctggttt caatgctttg tttctgcggt
    42541 tgcaactcgc attgcggact ttcccggcaa gcgtacaaat gcaagccttc catttgactg
    42601 taccgcgata gggtcgcacg aaaaaaccac cgaaaaccgg cgcatgcatc actgcgaacc
    42661 cgacccagaa tcgtggctaa cagatgagac taattctatc ttggttttat ctggcatgga
    42721 ccctgccatg cagaggctac tatttagacg ggagatggcc gaaacggcat tgaagagaat
    42781 tcaggagtgg cgtcaacagg tggctggcat agcgaggtca ggctacttgc gttgaaggtc
    42841 gtacagtgcc ttgacaagca gatggacctc agttgaaggg ttcaattcac cggtcttttc
    42901 ggcgtcccgc atgaccttct cagcccgctc aatcgcattg tccgtgttgg cctgcaacgc
    42961 ttcgaccatt tctttggtta gcgatttggc gaaattctcg aacggcgaat gttttttgag
    43021 ttcggcttcc acaacctggg ccacggtctt tccatttgcg gcagcgaatg gcgcacggct
    43081 gtcgacgaaa tgcatcagta accagacctc aaagcacggg tatgatggca ccgccgtgat
    43141 tgtctcaccc ttaaacagcg atttgggctt atttgccgtg agaatttggc ttagtgcctt
    43201 ctcaaagtca gcgtgagtat cgcgatcaaa cacgcaataa acgtcattgt agccgccctt
    43261 gtcgtgcgct ccttcggcgt ccgcgcgctg cagagcatag cgcacgacgg ccgttggtga
    43321 actgtcacac tcttttccgc aaatgttgag gtcgacactt acgagcttca agagcgattt
    43381 aagggcctca aagtactcga cctcggtcac ttcgccttcg gtaacaatca gtacccgccg
    43441 cattggggtc cgacttgccg cgcgacgtgc aagctgcttc gcggtcttgc cccgcttctg
    43501 gaaaagctta tcgctcctcg ccggcataca acatcctccg aacgttgggg atagccccat
    43561 acttcccacc aagatatgcg cgctggaacg cttccacttc acgcacattg aagtccgaca
    43621 gaggcgtcag ctcggtatgc tggttatcgg ggcggtgaat aaaccagatt tgatctttgt
    43681 gcatgaaatc cttagagatg atcgaagtct cgtggctcgt aaagatcagt tgcgcgccct
    43741 ttggattatg ccgttcgtct tggaacaggc caacaagccc cttgagtgcc aagggatgga
    43801 ggctgttgct cagctcatcg atcagtaggg tctcaccatt ttcaaggaca tcaatgatcg
    43861 gtcccgccat gccgaacatt gcctgggtgc cgtcactttc ctcctcaagc agcagctcaa
    43921 caacatcacc ctcggcgttt cgatgtttag cgaaaacccg atagtccttc tcgcctttga
    43981 cgttttcggc catttctgag agcgctttgt ccgaaagcag ttgccttaaa gaatcgggga
    44041 tttcgtgcgg tcgctcctca attcgaaaac cctcaatggg caggtcaagc gccttgataa
    44101 agtccatgat gcgaggccgg tattttttgt tttgcaaaag ctgcgcagag aaatctttgg
    44161 tgatgcgctc gccgctcagg atgacgtgga gtccgcttct gatccattca tagggtttcc
    44221 ccagtgtttt tgagttcaac tgcacagcgg tcgataaaaa tagtgcgttg tcccgcgtcg
    44281 aggacttcca agtttctcgc tcaccaggta cctgaccctc atttatcgtc cactcgtagc
    44341 tttccgattc aggatcgtac gctcgcgcga aaatctctcg agtcttgctg ccatgtttag
    44401 aggtccgagc aagaagccac tcttccaaaa cgcgctcatt ggtcagcgtg aaaccatatt
    44461 gaaaaacctc gccctcgtgt gaaaaaacca tctccatcgt tgtggggttt ttgcggcact
    44521 caagggacat cttattcgga gaaaaggcaa tcgcctcgcc ttggcttctc cggcttgcgg
    44581 aagtgacgac gagtaggcga aagaagctta ctgcgctgaa taatgaagtt ttgcccgatg
    44641 cattcgggcc gaagataaca gcagaagtca gcacgttggg agcgagggag ttccctgtct
    44701 catgggtgac gttcgggtgc tttgcggctg atgcactggc tacagcagag aacacaatcg
    44761 gttctgagat tgatctgtag ttagacaccg tgaattcaat caacatgggt ccacctctgc
    44821 gtaaagtaag attttagcag attttctgcg ttttttcatc tttaccaact gttgcgttaa
    44881 attttggtga actgcaagaa gtgattcagc atatcgacgc aacacctgag ttcagcccat
    44941 gctcacctgc atcgatctgc tcagtttgtc gccgatcgcg ttcatcgctt ccgcagtcct
    45001 ctgagcgtcc gctttcagcg aaccgccaag acaagtgctt agcgcagcga atggctgctt
    45061 cccgcccgac ctgcataagc tctctgggga aacgagtcgc cagaaaatgg gtccgctttg
    45121 ggctgcgacc ggtcttttgc gcctgcggat aagttaccca gagcggcgat agttgcgact
    45181 caaaatgcca aaagcagacg tgtcccatgc gcgaatttcg cgtgggacac attgccatgc
    45241 aagtgattga acttccatgg gtaattggaa gttta
//
