# Supplementary material for: Characterization of the virome of Paracoccus spp. (Alphaproteobacteria) by combined in silico and in vivo approaches
Source: Sci Rep. 2019 May 27;9:7899. doi: 10.1038/s41598-019-44460-4 (PMC6536676; doi:10.1038/s41598-019-44460-4)
Supplement: Supplementary file 2 — Supplementary Dataset 1 [file 41598_2019_44460_MOESM2_ESM.zip › vB_PsaS_PD17.gbk]

LOCUS       NZ_JRKR01000006        52526 bp    DNA              UNK 01-JAN-1980
DEFINITION  Paracoccus sanguinis strain 10990 Contig_6, whole genome shotgun
            sequence.
ACCESSION   NZ_JRKR01000006
VERSION     NZ_JRKR01000006.1
KEYWORDS    .
SOURCE      .
  ORGANISM  .
            .
FEATURES             Location/Qualifiers
     gene            150..380
                     /locus_tag="pd17_p01"
                     /locus_tag="IX55_RS01685"
     CDS             150..380
                     /note="hypothetical protein"
                     /product="hypothetical protein"
                     /locus_tag="pd17_p01"
                     /locus_tag="IX55_RS01685"
                     /protein_id="WP_052171647.1"
     gene            522..800
                     /locus_tag="pd17_p02"
     CDS             522..800
                     /note="Bacterial SH3 domain based on pfam08239"
                     /product="SH3-domain protein"
                     /locus_tag="pd17_p02"
     gene            complement(1029..2789)
                     /locus_tag="pd17_p03"
                     /locus_tag="IX55_RS01690"
     CDS             complement(1029..2789)
                     /note="hypothetical protein"
                     /product="hypothetical protein"
                     /locus_tag="pd17_p03"
                     /locus_tag="IX55_RS01690"
                     /protein_id="WP_036700336.1"
     gene            complement(2853..3095)
                     /locus_tag="pd17_p04"
     CDS             complement(2853..3095)
                     /note="hypothetical protein"
                     /product="hypothetical protein"
                     /locus_tag="pd17_p04"
     gene            complement(3088..5142)
                     /locus_tag="pd17_p05"
                     /locus_tag="IX55_RS01695"
     CDS             complement(3088..5142)
                     /note="Superfamily II DNA or RNA helicase based on
                     COG1061, Type III restriction enzyme, res subunit based on
                     pfam04851, MerR family DNA-binding transcriptional
                     regulator based on BLAST hits"
                     /product="superfamily II DNA or RNA helicase"
                     /locus_tag="pd17_p05"
                     /locus_tag="IX55_RS01695"
                     /protein_id="WP_052171648.1"
     gene            5331..5921
                     /locus_tag="pd17_p06"
                     /locus_tag="IX55_RS01700"
     CDS             5331..5921
                     /note="Predicted amidophosphoribosyltransferases based on
                     COG1040"
                     /COG="COG1040"
                     /product="amidophosphoribosyltransferase"
                     /locus_tag="pd17_p06"
                     /locus_tag="IX55_RS01700"
                     /protein_id="WP_036700339.1"
     gene            5926..6795
                     /locus_tag="pd17_p07"
                     /locus_tag="IX55_RS01705"
     CDS             5926..6795
                     /note="Predicted DNA-binding protein, XRE-type HTH domain
                     based on COG5606"
                     /COG="COG5606"
                     /product="transcriptional regulator"
                     /locus_tag="pd17_p07"
                     /locus_tag="IX55_RS01705"
                     /protein_id="WP_036700342.1"
     gene            complement(6993..7505)
                     /locus_tag="pd17_p08"
     CDS             complement(6993..7505)
                     /note="hypothetical protein"
                     /product="hypothetical protein"
                     /locus_tag="pd17_p08"
     gene            complement(7468..7656)
                     /locus_tag="pd17_p09"
     CDS             complement(7468..7656)
                     /note="hypothetical protein"
                     /product="hypothetical protein"
                     /locus_tag="pd17_p09"
     gene            complement(7619..7864)
                     /locus_tag="pd17_p10"
                     /locus_tag="IX55_RS01710"
     CDS             complement(7619..7864)
                     /note="hypothetical protein"
                     /product="hypothetical protein"
                     /locus_tag="pd17_p10"
                     /locus_tag="IX55_RS01710"
                     /protein_id="WP_036700343.1"
     gene            complement(7861..8529)
                     /locus_tag="pd17_p11"
                     /locus_tag="IX55_RS01715"
     CDS             complement(7861..8529)
                     /note="Uncharacterized conserved protein YcbK, DUF882
                     family based on COG3108 and Peptidase M15 based on
                     pfam08291"
                     /COG="COG3108"
                     /product="phage peptidase M15"
                     /locus_tag="pd17_p11"
                     /locus_tag="IX55_RS01715"
                     /protein_id="WP_036700345.1"
     gene            complement(8596..8850)
                     /locus_tag="pd17_p12"
                     /locus_tag="IX55_RS01720"
     CDS             complement(8596..8850)
                     /note="putative phage holin based on transmembrane helice
                     TMHMM"
                     /product="putative phage holin"
                     /locus_tag="pd17_p12"
                     /locus_tag="IX55_RS01720"
                     /protein_id="WP_036700346.1"
     gene            complement(8855..9598)
                     /locus_tag="pd17_p13"
                     /locus_tag="IX55_RS01725"
     CDS             complement(8855..9598)
                     /note="Protein of unknown function (DUF2793) bsaed on
                     pfam10983; originally annotated as ribonuclease III also
                     several BLAST hits with this annotation"
                     /product="hypothetical protein"
                     /locus_tag="pd17_p13"
                     /locus_tag="IX55_RS01725"
                     /protein_id="WP_036700349.1"
     gene            complement(9613..14124)
                     /locus_tag="pd17_p14"
                     /locus_tag="IX55_RS01730"
     CDS             complement(9613..14124)
                     /note="GTA TIM-barrel-like domain and Putative phage tail
                     protein based pfam13547 and pfam13550"
                     /product="phage tail protein"
                     /locus_tag="pd17_p14"
     gene            complement(14128..14631)
                     /locus_tag="pd17_p15"
                     /locus_tag="IX55_RS01740"
     CDS             complement(14128..14631)
                     /note="Cell wall-associated hydrolase, NlpC family based
                     on COG0791, TIGR02219 and pfam00877"
                     /COG="COG0791"
                     /product="phage N1pC/P60 family peptidase"
                     /locus_tag="pd17_p15"
                     /locus_tag="IX55_RS01740"
                     /protein_id="WP_052171649.1"
     gene            complement(14628..15512)
                     /locus_tag="pd17_p16"
                     /locus_tag="IX55_RS01745"
     CDS             complement(14628..15512)
                     /note="Uncharacterized protein based on COG5449 and
                     pfam09931, Phage conserved hypothetical protein BR059
                     based on pfam09356"
                     /product="putative phage structural protein"
                     /COG="COG5449"
                     /locus_tag="pd17_p16"
                     /locus_tag="IX55_RS01745"
                     /protein_id="WP_036700353.1"
     gene            complement(15509..16135)
                     /locus_tag="pd17_p17"
                     /locus_tag="IX55_RS01750"
     CDS             complement(15509..16135)
                     /note="Uncharacterized protein based on COG5448, Conserved
                     hypothetical protein 2217 (DUF2460) based on pfam09343,
                     originally annotated as glycoside hydrolase family 24"
                     /COG="COG5448"
                     /product="hypothetical protein"
                     /protein_id="WP_036700356.1"
                     /locus_tag="pd17_p17"
                     /locus_tag="IX55_RS01750"
     gene            complement(16135..18534)
                     /locus_tag="pd17_p18"
                     /locus_tag="IX55_RS01755"
     CDS             complement(16135..18534)
                     /note="Phage-related minor tail protein based on COG5281,
                     Lambda phage tail tape-measure protein (Tape_meas_lam_C)
                     based on pfam09718"
                     /COG="COG5281"
                     /product="phage tail-tape measure protein"
                     /locus_tag="pd17_p18"
                     /locus_tag="IX55_RS01755"
                     /protein_id="WP_036700358.1"
     gene            complement(18527..18763)
                     /locus_tag="pd17_p19"
                     /locus_tag="IX55_RS01760"
     CDS             complement(18527..18763)
                     /note="hypothetical protein"
                     /product="hypothetical protein"
                     /locus_tag="pd17_p19"
                     /locus_tag="IX55_RS01760"
                     /protein_id="WP_036700361.1"
     gene            complement(18760..19197)
                     /locus_tag="pd17_p20"
                     /locus_tag="IX55_RS01765"
     CDS             complement(18760..19197)
                     /note="hypothetical protein"
                     /product="hypothetical protein"
                     /locus_tag="pd17_p20"
                     /locus_tag="IX55_RS01765"
                     /protein_id="WP_036700365.1"
     gene            complement(19279..20178)
                     /locus_tag="pd17_p21"
                     /locus_tag="IX55_RS01770"
     CDS             complement(19279..20178)
                     /note="Uncharacterized conserved protein YecA, UPF0149
                     family, contains C-terminal Zn-binding SEC-C based on
                     COG3318, Protein of unknown function (DUF1186) based on
                     pfam06685"
                     /COG="COG3318"
                     /product="hypothetical protein"
                     /protein_id="WP_036700368.1"
                     /locus_tag="pd17_p21"
                     /locus_tag="IX55_RS01770"
     gene            complement(20257..21201)
                     /locus_tag="pd17_p22"
                     /locus_tag="IX55_RS01775"
     CDS             complement(20257..21201)
                     /note="hypothetical protein"
                     /product="hypothetical protein"
                     /locus_tag="pd17_p22"
                     /locus_tag="IX55_RS01775"
                     /protein_id="WP_036700370.1"
     gene            21278..21694
                     /locus_tag="pd17_p23"
                     /locus_tag="IX55_RS01780"
     CDS             21278..21694
                     /note="Endonuclease YncB, thermonuclease family based on
                     COG1525, Staphylococcal nuclease homologues based on
                     cd00175 and smart00318"
                     /product="endonuclease"
                     /locus_tag="pd17_p23"
                     /locus_tag="IX55_RS01780"
                     /protein_id="WP_052171650.1"
     gene            complement(21714..22136)
                     /locus_tag="pd17_p24"
                     /locus_tag="IX55_RS01785"
     CDS             complement(21714..22136)
                     /note="many BLAST hits to acyl-CoA transferase, previous
                     original annotation"
                     /product="hypothetical protein"
                     /locus_tag="pd17_p24"
                     /locus_tag="IX55_RS01785"
                     /protein_id="WP_036700372.1"
     gene            complement(22138..22287)
                     /locus_tag="pd17_p25"
     CDS             complement(22138..22287)
                     /note="hypothetical protein"
                     /product="hypothetical protein"
                     /locus_tag="pd17_p25"
     gene            complement(22303..22428)
                     /locus_tag="pd17_p26"
     CDS             complement(22303..22428)
                     /note="hypothetical protein"
                     /product="hypothetical protein"
                     /locus_tag="pd17_p26"
     gene            complement(22425..22751)
                     /locus_tag="pd17_p27"
     CDS             complement(22425..22751)
                     /note="hypothetical protein"
                     /product="hypothetical protein"
                     /locus_tag="pd17_p27"
     gene            complement(22751..23443)
                     /locus_tag="pd17_p28"
     CDS             complement(22751..23443)
                     /note="hypothetical protein"
                     /product="hypothetical protein"
                     /locus_tag="pd17_p28"
     gene            complement(23539..24159)
                     /locus_tag="pd17_p29"
                     /locus_tag="IX55_RS01790"
     CDS             complement(23539..24159)
                     /note="hypothetical protein"
                     /product="hypothetical protein"
                     /locus_tag="pd17_p29"
                     /locus_tag="IX55_RS01790"
                     /protein_id="WP_036700374.1"
     gene            complement(24156..24470)
                     /locus_tag="pd17_p30"
                     /locus_tag="IX55_RS01795"
     CDS             complement(24156..24470)
                     /note="hypothetical protein"
                     /product="hypothetical protein"
                     /locus_tag="pd17_p30"
                     /locus_tag="IX55_RS01795"
                     /protein_id="WP_036700376.1"
     gene            complement(24482..25504)
                     /locus_tag="pd17_p31"
                     /locus_tag="IX55_RS01800"
     CDS             complement(24482..25504)
                     /note="Phage major capsid protein E based on pfam03864"
                     /product="phage major capsid protein"
                     /locus_tag="pd17_p31"
                     /locus_tag="IX55_RS01800"
                     /protein_id="WP_036700377.1"
     gene            complement(25550..25930)
                     /locus_tag="pd17_p32"
                     /locus_tag="IX55_RS01805"
     CDS             complement(25550..25930)
                     /note="Bacteriophage lambda head decoration protein D
                     based on pfam02924"
                     /product="phage head decoration protein"
                     /locus_tag="pd17_p32"
                     /locus_tag="IX55_RS01805"
                     /protein_id="WP_036700378.1"
     gene            complement(25972..27297)
                     /locus_tag="pd17_p33"
                     /locus_tag="IX55_RS01810"
     CDS             complement(25972..27297)
                     /note="Periplasmic serine protease, ClpP class based on
                     COG0616, Signal peptide peptidase A (SppA) 36K type, a
                     serine protease based on cd07022, Peptidase family S49
                     based on pfam01343"
                     /COG="COG0616"
                     /product="phage ClpP class serine protease"
                     /locus_tag="pd17_p33"
                     /locus_tag="IX55_RS01810"
                     /protein_id="WP_036700379.1"
     gene            complement(27297..28802)
                     /locus_tag="pd17_p34"
                     /locus_tag="IX55_RS01815"
     CDS             complement(27297..28802)
                     /note="Bacteriophage capsid protein based on COG5511 and
                     Phage portal protein, lambda family based on pfam05136"
                     /COG="COG5511"
                     /product="phage portal protein"
                     /locus_tag="pd17_p34"
                     /locus_tag="IX55_RS01815"
                     /protein_id="WP_036700380.1"
     gene            complement(28805..29020)
                     /locus_tag="pd17_p35"
                     /locus_tag="IX55_RS01820"
     CDS             complement(28805..29020)
                     /note="hypothetical protein"
                     /product="hypothetical protein"
                     /locus_tag="pd17_p35"
                     /locus_tag="IX55_RS01820"
                     /protein_id="WP_036700381.1"
     gene            complement(29020..31059)
                     /locus_tag="pd17_p36"
                     /locus_tag="IX55_RS01825"
     CDS             complement(29020..31059)
                     /note="Phage terminase, large subunit GpA based on COG5525
                     and pfam05876"
                     /product="	phage terminase large subunit"
                     /COG="COG5525"
                     /locus_tag="pd17_p36"
                     /locus_tag="IX55_RS01825"
                     /protein_id="WP_036700382.1"
     gene            complement(31007..31573)
                     /locus_tag="pd17_p37"
                     /locus_tag="IX55_RS01830"
     CDS             complement(31007..31573)
                     /note="hypothetical protein, putative phage terminase,
                     small subunit"
                     /product="hypothetical protein"
                     /locus_tag="pd17_p37"
                     /locus_tag="IX55_RS01830"
                     /protein_id="WP_036700384.1"
     gene            31672..31893
                     /locus_tag="pd17_p38"
                     /locus_tag="IX55_RS01835"
     CDS             31672..31893
                     /note="hypothetical protein"
                     /product="hypothetical protein"
                     /locus_tag="pd17_p38"
                     /locus_tag="IX55_RS01835"
                     /protein_id="WP_036700431.1"
     gene            31903..32130
                     /locus_tag="pd17_p39"
                     /locus_tag="IX55_RS01840"
     CDS             31903..32130
                     /note="hypothetical protein"
                     /product="hypothetical protein"
                     /locus_tag="pd17_p39"
                     /locus_tag="IX55_RS01840"
                     /protein_id="WP_036700386.1"
     gene            32120..32344
                     /locus_tag="pd17_p40"
                     /locus_tag="IX55_RS01845"
     CDS             32120..32344
                     /note="hypothetical protein"
                     /product="hypothetical protein"
                     /locus_tag="pd17_p40"
                     /locus_tag="IX55_RS01845"
                     /protein_id="WP_036700388.1"
     gene            32357..32890
                     /locus_tag="pd17_p41"
                     /locus_tag="IX55_RS01850"
     CDS             32357..32890
                     /note="Protein of unknown function (DUF3489) based on
                     pfam11994"
                     /product="hypothetical protein"
                     /locus_tag="pd17_p41"
                     /locus_tag="IX55_RS01850"
                     /protein_id="WP_036700389.1"
     gene            complement(32883..34214)
                     /locus_tag="pd17_p42"
                     /locus_tag="IX55_RS01855"
     CDS             complement(32883..34214)
                     /note="putative Type IIS N4-cytosine or N6-adenine DNA
                     methyltransferase of unknown recognition sequence based on
                     REBASE; SPPY and FGG motifs; DNA modification methylase
                     based on COG0863 with ParB N-terminal-like domain based on
                     cd16403"
                     /product="N4-cytosine or N6-adenine DNA methyltransferase"
                     /COG="COG0863"
                     /locus_tag="pd17_p42"
                     /locus_tag="IX55_RS01855"
                     /protein_id="WP_036700391.1"
     gene            complement(34211..35470)
                     /locus_tag="pd17_p43"
                     /locus_tag="IX55_RS01860"
     CDS             complement(34211..35470)
                     /note="putative Type IIS N4-cytosine or N6-adenine DNA
                     methyltransferase of unknown recognition sequence based on
                     REBASE; DPPY and FGG motifs; DNA modification methylase
                     based on COG0863 with ParB N-terminal-like domain based on
                     cd16403"
                     /product="N4-cytosine or N6-adenine DNA methyltransferase"
                     /COG="COG0863"
                     /locus_tag="pd17_p43"
                     /locus_tag="IX55_RS01860"
                     /protein_id="WP_036700393.1"
     gene            36237..37448
                     /locus_tag="pd17_p44"
                     /locus_tag="IX55_RS01865"
     CDS             36237..37448
                     /note="Predicted ATPase based on COG4637 (e-11), AAA
                     domain, putative AbiEii toxin, Type IV TA system (e-30)"
                     /COG="COG4637"
                     /product="putative phage abortive infection protein
                     AbiEii"
                     /locus_tag="pd17_p44"
                     /locus_tag="IX55_RS01865"
                     /protein_id="WP_036700434.1"
     gene            37445..38005
                     /locus_tag="pd17_p45"
                     /locus_tag="IX55_RS01870"
     CDS             37445..38005
                     /note="putative RloB-like prpotein based on few BLAST
                     hits"
                     /product="putative abortive infection protein AbiLii"
                     /locus_tag="pd17_p45"
                     /locus_tag="IX55_RS01870"
                     /protein_id="WP_036700395.1"
     gene            complement(38230..38424)
                     /locus_tag="pd17_p46"
     CDS             complement(38230..38424)
                     /note="partial DDE domain of IS66 family transposase, IS66
                     C-terminal element based on pfam13817 (e-4)"
                     /product="partian IS66 family transposase"
                     /locus_tag="pd17_p46"
     gene            38415..38690
                     /locus_tag="pd17_p47"
     CDS             38415..38690
                     /note="Transposase and inactivated derivatives based on
                     COG2963 and pfam01527"
                     /COG="COG2963"
                     /product="IS1133-like element orf1"
                     /locus_tag="pd17_p47"
                     /locus_tag="IX55_RS01875"
                     /protein_id="WP_036700397.1"
     gene            38687..38995
                     /locus_tag="pd17_p48"
     CDS             38687..38995
                     /note="Murein L,D-transpeptidase YcbB/YkuD based on
                     COG2989 (e-5)"
                     /COG="COG2989"
                     /product="patrial IS1133-like element"
                     /locus_tag="pd17_p48"
     gene            complement(39160..41859)
                     /locus_tag="pd17_p49"
     CDS             complement(39160..41859)
                     /note="Restriction endonuclease based on pfam04471 (e-8),
                     AAA ATPase domain based on pfam13191 (e-5) and ATP-,
                     maltotriose- and DNA-dependent transcriptional regulator
                     MalT based on COG (e-3)"
                     /product="putative restriction endonuclease"
                     /locus_tag="pd17_p49"
     gene            complement(42191..44884)
                     /locus_tag="pd17_p50"
                     /locus_tag="IX55_RS01880"
     CDS             complement(42191..44884)
                     /note="Type III restriction enzyme, res subunit based on
                     pfam04851 and Superfamily II DNA or RNA helicase based on
                     COG1061"
                     /product="putative type III restriction enzyme res
                     subunit"
                     /COG="COG1061"
                     /locus_tag="pd17_p50"
                     /locus_tag="IX55_RS01880"
                     /protein_id="WP_036700399.1"
     gene            complement(44881..46422)
                     /locus_tag="pd17_p51"
                     /locus_tag="IX55_RS01885"
     CDS             complement(44881..46422)
                     /note="Adenine specific DNA methylase Mod based on
                     COG2189, DNA methylase based on pfam01555, Type III
                     N6-adenine DNA methyltransferase (M) subunit recognizing
                     CCGAGG based on REBASE (67% identity) - modification
                     methylase BabI"
                     /product="type III restriction-modification N4-cytosine
                     DNA methyltransferase"
                     /COG="COG2189"
                     /locus_tag="pd17_p51"
                     /locus_tag="IX55_RS01885"
                     /protein_id="WP_036700401.1"
     gene            complement(46497..47168)
                     /locus_tag="pd17_p52"
                     /locus_tag="IX55_RS01890"
     CDS             complement(46497..47168)
                     /note="hypothetical protein"
                     /product="hypothetical protein"
                     /locus_tag="pd17_p52"
                     /locus_tag="IX55_RS01890"
                     /protein_id="WP_036700405.1"
     gene            complement(47181..48341)
                     /locus_tag="pd17_p53"
                     /locus_tag="IX55_RS01895"
     CDS             complement(47181..48341)
                     /note="Site-specific DNA-cytosine methylase based on
                     COG0270, Cytosine-C5 specific DNA methylases based on
                     cd00315 and pfam00145, putative Type II cytosine-5 DNA
                     methyltransferase of unknown recognition sequence based on
                     REBASE"
                     /COG="COG0270"
                     /product="DNA (cytosine-5-)-methyltransferase"
                     /locus_tag="pd17_p53"
                     /locus_tag="IX55_RS01895"
                     /protein_id="WP_036700407.1"
     gene            complement(48338..49297)
                     /locus_tag="pd17_p54"
                     /locus_tag="IX55_RS01900"
     CDS             complement(48338..49297)
                     /note="Helix-turn-helix domain based on pfam13730 (e-9)"
                     /product="putative phage replication protein"
                     /locus_tag="pd17_p54"
                     /locus_tag="IX55_RS01900"
                     /protein_id="WP_036700410.1"
     gene            complement(49294..49689)
                     /locus_tag="pd17_p55"
                     /locus_tag="IX55_RS01905"
     CDS             complement(49294..49689)
                     /note="VRR NUC domain - nuclease based on smart00990"
                     /product="nuclease"
                     /locus_tag="pd17_p55"
                     /locus_tag="IX55_RS01905"
                     /protein_id="WP_036700412.1"
     gene            complement(49686..49937)
                     /locus_tag="pd17_p56"
                     /locus_tag="IX55_RS01910"
     CDS             complement(49686..49937)
                     /note="hypothetical protein"
                     /product="hypothetical protein"
                     /locus_tag="pd17_p56"
                     /locus_tag="IX55_RS01910"
                     /protein_id="WP_036700415.1"
     gene            complement(49934..50182)
                     /locus_tag="pd17_p57"
                     /locus_tag="IX55_RS01915"
     CDS             complement(49934..50182)
                     /note="DNA-binding protein based on BLAST hits"
                     /product="putative phage Cro-like protein"
                     /locus_tag="pd17_p57"
                     /locus_tag="IX55_RS01915"
                     /protein_id="WP_052171651.1"
     gene            50561..51070
                     /locus_tag="pd17_p58"
                     /locus_tag="IX55_RS01920"
     CDS             50561..51070
                     /note="hypothetical protein, putative phage repressor
                     protein"
                     /product="putative phage repressor protein"
                     /locus_tag="pd17_p58"
                     /locus_tag="IX55_RS01920"
                     /protein_id="WP_052171652.1"
     gene            complement(51119..52357)
                     /locus_tag="pd17_p59"
                     /locus_tag="IX55_RS01925"
     CDS             complement(51119..52357)
                     /note="integrase based on PHA02601, Site-specific
                     recombinase XerD based on COG4974 and Shufflon-specific
                     DNA recombinase Rci and Bacteriophage Hp1_like integrase
                     based on cd00796"
                     /COG="COG4974"
                     /product="phage tyrosine integrase"
                     /locus_tag="pd17_p59"
                     /locus_tag="IX55_RS01925"
                     /protein_id="WP_036700420.1"
BASE COUNT     9194 a  16903 c  16813 g   9616 t
ORIGIN
        1 ccacccgcgc cttgaacgcc gcatcgtggt tcctgcgttt cgacatgttc tgatctcctc
       61 gtcttggaga ccagcagacg tcagatcgta gcttccgtca ctgtccgaat ttcggggagg
      121 agctcatcct cgactatgcc gggcccgatg tggccgcccg caaactggcc gagatcgagg
      181 cggccatcgc cacgctgaag gccacgcggc acaagggcag cctccgggat gagatcgccc
      241 ccggcttgcg tgcaatcccc gctggccgaa aagccgtcat tgccttcgtg gtcgatgatg
      301 acgcaggcga agtgctgatc tacgctgtca cttatggcgg tgcggattgg gtcatgcgca
      361 gccgtgcgag aaggcgatag cggagcaatg tcggcccgga gccgtccgtc gggctcatcc
      421 catgccgcgt ggccgcattc tccgaatccg ggttgggcac ctgcctgctg tcctttagcg
      481 tgatggtgtc gtagtgatgg caaaacgatt caggtcagat aatgcgaact cattttgctg
      541 ctcttctccc tctcatgatc gccgccggat gcgcggtcgg ttctggggca gtggtcgagg
      601 gtgtcgggcc agacgatctc ctgaagctcc gggacggccc tggccttgac cacaacatca
      661 taatcggcct gcccgacgga acgcgcctca cccgccagaa ctgcgtgacg aataacggta
      721 aggtctggtg cagagtctca ctcaccgaca ggcccagtat ctcgggttac gtttcggcgg
      781 actatctggc gcatcgctga cagcaacatt tcggccctta cctgccgctc agctccccag
      841 gatgccactc tgcagcatta ctccaaagcc gccgtccgga agtttgcgca gcaaaactcg
      901 gaaaggttga gtagcaaccg cgcagggtcg gatcgcttcg gcaaggccaa gtctggtgcg
      961 ccgcgcatgg gtatcggctc gtcgagacct tcgtcccgaa tgctacctct caacggatcg
     1021 ctcccccgtc agtcaccgcc cttgtcgccg cctcggctgt gatccacgac gacaagatcg
     1081 ggcggccggt gctcaaagac atcgaacgga tgcatgccgt cggcgacgaa tgcatcgatc
     1141 atcgcctgcc gttcagggtc gctgcgccag tggccctgcg gaaattcgag cagtgggctc
     1201 accgtgacgg cctcataggc tacgctcagc gaaccgagct gaaactcgac catcttggtc
     1261 accagtgcct catcggcatg ttcggcatag gtccgcagca cgtgctggat cagcgccagg
     1321 tcgccatcgg aacgctgcag cagccgctca agtgtgcgga aattgatcac cctggtgctc
     1381 tcggcaccga agaacatgcc ggcattgtcg gaggtgatga tcagatgctc gatcccgacg
     1441 acaaagccgt cgaagtgcgg atggccttcc ttcggcagca tccgcgagag aaagcgcatg
     1501 ccgtcctcgg tttggatgaa gcgtttcagc acctcgacct gccagaaggc cttggaaacg
     1561 ctgtccttgt tgagcacctt gagctgatcc ttcgcccagc gcggcggcac ggggcatttg
     1621 agctcgcaca cgaagatcat atagccgagc gtgggctcga ccgagatcac aagcaggtcg
     1681 atatctggca acgacgcgtc gaattcgcgc agcgacactt cgctgtggca gatgaagccc
     1741 tccgcctccc acgccgactt gacgcgtcgg acgaacgcgc tgccgacctc gttgctgact
     1801 tgctcgagga aggtgttcgg gcgccgctgg gcgatgacgc gcagcacgtt cacaagcccc
     1861 tccgcgatcg cgaaatgatg cggccgcatg acgatcctgc catccggctg cccctcccgc
     1921 atcagcgaga aatagctcgc atcgacccgt cctgccgtcg cgtcgcggtc gtacaccatg
     1981 tccttcagga tcttgcgcgc ggtatcaggg ccgatgccca gatcctcctc gatcccgtgg
     2041 agcagatctg tttccggcat gtagacggcg ccgaccgcgt cctgcgcgcg cgcaaaatag
     2101 cggtggtaga gcgccttcat cagcagcatt cgatagacgc tcaggaactg cgcgtaggtg
     2161 tatccaccca gatcgatctg gctgtcgggc gatatcaggg aaaaataggc agcaagcttg
     2221 agatcagcct cttcgcgcat gagtggctcg gccgtttcca gattggacgt gactacgccc
     2281 tccggctcat ccttgagcag gcgcagaatc tcttccgagt ggttgaagtc gcggaaatga
     2341 tgcttcgacc cgagcaactg atcattgtgg accgtgaaaa actgccgggg gatcgatttg
     2401 tccgcgaacc gaatttcgac ccgtccgttc tgaaacgacc agttcatcgc gccgggaaca
     2461 ttgtacgagt aatacaaata ctcgcggatc atgtaataat gcgatgcgaa gacgaggtcc
     2521 tccatcatct gccgcacgtc ggtttcgctc tcgacatccg ccgcggcgcc atcagcgccc
     2581 gagacgaagc tgttcgcgag tatggaatag ccgcggtcga tataaccaac ctcatcgata
     2641 cccttcgtga aggcaccgat ctcatagagc tccgacgcga gacgcagcga gctggcgccc
     2701 gaccagcatc gggtcggaag cgcgtccagc gccgcatcca gctggcgctc gaaatcctgc
     2761 acctgccatt tcagtttttg gtccatcatc gcccggcttc gtgttggtcg cgcgctaggt
     2821 ttacatgcac gcagtcatga aggtcacgca cttcaggtcc cgggcggtga catgccgaga
     2881 ccttcgtaga tgccttttaa cttggcccaa gccgcatcga gcatcggctt tgcggcgtca
     2941 cggctatagc tgtagtcatc gttggtcgcg tttgtgcgaa caacgagaca ccactcgccc
     3001 ttcgcaatga cgtgtgagct attcctccga catttgcgct ggcgctgtgc ctgctcaatc
     3061 ttcacgtcga tcaaaatgtc cctgacttta gccatccttc ttccccttca gggcgtcgcg
     3121 cacactgtct cccagcatgt cgagcgcagc cagtgcgtcc tcgttgtcgc ctgcgtcagg
     3181 cgctttacgg ctcccagatt tgatcccgag atgttcgttg atcgccttgt ttagcagcga
     3241 cgtaacggca gcccggttat cacgccctgc gacggtctta tcgcgctggc cgacttctcg
     3301 gccggcgggc gagagtttca gatccttgag aatgcgggcg acgacggagc ccgtgcgttc
     3361 ggagagccgc ttgcgcgcgc caacccgacg cgcctgtggc tgcaccggaa ggtcgccagc
     3421 actgctgatc tgggacagtt cttcctgctt tcggcgcagc gtctccctga gcttgtcctt
     3481 cgcgatgacg tcgcgcaggc gcaggcccgc gccgatctca tggtccagca tctcttccag
     3541 aacgcgatca tcttctggat caaggaacga ccgattgatg aacgagccga cgatctcgtt
     3601 atcgaccagc atcccgatgt cgaagcgacg aggctctccc gatccgtcgc caacgccatt
     3661 ctcgtcaccg gcctccagcc acttcttgac catcgcctgg tcatcgagat cgagttcgcg
     3721 gaaatcgtcc caatgcgcgt cggtgttcaa gcccacatga gagaccacga aggcgtggtt
     3781 gtccggatgg tcgggcttcg cctcatggac gacgcgcatc acgcgcccga cgaactggat
     3841 gtaaggcgac aagcttgcga acggccggaa gatggccgcc acgctcaggg gtggatgatc
     3901 gaatccttcg ccgagcatct gcacctgcac gatgcagtcg agcttgccgc tgcgcagatc
     3961 ggcaagaacg gcgtcctgct tgtctcgatc catctcaccg taaatctcgg ccgccttcag
     4021 gccccgctct tcatacagcc cgcgcacttg gcgggcatga tcgactgaac aggcgacggc
     4081 gatgatctgg tggcggaaac cgctgcgctc gcgcagctcc tgaaggtatt tgatgctggc
     4141 gtcgacgatg tggcgattgc actccggcgc caacgcgaca ccacgtcgaa accatgcatg
     4201 ttcccgcaag gccatcacct cttccaaggt gtgccgtttc gtatcgtcac ggtaggtgaa
     4261 ggacagctct gacggcgcga cgttccggga gtggatttgc ttgatgtacc ccttcaccat
     4321 cgcccgggtg aaggggtagc gatagatcac tttgccgacc ggccgcgttc cgtcgccccg
     4381 gaacggcgtc gccgtcaagc tgacgacctt ggcgttcgga aaacgatcga agaccttcgc
     4441 ccagctcggg gccacgttgt ggtggccctc gtcgatcatg atcatgtcga aatagttcgg
     4501 tggaaactgc gggagccagc gatcggccga actggccaat tggtggatgt tggtcacgac
     4561 gaactggctt gcgttgcagt cgtggagatt ggcgtcgaca ccatccaaga cagcccggaa
     4621 tggccctgcc gaaaaatcgt ggagtgcccc cgttctccgc cagaaattct tcgggttgct
     4681 gatgtcgagc gactccgcga cgcccgaccg gatcgtcaaa ttcggtgtga tgacgagcgc
     4741 gcggcctttg gcgacgccga agggcaatgt cgcgatgacg ccggtctttc cgcacccgac
     4801 aggaatctgc aggatcaccg gctcgttcga ggcttcgaag tgggtccgta ctgcccggtg
     4861 ggcgccctgc tgcggctcgc ggatcttggg gttcgcctca atgtccgcgg tgagggtctg
     4921 aaacatgtgg tctggctcgt cggcggcctg ttcggctcgc cgatactcga gccggaaggg
     4981 ttcaagatcg ggtcgccgat agaagcggta gccgcttccc ggacgacgca ccggcttgag
     5041 cttgtcggag gcatcccacc gtcgaagcgt gtccttcgag acgccaacat actcggcggc
     5101 ctctgcaagg gttaggaaat caggggcatc attctgcgac atacagtaac cttatgcaac
     5161 cttatgcagt cagtcaagcc tccaggcgac ggttctcgtg cacatgagag cttcggatgc
     5221 cattgatgac gctgccatga agctcttgcg ccccatacaa gattttgtat atatctagcg
     5281 tagccccgca ggcggcgttc cggaggagcc tgcaaggaac actcttcgtc atgcaggttc
     5341 aagttcgaaa gctcgaaggc agttgggatc tcggttacgc gctccacaag catacgctgt
     5401 cgagcgtcta cctgggcgac gacgaatacg gccaccctcg atttaacacg acgcgctcag
     5461 agcccggcga ggcgctatac cagcttaaat atcgagccga ttggaatcag gtacaaccgc
     5521 tcgcagcgca agtgcagcaa tccttgctgc cgttgttcgg caagatcggc ctgattatcc
     5581 cgatgcccgc ctccacggtg cgtgcgcgcc agccggtcaa tgagatcgcc aacgaactcg
     5641 gcaaactgac gaaaacgcca gtgtttgacg acatcattgt caaggcgccc gcgcccgaag
     5701 gcagcccgca gctcaagaac ctgcacggcc gcgaggcgaa ggacgcagca ctggagggac
     5761 ggttcagcat caacccgtcc atcaccaacg aagggtgttg gaacgcgctt gtcattgacg
     5821 atctctttga cacgggcgcc acgatggacg ccgtctgcaa aacgctgcgc acgtacaaga
     5881 agatcaacca tgtctacgcc gcttcgatca catggaagta atgccatgac cactgtcttc
     5941 attgccggat caatctccat cagccgcctg catgagaagg tggcggatag gatcaacaag
     6001 atcgtgtctt cagacttcaa cgtcgtggtc ggagacgccg atggcgccga tacctcaatt
     6061 caggaatgcc tccagaggta ccaggcccga aaggtgaccg tgtattgcac cggggactcg
     6121 ccccggaaca atgtcgcaga atggccggtc cacagggtcg tctcgaaggc gaaggcgggc
     6181 acgcgcgcct attttaccgc caaagacctg gagatggcgc gacacagcga ctatggcctc
     6241 atggtctggg attgcaaaag caccggcacg ctcagcaatg tcatcgagct tcttcgagaa
     6301 aagaagaagt ccgtggtctt cgtgaacaag aacaaggatt ttgtcaccgt atcggacaag
     6361 gacggcctgg agcgccttgt cgctttcatg tcggatcatg ctcgcgcaaa ggcggaagag
     6421 aagattggcc tcaccgcgaa gatcgccaac atcgcccacg aacaattctc gctggacatc
     6481 ggtgcgaaca gcgaattgtc agcaagcccg gtgaaagatc tggagccgtc agcaccagcc
     6541 gaggcgagcc cggggcagac cgagagcgta aagttacgcg cggcgctcat gacggcgctc
     6601 aaagagcata tctcacgcgc gcatctcagc cagtctcaag cggccaaagt ctttggggtg
     6661 acccagccgc ggatttcgga cctcacgcgt ggcaaggtcg acctgttcgg cctcgacgcc
     6721 ttggttaaca tggccgctac ggcgggcttg cgcgtggaga tccacgttcg cgaaccacgc
     6781 gtcactgccg gctgacacta ttcgagtctg ttagtaatgt tagtctgggc gactctgggt
     6841 tgctcagact catatcgatc ttgagcatgc tccatggccg tatatgccac acgaacatta
     6901 gggcggacac gccgagtatt ggcttattca cccaaatgcg aacgtgcgat gccttgagga
     6961 gaacccgctc tagcgaagcg cagatgggga tctcaggcgg acgggaaccc tgaagacgat
     7021 gaggtgccgg gcgagcgcgc cacccgcgcg tcgcgtcgtt ccccaggggc caacgaacgg
     7081 ccgttattgc cgatttgctg cgactgcaat gccgcgacct cactggctgc tttcgccctc
     7141 ttcgtcaacc acgcgctcgc ttcgccgcat cctgcgtgaa cggccgcttt ctcggtttcg
     7201 ctgcggcagc catgccgcaa cgtcatcagg cggctcaccg cccgttgcga caataggcgg
     7261 caagggacac tgccaacttt cagcggccgc ttggggtgca caattgtggc cctctcgacg
     7321 tgggacggat cggggcttcc cgtgcgacga tcccggtgca gcgaatccct gccgcttttt
     7381 gaacctgtga atccgtgaac cgagccgggc gcggccttgc ggtcgaggcg tctggcgctt
     7441 cccgcatggc aatgcccggc ccggtcttca cctgcaggcg cgcgcctgat cgcggaggac
     7501 ggcatagtca ctcatcatcc gaacaaaaac cgcgttttcc ggcagcgcgt cgacctcggc
     7561 cgcagcgtgg gcttgctcgg cggcactgta ttccaccacc ggcgggcagg gggcgctgtc
     7621 agaacctgcc gtcgcgcagg cgctcagcca gagcatcgcg atcagggggg cggcggctgg
     7681 cggcatcgag catctgacgg tggatggcat ggtttctctc tctggcttta aggcgttcgg
     7741 cagcgcgccc ggcttgctcc gcggcgcggc gcaggttcag tagaaacagc aggatcgtcg
     7801 ccgctccgag gatcagaccc agcgccttgc gcgccgggcc gcgggtgagg agccagccga
     7861 tcatctctgg ccccgtttcc agtcatcgag acgggcatgg atcgtcaccg cgattccggt
     7921 caaagcgagg gcgacgaaga tccagcgcag gccgtcgaga tagggcagca gcggcaggat
     7981 cgcgtcctgc gcctcggcca gcgcctgctg cacctcctcg acgccggccg cgccgatggt
     8041 gccgataccg gccgcgccgc tgcccttcag ggtgcggctg tcggccagat gctcgcgggc
     8101 cgggggctgg tcgggcgcga agctgctcgc ccgcgccggg aagggctcgc cccacgaccg
     8161 cgccggcccg gtgtcgatat ggatgaagtt tgagcgcgga taggtgccga tgcccttgaa
     8221 cccggccttg cgggcggcgg cgatgaaact ggccggatcg tggttcgcca tcgagatgtc
     8281 gaaggcggag ccttcaagat gcttcgaggc attcgcgccg ccgaccttcc tgttgtgctc
     8341 ggggctgcga taggccgaat tcacgatcag cggcttgccc agcgtcacgc gcaactcctg
     8401 cagccggttc agcgcatcct cgttgaccag caattttccg gtgccacgac aggcgatctc
     8461 ggcaggcgag aagttcggcc agtgccaggc ggtcgccggc aggttccgcc aatgttgata
     8521 aaacgtcatg cggtctctcc aaatgaaaaa ccccgcgcgc tggcggggtg ggtggacggt
     8581 cggattgggc gtcggtcagt cgcgggcggg cccgctgcgt tccagcagac gtttgatgtc
     8641 ggcgcgcatc tcgcgcagca tctcgttctg ttccttgcgg gtctcggaaa tcgcctggcg
     8701 atcggcgtcg agctgctttt ccagccttgc gatctcgcgc agggcggttt tgctgctgcc
     8761 ctcaagccgc acgagccaaa tgccaaggcc ggttgccgcc atgatcgcgc cccaccattc
     8821 gcggatggta tccatgaagc tctctcccat gggttcagct cggcgcgctg caggtcagat
     8881 aatggatggc gatgcgcacc gcgccgccgg caaagctgcc gccattggct gtcagccgca
     8941 cgggcgtgcc ggcatagaag gcggtcgggc cgatgacgcc gatattgctg ctgccgacgg
     9001 ccacaccgag cgagccgccg aatttcgagg gctcacccgc aatgccgcag tcgaaggagc
     9061 tggcccccag caccgcggtc acggtccgca cggatacgcc gagcacgatg gcgcggttgg
     9121 ggatcacgat ggacgagtcc cggctggccc cggaaagacc ggagagggtt tcctcccgca
     9181 ccgccatgcc ggtggtcgcg ccatttgcct cccgcgccac ggcgaccgag gctgcctgcg
     9241 cgatgaagcc catggcatcc acaaccggga tccacgccga tccggtccag acgatggcct
     9301 gcgcctcgtc ctcgatccag gccatccagc cggcgctcgg caggatccgc atccaggcgc
     9361 cgtcgatcca gtaagcgatg ctgcggtccc agccagccca cgcgcccgtc gcgccactgg
     9421 ctgcgatata gcggtcgcct tcggccggac ttgccggcgg cgcggtcaga tcgcggtcga
     9481 gaacggatag ctgcacgatg ccgtcgagct ggcgcagggc ctcgttcatg gtgacgtgct
     9541 tctgagcctg cgcggccatg atgaagggca gcgcgagatg cgctgtggtg tcaggcatgg
     9601 gttgtctcct gtttagaacc agagggtggt gacaggggcc gccccggcac cgaaggcctg
     9661 cccgatctgg gcaatgcgga tatcgaggga cgcaccgggg gcgagcggcg cgccccaatc
     9721 ggcggtttgc tgcgccgcgg tgtagaccac gctggcggtc gcagtcgtca aggatctctt
     9781 gacaactgcg ccgttgagga tctcgacccg ccaagactcg ccagcctcgg acatcgggat
     9841 ctcgaccgcg ttccagctgt cggcggcgag cgagcggtcg cgacggatcc agcggatggt
     9901 caggtcgctg gggctgcgcg cgcgccgcca aggctgctcg acatgcacgg gcgcgaacgg
     9961 gcgcagaccc gtgccgcgta gtgtgaaggc ccgcgcggtg aagctgtcgt cgctgaccgg
    10021 ccgcgaagat ggcccgacgc gccagttcca cggcatgccc agatcggcct ggctcaccgg
    10081 cagcgggacc agcgctgcgt ccagcaccac cacccgcgcc ccggccggca ccgccgctgc
    10141 catgtcggcc tcggtgccgc gctggccgcg cagcaggcgc gagagccgat agcggcccgg
    10201 cgcgatcagg tcggcatccc cgaattgcag gatctcccag gccccggagg gctgctcgac
    10261 cgccagcgtg ttctcgcccg cgaagaggcg caggtccgtc acgctttcca gcgtcccgct
    10321 cagcagatcg acatagaccg aattgccgta atcgaagcgc gcggtcgggc cggcatagag
    10381 atcggccacc aactcgccca tccgcgcccg accgctgaac gtggtcagca gatcgaagcc
    10441 cgaatcctcg gggctgcgga acaccgccat ctggccgggc caggggcggg catgggtggc
    10501 gatcagcggg tggtgtggcg cgagatcctc gcgcagttgc ggcaggttca gaagttcgac
    10561 cagcggcgca ccgaacacga ccggccgggc aagcgcagcc gggcgagggc ttccgggagg
    10621 aagatcatag gcatcccggt cctggcggat ggtctcgatg ctgcgggcct cggcatcgga
    10681 aaccgtgagg atgcgcatct cggcaagccg tccgtcgtga tccagcgcga tgacatcgcc
    10741 gggatccagc gccagcatcg agggcggcag gctgaaggct ccggtctcgc ggccgatcca
    10801 tgcctccatc agcgcccggc ggcagcgccg gtcggcttcc tcgggcggca ccgccatcgg
    10861 aaagctgtcc gaggataccc tgctggcgct cacggcaatg cggcgggact cgacggtgat
    10921 gccgtcataa tcctcgtccg cgcgcgccac ctgccatttc agggcctgcg gcagttcagt
    10981 ctcctggccg cgcgccagtt ccatcacgtc gctccggccc gccgccatgc cgtccagagc
    11041 gacggtcgcg accggcgcgc gcccgcgcat gacgaagcga atgcgcccct cgctctcgac
    11101 ggcatcgaag ccgaaatgcc gcgccagcat ggtgatcgag gtccgcggcg attccagggc
    11161 cgagatcaca tagccgtccg ccgcgccggt gaggcccgag acatcgatcc acgccgaggg
    11221 catgccggcg cgcaggcaga ggtggcgcac cagcgccgcc agcgacaccg cgcccagccg
    11281 cccggtcagc cagtgcccga ggcgccagtt gccgccgtcc gaccacacat cggaaagctc
    11341 ggggaagaac ggatagggtc gggcatccca ggtccatgcg gcgctgcccg cgatatcgac
    11401 catgcgcccg ccatattcgg tggagaccgg gttgtttgcg gcgtcacccc agaacaggta
    11461 ggtcgcttcc agataggctc gctggacggc atcgtcgcgc cagccgcgtg agaaccaggg
    11521 cacgaaggat tccgaggatt tcgggtcatg aaacacgttc ggctggttgg ggccgcggtc
    11581 cacggccggg caaccgagtt cggtaaaccg gatcggcttc gactgcggca gccatgcggt
    11641 cggggatgcc gcggggatcc cgcccggccg gttgcgatgc gggttcgacc accagccgcg
    11701 gatgtccttg tagcggaaga tccacggctc gggcaccacc gcgggcaagg tcgcgaaact
    11761 cgggaccgcg cccgaccata tgctgagatt gctgaccagc gttcccggcc aggggagtgc
    11821 tgtcgtgacg gtgctggacc ccgacaccgg gccgttggca aggccatatc ctgcgccgtt
    11881 gttggcggcc catgtgccgg atacggaccc gccgaagctt gccgtggcag cgacattccc
    11941 gtcgactgca aaaccgatct cgccgcttgc catgtcgaac catgcgacca gatcgacggt
    12001 cctgccggca agtgaggcgg cagggatcgc ggctgtcctg gtctgtccga tggccgagaa
    12061 gatctcgtgc aggatcaact gcccgccggc caggccaaag aacatgccgc tgctctggtt
    12121 gccgatctcg aaaacaatgc cgtccgcgat cagggccggg aactgaaccc ggcaggatag
    12181 ggtgatgctg gcactccgat atggcaccgt ggtggtgaaa ctggtgccgg gactttggct
    12241 gatgccgggt gctgcaacag gcatcgcggt gatgaccttg ccgccggcgc ccggtgtgat
    12301 gctgtcctcg atcggtgtgc ggttctgcgc gatccggtcg ccctcgctgg catagtacca
    12361 gtcgaagccc tcgccgccgg caatgttcga ttgcagatag gcgcggtcgt agatcgacgg
    12421 ccatgccagc gcatcgagat gctcccagcc atcgcgccag tcggaaagcg gcatgtaatt
    12481 gtcgataccg atgaaatcga cattgtcatc cgcccagagc gggtcgaggt ggaagaacac
    12541 gtcacccgag ccatcgcccg ggtggtgccc gtaatactcc gaccagtcgg cggcatagct
    12601 gatcttcacg ccggggccga ggatcgagcg gacggcagcg gccagagatt gcaacgcggc
    12661 aaccgccgga taggtcgatg ccccggatct gatcgaggtc agcccgcgca tctcggatcc
    12721 gatcaggaag gcatcaaccc cgcccgccgc cgcgcagagg tgggcgtaat gcaggatcat
    12781 gcgccggaag ccccaatccg tgccgccggt ccacgtcacg ctgtcgccgt tgactgcgaa
    12841 atccgagggc tgggcattgc cgaagaaggc atcgacctgc gccgcggcgg cggcggtctt
    12901 gtccacggtt ccggcgaaac cggcggcagg tgagcaggtg atccgcccgc gccacggcag
    12961 caccgactgg ccgatggttg cggcatagtc ggaccaggga tccggcaggg tgttgccggc
    13021 cgggacatcc atcatcagga acggataaaa ggtcaccttg agcccgcgcg ttttcatctc
    13081 gcggatggcc tgcagcaccg agaaatccgc tggcgtgcca ccatagatcg gccgcccctg
    13141 atcgtcctga ctgaccacca gcgcatcgcc gcggctcacg ccgttgacgc tccaggcagg
    13201 cgtggtgttc ttctgcgcca tttcgacctt cgggcggatc gtgcagcttc cggcgcgcag
    13261 atcgtcgccg aaccaggaca ccaccagcga ggcgctcttg accgcaggca ccatggcttc
    13321 cagccggtcc agcgaaacca ccatgtcggc ggtcccggcc atagcgttga cattctcggc
    13381 cgcgctgtcg ccgcccccgg ccttgcgcac gatctgggtt gcgtaggacc attctcccga
    13441 cgccgggatg atggtgaccg cgggcaccag cccctcggcg gtgtcggcat cgtccagagg
    13501 ccggaagacc tcgaaggaca gttgcggcag gcggttgccg aagcgcgcca gcggcagttc
    13561 ctcgaacacc acataggcgg tgccgcgata ggcaggcgtg ttcccggccc ccatccttgc
    13621 cgcgatgaag ggatcggggg cctgaacctc gctgcccgga taccagcgcc acgtcgcctc
    13681 gctgagatcg accacctcgc catccgccca gatgcggcca atgccggtga tcgggccttc
    13741 gcagagcgcg accgcgaaac tggcgtagta gaggtattcg gtcgtggtga ccttctgccc
    13801 gccgcccttg ccgcccccct ggcggtgaac attggtttcc tcgcggaagt cggtcgccca
    13861 gatgatattg ccgccgatgc gcatgcggcc atagaggcgc gggatcacca cgccctcggt
    13921 cgccgaggtt atgcgcaggc tgtccatgcg ctggccctcg atgcgctggc cgggcaacag
    13981 cgacgagacg atccagctgt cgaccatcga gccgatgccg gagccgatca tgccgccgat
    14041 ggcagcgccg gagaggccga ggatcgtgcc gccgaagccg ccgccgatgg cggtgccgac
    14101 cgcgccgaga aggatggttg ccatgagtca ggtcttcttc ttgtgcaggc cgggcgccgg
    14161 gcgcgggaac aggaaggcga aggcaatgcg ccgccgccat gcgatggtga gcggttcttc
    14221 gatcaccccg agccgctcat aggaatggac gactgtgccc tcgccggtca ggatcccgac
    14281 atgcttgacg atggcgcccg cgcgcatgcg gaacagcacc accgcgcccg gcccggcctc
    14341 ggccgggtcg atgcggatca tcactcggcc ggcattctcg gccagcacct cgcggctgcc
    14401 gatctcgccc cagtcgcggc tgtagggcgg caccggcagc gtctcgcttc cgaccacttc
    14461 gcgccagatg ccgcgcgcca gcccgaggca gtcgcagccg acgcccttga cgctggcctg
    14521 atcgtgatag ggcgtgccga gccagccgcg cgcggcggcg atcacggatc ggggatcggc
    14581 gggccgggca tcagatgctg catgcggtgc agcaactgcc gcgcctctca cagcaccgcc
    14641 ccctcgtgcc cgccatccgc cgtggcgtag cggacaaccg cgtcctggcc ggggatatgc
    14701 gggaagccgc ggaagttggc gatgttgctg aacttggccg cgcaggtcgc gctgcgcttg
    14761 tcgcagccgg cgcggatggt gaacgcattg ccgcccgcga ccgcgcgcac aggcgcttcc
    14821 agcagcgtga tggtgaccac gccggaggcg atctcgtgca gcatcacttc ggccagccga
    14881 ccgctgttcg ggccgctcgt ccattccaga tgaccgaagc tgaaccagcc gctggcgaag
    14941 ccaccgaggc cggaggcggt gaaggcgccg tcgcggatcg gatcgaccac cgcgccggtg
    15001 ccgcgataag cggcggcggc aatgttcacc ccgcagcggc tgtcgcccag tgccgcatcg
    15061 caggtgccct gatagacccg gccgaccgtc tgacccagca catgcgccat gctgcgcacc
    15121 tcggcgacga aggacatgcg cccgcggcgc aactcgccga tggcaccgcg ccggatcaga
    15181 acccgctggc cgggggcggc ccagttcacc cgccagacct cgaccagtgc gttgtcccag
    15241 cgcccgtcca gaatgtcggt ctcggtgatc cggtcggagg tcagcgcccc ttcagcatcc
    15301 tgcgaatcca cggccagatc cgaaccggac cggatttccg atgccgaaag cccgctttcc
    15361 ggctcatagt ccgtgccgcc gaaggcaagc gggcaatcat gatcggtaaa accgaagctc
    15421 tggccatcgg cgcgggtgat cttccagcac caggccagcg tggtggtgcc atcgtccaga
    15481 tgcgcctgca gggcagggga cagcgatttc atcggcggat ttccacgagc gggatggagg
    15541 tgatcgagcc gagccgctcg atatcgaggg ttacgtcgag cgcgtcactg tcgaatcgca
    15601 ccggcacatc gaattcgaac cccgcgcgga cggtgacgcc agcggcgggt gcggttccga
    15661 atgtaacgac accggtcgtc gtatcgaccg accagccgga aagctgctcg acgccgccca
    15721 gcgccagcct gacgctgcct gcgaccggcc tggtgatcga gcgggtccag gactgcgccc
    15781 cggaggcata ccgcttcaca agctggaacg cggttgcggt tccgttgccg gtcccgagca
    15841 actggtcctg gtgcgtcacc atcgccgatg gcttgcagga tttatgatcg ccccaatcct
    15901 tgaagcggaa gccgtgcaga cgcccgttgc gggcctcgaa gaattgcacc acggcgtcga
    15961 gatcgtcggc gcggcggatg ccataggaga cgtcatagcg gcggcgcgag ttggcccagc
    16021 tggcgttgcg ttcctcgtcg ccggaggcca gttccacgat ctgggtgcgc cgttccgggc
    16081 cgccgcgcgc gccgcggctg atattgtccg ggaaccggac atcgtgaaaa gtcattacac
    16141 ccctctcctt cccatggcga cggcccgcgc gatatctgcc gaaatctgtg ctcgcgactg
    16201 ccggaagctc tcggcatcgc gggcgttgat gttgatggtg acgccgcccc cgtaacccgc
    16261 cgcttcgcgg cgcgagagca cccgctcgcc cttctgcagg atcgccggca cctcgtccga
    16321 gcgcagcccg gcccagccgc cggaatgcat ccggggcgca ttggcgaagg ccatggccga
    16381 gaccatgcgg gacggcgctg caccgccgac catgccgccg gcatggagga tcggcacatt
    16441 cagccccggc atgaagcccg acagaatccc ggccagcggc ccgagcagga accggcgcgc
    16501 gcccagcttc gccatgtcgg ccagcatcga ggtcacgagg tcgtggaagt tcagcttgcc
    16561 ggtcttcacg aactcgccga ccgcattctc ggcgctctgg aacgctccga ccagcgcgtt
    16621 gccgatatca ccgctgatgt cgcgggcctt ctgggcatag tcggagagcg gggcgataac
    16681 cgcatcccag ccctgtttcg cctgttccgc gccgtttgta gtgtcttcgc cggctttctt
    16741 gccagccgca ccggcccggc ccgcagcgcc accggcgcga tccatggcac cggcaacccg
    16801 ctcggcggcg ccagcggcat cgtccagagc gttcgcgcca tcctcgcctg aggcggtgac
    16861 ggcatccttc agcgcctgcc agctttccag cggcgcgacc gccgccgcgc ccagtgcctg
    16921 cgcggcgtcg agatgtgcag acgctgctgt cgcggcctga tcggcaagat cgccgaacag
    16981 gtcgggcgtc tcaaaatagg tccggtccca ggccgcgctg aacgcctcgg cggcggcgct
    17041 gcccgcatca gatgccgatc cctcgaacgg attgtcgatg cgtccgatgc tgaacgggtc
    17101 cagaaggtcg atctgtgcgc ctccttcgcc gaccgcccat tcgggcagca tggcgagggc
    17161 tgcgttgatg ccggagatga aactgttgat gcgggtgacg acgccgttca gcatcgcctc
    17221 gaccccggcg atcaacccgt tcgccgcctt gaacgccaga tcgccaatgg catccggcag
    17281 caatgcccag atcgccttga tcgcctcaaa cccgccgtgc cagaccgcaa catatcggtc
    17341 cacggcggtg acgccccagg tcacgatcag gtcgagcacc gtgaacacat aggcgcgata
    17401 gccatcccag gccgcattga gcagcgcgaa cgatgcctgg aaggccagga cgatgcgctg
    17461 gccgacctca tttgcgacat cgcctagcag cttgaacgcc gtgccgatgc cgccgactga
    17521 tttgaccagc gaggaaaact ggtagatcag ctcgcccgcc gcgacgatca gcgcgccgat
    17581 gccggtgcgg atcagcgccc cgcgcagcac ggtcagcgcc gtggacagcg agaaggtcgc
    17641 gacacgggcg gcgacaaaag ccgccaccca gcgcccggcc atgaagccgg cgaaggcaat
    17701 cgcgagcgag gcgaggcgtt cgatattgtc cgcgacaagg atcagcacag aggcgacggt
    17761 ggaggaggca cccagaagct gatcccagct gccaaccagt tgcagcgccg cattgccgat
    17821 cagcgtaaac gcatcagtta tggtcgccgg catggagtcc gcttcctcgc gcagcagctc
    17881 cagattgccg accagcgcgc tgcggatcac ctcgccggtg atcgcgccct gcgttcccat
    17941 cacccgcagg ccggaaactg tggtgccgag ttccgcagcc agcagttcgg ccacccggcc
    18001 gccggtctga atcaccgtgt tcaggttatc gccagacagg ctgcccagcg ccatcgcctt
    18061 cgagagcgcg ttctggaccg aggccgcgcg ttcggccttt gcgcccgaga ccaccatggc
    18121 gttgttcagc gcctcggtga aatcgaggct ctcggcggtg gaaagtccga gttcgcgcag
    18181 cgcggtggcg ttggcgagcc agctttcgct cgtctgctcg attccggaat aggtgcgccg
    18241 cgccatctgc gcgagccggt ccatgacggc ggcgcccttc tcctgcgacc cggtcgccag
    18301 atcgacccgc gagcgcagat cggtccaggt atcggcatat tgcgcgacct ggcggatgct
    18361 gagcgcgccg gcggcgatgc ccgcgaggcg gcgcaacatg acgccggccg tatccacctc
    18421 cttcgacagc ttctggaagc tggcggcgcc agcattgccg acgccctcca gttccgcccg
    18481 gacctgccgg ccgttctcgg ccaccagccg gacggatact tttttctcag ccatcctggc
    18541 ggccttcctc gatcttctgg ttggtctggc ggatcatttc cgcctcgatc accggcagca
    18601 gttccacgac cgccagcggt gcaatgccaa gggcgcggcc catttccagc gccgtgccca
    18661 tgtcccagcc cagcaccgcg ccggggatcg cccggacctg cccgctcagc ctcccggcca
    18721 gatcccagac ctgccagccc tcttgcgttt cgggactgtt cagccgggca gggcagtcgg
    18781 ggcagcgtcc ggggcaggct gcgcaatatc ggtcgccccc gccatagtgc cattcggcga
    18841 gggcgcggag gcgttttttt ccgcatccag caccagatag gggccgagaa ccttctcctg
    18901 aaacgcctcg aacaccggcc agatgttcaa gagcgcgtcg atgccttcgg gcgtgaccgg
    18961 cagggggttg ccatcgtcat cgccgacacc tgtccaatcg accacgatgc gccgggccac
    19021 agcctgcgcc atggtcacgg ccagcatctc cctgggcgag tcgtcgtcga gatcattgag
    19081 cgccgcatcc gcgcgggcag ccgccatgat tgtggtggtc acaggccaga ccacaaggcg
    19141 cagccccggc agcagatcga cccagcgcgc gtcggtggtc atgttcaggc ggatcatgcg
    19201 tggttctcca aatgaaaagg cgacgtgccg gagcacgccg cctgaaggtt gatcggcgaa
    19261 agtgatggac gtgtcagatt attgcaggca gcatttcttg aacttcttgc cgctgccgca
    19321 agggcaggga tcattgcggc cggtctttcc ggccatgatg tcatcaaacg ggtcttctct
    19381 gtcgggcttc aggttcgagg ttatggccag acgctcgtcg gccatcttct tgagatattc
    19441 cggtgaaaag caataccagg tcgccagttc ggcaatcgtg tcctcgaccg ggttgttgct
    19501 gcgctggccg gtgaaccagg cggggtgccc ggccgccacg gttgcctgca gccgtttggc
    19561 aaaatcctcg aatccactat gattcggggg aatcaggcca cggtcaaaca ctgcgcgcac
    19621 tgcggtttcc atgtctgaaa gaccaagggc ggcgatgcat tccgtccatg cccaccagac
    19681 attctcgtct gtggcggtgc tgccccggtc gaagaactcg gtcaggaagg tcgtgatctg
    19741 tggaaggagg gtcgggtctt gcagggcgag aatggccaat gtgtcgaaca tctcgccgcg
    19801 caggaaggtc tcggccgcat catcgagaag gatgtcgaac agcggctgca ggtcgccgtc
    19861 gaacacgccg gccatgacgc gggccgagtc ttcggtgatc gtatccccca gcacttcctc
    19921 caggaacgcc ggatcgcttc ggagcatctg ggccagtggg cgataggcgc gggtttcgcg
    19981 ccattccgcc agcaggaaga agatgaatat gaaggcattc atgcctctca gatcgtcggg
    20041 atgcacggct tgcagccgct tgatatagtc aagaaagaca gggaccatgg cctcgcgaga
    20101 ttgccccgcc gcttccagcg cctcgcgtgg caatggccct cggtgttcca atgcggccat
    20161 gatgtcggca ggtgtcatcg cggggacctt cttctttggc aatcgggctg catcataggg
    20221 caattccctc ccggtctcca aggagcggat caaggttcaa tattcctcga tgtcgttgac
    20281 aagggtgatg gtcgccatgc gctccgggct ggacccgcgc gcggcctgcc agtcgaagct
    20341 ggcctgaatg ccctgcggcc cgctgatctc gatgcgggga cggggcagat agacggcatg
    20401 ggcggtgacg gtcaggcttt cgccgctggt cagggtgtat gcgaattcca gttcgcacgg
    20461 cccgccggcg atggcctggt tcatcagcac catatcggca aagcgcagct cgatctggcc
    20521 ggtcagcgtg gcgatggagg gatccgcgcc gtcgatcatg ccgtcggcac ggatggtctc
    20581 gatccggtcg agattgttgg cataggtgat ctgggccgag atcacattgc ccagcgctgt
    20641 cccgttacgg gtgatggcgc cgttgaaatg cccgaagcgg atcaggtcca gatcagccgg
    20701 cgtgccggcc tgcgaggtgg cggccacggt ctcacactgc gccacaagct gggcgctggc
    20761 ggtcagcaac ccggaccgct gcatggtcca gctgagctgg ttgaccatga cgcccgagta
    20821 catagcgaaa cgcggcacct cgggcatgcc ggcctcgatc gacatgctgg gcagcgccca
    20881 actccccgag cggaattcat gcgtgtacgg ccccggcgcg gtgcctgtgg tggtcgggtc
    20941 gccgaacgcg gccttgagcc agaacccgaa ggcttcggca tcaatcggga tggtcagatc
    21001 gccatcggcg gtgatcgcat ccttgaccgg agccagcgga tcgcggccat agcccagcag
    21061 ttccgaactc agcagcggct gctcggcgct gagcgtcgag gacacgaagg gcaggcgggt
    21121 gtagccgctg gccggggcag tgccgtagac cgtttcgaac gcagccgcga gttgcgaccg
    21181 cgcgccttgt gcgcgtgcca tggggggatt ccttctcctt aactgatttc cgctaagagg
    21241 cttgatctcg ggctctgccc gagggcattc ccggcgcatg aagccatctt tatttcttcg
    21301 ggttgccgcc cttgccgtca tcctgtccgg ctgtgcgccg ccaccgccgc aacaggccga
    21361 tgtcccgcag ggctcggcag cgtttgccgg taccgtcagc agggtgatcg acggcgatac
    21421 cttcgcgctt cagggcgaga gccgccgcat ccgggtctgg ggcctggaca cgccggaatg
    21481 gaaccggccg ggtgggtctg acgccaccgc ggcgatgcgg cagctggttt cgggcaggag
    21541 actgcactgc aaccagcgtg atatcgaccg ctacgaccgc atcgccgccc aatgctttct
    21601 gccggatgga cgcgacatcg ccgccgtgat gatctgggcg ggagttgcca cggagtactg
    21661 ccgctactcg cggggctatt acggcacctg ctgagacgag tggcgggttc ccgtcaggcc
    21721 agcggcccgg ttgtggtgta gtgcaagacg acgatgatca ccgccgcttt cagcgtcgcg
    21781 gcgccttcaa cgggcagatc gaccgacgcc ggggcttccg gctcgaccca gtcgcagagt
    21841 ccgcccagtg tccggtcagt ctccagcgcc gcgccgatag cggcgatcag gttgtcaaag
    21901 gcaccggccc ggccgttgcc cgcctgaaca acgacctcca actcggcgcg gtgctggtag
    21961 tgatagcgca atggcgagag cgttacctcc ggctcgcccg gctggccgtc gcgcaggatg
    22021 atcagcccgg ccgccgggat ccgctcgggt agcacctcat cgcgcagggt gagggtggca
    22081 agcggctgca gccgcgcgtg cagcgcgtag aggatggctt cgcgggtggt gggcacttta
    22141 tctgatccaa cgctgagggc tccgtcgacg gataattgga ggctttttct gctcttcggt
    22201 tacagtgcaa aaaggaacgt gaaccctgcc gttgccgtat tcgggtacgg tgaaaggttg
    22261 tggctcgacg gtatccctca cattcaagaa atgtcaggcg tcctaatcgc aatcatcctg
    22321 atacaggagg agggtaatga acgccatact gtcccgaacg tcaaaacacc aaaaccctgc
    22381 ctgcatcgtc agtgcctctc tcgtaaataa aaccttcggg tcgctcaggt ttgctggaaa
    22441 agtttctggg gttcgctttc cgtcccgctt tctggcgggc tgaaattgaa cctgaaattc
    22501 ccgtcgtcac ttaccattgt atggcgcata cgcacggtgt cccactggtt ctgcagttct
    22561 tcgccgtaac cagagggcag ctcatccact acgaatgcga ggaaggcaaa ttccttcgcg
    22621 gtcacgttag gcttagcctt gtagcatcca gactgaactc tgccgtcaag tacatagcag
    22681 taagcaaagt cttccgggct gcatgtaact gctccccctg gagggctggg acaatcgcac
    22741 ctgctagaca tcagtccatt tcctttccag aaatccggta tccacccggc gtctcggtta
    22801 cttcaatgcg aatcggcttc ctcccattga gcagggagcc aagcccgctt attgcgtcct
    22861 ccttcgatcg ccaatcgtaa tgtcccgatt tgagaggcgc gtttagcaag tgttctggga
    22921 tatcgagtgc tgtcacaacc atgcctcgtg gaattgttat gcagtcgatg cccgacttca
    22981 aatctgatcc ttgaggaata ttaacattgg tgtggccttc agtaggaagt ggttcacttt
    23041 tcgtggccgt gacttgaatc aaataaaaca ttctcatcga ggcaatgcag atgatgaagc
    23101 cgccagccgc gacgagccac ggcgaaaccg atggcccctt ttggggtggc accacattgg
    23161 caagggtcgc gatcttcact aaaatccaag tgcctatcgc ctcaatgaca ggcgcccacc
    23221 aaggcgcacc aataaaagcc agcaagcccg ctccgaacgt ataggcgtag aaccgccccg
    23281 ggcctccgcg ccacgccttt acaagcgcaa gtaggaaaac ccgattattc tggtagtctt
    23341 ctttgcccct gatcacttga cctacaaatc ggagttccgt tgcacctctt gtcaggttag
    23401 cacagtttga cagcctgttg ggagccagaa gtgtgggagc cagaagcgat aatgggtcct
    23461 gaactcagga ggatcctcgt cctcggcacc ggtcagcatg ttatattaca taggcgccgc
    23521 ctctcttcta cgagtccttc aggcgtttac ccaccctgcc acgatccgcc ccggcacgct
    23581 gtcgaccgct cgttccgcat cgcgcgtcag atccagccgc ttgcacagcc tgacctgcgg
    23641 caccagcagg aagatcggca cggtcgtcag cccgcgtccg gtcctcgagc gcgaggcggt
    23701 ggcgcggcct ttgctgttca accgcccctc ggccaccagc aggctcgggc cctggcggcg
    23761 atagacgaag cgcaggcgca acccggtgcg gcgttcccat tccagcggcg tgatgcggcc
    23821 gccgcgcagg gattttccag cggcgagcgt ggggatcgcc agccagaagc catcgcgcga
    23881 gcggatcagc ggtcccgtgt catgtgcgcc gatgatcgcc ggagccttcg accagaccag
    23941 cgcggcggcg ttcaggctgt tgttgccggc aggatagttc tgcgagcgaa tggtgcgggc
    24001 aagccgcgcc ccaagacctg cgccggtgat ctggccgcgc catgctgtct tgaggccggt
    24061 gccggcatcc ctgattgcgg ttgacacggc cttttcgccg gcggcgatct ccgcctgcat
    24121 cagcttggcg atatccgtga cggacaggct gattttcatg ccggcctcag gtccagcgtc
    24181 cagatcagcc gctcgcggtc gcgcaggggt tccccttgga taacatggct gtccgcgccg
    24241 atgacgatca gatcgccggg gcgtggggcc ggcagatcgg ccacgcggac gtccaccatg
    24301 gtggtatcac tgacaaagcg cccggcgcca aagtcggtga cgcggtccgg ggcgcgggtg
    24361 atgatgcgga tggttcgctc ctccgacgtg ctggcggaga tccagaggcc cggcaccgcc
    24421 atgacggcat ggctgaagat gcggtccatg gcgttggcga aggcggacac cggcgaaccc
    24481 gtcagtttga gctgtggatc cggatcgcca gccgcggccg cttgttgacc ggcaggatcg
    24541 aggcctcggt catcaggtcg atccagcggc ccttgtcgtc gagatgctgg cgcgcataga
    24601 gcggtaggcc gatggtattg gcggtttcca ggaggttggc cgggccacca taggtggtga
    24661 aggtgtccat ggtgcccaag gggaaggcga tgccttcgcc tgcgggcacc aagcgctcgg
    24721 tggctttcgt cgacagggtg accgcgccgg aatattcctc gaagaggatc ccggcgaagg
    24781 ggaagttcct gcgcatatcc tcgcgcaagg gctgggcgcc cgtggcggcg tagaacgtgt
    24841 aggcttcttc caccttggca tggccgatca gcttgtcgaa gaactcgcgg ctgacgaggg
    24901 catgcacgcc ggtcattgcc tcgccgagca ggttgtcctc gatggcgcgc aagacctcgc
    24961 gaaccttggc ctgcacattg gtgccggcgg tgcccagcag gaaatcgact gagatctggg
    25021 tcagcccgaa ttcggtgaag tagttgtaga gggtcgtccc ggcgccgtcc ttcacgatgc
    25081 cgcgcagggc gttcatctcc atgtattcgc gggtctgggc gtgcttgcgg cgcatcagca
    25141 tcagcttgcg gctcatgacg ccaaccagcg gatcggccgc atccgagacc ccgagcgccg
    25201 gaactccctg gatatcggcg ggcaggatca catcatcatg cgggatccat ggcagggcga
    25261 agctgcgcat ggaccggccc tcgcgggtgc cgacggtggc gggaccaccc agtgggaccg
    25321 agggcagcag gctcagcaca ccctcatatt gctcgatgat caccgagcgc tggctgacgc
    25381 cttcgaagcg gaacagcccg agctggccga ggcgggtatg gagatcgggc aggatattga
    25441 tggcctgcgt catctcggcc agcgaatagc cgccggcgtc aaaaggattg cgggtgatgg
    25501 tcatgggagg actccgggga tgatggggga ggactgtcga tgtgacgcgt caggcgccgt
    25561 cacgggtgac gatgccgacg gtgaccagtt cggcgatctt ggcggcagtc ttggtggcgt
    25621 catcgacgct ggcgtcgaag acgaggcctg cgcgcgagac gatggcgggt ccccgggcca
    25681 ccacgatgcc ggtagcgtcg gccgctgcgg catcggtggc gtaaagcagc accgcagcgg
    25741 cagtctcggc cccgtccgag ccggtggcgg gtgagattgt gtatttgccg ctggcggtga
    25801 tctgccccag caccgcgccg gtggggtagg ccgtgcccgc gagcagtgtc accacttcgc
    25861 ggctgtagtt cgggttcagc tcgtatttga ggacatcgcc catcgagggc ggttgcgtca
    25921 ggacgggcat ggttcaggct ccggagtgtt gggggagggg atgcgccggg atcagcgcga
    25981 ggcggcggat ttgcgggcag cggcgacgat cgggctttcc ttcgccgttg cggccggggc
    26041 gctggcgatg atgccggctg cgtcgctgcg ggcggccaga tcggccagca ccttcgcccg
    26101 cagcgcctct ggcttcagcc cgcgcgccac ggcatcggcg gcgtcgatgc tcacgccgag
    26161 ccgcgccgcc tgcgcgcaga cctgtgcgac ctcggccgct tcggcgcgga tggcctcggg
    26221 ggacacgtcc gctgcttcag cttgcggcgc cgcgagtgcc gggggcgagg ccggctccgg
    26281 cgcggaggcg gcggaaactg ccggagcggt ctgcggatct tcatcgggat tggtggtcat
    26341 cagaggaccc tttccttttg gggtgatgtg gcgatgcgtc ggggctttgc cgcttggcgt
    26401 tgcggcgaag gcgcggaagg cggtgacggg atcggccacc tcgtcggcaa gaccggcgaa
    26461 gacggccgcc tcgccgcgga acaccgccgc ctcggtgccg agcgcgcgga gcgtgtcgag
    26521 gcgggtgccg cgcccttcgg cgacggtctc ggcgaagatc tggcgcaggt cctcgagctc
    26581 gcccgcgatc cgggtgcgga cggcctctgg cagcggctga tacggattgg catcgacctt
    26641 gcgggcccct gcgtggatca gcgtgaccgc gatgcccttc tggtccagcg ccgcgctcat
    26701 gtcgctgtgc atggccagga cgccgatgct gccgactgcg ccggtgcggg gcaggatgat
    26761 ccggtcggcc tgagaggcca gcgcataacc ggccgagagg gcgtgatcgg cgacgaaggc
    26821 ctgcacgggc ttgacatgac gcgcggcccg gatgcgatcc gccagatcga aggccccggc
    26881 cacctcgccg ccgaaactgt ctatgtcgag ggcaatgccg cgaatgccgg gatccgccag
    26941 cgccgccgaa agctgtgcgg cgatgccctc gtaggaggtc aggccggagg actgcccgat
    27001 ccaggcgccg cgatgcacca gcgtgccggc gatctcgatc acggcgatcc cgtcgacgac
    27061 agcgaagggc tggctgtcgc cctgcacctg gcggcgggtg agatcgtcac cgaagagcga
    27121 ggaccgggcg ggcagggtgg cggtggcctg atcctcggga tccacagcca ttccctctac
    27181 gctgatctcc cgcccggtaa tccgcgggcc aaggccggtc aggaaggcca gcgccttggc
    27241 gggatcgacc atcaggggcg tgttgaagac gcgctgcgcg atctgggtgt ggtgcatcat
    27301 gcgtcctccg cgggccggtg ttcccggtcc tcgccctcgt ccttctcgtg ctggtcctct
    27361 ttgtccgggt ccgtttcgct gccctgatcc tcgccgccgc cacccgccgc ctgtgcaggt
    27421 gatcccggac gccggaagtc caggcccagt tctgcctcgc gctggcgttc tgcggcgatt
    27481 tcgcggtcga cctgttcggc atcaaagccg cgttcggcga tggcctgcgt gcgggacttc
    27541 aggcccgcct cgatctgcag gatttccgcc gaggcatcct tggccgggtc gatccagtcc
    27601 catttggtcg gcagccagtc gcaggcgagg tagtggcgcc ggtcggtggc atagcccggc
    27661 agatcgatgg cgcccgccag tacggccata tccatccagc gcgtccagac cgcccggcag
    27721 agttggtaga ccatcaccga atgctggaag gccgagatgc ggcggcggaa gtccaccagc
    27781 gcgatccggg tgttcgagaa gttccccttc gcggtgtcac cggtcagata gccatagggg
    27841 acgcccagcg cggcgccgat ctgcaacagc gtgcggtact ggaagggttc gtaagtgctg
    27901 cccgagtccg gggtggatgg cgtggtgaca tcctctccgg gatccagccg caccacctgg
    27961 cccggttcca cttccagatc gtcctcggcc gggtcgaggg cggtttccgg ggcgggcgag
    28021 gtgatgaaca tggcaaacat cgccgcggtc ttcttccgct ccagttccgc gtcgtcgtag
    28081 aggtcgaggg tgaagagctt gacgacggcc gcggcgaagc gcgacacgcc gcgcagctgc
    28141 cccgcctcga ccgggtcgag gatgtggatg acctcggatg cgcgcacgcg caccgtctct
    28201 cccgccagcc ccggatcggt catgtccccc ggatggcggc gcaggaagtg gtaggccaca
    28261 cggcggccga tgccatcgaa ctcgatgccc gcgcggatcg accccgtgcc gggaagggga
    28321 tggttcatgt cgagcggcag catctccgag ggcagcatct gcagctgcac cggcacggtc
    28381 agcccgtctt cggcacgccg cgtccggatg cgcagaaaga cctcgcccgc gaggaacacc
    28441 tcgcgcgccg cccgccgctg caggccgaac aagtcggtca gtccctcggc atcggcctcg
    28501 tccgtccagg cgagccagag tttttgaagc tcctccttct ttgcggcatc ggcgattttc
    28561 gacgaaggct tgatgccgtc gccgacgaca tggtttgcga aggcgtcgac ggcattcgcg
    28621 gcatagccgt tgttccgcac cagccagcgc gcccgggcgg tgatggtttc gcccgaggcg
    28681 gcgatcagcg tgttgacatg ggcgcggctg gcgcgaaagc cgcgcatgcg gcgttgcgac
    28741 tgcgcggcgt caaacccgcc aatgatggac ccgagccgcg cgcggaaagc gttgagcacc
    28801 atggtcacag acccttcgtc gcgaccgtgc cccagcggcg acgccggaca tgggtgccgc
    28861 tgacagcggc gatgcgggcc tccagatcgc ggatggccgt ggccagttcg gcgtccgagc
    28921 cataactcac ggtcttgccg tcgtagctga cgctgcgcag cccggcgaag cgggcttcct
    28981 gcagcgccac cagcagggcc tgcatccggt cgagttccat cagtccctca tgaatttggg
    29041 tgtataggcc cgccgtttcc gacgtggcgt ggtcagggtt ccggccttgg gccgggccgg
    29101 gtcggctggt gcggcgttgg ttgcgacagc tgccggcatg cgggtttcca cgcccgcctg
    29161 cgcctcgagc cgccgccagg tggcctcgtc ccagcgatcg gcgccgagga tccacgccgc
    29221 cgcgcgggca tagacccggc agtccagcgc ctcgttgcgt tcccgcatct tctgccattc
    29281 ctgatgggag tagccgcgct tgttgcggat ggtgaccagt tgttcggcca ccagctgctt
    29341 cagccattcg ctgtcgatcc agtcgggcag gtgaatggtg ccgggggcgt ccagcgctcc
    29401 cagcgcccgg tcttcgtcgc tcggccgttc cagccgcagg tagcgatagg tctcggcctt
    29461 gaagctggcg gtcgccaccg accagagccg cgcaccgcgg cgcaggcgtt tgccgccgag
    29521 ggtggcgtcg acgaaggtcg ggccggaaac aggcgtcgcc cgattgaagc cttccagccc
    29581 cttcagcggc gcgacctgtt cgaaaccggc cctgcgcgac caggcataga ccgtcggcgc
    29641 ctcgtagccg gtgtcgatcc cgagtttcgc caccgtcatg aaagcgccat tggcatgctg
    29701 ccacgaccgc cccagcagcg cggtcagctg atcccagcag gtgggatcat ccgggccgcc
    29761 cggaatgacg atgtgatcga ccagccagct ttccagcccc cggccccagg cccagacatc
    29821 gacctcgatc cggtccttct gaacatcgac gccggccgtc aggaacagcc ccgccatggg
    29881 caccgtgccg ggcttccagg cctcgcgccg atccgcgagc cgctgccatt ccggcgcctc
    29941 gcccgcctcc acccatgtct cgcccagaag cgtgttgcgc gccgcgcgca acatctcctc
    30001 ggagccctgc gccgccagcc agtcccgtgc gatgtcggcc cagcttttcc agccgagcgg
    30061 cgaatagagc gccgagaggt ggaagccgat ggccttcgga tcggcagaga ttgccgtcgc
    30121 gcgccattca ccgcgctcca gcatctgcgt cttgtgatgc tcggcgatgg gccgttcgca
    30181 gccttcgcag tgataggccg ccgtgtcagg ctgccccttc gcccagcgca gccggtcgaa
    30241 ctgcagccat tgcatcgcgc cgcaatgcgg gcacgggacg aagtagcggc gctggtccga
    30301 tgcctcgaac tcgcgctcga tgcgcgataa cccccggatc gtgggcgtcg agaccatgaa
    30361 gaccttgcgc cgatgcgcga aggtggtggt gcgggcctcg gccagcgtga ccgggtcgcc
    30421 ctcctcgtca gccgaggccg gataggcgtc gacctcgtcc atgaagacgt aacgcgccgg
    30481 catcgaccgc aacccggtcg gcgagttggc gccggtcagc accaggatgc cgccgggaaa
    30541 ctccttggac agcatcgaat tcccggcatc gcgcgagcgg gccgggttga cccgttcgcg
    30601 cagcgccggg ctttccgcga tcagcgggtc gatccggccg cgcgaggacc gcttggccat
    30661 ctcgacagtg ggcagcaccg ccagcatcgg ccccggcgcg tggtggatca cgaagccgat
    30721 ccagttgttg ccggcctcgg tcgcgccgac ctgcgccgcc ttcatgaagc tgatccgctg
    30781 cgccgggtgg ccgggcgaga gcgcatccat gattccgcgc agataggggg tgcgcgccgt
    30841 ccgataccgc cccggctcgg ccgaggcgcg tgacgacagc cagcgatgct gatccgccca
    30901 ttccgacacc gtcaggtccg gatcggggcg catgccgctg cgccagaccc gaagcagatc
    30961 ctcggcaccg tcaaacccga ggtcgaggcc gtcggtcagg tcatcgctat ccgagggaga
    31021 ccctgagatc ggcgagggcg tcgagttgcg ctctgacatg ggtttccagc accctctgca
    31081 ggatcgcggc ctcgatgatc accggcttgg ccgtttgctt ttccacctcc gcagccactt
    31141 cggccgccat cagcgccgcc acccgggcag gccacgtcac ccagacatcg cgttcctgcc
    31201 gcgccagccg gaacaccagc gtctctgcgc gagcgcgatc caccagcgtg cccttcttct
    31261 tctggatccc cagctgcttt tcctgcgcct ggtagacggt cagcgcggtg cgggccttca
    31321 gataggacga actgtcggcc gggccggaaa acgcggtatc gccaccggtg ctgcgccgct
    31381 gctggtccgg atcggtcatc tccgcccgcc gcacatcgga cgccgccgcg ttgatcgagc
    31441 catcgtcgta caccaccagc cgactggctc tgcgcgcctt ctggatcgcc ccgcgcgaca
    31501 gaccggaatg ggcggaatac tcccgctcgc tcatgccttt catgtcgtcg ccgaaagtct
    31561 caactgattg caaataaacg gaaataattc ctgatttcgg ttgattacac tccgtgcaag
    31621 agcgattcca atggtacgga aacgatgcac ttcaaccccc ggagcctctt catgaccatg
    31681 gccatcacca ccatccgcct cgattacgcc gccctgccgg cgcgcttcga tcccggccgc
    31741 aagaacgcca tcgccgaggc gatcgaggcg gaactgcgcg ggcacggcat caaggccgac
    31801 gcctcggacg tgatctcgca tctcaagatc gaactgccga ccgcgcagct ggccggtgcc
    31861 agcgccgtgc tggccgctct gcagctgatc tgaggccggc cgatgagcac ccgccgcgcc
    31921 accgacaact ccgcagccct cgatgccttc cttgcgaaga agatcgagat cgacagcatg
    31981 ttggcccggt tgcaggccct cagcgccgat catttcaacg cccatcccga cgagatcaac
    32041 tggggcgatg tcggcacatt ggagcattac gccagcctgc tgcgccggat caccgacgct
    32101 gccttcaagg agggcgaaca tgccgcttga ccccgcccgg cgccaccaga tcgaacagga
    32161 cgccatcacc gccgcatggg aggccgagcg cctcgccgcc tgcgacgatg ccatcgccct
    32221 gctgcgcgag atcgccgatc tggaatgcga cgacgatggc gacgtgatca tcgggaccga
    32281 tgccaacggc tacaacgatc tgctgtcgcg catcaccacc ttccttgccg cgcacgatca
    32341 gtaacaggaa cccgttatga tgaaactcac cgaaacccag accatcatcc tcagcgccgg
    32401 ggcccagcgc cctgacaaca tcgccctgcc gctgcccaag gggctggccg gggcggcggc
    32461 gaagatggcc gtcacgagga tgatcggcca cggctggctg caggaggtcg atgccaacct
    32521 gcgacggggt gagccgctct ggcgcgaaac cggtgatggc cacggcacca cgctggtcgt
    32581 caccgacgcg ggactgctgg ccatcggcat cgagccggtg gtggtgcaga cgaaggtcgt
    32641 tatccgagag gatcccgcca acccgcccgt gccgaaacag ccgacgcagc gtgccgggac
    32701 aaaacaggcg atgctgatcg cgatgctgaa acgccccgaa ggggcctcca tcgccgagat
    32761 tgtcgcggcc acgggctggt tgggtcacac ttcacgtggg gtgatctcgg gcgtcttgaa
    32821 gaaacggctc gggttggcgg tgacctccac caaggaggag agcagagggc aggtgtaccg
    32881 gctcaactga cgtcaagaac tgcggccttc ctacccgtcg ccatctccca gcgccgcagg
    32941 gcgacgtcgc aataggccgg gtccagttcc atcgcgcagc aacgccgccc agcgcgttcg
    33001 gcggctatga tctgggtgcc cgagccgcag aacggctcga aaatcagatc gcccggatcg
    33061 ctgaaggccc cgagcactgc ctcgaccagc gccaccggga acactgccgg gtgcgatccg
    33121 gccgcgccca agccgccctt gtggcgcatg atgcgaaata cggagtcggg gatacgatgg
    33181 ctctggatcg cattgccggc ccctcgcttg gcgtggactg tgccgtcggc gccgcgcagc
    33241 ccgccgccgc cgaggacctc gcctgcatgc ttcgacggga cggtcttgtg cggtttgcgc
    33301 ggcgcgcggt tgaaatggaa gatgaactcg tgcgagggcg cgaggcggcc gttccagtcg
    33361 cccggcaagc ccggcccctg atcccacaca taccagccga accgccgcca gccctgcgcg
    33421 cgcatccagt cgacccagcc ctcccaatag ggctgccatt cgctgtcccg gtgcacgagg
    33481 ccgagattga ccagcagctg ggcatcggcg gtgacgggcg ccgcggcgaa gacgccctgc
    33541 atcagagcat cccaatcgcc gagttttttc ttcgccgcgc catactcgcg ctgttgggca
    33601 tagggtggcg aggtgaagag gagcgaggcc tgcgcgccgt ccatcagtcg cgacaccacg
    33661 gacgggtcgg ttgcatcacc gcaaatcagg cggtgatcgc ccagcgccca gatgtcgcct
    33721 ggccgggtga tcggctcagt ggtggcctcg gggatggcat ctgccgcgtt gtcatcgatg
    33781 ggcgcgtggt catcggcatc gtgaagcagg gcgtccaact cgtcctcggg gatgccgatc
    33841 agcccgaggt cgaaatcctc ggccatcagc ccacgcagtt cctcgagcag cagcgcctcg
    33901 tcccagccgc ccaattcagt cagcttgttg tcggcgatcc ggtacgcgcg gcgctgcgcc
    33961 tcggtcaggt ggcccagcac gatgaccggg gcctcggcca gcccgagctg ggcggcggcc
    34021 aggacgcggc catgacccgc gatcagctcg ccatcggcgg cgacgaggca gggcacggtc
    34081 cagccgaact cggccatgct ggcggcgatc ctggcgacct ggtcggcatc atgggtcttg
    34141 gcgttgcggg catagggttt tagccggccg aggggccagt gctcgatccg gccgggcagg
    34201 aggggtgcgt tcatgccgcg agccgctttg ccttgagggc ggagaagctt tccccggtcc
    34261 cggccagcac ggcgtcctcg ccggtgaagg actgccagcg ctcgatggcg acatcaagat
    34321 aagcagggtt caactcgatc ccgaagcaga cccggcccgt ggtttcggcc gcgatcaggg
    34381 tggtgccaga tcccatgaag ggttcataga ccgcctgacc gggggacgag ttgttgagga
    34441 tcgggcggcg catgcattcg accggcttct gcgtgccgtg aaccgtgtcg gcatcctgat
    34501 cccggttggc gatctgccac agcgtcgtct gcttgcggtc cccggcccag tgccccttgc
    34561 ccttggcccg caccgcatac cagcagggtt cgtgctgcca gtgatagtcg ccgcggctga
    34621 ggaccagccg gtccttggcc cagatgatct gtgaccggat ggcgaagccc gcgaccacca
    34681 ggctgtccgc cacggtcgcc gcatgcagcg ccccgtgcca gacataggcg acgtcgccgg
    34741 ggaacagcgc ccatgcctcg cgccaatcgg cgcggtcgtc gttcagcacc ttgcccgtgc
    34801 ggcgggtctt ggccgccccc gcctggttgc gccaggacgg gtcatattcc acgccatagg
    34861 gcgggtctgt gaccatcagc agaggcttca cctcgcccag cagccgcccg accacatcgg
    34921 cagacgtgct gtcgccgcag atcagccggt gcgatccgag ctgccacagg tcgcccgcga
    34981 ccgataccgg cgtgaccggt gcctcgggaa tgtcgtcctc gccctcgaca gctgcacctt
    35041 ccacctgatc cggatcgcgc agcagggcgt ccagatcctc gtcggtgatc cccagcagcg
    35101 tcaggtcgaa atcctcggcc agcaggcctg cgatctcgtc gcgcagcagg gcctcgtccc
    35161 attcgccgag ctcggtcagc ttattgtcag cgatgcggta cgcccgacgc tcagcctcgt
    35221 cgagatggcc gagccggatc accggcacct cggtcaaccc gagcatggtt gccgccagca
    35281 cccgaccatg gcccgcgatc agctcgccgt cgtcggcaac catgcagggt acggtccagc
    35341 cgaacttcgc catgctggcg gcgatcttgg cgacctgatc gctgccgtgg atcttggcgt
    35401 tgcgggcata gggtcgcagc cggtcaatcg gccaggattc gatctggctc ggcgtgaaca
    35461 ccaggtccat ggggtgggtc tcgtctgggg caggggcggc caagccgata cgcgatgacc
    35521 ggaaggtcag cgtcaggatc gggatccgcg atgtggtgaa aaacgaaagc gcccgcgagg
    35581 gggttcctcc gggcgcaatt cttcgatgtt caaagggtag gtcaaggggg gcagctttgt
    35641 caatcagaaa tcacgcgtgg attcaacggc ttcccggtgg gtggcttccg ctggctggct
    35701 tccggcgcgg tggcttccac aaactggctt ccctggattc cgcaaaagaa tccagcacgc
    35761 caaggtcgcg attcggcaag cctttgataa tgggtcgctt ttccgaagat cgcgcggcag
    35821 gtggcttccg cctggattcc ccggtgagaa tccatgtcgc tagcgaaatg ccgccctgcg
    35881 cccccccgta tacgatcagg gcaggggagg aaccatcggg agggggtatc ggcccattgc
    35941 ggtcgatcag actctccaaa tgctgcacag cagcattctc caatgccgtc gctcagcccg
    36001 agcgcagcga aatctgcgcg agacagccat ggctgaccta gcggccgttc gcccttctgc
    36061 atcaggatta gttgcattac cgcaggatcg accaactggg cagaaagcag tctgacagca
    36121 gcgcggggta gcagctgcgc catagatcgc cagaattcgc taactgagag gcgattttgc
    36181 ggaaatatcg ttgaaagcgt cctcctgatt gcctacatgt ggccttggag ggccagatga
    36241 tctataagct cgaaatcgcg aacttctact ctgttcggga gccgcaggtg attgacctga
    36301 ccgtcggacg aaaagttcct gaggaggccg gacggctcgt caagatccac gacgggtcgg
    36361 aggatcgtgc gccccgggtg atcgccattt acggggcaaa cgcctcgggc aagtcgaacg
    36421 tcctgcgggc tatcgctttc ctcagctggt tcgtgcagtt cagcttcgag cacaaggcgc
    36481 ggacccttct accctaccag aagtttctga ccgaggccca gggctcaatg cctaccaagc
    36541 tgtcgatcac cttcgcgggg cttgaggagc ctctcaccga tggggcgacg aaaacctgcc
    36601 cgtacgtcta ctcacttgag ctcggcaccc gaagcggcgg ggaagaccgg gttcttcacg
    36661 agagcctgca ctatcgtccg ggcggctcgg ccaggttggt tcgtgtgttc gagcgcgacg
    36721 gggcgggagc ggtgaaggtc gcgccctggg tcgggcttgg acgggagctc accgttctcg
    36781 aaagcatttt gcggccggac gcgagcgtca tcgccacgct gggacagctc aacaaccggt
    36841 tggcgctgag cttcttgcag gctgcgaacg cggtagacac gaacatcttg ctgacccggt
    36901 ttgagcggaa cgacttcgac ctgctgaccg gctacgcgcg aaatccggag ctcttgagcg
    36961 cactgaaccg tgacatccgg cgcatcgatc taggggtcga ccaggtccag atcctggcgg
    37021 agaatggcgg gccggtggcg agcttcacgc atgtcgggct cgaccagccg atccggatgt
    37081 tcttcgaaag ccacgggacc cagcagtttt tccggatcta ccccaccatc caccgggcgc
    37141 tggcgctcgg tggggtggcg gtgatcgacg aactggacgt ggcgattcac ccgtccgtcc
    37201 tcccggagat ccttcgatgg ttcgcggacc cggagcgaaa tccttatggc gcgcagcttt
    37261 ggatgagctg ccacgccgtg tccctgctcg acgggctcct gaaggaagag gtccttttct
    37321 gtgagaaggc gccggacggg gcgacccaga tctatggcct cggcgacatc aaggggatcc
    37381 gacgcgacga gaatttcctg cagaactacc tcggcggggt ctacggcggg gtcccgagca
    37441 tcggatgagg gggcgtcggg tcatagagcg gcgggcaagg gtcttcctag gttgcgaagg
    37501 ggagagcgag cagggctatg gcgccctgct tcagcggctg gttgaagcga acggagccaa
    37561 gattcatgtg gtccctgtta acctccagcc ggccggcgac ccgctagagc tcgcgaagaa
    37621 ggcggagcgc aagctggcgg aagagatcag gcggggcggc ccattcacgg cgcaggcggt
    37681 catgctggat actgaccggt tgccggagct accggacggc ggcttcgagg cgagggcgat
    37741 cctggcccgg agcgggatga tcgcgatctg gcagcgcccg gatttcgaag gcctcttgct
    37801 tcgccatttc gcccgtcacg aacatgatga cccgccccgt ggcaggtcac tagccgcgct
    37861 ttccgccctc tgggccggct atcacaagaa catgtcggcg gcggagcttc agagaaggat
    37921 cgggctcgat cacgtgttgc gggcagccgg ggttgagccg gatctggccg agcttctaaa
    37981 gcggctcaag ctcattgcgc cctgaccggt gggggaagcg ggttcggctg gaccggggtc
    38041 acgttatagg cgttccggcc ccggaacaat gctgtcaacg gaaatctcgg cccagaccgg
    38101 ccatacaacc caatcgttta cgccgcagcg cagcttacgc aaagcagacg ttgatcgtat
    38161 gccaaacaat tgatgcaatg agatagcgta tccggtgact aacagaaccg taagcgcgac
    38221 gacttggccc tatgcggcga ggcttgacgg ctgcgcgaag ctccagggca tgagttgctc
    38281 aatgcgagct tttgaatggc cgtcgaggat ggcgcgcagg gtggtggcga ggtaatcgac
    38341 gcggttcacg ttggacctgt cccggtttcg ttccggtctt ctgagagcga tgctctcacc
    38401 aaaggacaca ggatatggca gcaatacaca gtgacgagtt caagcgggat gcggttcgca
    38461 ttgcgctcac cagcggcctg acacggcgtc aggttgcgtc tgatcttggg gtcgggcttt
    38521 cgacgctcgg caagtggatc cgggcgattt ccgatgaggc gaaggcgcca gaacgtgatg
    38581 gcgatcttct ccgcgagaat gagcagttgc gcaaagagaa ccgcattctc agggaggaga
    38641 gggaagtatt aaaaaaggct gctcagttct tcgcggctca aaagccgtga agtttcagtt
    38701 cattggcagc tatcagggca gcctttcgca cagccatctg tgtcgcatga tgggcgtgac
    38761 ggaccgcggg ttgcgcgcgt ggctgcgcag gcccccgtcc atccgccagc ggcgcgacat
    38821 ggtgatcctg gcacatagcc gctttcgcgg cagcggtctc gagggggtgg tcatgtctca
    38881 gcttcatgaa aagcctcatc tgatgatcgg ttacatggca acccggcaca aaggtggttc
    38941 tccagtcttg aaaaccacca gcgtaacggg ccggccacga tcacagaccc catgaacggg
    39001 cgaagcggcg tgtgtgtgcc tccggtcggg ctacgccctc ccttcgacac acacacgccg
    39061 caacatctca tcctgtttga cgctgagtct caccttgctt gtcgcgctgc agggatcggc
    39121 gtcgcgccta cacagaaccg atccccgcgt gaacctggct taacgggtta atgatgccca
    39181 gcgggcccat ttgcgtatcg aagctccatt tcgcgcttgt gaaccttccg accaacctag
    39241 cgagaagcgg tcggatagag ccttccccat ttcccttcct tttatccctg gattatccga
    39301 gagtaattca attgcagaat ttatagtcct tgtctgtagc gcggcttctc tgattgcggc
    39361 ttcggggtcg ggccaatttc cgttcaagaa aatggcgcct ttcatttcgc gaagtaagcc
    39421 taaactgaaa agcgttgaaa tcgcatttcg gctcgacaga ccttccaggt ctcgccgtgt
    39481 gctgccattg tcgggcaccg cattgagggc ggctagcgat gcgtccactg gggcttcgcc
    39541 tatgaaaatc cccgttcggc gttttcggtc ataccgcact tccaaaacgt ctagttgagt
    39601 tggccgtgca tctttttgga agccatagtc gtccgggtat tccacgatca agcccactga
    39661 aaggagccag cgaagggttc ttccgaaata gattgaatgg gttttttcgg agaactggct
    39721 tcgcgctgtg atttccctaa atatctcttc caatcgatct ttaggaatta agccgccatc
    39781 ggcctccgcc cgaattcttc gaaccacctc gtgtgtcgtc caaaactcga acgcgattct
    39841 atatgccttt gcgtcagttc gatacaaagg cgacacaacc ccttctttac ggtttgtcga
    39901 tgcatgccca agattgacca aatctctgac caaattgtca actgacgcat gagtgaggtc
    39961 cattgcctcg cccaattcgt catagctgac cgaatcgtgc tcacgtagaa agttcacggc
    40021 tgggacatag cgtgagtagt ttgattgtgg gatgtacgtt tttggtatga aagggatctg
    40081 ttcggagatt acgtagtctt tgaagatatc ccagtaaact gttagacggg ttccgctgcg
    40141 aattaccaat ctcttttgaa taagcgcgtt caagacgatg gcgccatgca attggtcaat
    40201 tttgaagtat tctgcgggag actctcgggc aatttgccgg atacaagcca actccgcagg
    40261 ggatagcttt tttaaatcct ttcggaatag atcttcgata ttgaggcctt gcccaataat
    40321 ctcattctgc tccagtcctt cgttcactag atcaaaaacg tgtacgcaca gcttcttcag
    40381 cagccaaggg tagccttggc agttgtcaat taggactctt ctaagttggg ggtggatttg
    40441 ttgtccaagc tcggcgccaa atctgccgat agctttggag acctctttgt cgttgaacgg
    40501 gggaaggtca atttctaagc gtctgtcttc aagttcgtgc caaagatggt aagctttgtg
    40561 ctccgttgtg atcgtgccat cggtccgcca agagaatcct actgcaattg gcccttgagc
    40621 gctttcaact gaggcgcaaa gctttttcat ttcatcgaat atatccgaaa gttcaggctt
    40681 gtagaggagt tcctcgaatt gatcgaagac taggcagata gtctttccct cggcttcaag
    40741 ttttgcgagt aggctcgcca tcgattccgt atcaaagaag tttgtcgctc caccaaacct
    40801 gagttcctcg gtactggaaa taaagccttt gtctaccgct tgtcgaattg ccgaagcgag
    40861 agcaagatcg ggaaaacgct tcgacgctgc cgcgcgactg tccactgcaa aaatgaaatg
    40921 acgtttccgg tacttcggct tcctcgccgt gtccgcgatt ttcaatacgg ttgagctttt
    40981 gccccatccg gagggcgcct ttaatgcaaa gagcctagta tcggtcttcc cattgttgac
    41041 attgcctagg aaggcaaaaa ctcgatcaat aacagcttct cgcccaacaa aatccactgg
    41101 acgcgaaggt cgcaagtctg accaagtatc agccatggga accgaaacaa tgctctgcat
    41161 ctggtcttca agcgaacgtg acgtggttgg cacagttgaa gacttgaccc agctcaggtc
    41221 ggataggctc gtattggtgt tctgtatcca atcggtggaa ctgtcagcgc ggcttccatc
    41281 tcctgcgtga aagagttcgc aggtgtctgt gaccccggta gccggatctg acgcagggag
    41341 tgcccaaaac tcaccatgac tggtgatcag taagtaagct tgttcggcct ttccgggtgc
    41401 ttgtactgtc gaggaaatct gctttgggtc aactacaagc tttgctgcaa tcaaccgttg
    41461 caccaactcc ttaggttcgt agattcgtag tcttcgcttt tcttctgctg gcttgctttc
    41521 ccattcgtgc ttgatgccct tgccatcttt cgtcagatca tgtgtcgata tgagccagcc
    41581 tgcgctcgcg cttcgcagaa ttacgttgcc taagagtttt gaaattgagt ccgcgctcaa
    41641 cgaatttcga tacgctttac actcgactag ggtgatttcc gacgtgtcct gatctttgca
    41701 gaggagatcg acctccattc ctgtaacccg tacttgctcg cttactgctt ggccttgtgt
    41761 ctcaagaaac cgaccgacaa aattttccag caccgaacct ttttcagacg agttggcttt
    41821 ttcttcggtg cagatttcaa ctatgtactt caccttcaat accttcctca gaaaacccga
    41881 ccttcggcgg ttgccagacc acgtgtttgt tccgatggaa ccctcagttt aaagctagga
    41941 gatggcgttg gctaggagaa gcgtatttcc caactcatct cggacattca tgctgggcgc
    42001 agcgaaagtc ggcttaccgc ccataacgca cgatatccgt cgggctgctg tttttgcatg
    42061 gtgggtgaac gcggacccaa ggtgatcatc gaaggctcgg cgcatgtcgg tcgtagggtc
    42121 aggccaatca tctccggaca taccaggccc agtgcagcat cgcagggttc gggctggtcg
    42181 tggatatagg tcatggtgat tgcatcgcgt tgatcatctg accctgcgga tcgacaccat
    42241 gctgcatccg gcgcacggtc aggaacaggt tgccggtgcg ctctgcccag agccgaccta
    42301 gcagatcttt ctcgcgcgca tcctgcgcgg ttgccagatg ctcccccttg tattccacca
    42361 cgaacagccg gccatcagtc aaatgggcga cgaagtcggg atagaaacga ccctgcacgc
    42421 ggggcagcca gaagctggcg gggtgtttgg gcaggttccg cacccacaga tccacctgtt
    42481 ccaggctgtc gagcgcccag gcgcattgga attcctcgcc gcccagatcg ccatccagaa
    42541 gcggcacccg atcagggccg agcagatggc gtttcatccg gaaagcaccg gtcggggttg
    42601 tcggcacgtt cgcatagctt tcggcgtcga accttgccac gcaacttggg tcggtgctag
    42661 gcgctgcttg gttgtcgaac agcgcgacct gatgggcctg ctggcgcacc tcggtgcgga
    42721 tttcggcgat cttggcgcgg atgcgggtgg ccagcggata ttgccagtcg atcagggtgc
    42781 gcgccgcaat gccccgatca gataccagcg cggcgacaac gcgggacagc catgccgaca
    42841 gatcggcggg cggaatatcc tcggctcggc actggcgatc tagccattgc accaggctcg
    42901 cctccagcgt cgcgtcatcg ggccccgcca gcccggccag cggcaattgc gtggtctggg
    42961 tctgggaata gaccagcttc tcgccctcga tgtcgatctc gatcacgttt tcggctcggc
    43021 gaaagctcat ttcggcctcg gtgatctgcg cgggatggtt caggatcgac cattcgaccc
    43081 gttccatgat caggtcggta tcggcctgga acagatcgcc acccatctcg atcatcagga
    43141 acggcacctc gatcgccgcg cccttctcag ccggtgacag ggcggcctga acgcgagcat
    43201 cgtgccggtc gatctcggcc cgcagcgccg ggcgctcggc ctcgggtgtg tggcgttcca
    43261 gcgcgccggc cacggcctcg ctgaccgcgc ccttgacgcc gaccttcagc gtgccggcat
    43321 cggtgcggat gaactcggcc cccgcctggg ccagcccggc cagttcaatg cgcgcctcct
    43381 cgctgtcggg gatctcgaag gtcaggaccg gctttggcgc gaccggatcg gggtcgaaca
    43441 actgcccttg cgtgtccagt tccaccgtgg ccgggcgcaa cgactgacgc acctcctcgt
    43501 cggtaaagcc catatcgatc agcttgtcgc gcaggctggc cgccacctcg gcaaaggacg
    43561 gctcggccac atgcgcatag gccatgttca gcgccgcgtc ccggcgccgc ttggcatagg
    43621 gcatccgcag cacgcggccc agcaactgct cgaccgaggt cgccgaggcc accttctgcg
    43681 tcgcgcacag cacataggct gaggggcagt cccagccctc gcgcagcgcc tgcacggtga
    43741 tgacatggcg cgtcggctcg ttcggatcgc gcaggttcac cccgtccagc tcgcggctgt
    43801 cgccggtcgc caccttgatc caggcgggcg ggatcgcttt ttcctcgatc agatagcgac
    43861 gcaattcctc ggctgtcgga tgcccgttct tcgcctgcgc ctgataaagc gcgatgggac
    43921 gcaggaactc ggcctcgcgt ttggcctttt cctccagcat gttgcgggtg gcgacggtgc
    43981 cggtcacggc ctcttcccag ccgtcatgcg ggcgcacgcg gatgggcagc ttgatcatct
    44041 cctcattctt cagcgcgctg gcggtgacgg aaaacagcac gttcgacacc ccgcgcggcg
    44101 tcgcggtgaa ttcgatgatg gccgaggggc gcagccggcc ctgaatctgg cgcgacaggc
    44161 cggtgacggc gttatgcgcc tcgtccacga tcatcagcgg gcggtggtga tacatcagat
    44221 tggcaaagct gaacttcacc gtgccctcgc gcccggccag cagcggctcg cgcgcgacat
    44281 ccgccgccgt cacaacctcc atcccggccg gatcaagccc cgagaaatgc ggctcaaatt
    44341 cctcttgata ggcatagacc ttgcgctgcg tggtatccgt cacccggaag gactggatcg
    44401 tcgacacgat cacacaggta aagcggccga tttcgctggg gcgcagggtg tcgaattcct
    44461 cgatatcgaa cacacgcacc cggtcgccgg tcactgcctt cagccgtgcg tgataaggat
    44521 gcgtcggttc cttcagcgca tcgaccgtct ggcgcttgat cgcgtccgag gtcaccatcc
    44581 acagcaccac cggatgcgcc ttgcgccgat attccgcgcc cagccggatc gcctcggccg
    44641 ccaacagcgt cttgccgccg ccggtgggca ggcgcaggca gacatatggc gtctcggcca
    44701 tatctgcatg gggcgcgaca tagcggcgcg gctccagctt gcggccttcg atgcgcgcgt
    44761 cctcctcctg ccgggcgatt tcctcggcga aggcggcggc agggcctttc gcgcccgaga
    44821 ccgtcaggaa ccgcgacagg gcatcaagcg cggcgcgctg gtaacgcttc aattccatgc
    44881 tcatgccctc gccttgatgt cccaaggcgt ctggcggaag ctcacccccg cctcggtcag
    44941 cgtccgttcc gacagccggt tggccgcgcc atagacggtg atcggcccgg aatggccggc
    45001 ggcccgcgcc tcgtcctgga tcaggcgcag gaccgcatgg gtcagcacat tgccgccatt
    45061 ggccgagcga tccttgagga tgccgttgta aagcagcgcc agcccgcgcc cgtcaagcgc
    45121 gcccagaaag ggaccatcgg taggtgctgc cagcggcacc cggaattcgg aaaaccacag
    45181 atgccgggcc agatcggcaa agcggatcgc cgggttgatc cgcccggcgc cgtcgaacac
    45241 tgccgcgccc agcgtgcaaa agcggaaacc gccgccgccc tgccagccca cgtccgagga
    45301 aatgccgccc tgttcgccct cgatcacctt tttcagccgc aatgcgcaat gtgtgcgtgc
    45361 gtgatcgccc atttcaacgc cgatccagcg ccgccccatc ttctgcgcca ccgccgccgt
    45421 ggtgcccgag ccgaggaaac tgtccagcac cagatcgccg ggattggtgg cgatatgcag
    45481 gatgcgctgg agcaggcgtt cgggtttggg ggtggcgaaa acttcgtccg ctttgattgc
    45541 ccgcacctct cgcttggcat cctgattgtc tccaacggtt tcccgcagcc aaatagttgt
    45601 ggggacaatg cctgcggaca cctcactcaa gaacctcttc ctcctgggcc ctgcagtccc
    45661 gttgacccca aaccagatac ggttgtccgc gaggagttca gcgtatcgct ctttgctcac
    45721 gctccagcag cggccccgcg gtgggctcat tacgacaccg gcaggagtcg taatcggata
    45781 gtcagttgct gccgaatagg tccgaactga caggttgtcg gacatccata ctccacgagg
    45841 gtcattgtcg gggttgcgat agctggaact cgttgcctcc gaacgcggca atccatttgg
    45901 tttccagctt tcctttgact ttgcatagca gtgcaagtgg tcatggctgt ctgagagcca
    45961 tcttgcatca ttctggggtg cgtatttctt ctgccatatt acattcgcaa caaaattccg
    46021 ccgcccaaaa acctcatcca tcaccacctt gaggtaatgg ccctcgcggt cgtcgatgct
    46081 gacccagatc gagccatcct cgcgcaggaa ctcgcgcagc aattgcaggc gcggcaccat
    46141 catcgccagc catttggcat gttccagact gtcgtcgtaa tgctcgaacg ccgagccggt
    46201 attgtagggc gggtcgatat agatgcattt cacccggccg gcataaaacg gcaacagcgc
    46261 ccgcagcgct tccagattgt caccctgcac cagcagattg ccatccgtgc cgccattcgg
    46321 atcgagaatc gacagttcag acacctcatc cagcagccga tagggcacgc gatcagcggc
    46381 ggtcagatcg tgatcacggg tcagccagtg aagaaggggc ataaagaaaa agtcctgcaa
    46441 tcatttttcc gccaatctgc ccccaatcac ccccgcccgc aagccaacct tgctgcttac
    46501 tttactgttc gactgagcgc ccacggtctt accttcggca ttgccgccgt cacctcgact
    46561 tcccgcagca tcccgccggc gatcagcccg tcgcggatcc agcccagcgc ctgccaccag
    46621 tcgtcatagc cgcgccgggc cgctgcgatc tgctggggat gcggtcgata ggtaaccggg
    46681 caggccagga tctcaacact gcgccatttg ccgcgggtca ggacacgctc tgtgccagcc
    46741 acgatggtgg ttgcgcgctc accatgctgg ttgcgtttca cctcgaccgg cacacaacgc
    46801 ggcacggcac cgggcatcca gtcgggggtg aggccggcgc gggccagttc ggcgacccgg
    46861 atcgccatgc gcttgccgcc catcgcgtcg gggatcccgg cgacgcaggc cgcgatcacc
    46921 tcggcatcct catgggtgta gctgccgatc ttgtgctggc cgccgtcgat cttgcagccg
    46981 aggatggcgc gctggatcag gacatattcg aggccgaaac cgaaaccttc ctcggtcacg
    47041 tcctgtggca gcggcagttc caactgcgct ttctcgactc ggaacgccca ttccagcgcc
    47101 gtctgcacgc ccagcgcgcg tttgatccgc gtgccaccgg cacggctgat ccgtccctgc
    47161 atgctcatgg ctgcaatcct tcaaggaaat ccatctgcgc cgggcgctgg gccgcatccg
    47221 ccggccgcca gatccacggg cccgaggcca tgggcagctg cgagagcgcg ccacgcatgt
    47281 gctgcaacca gaggatgaac tccgttgccg agcaggcgca gagcgcgtgt ccgatgggcc
    47341 agcccatcag ccatccgacg aagagcgggt tcagccgtcg ccgagcccga cccttcagga
    47401 tccgccgcga gacgacccgc ccatgcgagg caatcatgaa agcccagagc cggcgcgaga
    47461 tcggggcgtg cggaaaggac cgcgctccat gcggcatgat caccgggacc gggcggatga
    47521 agccctgctc cgcccggtaa tgcagcaggt ccatccggct cttgccgtcg gtgcgggtga
    47581 tgctggcctc gctggatccc ttccagttct gcgccgccgg cgtcggccat tgtgctgcct
    47641 gcgccggcag gggcggggtg ccgcccgatc catggcgctg gttcggcccg cccttcgccc
    47701 catccgtcgc cttgggcgtc gaccaggtgc cggtgatgcc cagcgccagc gcctcggcct
    47761 tgcgggtaaa gtcgctgttc ccggccgggt tgtagctggc ggtgccggga tgcaggctca
    47821 tcggtgtggg ccaggatgaa gacccgctgg cgctgatgcg gcgcaccgac ttctgccgct
    47881 gagaacagac ctgccgcagg cgtgtagccc attgcccaaa gctctcgcag cacggtctcg
    47941 agcccgaggg tgacgtgacc ggcgacgttt tcgaggaaga cccattcggg ggcgcactcc
    48001 ctgataaccc gggcgacgtc gggccagagg tggcgggggt ccttggcgcc tgcgcgcttg
    48061 cctgcggcgc tgaagggctg gcagggatag ccggccagca ccgtgtcgaa ggcgccgcgg
    48121 aagcggcggg cgtcgaagct gcgcagatcg tcccagatcg gcgccggggc gaaatacccc
    48181 gcgcgctggg ccgcgatgag cacggatcgg ggccagtccc cccattcgac gaaggcgcgg
    48241 ctgtgatagt cgggttcggc aagcatgagg cccatatcca ggcctccgcc gccggcgcag
    48301 agggacagtc cgtgccgggg acgtgacacc aggccattca cagcaccccc cgatcacgca
    48361 gccgttccgg ggtgaccagc ccacgggcca gcatggcgtc gcggatggaa ttgctgatca
    48421 tgctggccgg caggaagccg tcggaattga ccaggccggc atagaaggcc gcccgctcat
    48481 ccatgctggg caggggggtc ggatcgggtt tgcggcggcg gggcttccgg ccctgtcccg
    48541 cgctggccgc ctgcgcgtcc tgccgggcgg cccgttccat ggcgcggtcc agtgccttgg
    48601 gaccatcggg cggggtgggg tgggtgttcc gggacgcggt ggcgatctcg atgatccggt
    48661 cctcggagag gccgaactct tcgatccagc gccggacatg ggtctctgcc ggccagccct
    48721 gccaccagcc gggcagggcg gcgaaatcga gacccagtgc tgtgagcagc tcggtgaaga
    48781 accgatcgaa atcggcctcg cgcgcctgcg cgccctcctc ctcctttact ggtttcctta
    48841 aaggttctct tacaaggtta gtctccgaat tccggagatg gctttcggca taatccggag
    48901 atggctttgc cggaaatccg gagatggctc catgtccgaa ttccggagtt ggctcgccgt
    48961 tctgttcgtc ctccgttccg gtttcgccat ctccgccttc cggagttggc tctggtggaa
    49021 aaccatcctc aaaccccagg atgtagcggg tggcctggcg cttgtgggtg ccgggatcat
    49081 gggtgcggac gcggtggatc agccgcagcg cctcgagccg ggcgagatgg tcgttcagcg
    49141 ccgagaccga catttccgca tcctcggcca gccgcgcctg tgtcgggaag cagccgaaat
    49201 ccggattgtg gcggtcgcag agatgccaga gcacgatctt ggtggcgggc ttcaacccgc
    49261 gctgctggat ggcccagttg gtggcggcat gactcatggt gcgaccctcc gcgggggagc
    49321 ggcgatgcgg gtggtgaagc cgtgatcggc cagcgcgccc agcgcatcat caaggctgcg
    49381 gaccagcgcc caaccaaagc cctgcgtcag aacggcatcg cgaaacgcct cctgcgacgg
    49441 ccgcagtcgg cctttcggtg ccttcagttc cagaaacagc acgcggccgt tgcagagcac
    49501 catcagatcg gcaaagcccg catggacgcc catgccggtg aggatcgcct ggtgcctggc
    49561 gccgcgcggc ccgggctcgg tgacctcgtt ggcgctgtga tggatgatgg ctgtgcgggg
    49621 cagggcgacg cgcagcgcct gtacgaccgc gcgctgcaga tcggcctcgg gggtgccacg
    49681 gcgcgtcatg gctgcacctc cccggtatcg tgatcgtcat cattgttgcg ccgggcacga
    49741 tttgggtgct gcgcatcgag gatcagcagc agcagccgcg cgtcctcgcg ctcggccccg
    49801 gtctcgccat ggcgggccag cacatggcag gcgatccgga tcagatggtc ggaatgatgc
    49861 gccacatcag cggtgacgca gcgggcctcg gccaagcgct cggtcagcca ggtgggatgc
    49921 atgaccgggc cgctcatcgc cgcccccgcg ctggtgtctt gcgagcttgt tccctggtct
    49981 caagccagtt gcgcacggtg gtgcgccggt aatagacctt gcgcccaagc ttgatgctct
    50041 gcgggccggt gcgcctcatg tcccagcgcc acagcgtgtc ctcggaaacc ccgaggctga
    50101 tcgccagatc atgccggctg atccagtcct ccagcaggtc ggtgtcaggc cccgattggt
    50161 cgatgtcctg cctgtccagc atccgcgtat ccttcccgat tgcgcccgaa tgcgggcgat
    50221 tgcgtctcgg gtgcagcgga tcagaggacg ggggggggca gggtggcata aaccggcaaa
    50281 ttcaaaccga ccttcgtgcc accccttgtt ttattgatgt atcctcgaac ttcgcccgaa
    50341 tatcagggcg agtcattttg tctgatgaac aaccatgacg tgcgttgaca gggtgccgcc
    50401 ggggcgttcc cggcaggtct gtggccatgg ccgggcgcgc tcctcatcat gattttgaga
    50461 ggatggagcg atggctttgc cggcacgtgt tttctggact ttggacgaac tgtcagcgcg
    50521 ctgggggtgc gcgccggttg acattgtggg atgggctacg atggacatcg ttgaaatcgt
    50581 caccagcatc ggcctggtcc gatgcggcga tgccgaaccc ctggtcgggc tggtggcggt
    50641 ctgcgccgag gacctcatcc cgctgtttcg gcgcaaccgc ctggagcagg gggcctgcat
    50701 gctctggcgc gtccgcgcgc cgggcacggc ggcgtggcgg atcatcaccg atccggggca
    50761 gggggtgccg gtcgagctgg gcgactttct ggtcacggcg gcggcggccc agcgcttcga
    50821 ggaggaatat gatccgttgc agcgagttca tgtcagcccc gggcggtcct cgcggcacga
    50881 ctgggaaggc atgctgcaat ttctgatgat caggctgttc gatcacggat tgccagaaac
    50941 gcaggccgag tttgtgggcg agggtcaaga ctggttcgtg gcgaatgcca aggatgggtc
    51001 cgttcccgac gagagccaga tccggcgcaa gctcaccccg atctggcgcg tactgaaaaa
    51061 gccgcaatag accacgaatt tgactgattg acggcgttga tgcccgttca gggcgagttc
    51121 aacgcccgcc ctgaacaatg cgcagccgtg gcctcatcat ttccgcgacc gcattcaccc
    51181 cgtcccgcag cggcgaatcc atcatatgcg catagcgctg cgtggtccgc atctgcgaat
    51241 gccccagcaa ctttccgatc atttccagcg atgcgccgcc gctgaccagc agtgacgcga
    51301 aagtgtggcg caggtcgtgg atccgcacac cggcaattcc ggcctccatc tggatctgac
    51361 gccagaagcg gcggatttcc ttgaccggct ggccgggcac atcgccggga aacagccatg
    51421 gacaaccctg atgcacggtc gtctgccgct gacgcacgat ggcggccaca tctggcgaaa
    51481 tcggcagccg gtggatcttg cgctgcttgg tggtgctcgc gggtttcgac catgtggcaa
    51541 attccagatt gaactgctcg aagcgcgcgc agcgcacctc gccaagccgg gcgccggtca
    51601 acatgcacat gcggatgata ctggcggcgc gctggtcttc ggccgtgccc agcgccttgg
    51661 ccagacggtc gatttcgtcc atgctcagat agcgttcgcg ctcggtctcg atgcgccggt
    51721 aaaatcccat ggcgggattg tcggcgcgca tcttccactg gaccgcaagg ttgaacatct
    51781 tgcgcaggac ctcgccggtt cggttggcgc ggatcggcgt cggcttcgat ccctgcagct
    51841 tgcgtgcgcg attgttgggt ttggccttgg acggccgggc gcggcccttg gcgatctggg
    51901 cgagcaacct gtcgacatcc tccagcgtaa tttcctcgac cagcttgtgc ttccagaccg
    51961 gctggaccag cttgcgcagc atggagatct ggtcggcgcg attggtcggg gccagattgg
    52021 gcaggtgggt ttcgatatag cggtcgatca gatcggggat gcgcggggcc gtcatgccgg
    52081 tttcgcgctc ggccagcggg tcgccgccat cgtcgatgat gcggcgcagc gccttggcct
    52141 gctcgcgcgc ggcggtgacc gtccattccg gccatcggcc gatggtaaag cggcgctggc
    52201 ggcccctgac ccggtaatcg aaggtgaaat tcctgctgcc ggaggtgaag acccgcagcg
    52261 aaaacccgcg cacgtcctcg tcgaaaacct gatagatgcc cgtccggggc tcggcggccc
    52321 tgaccagctt ttcggtgagc ttttcccgtt gcgccatgct gaaccacctc cgtgctgacg
    52381 tgacacaggc gtgatccgcg ctgcggttca actcaaacat cgccagatgg ggaggcaggg
    52441 tggcataaac cggcaaatga aaacacaggc ccgtgccggt tccgctttgt tccgcgcggg
    52501 tgggtggggc atggccacga ttgctc
//
