# Supplementary material for: Characterization of the virome of Paracoccus spp. (Alphaproteobacteria) by combined in silico and in vivo approaches
Source: Sci Rep. 2019 May 27;9:7899. doi: 10.1038/s41598-019-44460-4 (PMC6536676; doi:10.1038/s41598-019-44460-4)
Supplement: Supplementary file 2 — Supplementary Dataset 1 [file 41598_2019_44460_MOESM2_ESM.zip › vB_PsaS_PD18.gbk]

LOCUS       NZ_JRKP01000001        41131 bp    DNA              UNK 01-JAN-1980
DEFINITION  Paracoccus sanguinis strain 39524 Contig_1, whole genome shotgun
            sequence.
ACCESSION   NZ_JRKP01000001
VERSION     NZ_JRKP01000001.1
KEYWORDS    .
SOURCE      .
  ORGANISM  .
            .
FEATURES             Location/Qualifiers
     gene            complement(244..567)
                     /locus_tag="pd18_p01"
     CDS             complement(244..567)
                     /note="hypothetical protein"
                     /product="hypothetical protein"
                     /locus_tag="pd18_p01"
     gene            complement(567..1469)
                     /locus_tag="pd18_p02"
                     /locus_tag="IX57_RS00075"
     CDS             complement(567..1469)
                     /note="Site-specific DNA-adenine methylase based on
                     COG0338, D12 class N6 adenine-specific DNA
                     methyltransferase based on pfam02086, putative Type II
                     N4-cytosine or N6-adenine DNA methyltransferase of unknown
                     recognition sequence based on REBASE, DPPY and FGG motifs"
                     /COG="COG0338"
                     /product="N4-cytosine or N6-adenine DNA methyltransferase"
                     /protein_id="WP_052176079.1"
                     /locus_tag="pd18_p02"
                     /locus_tag="IX57_RS00075"
     gene            complement(1466..3331)
                     /locus_tag="pd18_p03"
                     /locus_tag="IX57_RS17180"
     CDS             complement(1466..3331)
                     /note="hypothetical protein"
                     /product="hypothetical protein"
                     /locus_tag="pd18_p03"
                     /locus_tag="IX57_RS17180"
                     /protein_id="WP_052176080.1"
     gene            complement(3328..3885)
                     /locus_tag="pd18_p04"
                     /locus_tag="IX57_RS00085"
     CDS             complement(3328..3885)
                     /note="hypothetical protein"
                     /product="hypothetical protein"
                     /locus_tag="pd18_p04"
                     /locus_tag="IX57_RS00085"
                     /protein_id="WP_036730568.1"
     gene            complement(3895..4119)
                     /locus_tag="pd18_p05"
                     /locus_tag="IX57_RS00090"
     CDS             complement(3895..4119)
                     /note="hypothetical protein"
                     /product="hypothetical protein"
                     /locus_tag="pd18_p05"
                     /locus_tag="IX57_RS00090"
                     /protein_id="WP_036730570.1"
     gene            complement(4126..8565)
                     /locus_tag="pd18_p06"
                     /locus_tag="IX57_RS00095"
     CDS             complement(4126..8565)
                     /note="Phage-related protein, tail component based on
                     COG4733, putative phage tail protein based on pfam13550"
                     /COG="COG4733"
                     /product="Mu-like prophage tail protein"
                     /locus_tag="pd18_p06"
                     /locus_tag="IX57_RS00095"
                     /protein_id="WP_036730574.1"
     gene            complement(8565..8978)
                     /locus_tag="pd18_p07"
                     /locus_tag="IX57_RS00100"
     CDS             complement(8565..8978)
                     /note="hypothetical protein"
                     /product="hypothetical protein"
                     /locus_tag="pd18_p07"
                     /locus_tag="IX57_RS00100"
                     /protein_id="WP_036730577.1"
     gene            complement(8975..9586)
                     /locus_tag="pd18_p08"
                     /locus_tag="IX57_RS00105"
     CDS             complement(8975..9586)
                     /note="hypothetical protein"
                     /product="hypothetical protein"
                     /locus_tag="pd18_p08"
                     /locus_tag="IX57_RS00105"
                     /protein_id="WP_036730580.1"
     gene            complement(9591..10253)
                     /locus_tag="pd18_p09"
                     /locus_tag="IX57_RS00110"
     CDS             complement(9591..10253)
                     /note="hypothetical protein"
                     /product="hypothetical protein"
                     /locus_tag="pd18_p09"
                     /locus_tag="IX57_RS00110"
                     /protein_id="WP_052176082.1"
     gene            complement(10253..14284)
                     /locus_tag="pd18_p10"
                     /locus_tag="IX57_RS00115"
     CDS             complement(10253..14284)
                     /note="Uncharacterized membrane protein YqiK based on
                     COG2268 (e-5), Protein of unknown function (DUF390) based
                     on pfam04094 (e-5)"
                     /COG="COG2268"
                     /product="putative Mu-like phage tail-tape measure
                     protein"
                     /locus_tag="pd18_p10"
                     /locus_tag="IX57_RS00115"
                     /protein_id="WP_036730582.1"
     gene            complement(14281..14655)
                     /locus_tag="pd18_p11"
                     /locus_tag="IX57_RS00120"
     CDS             complement(14281..14655)
                     /note="Phage related hypothetical protein (DUF1799) based
                     on pfam08809"
                     /product="hypothetical protein"
                     /locus_tag="pd18_p11"
                     /locus_tag="IX57_RS00120"
                     /protein_id="WP_036730584.1"
     gene            complement(14652..15023)
                     /locus_tag="pd18_p12"
                     /locus_tag="IX57_RS00125"
     CDS             complement(14652..15023)
                     /note="hypothetical protein"
                     /product="hypothetical protein"
                     /locus_tag="pd18_p12"
                     /locus_tag="IX57_RS00125"
                     /protein_id="WP_036730587.1"
     gene            complement(15035..15961)
                     /locus_tag="pd18_p13"
                     /locus_tag="IX57_RS00130"
     CDS             complement(15035..15961)
                     /note="hypothetical protein"
                     /product="hypothetical protein"
                     /locus_tag="pd18_p13"
                     /locus_tag="IX57_RS00130"
                     /protein_id="WP_036730590.1"
     gene            complement(15961..16155)
                     /locus_tag="pd18_p14"
                     /locus_tag="IX57_RS00135"
     CDS             complement(15961..16155)
                     /note="hypothetical protein"
                     /product="hypothetical protein"
                     /locus_tag="pd18_p14"
                     /locus_tag="IX57_RS00135"
                     /protein_id="WP_036730592.1"
     gene            complement(16152..16580)
                     /locus_tag="pd18_p15"
                     /locus_tag="IX57_RS00140"
     CDS             complement(16152..16580)
                     /note="hypothetical protein"
                     /product="hypothetical protein"
                     /locus_tag="pd18_p15"
                     /locus_tag="IX57_RS00140"
                     /protein_id="WP_036730594.1"
     gene            complement(16577..17002)
                     /locus_tag="pd18_p16"
                     /locus_tag="IX57_RS00145"
     CDS             complement(16577..17002)
                     /note="Mu-like prophage protein gp36 based on COG4387 and
                     Protein of unknown function (DUF1320) based on pfam07030"
                     /COG="COG4387"
                     /product="Mu-like prophage protein gp36"
                     /locus_tag="pd18_p16"
                     /locus_tag="IX57_RS00145"
                     /protein_id="WP_036730596.1"
     gene            complement(17006..17251)
                     /locus_tag="pd18_p17"
                     /locus_tag="IX57_RS00150"
     CDS             complement(17006..17251)
                     /note="hypothetical protein"
                     /product="hypothetical protein"
                     /locus_tag="pd18_p17"
                     /locus_tag="IX57_RS00150"
                     /protein_id="WP_052176083.1"
     gene            complement(17307..17768)
                     /locus_tag="pd18_p18"
                     /locus_tag="IX57_RS00155"
     CDS             complement(17307..17768)
                     /note="hypothetical protein"
                     /product="hypothetical protein"
                     /locus_tag="pd18_p18"
                     /locus_tag="IX57_RS00155"
                     /protein_id="WP_036730599.1"
     gene            complement(17765..18715)
                     /locus_tag="pd18_p19"
                     /locus_tag="IX57_RS00160"
     CDS             complement(17765..18715)
                     /note="Phage major capsid protein E based on pfam03864
                     (e-6)"
                     /COG="COG4397"
                     /product="Mu-like phage major head protein"
                     /locus_tag="pd18_p19"
                     /locus_tag="IX57_RS00160"
                     /protein_id="WP_036730601.1"
     gene            complement(18729..19067)
                     /locus_tag="pd18_p20"
                     /locus_tag="IX57_RS00165"
     CDS             complement(18729..19067)
                     /note="hypothetical protein"
                     /product="hypothetical protein"
                     /locus_tag="pd18_p20"
                     /locus_tag="IX57_RS00165"
                     /protein_id="WP_036730603.1"
     gene            complement(19078..20208)
                     /locus_tag="pd18_p21"
                     /locus_tag="IX57_RS00170"
     CDS             complement(19078..20208)
                     /note="hypothetical protein, several BLAST hits to
                     peptidase - putative Mu-like phage protease"
                     /product="putative Mu-like phage protease gpI"
                     /locus_tag="pd18_p21"
                     /locus_tag="IX57_RS00170"
                     /protein_id="WP_036730605.1"
     gene            complement(20205..20276)
                     /locus_tag="pd18_p22"
     CDS             complement(20205..20276)
                     /note="hypothetical protein"
                     /product="hypothetical protein"
                     /locus_tag="pd18_p22"
     gene            complement(20276..20407)
                     /locus_tag="pd18_p23"
     CDS             complement(20276..20407)
                     /note="hypothetical protein"
                     /product="hypothetical protein"
                     /locus_tag="pd18_p23"
     gene            complement(20403..20501)
                     /locus_tag="pd18_p24"
     CDS             complement(20403..20501)
                     /note="hypothetical protein"
                     /product="hypothetical protein"
                     /locus_tag="pd18_p24"
     gene            complement(20494..21303)
                     /locus_tag="pd18_p25"
                     /locus_tag="IX57_RS17185"
     CDS             complement(20494..21303)
                     /note="hypothetical protein"
                     /product="hypothetical protein"
                     /locus_tag="pd18_p25"
                     /locus_tag="IX57_RS17185"
                     /protein_id="WP_052176085.1"
     gene            complement(21293..21448)
                     /locus_tag="pd18_p26"
     CDS             complement(21293..21448)
                     /note="hypothetical protein"
                     /product="hypothetical protein"
                     /locus_tag="pd18_p26"
     gene            complement(21445..22038)
                     /locus_tag="pd18_p27"
                     /locus_tag="IX57_RS00180"
     CDS             complement(21445..22038)
                     /note="Mu-like prophage protein gpG based on COG5005 and
                     Phage virion morphogenesis family; Protein S of phage P2
                     is thought to be involved in tail completion and stable
                     head joining based on pfam05069"
                     /COG="COG5005"
                     /product="Mu-like phage protein gpG"
                     /locus_tag="pd18_p27"
                     /locus_tag="IX57_RS00180"
                     /protein_id="WP_036730607.1"
     gene            complement(22145..23719)
                     /locus_tag="pd18_p28"
                     /locus_tag="IX57_RS00185"
     CDS             complement(22145..23719)
                     /note="Uncharacterized conserved protein, contains phage
                     Mu gpF-like domain based on COG2369 (e-14), Phage Mu
                     protein F like protein based on pfam04233 (e-8)"
                     /COG="COG2369"
                     /product="putative Mu-like phage morphogenesis protein
                     gpF"
                     /protein_id="WP_052176086.1"
                     /locus_tag="pd18_p28"
                     /locus_tag="IX57_RS00185"
     gene            complement(23716..25098)
                     /locus_tag="pd18_p29"
                     /locus_tag="IX57_RS00190"
     CDS             complement(23716..25098)
                     /note="Mu-like prophage protein gp29 based on COG4383
                     (e-80),  Protein of unknown function (DUF935) based on
                     pfam06074 (e-168), envelope glycoprotein I based on
                     PHA03291 (e-3)"
                     /COG="COG4383"
                     /product="Mu-like prophage portal protein"
                     /locus_tag="pd18_p29"
                     /locus_tag="IX57_RS00190"
                     /protein_id="WP_052176088.1"
     gene            complement(25098..26750)
                     /locus_tag="pd18_p30"
                     /locus_tag="IX57_RS00195"
     CDS             complement(25098..26750)
                     /note="phage uncharacterized protein (putative large
                     terminase), C-terminal domain based on TIGR01630 (e-23),
                     Terminase-like family based on pfam03237 (e-3)"
                     /product="Mu-like phage large terminase protein"
                     /locus_tag="pd18_p30"
                     /locus_tag="IX57_RS00195"
                     /protein_id="WP_052176090.1"
     gene            complement(26737..27246)
                     /locus_tag="pd18_p31"
                     /locus_tag="IX57_RS00200"
     CDS             complement(26737..27246)
                     /note="Protein of unknown function (DUF1804) based on
                     pfam08822, putative terminase small subunit"
                     /product="hypothetical protein"
                     /locus_tag="pd18_p31"
                     /locus_tag="IX57_RS00200"
                     /protein_id="WP_036730617.1"
     gene            complement(27251..27472)
                     /locus_tag="pd18_p32"
                     /locus_tag="IX57_RS00205"
     CDS             complement(27251..27472)
                     /note="hypothetical protein"
                     /product="hypothetical protein"
                     /locus_tag="pd18_p32"
                     /locus_tag="IX57_RS00205"
                     /protein_id="WP_036730620.1"
     gene            complement(27469..28206)
                     /locus_tag="pd18_p33"
                     /locus_tag="IX57_RS00210"
     CDS             complement(27469..28206)
                     /note="hypothetical protein"
                     /product="hypothetical protein"
                     /locus_tag="pd18_p33"
                     /locus_tag="IX57_RS00210"
                     /protein_id="WP_036730623.1"
     gene            complement(28216..29088)
                     /locus_tag="pd18_p34"
                     /locus_tag="IX57_RS00215"
     CDS             complement(28216..29088)
                     /note="N-acetyl-anhydromuramyl-L-alanine amidase AmpD
                     based on COG3023, pfam01510 and PRK11789"
                     /COG="COG3023"
                     /product="N-acetylmuramoyl-L-alanine amidase"
                     /protein_id="WP_036730626.1"
                     /locus_tag="pd18_p34"
                     /locus_tag="IX57_RS00215"
     gene            complement(29169..29564)
                     /locus_tag="pd18_p35"
                     /locus_tag="IX57_RS00220"
     CDS             complement(29169..29564)
                     /note="Mor transcription activator family"
                     /product="Mor transcription activator family"
                     /locus_tag="pd18_p35"
                     /locus_tag="IX57_RS00220"
                     /protein_id="WP_036730633.1"
     gene            complement(29561..29809)
                     /locus_tag="pd18_p36"
                     /locus_tag="IX57_RS00225"
     CDS             complement(29561..29809)
                     /note="hypothetical protein"
                     /product="hypothetical protein"
                     /locus_tag="pd18_p36"
                     /locus_tag="IX57_RS00225"
                     /protein_id="WP_036730635.1"
     gene            complement(29806..30036)
                     /locus_tag="pd18_p37"
                     /locus_tag="IX57_RS00230"
     CDS             complement(29806..30036)
                     /note="hypothetical protein"
                     /product="hypothetical protein"
                     /locus_tag="pd18_p37"
                     /locus_tag="IX57_RS00230"
                     /protein_id="WP_036730642.1"
     gene            complement(30033..30431)
                     /locus_tag="pd18_p38"
                     /locus_tag="IX57_RS00235"
     CDS             complement(30033..30431)
                     /note="Mu-like prophage protein gp16 based on COG4382
                     (e-7) and many BLAST hits, Protein of unknown function
                     (DUF1018) based on pfam06252 (e-33)"
                     /product="Mu-like regulatory protein GemA"
                     /locus_tag="pd18_p38"
                     /locus_tag="IX57_RS00235"
                     /protein_id="WP_052176091.1"
     gene            complement(30431..31111)
                     /locus_tag="pd18_p39"
                     /locus_tag="IX57_RS00240"
     CDS             complement(30431..31111)
                     /note="hypothetical protein"
                     /product="hypothetical protein"
                     /locus_tag="pd18_p39"
                     /locus_tag="IX57_RS00240"
                     /protein_id="WP_036730644.1"
     gene            complement(31187..31456)
                     /locus_tag="pd18_p40"
                     /locus_tag="IX57_RS00245"
     CDS             complement(31187..31456)
                     /note="Bacterial nucleoid DNA-binding protein based on
                     COG0776, cd13831, pfam00216, smart 00411 and integration
                     host factor subunit beta based on PRK00199 and TIGR00988"
                     /product="bacterial nucleotid DNA-binding protein"
                     /locus_tag="pd18_p40"
                     /locus_tag="IX57_RS00245"
                     /protein_id="WP_052176094.1"
     gene            complement(31478..32125)
                     /locus_tag="pd18_p41"
                     /locus_tag="IX57_RS17190"
     CDS             complement(31478..32125)
                     /note="5'-deoxynucleotidase YfbR and related HD
                     superfamily hydrolases based on COG1896"
                     /COG="COG1896"
                     /product="putative hydrolase"
                     /locus_tag="pd18_p41"
                     /locus_tag="IX57_RS17190"
                     /protein_id="WP_052176095.1"
     gene            complement(32122..32517)
                     /locus_tag="pd18_p42"
                     /locus_tag="IX57_RS00255"
     CDS             complement(32122..32517)
                     /note="hypothetical protein"
                     /product="hypothetical protein"
                     /locus_tag="pd18_p42"
                     /locus_tag="IX57_RS00255"
                     /protein_id="WP_036730646.1"
     gene            complement(32556..32741)
                     /locus_tag="pd18_p43"
                     /locus_tag="IX57_RS00260"
     CDS             complement(32556..32741)
                     /note="hypothetical protein"
                     /product="hypothetical protein"
                     /locus_tag="pd18_p43"
                     /locus_tag="IX57_RS00260"
                     /protein_id="WP_036730649.1"
     gene            complement(32741..33280)
                     /locus_tag="pd18_p44"
                     /locus_tag="IX57_RS00265"
     CDS             complement(32741..33280)
                     /note="Mu-like prophage host-nuclease inhibitor protein
                     Gam based on COG4396 and pfam07352"
                     /COG="COG4396"
                     /product="Mu-like prophage host-nuclease inhibitor protein
                     Gam"
                     /locus_tag="pd18_p44"
                     /locus_tag="IX57_RS00265"
                     /protein_id="WP_036730652.1"
     gene            complement(33277..33618)
                     /locus_tag="pd18_p45"
                     /locus_tag="IX57_RS00270"
     CDS             complement(33277..33618)
                     /note="hypothetical protein, several BLAST hits to
                     transcriptional regulator proteins"
                     /product="hypothetical protein"
                     /locus_tag="pd18_p45"
                     /locus_tag="IX57_RS00270"
                     /protein_id="WP_036730654.1"
     gene            complement(33615..34184)
                     /locus_tag="pd18_p46"
                     /locus_tag="IX57_RS00275"
     CDS             complement(33615..34184)
                     /note="MarR family based on pfam12802 (e-3)"
                     /product="hypothetical protein"
                     /locus_tag="pd18_p46"
                     /locus_tag="IX57_RS00275"
                     /protein_id="WP_036730656.1"
     gene            complement(34181..34447)
                     /locus_tag="pd18_p47"
                     /locus_tag="IX57_RS00280"
     CDS             complement(34181..34447)
                     /note="hypothetical protein"
                     /product="hypothetical protein"
                     /locus_tag="pd18_p47"
                     /locus_tag="IX57_RS00280"
                     /protein_id="WP_036730658.1"
     gene            complement(34444..35214)
                     /locus_tag="pd18_p48"
                     /locus_tag="IX57_RS00285"
     CDS             complement(34444..35214)
                     /note="Cdc6-related protein, AAA superfamily ATPase based
                     on COG1474, AAA domain based on pfam13401"
                     /COG="COG1474"
                     /product="bacteriophage DNA transposition protein "
                     /locus_tag="pd18_p48"
                     /locus_tag="IX57_RS00285"
                     /protein_id="WP_052176097.1"
     gene            complement(35260..37431)
                     /locus_tag="pd18_p49"
                     /locus_tag="IX57_RS17195"
     CDS             complement(35260..37431)
                     /note="Bacteriophage Mu transposase based on pfam02316,
                     pfam09299 and Integrase core domain based on pfam00665"
                     /product="Mu-phage transposase"
                     /locus_tag="pd18_p49"
                     /locus_tag="IX57_RS17195"
                     /protein_id="WP_052176099.1"
     gene            complement(37428..37883)
                     /locus_tag="pd18_p50"
                     /locus_tag="IX57_RS00295"
     CDS             complement(37428..37883)
                     /note="hypothetical protein, several BLAST hits to DNA
                     transposition protein"
                     /product="hypothetical protein"
                     /locus_tag="pd18_p50"
                     /locus_tag="IX57_RS00295"
                     /protein_id="WP_036730668.1"
     gene            37987..38493
                     /locus_tag="pd18_p51"
                     /locus_tag="IX57_RS00300"
     CDS             37987..38493
                     /note="RING finger, HC subclass, found in RING finger
                     protein 168 (RNF168) and similar proteins based on cd16550
                     (e-3)"
                     /product="hypothetical protein"
                     /locus_tag="pd18_p51"
                     /locus_tag="IX57_RS00300"
                     /protein_id="WP_036730670.1"
     gene            complement(38502..38642)
                     /locus_tag="pd18_p52"
     CDS             complement(38502..38642)
                     /note="hypothetical protein"
                     /product="hypothetical protein"
                     /locus_tag="pd18_p52"
     gene            complement(38639..38878)
                     /locus_tag="pd18_p53"
                     /locus_tag="IX57_RS00305"
     CDS             complement(38639..38878)
                     /note="hypothetical protein"
                     /product="hypothetical protein"
                     /locus_tag="pd18_p53"
                     /locus_tag="IX57_RS00305"
                     /protein_id="WP_036730673.1"
     gene            complement(38875..39072)
                     /locus_tag="pd18_p54"
                     /locus_tag="IX57_RS00310"
     CDS             complement(38875..39072)
                     /note="hypothetical protein"
                     /product="hypothetical protein"
                     /locus_tag="pd18_p54"
                     /locus_tag="IX57_RS00310"
                     /protein_id="WP_036730675.1"
     gene            complement(39069..39275)
                     /locus_tag="pd18_p55"
                     /locus_tag="IX57_RS00315"
     CDS             complement(39069..39275)
                     /note="hypothetical protein"
                     /product="hypothetical protein"
                     /locus_tag="pd18_p55"
                     /locus_tag="IX57_RS00315"
                     /protein_id="WP_036730676.1"
     gene            complement(39269..39601)
                     /locus_tag="pd18_p56"
                     /locus_tag="IX57_RS00320"
     CDS             complement(39269..39601)
                     /note="Transposase and inactivated derivatives based on
                     COG2963 (e-5) and Helix-turn-helix domain based on
                     pfam13518 (e-4)"
                     /COG="COG2963"
                     /product="IS1133-like element orf1"
                     /locus_tag="pd18_p56"
                     /locus_tag="IX57_RS00320"
                     /protein_id="WP_036730678.1"
     gene            complement(39598..39795)
                     /locus_tag="pd18_p57"
                     /locus_tag="IX57_RS00325"
     CDS             complement(39598..39795)
                     /note="hypothetical protein"
                     /product="hypothetical protein"
                     /locus_tag="pd18_p57"
                     /locus_tag="IX57_RS00325"
                     /protein_id="WP_036730679.1"
     gene            complement(39792..39968)
                     /locus_tag="pd18_p58"
     CDS             complement(39792..39968)
                     /note="hypothetical protein"
                     /product="hypothetical protein"
                     /locus_tag="pd18_p58"
     gene            complement(39965..40264)
                     /locus_tag="pd18_p59"
                     /locus_tag="IX57_RS00330"
     CDS             complement(39965..40264)
                     /note="hypothetical protein, putative Ner protein"
                     /product="hypothetical protein"
                     /locus_tag="pd18_p59"
                     /locus_tag="IX57_RS00330"
                     /protein_id="WP_036730680.1"
     gene            40486..41145
                     /locus_tag="pd18_p60"
                     /locus_tag="IX57_RS00335"
     CDS             40486..41145
                     /note="Phage repressor protein C, contains Cro/C1-type HTH
                     and peptisase s24 domains based on COG2932 (e-26),
                     Peptidase S24 LexA-like proteins based on cd06529"
                     /COG="COG2932"
                     /product="phage repressor protein"
                     /locus_tag="pd18_p60"
                     /locus_tag="IX57_RS00335"
                     /protein_id="WP_052176100.1"
     tRNA            complement(41397..41473)
                     /locus_tag="IX57_RS00340"
                     /old_locus_tag="IX57_00365"
                     /product="tRNA-Met"
                     /inference="COORDINATES: profile:tRNAscan-SE:1.23"
                     /anticodon=(pos:complement(56023..56025),aa:Met,seq:cat)
BASE COUNT     6230 a  14402 c  14159 g   6907 t
ORIGIN
        1 gacccttggc gtgaggatgg accgaagatg cagggccgac gacaggtccg ggacgccgtg
       61 gcgtcccccc gcgtgccgat ggcacacgag tgccccgaag ggccatctga gggagcgcgc
      121 acggcgcatc ggctcgtcag cccgtccggt ttagcatccg cgccggggaa cgcaatcggc
      181 gacgcggggg catggggtgg gcgcgcgggt gtctgcgagg gtcaggggct tacgtgttca
      241 ggatcaactt gcctgacgtg cgcgcggcat cttgggccac ggcggttcag aagctgggat
      301 tcgaacggca ggatgagtgc gcgagacgtt atccctcggc ccgaacagcg atgatggcac
      361 ggtgcagagg gccgtgcctg ggccaataag atatgaagaa cgacgcgcgc cgcgcggtcc
      421 gtccggcaat cgctcaggac gtgatgcaag gattggtcgg tgcgtcagga ctgcaggggc
      481 gcggcgtgtg tggcgcggca cgccgaacgg gacaagtgcg cgagccggac gagacattat
      541 gaggcgccgt cgtggttgca ggggcatcag cggaaattgc tgatcagcag ctcggcgcgc
      601 gaccctgccg gctccttgcg ggcgccgcca atcgtatagg tcgtacggac ctcttcgagg
      661 gcaaaggccc cgaacagctc gcggacctcc ggcacgtcgt tgagcgagag cagaaaccgg
      721 ccacggaccc ccgcgagaac ggtggcgagc tgctggaagt catcgcggca gaacagctga
      781 cgcccgtaat ccgcctcgca gccccagtag ggcgggtcga ggtagaaaag ggtgtcgggg
      841 ctgtcgtagc gtgggatgaa cgctgaccag tcgaggcact cgatcaccac gccggccagg
      901 cggctgtgca gatcctcgag catcggctcg agggtggtca ggttgaagcg gccaggcctt
      961 tcgcgggtca ccccaaaatt ccggccgctg acccttccgc cgaaggcggt ccgctgaagg
     1021 tacaggaacc tcccggcccg ctcgaggtcg gtgagggtgt cgggatccac cgccaccagg
     1081 cgctcgaact cggctcgggt ggtcagctgg aagcgcaggg tttcgagaaa ctgggggtag
     1141 tggcgctgga ggatgcggaa caggttggcg atgtcgcgcg cgcggtcgtt gatgacctcg
     1201 gcccgcggcc gggcggagcg gcgcaggaag atgcccccca tgccgacgaa cggctcggcg
     1261 taggtgatgc aggaggaggc gtcgaggatc gcgcagattt gccgcgcgag gttccgcttg
     1321 ccaccaagcc aaggtgccac gggtcggacg ggatcaaccg atccgaggtc tgctttcgct
     1381 gtcatggtac gctccatttc gtgagaacat aacatgaaca tacccggctg cgaaggcggt
     1441 agatgtcggc cagtccccgg gggcctcaca ccggtatgag cccgcgggcc cagctgagga
     1501 tggcggcgcg ctgctcaccc gtgatcgggc cctggacaac cgcaagagct gcgacttcga
     1561 cacgcggcag cccctcatgt ccgatgcgca gcacagccgg ggtgaacccg gggccagcga
     1621 aggcggccga cgccatcctc gtccccacgt ggatcgaagg cgaatgcgcc tcgaacctga
     1681 ccgaggtgac ctcccagctc gcggtcgagt tggagaggta ggcctctgcg acgacgcctc
     1741 cgctggacgt ccggcactgc cacccattga cccagccgtt gtagagcagc ccttgataag
     1801 caccgttcca ccacatggcg cccgcggttg cagcgagcgc gacgaacggc tcgttggcgt
     1861 tggcaccggc ggggacgcgg atcgctgcga agatttcgca atcagcgaag ctgccgtcga
     1921 cagcgccttc cagcgcgctg gcccctgcag cgaaggcaag caccccgcct tcgacggtcg
     1981 gcatcgtgcc cgacatcgcc ggcccggcct gctctgcggc agtccagcgc agcagagccg
     2041 ggacacccac cggccatggg gccgcactgc ctccccccgt gtgcgcaaca ccgtcctcga
     2101 accgggcagc ctcaagctgc gccggcgtcg tcacacccgg ataccagtcg tggccgtccc
     2161 agaccgccgc tgatccggcc gcgccgccga agcccgccgg ctcataatcc tggaggatcg
     2221 cccacgcggc agcgcggaac cagtcttcct gctcggccgt catcgcagcg ggtcgatcgc
     2281 tcgcgggcca tccggccggc gcggtgcggt agagcattgc ctcgacgagg atggacaggc
     2341 cgtggttcag cgcctcgccg gggtggatgt cgtccacgaa gaggctttgg aaggtcggca
     2401 cgccgggcgg cagctgggtc gtcaggtgct cgatcagccg gtgtcctggc gcgatccaca
     2461 cgcgccctgt ccagcccgga tagagctggc ggagtttcca ggtgagatag tcggcacgga
     2521 cccggaaccg gttgtggtaa tctgcgagaa tgccctgcca gtcgctccac tggtgagacg
     2581 gccagatcga ccagaggatg acctctgccc cagcggaaac ggcgcggtcg gcgaagcgga
     2641 gctcgtagaa gatgtcttca aggaacgtcg ggtggtcgat cggagccacg ccgaccacgt
     2701 cgagccctcg ctcggtgatg acgaggctgt cgaaatcggc catgtcgtct cgggggttcg
     2761 ggaatgcggg atcatagttg tcccaccgcc accgcgtcgc cgagcccggg atggtggcaa
     2821 acgtctggtc ctcccacggg cgcgcgaata ccgcagcatg aacgcgccgc agccggttat
     2881 aggcgtccgt cagactgtgt ccgctgtgga tgacttgtgc cgagggagac agggccgacc
     2941 gcagcgcagt aggcgccccg acaacatcgc tgctgccacc aggcgcagca cccagcacaa
     3001 ccatgaccgt ggccaggtcc gcggccgcat gcagcgcccg cccgatcggg ttggcagcgc
     3061 ctgacggcgc ctctgccacg ctgccacccg tggcagacac cacccactgg ccagcccgga
     3121 tcgagcccct cgcgcgacac ctgatcgccc cgatgacgac gacagaaaca ggatcgccgg
     3181 cgtcggccgg gtgcaatgcc atgcccttca ctgggtgatc cggggccagg gtccgttggt
     3241 cgtcaaatcc gacgagatct ccagcttcca gagggctgcg cgcgatgatc gtcagggtaa
     3301 gcgtcggaat gctggtcaag gtgcacctca aaagtcgatc ggcgagagcc cgaacagcgc
     3361 gtcgagcgtg ctctcactga tgccagcgcc ggcggcgacc atcaggatca gcgggtgggt
     3421 gcgatcaatc tggcgggcgg cggcccagta gacggaggcg taatcgcgct ccatcggcga
     3481 cagcgcggcc acgaccccgg cgaagctctc ggggatctcg ccgcgagcgg ccgcgatcac
     3541 ctcgggtggg gacagaaggc catactccat gcaccccatc aggaaggcga gcttcgagag
     3601 gctcgcgctg ccccgggcgg ccgcaagctc cgcggcatgg gcggcagggg tgcggggatc
     3661 gatccaggcc tgtccattcc attcggccca aggacccggc cgaggctgcg ggaacggctc
     3721 gaacgcgctt ccgttccagt agtggctgtc ctcggccacg tcgtcgtcga ctggaaccgc
     3781 ggtcagcccg gtgacctcgg cctggagggc gaggcactcc tggtcaggca cggcgccgat
     3841 ctggatgatg agcccctggg cgttgacgag agcgtatcgg atcatcggcc tgcctcactc
     3901 gctgtcgatg cgtgaaagcg cgtgaagcag tgcgccctta agcatcagcc gggaagagaa
     3961 ggtggtcgcc gtcctgatgt cgccgtcttc gccgaccatg acgaccgcga cagctgtctg
     4021 agaatgcgcc cgcgcctcgc cgaggcactg ctccaaggcc tcgaccacgt cgatgcgggc
     4081 cgaggtgagg gcggtgcgca ggaggacagt ttcagccatg tggccctacc tcttgacgtg
     4141 agtggcgacc atcgtccggc ggacgatgcg gggggtgccg gtataggcgc cgctcgacaa
     4201 cagctgtccc tgcagcttgt aggtcgtggg gccgctcccg agatcgttgt caaggatcga
     4261 cagcccgccg ctggtctggg ttcccgatgc ccctgtcacg gtcggataag ggcccgagat
     4321 gtccacgcca tcgcgggtga ccctcaggtt cgcaaggccg gcggtacctg tcgcatccac
     4381 ctggaacgtg gccatcagca gcgtcggcgc gccctgccgc ggcattccga tcgtcgcgag
     4441 gtccgtccag ctggtggtca gaacggtgat ggcggccgag ctggcgacga gaggcacggt
     4501 caccgcattg ccggcgatct gcagcgtgtc cacgacggca gtgcccatct gcgccttgcc
     4561 ggtgaccaga agcgcgtcgg tcttgacccc gttgccgtcg atgagggtcc gcccgtagtt
     4621 ggcgttcagg cggtgcgcgc cctggtaagt cgcaaggatc agcaccatgg gctggaacgc
     4681 gatcgcggcc gacgtcgtcg cccaaagctg cgatccatcc ttggtgaaca cgatgtagag
     4741 gatgccgctc gtccaggtcg cgctcccggc cgggacggcg aagccagcct gctgcccgtt
     4801 gtcggtcggg tagcggatga cgccggcggt ccacgacacc tggttggggc ccggggagtt
     4861 gtactcgaac gttatgttct cgatggcgac gttgcggctg ccgatctcca tggcgtttgc
     4921 gcgcacggta ttggcggcga tgttcccgcc atcgatctgc gtcaggtctc cgccgaaccg
     4981 ccagtcagcg agggtccggc ttcccgagat ggtgatcttg cccgggtcga tgagggtggt
     5041 gtgggcgttc acccgcgccg cggggtcggc agcgcgggcg gtggtggtcc ccagggcgtt
     5101 gccgttgact gtgaccgtcg ccagaagcgc cgtgccgccc cggatcttct cggcgacgag
     5161 gtcgacgaca tggccgctct cgatcgtcgc ttgagcgatc tgcgcgggac cggtgatcac
     5221 cgcctcgttg gccgtgatgt ggttggcctt taccgagcca tcgacgatca gcttgccggt
     5281 gttcttgcgg cggacggccg gcgcgtaggc caagcccgag accgtgttct ccttggcgta
     5341 ccagaacacc caccgcgcgg tgaacgcccc ggagggaacg ataatggggg cgctgttctc
     5401 atagatctgg gtgctgcgcg tcgtggcgct ggccacgtag accccaccgt tcgggtcggc
     5461 gagctgtgca cccagccggt tgtagaagta cagataggcc cgcagatcca tgaccgaagc
     5521 cgcggccccg aacgttgcct ggaacgtcgt ccagaactca tccccgacgg tcacggcgaa
     5581 gggcttggag accatcgtct ggttggcggt ggcgtccggg ttgaagagta tccggccgag
     5641 gctgttggac caggacacgc cgctggacgg ctgcaccgcg cccgagcccg accacgctgc
     5701 cgggtcctgc agctgatcgt ccggcaccag gttcgtgaag tcaccgaccc cgatgatcga
     5761 tgcggtgacc gcgccggcag ccagctcccg cgtgttgatg gcgcccgcgg cgacggtccc
     5821 cgccgtgacc gcatcctgcc cgagcacgtc cgccgcatag gcgctgccgt tccagcgata
     5881 gagcttcccg gccatcatca cgaccgtggt cagcttgctg gtcggcaggc tggccacgat
     5941 cgacacgggc tcgatgcccg aggcaaaggt ggtggcgtcg atcaccccct gaaggtcagt
     6001 ggccgtgatc gcgtccttcg gcccggtcgt cgcgttggcg accgcagacc atgccccctt
     6061 gttccccgac gtatcgaccg cacgcaccgc gtaccagcgc cgcgcgtcat agccgaggtc
     6121 cggcaccaga tagttgttgg cctgcgtcgt ataggtgggc acggtcgagg cgccgggcgt
     6181 ctgggcgctg gtgtattcgc ggatctcgta atgcgagagg tcctgctcgc cactggggtt
     6241 ccagcgcagc cagatcgacc gcagcccggg ggtcaggacc aggcccgtca cggcggccgg
     6301 cggcacggtg tcgctggcga cggtgtggct cgcgctcggt ccccaggtgc tcttgttgcc
     6361 gaccccgtcg acggcgcggc ggcggaccga atagctgacc cccgagagga ccggcgccca
     6421 ccgataccgc gtgcccgagg tctggaagag cactggattg gcaccggcct cggtgacctc
     6481 caactcggaa taggccacgc cggcggcgtc ggccgtccag gttgccacca gctcgccggg
     6541 cgtcgaggtc aggctcacgg ccgcgggcct tcccggcgca gtcgtgtcga ggtcgcccgg
     6601 tgtcacccgg acgtccggcg tggtgaaggc ggtccagagc gtccactcga cggcccgatc
     6661 gccctccgcg agaaagctga tgcgtgcctc ataggcggtg gctggcagca agctcgccgt
     6721 gaccactgtc tcgccagcct cggggtctgc catcagaccg cgggcggtat cggtctggcc
     6781 ggtgcgccgc agctcccagc gcaccccggt gatcccgtcg agtgcccacc cgccccagcg
     6841 caaccgggca gccggccgcc cggcgcggcc gttcgcgccc ggcagcgtga tgccttcggc
     6901 ggtgaaatac tgtggcacca ccggcgccgg gtccggccgt gcaatcggcg ccaggggcga
     6961 cgggatgaca aacccgggct gccagtcgta gtcggcgggg tcgacctcga tcaccgaggc
     7021 ggtcacgcgg agggtctggg tgtcctcccc gatctcatcg atctcgaaga gcttggcctc
     7081 ataccccatt tccggccagg tgaccgcgat cgtgtccagc ggttcgagtg cctcggcctc
     7141 gggcggcagc gtgaagctgt ggcgccggaa ccggcgctct tcttcgatgt aggcgcgcat
     7201 cacgcgctga acctggagac cccacgggca ggccggcatc tgcagttcgg cgaccagtcg
     7261 acgcccttgg tcgctggcct cccacgcggc gttgtagcgg ggcggggcat ccttcgggcg
     7321 ccagagctga gccggttcag gataagacgc gtggatgccg ttgtaggtcg cctcgagccc
     7381 ggggaacggc gtgctggcga tgtcctcgtc gatgatgatg tcgtcgctcg acaccaccat
     7441 caccggggcc gccggcggcc ccacccggac gcgccacgcc ccgccgctct cggcgacctt
     7501 ggcgcagcac accttcagca cctcgtcgag gacggacgcc ggctcgtcag ccgtcgccac
     7561 ctcccacgcc gcctgccagc gcggcgcgcc gtcgaccacc tggtccgccg ccgtcatcgc
     7621 tgcaacccat tcggcccgcg ggagagcgtc ggccgagacg ccatagcccc acatcggacc
     7681 gccctggatc gggatgcccc gcaggatgtt gtaggcgatc acgatgccgt tcgtcgtcgt
     7741 cgcccaggtc gccggctggt cccatcgctg ggccccgctt ccacccgtcg aactgtcccg
     7801 gcgcggatca tagaggggtg tccccctcat cacgaaccgg cagcggggca ggccgttgaa
     7861 gctcttggtg ctgtagcgga aggtcaggac ggcatagcag gtcccgatcc cgaccatgtc
     7921 agctgtccag ggccggcccg atttctccgc ccatttcgtg ccgggaccgt agacctgcac
     7981 cagatagggg tccggcgtgg tctcggtgcc gtcgtgatag cgcagccaga tcttgtcctt
     8041 gtacttgtcg cccagcacgg gccggcccgg ggtgatgacg ggtcgggtcg gcgtcgcagc
     8101 attggggttg gcgggatcga tcccctgctg ctcgtaccac cacgccggct tcgccgcagg
     8161 caccggcccg ccctgcacca tcgactgctc ggcgtcggcg aacgccacct cagtgtcgtc
     8221 gatgatgacc ttgtcgagct gtgcacccgg cacgttgccg aggtcgatca cgtaggtcag
     8281 ataggcgttc gaccagtcgt cgaacttgcc atgcgacatc ggcgggcaga ccatgtgccc
     8341 gtcggtcgcg taccagccga gcacgaagcg catcggcttg tcgccgccgt cggtcgtgat
     8401 ctcggtcctg atgccccgct gctgcggctt ggtcagctgc ttctggatcg ccgaggagat
     8461 ggcgctgacg gccgtggaga gcagcagcct gccgaccagc gccccgaccc cgggggagag
     8521 cagccagctc gcggcagcac caatcgccag accgacctgc ggcatcagcg gacccccagg
     8581 atgcggtcgg cccggccgat cgggacgagg ccaagtccgg gcccttccgc gcgcaggaca
     8641 tacaccagcg cgccctggac gatcccgagc gccggctggc catcgacccc gggcaggacg
     8701 gcaaggtcgc cggggaggac catcgcggcg ggcacctcgg gtagcagcgc tgcggccgcc
     8761 gcgacgtggt cagcatgtcc ggcggcccgg atcagccgca tgccctcacg gcgggtggca
     8821 taacggcccc gccacggcgc ggccggatcg cggccggtga cggcctccac cccgccagcg
     8881 gcgaagagcg cacagtcgtg ccgaccccag ccgaagcctt cgcgggcgac ccggacgagg
     8941 taggagctga gccgcgcttc ccagttgtag agcctcattt ctggccccac ttcaccggca
     9001 cggcgccgga cacgtcgctg tactgaaaga accgatccgg gccccctccg ggcagggtgc
     9061 gaagctgccc ggtggcgtcg gacttcttca gcgcgagcgt cttggtcccc gcgcgtgccg
     9121 atgagacgac cgtcacgtcc agccgcccct cgcctccctc gcccgcggtg atgtcgttga
     9181 gcttgttgat ccagccgcgc aggcgcagga ccggcccgcc cacgccccgc atggtggtcg
     9241 ggtcgatgac caggcgatgc acctcgatcg gcgcctgccg gacctcatag cccttcacct
     9301 cctgctcgac ttcgggagcc atgggggcga gccgcagccg ggtttcccgg atgtcggtcc
     9361 cgacaccggc ccggatcggg tcgaggctga ccagcccgcc ggcgccgtag tacgtccgca
     9421 gctgaccgcc gacggcgatc tcctgatggt catccccggt ccagaggccc aggctctcca
     9481 ccgccccggt gccgcggttg cggccagtga tccacacgag ccaggcgacg aggatcggct
     9541 tgcgggcgat caggtgctgg gagaggacgg tcgggcgtga ctgcatcggc ctacctcagc
     9601 gtctgctgca cgcgaaagct gacgccttcc gtgatcgtgc cgctgcgcat cgacccggac
     9661 tggaacgagc gcgggacgat gatcgccttg caggcgggcc gcttgagcgt gaccggtgca
     9721 tcaaccgccg ccccttcgcg cacgggggga accacctcga tcgcgggcgt cgtcccgtcc
     9781 gggttggcag tcacctgggc gttgacgatc tcatgcagcg cgtagcgggt cggcgtagcg
     9841 ccataaggga atgccagcag atcgcggcgc gacaggatgt agccggcggg caagcccttg
     9901 agcgtgatgt cgcgccggtt cgcgccgatc gagttgaggg ccggggccgc cgacccgagc
     9961 agccccccgg tcggatcgcg gcgcgggaag aggcgcgtcg cgtcggccag catgaagctg
    10021 gcgcccgcgc cgccgagcaa gtgaaccaga ggcagcacgg ccgcggcctc gtccgcagtc
    10081 atcggcccga gccgcagctc tgcctcccag aggcgcgcgg cgtattccgc ccgcaggatt
    10141 tcgccgccct gggtccgcga cgtgcgggtc gtgtccggca gcacgaggtg gccgctcgac
    10201 agcggcagca ggtcgaagaa ctgggcgcgg ctgagcggaa aggtgagcgc catcagcgca
    10261 ccctccgatc ggccaggagt tccgtgacgc ggcccggcat tcggaaccgg tcatagtcct
    10321 cgagcgccgc cgccatgccg cggcgcgccg cgcgctccac ctcggcggga tcgttggcgc
    10381 cgcgcagatc gaagctgggc gcgaaggtga cgttgccgcc agcggccggc ccgcccgccg
    10441 cggagccggt catcggcccg gggccgacaa agccgcccga cgcgaagccg cgcaagctgc
    10501 cccggtgcag ggcgtcgagg ttccgcgcgc cgatgcggcg gaccgatgca gcggagaaga
    10561 cgtactcctg ctcgtgcacg acgccggcga cgcgcgacgg gtcggtgccg cccgtggggc
    10621 cgccccgggc gaagccgggc gcggccgcgt tcatgccctg cgtcagcagc cccagtccga
    10681 gattgaccag gcctcccaac gcgccgccct tgttgcccga gagggccgcg ccgaggatct
    10741 gctgaagggc gccgccgaac tggcccatgc ccgaggcgag atcgcccatc tggccagtgg
    10801 cgttctgcgc ggactgtccc atctggccca ccggcgtggc cgccgcctgg gccgcgctgc
    10861 caaaggtcgc cagcgcctgc tcggccccag cgaggcgctt ctcccagtgc atccccgagc
    10921 ccatgacgtt ctggttgtag cccgaggggc gctcgaaccc ctgcatcgcc caggtggcgg
    10981 cccgcaggtc gggcgcagcc atcagccgac gatatgcccc attctctgcg cccatgaatt
    11041 cgcgccacac gtactctgcc tgagccgtga cgttcccgag gtttccgcgg ccgccaatcg
    11101 catcgagcag acctcgcatc cgcgggccat tgtgctgcca cagaccgatc gcgttgccgt
    11161 tgtctccagc gattgcggga ttgaaaccgc tttcggctcc ggcatggccg acgatggcgg
    11221 cgatctggtg cggggccaga cccttcgccg cgaagaagtt ccagatttcg ccggcgacgc
    11281 cgcgccccgt tgtcagcggc gccgcgttca cgttggccac gccgggcaga ccggtcgcgc
    11341 ccggcaaccc ggcgagcagc cccgcggcgc cgtccccgag ccccagcgac gcggcgttga
    11401 tggtcacctg cgcggctgca atctgcatcg cctgcaccgg ctgcgtcgcc gcaccgatca
    11461 ccgcgtcctg gtcgagcggc gtccgccccg tcagccgtcc ccagatcccg gccaggccgc
    11521 cgacgtcgtc gagggtgccg aggttggtcc cgagcagcat gttcttaagc gggttgcgca
    11581 cggcgaggtc gaagaagccc ttgttcagct catccagcag gcccgcgacc gcgcccttca
    11641 cgtcgccgcc cttgagcttg tcgagcaccg cgtcgatcgc cgcctcgccg gcgccctgca
    11701 cacgctccca ggcatcggcc tgcgcatcga tctggcggtt caggtcgacg agctcgaggg
    11761 cgctcgtccg cacctcttcc gccgccgcgc cggtgagccc ttgcgcccgg atgtcccgct
    11821 cggcctgcac gagcgccagg acgcgggccc ggacggcggc ggtctggccg accagggcca
    11881 gttccaggcg ggcctgctgc acgcgctcgg ctgcgccgcg cagatagtcg ttctgggcct
    11941 gccgccgctc ctcggccgcc tgaagctggt gggcgacgcg aaggccggtc acgatctcgg
    12001 tcaagcggcg cttctcgtcg ccctcggcgc gggccgcggc agcgatcaga ggccgcagct
    12061 gcagctcgcg ctggatggcc gcgtttgcct cgcccgcggc aagggtgccg gcggcgacct
    12121 gagccgcgac ctgctggcgg acggcaacct cgtccgagat ggtggcgatc tggccgcgcg
    12181 cggcgctgat cgcctcggtc aggctgcgcg cgcgtgcggc gttggcggtg gcgtcggcaa
    12241 gcgtggcatc cttggtttca cgcatcacgc gcacgcgttc gcgttcaccc tccaggtcag
    12301 ctttcgtcag cggatcgcgc gccatgccga tctgggcgtc cagcgcgtcg gtcaggatcg
    12361 tggtctgcag atcgtggatg gccttggcgc gctcgttcgc cgcctcggcc gtggcgcggg
    12421 tgatggcgcg ccagacctcc agcgcgcgct cgagcggcga cagggacttt tcgtcggcgt
    12481 cacgttgcgc ctcggccaca gctttggctt gcagccgctc agccgtggtc gcgccgatca
    12541 gccgggcctc cagcgccagt gccgccatct ggttgtcata ggcgcgggcg cgatcgtcca
    12601 cgatactgcg ctcgcgcgcc gcagcgtcgt ctcgcatccc ggccatgatc ttctgccagg
    12661 tggcgctgtt ctggtcgatc ccccagccac gcagcttctc ggccgtcagc tcctgctgct
    12721 gatgcagttc ctcggcccgg acctgggcgc tgtcctggcc gtactgcagg atggtgagct
    12781 gcaaaacaga ctgtcgctcg aggtcgcgcg ccatcgcggc ggcagcgacc ttgcccgccg
    12841 cgttttcctg caggccctta agcctcgcca gctcctgtcc agcagcgacg atcttcgcaa
    12901 ggaactcgtc ctcttccttg ctgctcccgc ctcgcgcttc agcagccgcc tcccacgctg
    12961 ccttgagccg ctcgacggct gcaacctgcg cctcgatcgt cttggcccgg tcgagaccgg
    13021 tcatcgcgtc caggacgggg tcgatcagcg cggtcgaccc cgaagaccca tcgagcccga
    13081 acaccccccg cagcttcttg cggtcgcgcg cgcggcgcgc gtcgtacagc tgtgcgttcg
    13141 tgctcgcgtt ggggtcgtcg ttccgccacg tcggatcgac taaccagagg ccctgttcct
    13201 tctgcagagc gttgaccgca tcacccgccc cccgcattgc gcggcggcgg tcgatatcag
    13261 ccatcgcgcg cgcaagacct tgggctgcac ctgccgcact cccgaattcc gccgcgagtt
    13321 cttcagtgga ggctcgagcg atcttgctct gcttgccata gtcgctgacg gcgccggaca
    13381 ggtcgcccat cgcatcgtcg aacgacttcg acttggggat cagcgctgcc agcgcctgca
    13441 ccccgaccgc ccccagtgca atcaggccca tggtcaccag cgagaccggg ttgatcatcg
    13501 acatgaaccc ggcggcgagc gtgcgggtga tgctggtgcc cttctcgagc ccgttcagca
    13561 cctggctgac ctgcgtcccc tgctgcagcg ccagcatcag cgggctctgg ccggccatcg
    13621 ccatcatcat gatgtcgttg ccctgagcgg cgaggttgcc ggtgacccac gcaccggtgc
    13681 cacgctgcat ctgtccagcg gccgcgctgc cgagaggcgc ggcgggagcc agctgggccg
    13741 cggcgtgctg cctcgccgcg gcagcctcgc gggcgctgat cgcacccatc cgctcggcat
    13801 ccgcgatgcg ctcgagctgc tgctcgtact ggcgcgacac cccgaacagc gggttgaagc
    13861 tggcccggat gtcgtccatc gccgcgcgcc aggcgaccga cgcctgcgcg gtctgggcga
    13921 tcgcggcgcc cgcgcccgcg aaggacttgg cgtagccgtc gagcgaggcc cgggccgcct
    13981 gcacggccgt ggccgtttcg ccgatcgaga tccgcgccgt gctggcggtt tgctggaaag
    14041 cccgcgtcag ggcagcgctc gctgcgccgc tgtcgacgac ggcgagcccc ttcttggccg
    14101 ccgtggcccg cagcgcgccg tcgatcacct tctgcatcgc cgcggcctcg gcatcgagcg
    14161 ccgaccggac tttcgcagcc tcggccgtcg tcttctgcag cgacgtctgg aagtcctgca
    14221 gcgtgccctt ggcctggccg gcgtcggccc gcagcaccat cgcgatgttg agcgactgcg
    14281 tcatgcccgg ccctccgcga acgtggccag tgcctcatcc tccatgagct gaaggtcggc
    14341 gaagacggca tcgggttcgg cgaccctccc gcgggcgaga acgacgttca cccccgcgta
    14401 gtcgagcccc agccatacca gcccggccat gccggccgcg caccgccact gggtggcgca
    14461 ggcgagccag gcccgcatgg tgtccgcatt ggcctgcatg atctcgaacg cctcgtcttc
    14521 ccgcggcgcc tcggccgcca ccgtcacccc gagggccgcg aactgggcgg ccacgtcgtc
    14581 atcgaccgtt gctggccgcg cccggtcggt ctggccgagc cgcgcgagcg cccaggcccg
    14641 cgcggcggct ctcagtttcc caagcgcgcc gcctcgccgt tgaggctgtc ggcgatggcc
    14701 cgggcgacgg cgttgcggaa ccagctgtgc tgcagcgcct gccgcatggc gtcttcggag
    14761 aagggcaccg tgccctgctc gtcgaccacc ccgtcccagt tccgcaccac ccggagggtc
    14821 tggtcgatct cgtgatcgat gacctcccgg tcggtccgaa gcctgaccag agcctcctgg
    14881 gacgcgaggg cctcgtcgcg cgacaagggt tccagctcca gcttgaactc ctgctcgacg
    14941 aactgacccg ggttctcggg gtcggggagg cggacgatga ccggccacca gtagcggtac
    15001 gacgcggcga gcttgaaacg catggccgtc cccctcaccg caccacgatc gacagctcgt
    15061 cgcggcccgt gaccgggacg aagctgagcg gcagcgaata gttggcgatc ccgtccgtat
    15121 ccccctgggt cggccgcccg atctcgacgg cgggggcgtt gaacgccacg atgttccccg
    15181 cggccccgcc gtggatcagc gccatcgcac cgcgctcgcg gctcacggcc ttgccgatcc
    15241 agttggcctc ggcgatcagc cgcgcctcga gcacggcctg gccgacggtc ttgcgatcgc
    15301 tgatcagaac gctctcggag ccgatcagga agcggggcac cacggtgttg ccgaggtcga
    15361 tcgagaggct ttcggccacg ccggggatgc cgtggagcgt gaaggtcgtg ttggccgacg
    15421 atgcctcgag cggcgccgtc cagcccgcct gcgacacggt cggcatggca gcatcggtga
    15481 cggtcccgaa gaggccggtc agcttgaagc ggaaccgcgg cagagccttg ggtgcgaagt
    15541 tcaccgtgaa ggtgccccgg cagccgagca tcacatgctg gacgccgtcg ttgttgaagt
    15601 ggagcgtcgc gctttcgacc ccggtctcga cgatcgtgta ggacacgctc acgccggccg
    15661 acacggtctc ggccatcccg cagacgcgca gcagcgtgcc gtacttcggg acggtgccgg
    15721 cggcgcccgc cccggccacc tccacctcga actcgatggt ggcatgcttc ccggtgagga
    15781 cgacgccctg gttgccgagg tagggcagga tcaggtcgcg gctgacctcc tcggcttcga
    15841 ggatgttcag ctgggggttc gtgaccagca ccgcgtcagc ggccgccggc gccgcgctgg
    15901 tgccataggt ggtctcgcgc ttgacgagga tcgccagctt gttcttcaga cggatgccca
    15961 tcagggtttc cctttgctct tcgcggggac atcagcccca gcgggggttt ccggtgccgg
    16021 cgcctcgggc gcggtctcgt catcggccgg cggctcgctt tcgccggcat cgtcactgtc
    16081 ggtgtcggga tagcgccgca gctgtcccga cttggtcatc agccagcggc cgccggtggt
    16141 ggggaggtcg ttcatcgctg cactccttgc agatagcggg tcgtttccca ggtctggacg
    16201 tagacgctga cgccgttgcc cagcggcgag ccctcgcccc cgacgagctc gcaggggccg
    16261 aagccggggg caggctccca gccggccagc gcggcttcga tctcggcctt gatgccgtcg
    16321 aactcggcgg cgcgctgcgc gcccagagcg tcgccgtggc ggcggacgat gaacgcggtc
    16381 aggaactgca ccaccaccag ctggcgatgc atgcccgtga tcagctgcgc ctcggccgca
    16441 cgctcgcggt aggggatgac gaagacggtg ccatgcaagg cggcagtcgc cttttccagc
    16501 agatcgaggt cctcggccgt cttcacgtcg gtgacggacg ggcagacctc ggccagccag
    16561 gcaccgatca ccccgatcat cgccagcccc gcaggaaatc gtcggtgaac acctgtcggg
    16621 gcgaggccga gagatgatcc ccggccgagg tggcggctgg ttcgccaccc gagggcagcg
    16681 gaaggctgat cgcgccgcgc tggacgtccc gcagcccggc gagagcgtcc ttgtagtctg
    16741 cggtgacgta ctcgggggga ccgtcgcggt ggaggtgata gcgcgcgatc gccgtggccc
    16801 aggtgcgcag caggtccggc accgtcgaga agggcagcgt gtaccggccg gccagatagc
    16861 cgttcgcgag gttgtcggcg tgcgtcagcg ccgccccgat gacctcgggg tcggggatca
    16921 ggtcgccatc acggtcggcg acctggacga tctcgtccat gccggcgcgt tcgatcagat
    16981 cctcgagggt ggcgtaaggc acggatcagc cgcccagctc ggcgtcgctc aagcgctgag
    17041 ggcgcgcgac ggcgcggttc accgccatga agccctgctc gatctgcgtg cggccgatcg
    17101 cgagccagcg ctgatcgacg acgccgcttt gggcaagcag gtccagctgg cgcaggacgt
    17161 cttcctccat ccgcttgttt gcagccatgc gctcctgcgc atcttcgctg agggggcgat
    17221 atccagggat cggtgccatg atgcgctcca ttctgtggca gttgggaggg attggccggg
    17281 cgggtgccac cgcccggccg ggtcggtcac ttgccacgct tcttcggcgc ggtgtcgctg
    17341 acctcaccgc cagcgtgctc ggcggtgtcc ttgtcggcct tcggagcggt cgcgacggcc
    17401 agttgcgcgc gcaggctgtc ccgttcggcc tgcgcttcag ccagcttgag cccgagatcg
    17461 tcagcgcggc gccgttcgtt agccagctcg gcggcggtct cggcgagcgc ttcggcgacc
    17521 ttctgcccga ccatcgtctc ggccatcgcc agcgccttct catgaagcgc ctggtcctcg
    17581 tccgaggcgg ggccgggcag ctccacctcg gggagggcgg cgagcgcgcc cagctcgacg
    17641 agctggagcg ccacgccgat cgtgacctcg acctggtcgc ccttcttcat gtcctggccg
    17701 tcgatccggg ccggcccggt cagcgtcacg gtggtcttgc ggtgcggcat catcgtccct
    17761 ccgatcaagc cgccgggccg ccggcggcct ggaacaggaa cccggcatcg gcgccgacga
    17821 cgtagggacg gcgctcgacc gtggtcgggt agatccacga cttggtgggg cggtcgtagt
    17881 agggctgctc gacctgcggg tagccctcga gctcgtaggt gtagccgaac gagggcgcgc
    17941 catacgcctg gccctgctgg gggacatagg cgaggatcgc gtcgtcgccc cagatgtcgg
    18001 tcgcggcgtc ggtgtccgcg gcggtctcgg gcaggtagac gcccttgccc accacgacct
    18061 tttccacgtc gaagtaggcg gcgagcatgt cgacggtgat gctctccttc gtcgtgtact
    18121 tgaactgctc gcgcacggac ggatgatccg tcagcgcgtt cgccgcactc gggccgagct
    18181 gcagcacgtt ggggtaccgg ccgatgctgc ggcggatcac ctcgcgggcg ccgcggatgt
    18241 ccgacagcgg cttcgacgtc ggcgacgtcc agcgcgagcc gccggcgagc gccacgcggt
    18301 tgttgacgcc ataggtcgcg gtgtcccggg cgaggcgcgc ggcctcatac tcgagaccga
    18361 ggtcgaccat ccccatcacc atgtcgatgg caccggcccc gaggtcgacg ccgggcgcac
    18421 cctccgcttc ctgctggtgt tcgaccggca ccacgccctc cagggcgtcc tggaccaggc
    18481 tgatcgggtc cgaggcgtag ccgtactgga cacgcttcac gttcgagccc ggcgcgcgcc
    18541 gggtcgagat catgcggaac ccttccttgc cgaaacggat cacccgcatg ttgcggctcg
    18601 gaacgggcac ccgcgggaac agggcgggcg agacgaactc gaggttgcgg tagccacggg
    18661 cgtgggtgga caggacggcg tcgacgacgc cagcggtgcg gttgttcaga gacatctgcc
    18721 gggttccttc agcggacgag gacgaggacg aaggcgccgg cagcggccgt gttcagggcg
    18781 cggccgagcg ggttggcggg cgtcgcgccg gccgcctgca cggtgccggc ggcggcgccc
    18841 gagacgacga cctggccggc ggtgatcgca gccgcggccc tgcagcggaa agcgccgatc
    18901 gcgatgaccg aggtcgcttc gccgatcgcg gcggggttgc gggcccagcc cttcacagcg
    18961 gcatcgaccg cggtcacggg ggcgtcgttg aacccgacga ggtcgccctc ggcgatcggg
    19021 gcggtcgcca cggccgtgag cgacagcgtg tcgtggaaat ggttcatgga tggctcctca
    19081 agcctggacc gctttcacgg cgtcgagata cggggtgtcg gggtgcttgg cctgccaggc
    19141 cagggcgcgg gcgtggaggt cggcgttcgc cacctcgcgc ccgtcggccg agaaggccgc
    19201 ggcgggcgtg gcgtcgtcct cgatctcggc cgcgccgaaa tgcaccacct tgggctgcgc
    19261 cgcgagaatg tcgcgcagcc gctgggcggg attggcgtcg tcggccgaga aggaggccgc
    19321 atccacggct gccagatcgt caagcagctg caccacctgg tcgcggctgg cgggcaagag
    19381 acggccgccg tccaccaggc cgtcggcgaa ggagacgtgg tcggcgtggc gaaccgcctg
    19441 ctcacgctcg gccatcgcgg cttcgcgcgc ggcgatggcc gcctcgcggt cggcgaaggc
    19501 gggggtgtcg gaggccggag gcgtcaccgg cgcagcggtc ggggtgtcgt tcgggggcgt
    19561 catgtcgtct tcctcgacag gttgtgtggg gacgttgggg ggcgcggcga atgccgggcc
    19621 gcggcggggc tcgtcctcgt cggccagcca ctcgatgctc atggccggca gggcgcggtc
    19681 ggcgtccgcg aggccgaact tctcgatcag gaactcgcgc agcccgcgca gaaggcgcga
    19741 ggtgctctcg ccgacgccga actcggcggt gaaggtcacc gcggcgtcct cgtcgtcggc
    19801 gaagtgcaca ttgcgcagcc ccgacaccgc cggggccgcg gcgcccagga acccgacgtg
    19861 cttggggtac caggtgccgg ggatcgggtt ggcgctgtgc tcggggcgga agaagctgag
    19921 gctcaccttc ttgtagcgtc ccgccttcac ggcctcggag aaggcgggct ccatctcggc
    19981 cacgtcggcg tagagccggt cggccgtggc gtcgaactcg aacgcccgca cccagccgaa
    20041 tgccggagca tcggtggcgg ggtggccgac gacgatcggc gcgggcgccg tctcggggtc
    20101 gtagctgtcg gcgatggcgc ggaggtcggc cgcggtgaac gacagcggcg cgccctgcat
    20161 gggcgtgaag cggccggtgc ggaaaacctc gatacgggcg gtggtcatgc gatggtccag
    20221 tgcaagaact gtccatcacg ctgtacggga cccggagcgg ccatgacgcc ggacatcagg
    20281 tccgcgctgg ggcgccccct cggccccaga tgagcacatg ctgcccgctg ccgctcgtcg
    20341 gatcaagccc ggatcgcgcg cctactcctc gaccctgccg gcagaagcgc cgcagcgcgg
    20401 atttaacggc ctattaacgg ggggtgtcgg gttttctggt ccggtggcac catccagacg
    20461 cacccgaggc ctcctgcgcg attttcgccg acactagtca tcctcatcaa ggtcgatcac
    20521 ctcatggacg gcaagtatcc tgtaagcgcg gggcttgccg ccgaccgtct ccacatcgag
    20581 atcgaccacg aagcccttct gaaacggatt gccgtcgtct ttgagtatct cgtccttgat
    20641 ccgctgtccg gccaagtcgg aggcataaat caaagccctg ggcttcagat cgacccgctc
    20701 cacaatcccc ttctcggacg tctttctgcc caccttcagg tcgtcgacgc tcgattggtg
    20761 aagacgcatg aggacacggc tcagcttggc gcttcccgtg gcctcgatct ctttgcgctg
    20821 cgatgtcgcg ttctcactga tgattgccgc ttcgttcttg ttaatgacga gctcctggat
    20881 gacctcgccg ttctgatatc gtgcggcaat gaacagctct ccgttactgt cgttcgccac
    20941 cgtctggaca gtatcgttga ggtttttcag ttgagcggtg gtcgcgcctt cagctcggcc
    21001 gccaggttgc ctcagctgtc caaagaccct cttcatatgg ctcacgaagt cgacggcggt
    21061 gttggtcatt tcagccgtcg agatgatcgg cgccaagatg ggcagaagct cgaggacaat
    21121 cgagcccttt cggatatcga cgatcagcag ccgtgtctgg tcgacttcga tccgggggga
    21181 cctttccttg agccgcagtt cgtgctcacg ggcaatgcca gtgagagagg ccgtgaagtc
    21241 gaggagttcg atcggctcgg agtttcggat gatgacctca atatgagcca cgtcatcgcg
    21301 catcttgtgg gcctgcggta gtacggcacc cgccattttc tgtaccatcc tcgcgactgc
    21361 tgctgggatt ggcatatcga tttccccatg tggcgcaagg atttcgaggt cttgctgacg
    21421 tcaagcccgg cgatctggtt tcgttcacac ccccagccag tccgaggcaa tgttgatgat
    21481 ggcggcctgg tcggccttgg acagcccgag aaaaggacgc gccggcatcg aaatctcgta
    21541 ggccttccgc tcgaccttct gcacgaagtt ggccttcggc tggcccttgc cgcccttctt
    21601 cggcgcgaag cggttgtcca tcttctggga tttccagctg acgtgccgat agacgacgcc
    21661 ctcgcgagcc gggcggctga tcgtgccgcc cagctggtgg atcgcaccgt agggaacggg
    21721 cgtcccgatc gacagtgtat cgccgtccac ccgcttgttg agcgagctcc gcatataaga
    21781 gttccgcgtc aggatctgga tcggcgtctt ccctgcgcgc tcccgctccc ggatcgtcgc
    21841 tctcgagagc ggcttccacg gcttaccgtc ggggtcctgc tggctgacga agcggtcgcg
    21901 ggtcgagtgc agcagctcgt cgcccacgtc attcaagaac cctgtcttgt cctcgaggcg
    21961 ctcgatcagg tccgccaggc gctgccgcgc ggcggcgtca tccagcctgg catcgaagac
    22021 aacgcgtgca cctgacatct tgaaatctcc tgcaggatcg tccagctttc aaggaaagcc
    22081 gaggtctgag cggggtgcct ccagccggac aggacctggc acgatggtca gagcaccctg
    22141 accatcattt tcttttccac agcagcctgc cgtagcgctt cgtcttgatg cccctcggtg
    22201 agggtacctt gttccggtcg ggaacgaagg cggtggccgc ttcccaagtc cggtttccca
    22261 tctggaagat cgccgtctgc gcgatctggg tcacatctcc ggtcaggtcc gtgacccgcc
    22321 ccacccggat atatcgcagg tcgagaaacc attcgccgtg cttgttcttc ctcgacacgt
    22381 cccgggcgtc gctgggcgaa gccttgtagg acacgccgag ccagatctca tccggctccc
    22441 tgatcgtttc cgcgaccatc tcggtgaacg gtccccgggc gcgcttggcc tccttccccg
    22501 tcccgtcgcg ctggcgaaag aggtcttcgg agatcgggat gacgttgccg gcctggtcct
    22561 gatgccaggc gacaccgccc ggaccgatgc cgaaccgctt gaggaaggcc gcgatcgcct
    22621 cttcctctgc accaggggca gcgggcttcc ccttgaagtc acgtccggcg gccagcagat
    22681 cgtccagcgg cagcggcgga ccggtgtctt cgtcatacgc gatcaccccc ggcggcggcg
    22741 cggccgaggg aaccagtcct cgttgccaga gctcgccagg catgtagtcc cagccgaaac
    22801 cgatcccttc gggcactgcg gcaaacccgc ctcgcgggtc aggcttgagg accgtccggg
    22861 acggcggggc ggcgtcgggc ccggatttgc ccagagcctc gaggttgcgc tgggacaggt
    22921 ttcggacccc gcagctgcac agccagtcgt tgggcgggta atgggcggtc caccacggat
    22981 cgtcgtgcat cagcaccagc ccatcccact ggacgtgctg ctcgcgcggg cgcttcggca
    23041 ggcggttttc agcgtggcga tactgccagt agggccgcat cttcagcacc gccgggtcgc
    23101 gcatctgctt cagccggccg gccgcatagg aggtccgcag gttcgtctcg aagatggtgc
    23161 gcatccgcca cgcgccccac ttttgaggct cgcggtcgga aagcccgtat tttctgatga
    23221 tctcggccat ctcgaggttg aaggtccggc ggtcccacgt ctcggccgcg ctcttgaccg
    23281 cgctgtacac ctcctcgagc ggggcaagct cggctatccc ggcaacgacg aagtcacggt
    23341 catggcgccc atacagagcg tccgtccagg ccttggtgag cgcagggcgc ttctgacgga
    23401 tgaactccgc ctgctcgcgg aaggtctgac ctgtggcctc gaccccgaag cgagcggcgg
    23461 gctcgtcgtc gctcacgctg tcagcgccca ggagagccgc cagctccatc gcatcgccca
    23521 gcagatgggc agatgctttc ggcgaccagc tggcggccag atccagaaga cgatcccccg
    23581 ccccgctcgc ggtgtcctgg tccaccgcgg ccgccagctg gtcgaaccgt ctgcgaaaga
    23641 tcgggtgaag cctggccatc agctggtcgg tcaaccggct gatcgggtcg tccggctccg
    23701 caaagcagac gtgcttcatg gctgcccctc gccggggggc gagtccggct cggtccgcgg
    23761 cccgggttca ggcatcggcg ccgccaccgg cacgctcttg aacgctgcgc gcccctcgac
    23821 cagcttgcgc agcgccgcct cggacatccc ctcgacgggt gcgaggtgcg gcagcagctc
    23881 cagcgcgatc gtgtcgtctg cgacgttgac caggaaggac agcgcgtcgc gcatcgcggc
    23941 ggcgcgtgcc ttggcggtgt cagccttcgc ctggccgacc ttggcggtct cgagctcgtt
    24001 ctcggggcgg gcgcgccaga catggggcac ccgtgcgccg ggcagattgt agtcgacgat
    24061 ccatgcgacc agcgactggc gcagggtgga agacagaagg tcggcatcgc tgtccaccag
    24121 cagctcgagg atttccgcat gggtctcgga cgctgcgcgc gatccgttcg agccgatgtc
    24181 cgtggtcagc gtctcgccag tgacgcagat cgcgatctcc ttgtcccagt aggccaggaa
    24241 atcggcgtag gtcacggcgc ccgaccgtgc cgcctcgagg aacttcacgt ccgtcccgac
    24301 cggcaccacc accgccgacg agccgcggat gtcgagcagc gtgttcagca gccggttctg
    24361 ctcctcgctc agctggccgt agggcgactg cgcgatggcg gtcggggctg caaacttctc
    24421 gaggaaatgc agccagaagg tgatcccctc gcgcttgaac agcaccggcc agaacagccg
    24481 cgatcccagc cccaggccga aggggttgtt gcccttcacg ccgtgccggt ggacgatgaa
    24541 cttgcggtcg ggcaggtcga tcccgtccag cggggcagcc atcgtcagaa gacgcgggcg
    24601 ccagtccgtc ccgaaggtga agcgccgcgg atcgtggctc accacgtcca cggggacgat
    24661 cctgctgcca tcccgccccc agacgatctc ggagacggca tagcccttca gcgtggcgtc
    24721 gaggaggtcc tcgcagatcc tgtcgaaggg tagctgaccc agcaggtcgg tcaccagctc
    24781 ggccgcttcg atgtcgcggg cgtcctcgcc ggcgggctcg acggcccagt cgcgcgcgat
    24841 cagggtcttc ttgcgcttct gcagcgcggc gaaggcccgc gggtcgcgct cgacgtcgtc
    24901 gtagatcttg agcccacggc tcccgccgcg ctggatcagc acctcgtcct ggggccgcat
    24961 gcggttggag aacagcggga tcgtgatgtc gttgtgggcg cctgcgatca gcgcccgcgc
    25021 ctcggccggc aggttctgcc gcgaggggac aggggcgagc ggcacgccac ggcctttcga
    25081 tcgacgggat ttcgccatca ccaacctccc ccgagacgga agccgcccag gccactgccc
    25141 agcccggccc caaggccgct cggcccgcca cccggggccg tgaggatctg tccgccgccg
    25201 ccagccgcgc cgccggcgta gcgcacggca ttcgaccaca gcatctcgag gcagtccggc
    25261 ccgtcgtcat gggcggccga gggccactgc tgaagctggt cgatgagcgt gcgctggctg
    25321 ctgtggaagc ggatcatccc cgaggcgacg ggcggctgca ggcgctcgat gcgcagcacc
    25381 ttgtcggcga tcggctggat cggcacgcag ggcatggcga tgccctggcg cgctgcctgc
    25441 ttcatcagct cggtccgcag catctcctgg aactggacgc tctccacgaa ccagagctgg
    25501 cactggtact cgcgctgcag ggcgatggca tcgtcgatga tgacgtcggg caggcgcttg
    25561 cggatcgacg cttcgaccac gtcgaacacg cccgacaggc ggtccatgcc gccgatcagg
    25621 atcgccgagg gatcgcgccc ggcagcggcc ttgcccagcg aggggtcgat cgcgccgaac
    25681 agcacccaat ccgtcttctt catgacccag tactgcaggt cggtgaacgc gttcgatgcg
    25741 ctgatcgggc ggttctggta ctcgctctcg aaggcctcgt gatcgccggc gcgctcctgc
    25801 atcaggaaga tcaggctgtg catctcgggc cagttcagca gcgtgccgcg gctcatctcc
    25861 gcctggttct tgtcccagta cgcctcgctg gcgggctcgt cgttcaggta cagctcttcc
    25921 cagcgatccc acaggtccat gcggtcgggc cactgcagaa cagcctgata acgggacacc
    25981 tgccagcccg gcttcttggc gaagcgctcg atcaccgcgt cgaagtgcag gacggtcccg
    26041 gcatacagga catccatcgt gccgtcggtc ggacccaact tcatgaccgc cttggagatc
    26101 cagctctcca gcttgtcgcg ctggcgcggg ctttcgacgt tctcgtcgtt ctcaacgtcg
    26161 tcgaggatga ccaggtcagg gcgccatggc ccgtgccgcc ggccacggat cttcttcccg
    26221 gtgccgaagc cctcgacctt gatgttgttg cgcgtgacga tcacgccctc gcgccaggtg
    26281 cgcccgccgc ccacgatctt cgggaaatcg gcccgcaggc gcgggttgac ctcgagctcc
    26341 gccttgatcg cctcgaccat gatcgccgcc tgctcgaagg cgtccatgat gaggccgatg
    26401 tagtgcttgc gcccggtgac gatgcaccac agcggaaacc ccaggctgat gtgggtggac
    26461 ttggccgagc cccgcggcgc gatcaccagc cggtgctgac cctcaggcgc tgcgaccatc
    26521 gccggcagcg cctggtagag gtcgaggtgc agcttcgagg gcggctttcc caggtaatgc
    26581 ggcaggtagg tctcgacgaa atagcgatac ccgtcggccg ccatcacccg ctcgacgcgc
    26641 gcccggcttt cggcgaccga gacggggaac gcctcgacct cgagctcgat cttctgacga
    26701 aacccggcgg cgagatcggc gatctcgtcg aggaactcac ggggcttcat tgtaggccct
    26761 cgacagctcc tggccgaagg gctccagcac gtcgaggaac acggccgagt gatgcgggaa
    26821 ctcggcatga acgaactcgg cgaagcgctt cagcacgtcg gtggcgatcg cgaggcgcga
    26881 gagccgcggg ttcgcgcgcc cggcggcacc gatcatcttg ttgaacgcgt ccgacagcga
    26941 cgccatgagc ttggcacgat cggcatgggg cagcttgtcg tcgtcgcgca gcccctccat
    27001 cgtcgcctgg aacatgacgg tgaagtcctc gacggccgag gtgacgacgg cctcgaagcc
    27061 ctcgcccttg accatctgcg cggcccgcgc ggtgtcccag tcgtcgccgg tcgccgcagc
    27121 gtccgccttc caccgccgca gggtgccctc gggaacgtcc agggaaatgg cgatgaccgg
    27181 cagggactgc cgggtctgca catacatctg ccgtgcgcgg tgcttggtgt ccttcgagtg
    27241 ggccatgatc tcagctggtg ccgccgccgg tcagggcacc cttgatcagc ccgacggcga
    27301 tggcgatcac cccgcccgag acggcgcccg acagcgccgc gcccttctcg acggtccgca
    27361 ggcggtcgtc catcttctcg atccggcctt ccacccgggc ctgaccctcc tcgagcccct
    27421 ccagtttggc ggtgatggca ccgagttcgc gcagcagcag atcggtgctc atttgacgtc
    27481 ctcgcggccg gcagtcacag gcgccgcagg atcggcgcca tccaggacaa cagtgttgac
    27541 gatcgtggtc ggcgggtcgg ccggcgctgc cggggaggaa acggaaagcg gcgggaggtt
    27601 gtgcagtccg gtgatctggc tagcggcggc agaaccgaac agctcgaccg caaccggcag
    27661 attttcggcg cggacaccgg cgtcggccaa ggcctgaccc agtgcatcct tgcggacctg
    27721 gccgatcccg gccgcgatca gctcgcgcat gctcgtcggg tcgatcttca tctgggcggc
    27781 cagttcgggg ttgcggcgct tgaacgcatc gatcccttcg accagcagct cgtcggcctg
    27841 gcgcatggga tcgagcagcg gccccgccaa caccttgtcg atccgcgaca ggacgaaccg
    27901 gctgatgaac gtctccagct gggcgatgtt cagcgcgtcg atgcgcttgt ccgcctcgat
    27961 gatcgcgcgg tcggccaacg tccggtcctg cggggacttg gcccgggccg gggcagcgaa
    28021 gcgctcggag gtggcggcgg cccaggtgaa tgtcgcggca agcagcatgc cgacggccat
    28081 catcacgagc tgctgcgtgc cctcggccag ggtggtttcg atgaagccgg cggcaaatgc
    28141 ggtgacgggg atcgcagccg cggcaatggc cagcgctgca gggacggttt tcagatagga
    28201 cgacattgtg cctcctcagg gcatcttggc ggtgtagcgg cccacgaccc atccttcgcg
    28261 gccgtcgaac aggaccttca gccactgcgt gccgtcgatt tcgcgctgag cgaacacggg
    28321 cagcgtggca ccgtgcggga tggcggcgat gacgttcggg ttgaagctgg gccagcgccg
    28381 caggttcagc ggcgaggccg gggagtgaac ctggacaaag ctgcccggct ggacggcgga
    28441 cgcgccctcg tccgcggcgg tgtcggcagg atcgtcgcgg ccgaggatct tcgccttcac
    28501 gtggtcgagc gggaacagag ggttggtatc gaccttgcgg cccgggctca cgtaccagtg
    28561 cgtggtgatg tcgctcaggc tggggatgtc ccggaacagg cactcgagca gccggcacaa
    28621 cccgtcgatc tgggcttgcg ggtaggacat ccagacgcct gcaccgtgct cgggcgtctt
    28681 catctccacc aggtcgacat cgtcgctggg gtcgaagaac atttcgcccc accaggaccg
    28741 gccgaccagc gcgcttccgg tgcccgatgc gcggctcatc ccgcccgggt tgacgatctc
    28801 gatcccgatc gagaagccgt tgcagtccgt ccggccattg aagctcgact ttccggcgtg
    28861 gttggcgcgc cggttggtct cgaccagctg ggtgatgctg ccgtcacgct cgaccacgaa
    28921 atggaccgac accccagccg tgttcttcgc gaggtatgcg gccgaattgc ccgtctcgag
    28981 ccggcctgcg gtatcatgca ggatgacgat ctcggggacg atcacgccgc ccacccagcg
    29041 cgcgcgctgg aacgggacgt cctgaacctt gtggcgaatg accttcatgg ggcgatcctg
    29101 acgggacgaa tgctgatccc gtcatgcctg ctgccgcccg gtcgcggggc aggacatcag
    29161 gtccggggtc agtcgtcgaa caggcttcgc tggtgggggt gcagatcact ctggtttgcg
    29221 acccggcgca cgtgacgctg cgatacaccc agttcacgcg cgatcgcggc ccggtcaagc
    29281 ccctgcgcct cgagcctctg caccgcgccc ctcaccgacc gggccggcct tccgtgcggg
    29341 acgtagatgc gctcgttgga caggaaatcg cacagggcat agccatcctt ctccccgagg
    29401 gcgcggatga cggggtgatc gggcggcgga acgatcggga acctgacctc cagcccgccg
    29461 aagtgctgca tcagcttgat cgccaccccc atgcccagcg tctccgcgat gtccaccagg
    29521 gacagcggca gatcgtcgac cggcacgggg aggttgcggg tcatggtttc ggccagtcca
    29581 acttgccgca ggtctgacgg acgtcgacga tcgtgacgac cacgccgcct tcaatgcgat
    29641 attcggtgcc attgatcgtc aggcgcgagg cccccgcgcg caacgcctca cgggtctcct
    29701 cgtagatctg gcggcggacg gcctcgacat tcacatggcc gtgccgttcc agccaccgca
    29761 ggacggcgtg gtctgagact ggcgggttgt gggggccgcg gcgggtcatt gatggtcccc
    29821 gagcgggtca tcggtggaca ggccggccag cggtccgaca gcagctatgc cggctgccgc
    29881 taacaattca cgggccatct cgccggccag gcattcaggc ttccagtggc cccagtgcat
    29941 cgctagccaa gtcacacacg cgcagatcgt gacgggatcg aggtcgatgc tgccgccaat
    30001 ctcgatctcg gcgcagctga gggctggggc agtcattcgg cgcgctcctg catcttcttc
    30061 atcgcctcga tcaccttgcg ggcctcgtca tggtccatga actccgggtc atcgacaccc
    30121 gccatcttct tgacgaaggc gcgcagggaa gcgatgcccg gttcccgcca caccccggtc
    30181 ctcttcagct cgccccagag cgcaaagacc ttgcggacat agggcttgct gctcttcgga
    30241 cggttcgcgc cgcgggactt gaagccgcgc cgcttcagct cggcgatcac cgcgcgccgc
    30301 tgggtgtccg aaagctcggc cgagctgcgc ttgccggtga cccgctcgag gatcgagcgg
    30361 tagtcgtcct cctccagccc cagttgctgc cgggcgatgt ggatctgcgc gaggagcgga
    30421 tcgcgagcca tcaccgcccc atcgccttgg cgcagcgcgc gcatgtgtcg gggctcgtca
    30481 ccgacggcat gaactccctg ctgcacaggc agcacgagga catgccgcca cgtgcgatct
    30541 cgcgctggcg gcggcccttg tatccggcat aggcgccgcg cagcgacggc catggaacac
    30601 ccagctcgga tgccaccacc tggagcttct caccccgctc gagccgctcg aacgcgggcg
    30661 ccatgacctc ctccggcagg tgcgcgcaca tggtgaccgc ctggcgcggc cgctcgacga
    30721 cagcgcgccc aggggcagca ggcaggtttt ccggtgcgcc ctcaccgtcc tccaccgccg
    30781 gcgggacggc cttgtcccgt ccggcctgcc gccgctgcgt cggctgggcg ggcacctcct
    30841 gctgttcggc gaccagcgcc ggcacggaaa gccgccggat ggtcatcggt tcaggcacga
    30901 aggcgctggc cgcgggcgta tcggcggcag gggccgcgga cgcgacctcg ggctccggcg
    30961 ccctgcgcac ggtcaaatgc gaacccgcca tccagtcgta gaactggcgc gcgtgttctg
    31021 ggcgcacgaa cgcgccgagg acgactgccg aatgctcgag cacttcggtc tgcccgtcgt
    31081 ccctcgtcct gaggctgtag ctcgtcgtca tcgcatcctc ggctgctcat caggacgggg
    31141 ccaccacgcc ccgccgaccg gccccggggg ggggccggtt tcgcggtcag ttcagcgccg
    31201 tcggggccgg cttgaagctc agcttgcggc tggccggggc atccacctgc tcgcccgtcc
    31261 gcgggttgcg cactttgcgg gccgggcgct ctttcacggt gaagctgccg aagccctgga
    31321 ggcggacggc gtggccggtg ttgaggttgc cgatgatcgc ttcgagcacc gcgtcgagcg
    31381 tcgcccggac ctgcgtctgg ctcgtgccgt gggcgtccgc gatctgcttc accagttcgg
    31441 tcttgccgat gttcatgggg tagtcctctg ctcggggtta aaccgcccgc gccgtgcggg
    31501 tcggatggga gggctcgggc ggcagccgca gctgtccgac cgaggcaagg tcgtgggcga
    31561 agctcagcca ccgctcgcgc gcggcgcgcc agttctggcc gtagggcagt tcgcggatca
    31621 gcccgaccgc ccggtccacc tcggcagcgg tttccgggct gatctcgccc ccggcctctg
    31681 cgccgaagaa cacggcaccc tcggccagga gcgcgatgtg atcagcggcc gcgacctcgc
    31741 gggcgccgtc gggcgaccag gtgacgtccc aggctgcgaa gatctggcga tcgaggtcca
    31801 gcttggtctg ggtgatggcg ttggcgacga tgccgcccgc gaccggctgg ctcttgctgc
    31861 agatcagcct gacggccggc gtcacgaggt cgccgaggat cgcctcgtgg gcatcatgca
    31921 gaagagcctg ggcccggtgc tgcgggcgac agagcatggc cacgagcacc gagtgcgagg
    31981 ccaccgacca aggctcgggc gtccggccat tgtagcggtt gatcttcgcc aggcactccg
    32041 agaccacgcc ggccgagaag gcggtcggcg ccagccggtt gaggtcgaga aggccgtgcg
    32101 cggtgcgata gaggatgggg gtcatgcccg tcctcccggg gtgccgcgga ttacgatcga
    32161 ggcgcgatga cccacatcgg cggtagcgga ctgcctctgg gtcaccatga acagcgccag
    32221 gatggcttcg cgggcctcgc tatcccccgg gggcgcgaag ctcagcagcg aagcgaggat
    32281 gttcgacgaa tgggcagcga acaccttgat gatctccgct attggcatcc ccgcgccaac
    32341 cagctcggcg aggatttggc tctgcatgat cgtcgcctcg gtcagcgccg cttgagcctc
    32401 gatgaacttg cgatggccga tgtcatcccc ggcgtcggcc agggcggcaa ctcgcagcgc
    32461 ggcgcttttc tcgcgcatct gctccgcgat ctgcacggtg tcgtaggaaa caggcatcca
    32521 cttctcctct cgttcgtgtt ttcggtgacc ggccatcaca gccgctcgaa ctttcggtag
    32581 ctggccgcct cgagcccggc gtcgcggttc cgctcgagct ggtcggcctt gtcgcgtagg
    32641 gccgagatcg cctcgtccca gctgcatccg ccctgcagcg ccggccgcaa cacgcggtcg
    32701 agctcgtgcc agaaccactt cgcggacgac gtccgctcca tcagaccgcg ccgcgcaggt
    32761 cggtctcgta gggctcgacc acgaagtcct cgccgtccga gccgatgctc acgcccttga
    32821 tcgccgaggc tgtcgtccgg tcctcgagca tcgcgtcctt gttgacctcg gtcttggtcc
    32881 gcaggaagcg atcgccgagg ccggccctgc ggatcgcctc gatcacgtcc tcgatcttct
    32941 tgagcgtcac cttggccggc cgcagccgcc agctcacctt gccggtggag aactcggcgt
    33001 acttgacctt gccgccagtc agccgcgtcc ggttcacctc gcagaagagc tgcaggccct
    33061 cggtcagcgc ggtcaccctg gcgttgatcg gggcgaccag ggcgccgtag cgctcctgca
    33121 gggccgcgat ctggtcgttc atctcggcct gcaaccgcag cgcctcacgc tgccgatcgc
    33181 cgatctcgcg gatcgcctcg cgcgcctcgg tatcgtcggc cgggatcggc agggccggcc
    33241 ctgccttcgt cttggttttc accttcggag ccatggtcat ttcctcttca tggccgcggg
    33301 cgcggccggg ttctgggtgc aggttcggca ggccgtccag tggcgcagcc ggtcggcgga
    33361 gctggtgggc atcgggctcg tccggtgcgc gtcgcacgcg tcgcgctcga tctcggcgcc
    33421 gagatgcggg caaacgatcg ctcgaccgaa cacctcgagc accttcgcct cgatcttcgg
    33481 ggcgcgggcg gcggggtagt tccccgacag cagcagcgag atcgacgttc gggcgaaccc
    33541 cagctggcgg gcgatgtcgg ccgtggtgcg gccgcgcgcc ttctctgccc tgagcaggtc
    33601 gagatagtcg tcgctcacag cgccacctcc tcgccggtgt tgtggtcgcg caccttccct
    33661 gctcgagacc gatgcgttgg cgccaacgga ccactgtgct tcacgacgcg gaagcgcacg
    33721 aagccgttgg agccgtgacg gctcccttga tcccggcccg gcaaccggcg cagatatccg
    33781 gcctttacaa ggacggcgca gtaacgcctc aggttgtcct cggcgtcgag ttcgtcacca
    33841 cgggccgaag cgacgatgag gtcaggcacc gtgaacgaag tcttggtcag acccatcacg
    33901 ttccaggcgc gctggcgcag cccggacccg gcggcgcgcc gcggctggcg ccagacgacg
    33961 tttgccggac cgcttgtgat cacgacccct cccttctgtg cagccaggcc accatccgtc
    34021 gcccgaaagc atccgggctc ggtgcgctcg accagatccc gggcgatcag ccccgacgcc
    34081 gccttgctca cctggaccgc cgtcagcccc acaaggtctg cgagctggtg aatggtcagg
    34141 cacgaagtcc ccagcgcatg gagaattctt gtctggtttg tcacagcccc gcctccctca
    34201 gtcccatcag gcagaagcgg gcgtcgtcgg ccgcgacctc gacgaactgg cccagagcgg
    34261 caaggtcttc cgtgggcgtg gccatctgca gcgcgcctcg ggcagcgcca taggcgagcg
    34321 ccagtgcctg cgcgacctcg gtcagcgtgg gctcgcggcc caagcgcttc tcaagcctgc
    34381 ctgtcagctc ccgcaggctg tcgaccgcct cggtggcgat cagctgcatg tccgccagcg
    34441 tcgtcatttt gcacccccgg ggaccatcac cgggttgccg ctgcggcgat cgttcatcag
    34501 cagatggcca gccatgtcgc gcagcgtgag gccgtcgggg ccggtggtct tgttccgccc
    34561 gaaccgctcg atgttgcgga tcgcctcgag cacctcgctg ttgtagccgc tggaagcgct
    34621 gtgcacgaac tgcgcgagat ccggcgccac cttcacctcg cacttggcgt ccaggaactt
    34681 ctggacatcc gcgaggtcag ccggctcgaa ccgcacatag cggctgatgc ggcgcgcggt
    34741 ctggggatag cggaccagct gatcgcggat cttgcccatc ccgaccagaa cgatcggcac
    34801 tgccgcgatg tcggccaggt cgcggacgag gttcatcagc ttggacttcg acgagatgta
    34861 gtcggcctcg tcgagcacga tggcaaagct ctgcccggtc atctccgcga cccgctggcg
    34921 ttcggccagc atctgcaggc aggcgctgaa ccgcgcctca tgcccatgcg gcacggccgc
    34981 gcggccgcat tcgagcagct ccttcatcag ccagtaagag gtccagtcct ccttggcgcg
    35041 aagatagaaa cagctctcca tcgccgccca gcgatgcaga atagtggtct tgccaaggcc
    35101 cggcgcgcca tcgaccacga tcaggcggca ctcctcggcg ccgcgggact gcagcccctc
    35161 gattgcgtcg aagaacgcgc gatagtttcg ggtttccaca aagacgggtc tcatgtagcc
    35221 ttttctccgt actgctcgtt gttcgttcag tgctggtggt caggcggccg atctcagaag
    35281 gtccagcaaa gcccagggat cgacgcctgc catctccagc ttccgccgcc cggcagggcg
    35341 atggattttt tcctccagcg tgatgcgcca gccggggttc atggtgttca gcgtgccgtg
    35401 gtcggccatg atcgccacgg ccatgcacac ctcctcgtca tcggcgaaag cgtgggctgg
    35461 ctcaggcgcg ccggacgaga cagcctcggg ctgtggcgcg atgacggcga cggcctcggg
    35521 cgcacgcgcg ggctctatga actcggccac cggcgctagg gcctgcgcct cgatgaagta
    35581 gacgccgcgc gcctcagcct cgacctcctc ccgcttgaga tcgagccgcc gcatccggcc
    35641 cctcgcacgg gtttccttgg ccttgtcggt gagcgagtgc gggaaatagc gctgcttgtt
    35701 tgcgaaataa tccgccacgc agatcaaggc gccttgagcg ggcttgccct cgtgatgcac
    35761 cagctcccgc acccaaaccc ggctggcatc gtgaatgtcg atcccgacga ggacctccat
    35821 cccgtcgaag ggctgcagcg cctgatggaa gtactggttg ttgttccact gcacttcacc
    35881 gcgcgccgac ttgcgccgca cgtagggccg gaacagatcg tcaacctcgt ccgcggtgac
    35941 cgcgatcgcc tcaaagccgc tggccacgaa ctccgcccat ttctcgttcg gcgacgccgc
    36001 ccgaagccgc ccgctctccg cgtcgcgcac cttcaacgtc cgatgtggcc ggtcgttgta
    36061 ggccgcgacc gtcgcctcca ccgcggccag gaactgatcc caggtcggca gcagccggct
    36121 cgcgcccacc tcgcggatgt cgcggacgag cgctttctgc cgagcctttc ccgcctcgcg
    36181 gtccatgtcg tcgccgcagt agctcggcag cgctttggca aggttggtcc agatcgactg
    36241 gtgcgaccgc tcgatcaccc cgcgcgactg cgacacatag ggcagcgagt ggaccggcgt
    36301 gatccctagc cggccgcaaa tgccgctggt ggcattgtcg agggcatcgt tgcggaaacc
    36361 gggcccgcgg tcggtgtaga gcagcgcggg gatgccatga gtctcgcaag cgtgccgaag
    36421 cgcatccgcg accccgcggc tgttctccac gagcccgacc gaccagccaa cacatttgcg
    36481 cgtggccacg tcgaggatgg gggtgatctc gggacggaaa ggccggccgt ggatcggatg
    36541 tgcgacctcg gcctcgaaga gcttgccgtc cgaggtgtag atctcggtcg gttcgatccc
    36601 gtcgagcgtt cggcgggtga aggccatccg cgccttcagc gcaatcgggc cttcgcggcg
    36661 cttgaacggc gcgaggtaat tgtcggtgcc cttgaggctc gcgatcgcac ggcgcgcctg
    36721 atcgtagctg ggcgctgccg acggatcggc taggtgtttg cgcaggtcat cgagcgcctg
    36781 tgcgagcgtc ggtttggccg gcttgcagta gtggcgcagc agcatcggca accagtccgg
    36841 catcccggac ttgcactctt gcggccgcgc ctctggcagc agggcgcgca ccccgccttc
    36901 ttgataggcc tgcctccatg catagagccg ggcccggctc ggcaggcgca gctcgccccg
    36961 gcccttctcg accgacagcg ccagcatctc catgagcgat gtgggcagca gcccggcctg
    37021 cgcctcggcc agcaggttga ggatcgcctg tcgcgccgag ccgtcgagga tctcgcggcg
    37081 gcgcagctcg accatgactg cgccccgcgc ctccatcacg cggcggcgat gggcggcgac
    37141 cttttcggcg gtctcggacg cgcgctcctt gaccactgcg gcttcgcggg tagcggtagc
    37201 gctggccagc gcggcgcgct ggcgccgggc ccagtcggcc cgcgcggcct cgggcaggca
    37261 gctgacgtga tattcccagc cgccgccgcg ccccttgcgc ttgcgggcat gggtcgagcc
    37321 gagggcgttc cagtcctcgc gcttagctgt ccgaatgacg ccgctctcgg tggccggcac
    37381 cccgtccagc ccttccgccg cccattcggc cgctgtcttc cagtcgctca tctcttgccc
    37441 ttccagcgca gcgccagtgc ctgccggcgg cgctccagtt cggcctgctg ttcgtcaatg
    37501 aaatgcagct cgatcagctc ggcgtatttc gccggcacca cgaccagccc gaaggcgtcg
    37561 gccacgaacc ccagcagccc ggtctgcccg gtcacctcca cgagggcgat gaaccgctcg
    37621 agcgtgatcg tgtggccctc gcgcgcctgg ctggcatagg cgtcgagcat gtgcttgctg
    37681 atgtcctcgc cgaggtagtc ggacatctcg gccgcgatcc ggtcgcgcgg catcgccgag
    37741 gcggccagcg cctgcgacac cgcccggctg atccgcgagc gcagcgtgcc gccctggggc
    37801 aacggcccct caagccgcgc ggcgacctcc ggcggttgcc agtcgcggaa caggtcgggg
    37861 gtcaggcggt cacgcttggc cattgtcgga ccggcggaac gggataatct ggcactgacg
    37921 gacagggctg ccaccccgcc cgccagctac atccccctgt tcaagatcaa cagaaggacg
    37981 atccgaatga tcgagaacat caccaccgcc atcgggtttg cgggcgccgc cgcaaccgca
    38041 ttcgataccg ccgccaacgg gctggcacga ctgaagggtc tcttcgccaa ggagacgccc
    38101 caggatgccc agtaccgggc gcagatcgtc gagatcacca cccagcttct ggcggcacag
    38161 gaagccaacc tggagacgaa aaagttgctg ctgaagctca aggaagaaga gcagcgccgg
    38221 agcaagtttg aacagcaggc gagccgctat acgcttacga cgaccgatcg gggcggcctc
    38281 gtatatagcc tgaacccgga cgatgctaaa ggagagcccc cgcacgatct gtgcgcagcc
    38341 tgctttgagc aggagaagcg ttcgataatg cagttcgttc aacccaacac gctcgagtgc
    38401 ccgctctgca agacaagggt tccgaagagc gacgggaaga actacggcat ggttgccgcc
    38461 agatcgcgcg gcggcagccc gttcgcactc tgagtagcgg atcatttcgc gaccgctccc
    38521 ctgatgatgc agagcagtcc ggccaccgac cagccgaccg ccccccagtg gtggggctgg
    38581 tcgattgagg ccaagatgaa catggcgacc ccgatgagca tgtagccttg ccccttcgtc
    38641 atgctgcgtc ctccacgcgc tctatccacc ggaaacccgg cccctgatcg accagccgca
    38701 gccgcccctt ggcgctgccc tcggcccaga tttcgttgac gatgctgccg tgcagaccgg
    38761 tcgccgccgc gatgccggcc agatcgagcc gcgcaggcgg cgccagcgct tcccagaccg
    38821 cccgcttgtg ctcgggcgtg acccactcgg cgatcatcga cggctggtac gggttcatct
    38881 gtcgtcaccc gcaatgcgcg tcacggatat ggcgaccgcg atgaccggcc agatcatcac
    38941 gacgaacacg cgcgaccagg ccgccggcac ccggccatcc atcaccatga tgccgatgtg
    39001 gagcagttcg cgcgtgacga ccgctcccgc gacgtacaga agggccacaa gccagatcag
    39061 caccccggtc atgcctggcc ccagtgctgc tcgaccacgt cagcctgacc ggggaattcg
    39121 tccggctggc gctcctcgaa gtgcagcggc gagcggttgt cgaagaaccg ctcgaccgcg
    39181 gcgcgggtag cgcagcagcg gacggctcct gtccgcaggt cgcggaactg gcgcggcgtg
    39241 acgccgggat gttcatcgcg ttcgtgggtc accatgcatc ctccagcacg gcgttgaaca
    39301 ggtcgtcggc gcagatcgtg gccagcagca cgctggcgag catttccggg ctcacatggc
    39361 gccgctcggc ctcggcccgc aggcggatca ggctcttgct gtcgccggac aggaccgtca
    39421 cgccggtcct gtcggtgggc accgggacgg cccggccctt gcgacgggcg gcgatgatcc
    39481 acttgctgac cgtcgtcttc gacaggccga acctgccggc gatgtcgcgc tggctcaccc
    39541 cggtttcggc cagggtgatc acgctctcgc ggacctcggg cgggaacggc gacgtcctca
    39601 tgcccgcgcc tccgcgacga tctcgcgcaa gtcgcccatc gtgcactcgt cgtccaaaga
    39661 aaggccggcc actgcctcca ccgtctcgag cacgtcgatc agcgcctgga tgcctcccac
    39721 tacgcgggcc agcttcgcct cagcgagggc ggcgcgggcc tcggcggggg cggacggacg
    39781 ggtgtcgggt gtcatcgcgc cacgcccgcc agctcgtggc cgctctcgac gaggccgagc
    39841 ccggcgagca cccagatccc ggcggccagg gtcgcgaaga tcagcatcgc gcccacggcg
    39901 tcggtgatgt catcggcggt gatgcgcccg aacatgcggg ccgcgcggcg gagcgtgagg
    39961 cggttcatgc cgccatctcc ttttgacatt ccaccgccga gttatcggcg ttaagttgct
    40021 ttcggatgcg gggatgtttg ggcaggcccg cgctgtcgta acggcccggc cagatgtggt
    40081 gggccgggac accgaggaac tgggcgatcg cctgttcgcc ggcatagcag gggcgcttca
    40141 gcgcctgctg ggccgtgctg acgtgcaggc ccgcgtcctc ggcgatcttc gccagcgtgc
    40201 tgcctgcctt ggacaccgcc gcacgtacgt cggccgggtg ccatgaaatg gcatctttgg
    40261 tcatctgctc tctcccgcgc cggtggcacc cggctgttgg gtaacgtctg ctctaagggc
    40321 gataatgaac acttttgtaa actgcgcaag cactaaagtg cggtcagagt tcgactatcg
    40381 tgtagcccag gcgtcggctt cggctaaacc tatgtctttt cgtggtattt ctgcgaagac
    40441 tgaccgcgcg ccgaacactg accctcttgg tcagagttta ctatcgtgaa cactgaccga
    40501 caggacgctt tcgcagggcg catcgaggag gccatccggc gcgccggtgg agtggtggcg
    40561 ctggccggaa aggccagcgt ttcgaagtct gctatcgaga agtggcgaaa gggtggggct
    40621 gatccgagcc tctccaacgt gctggcgatc gccgcggctt ccggcgtcga tcccgcgtgg
    40681 ctggcaaccg gctctgcccc tccggcagct gtgccggcca aggcccgcga ggatttccca
    40741 tccgtgccgc ggtacgacgt cgccctgtcg gccggccacg gcgcgttcat cgagcgcgcc
    40801 gagcaactcg acagcatccc cttcaccgcc gagttcttcg cgcgccgcct gggccgcggc
    40861 cccaagggcc tcgccatcgt ggacgcccgc ggcgacagca tggaaccgac catctcggac
    40921 cgcgatctgg tgatgatcga caccaccgac acacagctcg caccggcgat ctgggccttc
    40981 acgctcgatg acagtgtcct ggtcaagcgc ctgcagccca tgcaggccgg tgccgtccag
    41041 gtcgcgtccg acaacccggc ctacgcgccc ttcatgatcg accgcgccga aagcgacggc
    41101 ttccacctca tcggccgcgt cgtctgggtc ggccgggttc tctgaccttt ccgcagcaga
    41161 cgaacacggc cccggcagcg atgcccgggg ccgttctcat ttctgctcga tccgtcccat
    41221 tcggcctgcg taaaatgagc gcctgacgct cagaccgtcc aaaatcgctt tcggccacga
    41281 agcccggtga tccccaagga ttgctgggct ttctgacgtc cacccgcatt caggcgctgt
    41341 cccgttcggt tcaccccccc acacgtggcg cgcgatctca ggcgtcctgg aagggatggt
    41401 agcggaggag ggatttgaac ccccgacaca aggattatga ttcctctgct ctaaccagct
    41461 gagctactcc gccccaacgt gcccgttcgg gtgccgggga tttaggcgag ggggcgcggg
    41521 tcgtcaagcg caaatcgcgg gggtgaatgg ccgttgatgg ggcggcgggc aaggcggtcg
    41581 ggacgcgccg ccgttgcccc ggcgcggcac ccgtgagcgc ctccgggccg gggtatttcg
    41641 gccagaaaaa gccttctctc cccgcgacgc gcggtcaccc gtgcggcgtc aaaagagt
//
