# Supplementary material for: Characterization of the virome of Paracoccus spp. (Alphaproteobacteria) by combined in silico and in vivo approaches
Source: Sci Rep. 2019 May 27;9:7899. doi: 10.1038/s41598-019-44460-4 (PMC6536676; doi:10.1038/s41598-019-44460-4)
Supplement: Supplementary file 2 — Supplementary Dataset 1 [file 41598_2019_44460_MOESM2_ESM.zip › vB_PsaS_PD19.gbk]

LOCUS       NZ_JRKP01000010        39502 bp    DNA              UNK 01-JAN-1980
DEFINITION  Paracoccus sanguinis strain 39524 Contig_10, whole genome shotgun
            sequence.
ACCESSION   NZ_JRKP01000010
VERSION     NZ_JRKP01000010.1
KEYWORDS    .
SOURCE      .
  ORGANISM  .
            .
FEATURES             Location/Qualifiers
     gene            complement(750..1871)
                     /locus_tag="pd19_p01"
                     /locus_tag="IX57_RS02820"
     CDS             complement(750..1871)
                     /note="hypothetical protein"
                     /product="hypothetical protein"
                     /locus_tag="pd19_p01"
                     /locus_tag="IX57_RS02820"
                     /protein_id="WP_036731589.1"
     gene            complement(1868..2044)
                     /locus_tag="pd19_p02"
     CDS             complement(1868..2044)
                     /note="hypothetical protein"
                     /product="hypothetical protein"
                     /locus_tag="pd19_p02"
     gene            complement(2041..2151)
                     /locus_tag="pd19_p03"
     CDS             complement(2041..2151)
                     /note="hypothetical protein"
                     /product="hypothetical protein"
                     /locus_tag="pd19_p03"
     gene            complement(2152..2241)
                     /locus_tag="pd19_p04"
     CDS             complement(2152..2241)
                     /note="hypothetical protein"
                     /product="hypothetical protein"
                     /locus_tag="pd19_p04"
     gene            complement(2238..2411)
                     /locus_tag="pd19_p05"
     CDS             complement(2238..2411)
                     /note="Putative SOS response-associated peptidase YedK
                     based on COG2135 (e-8) and SOS response associated
                     peptidase (SRAP) based on pfam02586"
                     /product="SOS response-associated peptidase"
                     /locus_tag="pd19_p05"
     gene            complement(2408..2506)
                     /locus_tag="pd19_p06"
     CDS             complement(2408..2506)
                     /note="hypothetical protein"
                     /product="hypothetical protein"
                     /locus_tag="pd19_p06"
     gene            complement(2506..3309)
                     /locus_tag="pd19_p07"
                     /locus_tag="IX57_RS02825"
     CDS             complement(2506..3309)
                     /note="Site-specific DNA-adenine methylase based on
                     COG0338, D12 class N6 adenine-specific DNA
                     methyltransferase based on pfam02086, putative Type II
                     N4-cytosine or N6-adenine DNA methyltransferase of unknown
                     recognition sequence based on REBASE, DPPY and FGG motifs"
                     /COG="COG0338"
                     /product="N4-cytosine or N6-adenine DNA methyltransferase"
                     /locus_tag="pd19_p07"
                     /locus_tag="IX57_RS02825"
                     /protein_id="WP_036731591.1"
     gene            3436..4050
                     /locus_tag="pd19_p08"
                     /locus_tag="IX57_RS02830"
     CDS             3436..4050
                     /note="hypothetical protein"
                     /product="hypothetical protein"
                     /locus_tag="pd19_p08"
                     /locus_tag="IX57_RS02830"
                     /protein_id="WP_036731593.1"
     gene            complement(4047..4220)
                     /locus_tag="pd19_p09"
     CDS             complement(4047..4220)
                     /note="hypothetical protein"
                     /product="hypothetical protein"
                     /locus_tag="pd19_p09"
     gene            complement(4223..4399)
                     /locus_tag="pd19_p10"
     CDS             complement(4223..4399)
                     /note="hypothetical protein"
                     /product="hypothetical protein"
                     /locus_tag="pd19_p10"
     gene            complement(4431..5084)
                     /locus_tag="pd19_p11"
                     /locus_tag="IX57_RS17260"
     CDS             complement(4431..5084)
                     /note="Phage repressor protein C, contains Cro/C1-type HTH
                     and peptisase s24 domains based on COG2932 (e-19),
                     Peptidase S24 LexA-like proteins based on cd06529"
                     /COG="COG2932"
                     /product="phage repressor protein"
                     /locus_tag="pd19_p11"
                     /locus_tag="IX57_RS17260"
                     /protein_id="WP_052176219.1"
     gene            5208..5486
                     /locus_tag="pd19_p12"
                     /locus_tag="IX57_RS02840"
     CDS             5208..5486
                     /note="hypothetical protein"
                     /product="hypothetical protein"
                     /locus_tag="pd19_p12"
                     /locus_tag="IX57_RS02840"
                     /protein_id="WP_036731595.1"
     gene            5486..5710
                     /locus_tag="pd19_p13"
                     /locus_tag="IX57_RS02845"
     CDS             5486..5710
                     /note="hypothetical protein"
                     /product="hypothetical protein"
                     /locus_tag="pd19_p13"
                     /locus_tag="IX57_RS02845"
                     /protein_id="WP_036731596.1"
     gene            5716..6333
                     /locus_tag="pd19_p14"
                     /locus_tag="IX57_RS02850"
     CDS             5716..6333
                     /note="hypothetical protein"
                     /product="hypothetical protein"
                     /locus_tag="pd19_p14"
                     /locus_tag="IX57_RS02850"
                     /protein_id="WP_036731598.1"
     gene            6330..6617
                     /locus_tag="pd19_p15"
     CDS             6330..6617
                     /note="hypothetical protein"
                     /product="hypothetical protein"
                     /locus_tag="pd19_p15"
     gene            6645..7568
                     /locus_tag="pd19_p16"
                     /locus_tag="IX57_RS02860"
     CDS             6645..7568
                     /note="Chromosome segregation protein Spo0J, contains
                     ParB-like nuclease domain based on COG1475, ParB based on
                     cd16409, smart00470, pfam02195"
                     /COG="COG1475"
                     /product="chromosome partitioning protein ParB"
                     /locus_tag="pd19_p16"
                     /locus_tag="IX57_RS02860"
                     /protein_id="WP_052176221.1"
     gene            7565..9673
                     /locus_tag="pd19_p17"
                     /locus_tag="IX57_RS02865"
     CDS             7565..9673
                     /note="Bacteriophage Mu transposase based on pfam02316,
                     pfam09299, pfam02914, pfam09039"
                     /product="Mu-phage transposase"
                     /locus_tag="pd19_p17"
                     /locus_tag="IX57_RS02865"
                     /protein_id="WP_036731602.1"
     gene            9721..10476
                     /locus_tag="pd19_p18"
                     /locus_tag="IX57_RS02870"
     CDS             9721..10476
                     /note="Cdc6-related protein, AAA superfamily ATPase based
                     on COG1474, AAA domain based on pfam13401"
                     /COG="COG1474"
                     /product="bacteriophage DNA transposition protein "
                     /locus_tag="pd19_p18"
                     /locus_tag="IX57_RS02870"
                     /protein_id="WP_052176222.1"
     gene            10473..11042
                     /locus_tag="pd19_p19"
                     /locus_tag="IX57_RS17265"
     CDS             10473..11042
                     /note="Crp-like helix-turn-helix domain based on pfam13545
                     (e-3)"
                     /product="hypothetical protein"
                     /locus_tag="pd19_p19"
                     /locus_tag="IX57_RS17265"
                     /protein_id="WP_052176224.1"
     gene            11039..11416
                     /locus_tag="pd19_p20"
                     /locus_tag="IX57_RS02880"
     CDS             11039..11416
                     /note="hypothetical protein, several BLAST hits to
                     transcriptional regulator proteins"
                     /product="hypothetical protein"
                     /locus_tag="pd19_p20"
                     /locus_tag="IX57_RS02880"
                     /protein_id="WP_036701202.1"
     gene            11413..11697
                     /locus_tag="pd19_p21"
                     /locus_tag="IX57_RS02885"
     CDS             11413..11697
                     /note="hypothetical protein"
                     /product="hypothetical protein"
                     /locus_tag="pd19_p21"
                     /locus_tag="IX57_RS02885"
                     /protein_id="WP_036701205.1"
     gene            11712..12242
                     /locus_tag="pd19_p22"
                     /locus_tag="IX57_RS02890"
     CDS             11712..12242
                     /note="Mu-like prophage host-nuclease inhibitor protein
                     Gam based on COG4396 and pfam07352"
                     /COG="COG4396"
                     /product="Mu-like prophage host-nuclease inhibitor protein
                     Gam"
                     /locus_tag="pd19_p22"
                     /locus_tag="IX57_RS02890"
                     /protein_id="WP_052171712.1"
     gene            12242..12427
                     /locus_tag="pd19_p23"
                     /locus_tag="IX57_RS02895"
     CDS             12242..12427
                     /note="hypothetical protein"
                     /product="hypothetical protein"
                     /locus_tag="pd19_p23"
                     /locus_tag="IX57_RS02895"
                     /protein_id="WP_036731606.1"
     gene            12427..12864
                     /locus_tag="pd19_p24"
                     /locus_tag="IX57_RS02900"
     CDS             12427..12864
                     /note="Mu-like prophage protein gp16 based on COG4382
                     (e-03) and many BLAST hits, Protein of unknown function
                     (DUF1018) based on pfam06252 (e-19)"
                     /product="Mu-like regulatory protein GemA"
                     /locus_tag="pd19_p24"
                     /locus_tag="IX57_RS02900"
                     /protein_id="WP_036701212.1"
     gene            12864..13265
                     /locus_tag="pd19_p25"
                     /locus_tag="IX57_RS02905"
     CDS             12864..13265
                     /note="hypothetical protein"
                     /product="hypothetical protein"
                     /locus_tag="pd19_p25"
                     /locus_tag="IX57_RS02905"
                     /protein_id="WP_036701214.1"
     gene            13338..14189
                     /locus_tag="pd19_p26"
                     /locus_tag="IX57_RS02910"
     CDS             13338..14189
                     /note="N-acetyl-anhydromuramyl-L-alanine amidase AmpD
                     based on COG3023, pfam01510 and PRK11789"
                     /COG="COG3023"
                     /product="N-acetylmuramoyl-L-alanine amidase"
                     /locus_tag="pd19_p26"
                     /locus_tag="IX57_RS02910"
                     /protein_id="WP_036731608.1"
     gene            14214..14546
                     /locus_tag="pd19_p27"
                     /locus_tag="IX57_RS02915"
     CDS             14214..>14546
                     /note="hypothetical protein"
                     /product="hypothetical protein"
                     /locus_tag="pd19_p27"
                     /locus_tag="IX57_RS02915"
     gene            14546..14890
                     /locus_tag="pd19_p28"
     CDS             14546..14890
                     /note="Protein of unknown function (DUF2730) based on
                     pfam10805"
                     /product="hypothetical protein"
                     /locus_tag="pd19_p28"
     gene            14887..15183
                     /locus_tag="pd19_p29"
                     /locus_tag="IX57_RS02925"
     CDS             14887..15183
                     /note="hypothetical protein"
                     /product="hypothetical protein"
                     /locus_tag="pd19_p29"
                     /locus_tag="IX57_RS02925"
                     /protein_id="WP_036707342.1"
     gene            15183..15722
                     /locus_tag="pd19_p30"
                     /locus_tag="IX57_RS02930"
     CDS             15183..15722
                     /note="Protein of unknown function (DUF3486) based on
                     pfam11985"
                     /product="hypothetical protein"
                     /locus_tag="pd19_p30"
                     /locus_tag="IX57_RS02930"
                     /protein_id="WP_036731610.1"
     gene            15722..15937
                     /locus_tag="pd19_p31"
                     /locus_tag="IX57_RS02935"
     CDS             15722..15937
                     /note="hypothetical protein"
                     /product="hypothetical protein"
                     /locus_tag="pd19_p31"
                     /locus_tag="IX57_RS02935"
                     /protein_id="WP_036731612.1"
     gene            15934..17223
                     /locus_tag="pd19_p32"
                     /locus_tag="IX57_RS02940"
     CDS             15934..>17223
                     /note="Mu-like prophage FluMu protein gp28 based on
                     COG4373 (e-56), Terminase-like family based on pfam03237
                     (e-44), large terminase protein based on PHA02533"
                     /COG="COG4373"
                     /product="Mu-like phage large terminase protein"
                     /locus_tag="pd19_p32"
                     /locus_tag="IX57_RS02940"
     gene            17340..18941
                     /locus_tag="pd19_p33"
                     /locus_tag="IX57_RS02945"
     CDS             17340..18941
                     /note="Mu-like prophage protein gp29 based on COG4383
                     (e-80),  Protein of unknown function (DUF935) based on
                     pfam06074 (e-168), envelope glycoprotein I based on
                     PHA03291 (e-3)"
                     /COG="COG4383"
                     /product="Mu-like phage portal protein"
                     /locus_tag="pd19_p33"
                     /locus_tag="IX57_RS02945"
                     /protein_id="WP_036731614.1"
     gene            18938..20260
                     /locus_tag="pd19_p34"
                     /locus_tag="IX57_RS17270"
     CDS             18938..20260
                     /note="Uncharacterized conserved protein, contains phage
                     Mu gpF-like domain based on COG2369 (e-14), Phage Mu
                     protein F like protein based on pfam04233 (e-13), phage
                     putative head morphogenesis protein, SPP1 gp7 family based
                     on TIGR01641"
                     /COG="COG2369"
                     /product="putative Mu-like phage morphogenesis protein
                     gpF"
                     /locus_tag="pd19_p34"
                     /locus_tag="IX57_RS17270"
                     /protein_id="WP_052176226.1"
     gene            20466..21488
                     /locus_tag="pd19_p35"
                     /locus_tag="IX57_RS02955"
     CDS             20466..21488
                     /note="Mu-like prophage I protein based on pfam10123 and
                     COG4388, putative protease"
                     /COG="COG4388"
                     /product="putative Mu-like phage protease gpI"
                     /locus_tag="pd19_p35"
                     /locus_tag="IX57_RS02955"
                     /protein_id="WP_036731616.1"
     gene            21488..21877
                     /locus_tag="pd19_p36"
                     /locus_tag="IX57_RS02960"
     CDS             21488..21877
                     /note="hypothetical protein"
                     /product="hypothetical protein"
                     /locus_tag="pd19_p36"
                     /locus_tag="IX57_RS02960"
                     /protein_id="WP_052171716.1"
     gene            21889..22782
                     /locus_tag="pd19_p37"
     CDS             21889..22782
                     /note="Mu-like prophage major head subunit gpT based on
                     pfam10124 and COG4397"
                     /COG="COG4397"
                     /product="Mu-like prophage major head subunit gpT"
                     /locus_tag="pd19_p37"
                     /protein_id="WP_036731618"
     gene            22779..23252
                     /locus_tag="pd19_p38"
                     /locus_tag="IX57_RS02970"
     CDS             22779..23252
                     /note="hypothetical protein"
                     /product="hypothetical protein"
                     /locus_tag="pd19_p38"
                     /locus_tag="IX57_RS02970"
                     /protein_id="WP_036731620.1"
     gene            23252..23680
                     /locus_tag="pd19_p39"
                     /locus_tag="IX57_RS02975"
     CDS             23252..23680
                     /note="Mu-like prophage protein gp36 based on COG4387 and
                     Protein of unknown function (DUF1320) based on pfam07030"
                     /COG="COG4387"
                     /product="Mu-like prophage protein gp36"
                     /locus_tag="pd19_p39"
                     /locus_tag="IX57_RS02975"
                     /protein_id="WP_052176227.1"
     gene            23680..24171
                     /locus_tag="pd19_p40"
                     /locus_tag="IX57_RS02980"
     CDS             23680..24171
                     /note="Mu-like prophage protein gpG based on COG5005 and
                     Phage virion morphogenesis family; Protein S of phage P2
                     is thought to be involved in tail completion and stable
                     head joining based on pfam05069"
                     /COG="COG5005"
                     /product="Mu-like phage protein gpG"
                     /locus_tag="pd19_p40"
                     /locus_tag="IX57_RS02980"
                     /protein_id="WP_052171715.1"
     gene            24161..24613
                     /locus_tag="pd19_p41"
                     /locus_tag="IX57_RS02985"
     CDS             24161..24613
                     /note="hypothetical protein"
                     /product="hypothetical protein"
                     /locus_tag="pd19_p41"
                     /locus_tag="IX57_RS02985"
                     /protein_id="WP_036731622.1"
     gene            24610..25539
                     /locus_tag="pd19_p42"
                     /locus_tag="IX57_RS02990"
     CDS             24610..25539
                     /note="hypothetical protein"
                     /product="hypothetical protein"
                     /locus_tag="pd19_p42"
                     /locus_tag="IX57_RS02990"
                     /protein_id="WP_036731623.1"
     gene            25539..25820
                     /locus_tag="pd19_p43"
                     /locus_tag="IX57_RS02995"
     CDS             25539..25820
                     /note="hypothetical protein"
                     /product="hypothetical protein"
                     /locus_tag="pd19_p43"
                     /locus_tag="IX57_RS02995"
                     /protein_id="WP_036731626.1"
     gene            25820..26179
                     /locus_tag="pd19_p44"
                     /locus_tag="IX57_RS03000"
     CDS             25820..26179
                     /note="hypothetical protein"
                     /product="hypothetical protein"
                     /locus_tag="pd19_p44"
                     /locus_tag="IX57_RS03000"
                     /protein_id="WP_036731628.1"
     gene            26176..26538
                     /locus_tag="pd19_p45"
                     /locus_tag="IX57_RS03005"
     CDS             26176..26538
                     /note="hypothetical protein"
                     /product="hypothetical protein"
                     /locus_tag="pd19_p45"
                     /locus_tag="IX57_RS03005"
                     /protein_id="WP_036731630.1"
     gene            26541..29774
                     /locus_tag="pd19_p46"
                     /locus_tag="IX57_RS03010"
     CDS             26541..29774
                     /note="Lambda phage tail tape-measure protein
                     (Tape_meas_lam_C) based on pfam09718 (e-9) and TIGR01541
                     (e-3)"
                     /product="putative Mu-like phage tail-tape measure
                     protein"
                     /locus_tag="pd19_p46"
                     /locus_tag="IX57_RS03010"
                     /protein_id="WP_036731632.1"
     gene            29771..30196
                     /locus_tag="pd19_p47"
                     /locus_tag="IX57_RS03015"
     CDS             29771..30196
                     /note="hypothetical protein"
                     /product="hypothetical protein"
                     /locus_tag="pd19_p47"
                     /locus_tag="IX57_RS03015"
                     /protein_id="WP_036731634.1"
     gene            30255..30779
                     /locus_tag="pd19_p48"
                     /locus_tag="IX57_RS03020"
     CDS             30255..30779
                     /note="hypothetical protein"
                     /product="hypothetical protein"
                     /locus_tag="pd19_p48"
                     /locus_tag="IX57_RS03020"
                     /protein_id="WP_036731636.1"
     gene            30776..31183
                     /locus_tag="pd19_p49"
                     /locus_tag="IX57_RS03025"
     CDS             30776..31183
                     /note="Cell wall-associated hydrolase, NlpC family based
                     on COG0791, pfam00877 and TIGR02219"
                     /product="Mu-like phage N1pC/P60 family peptidase"
                     /locus_tag="pd19_p49"
                     /locus_tag="IX57_RS03025"
                     /protein_id="WP_036701261.1"
     gene            31180..34509
                     /locus_tag="pd19_p50"
                     /locus_tag="IX57_RS03030"
     CDS             31180..34509
                     /note="Phage-related protein, tail component based on
                     COG4733 (e-15), putative phage tail protein based on
                     pfam13550 (e-3)"
                     /COG="COG4733"
                     /product="Mu-like prophage tail protein"
                     /locus_tag="pd19_p50"
                     /locus_tag="IX57_RS03030"
                     /protein_id="WP_036731638.1"
     gene            34517..37360
                     /locus_tag="pd19_p51"
                     /locus_tag="IX57_RS03035"
     CDS             34517..37360
                     /note="putative Mu-like phage tail protein"
                     /product="putative Mu-like phage tail protein"
                     /locus_tag="pd19_p51"
                     /locus_tag="IX57_RS03035"
                     /protein_id="WP_036731640.1"
     gene            37371..38096
                     /locus_tag="pd19_p52"
                     /locus_tag="IX57_RS03040"
     CDS             37371..38096
                     /note="hypothetical protein"
                     /product="hypothetical protein"
                     /locus_tag="pd19_p52"
                     /locus_tag="IX57_RS03040"
                     /protein_id="WP_036731642.1"
     gene            38110..38865
                     /locus_tag="pd19_p53"
     CDS             38110..38865
                     /note="Acetyl esterase/lipase based on COG0657 (e-4)"
                     /product="hypothetical protein"
                     /locus_tag="pd19_p53"
     tRNA            complement(39113..39187)
                     /locus_tag="IX57_RS03045"
                     /old_locus_tag="IX57_03140"
                     /product="tRNA-Gln"
                     /inference="COORDINATES: profile:tRNAscan-SE:1.23"
                     /anticodon=(pos:complement(39154..39156),aa:Gln,seq:ttg)
BASE COUNT     6413 a  13290 c  13797 g   6002 t
ORIGIN
        1 ggtcttccag cgcaacatca tgggctcggg cgtgatcccg cagatcagcg tcatcatggg
       61 cccctgcgcg ggcggcgcgg tctattcgcc ggcgatgacc gacttcatct tcatggtgaa
      121 ggacacctcc tacatgttcg tgaccggccc ggacgtggtc aagacggtga ccaacgaggt
      181 ggtgacggcc gagcagctcg gcggggcctc gacccacacc aagaaatcct cggtcgcgga
      241 cggggcgttc gacaacgacg tcgaggcgct gaccgagatc cgccggctct tcgacgtcct
      301 gccgctgtcg aaccgcgaca aggccccgac ccggccgttc ttcgacgacc cggcgcgcat
      361 cgaggcctcg ctcgacacgc tgatccccga caacccgaac cagcgcgccc cggtataggc
      421 agcgagcagc ggcagccagt agagaccgtc gcggataatc tccgtcccgg gctccagccg
      481 ccgcgacggc gagcgtgacc ccgtccagac cggcgaacga aagaggcgcc ggaggtcctc
      541 ctggctgaat ggcaggacgg catcgcgggc gtcccgcgcg tcgacctcgc ggaggttggt
      601 aagatcaagc cgatcgctga cctctatctc ctgcagccgc gcgtgcttga ggatctggcc
      661 gcggaagccg aggttgcggt tcacggtcgc cggcgacagt ccctgcgact ttccgacccg
      721 gctagcgttc gcgatgatct ggccgagcgt catgctccgc tcgacggcgc tttgcgatag
      781 agcggcggca gctgcgccat agcctcgatg aagcgggcaa ggcgcgcttg ggtgacctcg
      841 cgaacatcgc ggatgccggc ggcctcgctg aagagcctgg cggtcgcccc gatctggtgg
      901 gcggtgcggt cggccacgcg gccgcgggtc tgcttgcgcc ctgccatgct gcgcgccaca
      961 gcaacgagat cgggattgta ggcgggcagg tcctgaagga caggtccctt caggatccta
     1021 cggtcctttg ggtcgggttc ggcagagacc tttacgggac agatcccttt ccgcgaaaag
     1081 gatccatgaa cggatgcggc cggatatcgg tcctggtcag agttggacct atggttgagg
     1141 ccacgagccg cggtaccgac ctcagaaacg gcagagagca aattttcgac cgcctcggcg
     1201 gccaggtcgg actcctgggc tgcgagcttg tcggtcgcca tcggcgccgc gctccgcccc
     1261 cacatcggca agcgtcgcgc ctcccgcagc ataagctcac ttggcggctc gcccagaagc
     1321 ccggtcagcc gccgcgtcaa cgtcgccgtg acggccggcg tttcctcgac cgtgcgctga
     1381 agatcgaggc accggccaac gtgttcgatc agcggtgcgt cgtagccgtc aaccgccagc
     1441 cgctgccgtg ccgtgtccgt cagctgggca cctatgccac catcggccaa caaccgcagc
     1501 gccagcccgt gggccatgtc ctcgcggcgc tcggtggctt cgtcatccgt aggccgcccg
     1561 actctcaccg cgcaataggc gccggccggc tcgagttcgt cgcgcaccac cccgtccagc
     1621 agggactttg cctcggcggg ggtgagccgt cgttctatca tgtcgtcgaa ttccgcggac
     1681 gatcgcagcg tgaaaatggt ggcgatccgt cgggccgcgc ggggggcggt cgtgcacagg
     1741 atgacctgga gcgacccggc ccctgccacc gtcggaatgc gggggcgcaa gacataggtc
     1801 gcctgctggc gggtgacgtt gttaggtgac acctgatctt gcagagacct gcgaagagcc
     1861 gcggagatca gcgaagagct gcgaagggcc aggaaaagcg ggcccgagag gggttgatgg
     1921 gagcctctag cggaccagcg gtgaagtttg cagaaagtgg cgatctcggc tggtttcgac
     1981 ctctgaaccg gcacgggtta ggccgaagcg gaagcgcgag agaaccgcgt gaaaacccct
     2041 tcaatgctgg ttcaatcggg gtagtagccg gtgccaggcg ctccggaact gacgctccaa
     2101 tgccatccta agtgggacgc tgcccgccca cttagggatc gagcgtccca cttagcgatt
     2161 tatgcagcaa ttacagcggg ctgaccagca taagtgtgcg gcaggcgctt ggactaagtg
     2221 ggacgcgatt tccaggctca tacagggctt tcgacaagcg aaagcgcccc gtcaggcagc
     2281 ggcctctgaa ggtggactgc aagttcaaat ggctgcgtca tccacacctc ccactcctct
     2341 tgggcggtga gaatgacagg cattgcctta gggtgaacgg cggcaacctc ggcatttggc
     2401 gggcaggtca ggaaggcgaa caggtcgtct gtggtctggc cactcgcagc cggacaggga
     2461 acgctccctc atcgatcttg gcctgtgcag tgctgcgacg aaccatcagc ggaaattgct
     2521 gatcagcagc tcggcgcgcg accctgccgg ctccttgcgg gcgccgccaa tcgtgtaggt
     2581 cgtgcggacc tcttcgaggg caaaggcccc gaacagctcg cggacctccg gcacgtcgtt
     2641 gagcgagagc agaaaccggc cacggatacc cgcgagaacg gcggcgagcc gctggaagtc
     2701 gtcgcggcag aacagctgac gcccgtaatc cgcctcgcag ccccagtagg gcggatcgag
     2761 gtaaaacagg gtgtcggggc tgtcataacg ggggatgaac gctgaccagt cgaggcactc
     2821 gatcaccacg ccggccaggc ggctgtgcag atcttcgagc atcggctcaa gggtggtgag
     2881 gttaaagcgg ccaggccttt cgcgggtgac cccaaaattc cggccgctga cctttccgcc
     2941 gaaggcggtc cgctgaaggt acaggaacct cccagcccgc tcgaggtcag tgagggtgtc
     3001 tgggtccacc gccaccaggc gctcgaactc ggctcgggtg gtgagctgga agcgcagggt
     3061 ttcgagaaac tgcgggtaat ggcgctggag gatgcggaac aggttggcga tgtctctcgc
     3121 acggtcgttg atcacctcgg cccgcggccg ggcggagcgg cgcaggaaga tgccccccat
     3181 gccgacgaag ggctcggcgt aggtgatgca gggggaggcg tcgaggatcg cgcagatgcg
     3241 gcgtgcgagg ttgcgcttgc cgcccagcca aggcgctacc ggagaggttg aggtgatcgg
     3301 tgtaagcatg gcggtacccg tagttcccga cgcgcattgt agaacaaaaa gtgaacatcg
     3361 cgcaattgca cgccggctac ggattctcaa tcttgtcaac ctgtggcaaa ttgcggcggc
     3421 tagcaggagg aacgcatgct cgcgcccgag acgtttacca cgctgcccta tgatttctta
     3481 tggttgttcg cgacaggcta tgtcgcctat cgcatcgcct tcgtcggcag gaacagccat
     3541 cacaagacct tcgacgagac ttttctggtc gttgtctttg ccacgctggc gaggcttatt
     3601 tccgcgctgc tcgcgacgct ggcgggaaca tactccttat ccggatctgt gttggcgacc
     3661 ctcggcacgc tttgcctcgc aatcgtctgg cgtcgctggc tctcgtgttg gctgcgcaaa
     3721 accctgagag aggcaaagct ggtcgatcac gatggccacg ccgatgtctg gcggtcgatg
     3781 ctggccgagg acctgcgtgg ccccacacag ctcgtcgtgg tgctgaagtc cggcaagtct
     3841 tacctttgcg acgatctcgc ccgttttaat gacgcaccac tagggccctg tctctggggc
     3901 gaagatggct cagtcgcgat gtacattacc gcactgcgca aacagggcga ggcttggcag
     3961 gattgcaatc ccgaaggcga gaacggcttc gaactgtctt tcttcaaggc cgcagatatc
     4021 gagcggatcg atataacccg cagggcctag tccttctcct tgggcttcgc cggcgccgta
     4081 gccaactgcc gcacgacgac tgtttcggct gacggcctca tggagaagtc tccggtgggc
     4141 cgatgcgagg gagtgctgac ctgctcgccg tttggctgct tgctgccgag ctggcgttcc
     4201 gtgcggtcgc tgtccgccat ggtcagtcct tcggttgcgg tttagatggg gcggtagaac
     4261 ctgtcgaggg cttcgacggc gcgggacgct ggctatcgcc gacccggatt cggctcataa
     4321 tatcagtcct taggttgagg cttggtcgct gctggagcga ccggcgacct gtcagcgatt
     4381 gggcgctggc tcttatcaat ctgtccgcac ttatccttat cgctcatgct tcactccctc
     4441 accgtgtgcc cccaccagac cacccgaccg atgatctcgg cgcgcttgag gcggtcgccg
     4501 gtcaggactt cgaccgggaa ttcgttgttg tcggacagca gctgcatctg gccggtctcg
     4561 ggtcgctcca cgcgcttgat cctcggtccg tcggctgtgt tcacggcata gatcgggggc
     4621 aggcgccgat cctcggggcc gcgtttgcgc accgcgacct cgcgcgagcc ggtgtcgatc
     4681 aacaccatgt cgtcgtcgtg cagggtgggt gccatgctgt cgccgcggac ccgggcgatc
     4741 cgcgccttgt cggccgcgat gcccatgcgg tcgagccagt cgcgacggaa cgcgaggtgg
     4801 ccgatcactg cctcggtgtc gttttgcgcc gaataccccg cggcgaggaa cgcgtcgtgg
     4861 atcgggatgc tggcaaagtc gtcggcgacg tggagtgcgt cggcggtcag cgcagcaagg
     4921 cggtcggacg gcgttttccc agtcaagatg aaagacacat ccgcgccgtg ttgggctatt
     4981 gccgcaagat agtcagcggt tggggcctta cccttctcgt aaaggatctg agaaccctta
     5041 gagacgcctc ctcgctcagc gaacgcaggc tgtgacaggc ccagccgttc gcgttccgca
     5101 agaatgcggc gcccgcggtc aaaatcttgg accttagttg ttgacgagtt caagattttg
     5161 aaccatatct tgccttgtaa cggcgcggag acgccttgcg aggcaagatg gcagaaaaat
     5221 ccttcccctt ccagccgggc gtgatgctcc acgaggcaat cgtgggcgcg ttccgggcca
     5281 ccggtggcag cttcgaggtc tggtgcgccg aaaacggcgt cgccccgagc atcgcgagaa
     5341 atgcgacgtt cggtgtcgcc aagggcccca aagggcgcgc cctgctggcc aagctgatca
     5401 ccgcggcagg ccccgaggtc gtccgcgcgg gctatctggc ccgcttcaag acccatgctg
     5461 aagacctccg gaagggggtt gcgtgatggc tacgtctgca gctgagcgcc atcgccggct
     5521 cgcggagatc atcacggccc aggacgagct ggccgcggcc ttcatgcggc tggactggat
     5581 ggtgcgcgac ctgatgcgcg ccgagttctg cgagccgccc gacctcgccc gccggtcggc
     5641 cgccgccggt gccgaggatg cgtctgttcc agcggccatc accacccttt caagagaggt
     5701 tgaagcgtga gccccatgca actcgagacc gcggccgatc gcgccgcgcg ggtcgcccgc
     5761 cagcgccgcc aggctctgac cggcgcgcag cagatcgact gcgacgacgc cccggtctcg
     5821 tccatcgaga ccatggccga ggtgagagcg cgattggcgc gccgccttga ccccgtctac
     5881 gcggcgcggg cggccgtcga ggcactgccc gagcggcagc gtgtcgagct gatcggcgag
     5941 ctgctctgct cgctcggcgg agcgcgggcc aaggatcacc tcgcgcggac ccggaacctg
     6001 atcacgagcc agctccacag gctgatcacg tccgaatacg atgccgaggt cgcggcgcgg
     6061 cccggcctga tggcccccga gatcgcgcgg cccgaggggc cggcaccggc atccagccca
     6121 tccctcaccc ggcgctcccc cgccggggac agggccgacc tcggggcggc ggtagctgcc
     6181 actccccgcc ccgaggcgcg ggtttcaccc ggacggcgca tgctgcgcgc cgcgcgggcg
     6241 ctcgacgaca gctggatcgg cgacgcattg ggcgccgtct gcctctttgc gggcggctac
     6301 ctgctgttcg tggttgcggg ggtgctgtcg tgagcggatt ttcggtccgg cgcgaggacg
     6361 gcacctacaa ggtgctcgac ccctcgggat acgtcgcggc gcggtacgca caccgcgatc
     6421 gcgcagaggc caaggccgat gcgctgaccc gtgccccgca tgatcgcgcc aaggaacgcc
     6481 cctgcatgtg ctgccgccgg gttttccgca gcgaaggcat ccacaaccgc ctgtgcacag
     6541 agtgccgccg ccagacggcc gaccatgatg cctgggggcc ttctcccggc aaagcccgct
     6601 tcgggcggcg cagctgacat tcaacgagac cacgcgagac gatcatgccc gagccgaccc
     6661 tgatccagag caagaccacc cttccggtcg cggagatccg cgccgatcgt cgcctgcgcc
     6721 ccgtcagcga ggccggggtc gaggcgatcc tcgcctcggt gggcgagctg ggccagatcg
     6781 tgacgccgct gacggtgcgg cagcggcagg tgcagggcag cgggctggtc tacgagcttc
     6841 tggatggcgc gcaccggctc gaggcggcgc gacggctcgg tcacggcgaa gtcccggtgc
     6901 gggtgttcga atgcacgggc gaccaggcgg cgctgatgga gatcgacggc aacctggcgg
     6961 gcgcggagct gaatgcgctc gacacggcgg tgttcctggc gacgcggaag gcggtctacg
     7021 agcggctgca cccggagacg agggcgggtg tcgccggcgg ccttgcgcgt caaggttcag
     7081 cggcggacat gatgtccgtt gctagttttg taggcagcac cgccgagaag ttcggcctgt
     7141 ccgagcgcca tgtccggcgg atgaccgcgg cgggcgcccg gctcggaccc gacgaggtgc
     7201 agcagctgcg gctggcgccg cgtccggtca cgctggccga tctgcaggcg atcagcgcca
     7261 tcggcgaggc gcccgagcgc tacgaggtgg tgcgtcagct ggcgaccggc gaggccaaaa
     7321 gcgcggcggc ggcccgcaag gcatggttcc accgcgagaa cccgccggct cccgtgtccc
     7381 ccgaggatgc cgagttcgcg gcgctgcatg accggtgggc acgaaccagc aaggctgccc
     7441 gccgtcgctt cgtcgcagcg aacttcgacg aactggctgt cctggtcgcc gaggaaagcg
     7501 tgaggcacgg cgacaaggcg ttcttcctga accgtgcgct gccgtttgac gggggtgccg
     7561 gagaatgagc cgcagcggac ccccgcagga gtggtggacg gcggcagagt tggcggcgtc
     7621 cggcctgccc gacctgccga ccaccaaacg ccgggtcaac gacatggcgc tgcggctggg
     7681 ctgggccaat gcgcccggca agtccagaaa gcgggccgcg cgaggcggcg gcctggagta
     7741 ccactggtcg gtgctgcccg cgcgggcgcg ggtgcgtttg gccatcactg gcgccgaaga
     7801 ggtcgtgaaa cctgtccgcg cgcgggacga agtctgggcg gagttcgagc agctgggcga
     7861 acaggccgcc gcgcgggcgc ggcagcggct tgaggtggtt caggtcgtcg aggcgctggt
     7921 ccgcagcgga agtcgtcggg atgcagccgt gcgcgacatc gccaagcgcc acgacgtatc
     7981 tgcgcgatcg atctggaact ggctggacat ggtgcggggc atcccgcccg aggactggct
     8041 ggcctatctg gctccgcgtc accgccgcgg tccgaccggc gggacggtga tcgtcgatcc
     8101 cgatttcggt gaccgcctga aatccgacta tctgcgcctc gcgcagccga gcttcacctc
     8161 gtgctacgag cggacccggc gctgggccgc gaaggagggc gtgccggtgc cggcgctcca
     8221 cacggcgcga cgctggtacc agcggaccac ctcgacggcg atggaggttc tggcgcgcaa
     8281 gggcgttgac gcgctcaagc ggctctatcc tgcccagatc cgggatcgct cggggctcca
     8341 cgccctcgag gcgatctgcg gcgactatca ccgcttcgac gtgttcgtgc gcatgcagac
     8401 gcccgacggc gagcaggtgg tccgtccgca gatggtcgcc ttccaggatc tgttctcggg
     8461 caagatcctc gcctggcggc tcagccacag cgccaacagc cagaccgttc agctctgcct
     8521 gggcgacctg atcgagcact ggggcatccc aaaacatgcg ctgctcgaca acgggcgcga
     8581 gttcgcggcc aagaccatca ccggcggcac cccgacccgg ttccggttca aggtgaccga
     8641 agaggacatc cccgggctgc tcaccacgct cggctgcgag gtccattggg ccaccccgta
     8701 cagcggccag tcaaagccca ttgaacgggc gttccgcgac ctctgcgacc gggtcgccaa
     8761 gcaccccgcc tgtgagggcg cctacaccgg caacagcccg gacgcgaagc ccgagaacta
     8821 cgccagccgc gcgctcgagt tcgaggagtt ccgggcgctc gtcgatgcag agatcgctgc
     8881 gcacaacgcc cggccggacc gccggaccga ggtggccttc ggccggtcct tcgacgacgt
     8941 gtttgccgag agctatgccc gcgcgccgat ccgcaaggcc acggcagagc agcggcggct
     9001 gtggctgatg ggcgcgcggg gcgtctcggt cagtcgcacc aacggccgca tcagcttcat
     9061 gggcaacgcc tatttcgacg agtggctgca cgagcacctg ggcgcgaccg tggtggcgcg
     9121 gttcgacgca gatgcgctgt gggacgggct gcacatctac gccctgtccg gcgcctacct
     9181 cggtttcgcg ccgtgccagg agaaggtcgg gttcttcagc gccgagggcg cgaaggagat
     9241 caagcgggcc cggaccaact tcacgaaggc gacgcgggcg cagctggagg ctcatcgccg
     9301 cctgaacgcc gccgaggtcg ctgccggcgc gatgggggcg atgcccccgg cgccggcgcc
     9361 gccgccggcc cgggtggtgg agatgccggc cccccacaag cgcgctgcgc gcgtcagccg
     9421 ggtagcggca gaggacgatc ggcccgtgga ggaggtggtg acctctctca cgcgccaccg
     9481 ctcggcgcgc ggcgcgcgtg tcgaggacga gcgtgacctg ttcgcacggg cgctggagtt
     9541 cgaggcgtcg ctcgcccgcg gcgaggcact gaccgcagac caggcgcgct ggctgcgcgg
     9601 ctaccagacg catcccgact accgggcgca gaagctgctc gccgagcaac ttgggcaggg
     9661 actgcgggga taaggcggcg cggctgattt cacaggccaa ccgcgccgat cgactgaacg
     9721 atggaggcaa ggatgacaga gcagagagaa gaaaaaaaga ccttggcgcc gcttcgcaac
     9781 gtgagccgga tgctggcgct gatcgacagg ttgcagaacc ggggcgacgg tgtccccggg
     9841 atgggctgct tctacggctt ctcgggcctc gggaagtcca tggcctcgtc gttcgcggtg
     9901 aactccacgc gcgcggtcca cgtccagatg aagagcgtct ggacgcacaa gcggctctgc
     9961 gaggcgatcc tcgacgagct cggcttgccc gcccgcggca ccgccgcaga catggtcgac
    10021 cggatcgccg aggcactcgc ggccgacagc ctgccgctgc tgatcgacga ggcggatttc
    10081 ttggtcaaga aggggatgat cgagatcgtc cgcgacctct acgagatgtc cgaggttccg
    10141 gtcatcctca tcggagagga gctgctgccg cagaagctga agcggtggga gcgggtccat
    10201 gggcgcatca ggtcgtgggt ctcggcggag ttggccgacg acagggactt cgagctcctg
    10261 cgcacgatcc gggctccggg catcgacatc gagccggaac tggtcaaggc gatcaaggtc
    10321 aacagcaacg ggagcgccag gcggctggtg gtcaacctcg acgaggtcga cgagatcagc
    10381 cgtcgcatcg gacgcgaccg cgtcggcatg gccgactggg gcaacatgcc gttctacact
    10441 ggcgacgcgc cgcttgcccg ggggtacgcg gcatgagcgg gcagggcgca aagaagactg
    10501 cgctggccga cgagcagcgg caggcagcat ggctgcaggt cgctgaccgt gacggcttca
    10561 cggcgaccga gctggcgacg gccacgggca tgtcgcccga atgggcccgc aaggtgatcc
    10621 gcgagtggca ggctgagggg ttgatcgccg aggccgggca ggagggccag acgacggtct
    10681 ggaaggccag cgcgccgccg accgacgatc agtcggtcta cgcccgggag agccgtcggc
    10741 ccgaatttgc gatgtggcgc acgatgcgga cgctgcgccg gttcgcggcg gctgacgtcc
    10801 atctgacagc caataccgat gcgacgccgc tgaccgtcgc cgacatccag aagtactgct
    10861 cgacgctcgc ggaagcggga tacctcgcgg tggcttccaa gggccgcccc gggcaccgcg
    10921 ccgccgtcta caccatcaag ggtcgaccgg ggccgttccc gccccggctc gtgcgggtgc
    10981 cggccattta cgaccccaac gagggctcgt tccgcgtcct cgagcgtcgg gtccgcccat
    11041 gagcccggtc gatcacgtcg ccaaggcccg tgccgcctgg ggcgcgaacg tcccgagctg
    11101 ggtgatcgcg cttgcagagg cctgcgcgaa ggcgagccag aaccgcgtgg cccagcggct
    11161 cggcgtgagt gcgtccctcg tctcgtcggt actggccaac aagtaccccg gagacgtcga
    11221 gcgtattgcc gagatctgcc ggggcgagtt cgaacgccag acgatcgcct gcccggtgct
    11281 gggggatatc gccccgctgg cctgccgccg ctggcagctg cgagccgacc ggctccggac
    11341 cggcaacaac cagaacgctc gcatgttccg cgcctgccgc gggtgcggcc gctatcgcaa
    11401 ggaggagatc gaatgatgac cgtcgacgac atgcagcgcg tgctgtcgct gccaggcgat
    11461 cccgagcacc cggagttcgg gccggcggtg atggaggccg gtgcgcgcct cgccatggcc
    11521 gcggccgacg acagagggct gcgcgctgcg ctgcacgagg ctgtgcagct ggtgctggtg
    11581 gggatgtcaa tcgagacaga ccggccgcgc gccaccctgc acatgctgat cgccgagctg
    11641 accgagggtg ccgaggagct gctcgccctg accggccacg cccggcacga cgcttgaccc
    11701 cgaaggagac gatgatggcg aagaaagtga agacgaaggc ggtgccggcc ctgccgatcc
    11761 ctgccgacga caccgaggcg cgcgaggcga tccgcgagat cggcgatcgt cagcgagagg
    11821 cgctgcggtt gcaggccgag atgaatgacc agatcgcggc ccttcaggag cgttacggcg
    11881 ccctcgtcgc ccccatcaac accaggatcg ccgcgctgac cgagggattg cagatgttct
    11941 gcgaggtcaa ccgcgcgcgc ctcaccgggg gcaaggtcaa gtacgccgag ttctcgaccg
    12001 gcaaggtctc ctggcggctg cggccggcca aggtgacgct caagaagatc gaggacgtga
    12061 tcgaggccat ccgcaaggcc ggcctcggcg atcgcttcct gcgcaccaag accgaggtca
    12121 acaaggacgc gatgctcgag gaccgggcga cagccacggc gatcaagggc gtgagcatcg
    12181 gctcggacgg cgaagacttc gtggtcgagc cctacgagac cgacctcagg ggcgcagcct
    12241 gatggagcgg tcgtcgtccg cgaagtggtt ctggcatgag ctggatcgca tcctgcggcc
    12301 ggcgctgcag ggcggatgca gctgggacga ggcgatctcc gccctgcgcg acaaggccga
    12361 ccagctcgag gcgcaacgcg acgtcgggct cgaagcggcc agctaccgca agttcgagcg
    12421 gctgtgatga gcaccgtccg agccatctat gccgggcttc gggccgtcgg gatcgccgac
    12481 gagggcgatc gacgcgacct ctatgagcgc gtgacgggta agcgctctct gcggctcatg
    12541 accagcaacg aacaggaggg cgtggtccag gagctgcggc ggctgggctt ccggccgacc
    12601 gctggacagc gtccccgggc agagcgggct gacgtccgct acctccacgt cctgtggcgg
    12661 ctgctctcgg atgccggtga gacacgccag cctgggcggt ccggcctcaa cgccttcatc
    12721 cgcgcgcgct ttggcgcgtc ctggggcgct gagccgatcg acgtcgacgg cttgcgcgag
    12781 cccgcgcaga tcaacgcggt gacccgtgcg ctcaaggatt ggtgccggcg cgcgggcatc
    12841 cctcatgatc acgggcgaga ctgatgacga ccgctggctg gatcgacgag ctcgaggctg
    12901 atctgggttt gccggcccgg cttcggctcg tcgccaacgc cgggggtcag cgccggccga
    12961 tccctcacat ggcgtcggcc ggcaactcca agctcgcggg tgaggtcggg gcggacgtgg
    13021 ccaggtggct cgcctcccgc ttcgctggcg aggacatcga catcccgaac gacacctcga
    13081 ccgcccggtc ggcaaaatcc gcgcggctcg tcgccgacat cctcgaggcg ggattgaccg
    13141 aaccgacccg cagcgcgaat gatctggcgc gagctcatgg cgtcacccgg cgctgggtcg
    13201 tcatgctgcg cgccgctctt cgcgccgaac gcaccgccgc ggacgaccag ttgccgttgt
    13261 tctgaccgcg ggaactgctt ccccgccgat cccctgatcc ttcgcccgta gggtcgcccg
    13321 gacaaccgga gcgactcatg cgcgtcaaga accagaggat ggagggtgtg ccgtacaagg
    13381 ccgcccgcaa catcggggga gtgatcaccc ccgagatcgt cgtgctgcac gacaccgccg
    13441 ggcggctcga gaagggcaac agcgccgcct acctgcgcga caacaaggcg ggggtcagcg
    13501 tccacttcgt ggtcgagcgt gacggctcga tcgagcagca ggtgccgctg aaccgtcgcg
    13561 cggctcacgc cggcaagagc agcttccacg gccgcagcga ctgcaacgac ttctcgatcg
    13621 gcatcgagat cgtcaacccg ggtaggctgg ccgagaaggg caagtaccag ggtatcagct
    13681 ggtggggcga gaccttcgac atcgacaagg acaacctcgc ctgggtcgag acgaaacccc
    13741 acgggtccgg actgtggatg gcgtacacgc cggagcagat cgaggcggta ctcgacctgc
    13801 tgaccgcgct gttcgccggc gtgccgtcgc tgcgcgacat caccacccac tggtacatct
    13861 cgcccgggcg caaggtcgac acgaacccgc tgttcccgat cgagggcctg cgtgcccggg
    13921 tactgggccg agacgatccc gctgatgcgc tagccgaggc ggggtccgag ctgctgccga
    13981 ccgccaccat gctgcggatc aaggcccccg gcgacacgct gaacatgcgt cgctggccca
    14041 gcttcgagaa caatgtcgtc ggcgccatcc cgcacgggac tgtcctccct gccatccggg
    14101 gtgggacctt cggggatcgg gcctggagcc tcgtccagta cgccggccgc gagggctgga
    14161 tcgtcgacgc ctacaccgag atcgtctgag gagacacagc catgtcggcc gcactgctga
    14221 ccattctgaa cactgtcctg cctgcgatcc tgacgatcgt gggcaccgtg ctggcgacgt
    14281 tcctgatcaa ggtcgccgct gttgcccagg cgcgttgggg catcgagatc gaggccaagg
    14341 accgcgaggc gctgcactcg gcgctgatga gcggtattcg ggctgccctg cagcgcggat
    14401 tgggcccggg cgatgcggtc atcgccgcgc tggcacatgc gcagcgaagc gtgcccgacg
    14461 cgctggcgcg cctgaacccc tccgacaagg tcctgggcaa cattgccgag gcgaagctcg
    14521 aagaggctat cagggcggcc gtcaaatgaa tttccagttc gacctgacca tctcgctggg
    14581 cctcatcttc gcggtagtca gtgcgatcat cggctgggtt cgtctgcagc tgaagcggat
    14641 cgacacgcgc atcgatgtcg ccaacgaccg cctggaccgg cacgaagcgc ggctgtcgat
    14701 ggccgagcag acgctgcaga ccctgcccaa gaaggacgag ctgcaccagg tcaacatgac
    14761 cctcgagcgc atggcaggcg acatgcgcga ggtgcgcgcg ctgatgggcg ggcagcagca
    14821 gatcatgtca cggctggaaa ccgtcgtgac ccgccaggaa gaccatctga tgagcagggc
    14881 cgcaaaatga gctatgctga acatgtcgcc ggccaccgcc ggctcgccat cctgcgccac
    14941 ctggagggca gccccgaata tgtcagcaac gcctcgatcc tccagggcgt gctgatcggt
    15001 ctgggcctgc cctgcacgtc cgaccagctg agtgcggacc tcgcgtggct gcgcgagcag
    15061 gggctggcgc gcttcgaccc cgcggccgag ttcatcgtcg tgaccgccac cgcgcgcggc
    15121 accgaggttg cgcgcgggct cgcgcagcac ccgggcgtcc agcgtccgcg cccgagggtc
    15181 tgatgccgcc cccgaagaag atcgacagcc tcccggccga gatccgggag tggcttcagg
    15241 acaccctgcg cgcacggggg tttgccgatt acgtggcgat caccgaggag ctgaacgaca
    15301 agcttgccga cgccggcaag gtcgtgtcgt tccaccacgc cacggtccac cggttcggcc
    15361 aggagtatca ccagttcgtc cgcactcagg agacggccag cgcctgggcg cagggctgga
    15421 tgctggagaa cggtctggag gaggaggcca agcgccacaa cgtgctgttc cagatggtca
    15481 ccgcgctcgc gttccgggcg atggaggcgc gcatgatgga cgacggcgcg gacatcgatc
    15541 cgaaggacct gcacttcatc ggcaagatgc tgaaggacat catggcatcg gccggcatcc
    15601 gccagaccat gctcgcggcc gagcgcaagc tccaatccga gcgcctcgac gccgcggtcg
    15661 ccgccggcga catcgacgcc gaggccgcgg ccaaggcccg cgcgatcatg gggttcgcgt
    15721 gatggcgagc agcgcgcaga tcgcacacga cttgcggatg caggcgaacg cgctggaggg
    15781 gcgccacctg caggggacga tgttgaccgg cctttgccgg tccctgcggc gcggcgcgga
    15841 cgagatcgag cggctggagg ccgaactgac gtggttgcgc gggttcgccg accaggtgct
    15901 cgcggcggaa gccgccgaac tggaggacgc agcatgagcg tccccttcgc gccggtcgtc
    15961 aatttcctgc cctatcagcg gcgctggatc gccgaccaga gccggttcaa gatcgggatg
    16021 ttcagccgcc agaccggcaa gaccttctcg acgggcggcg agtgcgtcga cgactgcttc
    16081 cgcgcctggg tggacggacg gcgcgcgcgt tgggtgatcc tgtctcgggg ggagcggcag
    16141 gcggccgaga tgatgaccga ggtcatcaag ccgttcacgc aggccttcta tgccgcctac
    16201 aacaccctgt tgaagggggg cgaaccgcgg ttttccgagg gcgaattccg ggccccgcag
    16261 gagagcggcc cggacgcgac ctacaaggcg ctcgaggtca ccttcccgaa cggcagccgg
    16321 atcaccgcgc tgccggcgaa ccctgacacc gcccgcggct tctcggccaa cgtgatcctc
    16381 gacgagttcg ccttccacgc gaagtcccgc gagatctggg ccgcgctctt tcctgtgatc
    16441 tcgcgcggcg gccagaagct gcgggtgatc agtacgccga acggcaaggg caacaagttc
    16501 tacgagctga tgacggccga ggacagtgtc tggtcccggc acgtcgtcga tatctaccag
    16561 gcggtgagcc aggggctcga ccgcgacatc gacatgctcc gccggggcat gtccgacgag
    16621 gacgcatggg cgcaggagta cgagctcaag tggctcgacg aggcctcggc ctggctcgac
    16681 tacgacctga tctcggccgc ggaggcggag gcggcgggcg acccggccgg ctaccagggc
    16741 gggctctgct atgtcggcgt cgacatcgcc gcgcgcaacg acctgttcgt gatctgggtg
    16801 gacgagctgg tgggcgacgt gctctggacg cgcgagatca tcgcccgccg ccggatcagc
    16861 ttcgccgagc aggacgcgct gctcgatgac gtgatgcgcc gctaccgggt cgtgcggctg
    16921 cgcatggacc agaccggcat gggcgaaaag cccgtcgagg acgccaagcg gcgccatggc
    16981 gagctgcggg tcgaaggcgt gctcttcagc gcggccgcca aactcgacat ggcgacggcg
    17041 ctgaaggagg cgctgcagga ccgcaagctg cggttgcccg ccggcgatcc cgtgctgcgg
    17101 gccgatctgc attcggtcaa gagcgtggtc ggtgtcaccg gcacccgccg cctcgtggcc
    17161 gacggcgaca gcgacggcca tgccgaccgg ttctgggccg gcgcactggc cgcatcggcc
    17221 gcgcgcgagg tgcccgcgac ctacgattac accgccgtgc cttcggcgcg ctcgcgtttc
    17281 gcggcaggtc tggacgatga cgacgatgag ccgggaattc ggcgacgggg gatctggtga
    17341 tgctggtgga tcgctatgga cggccgcttc gggcgccgac gaaggacgag ctggagaccg
    17401 agcaggcggt gccgacgctc ggatcggtcc gccagatcgc caccgggcat cctgccgagg
    17461 gcctggaacc gctgcgcctc gcagcgatcc tgcactcagc ggagacgggc gatgccaccg
    17521 cctatctcga actggccgag cagatggaag agaaggacct gcactacgcg gcggtgctgg
    17581 gcgtccggaa gcgcgcgatc cgcagcctcg agctcaaggt cgagccgggt gccgaggacg
    17641 acacgggcgc ccaggaggcg gccgacctgg tgcgcgatgc gttgcacggg cccgccgtcc
    17701 ggaccagtct gatcggcatc ctcgacgcga tcggcaaggg ctactcggtc agcgaattga
    17761 tctgggatcg atccggcccg cgctggacca tcgccgggat cgagcgtgtg gacccgcgct
    17821 ggttcgagtt cgaccagctc accgggcgcc agctgaggct gcgcggcctt gcgggcggcg
    17881 aggagctccg tccgtggaag ttcgtggtgc acttcgcgga ggccaaatcg ggactgccga
    17941 tccggggcgg gctcgcccgg cttgcggcct ggggcttcat gttcaagcac ttcaccatcc
    18001 gcgactgggc gatcttcacg gaagcctacg ggcacccgct gcggatcggc aaatacgacc
    18061 cggcgctcgc cagcgcgcag gacaaggcca cgctgcttcg ggcggtgcgg tcgatgggca
    18121 ccgacatggc cgcgatcatc cccaacaaca tgctggtcga catcatcacc accgccgtct
    18181 cagggacgca ggagctctat gagcggacgg cgcggtactg ggacgagcag atctccaagg
    18241 gcgtgctcgg ccaggtcgcg accaccgacg ccatcgccgg cgggcatgca gtgggcaaga
    18301 tccacgagga ggtgcgcggc gacatccgcg acgccgacgc cgatgacctc gccgcgacgc
    18361 tgatgcgcga cgtggcgacg ccgctgaccc agctcaactt cccgcccggc acacccgtcc
    18421 ccgtgatccg cttcgagccg cccgagcggg tcgatcccga gcagctgctc aagctgatgg
    18481 agatcgccgg tccggccgga ctgcggatcg cacatgccga catctacagg gctttcgcgc
    18541 tgcgcgagcc ctccgagggt gaggaggtgc tggccttcag ccccgccccg ccggtgatga
    18601 tcagacccgg gggcccggcc atcccggcgc ccgagcggcc gctggccctg ccgtcgccgg
    18661 ggcgccgcga gctggccgcg cggtcggcgg acgacgcgca tgaagatgcg atcaccgccg
    18721 ccatcgacga gatgatcgac ggcggcggga tgcagcaacg catggacggc ctcctcgacg
    18781 agctgctcga gggcatccgg tctgccgaga gccccgaggc cgcgctggaa ctcgttgccc
    18841 ggttcgaggc acgcgcccct gacgccgatc tgcgcgagct gctcgcgcgc gcgatcttcg
    18901 gcgcacggat ggcggccgac atgggggccg atctcaaatg accgacgttc gccttgcccc
    18961 gctgccgccc gcggaggcga tggcgtactt ccggtcgaag ggactggcgc cggcggacgc
    19021 gcggttcgac tatcgcgacg tctggcgcgg ccagcatgcg gcaagcttcg tcgtcgccaa
    19081 ggccatgcag gacgacgtgg cgaccctgtt ccgggacgcc atcctgaagg cccagggtga
    19141 gggccgcagc tttcgcgact ttgccgacga actcgagccg cagctgcgcg ccgccggctg
    19201 gtgggggcgc agcacgatga ccgacccgct gaccggcgag gtgcgcgatg tgcagctggg
    19261 ctcgatgcac cggctccgga cgatcttcga caccaacatg cgcacggcgg ccgcggcggg
    19321 ccgctgggca cagatcgagc gcaccaggaa ggcattcccc tatctgcgct accgccagat
    19381 cgatcgaccc acccggcggc tccagcacaa gcgcttcgac aacctcgtgc gccccgtgga
    19441 cgatccggtc tgggcgcgca tctatccgcc aaatggttgg ttctgcggct gctgggtcga
    19501 gcagatcacc caggggcagg tcgatcgcgg cgaggtcgcg gtctcgccgc ccttcgacct
    19561 ggatgaggtc gagtgggaga acgcgcgaac gggccgcacc gaggacattc cccgcggcgt
    19621 ccaccccggc tttgacgtga accccgggat gatctggctc gacatgacca ggcgcatgga
    19681 gggtctgtcc gggccgccga accatcccga gctcgtcggc ctcggcaccc agctgcgtct
    19741 ggacgctctc cgcgacgggc gggcgcgggg cgcctatgtc gcgcccgacg gcgaggtgcg
    19801 cggcgccacc gaagcgcccg ccgcatcgcc tgagcagttg ccccctccca ctctcgacac
    19861 ggcggggctg gatttcatcc gcgcggtccc cagtgaacga agcttcagcc gtgaggagct
    19921 tctgacgctg accgacgagg ggctcgcggg cgcgatcacc atcaccccgg ggggcagcgt
    19981 gtttgccgtg catctgcgcg gcagcccggc cgacagcctg ggcggcctgc tcgatcagtt
    20041 cgaggttcga ttggcttctg atccggtgca gcttgccttg gcgaagctgc cggcggacga
    20101 gcggcggaag gttgtcgagc atgtgcgtct gctctggctt gagcggcacg agcgcctcga
    20161 ctacttctgg gacgtgaccg gtcggcagaa cgacctgttc tcgagccttg ccgggctgtt
    20221 cgacacgctg ctggtggacc cccctcaaaa atcgccgtag agggccctcg tcgcccccga
    20281 ggctgtccgt ggacccggaa atgccacgaa cccgtttttg aaggcgctcc ggcggttttg
    20341 aacaccatcc cgcgccacac ccccggttgg caggcgcaga gacgcggccg gggaacctct
    20401 tcccccgcct gaggcccccc ggtcaccctt acacggatcg cagatcagca tctgcggacc
    20461 gacccatgac cgacaccctc gaacgccaca ccgctgccct gaccgccgag gtctcggccg
    20521 atgcgccgtc gcgcatcgag ctgatcccga ccggcgcatt ccggacggcc gaccggcggg
    20581 gcgaattctc catcgacgac gccgccgagg tgatctcggc ctcgctggcc gcggcgcccg
    20641 gcgggcagat gtgcgtcgat ttcggccacg gcatccacgg tggcggtgag cgccgctcgt
    20701 cggccgcggg ctggatcacc ggcctcgagc aggaaggcga ccggatcatg gccgccgtcg
    20761 agtggacgcc cgagggcgcc cgcgccttgc gggaccgcgc ctatcgcttc gtttccccgg
    20821 tgttcaagac gcgcggccgc aaggtcgtgc tgatcgaagg ggccggcctc gtcaacaacc
    20881 ccgccctgcc gcagctgcgg caactcgcat cccagcaaga ggacatccag atggatgaca
    20941 tcaagaagat cgccgcggct ctgggcctcg gcgaggacgc cggcgtggac gcgatcctcg
    21001 cgtcgatcgc cgcgtcgaag gaacagggtg agcgcaacgc caccgtgctc gcctcggtca
    21061 tggacgccgc cggcgtgtcc gacctctccg atgagggggt ccggcagctt tgcgcccggg
    21121 cgggcgacga gcccgacccc acccgctatg tgccgaaggt cgcgctcgac gaggtgaccc
    21181 ggcagctggc cgcgcttcag ggcgaggtca gcgccaagtc ggtcgaagcc gcgatcgatg
    21241 cggccaagaa ggccgggaag ctgacgcccg ccatggaagg ctggggccgg cagctcgcgt
    21301 cgcgtgatct cgaggcgttc gaggccttcg ccgccagcgc gccggtgatc gtcggcggcg
    21361 agcggcagct cgagggcgcg gcgcccgcgg gggatgccga cgagctgacc ccgaccgagc
    21421 gccagatctg cgccgtgacc ggcgtcgacc ccgcccgctt cctcgcgacc cggaaaggtg
    21481 aagcctgatg gccaaggacg aaaaccgcat gccgctcgag gtcaaccacc cggcggcatt
    21541 cttcggcaac ccggtcgcgg ccggggcgca catcttccgc ggcgcactgg tcgcgctgga
    21601 tgccgccggc aacgccgtcc cggccctgcc ggcctcgccg gtcatgcgcg gcgtggcgcg
    21661 tgaggaagcc gacaacaccg gcggcgtggc tggcgcgatc tcggtcgaga ccgcgcgcgg
    21721 ctgctggctg atccgcaaca acggcaccgt gaaccgcacc cacatcggca agaacgtgtt
    21781 cgtcgtggac gacgagaccg tcggcgcgac cggcacgctc gtcgccgggc ggtgcctgga
    21841 tgtcaccccc ggcggcgttg ccgtcgaaat cgtctgaaag gacccgccat gaagatgaac
    21901 agcgccgcgt tgcgcgccct cgacacggcc ttcaccacca ccttcaacac caccctgaac
    21961 gacacgccga ccacctggca gaagatcgcc atgaaggtgg cctcgaccac cggccatcag
    22021 gcctatcccc ggctgtccga catcaagggc atgcgcgagt gggtgggcga gcgtcacatc
    22081 cagcgcctgg accgtgaggg gttcacgatc accaaccggc gcttcgagaa cacgattgcg
    22141 gtctcggccg acgacatcgc cgacgatcag atcgggctct acacgccgat ggtggccgac
    22201 ttcgcccaga ctgcggccga actgcccgac gagctggtgt tcgatcacct gctgaaaggg
    22261 ttcgacacca cccactacga cggccagttc ttcttcgaca ccgaccatcc cgtcctcgac
    22321 gagttcggcg tcgagcgcag cgtctcgaac atgaccgcgg gctcgtcgcc ggtctggttc
    22381 ctgatcgacg acacccgggc gatcaagccg atgatcttcc aggatcgcga ggcgccgaag
    22441 atcacggcca agacgaacct gaacgacgac aacgtcttcc accacgatga attcctgtgg
    22501 ggcgtgaagc gtcgctgcgc cgcagggttc ggcgcctggc agctgatcca cgcgagccgc
    22561 gcgccgctca ccgccgacaa ctacgccgcg gcccgccagg cgatgctgtc gatgcgcggg
    22621 gcctacgacc ggaagatcaa cctgcgcccc ggcctgctgg tcgtgagccc ggcgaacgag
    22681 ggtgcggcgc gcaggatcct gatgtccgag agcgacgcgg gcgggggcac caacatctgg
    22741 cgcaacaccg cgacgctgca cgtcgaaacc cggctgaact gaggagcgag ctgatggccc
    22801 gaaaacccgc tgacaccgcc ggcgccgccg gcgccagtgc cgacaccgcc ccgctgcccg
    22861 agggcgtcac cgaagacacc ctcgtggtca agggcgagcc tgcgaccgcc gcgccggagg
    22921 cggcacccga gcagggcacg acctcgcgcc tgcccgaggg cgtcaccgag gagaccgtgg
    22981 tggtcggggg cgaagccgcc gatgcgatgc ccgaagtggg cacggcggac gcaccctcga
    23041 ccgcgccgcc gctgcccggc gacgcgaccg acgatgcccc gatcacgggg accgtcctgc
    23101 tggtcacctg ttccgtcgcc gccggccgtc ggcgggcggg gcggcgctgg cccgccggga
    23161 ccacccgggt cgccgcctcg gcgttcagcg ccgaggatct cgaggccctg cgcggcgacg
    23221 tgatgctgcg ggtcgagctc gaggctgcct gatgagctat gcgtcggttg ccgacctgaa
    23281 ggccgtcatc cccgcccgcg acctcgcgtt gctggcgggg ttcgatcaag gcgatgcggc
    23341 ggcgtccgac gcacggctgg cccaggcgct gaccgatgcc tcggccgaga tcgacggcta
    23401 tctgcgccgg caggtcagcc tgccgctggc cgacccgccg cacacgctca acgtctactg
    23461 ccgcgacctc gccatgtggc ggctctaccg caacctcggt cacgacaccg atcggctgaa
    23521 ggcgctgcgg gacggcgccc tctcgtggct gcgcgacgtg gctgcgggca agatcgggct
    23581 gggggacgat gacacgccgc cactcgacac gtcgggcggg gtggcgatga cggatggtcc
    23641 cgagcgcctg ttgacccgcg acagcatgcg tggctggtga tggaagggcg gatcgagttc
    23701 cgggacgggg cactgaaaga cgccctgcat gagatcggtc agcgcgcggc cgacctgacc
    23761 cctctgatgg atatgatcgg cagccagctc gtgagttcgg cccaaagccg gatcggcggc
    23821 tcgaacatcg ggccggacgg tgtgccatgg cccccaagcc tgcgggcgcg cgaggacggc
    23881 ggccggaccc tctacgacac ggggcggttg cgcgagagca tcgtgtcggc cgcgtccgcg
    23941 cgcgaggtcg aggtcggatc gaacctgcct tacgcgggca tccaccagtt cggcggcgag
    24001 atcgtcccga aggtggccgg ggcgctgagc ttccgcctcg ccaacggcca gttcgtcacc
    24061 tgcggcaagg tcacgatccc cgcccgcccg tatctcggca tctcggacga ggaccaggca
    24121 cagctcacgg atgtggccct cgcatacctg gccggcgacg atgtggcttg accccgcaga
    24181 tgtcgtcgcg cggctcaggg caggcgttcc cgatctcgtc gaggtcggca cggcccgcga
    24241 tcttggcgcc gcgcgcatcg agacgatcct gcccccgtcc gcctgggtgg tggtcctggg
    24301 cgagaccgcc ggcgaggtcc gatacgaggt gtgcgagctc ttcgagcagg tcgtgactgt
    24361 gcgcttcgcg gtcgtgctcg gcgtgcgcga catcggcgac cggaccggaa gccttgccac
    24421 gagcgatctg ctgccgatcc ggaaagaggt tcaccgggcc ctgaccgcct ggaaaccgca
    24481 ggatgccaat cacggctgcc ggtttgcccg cggcgctctc tcgggcgcca tcggcgcgga
    24541 cggcaccctg ttctggcagg acgagttcac cgtggcgttc gatcgccgca cccaactgga
    24601 gatcgcccca tgagcggcta ccaactgcgg atgatccgcg aaaaactgga gactgtctcc
    24661 gggaccgacg cggccccggg gcccgaggac gcggtgctct gccgcaatct gaccatgcgg
    24721 ccgctcgagg gcgactggca ggagcaggac ttcgccaccg ggcgggaggg cgcgcagccc
    24781 gaggacctct acaacctgca cgcggccgtc gagtacgagg tcgaggcgac gccgagcggc
    24841 gcggccggaa cgccgccgcg ggtgcggcgg cagctcatca gctcgggcct ttccgagacc
    24901 gtcgtcaccg gcgcgagcgt gggctattcg cccacccccg ccggcgaggc gatcccctcc
    24961 acgacgctgc agatgcgcaa cggcctgatc cagcagaacg tcgtcgggtg ccgcggctcg
    25021 ttcggcttca cggccgaggt gcgccgccgc gccttcttca gcttcaaccg gcgcggacgc
    25081 tatggcgcgc cggccaacca tgtcgcggcc gctcacgact tcacgagctg gggccgctcg
    25141 ctggagtgca cgcccgagaa catgcaggcc ttcaccctcg gcgggacccg cctctgcgtg
    25201 cgcagcttca gcctcaccga cggtcgccag ccgcaggtcg acaagtacat gaactgcggg
    25261 ggcaccgacc ttggtgatcg ccggttctcg ggccggatgc aggtcaagtg gccgacgctg
    25321 gcagccaagg acatcctcgg gctgacccgg accggcacga cccaggcgct ggtgttcgag
    25381 ctggggacga cggcgggttc gcggctgcgg atcgccgcgc cccgagtgca gatgaagttc
    25441 gcgggcgagg agaacatcga cggcgacctc ggcgcctcga tcgacctcgt gttcctgccc
    25501 gaccagggcg acgacgacat cctgatcgag ttcctgtgat gggcggctgc gttgtccagg
    25561 tctggttcaa gccggaagcc gacattcggg gcgggcaggg cgcgttcgag ctgatcgaga
    25621 ccgagatgcc cgacttcgcg accttctgcg aactggtgga tgcagaccgg ctgatcgggg
    25681 gcgctcgcct gatcacccgc gctaacgcag aggtgcgcga gcgccgcatc attgctcgcc
    25741 ggcccattgc atttcgtggc tcggcgatcg cccgctgcca gctgccgacc tgggcgcttg
    25801 tcgaagagga gaccccctga tgttcacgtt cgaccccgac tacaccttcc actggccggt
    25861 caccgtccag atgccggaag ccggcgcgag ccgcccggcc gagttcacgg cgctcttccg
    25921 gctcgtcgag gaggacgaac tgttcgcgcg gcgcggcggc gacgccacgc cggcgatgac
    25981 cgacctgctg gcgggcgagc gcgcggctct cgcggagcgg ctgctcggct gggacggcat
    26041 cgagaccccg gacgggacgc cgctgccgtt cagccccgag aaccgcgagc gcttgctgcg
    26101 ccagcggccg atccgcgaag ccgtggcgaa agcctacttc gatgccgttc tgcggggcgg
    26161 cgtcgcggaa aaaaactgat cgccgccgcc cgcctgctct acgggcggcg ggcggcgacg
    26221 aaccagctga tcgaggatct gatggcgcag ggtctggacg aggcctctgc cagagccacc
    26281 gcctcagggc tggtggacga accaggcgcc ctgacccttc ccgagacgat gcggccgctg
    26341 atcgatctcg tgctcgccac gctcggccag tggcggatgg cggggggcgg gatggggccg
    26401 ctgcgcccgg tggcgctgga cctcggcgcg gtggacgtcg cggcgcgctg gctggggatc
    26461 acgcccgatg cggcactgct gagtgatctt cgggtgatcg agcatgaggc gctgatgctg
    26521 atgaggagcg aaccgtgagc atgatgcgcg caagcctggt cgtctcggcc gacgccaccc
    26581 aggtggtcgg tgcgatgcgt caggcggaag gggcgctcga cggggtgtcg aagggcgccg
    26641 cccgtctcgg cgccgacatg cagcgggcag gcgccgccag ccgcaccgcc gtccgcgacc
    26701 tggtcgaggc gacgacgggc gtgggtcggg ctatgtcctc ggccgagcgg tccgccgacg
    26761 tcttcagccg cgcgctggcc gagcaagagg cccagttcaa ggcgctgcgt ggcgccatcg
    26821 atccggcgtg gagggccgag cagcagtttt cggccgcaca gaaggagctg aaccgggcgc
    26881 tccgcgcagg gctgacggac gctcgcaccc acggtgagat ggtcgggcgg ctcgaacggc
    26941 aatacgaggc cgcacgcgca gcagcgctga agttcgacaa cgcccagggc gccgtcggcc
    27001 gcgggtcggg ggcggtccgg ggccagatcc agaacgtgtc gttccagatc ggcgacctcg
    27061 ccacccagat cggcgccggc acagccgcgt ccgtcgccct cggtcagcag ctgccgcagc
    27121 tgctcggcgg gttcggggcg ctcggcgccg tggcgggtgc ggtcgtggcg atcggcgtcc
    27181 ctctcagctc tgcattcctg ggcgctggaa acgcggccaa ggaagcggaa gccgcgctct
    27241 ccaacctcga caccgcactg ggcgcggtct cggaccggat ggcgatcgtc tccgacaagc
    27301 ggctcgagga cacgttcggg agcatggccg ggtccgtgcg cgagctgtcg gcggctctgc
    27361 tcgacctcga ccgcggcgcg cagttcaagg ccctgggcga cagcctggac gccaccgtcg
    27421 aaaagaccat cggccggggg tcgttgggct tctggtcgcg gccgatctgg aacaaccagg
    27481 agcagacggc catgctcgag cgcgcaaact acgcgcagct caccggcggc cgcggtctgg
    27541 ccttcgacga attccagacc cgacggcagg agatcgacct gctcgcgcgg accgggcagg
    27601 tcgaagaggt ggcgaagcgg gtccagcagc tcatcaggga catggccgat ggcgggccgg
    27661 taaccgcgct caatgccgag ttggccacga tgcttgcgac gatgggcgac acggccatcc
    27721 gtgtcgccga ggtcgaagcc agcttcaacg gctcggccga ggccgcggcg gcctatcgcg
    27781 acgtgctcga tcaggccacc gcccggcacg acgaccttgc ccgccttgcc accatccgcg
    27841 ccgaggccga gcagcggctc ggcgcggcga tcacggcccg tgacgccgcc gccgcggcca
    27901 ccgcccgcgc cgtcatcgca gagaccgacc gacagatcac ggccaccacg gacgcggagg
    27961 gccgcgtgtc ggcgctcgag aaggctttcg gcgaactgga gaccaccgcc ggccgcgtca
    28021 ccttcgaccg cgatgccgcc ttgcgcggga atgtcacgct ggtgcgcgac ctcgtcgccg
    28081 aagcccgccg caacgtcgcc gacctcgacg acgaggacct gtcgggcctt gaggaggcga
    28141 tgagatcggt ggccgagtgg gccggcatcc tcgccgacga aaccgcggcc gcagccggca
    28201 gtctcacccg cgcccaggtg tcgggctacc aaggctatgc ggccagccgg cgcgcgggcg
    28261 ccatgatcgc cagcaccgac gccgtctctg cgacccgtgc gatgatcgag cggtacgagg
    28321 gttacgcgcc ggtcgcgaag tgggacgaga atgcgaaccg cggcggctgg gggtcgagca
    28381 ccattaccct gccggacggc agccgccgct ccctcgccgc cggcgaggct gtgaacaagg
    28441 ccgacgccga ccgcgatctc gaccggcgca tccgcggcta cctggacgag cagcagcgga
    28501 tcatcggcgc cgcctgggcg ggcttcacgg ccgatcaggt cgcggcggtg gcctcgatcc
    28561 agcacaacta cggctcgatc ccccagcgca tccagccggc gctgcagacc ggcgacgccc
    28621 agatcatcgc ccaggcgatc gccgggctcg ccatggatta caccaagtcc gagcgcgagc
    28681 agggcaagac cggtcggccg atgaactaca accgccggat gggtgaggct gcggcgttcg
    28741 gtgatcccat cggcgtccgt gaggccaacg atgcggccct tgccgcacag gaagaggggg
    28801 cgcgccagcg caagcaggac gctgaccggc gcgcgcgcga gatgaagacc cgcgccgacc
    28861 aggaccagag ggtgcgcgac ggggtcacgg ccgagctcga caagctgacg cccagctacg
    28921 agcgcgcggt ggccgcggcc gatcgctgga aggcgcaggc tctggccggg ctcgacaaga
    28981 ccaaggcggg gtacgaggcg ttcgccgccg acatcgaagc cgtgtaccaa aagcagatcg
    29041 ccaaggcgcg tgaggacgat ctggcgcgcc agggggcctg ggcggccggc atcgagcgcg
    29101 gctttgccga gctcagcgac aacgcgatga gctgggcgga cctgtcggaa aacctgatca
    29161 ccggctgggc caagggcggg gaggatgcct tcgccagctt cgtcaccacc ggcaaagcgt
    29221 cgctcgagga cctcgtggac ttttcgctcg agcagctcgc gcgcttcgct tggcaacagg
    29281 ccattcaacc gggcttgaac gggctgttgc agtcggctgc caacgctctc gggggcgcgc
    29341 tcggagccgg cgccgcctcg accggtgtca cgctgccgac cgcgcacacg ggtgggacgg
    29401 gggtgatgcg aacttacagc gccggcaacc ggaagcgatc ggacgagcgc cttgccatgc
    29461 tgcggaacgg cgagcgggtc atgacgcccc ggatgctcga gaacgccggg gcgctggtca
    29521 gttcgctggc cgggctcgcg ggccggggcg gtgaccagcc gatcgtcgac gcgcgcccgg
    29581 tggtgcaggt catcaaccag tcctcggcgc cggttacggg cgaggtcaag gagacgcggg
    29641 acgagcgagg cggccgccag tatcagctcg tcctctcgga cgccgtcgcc ggagcactga
    29701 cagtgcccgg cgggagggcc gcgcaggtgc tgcgccaacg ctacagcgtc actacgaggg
    29761 gaccgcgccg atgagctatc ccgtctggcc cgcgggcctc acccagttcg agcggtcggg
    29821 gtggcagtcg cagcggcagg atgcccggcg ccgtcgccag ggggaggccg gtccgcctgc
    29881 atggcgacgc cggttcagct cggtaagcac ggtcattggc gtttcgctgg tgaccgaccg
    29941 caacggcaag gccctgttcg accggttcta cgagcagggc acggcctatg gttcggtgct
    30001 gttctggatg cccgacccgg tcacggacgg ttgggcgctc aacgcctcga cgggcgctcc
    30061 gctgctgacc ggcgcgggcg cgcccctggt catggccgca ttgcgcctgt gttcgttcgg
    30121 cgacgagccc ccggtcgaga ccatgatcgg cgacgtgggg ttcaggttcg cgttcagcgt
    30181 ggtggtcatg ccctgacgcc gggcgaaggg gttcccggtc tccgggggtc gcgcgcgcgt
    30241 gggacagggt cggcatgcgc cgcctgtctc tcaacgcccg actgtcgctt gacgccccgg
    30301 cgtcgcagga catccacgtc ctgctgctgc acatcgagca tccctctctt tcggcaccga
    30361 tccggctgtc caccgacaac acggtccgga tctcggatga gccgctcgtc tacggcaccc
    30421 gctcgagctg gcgcggggcc gacccgaccc gtgatccctt cctgtggatc atcgcctcgg
    30481 ccctgatccc ttccgacctc gaagatgcgc cggcggcggc gaccatcgtg ctcgagaacc
    30541 tcgacgtcgg catgacgacg ctgctgcgca gcatgacgga cccggcatcg ctcagcatgg
    30601 ccgtggtgct ggccagctcc cctgacctcg tcgaggcgga gtggagcggg ctgtccctcg
    30661 tgagcagcga gatcactgcc gacgagatca cgctgcagtt ttcgcgggaa gagatcgagg
    30721 tcgaaccgtt ccccatggcg cggctgtcgc gcgagcgttt tccgggtctg cacccgtgag
    30781 ccactggtcc gcccgctatg tcggcattcc gttcgcagac cacggtcgcg accagttggg
    30841 gtgcgactgc tatggtcttg cccgccttgt ctatcgtcac gagtgcggca tcctgctgcc
    30901 cgattaccag ggctacgggt cggccgagga gcacgccgag atcgcggcgc tgatctcggg
    30961 cgctgcggcg ggtccggact ggatgccgtg ccccggtgat cggcctttcg atctgatggt
    31021 ctttcggcgt ggccggctcg ccacccatgt cggcgtcgtc gtcgcgccgg gcgtcatgct
    31081 gcacatggtc gaagaggatt gcgccaaggt cgagcggatc gcgggtccct gggcctcgcg
    31141 ctgcgttgga agctggcgcc accgcgaact ggcggcgtca tgacggacga gcgcgtccat
    31201 ctgctcgccg ccccgctgtt cgatccaggc gcaggccgga tcgagctgac gctgcctgcc
    31261 ggcctgagcc tggccgagat gatcgacctg tcgctcccgg cgctggaaga gaccgagcgg
    31321 gcgcggctgc gggtggcgct ggtcacgccc ggcggcgcgc agatcatccc gcgcgagctc
    31381 tggaagcggg tgcggccccg gcccggcgtc cagatcgtga tccgcgtcac gccggggaag
    31441 ggcgccatgc ggtcggtgct gatgatcgcg gtgaccgtgg cggccatcgc catgggcggg
    31501 atctgggggc cggcgctcgc cggcacactc ggcgtgagca cgcaggtggg cgtcgccctg
    31561 gtcaccgccg gcgccaacat cgtcggctcg ctgctggcca acgcgctcgt gcccccgccc
    31621 cagcccgacg acgagaagcg ccgcgaccgc ttcacgatca gcgggtggcg taaccgctac
    31681 gacccggacg gcgcagtgcc cgtcgtgctt gggacccacc gttatgcgcc gccgttcgcc
    31741 gccacgagct acaccgagat cgtgggcgac tggcagtacg tccgcgcggc cttcaccttc
    31801 ggctatggcg ggctcgagct cagcgacttc cgcctcggcg agacgtcgct cgccgagtat
    31861 gacgaggtgc agatcgaggt tcggggcggg gtcgcgggcg atgcgccggt cacgctctac
    31921 ccacggcagg tgatcgagga gacgatcggc gccgagctga cccggccgat gccgcgggac
    31981 gacgccggca acatcatcga cgacaacgcc tcgatcgaga ccccggtcgt gcgcacgacg
    32041 gccgacgacg ccgagcgggt cagcatcatc ctcgcctggc cagccgggct gatctacgtc
    32101 gacgacgacg gcgacaagcg gaccgaggag gtgcgcatcc ggatcgagca gcgccgggtg
    32161 gaccagacgg cgtggacgct ggtggagacg ctcacggtgc gggcccgcaa ggccgaggcc
    32221 ttctaccgcc agcacagctg ggcgctgccc gcgcgcggca ggtggcaggt ccgcctgacc
    32281 atgctcaccg aagagccggc caatatgggg cgatcgcggc ggaccgtctg gatcgccctg
    32341 cagtcgctgc ggcccgagta cccgttcaac atggccggcc aggcgctcgc ggtgctgcgg
    32401 gtcaaggcga cccaccagct gtccggccag cttgacagct tctccgcggt cgcgcggcgg
    32461 gtctgcctcg actatgacgc cccgacgaga tcgtgggtga cgcgggcgac ctcgaacccg
    32521 gcctcgctct atcgatatgt ccttcagagc ccggccaacc cccgccgggt cggcaatgcc
    32581 cagatcgatc tggcccagct cgaggactgg cacgattttt gccggaccaa gggtctgcgc
    32641 tatgaccggg tgctcgacga tccggcaatg cagctgcgcg acgcgctggc cgagatcgcc
    32701 gccgccggac gcgccacccc gcgccatgac gggatgcggt ggggggtcac catcgaccgc
    32761 ccgcaggcgt tggtggtcga ccatttgacg ccgcgcaaca gttgggggtt caaggcgacc
    32821 cgaagctacg tccgcccacc cgacgccttc cgcgtgcgct tcaacgacgc cggagccgac
    32881 tacgccccgc gcgagcgtct ggtgcgctgg ccggggcaga cgggcgagat cgttctgacc
    32941 gaggcgctcg acctgcccgg caagaccgac gctgccgagg tgtggcgcga ggcacgccgc
    33001 cgccagctcg aggcaatcca ccgccccgag atgttcgagg cgagccagga gggcccggtc
    33061 cgggtggcca cacgcggcga ccagatcgca atcaaccacg atgtcctgaa cggggtgcag
    33121 cgcgccgcgc gggtcaccgg cgtgcgcggt cgagagatcc agctggacga gctggtgacc
    33181 gtcgtcgcgg gcactgacca cgcgatccgg ttccgggggc tgagcgccga ggacaccgtc
    33241 ggggcctcca tggtccggcc ggtcaccgcg gcgccgggcg agacccggct gctgacggtc
    33301 gagggagacg gcagcctgcc ctcggtgggc gacctcgtgc tgttcggacg ggccgggtac
    33361 gagagccacg ccgccgtcgt caccggcatc gagatgggcg aggacatgac ctgcctcgtg
    33421 cgagcggtgc ctgcggcacc cgagatcgac gcaacgctcg acgcgaccgc gatcccggcc
    33481 tggtcgtcgc gagttggcgc tgagttggcg acgaccgcga tccagccgcc tgaaccgcgg
    33541 tttgatggcg tggcgagcgg cgccgcgggg accggcaccc gacagctggt cgatatcgcc
    33601 cttgtgcctg ggcgcggccc tgtgccgaca gcgcgctacg cgctgcgtca ccgggtcgcc
    33661 ggggcggcga gctggaacac gacctatgcc ccggtcgctg atggcgggtt ccagctttcg
    33721 acctacacca ccgggactgc cgtcgagatg caggcagccg cgctgtcgct ggacggggtg
    33781 atcggcccgt ggaccccggt ccttcagctc accgtgggcg gcgcggacgc gggcctgccc
    33841 gaggcgcttg cagaggcgga tgtgacggca gtgccgctgc tcggcggggt gcggctggac
    33901 ttcgagacgc ctgcggaccc gaatatcacc gcggtgcgcg tgtaccgctc gcggagccct
    33961 gcgcttgacc gtgcggccga tcgggccggg acggtggaga tcgggccgtc gaggcaaggc
    34021 agcctcacgc ttggcgacgc gacgcggcgc aacatgatcg ctgcgccggc gatgggcgat
    34081 gcctcggcct ggtccgtgac gggggggtgg gaggtgactg gcggggcggc cgtccacacg
    34141 gccggcagcg gcggccgggt cagccagcct gccgcgctca ccgccgggcg ctggtatcgc
    34201 atcggctacc gcgtggtcac gatcagcgcc ggttcggtgg ccgcctcgct cgcaggcggc
    34261 acccttcgtc ttggaccggc cgagacacag cccggtctga agctcgcacg ccttcaggcg
    34321 gtcaccggca acagcagcat cggcctcgac gcgccgaacg acttcgccgg gcaatgcgac
    34381 gacgtgatcg cctaccagga gaccacgacc tgcctcgagc agggcaccca ctacctctgg
    34441 ctcgaagcgg tcaaccggga cggcatcccc gggcccgtca ccgggccgat cgccgtcacc
    34501 atcatctgag gttctcatgt cgggcaccgc caccaccaac ctgccgctct ccgatagtgc
    34561 cgacgacgtg atcgggaatg ccgcgggcag caccattcgc gtgtcgatgg cgcgccttgc
    34621 ggctctgctg ggaacacttc agggccctgc ctatggcagt gtgacgcagc tgcaggcgga
    34681 cacagcctgg ccggctggcg ccatcgggtc agtctacgga ggcaccgccg cccagatcgg
    34741 cgtctatcgc aagagcggag cgcccgggtc agggtcgtgg tcgcggatag gcgacctccc
    34801 ggtcagctcg atcaccgccg cccagctggc tgagaaggcc gcgctggcgg acctcaccgc
    34861 cgagatcgcc taccgccgcg ccgcgatccg cgacgcaggg atcatgccgc ttgcgaacgt
    34921 caccgggcgc aacagcatca cagcgaccct gacgccgtcg atgatcgagg gcggcgccac
    34981 cctggccaac acctcgaccg tggagctgat cccggccgaa acctctgacg gtccggtgca
    35041 gctcagcctc gacggcgcca cgccggtccc ggtgcgggac gccgccgggg cagagctgca
    35101 ggtcggggcg ctgctcgccg ggcgaagcta tttcctgcgc cggcggggtt cgacatggcg
    35161 gatcatcgcg ggcggaattt cctcggtgga gatgcgtgcg gaggcgcagg cacgaatgga
    35221 aggtgaccag gccgaagcgc aactgcggct ggctggcgac cgcgccgtgg gggtccatgc
    35281 gctgtcggcc gtcggcgggt ccgccaccgc gatcaccgcc gagttgggct tcccggaggt
    35341 gccgggtgag accaaggtga tcctggtccc tgctgccgag agcaccggcc cggtgacgct
    35401 gaggctcggg actgggccga tccggtccat cctgtctgcc gacagcgcca gtctctctgc
    35461 gggagacctg aaggcgggga tcgctgtcct cttgcggctg tcggctgcgg gcgactggcg
    35521 ggttgtcggt gtggggcgta gcgagatcac cgaggtagtt tcagccgaag cgcgtctccg
    35581 cgcagcggaa gacgagcggc tcgacatccg cacttcgggc attcagcgga cctatgacga
    35641 cagcggctac accttcggta tcaccagcgc tgacaacgat ctgttgttcg gtctgaccga
    35701 caccgggcgg gcgcaggcag gagggtatga cctggctacg gtgcccgaac tggaggcagc
    35761 cgttgccaac cttgagccga ggctgttgca agaggggttc gagccgattg atcacccact
    35821 tgtggcggcg attacaaccg gcagcggcgc gcagcttgcg gcgatcgaca tagcaggggt
    35881 agggacgttc ggtgccgccc cgctcggttg tttccccacc acgcagatgg ttgccggcgt
    35941 ttcgcacatc gccatgatca gctatgccgg cacgatccgt cagatcaccg acggcgcggg
    36001 tgagcgcgcc ccccactggt ttggcccgcg ccttcggttc atcgaaacgg tgggcggtgt
    36061 ggacgtcgtg cgttctgtcg gtccggacct cgggcttaac agttacgagc cacggcgcta
    36121 cccgcgcatc gctatcctcg ccgggatggg gcaatccctc atggccggct ccaatgccga
    36181 gggcagcgtg agcaacgtta ccgagatcgc accggcgcgg actgtgatgt tcgcaggcgg
    36241 caagtttgcc ccgctgccgg gggaagcgga gaacgcggac gacgcgtctc gcctgctgac
    36301 cccggccggc gcctatacgc gtgagcaacc catgcaccag gtcggggtta tgatggcggc
    36361 caacggtctt ggtccggacg aggggttgtt tctcacgaac catgctcgcg gtggctacaa
    36421 cattttgcag ctcgtgaaga acggcagatc ccccgtttat gcctggtggc tggctcgtct
    36481 tgagtccttt gccgtttggg cggcaaccaa cgaagtcgca atcagccgcg tcgtcatgta
    36541 ttggcaacag ggccagtcgg ggggcgtaag cggcgggatc gacggcgaac ggcagtatta
    36601 tgatttgatg atgcagctct ggtccgatat ctcagcagac gtttcggtca gagcgggcgc
    36661 gactgtcccg actctgatcg tgatcgcgcc gatcacgcac cgcaccacag gggaaagctg
    36721 gcacccgaaa aacccaggca acctcggtat caacggcgct caaacccgat tgggcttcga
    36781 gcagccgcag cggttcgcgc tcgcgggtcc cgactattac atcgcgcggc aggacggcac
    36841 gcatatgatc gcggacggct acgctgtgat cggtggccac atggcgcggg cgaccaagcg
    36901 atggaccgac agcaacgggg cgtggcgacc actccattgc actgggggcg tccgttcggg
    36961 ggcgcaggtc gtcctgacct ttgccggcgg tgccgggccg atggtgtttg atgcctatga
    37021 cccggcccaa ggacctgtgg tccaagggtt ccgaccactg ccgacccgcg gcctcctctg
    37081 gtatcaggat ggtgggcagc cggtgaccat tcagtcggtg cagatcactg gtaatcggca
    37141 gattaccgtg accttgacag gcgacccggg ggccggcgtg ccgggctgga tcgcgatcgg
    37201 ggtcggaccc tacgagggca ccaacgaggg gttcctaaac cgcgacccca ccacggggac
    37261 ggggggtgga actaacatcc gcaccgaaag cggcgatacc aacgccctcg ggcaccccct
    37321 gaacgactgg gcgtgccagc aggtaattag gctcacctaa ggagacacac atgctcatta
    37381 tccaagtccc caattcgtcc ggcctttcgg tgccggctgc cccaaaactg aacatcccgg
    37441 catatgagaa ggccgtgatg gcgtctggcg ccgtcatgac agtcatcgac cctgccacta
    37501 atccgccggc gaacacctgg ttcagggcgc gcgtaggaag cgccacctgg cgacatggag
    37561 gaacaatcgc ggccagagcg gagctgaaca acaaaccggg cgtagtgctg ccagctgccg
    37621 tatcctcgct cggcgtcacg tcccccttcg cggcggctga gtacaccctg atctgccccg
    37681 tcagggtcac cgccgatggt cagctcctcg gtgtaggcgc tcaccgcgtt cgctcggtcg
    37741 gaacggcgct cgaatgtaag ctggcccata actatgggcc ggctcttaca gcacagctcg
    37801 ggagcccttc agtgggcacg acgcgccttc tcgcgtggtc ctggtcgtcc gccgcccgca
    37861 ccatggccat gatgatcaac ggggcgtctg cgggggtttc cgcggttcaa gccactgaca
    37921 ccaacgcggc gtaccccgtt gccggtctgc tcgcctacaa cagcgcggct gacggcgcag
    37981 cggcgatttt cggcgacatt gtcgtactcg ccaaggcggc gcatatcgat cctcgaccga
    38041 ccatggcggt acttgccgcg atgtcgtcca aatacggcat cccgctgggt gtgtaggtag
    38101 taaaataaaa tgctgtctct tgagtataag cgcggggtgt cgctcgacta cttggcaggc
    38161 cccaacgcgc aacgcgcgct cgtcgcttat ctgcacggag gcggtttcgt ccacgggtcg
    38221 cggaaggacc ggcttgcagc caagcttgga cctctgttcg ctgaacgcga tattgccttc
    38281 gcgtctatcg actatcacct gcgcggcagg ccactgaagg cttttccggt cgagcagcgg
    38341 aaaccaatcc tcgacgcagc ggggcggtcc caagccttct atcccgaagt tcgaccacag
    38401 ctgcttgggc cgcttctata tcgaggggtc cttgacctca ccgcggcgct ggacttcttg
    38461 cggcacgatg gacgcggccc aagcctttcc ggtctcccgt tggccttgat tggcatgtcg
    38521 gcaggaggct tgatcgcgct ggggagttgc tatggcttgg acgggcttga cctgccctcc
    38581 cctgaaccga tcgtgacctt cgcgctggcc gcagtccccc ctcagccttg gagggtcctg
    38641 cccggcgccc cgccgtccat gcttctcgcc tccagagacg acgaagtatt cccgcgcagc
    38701 gcgctgaaaa gagccggtgc acatatttcg gcggcggact cgccgatgca ttttggagag
    38761 ttgcccggcg ggcgccacaa cggccccttg cgagctctgc taagcgatga gtctggtatg
    38821 gactgggcga acttcgtggt gtcgacgatc tgcgccgagg tctgagatcc ccgacgctga
    38881 cacccacccg ttcaagaccg gggtcagcag ggccggacgg aaaatcgtct gctgcaaaaa
    38941 tggctgtcaa actctgcaaa aacggctgtc acgctacaga cgtgattgat cagtcccaag
    39001 gtgctctcct gcagagggct ccccggcgga tgtctcacac ccctgtgcca cagcctgatt
    39061 ctcaggccta aacaggcaca ttatacaacg cgatcaacga cttggataaa actggctggg
    39121 gcggtaggat tcgaacctac ggtacacggt accaaaaacc gatgccttac cacttggcca
    39181 cgccccagca gtgcggggtg tttagcgaca gcgactgggg ggtgcaaggg gcgggttgga
    39241 aaaacttcgg tccagaggcc gcattggtca ggatcaaatt atcttcgtac gccgacataa
    39301 tggtgtacaa ccacgcagaa cttgaaaaat cgggctacaa aaccagaaat cttcgcggga
    39361 ggcatggtat gttgttcacc gcgaccactt ctgccctgtg ctggaggcgt tgaccagctt
    39421 cctaacctga atcgcaaggt ggaataaacc gccgtggcca acagagacca cggcagcacg
    39481 ttaatcagcc cgatccgccc ct
//
