# Supplementary material for: Characterization of the virome of Paracoccus spp. (Alphaproteobacteria) by combined in silico and in vivo approaches
Source: Sci Rep. 2019 May 27;9:7899. doi: 10.1038/s41598-019-44460-4 (PMC6536676; doi:10.1038/s41598-019-44460-4)
Supplement: Supplementary file 2 — Supplementary Dataset 1 [file 41598_2019_44460_MOESM2_ESM.zip › vB_PsaS_PD20.gbk]

LOCUS       NZ_JRKT01000001        50503 bp    DNA              UNK 01-JAN-1980
DEFINITION  Paracoccus sanguinis strain 4681 Contig_1, whole genome shotgun
            sequence.
ACCESSION   NZ_JRKT01000001
VERSION     NZ_JRKT01000001.1
KEYWORDS    .
SOURCE      .
  ORGANISM  .
            .
FEATURES             Location/Qualifiers
     gene            complement(45..443)
                     /locus_tag="pd20_p01"
                     /locus_tag="IX54_RS00025"
     CDS             complement(45..443)
                     /note="ParB/RepB/Spo0J family partition protein based on
                     TIGR00180"
                     /product="phage partition protein"
                     /locus_tag="pd20_p01"
                     /locus_tag="IX54_RS00025"
                     /protein_id="WP_043130187.1"
     gene            complement(440..1762)
                     /locus_tag="pd20_p02"
                     /locus_tag="IX54_RS00030"
     CDS             complement(440..1762)
                     /note="Site-specific DNA recombinase related to the DNA
                     invertase Pin based on COG1961, Serine Recombinase (SR)
                     family based on cd03768"
                     /COG="COG1961"
                     /product="phage serine integrase"
                     /locus_tag="pd20_p02"
                     /locus_tag="IX54_RS00030"
                     /protein_id="WP_043130190.1"
     gene            complement(1759..2214)
                     /locus_tag="pd20_p03"
                     /locus_tag="IX54_RS00035"
     CDS             complement(1759..2214)
                     /note="Protein of unknown function (DUF2924) based on
                     pfam11149"
                     /product="hypothetical protein"
                     /locus_tag="pd20_p03"
                     /locus_tag="IX54_RS00035"
                     /protein_id="WP_043130192.1"
     gene            complement(2211..2414)
                     /locus_tag="pd20_p04"
     CDS             complement(2211..2414)
                     /note="hypothetical protein"
                     /product="hypothetical protein"
                     /locus_tag="pd20_p04"
     gene            2579..3814
                     /locus_tag="pd20_p05"
                     /locus_tag="IX54_RS00040"
     CDS             2579..3814
                     /note="hypothetical protein"
                     /product="hypothetical protein"
                     /locus_tag="pd20_p05"
                     /locus_tag="IX54_RS00040"
                     /protein_id="WP_043130193.1"
     gene            3783..4724
                     /locus_tag="pd20_p06"
                     /locus_tag="IX54_RS00045"
     CDS             3783..4724
                     /note="DNA-binding effector domain of two-component system
                     response regulators based on cd00383 and DNA-binding
                     response regulator, OmpR family, contains REC and
                     winged-helix (wHTH) domain ... based on COG0745"
                     /COG="COG0745"
                     /product="phage transcritpional regulator"
                     /locus_tag="pd20_p06"
                     /locus_tag="IX54_RS00045"
                     /protein_id="WP_043130195.1"
     gene            4834..5427
                     /locus_tag="pd20_p07"
                     /locus_tag="IX54_RS00050"
     CDS             4834..5427
                     /note="sigma-70 family RNA polymerase sigma factor based
                     on PRK12519 (e-3)"
                     /product="sigma-70 family RNA polymerase sigma factor"
                     /locus_tag="pd20_p07"
                     /locus_tag="IX54_RS00050"
                     /protein_id="WP_043130198.1"
     gene            5450..5803
                     /locus_tag="pd20_p08"
                     /locus_tag="IX54_RS00055"
     CDS             5450..5803
                     /note="hypothetical protein"
                     /product="hypothetical protein"
                     /locus_tag="pd20_p08"
                     /locus_tag="IX54_RS00055"
                     /protein_id="WP_052512799.1"
     gene            5803..6336
                     /locus_tag="pd20_p09"
                     /locus_tag="IX54_RS00060"
     CDS             5803..6336
                     /note="hypothetical protein"
                     /product="hypothetical protein"
                     /locus_tag="pd20_p09"
                     /locus_tag="IX54_RS00060"
                     /protein_id="WP_043130368.1"
     gene            6333..7205
                     /locus_tag="pd20_p10"
                     /locus_tag="IX54_RS00065"
     CDS             6333..7205
                     /note="AAA domain bsaed on pfam13479"
                     /product="putative phage replicaiton/recombination
                     protein"
                     /locus_tag="pd20_p10"
                     /locus_tag="IX54_RS00065"
                     /protein_id="WP_043130201.1"
     gene            7225..7854
                     /locus_tag="pd20_p11"
                     /locus_tag="IX54_RS00070"
     CDS             7225..7854
                     /note="hypothetical protein"
                     /product="hypothetical protein"
                     /locus_tag="pd20_p11"
                     /locus_tag="IX54_RS00070"
                     /protein_id="WP_043130202.1"
     gene            7869..9557
                     /locus_tag="pd20_p12"
                     /locus_tag="IX54_RS00075"
     CDS             7869..9557
                     /note="Superfamily II DNA or RNA helicase based on
                     COG1061"
                     /COG="COG1061"
                     /product="phage helicase"
                     /locus_tag="pd20_p12"
                     /locus_tag="IX54_RS00075"
                     /protein_id="WP_043130204.1"
     gene            9554..9982
                     /locus_tag="pd20_p13"
                     /locus_tag="IX54_RS00080"
     CDS             9554..9982
                     /note="hypothetical protein"
                     /product="hypothetical protein"
                     /locus_tag="pd20_p13"
                     /locus_tag="IX54_RS00080"
                     /protein_id="WP_043130207.1"
     gene            9982..10749
                     /locus_tag="pd20_p14"
                     /locus_tag="IX54_RS00085"
     CDS             9982..10749
                     /note="hypothetical protein"
                     /product="hypothetical protein"
                     /locus_tag="pd20_p14"
                     /locus_tag="IX54_RS00085"
                     /protein_id="WP_043130212.1"
     gene            10746..13112
                     /locus_tag="pd20_p15"
                     /locus_tag="IX54_RS00090"
     CDS             10746..13112
                     /note="RecA-family ATPase based on COG3598, Hexameric
                     Replicative Helicase RepA based on cd01125"
                     /COG="COG3598"
                     /product="putative phage replication protein"
                     /locus_tag="pd20_p15"
                     /locus_tag="IX54_RS00090"
                     /protein_id="WP_043130215.1"
     gene            13477..14013
                     /locus_tag="pd20_p16"
                     /locus_tag="IX54_RS00095"
     CDS             13477..14013
                     /note="hypothetical protein"
                     /product="hypothetical protein"
                     /locus_tag="pd20_p16"
                     /locus_tag="IX54_RS00095"
                     /protein_id="WP_052512787.1"
     gene            14010..14213
                     /locus_tag="pd20_p17"
                     /locus_tag="IX54_RS00100"
     CDS             14010..14213
                     /note="hypothetical protein"
                     /product="hypothetical protein"
                     /locus_tag="pd20_p17"
                     /locus_tag="IX54_RS00100"
                     /protein_id="WP_039616164.1"
     gene            14206..14652
                     /locus_tag="pd20_p18"
                     /locus_tag="IX54_RS00105"
     CDS             14206..14652
                     /note="hypothetical protein"
                     /product="hypothetical protein"
                     /locus_tag="pd20_p18"
                     /locus_tag="IX54_RS00105"
                     /protein_id="WP_043130224.1"
     gene            15060..16388
                     /locus_tag="pd20_p19"
                     /locus_tag="IX54_RS00110"
     CDS             15060..16388
                     /note="DNA modification methylase based on COG0863,
                     ParB-like and chromosome segregation protein Spo0J also
                     identified, putative Type IIS N4-cytosine or N6-adenine
                     DNA methyltransferase of unknown recognition sequence
                     based on REBASE, DPPY and FGG motifs present"
                     /product="N4-cytosine or N6-adenine DNA methyltransferase"
                     /COG="COG0863"
                     /locus_tag="pd20_p19"
                     /locus_tag="IX54_RS00110"
                     /protein_id="WP_043130228.1"
     gene            16388..17383
                     /locus_tag="pd20_p20"
                     /locus_tag="IX54_RS00115"
     CDS             16388..17383
                     /note="Site-specific DNA-cytosine methylase based on
                     COG0270 and Cytosine-C5 specific DNA methylases based on
                     cd00315"
                     /COG="COG0270"
                     /product="DNA (cytosine-5-)-methyltransferase"
                     /locus_tag="pd20_p20"
                     /locus_tag="IX54_RS00115"
                     /protein_id="WP_043130230.1"
     gene            17380..17604
                     /locus_tag="pd20_p21"
                     /locus_tag="IX54_RS00120"
     CDS             17380..17604
                     /note="hypothetical protein"
                     /product="hypothetical protein"
                     /locus_tag="pd20_p21"
                     /locus_tag="IX54_RS00120"
                     /protein_id="WP_036706590.1"
     gene            complement(17659..18243)
                     /locus_tag="pd20_p22"
                     /locus_tag="IX54_RS00125"
     CDS             complement(17659..18243)
                     /note="hypothetical protein"
                     /product="hypothetical protein"
                     /locus_tag="pd20_p22"
                     /locus_tag="IX54_RS00125"
                     /protein_id="WP_036706587.1"
     gene            complement(18334..18594)
                     /locus_tag="pd20_p23"
                     /locus_tag="IX54_RS00130"
     CDS             complement(18334..18594)
                     /note="hypothetical protein"
                     /product="hypothetical protein"
                     /locus_tag="pd20_p23"
                     /locus_tag="IX54_RS00130"
                     /protein_id="WP_036706585.1"
     gene            18708..19304
                     /locus_tag="pd20_p24"
                     /locus_tag="IX54_RS00135"
     CDS             18708..19304
                     /note="hypothetical protein, putative terminase small
                     subunit"
                     /product="hypothetical protein"
                     /locus_tag="pd20_p24"
                     /locus_tag="IX54_RS00135"
                     /protein_id="WP_036706582.1"
     gene            19252..21264
                     /locus_tag="pd20_p25"
                     /locus_tag="IX54_RS00140"
     CDS             19252..21264
                     /note="phage terminase large subunit GpA based on both
                     pfam05876 and COG5525"
                     /COG="COG5525"
                     /product="phage terminase large subunit GpA"
                     /locus_tag="pd20_p25"
                     /locus_tag="IX54_RS00140"
                     /protein_id="WP_052512788.1"
     gene            21269..21484
                     /locus_tag="pd20_p26"
                     /locus_tag="IX54_RS00145"
     CDS             21269..21484
                     /note="hypothetical protein"
                     /product="hypothetical protein"
                     /locus_tag="pd20_p26"
                     /locus_tag="IX54_RS00145"
                     /protein_id="WP_043130233.1"
     gene            21490..23019
                     /locus_tag="pd20_p27"
                     /locus_tag="IX54_RS00150"
     CDS             21490..23019
                     /note="Bacteriophage capsid protein based on COG5511 and
                     pfam05136"
                     /COG="COG5511"
                     /product="phage portal protein"
                     /locus_tag="pd20_p27"
                     /locus_tag="IX54_RS00150"
                     /protein_id="WP_052512800.1"
     gene            23024..24061
                     /locus_tag="pd20_p28"
                     /locus_tag="IX54_RS16200"
     CDS             23024..24061
                     /note="ATP-dependent protease ClpP, protease subunit based
                     on COG0740, cd07016 and pfam00574"
                     /COG="COG0740"
                     /product="phage Clp protease ClpP"
                     /locus_tag="pd20_p28"
     gene            24065..24430
                     /locus_tag="pd20_p29"
                     /locus_tag="IX54_RS00160"
     CDS             24065..24430
                     /note="Bacteriophage lambda head decoration protein D
                     based on pfam02924"
                     /product="phage head decoration protein D"
                     /locus_tag="pd20_p29"
                     /locus_tag="IX54_RS00160"
                     /protein_id="WP_043130236.1"
     gene            24457..25470
                     /locus_tag="pd20_p30"
                     /locus_tag="IX54_RS00165"
     CDS             24457..25470
                     /note="Phage major capsid protein E based on pfam03864"
                     /product="phage major capsid protein E"
                     /locus_tag="pd20_p30"
     gene            25470..25781
                     /locus_tag="pd20_p31"
                     /locus_tag="IX54_RS00170"
     CDS             25470..25781
                     /note="hypothetical protein"
                     /product="hypothetical protein"
                     /locus_tag="pd20_p31"
                     /locus_tag="IX54_RS00170"
                     /protein_id="WP_043130242.1"
     gene            25778..26407
                     /locus_tag="pd20_p32"
                     /locus_tag="IX54_RS00175"
     CDS             25778..26407
                     /note="hypothetical protein"
                     /product="hypothetical protein"
                     /locus_tag="pd20_p32"
                     /locus_tag="IX54_RS00175"
                     /protein_id="WP_043130244.1"
     gene            complement(26697..27653)
                     /locus_tag="pd20_p33"
                     /locus_tag="IX54_RS00180"
     CDS             complement(26697..27653)
                     /note="Arsenite efflux pump ArsB, ACR3 family based on
                     COG0798 (e-25)"
                     /COG="COG0798"
                     /product="arsenite efflux pump ArsB, ACR3 family"
                     /locus_tag="pd20_p33"
                     /locus_tag="IX54_RS00180"
                     /protein_id="WP_043130246.1"
     gene            27803..28222
                     /locus_tag="pd20_p34"
                     /locus_tag="IX54_RS00185"
     CDS             27803..28222
                     /note="hypothetical protein, although many BLAST hits to
                     acyl-CoA transferase"
                     /product="hypothetical protein"
                     /locus_tag="pd20_p34"
                     /locus_tag="IX54_RS00185"
                     /protein_id="WP_043130248.1"
     gene            28247..29191
                     /locus_tag="pd20_p35"
                     /locus_tag="IX54_RS00190"
     CDS             28247..29191
                     /note="hypothetical protein"
                     /product="hypothetical protein"
                     /locus_tag="pd20_p35"
                     /locus_tag="IX54_RS00190"
                     /protein_id="WP_043130250.1"
     gene            29194..29649
                     /locus_tag="pd20_p36"
                     /locus_tag="IX54_RS00195"
     CDS             29194..29649
                     /note="hypothetical protein"
                     /product="hypothetical protein"
                     /locus_tag="pd20_p36"
                     /locus_tag="IX54_RS00195"
                     /protein_id="WP_036705417.1"
     gene            29646..29909
                     /locus_tag="pd20_p37"
                     /locus_tag="IX54_RS00200"
     CDS             29646..29909
                     /note="hypothetical protein"
                     /product="hypothetical protein"
                     /locus_tag="pd20_p37"
                     /locus_tag="IX54_RS00200"
                     /protein_id="WP_052172117.1"
     gene            29954..32377
                     /locus_tag="pd20_p38"
                     /locus_tag="IX54_RS00205"
     CDS             29954..32377
                     /note="Phage-related minor tail protein based on COG5281,
                     Lambda phage tail tape-measure protein based on pfam09718"
                     /COG="COG5281"
                     /product="phage tail tape-measure protein"
                     /locus_tag="pd20_p38"
                     /locus_tag="IX54_RS00205"
                     /protein_id="WP_043130255.1"
     gene            32427..33053
                     /locus_tag="pd20_p39"
                     /locus_tag="IX54_RS00210"
     CDS             32427..33053
                     /note="Uncharacterized protein based on COG5448"
                     /COG="COG5448"
                     /product="hypothetical protein"
                     /locus_tag="pd20_p39"
                     /locus_tag="IX54_RS00210"
                     /protein_id="WP_036706580.1"
     gene            33050..33934
                     /locus_tag="pd20_p40"
                     /locus_tag="IX54_RS00215"
     CDS             33050..33934
                     /note="Uncharacterized protein based on COG5449 and
                     pfam09931, Phage conserved hypothetical protein BR059
                     based on pfam09356"
                     /product="putative phage structural protein"
                     /COG="COG5449"
                     /locus_tag="pd20_p40"
                     /locus_tag="IX54_RS00215"
                     /protein_id="WP_043130256.1"
     gene            33931..34377
                     /locus_tag="pd20_p41"
                     /locus_tag="IX54_RS00220"
     CDS             33931..34377
                     /note="Cell wall-associated hydrolase, NlpC family based
                     on COG0791, pfam00877, TIGR02219"
                     /COG="COG0791"
                     /product="phage cell wall peptidase, NlpC family"
                     /locus_tag="pd20_p41"
                     /locus_tag="IX54_RS00220"
                     /protein_id="WP_043130258.1"
     gene            34387..38352
                     /locus_tag="pd20_p42"
                     /locus_tag="IX54_RS00225"
     CDS             34387..38352
                     /note="GTA TIM-barrel-like domain based on pfam13547 and
                     putative phage tail protein based on pfam13550"
                     /product="phage tail protein"
                     /locus_tag="pd20_p42"
                     /locus_tag="IX54_RS00225"
                     /protein_id="WP_043130260.1"
     gene            38364..39440
                     /locus_tag="pd20_p43"
                     /locus_tag="IX54_RS00230"
     CDS             38364..39440
                     /note="DUF2793 domain-containing protein based on
                     pfam10983"
                     /product="hypothetical protein"
                     /locus_tag="pd20_p43"
                     /locus_tag="IX54_RS00230"
                     /protein_id="WP_043130262.1"
     gene            39460..39747
                     /locus_tag="pd20_p44"
                     /locus_tag="IX54_RS00235"
     CDS             39460..39747
                     /note="putative membrane protein based on transmembrane
                     helice from TMHMM"
                     /product="membrane protein"
                     /locus_tag="pd20_p44"
                     /locus_tag="IX54_RS00235"
                     /protein_id="WP_043130263.1"
     gene            39821..40495
                     /locus_tag="pd20_p45"
                     /locus_tag="IX54_RS00240"
     CDS             39821..40495
                     /note="Peptidase M15 based on pfam08291 and
                     Uncharacterized conserved protein YcbK, DUF882 family
                     bsaed on COG3108"
                     /COG="COG3108"
                     /product="phage peptidase M15"
                     /locus_tag="pd20_p45"
                     /locus_tag="IX54_RS00240"
                     /protein_id="WP_036700213.1"
     gene            40492..40749
                     /locus_tag="pd20_p46"
                     /locus_tag="IX54_RS00245"
     CDS             40492..40749
                     /note="hypothetical protein, putative holin based on
                     transmembrane helice in TMHMM"
                     /product="putative phage holin"
                     /locus_tag="pd20_p46"
                     /locus_tag="IX54_RS00245"
                     /protein_id="WP_036700215.1"
     gene            40658..40921
                     /locus_tag="pd20_p47"
                     /locus_tag="IX54_RS00250"
     CDS             40658..40921
                     /note="hypothetical protein"
                     /product="hypothetical protein"
                     /locus_tag="pd20_p47"
                     /locus_tag="IX54_RS00250"
                     /protein_id="WP_036700217.1"
     gene            complement(41045..41647)
                     /locus_tag="pd20_p48"
                     /locus_tag="IX54_RS00255"
     CDS             complement(41045..41647)
                     /note="Adenylate kinase or related kinase based on COG0563
                     (EC 2.7.4.3)"
                     /COG="COG0563"
                     /product="adenylate kinase"
                     /locus_tag="pd20_p48"
                     /locus_tag="IX54_RS00255"
                     /protein_id="WP_036708067.1"
     repeat_region   41792..41819
                     /note="putative attP"
BASE COUNT     6668 a  14326 c  14292 g   6541 t
ORIGIN
        1 gatgtgtgtt tagtgcagca aaaaacggtc agcaagtcgt attcttacgt catgcggcta
       61 ttgcgaaggg aaggcaactg gtcgttccac tccaccggga acggctccat cacccgcacc
      121 agcgtcacca atggcccctg cttcccgtcc aggatcgcct cgacgatgtc gggcgcgagc
      181 agtgtcagac gcaggacgcg ggtcatgtaa gagggcgcaa tcccctcgcg ctcggccaat
      241 tcggcgaccg ttgcgtactc gctagactcc agcatccgct tccagcgaaa cgcgcgggcc
      301 agtgccttga cgagtgcgtc atcggggcgg cgcggggtgg acgcgccttc gggcaactgc
      361 atctccttcc gccccccacg cttcacgagg cggaacggga catggatggt gacagtatcg
      421 gggaccgggg tggcgcgggt catgcggctg ctcctatgtc ggcggtgatt tcgcgcgcca
      481 gcccggccag tccgtccata cgcagccgga cgttcaggcc ttccgtgacg atctcgaccc
      541 gctcgaccag cagcgccacg atgcgcgcct gctcggccgg gaacagatcg tcccacagcg
      601 ggtcgagccg aatcagcgcc gcgcgcgcgt cggcctcggt gatctcaccg tactgcaccc
      661 gcgccgcctt ccatgtgccc gcgacaatct caggctggcg gaacacggcg cgcaactgct
      721 cgatgacggc cgcttcgatc tcgccggcgg gcacgcggcc gatgggacac gacgccgcgc
      781 catgcttcag caccgtctgg ctgacgtagt agcggtagag ccgcccggcc ttgcgcgtgt
      841 gggtcggcga gaaggccgcg ccgtcggggc cgtagagcaa ccccttcagc agcgcgggcg
      901 tgtcggcgcg cgtgcgcgcg gcgcgcttcc gggggctctc ctgcaggatg gcgtgaacct
      961 tgtcccacag ctcgcggtcg atgatggcgt ggtgctcgcc gggatagctg tcgcccttgt
     1021 ggaccgcctc gccgatgtag gcgcggttgc tgagcatccg atagatgtat ttcttgtcga
     1081 tccggttgcc gcggggcgtc cgaagtcccc gcgtgccgac ctcccgcgcc agttccgtgc
     1141 aggacccgat ctcgaggaag cgggcgaaga tccagcgcac atgcgcagcg tgctcttcgt
     1201 cgaccaccag cttccggttc tcgacacggt agccgaaagg cggcaccccg cccatccata
     1261 tgcccttctt ccggctggcg gcgaccttgt cgcggatccg ctcggccgtg acctcccgct
     1321 cgaactgggc gaagctgagc aggatgttca gggtcaaccg ccccatcgac gtggtcgtgt
     1381 tgaaggactg cgtgaccgag acgaacgtca cgccattgcg gtcgaacacc tcgaccaact
     1441 tggcgaagtc ggccagggag cggctgaggc ggtcgatctt gtagaccacc accacttcga
     1501 ccagcccgtc ctcgatgtcc tccagcagcc gctgcaggcc ggggcgatcc agcgtgccgc
     1561 cggagatgcc gccgtcgtca tactgatcgc ggacgagtac ccagccctca gaccgctggc
     1621 tggcgatgta agcctcgcag gcctcgcgtt gggcgtggag cgagttgaac tcctgctcca
     1681 gtccttcctc ggaggatttc cgggtgtaga ccgcgcaacg cagcttgcgt acgagcttcg
     1741 atttatccgg cggcttcgtc acttccgccc cctgtggttc ttgagcccga agaagaccca
     1801 gccgttccag cgcgtgccgg tgatcgcgcg ggcgatcgcg gacagcgact tgtacggccg
     1861 cccctgccat tcgaagccgt cagcggtgac cgtgacgatg tattcgacgc cctgccattc
     1921 gcgcaggagg cgcgtgccgg tgatggggcg atcgcggtcg aggcgcatgc cgcgcttctt
     1981 cttgtcgcct ccgtccagtt cctcgccgag ccgttccagc cgccggatcg tctcgggctt
     2041 cagcccgcca taggcgagtt cctggatgcg ataggcgatg cggctttcga ggtagcggcg
     2101 gttgaacggc ggcggctcgc tgtcgaacag gtcgcgccac tgttgcttca ggtcgggcgt
     2161 cggtgtggtc ttgagcgcgg ccaggcgcgc ggggatggga tcgggcttat tcatgcattt
     2221 ctccggtgag ttggagttgc atgacggcat tggtcgggcg gatagtgtag gcaacgttct
     2281 ccagtatcgt cagatacttc gcccgtctcc cgcatccgca accggaccag cccgagcgcc
     2341 agcaggccgc acagctcggc gcgacgctct gcgggcgtca tctggtcggg cgggaggggg
     2401 ttggggcgtt tcatgcgggc ctcggagtgg tcgtctcctc tggcctctac tcatcgcgat
     2461 cgcgaaccgt cccatggccg ctgtcagtgc acggatcgcg cccatctgga ctcgactcag
     2521 ggttgttcgg actgctagaa catagagtga acaatcaggt ctgaaagaaa ggggttccat
     2581 gggttccgac atcaagaaat tcgtaaatcc gaagtttctc aacagcattg atgtcgtgct
     2641 catgcgcgac ctcttcgctc gccatttcaa ggacgaaggt ctccctgtcg cgttcgatgg
     2701 cgacgtcgcc gagattcgca aacggatcac cgactatttc gcgacaccga tcaccgaatg
     2761 gtccgaaggc ttgatcgccg atctgcatcg ggtcgccgaa cttgggaccg gcgaaggaat
     2821 gcagctcatt ctgaacgagg ccaggcgcca acgcgttgtc ctctattccg agccagacga
     2881 cgaagaggcc gactcggctc cggtaaagca cgagcccaag catgtggcgc tgcacgccta
     2941 tctgcatcat caccggatct tcgaggcggc ggccgatttc caggcgctgc gggcgccgac
     3001 cgcgatggcg gagtttcgcg ggccgcagcg cgatgtcgga gccgatctga cggaggaggc
     3061 gtcggcggca ttcaaggccg ccatcgtgaa gctgttcgcg caggacctgc agggcgatta
     3121 ctgccgtctc ggcccttatg aggaggatgg cgaaatcaac ctcgtcgtca gccatggcgc
     3181 gccggtgacg accacgccca tcgtggcggg cgaccgcgaa cagatcatca ccctgcgagc
     3241 ggtgaaatat gcggcgctcc gctattcatc gaacgaaggg ctcttgcgca tcggcggcgt
     3301 gccgagagcg cagcaggccg aagtggcggg catctttgcc gagcacattc tggggcgccc
     3361 cggtttcttc gcaggcaagg acgcgcgcga tctctacacc ctcgatccca tcacagcatt
     3421 cggtccggat ttcgcattcc agcatgcgtt cgacgagagg atcctcgaag ttcggatcgt
     3481 ggcggcagcg gccgatttct tcgccgagga tgaggatggc gagtggcgtt atgtgcgcag
     3541 ttgggaatcg aaggacgcat ccggcgcggc gctccggcat ttcaaggcca gcgaggtgcg
     3601 gttcggccgc gggtggcgcc tgggagaaat cacgttccgg gtgtttttca agagcgatgc
     3661 gaaacagccc gccaaggtga ccgtgcgttt gaagccgccc ggcacgctcg ccttccgtcg
     3721 cacccggttc gaaaaggcga tccacgcact ggtcgcgcgc aacggactcg agaaggatcg
     3781 cgatgctgat ctggttgtgg aagcggctga gtaacggcgg ggctgaggcc agtgtctccg
     3841 gccgagcgct gcgccgcttc cccgcgcggg agatcgaagg gctgcttcgg gcgcgggttc
     3901 tgatcgagca gcggaaggcc gacagctggt ccgtctgcgt gcattgcgac tgcgggctcg
     3961 atgcacgacc gatccgtgcc gtaggagatc ggctacttgc ctgctgtccg cgcgacgtcg
     4021 cagcggacgt ggtgctggag ccggacgacc tccgccggtt cgggatagaa gccgacaaac
     4081 tgatctcggc catagcagca tccggcggat tgctggcggc ggccactgtc gtttcggacg
     4141 ggctgtggct gctgggacgg ctgccaacgg gtatctgcgt ctttctctgc cgcgaaacgc
     4201 atgtgctgat ggcgcctgcc accatcctcg cgaccaggat ggccgccgga tcggcaccca
     4261 tcaccatcat caccatcgaa ctcgacccgg caaccgaact gcagttgcgt gcggccggta
     4321 tcgaagcccg ctcgctcacc gaatgcgttc tggtggacga tcacggcacg gaacatcttg
     4381 cgcttgaccg actctcgtcg atcgccgtca ccgcgccccg ccttgtcctg agccggagcc
     4441 gccagtcggc aatgttcgac ggacgccgcc tcgatctcac gccgcagatg ttcgcactga
     4501 tccggctttt cgcggaacag gccgggcagc gcgaccccgt gctgcgcaag gagaccatcg
     4561 acgcgcagac cgggcgtccg gcgaacgaga tcgtgcggga tctgcgcaag gctctggtcg
     4621 gatgcggcct gtcgcgggcg gccgccgacg ccctgatcgt gaccgtgcgt ggctacggct
     4681 atcgcctcgg catcgctccc gcagaggtgg ccgtcgagga ctgagtcctc cgcacacaat
     4741 ccacacacaa caagcacacg ccaaacacac cgaaagcgtc ggcgggtccg gcagtcttgg
     4801 aacaacagca atgatgttcc gaggcacctg gacatgcacc caccgattac ccccgccgac
     4861 ctttccacgc tgatcgctga agccgatgcc gcagcgcgcc gtctgcgccg caagctggtt
     4921 ctgcccgcca ccgatcatga cgatctccgc caggaccttc tggtcgacct gatctgccgc
     4981 ctgcctggct tcgacgcgcg gcgcggcagc atcggcgctt tcgcaaacat cgtcctgcgc
     5041 aaccagtccg cacggatcgc gatgcgccat caccgccagc gccgtgcgca gggtgggtcg
     5101 ctgctctcgc tcgagctgcc gttgaccgga gaccgcgagc cggtcggcga cacgctgacc
     5161 gaggacgacg ggcttgccgc ctggcacggc cagatctgct gcgccgccgc tgtcactgaa
     5221 cttcaccacg ccctgcaggc cgccctcgcg cggctgccga ccgaggatcg ccggttctgc
     5281 gcggcgctgg cgcatcgccc cgtcaccgcg ctcgcggccg agggtttcgg cagccggtcc
     5341 gcgctctacc gccgcctcgc cgatctccgc cacgtcctca ccgtccacgg tctcggtccc
     5401 gcctgggacg atctcgcggc ggcctgagta gaggcgaaag gaggagatca tgttcatggg
     5461 caccaccccc ttcatcacgg tccgcgcccg ccgaccgctc accgagatcg agttctgcgc
     5521 ctgggtggcg caggccgtgc cgggtgaccg gctcgaatac catcgcggct ttctggttct
     5581 cgacatcttc ccgatgttcg cccggttgcc ggatccgcag cgcgcggaac tggcacggct
     5641 cgggtcgcgc gccttctggg ccgccgaaca gggcctcgtg cacctggtgc aggagcgcac
     5701 gggccccgac cagttcgcct acatcgccgt cgcccgcccc aagccgaagg ccgcggcagt
     5761 ctcgctgtcc gcgctcctgc tcgccgagca agaggccgcg tgatgaccgc cttccaatcc
     5821 ctttttgccg atcacggaga cccgtacatg ccgttcccca cgaacacccc cgccgtcgac
     5881 gacctgccgg gcctcggcct gcaggacatc gcccagctgc ccgtcgaact gctggccatc
     5941 cttcagcgcg agctcgacga gcgcatggcg cggaccaagg ccgcgaaggc ccgcctcgat
     6001 ggcgcgctga ccgtccgcta cgccacccgc gccgccgagg aacggcaggc ggcgggcaag
     6061 gacacaggca cgatccggtt cgacgacggc gatttcaccg tggtcgccga tctgccgaaa
     6121 cgggtcgatt gggatcagga tcgcctcgcc gccatggtcg agcgcatcac cgccgccggg
     6181 gacgatcccg cgcagtatgt cgacatcgcc ttcaaggtgc ccgagcgcaa atacgccgcc
     6241 tggcccgatg cgatccgtgc cgggttcgag cccgcgcgca ccgtccggcc cggcacgctg
     6301 aagatcgaga tcgtcccgca gggggccgat caatgagcct cccgatcatc agcgccgacc
     6361 agcggctggc cgagccgcgg ggcatcaaag gctgcatctt cggcaaatcc ggcatcggga
     6421 agacctcgct cctctggacg ctgaacgcgt cgaccaccct gttcatggat ctcgaggcgg
     6481 gcgatctcgc catcgagggc tgggcggggg acagcatccg gccgcgaacc tggacggaat
     6541 gccgggattt cgcggtgttc atcggcgggc ccaacccggc gctgcgcgac gagcagccct
     6601 acagccccgc gcactacaga gcggtctgcg accgcttcga cgatccgaca gcactcgacc
     6661 gctacgacac gatcttcgtg gactcgatca ccgtcgccgg gcggctgtgc ttcggctggt
     6721 gcaagggtca gcccgaggcg ctgtcggaga agaccggcaa gccggacgtg cgcggggcct
     6781 acggtctgca cggccgcgag atgatcggct ggctcacgca tctccagcac acgcgggcga
     6841 agaacgtctg gttcgtcggg atcctcgacg agaagctcga cgacttcaat cgcaaggttt
     6901 tccagccgca gatcgacggc tcgaagaccg ggttggagct gccggggatc gtcgacgagg
     6961 tgatcaccat ggcggagctg aaggccgatg gcgatcccta tcgcgccttc gtttgccaga
     7021 cgatcaaccc ctggggcttt ccggccaagg accgctcggg gcgtctggat caggtcgagg
     7081 agcctcacct cggccgcctg atgacgaaga tccgcgcccc cgtcgcacca gcgcccaagc
     7141 gcctgaccta cacgccgccg cccgccgatc cggcggctga cgcccaatcc caaccgcaat
     7201 cctgatcaga aaaggaggtt ccccatgggt tcctggaacg atttcaacga cgcgcagagc
     7261 aacagcaacc tgatcccgaa gggcacgctg gccaaggtgc gcctgaccat ccgtccgggc
     7321 ggtttcgacg acgcctctca gggctggacc ggcggctatg ccacccgcgg ctcgacgggt
     7381 gctgtctatc tgaacggcga gttcacggtg accgaggggc agtacgcccg gcgcaagatc
     7441 ttcacgctga tcgggctcta cagccccaag ggaccggact gggcgaacat gggccgcagc
     7501 ctcgtgcgcg gcatgctgaa ctcggcccgc gggatttccg acaaggacat gtcggccgag
     7561 gcgcaggcgg cgcggcgcat caacggcttt gccgatctcg acgggatcga gttcatcgcc
     7621 cgcatcgaca tcggcaccga cgccagcggc gacgacaaga acgagatccg tagcgcggtc
     7681 acgccggatc atcgcgatta cgcacaggtc atggggactg caccgctgca gttcggcgga
     7741 cacggtgcag ccgggcacgc cgcgcagcac accacccctg cggcaccggc acatcagccc
     7801 agccagcccg cttccgcccc cgggttcgcc ggtcggccga gctgggcgca gtaaggggga
     7861 gaccggccat gcgcctgcgc ccccgccaga agaccttcgt cgagcgtagc gttgctgcgc
     7921 tcgcctcccg cggcaacacg ctgggcgtgg cgcccaccgg cgcgggcaag accatcatgc
     7981 tctcggcggt cacaggcgag atgatcggcg acggcgccaa ggcctgcgtg ctggcccatc
     8041 gcgacgagtt gacggcgcag aaccgtgcca agttccagcg cgtggtgccg ggcgtcgcca
     8101 cctcggtcat cgacgccacg gagaaatcgt ggggcggcca agtcgccttc gccatggtgc
     8161 cgacgctggc acgggcttcg aacctcgccg acatgccgcg cctcgacctg ctggtcgtcg
     8221 acgaggcgca ccatgccgtc gccgacagct accgccgcat catcgaccgc gtgcgcgaag
     8281 ccaatcccga cgcccgcatc ttcggggtca cggcgacgcc gaaccgtggc gacaggaagg
     8341 gcctgcgcga ggtcttcgac aatgtcgccg accaggtgcg gctgggcgag ttgatcgcct
     8401 cgggccacct ggtgccgccg cgcaccttcg tcatcgatgt gggcgtgcag gacgagttgc
     8461 ggtccgtccg caagaccctg tcggatttcg acatggcgga agtggcgggc atcatggacc
     8521 gcgcccccgt caccgacgag gtgatccgcc attggaagga gaaggcaggc gaccggcaga
     8581 cggtggtgtt ctgctccacc gtcgcccacg ccgaacacgt caccgacgcc ttcaggaccg
     8641 cgggcgtttc cgccgcactg atccacggcg atctggcggc cgagacccgc aaggcgatcc
     8701 tcgccgacta cgcggctggg gacatccgtg tcgtcgtcaa cgtggccgtg ctgaccgagg
     8761 gctgggacca tccgcccacc tcctgcgtcg tgctgctgcg ccccagctcc tacaagtcca
     8821 ccatgatcca gatggtcggg cgcggcctgc gcaccgtcga tcccgaggaa caccccggca
     8881 tcgtcaagat cgactgcgtc gtgctggatt tcgggacgtc gagcctgatc cacggcacgc
     8941 tggagcagga cgtcgatctc gacggcaaga ccgaggctgg tgaagccccg acgaaatcct
     9001 gccccggttg cggcgccgat atcccgctgg cagccacgga atgcccgctc tgcggcgagg
     9061 cgttcccgcg cgaggatctg gatgcgggcg aaggcggggc cgccgcgccg ctctcgggct
     9121 tcatgatgac cgagatcgac ctgctgaagc ggtccagctt cgcgtgggtc gatctctttg
     9181 gcgacgatgc ggcgctgatg gccaacgggt tcagtgcctg gggtggcatc tttttcctcg
     9241 atggtcgctg gcacgctgtc ggcggcggca agggccagac gccgcgtttg ctgggggtgg
     9301 gcgaacgccc ggtctgcctg gcgcaggcgg atgactggct gaacacccac gagaccgatg
     9361 agagcgcatt caagtcgaag ggatggctga cacaggccgc caccgaaaag cagctgcagt
     9421 acctgccacc cgaatgctgc catgacttcg gcctgacgcg gtaccgcgcc tccgctctga
     9481 tgaccttcgg cttcaacaag cgcgagattc gccaacttgt gggccgcgcc agcccggaca
     9541 tcgggagggc cgcgtgagcc atgtcgcgca aatcgcaccc ccgtccgcag cggctgcgga
     9601 tcgaccgggc cgtgatcgcc tctggcatcc gcggccggtg ctctgcgccg tctgcacatc
     9661 ccgcgcgcgc ggcttcggct ggttcgatcc gcaccgaccg cgcccaaccc gcacccgccg
     9721 ctggttctgc tccatgggct gccaggcggc cttcacccgc aaagcgaaga gaggactgag
     9781 catggtcgat ttcaccgaag aggaaaccat ggcgctgccc gccgtgatgc gcgcgcttgc
     9841 gcccgagatg gagcggatcg gctgggaccg ccccttgggc cagctgaccc agaacgacat
     9901 gcgccggctg attgtcgtga ccgtcgaggc gttccgcgcc gagatggcag agatcgccgc
     9961 cgaggcggag atccccttct gatgctggat ttcaacccac gcccctccat ggccgagcgg
    10021 atcaacgcgc tggtcgacgc cgcgctgatc gccgagcggg aggccacgcc gccccggacc
    10081 tatctcggcg cgtcccgtct ggggcatgcc tgcgaacgcg cgttgcagtt cgagttcgca
    10141 ggcgcgccca aggacgaggg cgcggatttc ggcgggcaga cgctgcgcat cttcgagatc
    10201 ggtcaccagc tcgaggatct ggcgatccgc tggctgcggg tggcggggct cgacctctat
    10261 acccgcaagg gcaatcgtcc cgatggggat cagttcggat tctccgtcgc gggcggccgc
    10321 atccgtggcc atgtcgacgg gatcgtggcc ggagccccgg ccgcgctcgg tctccgcatc
    10381 ccggcgctct gggaatgcaa gacgatgaac gcgaagaact ggcgggcctg cgtcaaggac
    10441 ggggtcgcca tctccaagcc cgtctatgcc gcccagatcg cgatctacca ggcttacatg
    10501 gagccgtcgg tgccaggcat ttcctcggcc ccggcgctgt tcacggcgat caacaaggac
    10561 acggctgagc tgcaccacga actggtgccc ttcgatgcgg atctggcgca gcgcatgtcc
    10621 gaccgcgcgg tgcggatcct gcaggccacc gacgcgggcg agctgctgcc ccgcattgcc
    10681 gccagccgcg acttcttcga atgccggttc tgcgcccatg ccgagcggtg ttggagcctg
    10741 gcggcatgag cgacgagccc accgagccat ccgatcccga ccaggagcca gccatgcgcg
    10801 acaacaccac gcccgatgag cccaaggaaa acatcgtcca tttcaacccg tggcgcgact
    10861 tcaacgatgc cgcgccgcag atcgacgtct tcggcgacga gcccgaccct gcgcagattg
    10921 cgcaattcat gcaggtcgtc ttcgggtatt gcgacggtct gatccctgtc cgcagcttca
    10981 tcgacaaggg tcagggcatc gatggccgcc cgcacaacat ctggctggaa gcggatcatt
    11041 ccgcccccga gaagatggcg accttcgcga catgggcctc gcgcgagggc gcggcagtct
    11101 atgtgatccc cggcaccgtg gccgcgcccg gccaggccaa ggccaccgat attctgcaga
    11161 tgcagacggt agtggtcgat ctcgacaccg gtgacatcgc cgccaagcgc gcgcacctcg
    11221 agcgccacct cggcgcgcca agcatggtcg tggagagcgg cggcgtcacg gccgaggggc
    11281 agcgcaagtg ccacgtctgg tgggcgctga ccgaaccggc cgagggtgac gatatagcgc
    11341 gcgtctgccg tctgcgcggc gacatcgccg caaaggtcgg cggcgacatg catttccgct
    11401 ccgcccatca gccgatacgg gtggcgggct cggtctacta caagaacaac ctcaagacgc
    11461 aggtgcggat cgtcgaactg aacgccgacc gcgaacgcga tctggccgag ttcatcgaag
    11521 ccgtgaccga catgccgccc gcgccaggcg tgtccctgca gcccgcgttc acccatcccg
    11581 acaagcccgc catggacgat gtgctggtca cgccggtgcg cgagggggcg caggacgact
    11641 ggtcccgttt cgagggcgcg tcggccgcga tcggtcattt catccgcatg gtccacgagg
    11701 gccggatgac gaaggacgag ggctggatcg gcatctgcgg ctacaacgcc gcgatgctgc
    11761 ggccccagtg gccggtcgag cggctgaaac gggaatccga gcggctctgg gaacggcatg
    11821 tcgagaaaca cggcccgccg ctgatccggc tcgactccgg cgcaccggga ccggtcgaga
    11881 tgcccgcctt cacgttgggc gcgctgctgg acgatcagag cccgatgccg gaggacatca
    11941 tcgcgccccg cgtgctgacg ccgggcggac tgctggtgct gggcggcgcg cccaaggtcg
    12001 gcaagagcga cctgctgatc tgctggcttg tccacatggc cgccggcgtg ccgttcctcg
    12061 gctttacgcc gccacggccg ctgcggatct tctacctgca ggccgagatc cagtatcact
    12121 atctgcgcga gcggctgaag cagatcgccc tgccgcccga cgtgctggcc gccgcgcgcg
    12181 acaccttcgt cgccacaccc aagctgaaaa tgctgctcga caacgagggc agcgtgcggg
    12241 ttgcccgcgc gatccggacg gcattcccgg atgcaccgcc cgacatcctc tgcgtcgacc
    12301 cgatccggaa cctcttcgat ggcggacccg atggcggtgg cgagaacgac aacaccgcca
    12361 tgatgttctt cctcaaggaa cgggtcgagg ttctacgcga ccacatcgac ccggactgcg
    12421 gggtcatcct gatccaccac accaagaagc tcagcaagca tcaggtgaag gaggatccgt
    12481 tcctcgcgct ttcgggggcc agcgccctcc ggggcttcta cacctccggc ctgatcctgc
    12541 accgccccga cgaggacgcg tcagagcgta agctggagat cgagctgcgc aacggccccg
    12601 cgctgccctc gaagctgatc gacaaggtgc gcggccaatg ggtcgagatc aacccgatga
    12661 acgagcgcct cgtgcgccag gacatcggcg ccaggcatga tgccgagcgg gatcggaaaa
    12721 accaggtcgt cctggggatg atcttcgacg aggcggccga gggtcggctc tacaccgcca
    12781 cgcagttcgc ggaggcgttc gagaaccagc acgatctcgg ggggcgctac agcatccgcg
    12841 agcggctgtc ggtgctcgcc accaagggcc tgatcaagtt ccgccggagt ttcacggagc
    12901 acgggtacgc cgggacgcaa tcgcatttcg gatatctcgt gatcagggac atgcgcttcg
    12961 gccgcgatcc cgtgatcgac acggacaccg gagaggttct tgccgagggc gtcgcggtgc
    13021 tgccgaccca ctacaaatgc ccccattccg gccgcgcgcg tgaggtcgag aacccttccg
    13081 tctgggtcta tccggaggag gtccatgatt gacttcctca tcatgagcgc ggccttcctc
    13141 attctcatct cttcctcatg gcccaatgaa atcaatgggt tggagatgag gatgagaaag
    13201 gtcttcctaa tcgacccgtc tcatcccttg agccttgaaa agtcaaaggg aacagagact
    13261 tgcggccaaa acatgaggcg agtgggcaag cccccatact acgtatgggg aggccaaccg
    13321 gcaggtttgg cctcgccttc catacgtcga gggcatccgc gcgcgggctc cgacgcaccc
    13381 tgcacattcc gatccgacga cggcggcccc gtaccgccaa gcaccaggcc accgtcgtct
    13441 tccacccgag cagccaacca gaagaggaga ccacccatgg ctgacctgac tctcgccacc
    13501 tccgcccgtg aggcaatccc cgatctgcga cccgtcgtct gcgccaaccg ggtgacgctg
    13561 gcgctcgacc tcggcaccat gacgggctgg gcgctgcacg gcatcgacgg gctgatcacc
    13621 tccggcacgg cgtccttccg ccccggccgc ttcgacggtg gcggcatgcg gtatctgcgg
    13681 ttcacgaact ggctcaccga gatcgaccgg ctgtccgggc ccgtcgccgc catctggttc
    13741 gaagaggtcc gccgccatgc cgcgaccgat gccgcccatg tctatggcgg gctgatggcc
    13801 acgctgacgg catgggccga attgcgcggc attccctacg agggcgttcc cgtcggcacc
    13861 atcaagcgcc acgccaccgg caagggcaac gcgaacaagg acgccgtgat ggcggccgcc
    13921 cgggcgcgcg gcttcagccc cgccgacgac aatgaggccg acgccatcgc gatcctgctc
    13981 tgggcgctgg agacccgggg aggtgtgcaa tgagcggcat gcggttcacg cccaagggtt
    14041 atggcggtca ccgccgcaac cccgacgagg tcaagcgcga cggctggaag gaacaggggt
    14101 tgctggccgt cgccatagac gacgaccgcc tgacctggcc ggagcgcgag ctggtgcgcc
    14161 agctcggcga gcggctctac ggcaagcggg aacgggaggc gcgtcatggg tgagtggacc
    14221 acagcgcagg tgcaggatcg gcttgaactt gcggcgggcg tgatgcggca gatgccgggc
    14281 gtgatgccgc agggcttctt caacgcatgg cccgagtatt tccacagctt cgccgacaag
    14341 gtcggtcagg agccgcagat gcgtcgcccg aggcccagcc cgcgacagat cacggaggcc
    14401 gaggaggcga tgctctggct gcgctggctc gagcccgagg atgggcgcct cgtctgggcc
    14461 cgcgccgacg gcatggcgtg gaagccgatc tgctggcagt tcggcctgtc gcgcacggcc
    14521 gcgaccaagc gctggcaata cggtctggcg gtgatcactt ggcggctgaa cggtcgcgtg
    14581 ccgtcgcccc ggcggtcaca gcagttcgtc atcgaaaacg ccaatcggct gtcaagaaaa
    14641 atcgtcctct gaggaaattt tcgggtgtac atcgcaggcc cttacacatt tcgacgaggc
    14701 cgttagaaaa cgaatatgct cgggagagga gcgcgcaggc agaggccgcg ccgctggctt
    14761 ccggggtcca gcgaagggtc cagtgggggt ccaatgggct aacccattga gttcttggtt
    14821 ccttcctgac gatattcgta tgctggcggg cgaagcgcga cgcatcgcca gcgacagggc
    14881 cgattttttg ggaagccacc cagaagccag cgccgcctga accccatcga aacatcgaaa
    14941 aatcaaaccc ttgaagctgg acacccctgg tggccgctgg accccgcgtg gagtctagcc
    15001 tggcccccgg agtccggagc cgagggtatc caccctgatc ctgaaggacc ggcccgcaga
    15061 tgacgctgag ctttgccccg gatcggatcg agacctggcc gctgtcgcgc ctgcagccct
    15121 acgcgaagaa cgcgaaggtg cacggggccg accaggtcgt gaagatcgcc gccagcatgg
    15181 ccgagttcgg ctggaccgtg ccttgcctcg tcggcgagga cggggagctg atcgcaggcc
    15241 atgggcgcgt tctggccgcg acccaactgg ggctgaccga ggcaccggtc atcgtgctcg
    15301 gccatctgac cgaggcccag cgccgggcct atcggatcgc ggacaacaag ctgaccgaac
    15361 tcgggacatg ggacgaggcg ctgctctcgg ccgagttgaa cgagttgctg gccgaagact
    15421 tcgacctgtc gctggtcggg ttctcggacg gcgaactcga caagctactg gccttcgtgc
    15481 cggaggggga cggcgaggaa gagggtggcg ccgggggctc cgtgccgccg gtcaccatcc
    15541 ccgagccacc gcgcaacccg gcttcgcgga cgggtgatct ctggatcctc ggcgaccacc
    15601 ggctgctgtg cggcgacagc accagcgctg ccgatgtgcg ccgcctgatg aatggcgagc
    15661 gggcgatcct gttcgcaacg gacccgccgt atctcgtcga ctacgatggc tcgaaccatc
    15721 cgacgcggaa caaggactgg agtcagagct acggcgtgac ctgggacgat tcctcgcaag
    15781 gcgcggaact ctacgacggc ttcattgccg ccgcggtggc ggaagccatc gccgaagatg
    15841 ccgcctggta ttgctggcac gcctcccgcc gccaggcgat gctggaagcc tgctgggaca
    15901 aggccggcgc gttcgttcac cagcagatca tctgggtcaa ggaccgcggt gtcctgaccc
    15961 ggtcccatta cctctggaag cacgagccct gcttcatggg ctggcgccgc ccgaaccggc
    16021 cgccgaaggt ggccgaggaa accctcgcat cgacgtgggc gctgcccagc ttcgccaagg
    16081 acgaccggcc cgaccatccg acaccgaagc cgctcgatgc gttcggcatc ccgatgcgcc
    16141 agcatgtggc ccggggcggg ctctgctacg agccgttctc gggttcgggt tcgcagatca
    16201 tggcgggcga ggcgaacggc cgacgcgtct tcgcgatgga gatcagcccg gcctatgtcg
    16261 atgtcgccgt ggaacgctgg caggcggaca ccggtcgcga ggcaatcctc gacggcgatg
    16321 gccggacctt cgcggccgta agggtcgagc gactgagcga caacgcagat gccgacgctg
    16381 ccgcctgatg gccgtttact acaacgattc cgaccccgcg gcctgtgcct ggctgcggga
    16441 actgatcgcg gccgggctcc tgcctgcggg tgaggtggac gagcggtcca tcatggacgt
    16501 ggagcccgcc gacctgcgcg gcttcacgca atgccatttc ttcgccggga tcggcggctg
    16561 gccctacgcg ctgcgcctcg ccggcgtggc cgaggatctt tccgtctgga ccggctcgcc
    16621 gccgtgccag ccgttcagcc aggccgggca gcgcaaggga cagaacgatg accgccatct
    16681 cgccccggct tttctgcggc tcgtcgccgc ctgtgggccg aacctcgtct tcggcgagca
    16741 ggtcgcgagc gcggcagtgc tcggaccggt tggcggcgcg gctcgcgcag cggctgcggg
    16801 cccggctggc tgggcgtggt tcgacgctct ggcggctgac ctggaagcgg catcttacgc
    16861 cgtctcggcg gctgatctgc cggctgcggg catcggcgcc ccgcacatcc gccagcggct
    16921 gttcttcggc gcggtcgcct tggacccaac accaggcggg ctgggcgacg gcctcggcgc
    16981 gggatcacaa ggacggatcg gaatgcccga acgtcccgat caacgcatta ctcggccgac
    17041 aggtctggct ggcgggttgg ccgacggccg gctcgcccgc gacggagaga tacaacgcgg
    17101 ccggcaacac cgatgcgagc cgcaggacgc tgaagctggt cgtctggtcg aagtcaccga
    17161 ccccgccggg acctgcgcga cggacggcgt ctggcgaaat cctgactggc tcttctgccg
    17221 ggatgggcgc tggcgaccgg ttgagcccgg aacattcccg ctggctgatg ggatatccgg
    17281 ccgcatgggg ctgctgcggg gctacggcaa tgcgatcgtg ccgccgctcg cggcggagtt
    17341 cgtgacggcc tttctgggat ccctgccgga ggggctgcga tgagacaatc ccggaccatg
    17401 tcgatggtcg aggcagcgac gaatgtcgtg gtcggctacg tactggccat cgccacgcag
    17461 atcatcgtgt tcccgtggtt cggcatcgag accgggctcg cggagcatct gaccatcggc
    17521 ctcgccttcg tcggtgtctc gctggcgcgc ggctacctgc tgcggcgact gttcgaggcg
    17581 atccggatcc ggagtgcaga atgagacacc gccgcccgag ggtggacggc ggccttcagt
    17641 ccgtttcggt gcggagcgtc agtcgcggat ggagtagacg cggccccttc cgtcgacctt
    17701 ctcggaggtg atggtcaggc cgagcttttg cttgagcgcg ccggcaagcg cgcccctcac
    17761 cgtgtgcggc cgccagtcca aggcggtgac gatctcgtcg atggtggcgc cgccctcggc
    17821 gcggagcatc tcgatcagct tggcctgctt cgtgcccgtg cgcggtgtgc gcgccttggg
    17881 cgcggcgtcg gcctcgccgg gagcgtcctg cgcggctacg gcgctcggcg ccgcgtcggc
    17941 gcccgcgggc gcgctgtcgc cgccctccgg ctcgacgccg atggcggcgc gccctgcgtc
    18001 ggtgatgtgc aggaggatgg cacggccgtc ctcgtcgttg cgccagatgc ggttgagcgc
    18061 ggcgtcggcc ttggtctcgc tggcaatcgt cgtctcggcg atcagtccgc gcgagagcag
    18121 cgcgccgacc accttggcgg cggcgcctcc gcggagcgag ccggggagcg gcaggacgtt
    18181 gcggtcctcg cgctgcgcgg cagcgctcag gatcagggct tgggtgtcgg aaagcttggt
    18241 catcgtcgtc tcccgtatcg gggcgcgcgg aatgcgggcc cttctacgag gtcgagcccg
    18301 ccagtcggcg ggcgggaccg ggagcgggtc gtctcactcg gcgtgttcgc cttcgctgaa
    18361 ggccatgtcg gtgatctcgc gcagcttggc gcggtagtgg ttcagggtgc cgacatggcc
    18421 ccagttgatc tcgtcggggc tggtctcgaa gtggtcggcg ctgagggcgg cgagccgctc
    18481 cagcatcgcg tcgatctccg tcttcgcggc gatgaaggcg tcgagggctt tgttcgaccg
    18541 ctccctcgaa ccggtggcgg gagcggtctc actgtcggtc gcgcggcggg tcatcgggct
    18601 ggctccttgg gtcgagttgc atcgtccttc tggaggcacg ttccctctgt ccgccgcgct
    18661 tatcaactcg ataagcacat gatcttgaat gataatcgga gccgtcgatg cggggcatga
    18721 gcgagcgcca gtacgccgcc catgtcgggc tgtcgcgggg cgcgatccag aaggcgaaga
    18781 cggccgagcg gctggtcctc tatccggacg gcagcatcaa cgcggccgcc agcgacgcac
    18841 ggcgggccga gacgacagac ccgtcgaaga cccgcaagcc gcccgcgccc aagctgaagc
    18901 ctgtccccga ggcggcggtg gccgctgttg gcgacacgct gcgcgaacag gggctggctg
    18961 tcccggcggt tggcggcggg acgaccttcc tgcaggccaa gacggcgaac gaggtgctga
    19021 aggcgcagga gcggcgcatc cggctccaga agctgaaggg ggagttgatc gagcgggccc
    19081 gcgcgctggc gctggtgttc cggcttgcgc gggaggaacg ggattcgtgg gtcaactggc
    19141 ccgcgcgtgc ggcggcactg atggcggccg agatctcggc ctcgtccagc gacgcgacgg
    19201 gccagcagat caccgtggag ccagccgcga tgcagaaggt gctggagaga catgtacgcg
    19261 cccacctcga cgaaatcgcc gaggtccggc ccgacttccg gtgatgacag tgatgatttc
    19321 ggcggcctga cggacttcga cggcgcgggc gagatcctgc gcgcctgggg caacgggctg
    19381 cggcccgacc cggacctgac cgtttcggaa tgggcggacc ggcaccggat gctctcgggc
    19441 cgcgcctcgg ccgagcccgg gcgataccgc acggtgcgca cgccctacat gcgcgagatc
    19501 atggaccggc tctcgcccgg cgatcccacg cagcggatcg tgttcatgaa ggccgctcag
    19561 gtcggggcaa ccgaggccgg caacaactgg atcgggttcg cgatccacca ggcgccgggg
    19621 ccgatgctcg cggtccagcc gaccgtggaa ctggccaagc gcaactcgcg ccagcggatt
    19681 gacccgctga tcgaggagag cccggagctg cgggagcgga tcaagccggc ccggtcgcgg
    19741 gacgcgggta acacgatgct gtcgaaggag ttcgcgggcg gcatcctcat catgacgggt
    19801 gcgaactcgg cggtcgggct gcggtccacc ccggcgcgct acatcttcct ggacgaggtc
    19861 gacgcctatc cggcctcggc cgacgaggaa ggcgacccgg tcacgctggc cgaggcccgg
    19921 tcgttgacgt ttgcgcaccg gcgcaaggtg ttcctggtct cgacgccgac catccggggg
    19981 ctgagccgga tcgagcggga attcgaggcc agcgaccagc ggcggttcca cgttccatgt
    20041 ccgtattgcg gtgcgatgca gtggttgaag ttcgaccggc tgcgctggca gaagggccgc
    20101 ccggagacgg ccgagtatca ctgcgagggc tgcgagacgc cgatcgccga acaccacaag
    20161 acggcgatgc tcgaggccgg cgaatggcgg gcgactacca cggccgccga tccgaccacg
    20221 gtcgggtatc acctctcggc gctctattcg ccgatcggct ggctgagctg ggagcggatc
    20281 gtgcggtcat gggaggcggc gcaggggtcg gacgaggcga tcaaggcgtt ccgcaacacc
    20341 attctcggcg agacatgggt cgagaccggc gaagccccgg actggcagcg gctctatgat
    20401 cgtcgcgagg cgtggaagcc gggcaccgtc cctgcgggcg ggctgttcct gacggccggg
    20461 gccgatgtcc agaaggaccg catcgaggtc gatgtctggg cctggggccg cggtctggaa
    20521 agctggctgg tcgatcacct cgtgatcgag ggcgggcccg gcgatcccgc ctgctggcag
    20581 gagctgaccg acctgctcgg gcggacatgg gaacacgcct ccggccagcc gatgacgctg
    20641 gcgcggctcg cgatcgactc gggcttcgag accagcgccg tctatgcctg ggcgcgcaag
    20701 gtcggcttcg cgcaggtggc gccggtgaaa ggcgtcgagg gcttcgcccg gacgagcccg
    20761 gtgacggggc caagctatgt cgatgcgacc gttgcgggca agcggctccg gcgcggggcg
    20821 cggctctgga ccgtcgccac ctcgaccttc aaggccgaga cctaccgctt cctgcggcag
    20881 gagcggccga cggcagagga acgggccgag ggcgcggtct ttccgcccgg cacgatccac
    20941 ctgccggact gggcggacag cgaatggctg aagcagttga ccgccgagca gctggtgacg
    21001 gtccgcacaa gacgcggctt ctccaggctc gaatggcaga agctgcgcga gcgcaacgag
    21061 gcgctcgaca cccgcgtcta cgcccgcgcg gcggcgtgga tcctcggtgc ggatcgctgg
    21121 cccgaggcgc gctgggccga tctggaaggg cagctcggtg tggcagcgaa cggcaacccg
    21181 gatgtgggaa ccgcgacaac aggaccaaaa gcgagccgac ctgcaccgcg gcgacggacc
    21241 gtgcactcca gctacatgag gtgatcccat ggccacggcc acagagctcc gcgcccgccg
    21301 cgaggcactg gccgcgcagc gcgcctcggg cgtggcgcgg gtgagctatg acggcaagac
    21361 ggtggactat cgcagcgtcg ccgagatcga ccgggccatc gaggccctcg accgcgagat
    21421 cgcggcggca gaggggcgcc gcatcgtgcg gcaggtccgc gtgacgacga cgaaggggct
    21481 ctgaacgcca tgggcctctt cgaccgcttc cgccgtccat cgccgggcag cggcggccca
    21541 gccgccgtgc gcgcccgcct cgaaggttcg atggcgaagc gccgcctgcg cggctggaac
    21601 ccgccgctcg agaacatcaa cacgctggtc gcctcgggcg gcccgcggct gctggcgcgg
    21661 tcccgcgagc ttgtggtcac caacggctat gccgccaacg cctgcgaggc cttcgccgcg
    21721 aacctcgtgg gcgacgggat caagccgtct tcgctgatgg gggatgcaga cctgcgggac
    21781 cgggtccagc ggctctggct cgcctggacc gacgaggccg atgccgacgg gctgaccgac
    21841 ttctacgggc tgcaggccat ggtcgcgcgg gagatgttcg tggccggcga gtgcttcgtc
    21901 cggctgcgcc cgcgccgggc cgaggacggg ctgctggtcc cgctgcaact gcagctgcta
    21961 cagtcggaga tgctgccctt cgagaagacc gaggtgctgc cctccggcaa ccgcatccgc
    22021 tgcgggatcg agttcgatgc gatcggccgg cgcgtggcct atcacttccg ccgccgccat
    22081 cccggcgaca gcaccgacca gggggcggtg atcccggaga ccgtgcgcat gcccgctgcg
    22141 gacgtcctgc acatctaccg gcccatcgac gcgggccaga tccggggcct gccgcacatc
    22201 gcgccggcga tggtgcggct gttcctgctc gaccagtacg acgacgccga gctcgaccgg
    22261 aagaagaccg cggcgatgtt cgcgggcttc atcaccaaga ccgccccgga agagccgatg
    22321 ctgggcgagg tcgaggcgga cctcaatgga acggccatcg ccagcctcga gcccggcacc
    22381 atgcaggtgc tgctgcccgg cgaggacgtg aagttctccg cgcccgccga cgtgggtggc
    22441 ggctacgaag cgttccagta ccgcacgctg ctcgccgtct ccgcctcgct ggggctgccc
    22501 tatcatctgg tgaccggcga cgtccggcag gcgaactatt cgagcctgcg ggcagaactg
    22561 gtcgagttcc ggcgccgcat cggccagctg cagcatggcg tcctggtgca ccagctctgc
    22621 cgggcggtct ggccgcgctg gctcgacacc gcggtgctgt cgggcgcgct cgatgccgat
    22681 ccggtcgccg cgcggccggt gcagtggatc ccgccgcgct gggactgggt cgatccgctg
    22741 aaggacatcc aggcgcaggt gctggcgatg ggcgccggca tcacctcgcg gcgcaaggtg
    22801 gtcgaggcca ccggctacga catcgaggaa gtggaccgcg agaacgcggc cgacgccgag
    22861 cgcacgaagc gtctcggcct cagctaccgc acgagtccgg gcgagacgca gggagcgcgg
    22921 gcgaccccgg cgcagttgcc ggacgcaggc ggtgacgcgg gcagcaacgg gggtgcccgc
    22981 gctgacccgg gcaccggtgg cacatctgaa caggagtgag agcatggcca gctggtatgc
    23041 gatccgcgcc cgggccaccg gcgcggaagt ggcgatctat gacgagattg gggcctacgg
    23101 ggtctcggcc aagggcttcc tcgccgagct tggcgcgttg cccgagggca cgccgatcga
    23161 tctgcggctg aacagcccgg gcggctcggt cttcgacgcg gtggcaatct tcaacgcgct
    23221 gaagcggcac gccgccacgg tcaccgtctg gatcgacggc atcgccgcct cggccgcctc
    23281 ctatgtggcg atggcgggcg atgagatcgt catgccggaa aatgccttcc tgatgatcca
    23341 cgaccccgcc ggcctcgtga tgggcacggc cgccgacatg cgggccatgg ccgaggcgct
    23401 ggacaaggtg ggtggcagcc tcgctgccgg ctatgccgcc aaatccggcc gctcgatcga
    23461 cgagattgcg gcgctgatgg ccgccgagac ctggctggat gcgcgcgagg cgctggcgct
    23521 cggctttgcc gaccggcttg ccgaaccggt gcggatcgct gcgcgcttcg atttcgcgcg
    23581 cttccgcaac gcgccgccgg cgctggcgga agcggtcgcg gctgcaaccg acagcggcgg
    23641 cgacgacggt gacgacaacg acggcgccgg cgccgatgcc gacgaggcca cgggcgcggc
    23701 cgcggagagc gatgaggctt ctggcgccgg cgaagacgag atcgccggga cgaacgccca
    23761 acacccgccg gccgagacgc caccgtccgg cggcgcaccg cccgatcccg cggcgatccg
    23821 cgccgaggcc atcacgcacg cccgcgccgt cgtcgatctc tgccggctgg ccggacagcc
    23881 gcagatggcc gggcgttttc tggaaagcga tgcggacctc gatcacgtcc gcgccgcact
    23941 gctcgcagcg aaagccgagg ctgagcccga gattgccggc catcacgcgc aaccggggcg
    24001 cccaacggga acccgcccct ggggcgagat cgtcgcccgc accttcaggc tgaaaggatg
    24061 acccatgacc acgctcaccg agaccacgca cgcgggcggc ttcctcgtct gggaggcgtt
    24121 ccgcgactac acccgcgaga ccatcacggt tgcaaccggc acgctcgagc ccggcaccgt
    24181 gctgggcagg atcaccgcct ccggcaaata cgccgcccac gatcccgcgg ccgtcgacgg
    24241 caccgagacc gccggcgcgg tgctctgggg caaggccgac gcgtcgggcg gcgatacgct
    24301 cgccgtcgcc gtggtccgcg gacccgcgat cgtcaaccgc cacgatctcg tcttcgccgg
    24361 cacgcccagc gaggccgaga tcgccgccgc ccacgctgcc cttctgggcg caggcatcct
    24421 cgtccgctga gcccgacccc cgcaggaggc attcccatgg ccaccatgga catcttcgaa
    24481 ggcgatgcct tcaccatcat cgaactgacc cgtgcgctgg aaaacatccc cttcaggccc
    24541 gcgatcctgt ccggcgccgg cctgttctcg ccgcgggggg tgcggtcccg caccgtcgtg
    24601 atcgagagcc gcgacggcac gctgtcgctg atcccgttct ccgaacgcgg ctcggcctac
    24661 gagagccagg tgcccgagcg gcgcgagatg cgcgccttcg tgtgccgcca gttcaagaag
    24721 caggacgtgc tctgggcctc ggaaatccag ggcatccgcg acttcggctc ggaaactgcg
    24781 gcccagcagg tgcagagcga ggtcgcgcgc aagctcggcc gcctgcgcca ggatgccgag
    24841 gccaccttcg agtaccacct gctgaacggc attcagggca tcgtgaagga cccgaaggac
    24901 ggcgcgaccg tggtcagcta cttcaccgag ttcggcatca cgcccgccgc cgagatcgac
    24961 ttcgacctcg acaatgcctc gcccgcctcg ggtgcgctcc ggaagcgctg ccaggcgctg
    25021 atcgaagacg tcgaggcgtc gatgggcggc ctggctgcag gcgcgatcca ggtgcgggcg
    25081 gaatgcggct cggccttctt cgccgatctg gtggcgcaca aggaggtgcg cgagacctac
    25141 ctcaacaccg ccgcggcggc cgatctgcgc ggccgggtgg ccgacgaggt cagcttcggc
    25201 ggcatcacct tccggcgcta ccggggtggc gcgggcttcg gcgtgccgac cgacagagcc
    25261 ttcttctatc ccgaaggcgt cgaggggctc ttcgagatct atcacgctcc cgccgacacc
    25321 ttcgagacgg tgaacacgct gggtctgccg ctctacgccc gcaccatccc ggaccgggac
    25381 cgcgacgaat gggtcaggct cgagatcgag agcaatccgc tgccgatctg cacgcggccg
    25441 caggtgctgc gctcggcgcg gcggacctga tgtccgcctt tgccgccgcc gtcgacacgc
    25501 tcttcgcgga tccgaacatc ggccgggatg ctgtctatat cgccgacggc ggcgcgcccg
    25561 ttctggtgcg cgccgtcgcc cggcgtgccg atgcggtcac cgagttcggt gacgcgcggc
    25621 tctggtcgga aaccacgcgg atcgatctgc gcgtttccga agtggcgaac ccgcgccccg
    25681 gcgaccgcat cgagatcgac ggcgaggctt tcctcgtcca gggcgagccc ctccgcgacc
    25741 gtgagcggct cgtctggacg gtcgaactga ggcctgcatg aaactcggcg tcgacatcgt
    25801 cggcgatatc gcccggatca tggaggcgga aacgctggcc ggggagaagg cggtgaccgc
    25861 cgcaatgcgc gaggccagca cagggctgaa gaccgcctgg cgcgcccaga tcaccggcgc
    25921 ggggctgggg gcgcggctcg cccgcaccat ccggtccgag cagttcccga aaggccgggc
    25981 cagcctgaac gccgccgcgc tggtctggtc gaaggccccg gtcatcgtcg gcgctcacga
    26041 cacggggccg ctgatccgct cgaaggacgg tttctggctg gcgatccccg cggccgcggc
    26101 cggcaagtcc ctccgcggcg gccggatcac ccccggcgaa tgggagcgcc gcaccggatt
    26161 gcgcctgcgc ttcgtctatc ggcgcagggg cccgagcctg ctggttgccg aggggcggct
    26221 gaacaccaag ggtcgcgcgg tggcgtcgcg ctcgaagacc ggccgggggc tcaccaccgt
    26281 gccggtcttc ctgcttgtcc cgcaggtcag gctgaagaag cggctggacc tcgcgcggga
    26341 cgcggagcag gcgcgcgatg cggtgccggg actgatcgtg gcgaactggg tggaggggcg
    26401 cgtttgagag agttgatcag tcagtccatc agccgcagca tcccttgcct gcctggatcg
    26461 gaggacaggg gacggtgccc caagagcaat agacacagca atcgccgggc ttcggcttca
    26521 gcagcttacc gcaacccgcg cactcataga accactggca tgcctctgtc ggcatggtct
    26581 cgcttttcga gtaaccgcag tccggacacg cgatggtact gatgagaatc ggttgttgat
    26641 cggtcattgc attgcttctg gcgaggggtt ccgctcgatt tcccaacata gcttgcttat
    26701 ctttcgggca gaagacgcgg caccgccttg aggtacacca gcacgcccaa cagttcgacg
    26761 agtgactgaa acacgatgac cacgatggcc agccgccact ccggcggcag ggccagcgcc
    26821 agcggcagca cgacgaagga attgcgtgtg ccaaggctga acaccagcgc gcgtcctgat
    26881 cgcgccggga gatctagcgc ccgtgttatc gcaagtcctg cgaacagggc gagcacgagg
    26941 aagccgacga acacgcccgt cacctgcggc aagaccggaa gggaggcggt caccgattgc
    27001 acctggcttg ctgcgatcag aaagacgacc agcgcaagca gcggtaccgg gaaccaggca
    27061 agacgctcga tcagcgcgtc ccggccggat cgggcctcgg cccatcgctc gagggcccat
    27121 gccgccacca gcggcgccac gatcagcgtc aggaaaacgg tcacgatggg tccgaccgcg
    27181 aagatctcca ggaaggccgt gcccatgaac aaccacaggt agacgggcag caatgccatc
    27241 tgcacgatca ggttcaccgg cgtggcggcg atcgcacggc cggcatcgcc ccccgccaga
    27301 tgagtgaagg tgatgtacca gtccgtgcag gggacgagca gcacgaggag aacacccagc
    27361 cggaccgccg gatcctgggg caggaacaac agcagccccg ccacaatcag cggaacgatc
    27421 acgaagttgc ccgcgagcat cgcccccatg aagcgccggt cgcggaacgc ctccggcaga
    27481 tggatcagcg gcacctgcgt gaaggtcacg aaaatcagga tgccgagaag cggccagagc
    27541 gccgcctcga gatgtgcggc ggcccccggc agcaccagac ccaagcccag ccctgccagg
    27601 atggcggcaa gatagatcca gacctgttgc cgctcaagat cgaggcgcgt cattcagaaa
    27661 tcctgtcggt tcgcatcggt tgaaccgtcg ggcgggtcgc gaatacggag agatgaaggt
    27721 gttgtcgtga tgatcggcga tcctgcgaga cagtacaaca gcttggctgg ctcggcgggg
    27781 tcagaacgta agagggattg gaatgcctac cgcccgcgag accatcctcg ccgcactgca
    27841 tgtgcggctc tcggcgttgc cccccaccgc cctgcgcggc gaggtgctgc ccgagcgcgt
    27901 cccggccgaa gggctgctga tcctgcgcga cggtgatccc ggcgagcccg aggtgacgct
    27961 gtcgcccctg cgctaccact accagcaccg ggccgagatc gaggcggtcg tacaaggcgc
    28021 cgatcgtgac gccaccttcg acgccctctg cgccagcatc ggcacggcgc tcgcagccga
    28081 ccgcacactc ggcggcctct gcgactgggt cgaggccgaa gccccgcagg cggtcgatct
    28141 gccggtcgat ggcgcggcca gcctgaaggc ggccgtcatc ccggtggtgc tgcactattc
    28201 gacggccgac caactggcct gacccaaccg acaacaggag acgaacatgg cacgcgcgca
    28261 aggggcgcgg gcgcggatgg cgctcgcgtt cgagacgacc tacggcacgc cgccggccag
    28321 cggtttcacc cggatgccct tcgccagcac gacgctcggg gcggagcagc cgctgctgaa
    28381 ctcggaattg ctcggctacg gtcgcgatcc gctggcgccg atcaaagacg cggtcacggc
    28441 cgacggcgac gtcgtggtgc cgatcgacgc cgaggccttc ggcttctggc tgaaggcggc
    28501 cttcggtgcg ccgaccacca ccggaagctc gcccggtcca tatacccata ccttccagtc
    28561 cggcagctgg gcgctgccca gcctggcgat cgagaccgcc atgcccgagg tgccgcgcta
    28621 tgcgatgtat tccggcgtgg tgctggacca gctcagctgg cagatgcagc gctcgggatt
    28681 gctcaccgcc accgcgcggc tggtagcgca aggcgagacg gtcgccacga ccagcggcgc
    28741 gggaacgccg gccgagatcg atctgacccg tttcggtcac ttcaacggct cgatcaaacg
    28801 cgacggcagc gcgctcggca acgtgatctc gaccgagatc acctatgcca acaatctcga
    28861 ccggatcgag accatccgcg cggacggcat gatcgacggc gccgatccct cgatcgccgc
    28921 gctcaccggt cgcaccgagg tgcgcttcgc cgacagcacg ctcgtcagcc aggcgatcag
    28981 cggcacgccc tgcgagctgg agttctcctg gacgctcatt tccggcgaga gcctcaccct
    29041 caccgtccac gccgtctatc tgccgcgccc gcgcatcgag atcggcgggc cgcagggcat
    29101 tcaggccagc ttcgactggc aggccgcacg cgacgccacg ctgggacgga tgtgcaccgt
    29161 cactctcatc aacgacatcg aggaatactg accatgatcc gtctcgatct ttccagcgag
    29221 ccgaaatggc tcgacctcgg ccatggcctg cgtctgcacg tcctgcccat caccaccgcg
    29281 atcatggtcg ccgcccgcaa cgatccggca gtggaagcac tccccgaaga ggcaagcagg
    29341 gaggaacagg cactggtgat ggcgaaggcc gtcgctcgcc gcgtggtcac cggctgggag
    29401 ggcgtcggtg atgcaagcgg cagtcccgtc cccgtcagcc ccgaaggcat cgacgcgctt
    29461 ctcgacatct ggcccatctt cgaggccttc caaacccgct gcctcgcacc gcatctgatg
    29521 ctggagcagg aaaaaaacgc ctccgcgccc tcgcagactg gcacttcggc gggggcgacg
    29581 cctattgcaa agcctgcgag ccctgcgagg gcggcggggc ctcgtgcccg gactgcccgg
    29641 cgcgcctgaa ccggccgcaa accctcgaag gctggcaggt ctgggatctg gcgcagcgcc
    29701 tgaccggaca gcttcgcatc gcgaccgggg tgggcggcgc cacggtgctc ggctgggaca
    29761 tgacggcggc gctcgccgtg gcgcgggcgc tcggggtcga tccgctgatc gctgccgaat
    29821 gcctgcccga gatcgaggcc gtgatggtcc gcaagctcaa cgaacagagg gcgtcaggcg
    29881 accggtcctc gccggggccg gagcgatgaa ccgggcccac aagcctcgtt cccttcgtca
    29941 ggaacactga tccatggctc agaagaaggt ctccgtccgc ctcgtcgccg agggcggaag
    30001 gcaggtgaag gccgagttcc agggcgtggg cgatgccggc gaggcgagct tcaggcgcat
    30061 cgagcggcag gccgacgtca ccggcgcggt gctgcgccgc ctggcaggga tcgtcgccgg
    30121 ggcactgtcg gttcggcaga tcgtggccta tgccgacagc tggaccgatc tgcgctcgcg
    30181 tgtcgatctc gccaccggct cgcaggagcg cggggcggcg gtgatggagc gcctcgccgc
    30241 catggcgcgg cggacctatt ccgggatcga gcagacgacc gagtcctggc tggccaacgc
    30301 caccgcactg cgcgaactcg gcctttccac ccgcgagagc ctcgatttca ccgaggcgct
    30361 gaacaacgcc atggtggtct cgggcgccaa gggcgagcgt gccgtctcgg tgcagaccgc
    30421 gctggcccgc gccatggctt tggggcagct ttcgggcgac aacctcaaca ccgtgatcgc
    30481 gcagggtggc cgcgtcgcgc agctgctcgc ggcggacctc ggcaccaccg tcaccgggtt
    30541 gcgccaggcg ggcgccgagg gccgcatcac cggcgcggtg atccagaccg ccctgatcgg
    30601 caatctcgag cggctgcgcg aggaagccga tggtatgccc gccaccatcg gcgacgcctt
    30661 caccctgatc ggcaacgccg cgatgctgct ggtcgggacg tgggatcagg tgttcggggc
    30721 ctcgtcgctg gtcgccacgg cgctgatcgc ggtcgccgac aacatggaac gcctcgccgc
    30781 catcggcatc gccttcgccg gcttcatggc cgggcgctgg gtcgcggctt tcctcgctgc
    30841 ccgtgtagcc acgctgacgc tttccggcgc attgaccgtg ctgcgcggcg ccatcgtgcg
    30901 caccggcatc ggcgccctga tcgtgctcgc gggcgaactg atctaccagc tgatgactgt
    30961 cgtgcagaag gtcggcgggc tgggcgaggc cttccgcctc gtcgccgatc tggcggcgga
    31021 ggcatggaac cgcatggggc tgcgactcga cgcggtgatg gctagcatca gcgccgcccg
    31081 ggaggggctg aaggcgacga tcttcaccct gctcgacgac accttgaccg gggtggtcag
    31141 tttcggtgac cgcaccatcg cggtgtttca gggcgcctat gacggcgcgg tggcgatctg
    31201 ggggagcctg cccggcgcca tcggcgactt cgccttccag gccgcgaacg ggttgatctc
    31261 cggggtcgag gcgatgctga acggcgtcgt cacccggatc aacagtttca tcggcgggct
    31321 caatgccgcg ttggagctgc tgcccgactg ggcggtcggc gacggcgggg tgcggatcgg
    31381 cacgctcgac ccggtggcgc tggggcgggt cgcgaatccc ttcgaggggg ctgcgacggc
    31441 acccggcacc gctgcggccg atgccttcaa cgccgccatg ggcaagacct atgtcaccgc
    31501 tcccgacacc ggcctggggg ccatggccga ggccgcgcgc ggacgtgccg agggctaccg
    31561 cgaagcggcc ggcatgctgg ccgatgccgc gtcgcggccg atggccagct ggcaggcgct
    31621 gaaggatgcg gtgaccggcg ttgacgatga tgccgggggt gcgctcgatg atgcggcggg
    31681 cggcgccctc gagttgggcc atgcgttgga cggcgccacc ggtgccgcgg gtcgcgccgg
    31741 cgccgccggg cgccaggccg gggcggaagc ggctgcgggg gcggaaacgg ccgtcaccgg
    31801 ctgggccgcc gtcagcgcca cgcttgccga ttacgccgcc aaggcgcgcg acatcggcgg
    31861 cgatatcggc actgcgctgg tcggagcatt tcagggcgcc gagaacgcca tcggcgagtt
    31921 cgtgaagacc ggcaagctga gcttccgcga ccttgtcacc tcgctgatcg ccgatctggc
    31981 gaagctcgcg gcgcggcgct tcatcctcgg accgatcgcc aatgcgctct ccggcgcgct
    32041 cggcggcgct gagggcattt ttgccgacgt cctgcatgcc ggcggggtgg tcggcgcacc
    32101 gggccccggc cgcatggtcc cgacgctggc cttcgccggg gcgccgcgca tgcacaatgg
    32161 cggttgggca ggcctcaggc ccgacgaggt tccggcaatc ctgcagcgcg gcgagcgcgt
    32221 gctctcccgt cgtgaggccg ccggttacgg cggcgcaagc gcgcctacgg tcaatgtcac
    32281 gatcaacgcg cgggatgccg agagcttccg ccaatcccgc acacagatcg cggccgatat
    32341 cgcccgcgca gtttcgctcg ggcgaagggg catgtgagcc cgacgccgca gacaggactg
    32401 cgcggcacgt atctcggaga ggattgatgg cgtttcacga ggtccggttt ccggatgaca
    32461 tcagccgcgg tgcgcgcggc ggaccggagc ggcgcaccca aatcgtcgag ctggcctcgg
    32521 gcgacgagga gcgcaacgcc agctgggcga actcccgccg acgctacgat gtcgcctacg
    32581 gcatccgccg tgctgacgat ctggcggcgg tcgtcgcctt cttcgaagcc cgcaacgggc
    32641 ggcttcatgg cttccgcttc aaggactggg cagatcacaa atcctgcctg ccgtccgcca
    32701 cgccggggcc gacggaccag gcgatcggca ccggcgacgg catcaccact gcgttccagc
    32761 tggtgaagcg ctacgcctca ggcagtcaga catgggtgcg tgcgatcacc aagccggtcg
    32821 ccggcacggt ccggatcgcc ctcgatggcg cagagcagct cggcggctgg tccgtcgaca
    32881 cgaccaccgg cgtggtgacc ttcgccactg cgccagccga gggcgtcgcc atcaccgcgg
    32941 gcttcgcctt cgacgtgccg gtccgcttcg acaccgatgc gcttgatgta acgctcgacc
    33001 tcgagcggct cggctcgatc acctccattc cgctgctgga actgcgccga tgaagaccct
    33061 cgacccctca ctgcaggccc atctcgacga cggcacgacg acgctcgcct ggtgctggcg
    33121 catcagccgc gccgacgccg tcaccttcgg cttcaccgac cacgaccgga cgctcgcctt
    33181 cgatgggacc ggtttcgagc ccgagagcgg attgacggcc tccgaggtcc gctcgggctc
    33241 ggacctgtcg gtcgatgcgc aggacgccga gggcgtgctg acctccgacc ggatcaccga
    33301 gaccgacatc ctcgacggcc gctgggacaa cgccgaggtc gaggtctggc gggcgaactg
    33361 ggccgacacc agccagcgcg tgctgatgcg ccgcggggcc atcggccaga tccggcgcgg
    33421 ccggctggcc ttcgtcgcgg aggtccgatc gctcgcccat gtgctgggcc agacggtcgg
    33481 gcggaccttc caggcgagct gcgacgccgc gctcggagat gcgcgctgcg aggtcgatct
    33541 ggaggatccc gccttcaagg gcactggtag cgtcatcgat ctgctgcgcg accgggcctt
    33601 caccgcctcg gggctcggcg ggttcgcctc cggctggttc accttcggca cgctggactg
    33661 gacgaacggt gcgaacgcgg ggcggcgcac cgaggtgctg ggccatgagg tgaccgacgg
    33721 cgtggcgatc ctgaccctgc tggaggcgcc ggtgcggtcc atcgccgagg acgacggctt
    33781 caccatccgt gcgggctgcg acaagcgcat ggagacctgc ggcgccaagt tcgcgaacac
    33841 ccccaacttc cgcggcttcc cgcacatccc cggccaggac gccgtgctgc gctatgccac
    33901 caaggatggc ggacacgagg gaggcgtgct gtgacgcaac ctctcgcatc agccgacccc
    33961 gcgcgcgtca tcaccatcgc acgctcctgg ctgggcacac cctaccacga ccaggccagc
    34021 ttgcgcggag tcggctgcga ttgcctcggg ctggcgcggg gcgtctggcg cgaggtcgtc
    34081 ggccccgagc cgttcccgat ccctgcctac agccgcgact ggggcgagac cggtccgcgc
    34141 gaggtgctgg ccgagggcgc gcggcgcatg atgatcgagg tggacccggc ggaggccggt
    34201 cccggaacgc tggtcctctt ccgcatgaag ccgcgtgcca tcgcgaagca tgtcgggatc
    34261 ctcaccgggc ccgacacctt ccttcacgcc tatgaacggc tcggcgtgat cgaggagccg
    34321 ctcaccccgt catggcggcg gcgcatcgcc ttcgccttcc tgttcccgca acgctgagac
    34381 cccgacatgg ccacgcttgt cctcggcgca gccggcgccg ccattggcgg cagcatcggc
    34441 ggcgcgatcc tcggcgtcag cgccgccacc atcggcggct tcatcggctc gagcatcggc
    34501 tcggtcgtcg acagctggat catctcgtcg ctggcgccga cgcaacgcat cgagggtgcg
    34561 cggctcgaca cgctgcgcat cacctcggcc accgagggcg cggtgattcc gcggctctat
    34621 ggccggatgc gcatgggcgg caacatcatc tgggcgaccg atttccgcga ggagacgaag
    34681 accacaacgc agggcggcgg caagggtggc gggggcggca aggtcaagac gaccgagtat
    34741 ctgtactacg ccagcttcgc cgtggcgctc tgcgagggcc cgatcaccgg catcggccgc
    34801 atctgggccg acggcaagcc gatggacctc tccggcgtca cctggcgctg gtatcccggc
    34861 gacgagacgc agactgcgga cccgttcatc gcggcgaaga tgggcgcggc cagcacgccg
    34921 gcctatcgcg gcacggccta tgtggtcttc gaggaactag cgctctcgac ctatggcaac
    34981 cggctgccgc agctgtcctt cgaggtcttc cgcccgctcg ccgatcccga caccgccgag
    35041 gggctgaccc gcgccgtcac cctgatcccg gcctcgggcg agttcaccta tgccaccgac
    35101 gccattcgca agggtagcgg cggcgcgacg gtgcccgaga acctgaacgc gctggccgac
    35161 tccacggaca tggtggaggc gctcgaccgg ctgcaggcga tggcgcctgc ggtcgagagc
    35221 gtcagcctcg tggtggcgtg gttcggcgat gatctgcgcg cgggatcctg caaggtgcgg
    35281 ccgggcgtcg aggtgtcggc caagtcgacc acgcctgcca cttggtcggt gaacggcgtc
    35341 agccgcgccg atgctttcct cgtcagccgc gacgaccagg accgtcccgt ctatggcggc
    35401 acgccgtccg acttcgccgt cgtacaggcg atccaggaga tgaaggcgcg cgggcttcgg
    35461 gtcaccttct atcccttcat cctgatggac gtgccgcccg gcaatacgct gccgaacccg
    35521 tattccgaca acgccgcgga gacgggccag cctgccttcc cctggcgcgg ccggatcacc
    35581 tgttcgcccg cggcgggcta cgccgggacc gtggacaaga ccgccacggc ggcaagccag
    35641 gtcgcggcgc tgttcggcgc ggccaccccc gccagcttca gcgtcgcggg tcagtcggta
    35701 tcgtggaccg gaccatccgg cgactggggc ctgcgtcgcc tggtgctgca ctacgcccat
    35761 ctctgcgcgg cggcgggcgg ggtagatgcg ttcctgatcg gcaccgagat gccggggctg
    35821 acgacaatcc gctcgggcgc cagcacttat cccgccgtgc aggcctatcg ggatctgctc
    35881 gcggatgttc gctcgatcct cgggtcgggg acgaagatcg gctatgccgc cgactggtcg
    35941 gaatacttcg ggcaccagcc gggcgacggc agcggcgacg tgttcttcca cctcgatccg
    36001 ctgtgggccg atccggagat cgatttcgtc gggatcgaca actacatgcc gctctcggac
    36061 tggcgcgacg ggttcgagca tgcggacgcg gcagaaggct ggcccgcaat ctacgaccgc
    36121 gcctacctgc aggggaacat cgcgggcgga gaaggcttcg actggttcta tgccagcgcg
    36181 gtcgacagat ccgcgcaggt gcgcactccg atcgccgacg gcgcggccag caagccgtgg
    36241 gtcttccgct acaaggatct gcgcgcctgg tggtcgaacg cgcactacaa ccgccccggt
    36301 ggcgtagaga gcgggacggc gacggcgtgg gcgccgcagt ccaagcccat ctggttcacc
    36361 gagctcggct gtcccgccat cgaccggggc accaaccagc cgaacgtctt cttcgacccg
    36421 aagtcgtccg agagcttcac gccgcatttc tcgcggggct ggcgcgacga cgcgatccag
    36481 cgcgcctatc tcgaggcgac gtgtctctgg tggggcgatg ccgcgaacaa cccgctgtcc
    36541 tcggtctacg gcggccgaat ggtacacgtc cccgaatgcg ccgcctggac ctgggacgcg
    36601 cggccgtacc cgttctttcc ggcgctgacc gacgtctgga cggacggcgc gaactggcgg
    36661 ctgggccact ggctgaccgg gcggcttggt gcggtgtcgc tcgcggccct cgtccgccac
    36721 ctctgcctgc gcgccgggct gcccgaggcg agggtcgacg tcaccgggct ctggggcgcg
    36781 gtcgaaggct acgccatcac cgccctggaa agcccgcgcg cctcgatcac cacgctgtcg
    36841 cggcatttcg gcttcgacgc tgtcgagacc gagggcgtga tccgcttcgt catgcgcggc
    36901 cgggcctccg tcgccaccct cgcgcccgac gagctggtgg cggcccgcga gggcgacgtg
    36961 ctggaactga cgcgcggcca ggagaccgaa ctgccgcagg cgctgaagtg gcaggtcgcg
    37021 cgcgccgacg aggattacga cgcggccctc gtcgaggcgc ggcgcatcac cgtggacacg
    37081 acccggatcg cctccgagtc cttccccatg gcggtgccac ccgaggaggc cgagcggcgc
    37141 tgccgccgcg cgctgatgga ggcgtgggtg gggcgcgaga cggcggcgtt ccgtctgccg
    37201 ccctcgcgcc tcgcgctcga tccggccgac gcgatccggc tcgcccatga cgggcggctg
    37261 gtcgatctgc ggctcgtctc catcgctgac gccgaggcgc gcgggatcga ggcggtccgc
    37321 caggatcgcg cgacctacga cctgccgccc ggcgatcccc gcgcagcctc gctgacccgc
    37381 gcggtcgtgt tcggcgcgcc ggatgcagtg ctgatggatc tgccgcagct gaccgaggac
    37441 caaccggcac atcggccatt tgcggcggcg cacgcggttc cgtggcccgg ggagatggcg
    37501 gtgttccgca gtccctcgac cgatggcttc gagttgctga ccaccttcgg aacgcgggct
    37561 cggctcggca cgctggtctc cgacttcttc gcgggaccga cgtcgcgctt cgacctcggc
    37621 aatgcgctgg tcgtcgacct gttgaccggc acgctggaga gcgtcaccga cctgaccctg
    37681 ttcggcgggg cgaacgcgct cgcgatcgag agtgcgcccg gcgtctggga aatcgtgcag
    37741 gcgagcgccg cggagcttct ggcgcccggc cggtatcggc tgacccgctt gctgcggggg
    37801 cagcgcggca ccgagggtgc aatgggcaat ccggctccgg caggcgtgcg ggtcgtcgtg
    37861 ctggacactg cgctggcgtc cctgccgatc gccgaggccg atctcggcat tccgtggaac
    37921 tggcgtatcg gcccggcgag ccgcccgatc agcgacgaga cctatgtggg gcagaccttc
    37981 acgcctgagg gcgtggggct gcggccgttc tcggtcgcgc atgtcgagca gccgtggcgc
    38041 aggcctcgcg cgcccggcga cctgaccatc cgctggacac gccggtcccg cgcgctcgca
    38101 gccgacagtt ggggcgggct cgaggtgccg ctggccgagg aactggaagc ctatgagatc
    38161 gagatcctcg acggctttgc tgtgaagcgg gtgctgagcg cgaccacgac cagcgcggtc
    38221 tacacggccg cccagcagac cgccgattgg ggcggtccgc tcgaccccgg cgacacgctc
    38281 gacattcgca tctaccagct ctccgccctc gtcgggcggg gcgcgcccaa gaccgccacg
    38341 ctcttgttct gaaggccttt cccatgtccg acgccacgat ccatctcctg ctgccctaca
    38401 tcctcgcggc gcaggcccag aagcatgtca cccacaacga ggcgctgagg atcctcgacg
    38461 ggctcgtcca gctctcgacc ctcgatcggg acctgaccag tccgcccgga agccccaccg
    38521 atggcgaccg ctacatcgtc gcctcgggcg cgacgggcga ttgggccggc tgggacctga
    38581 acgtcgcgct ctggaccgat ggcgcctggc tgcacctgcc gccgcgcacc ggctggcggg
    38641 cgtgggtcga ggacgagggc ctgctgctgg tctacgacgg cgctggctgg gtcggcacca
    38701 cgccaaacgc gctgcagaat cttgcgctgc tggggctcgg caccacggcg gatgggtcga
    38761 acccgttctc ggccaagctt aacgccgcac tctggacggc gaagaccgtc gccgagggtg
    38821 gcaccggcga tctgttttac accatgaaca aggaggctgc gggtgacgat ctcgggctga
    38881 ccctgcagac cgacttcgtg accaaggcgc tggttgggct gttcggttcc gaccgcttcc
    38941 gcctcgcagt ctcggccgac ggcagcacct tcttcgacgg gctcagcgtc gacaacgcca
    39001 ccggcatcgt cgatcagccc cggctgcccc gcttcaaggc gtacacgaac tacgacaact
    39061 atgtcggcgt cggaacctgg acgaagatcg gcctcaacaa caccgactac aacgaccagg
    39121 gcgcgttcga cgccgcgaac aaccacttcg tcgcccccgt ggacggcacc tacctcttcg
    39181 gcgcgacgct gctctacaag atcaacgcca gcgcgacggc ccgcatgcgc ggacggctcg
    39241 tcctgaatgg cacgacggaa atccgcggct ccctcggcga aatctccgcc acccacgtct
    39301 cgctcgccac cgcgatctgg cttcagaccg tggtgccgct caccgtgggc gataccgtgg
    39361 agctgcaggg atatttccgg gtcgcggacg ggtatttcgc cgccgaccac acgtccttct
    39421 ggggctgcaa gatcggctga gcggcgcaag gaggatctga tgaacccacc ccgatccgag
    39481 ggcttcgtgc gcatgcccga cgccgagttc gaggcgatcc tgacccgggc ggccgaggaa
    39541 ggcgccaaac gcgcgctcgc cgatgtcggg ctcgacggcg acgaggccgc gctcgacatc
    39601 cgcgatctgc gctcgctggt ggactgtatc cggctggtgc gccgcaccgc gatgcagact
    39661 gcagttcgca tgatcaccac cggcgtcgtg ctggcgctgc tggcgggcat cgccatcaag
    39721 ctcaagatct tcggcaacgg cccgtagccg tcgtctcgtt ccgatctgtc agcccatcat
    39781 gacccgccct cgaggcgggt tttttcgttt ggaggacccc atgaccacga ccttccaccg
    39841 ccattggcgt gacgtgccga agaatgcctg gcgctggccg aacttctcgc ccgccgagat
    39901 cgcctgccga gggaccggca agctgctgat caacgaaccc gcgctcgaca agctgcaggc
    39961 gctgcgcgat cggctgggca agccgctgat cgtccgctcg gcctatcgca gctccgagca
    40021 caaccgcgcc gttggcggcg cgacccggtc gaaacatctc gacggcgcgg ccttcgacat
    40081 cgccatggcg aaccacgatc cggtggcgtt cgaggcggca gcgcgggcgg tggggttcct
    40141 cggcttcggt ttctacccgc gctcgggctt catccatgtc gatctcggcc cggcacggca
    40201 gtggggcgag cgcttcccgg tccggccgac tcccttcgct gccgaaaccc cgccggcgcg
    40261 cgaagtgctg gcgcagagcc gcaccatgaa gggtggcgga gcggccggtg tggcgacgct
    40321 gggcgcggcg ggcgtcgagg tggctcgaga cgtccttgcc gagacccaga ccgccatcct
    40381 gccgcttgtg tcctatctcg aaacgctgcg ctgggtgttc atcgccgtgg cactcgttgg
    40441 catcgtcgtg accatctacg cgcggctcga cgactggaag cgggggcgtc gatgatcgcc
    40501 gcgctgctgg gcggcattgc cgccagccca tggatgcggg ccgcgctgcg ctacggcgcc
    40561 gttggcttca gcgtgcttct gttcctgctc gcgctccggc gttccggcga gcgcactggc
    40621 cgcctcgccg aacgctatga gaccacggag aagatcaatg atgcccaacg ccggatgctg
    40681 gaggcggcgg ctcgccgccc tcgcaatcgc gacgagcttg ctgaccggct gcgcgacggt
    40741 cggttctgaa caaaggatca tggcactttg tccgccggtc gtggaatatg gtcaggagtt
    40801 acagacgcgg gccgccgacg aactggcgtg gttgccggaa ggctcgatca tcgcggaaat
    40861 gctgaccgac tacgcagtga tgagagagca ggctcgggcc tgctctcctg agacaagcta
    40921 gcaagagcct gagcgcctgc ggtctgcaat ccgcaccaat atggcggcag gcagcatgcc
    40981 gatcgatcgc tggacgcagc ggcctggtgg tgtccctcac cgttccttgt cgccaggatc
    41041 aggatcagcg tcgtgatccc gaggatcgcc gggtcagtac gtcctcaatc tcgcgcgcca
    41101 cgtcgtcgat gccctgcatt ccatcaaccg taatgagctc tctccttcgg cgatagtagt
    41161 ccagtagcgg ctccgtcttg ttccgatatg cgtcgagacg tctgacaaag gtatcccgat
    41221 tgtcgtcgct gcgagccgtg ccgccagcgg ccagcgtatc ggcgacgcgc ttttccattc
    41281 gctcgaccag cgaggtctca tcgaccttca gttcgatgac tgcgtcaagc ctgacacccc
    41341 tttgctccag catggcggtc agggactccg cctgcgcgac tgtccgggga aagccgtcga
    41401 gaatgaaccc tttgcgccaa tcctcttgat cgatccggtc ggataccatc tggttgacca
    41461 catcgtcggg tacgagttcg ccgcgatcca tgatcgcgtc gacccgccgc ccggtttcgg
    41521 tgccttcggt cacagcagcg cgcagcatat ctcctgtaga aagctgaggg atcgagtggc
    41581 gttcggccag gcgctgcgcc tgcgttccct tccctgctcc tggtggtccg aacactatca
    41641 gtctcattgt ctcttctcac ctcttggata gccacgaggg cgatggcggc ggcaattccg
    41701 atgcacccag taccgtttgg agaagccctg cacttccgcg cagaccggcg ctggccgtgt
    41761 aggcggacat gatatccctg cctccaagtc tggcgccgga gctggaccgc tccggcgccg
    41821 aactcct
//
