# Supplementary material for: Characterization of the virome of Paracoccus spp. (Alphaproteobacteria) by combined in silico and in vivo approaches
Source: Sci Rep. 2019 May 27;9:7899. doi: 10.1038/s41598-019-44460-4 (PMC6536676; doi:10.1038/s41598-019-44460-4)
Supplement: Supplementary file 2 — Supplementary Dataset 1 [file 41598_2019_44460_MOESM2_ESM.zip › vB_PsaS_PD21.gbk]

LOCUS       NZ_JRKT01000026        42256 bp    DNA              UNK 01-JAN-1980
DEFINITION  Paracoccus sanguinis strain 4681 Contig_26, whole genome shotgun
            sequence.
ACCESSION   NZ_JRKT01000026
VERSION     NZ_JRKT01000026.1
KEYWORDS    .
SOURCE      .
  ORGANISM  .
            .
FEATURES             Location/Qualifiers
     gene            complement(286..528)
                     /locus_tag="pd21_p01"
     CDS             complement(286..528)
                     /note="hypothetical protein"
                     /product="hypothetical protein"
                     /locus_tag="pd21_p01"
     gene            complement(550..1713)
                     /locus_tag="pd21_p02"
     CDS             complement(550..1713)
                     /note="hypothetical protein"
                     /product="hypothetical protein"
                     /locus_tag="pd21_p02"
     gene            complement(1792..6681)
                     /locus_tag="pd21_p03"
                     /locus_tag="IX54_RS07370"
     CDS             complement(1792..6681)
                     /note="Predicted helicase based on COG4889"
                     /COG="COG4889"
                     /product="DNA damage-inducible protein"
                     /locus_tag="pd21_p03"
                     /locus_tag="IX54_RS07370"
                     /protein_id="WP_043132403.1"
     gene            6776..6973
                     /locus_tag="pd21_p04"
     CDS             6776..6973
                     /note="hypothetical protein"
                     /product="hypothetical protein"
                     /locus_tag="pd21_p04"
     gene            6952..8247
                     /locus_tag="pd21_p05"
                     /locus_tag="IX54_RS07375"
     CDS             6952..8247
                     /note="Shufflon-specific DNA recombinase Rci and
                     Bacteriophage Hp1_like integrase based on cd00796,
                     Integrase based on COG0582 (XerC)"
                     /product="phage tyrosine integrase"
                     /COG="COG0582"
                     /locus_tag="pd21_p05"
                     /locus_tag="IX54_RS07375"
                     /protein_id="WP_043132404.1"
     gene            complement(8210..8800)
                     /locus_tag="pd21_p06"
                     /locus_tag="IX54_RS07380"
     CDS             complement(8210..8800)
                     /note="hypothetical protein, putative phage repressor
                     protein"
                     /product="hypothetical protein"
                     /locus_tag="pd21_p06"
                     /locus_tag="IX54_RS07380"
                     /protein_id="WP_043132406.1"
     gene            8880..9095
                     /locus_tag="pd21_p07"
     CDS             8880..9095
                     /note="hypothetical protein"
                     /product="hypothetical protein"
                     /locus_tag="pd21_p07"
     gene            9095..9355
                     /locus_tag="pd21_p08"
                     /locus_tag="IX54_RS07385"
     CDS             9095..9355
                     /note="Helix-turn-helix domain based on pfam12728"
                     /product="DNA-binding protein"
                     /locus_tag="pd21_p08"
                     /locus_tag="IX54_RS07385"
                     /protein_id="WP_043132459.1"
     gene            9352..9558
                     /locus_tag="pd21_p09"
                     /locus_tag="IX54_RS07390"
     CDS             9352..9558
                     /note="hypothetical protein"
                     /product="hypothetical protein"
                     /locus_tag="pd21_p09"
                     /locus_tag="IX54_RS07390"
                     /protein_id="WP_043132407.1"
     gene            9555..10436
                     /locus_tag="pd21_p10"
                     /locus_tag="IX54_RS16335"
     CDS             9555..10436
                     /note="Helix-turn-helix domain based on pfam13730"
                     /product="putative phage replication protein"
                     /locus_tag="pd21_p10"
                     /locus_tag="IX54_RS16335"
                     /protein_id="WP_052512958.1"
     gene            10433..10921
                     /locus_tag="pd21_p11"
                     /locus_tag="IX54_RS07400"
     CDS             10433..10921
                     /note="several hits to RNA polymerase subunit sigma"
                     /product="hypothetical protein"
                     /locus_tag="pd21_p11"
                     /locus_tag="IX54_RS07400"
                     /protein_id="WP_052512959.1"
     gene            11249..12466
                     /locus_tag="pd21_p12"
                     /locus_tag="IX54_RS07405"
     CDS             11249..12466
                     /note="DNA modification methylase based on COG0863, ParB
                     N-terminal-like domain based on cd16403, Chromosome
                     segregation protein Spo0J based on COG1475 and DPPY and
                     FGG motifs based on REBASE and in sequence"
                     /COG="COG0863"
                     /product="N4-cytosine or N6-adenine DNA methyltransferase"
                     /locus_tag="pd21_p12"
                     /locus_tag="IX54_RS07405"
     repeat_region   11313..11421
                     /locus_tag="IX54_RS07405"
     gene            12561..13553
                     /locus_tag="pd21_p13"
                     /locus_tag="IX54_RS07415"
     CDS             12561..13553
                     /note="Site-specific DNA-cytosine methylase based on
                     COG0270, Cytosine-C5 specific DNA methylases based on
                     cd00315, putative Type II cytosine-5 DNA methyltransferase
                     of unknown recognition sequence based on REBASE"
                     /COG="COG0270"
                     /product="DNA (cytosine-5-)-methyltransferase"
                     /locus_tag="pd21_p13"
                     /locus_tag="IX54_RS07415"
                     /protein_id="WP_043132412.1"
     gene            13563..13745
                     /locus_tag="pd21_p14"
     CDS             13563..13745
                     /note="hypothetical protein"
                     /product="hypothetical protein"
                     /locus_tag="pd21_p14"
     gene            13745..15103
                     /locus_tag="pd21_p15"
                     /locus_tag="IX54_RS07425"
     CDS             13745..15103
                     /note="DNA modification methylase based on COG0863, ParB
                     N-terminal-like domain based on cd16403, Chromosome
                     segregation protein Spo0J based on COG1475"
                     /COG="COG0863"
                     /product="N4-cytosine or N6-adenine DNA methyltransferase"
                     /locus_tag="pd21_p15"
                     /locus_tag="IX54_RS07425"
                     /protein_id="WP_043132414.1"
     repeat_region   13821..13929
                     /locus_tag="IX54_RS07425"
                     /old_locus_tag="IX54_07580"
     gene            15100..15324
                     /locus_tag="pd21_p16"
                     /locus_tag="IX54_RS07430"
     CDS             15100..15324
                     /note="hypothetical protein"
                     /product="hypothetical protein"
                     /locus_tag="pd21_p16"
                     /locus_tag="IX54_RS07430"
                     /protein_id="WP_043132415.1"
     gene            complement(15387..15752)
                     /locus_tag="pd21_p17"
                     /locus_tag="IX54_RS07435"
     CDS             complement(15387..15752)
                     /note="hypothetical protein"
                     /product="hypothetical protein"
                     /locus_tag="pd21_p17"
                     /locus_tag="IX54_RS07435"
                     /protein_id="WP_043132417.1"
     gene            complement(15756..16322)
                     /locus_tag="pd21_p18"
                     /locus_tag="IX54_RS07440"
     CDS             complement(15756..16322)
                     /note="Protein of unknown function (DUF3489) bsaed on
                     pfam11994"
                     /product="hypothetical protein"
                     /locus_tag="pd21_p18"
                     /locus_tag="IX54_RS07440"
                     /protein_id="WP_043132418.1"
     gene            complement(16319..16561)
                     /locus_tag="pd21_p19"
                     /locus_tag="IX54_RS07445"
     CDS             complement(16319..16561)
                     /note="hypothetical protein"
                     /product="hypothetical protein"
                     /locus_tag="pd21_p19"
                     /locus_tag="IX54_RS07445"
                     /protein_id="WP_043132420.1"
     gene            complement(16584..16805)
                     /locus_tag="pd21_p20"
                     /locus_tag="IX54_RS07450"
     CDS             complement(16584..16805)
                     /note="hypothetical protein"
                     /product="hypothetical protein"
                     /locus_tag="pd21_p20"
                     /locus_tag="IX54_RS07450"
                     /protein_id="WP_043132421.1"
     gene            16953..17558
                     /locus_tag="pd21_p21"
                     /locus_tag="IX54_RS07455"
     CDS             16953..17558
                     /note="hypothetical protein, putative phage terminase
                     small subunit"
                     /product="hypothetical protein"
                     /locus_tag="pd21_p21"
                     /locus_tag="IX54_RS07455"
                     /protein_id="WP_043132423.1"
     gene            17720..19705
                     /locus_tag="pd21_p22"
                     /locus_tag="IX54_RS07460"
     CDS             17720..19705
                     /note="Phage terminase, large subunit GpA based on COG5525
                     and pfam05876"
                     /COG="COG5525"
                     /product="phage terminase large subunit GpA"
                     /locus_tag="pd21_p22"
                     /locus_tag="IX54_RS07460"
                     /protein_id="WP_043132425.1"
     gene            19705..19908
                     /locus_tag="pd21_p23"
                     /locus_tag="IX54_RS07465"
     CDS             19705..19908
                     /note="gpW; gpW is a 68 residue protein known to be
                     present in phage particles based on pfam02831 (e-3)"
                     /product="phage head-tail joining protein"
                     /locus_tag="pd21_p23"
                     /locus_tag="IX54_RS07465"
                     /protein_id="WP_043132427.1"
     gene            19911..21440
                     /locus_tag="pd21_p24"
                     /locus_tag="IX54_RS07470"
     CDS             19911..21440
                     /note="Bacteriophage capsid protein bsaed on COG5511,
                     pfam05136, TIGR01539"
                     /COG="COG5511"
                     /product="phage portal protein"
                     /locus_tag="pd21_p24"
                     /locus_tag="IX54_RS07470"
                     /protein_id="WP_052512960.1"
     gene            21452..23476
                     /locus_tag="pd21_p25"
                     /locus_tag="IX54_RS07475"
     CDS             21452..23476
                     /note="TRAP-type uncharacterized transport system,
                     periplasmic component based on COG2358 (e-3)"
                     /product="putative phused phage protease and major capsid
                     protein"
                     /locus_tag="pd21_p25"
                     /locus_tag="IX54_RS07475"
                     /protein_id="WP_043132429.1"
     gene            23561..23899
                     /locus_tag="pd21_p26"
                     /locus_tag="IX54_RS07480"
     CDS             23561..23899
                     /note="Predicted phage recombinase, RecA/RadA family based
                     on COG5471 (e-17)"
                     /product="predicted phage recombinase, RecA/RadA"
                     /locus_tag="pd21_p26"
                     /locus_tag="IX54_RS07480"
                     /protein_id="WP_043132430.1"
     gene            23899..24213
                     /locus_tag="pd21_p27"
                     /locus_tag="IX54_RS07485"
     CDS             23899..24213
                     /note="hypothetical protein"
                     /product="hypothetical protein"
                     /locus_tag="pd21_p27"
                     /locus_tag="IX54_RS07485"
                     /protein_id="WP_043132431.1"
     gene            24210..24830
                     /locus_tag="pd21_p28"
                     /locus_tag="IX54_RS07490"
     CDS             24210..24830
                     /note="hypothetical protein"
                     /product="hypothetical protein"
                     /locus_tag="pd21_p28"
                     /locus_tag="IX54_RS07490"
                     /protein_id="WP_043132433.1"
     gene            24827..25255
                     /locus_tag="pd21_p29"
                     /locus_tag="IX54_RS07495"
     CDS             24827..25255
                     /note="hypothetical protein, although many BLAST hits to
                     acyl-CoA transferase"
                     /product="hypothetical protein"
                     /locus_tag="pd21_p29"
                     /locus_tag="IX54_RS07495"
                     /protein_id="WP_043132435.1"
     gene            25257..25571
                     /locus_tag="pd21_p30"
     CDS             25257..25571
                     /note="hypothetical protein"
                     /product="hypothetical protein"
                     /locus_tag="pd21_p30"
     gene            25568..26512
                     /locus_tag="pd21_p31"
                     /locus_tag="IX54_RS07500"
     CDS             25568..26512
                     /note="hypothetical protein"
                     /product="hypothetical protein"
                     /locus_tag="pd21_p31"
                     /locus_tag="IX54_RS07500"
                     /protein_id="WP_043132437.1"
     gene            26516..26953
                     /locus_tag="pd21_p32"
                     /locus_tag="IX54_RS07505"
     CDS             26516..26953
                     /note="hypothetical protein"
                     /product="hypothetical protein"
                     /locus_tag="pd21_p32"
                     /locus_tag="IX54_RS07505"
                     /protein_id="WP_043132439.1"
     gene            26950..27186
                     /locus_tag="pd21_p33"
                     /locus_tag="IX54_RS07510"
     CDS             26950..27186
                     /note="hypothetical protein"
                     /product="hypothetical protein"
                     /locus_tag="pd21_p33"
                     /locus_tag="IX54_RS07510"
                     /protein_id="WP_036700361.1"
     gene            27179..29590
                     /locus_tag="pd21_p34"
                     /locus_tag="IX54_RS07515"
     CDS             27179..29590
                     /note="Phage-related minor tail protein based on COG5281,
                     Lambda phage tail tape-measure protein based on pfam09718"
                     /product="phage tail tape-measure protein"
                     /locus_tag="pd21_p34"
                     /locus_tag="IX54_RS07515"
                     /protein_id="WP_043132441.1"
     gene            complement(29626..29835)
                     /locus_tag="pd21_p35"
                     /locus_tag="IX54_RS07520"
     CDS             complement(29626..29835)
                     /note="hypothetical protein, also present in RcSaxon
                     phage"
                     /product="hypothetical protein"
                     /locus_tag="pd21_p35"
                     /locus_tag="IX54_RS07520"
                     /protein_id="WP_036706995.1"
     gene            complement(29930..30124)
                     /locus_tag="pd21_p36"
                     /locus_tag="IX54_RS07525"
     CDS             complement(29930..30124)
                     /note="hypothetical protein"
                     /product="hypothetical protein"
                     /locus_tag="pd21_p36"
                     /locus_tag="IX54_RS07525"
                     /protein_id="WP_043132443.1"
     gene            30240..30866
                     /locus_tag="pd21_p37"
                     /locus_tag="IX54_RS07530"
     CDS             30240..30866
                     /note="Uncharacterized protein based on COG5448"
                     /COG="COG5448"
                     /product="hypothetical protein"
                     /locus_tag="pd21_p37"
                     /locus_tag="IX54_RS07530"
                     /protein_id="WP_036706992.1"
     gene            30863..31747
                     /locus_tag="pd21_p38"
                     /locus_tag="IX54_RS07535"
     CDS             30863..31747
                     /note="Uncharacterized protein based on COG5449 and
                     pfam09931, Phage conserved hypothetical protein BR059
                     based on pfam09356"
                     /product="putative phage structural protein"
                     /COG="COG5449"
                     /locus_tag="pd21_p38"
                     /locus_tag="IX54_RS07535"
                     /protein_id="WP_043132445.1"
     gene            31744..32205
                     /locus_tag="pd21_p39"
                     /locus_tag="IX54_RS07540"
     CDS             31744..32205
                     /note="Cell wall-associated hydrolase, NlpC family based
                     on COG0791, pfam00877, TIGR02219"
                     /COG="COG0791"
                     /product="phage cell wall peptidase, NlpC family"
                     /locus_tag="pd21_p39"
                     /locus_tag="IX54_RS07540"
                     /protein_id="WP_043132447.1"
     gene            32209..36159
                     /locus_tag="pd21_p40"
                     /locus_tag="IX54_RS07545"
     CDS             32209..36159
                     /note="GTA TIM-barrel-like domain based on pfam13547 and
                     putative phage tail protein based on pfam13550"
                     /product="phage tail protein"
                     /locus_tag="pd21_p40"
                     /locus_tag="IX54_RS07545"
                     /protein_id="WP_043132449.1"
     gene            36173..36916
                     /locus_tag="pd21_p41"
                     /locus_tag="IX54_RS07550"
     CDS             36173..36916
                     /note="DUF2793 domain-containing protein based on
                     pfam10983; several BLAST hits to ribonuclease III"
                     /product="hypothetical protein"
                     /locus_tag="pd21_p41"
                     /locus_tag="IX54_RS07550"
                     /protein_id="WP_043132450.1"
     gene            36921..37175
                     /locus_tag="pd21_p42"
                     /locus_tag="IX54_RS07555"
     CDS             36921..37175
                     /note="putative phage holin based on transmembrane helice
                     in TMHMM"
                     /product="putative phage holin"
                     /locus_tag="pd21_p42"
                     /protein_id="WP_043132452.1"
     gene            37241..37900
                     /locus_tag="pd21_p43"
                     /locus_tag="IX54_RS07560"
     CDS             37241..37900
                     /note="Phage-related lysozyme (muramidase), GH24 family
                     based on COG3772, Endolysins and autolysins are found in
                     viruses and bacteria, respectively based on cd00737"
                     /COG="COG3772"
                     /product="phage lysozyme"
                     /protein_id="WP_043132468.1"
                     /locus_tag="pd21_p43"
                     /locus_tag="IX54_RS07560"
     gene            37900..38118
                     /locus_tag="pd21_p44"
                     /locus_tag="IX54_RS07565"
     CDS             37900..38118
                     /note="hypothetical protein"
                     /product="hypothetical protein"
                     /locus_tag="pd21_p44"
                     /locus_tag="IX54_RS07565"
                     /protein_id="WP_043132454.1"
     gene            38081..38269
                     /locus_tag="pd21_p45"
                     /locus_tag="IX54_RS07570"
     CDS             38081..38269
                     /note="hypothetical protein"
                     /product="hypothetical protein"
                     /locus_tag="pd21_p45"
                     /locus_tag="IX54_RS07570"
                     /protein_id="WP_043132456.1"
     gene            38325..38492
                     /locus_tag="pd21_p46"
     CDS             38325..38492
                     /note="hypothetical protein"
                     /product="hypothetical protein"
                     /locus_tag="pd21_p46"
BASE COUNT     6633 a  12413 c  12783 g   6765 t
ORIGIN
        1 ccggggagag acgctcgtcc tcgaacgcgc acgccgcccc aggaggcggc gttttcgagt
       61 gcggaactgt gtgggaagat ttggttgcgg ggataggatt tgaacctatg accttcaggt
      121 tatgaggcta tgcccccgcg atctcggttt tccttgataa tcaggaagtt gcgacatatc
      181 cctttgttat cacgcgcatt cttccttgaa ctgatcagct ttcgtcaaca ttcgccgcac
      241 gaaaagggtg ctcaaagggc gttcagccgt tgagtcagcg ttgagtcaaa atcgaggttt
      301 gatcgccgca gctacgaaat ctgaagggca aaaagtggcg gcaaagcgac ccaactctac
      361 cgcttccgcg cgggagtgaa tcctgttcct caattcacgt ccagagcaac tttttttcca
      421 gcaactctcg aaggatgcgg gatgtggcgc aacccggcac cacaacagca gcaagatcac
      481 aaggccctca tgcgtgagtc ccggaatttt cgtcctctgt aaccacatcc gatggatgcg
      541 ttcacaattt catatcagcc gcaataactg cgctcgatct gatcttttat tcagagaggc
      601 tttcaatgct gctaacctca tgattccatt gttgtgctgc tcgattgtag aagtagagag
      661 cctttgaccg acgcccgtta caactggagc aacagcagca ccgatcatag caccggggac
      721 ttgccccatc actgcgccga ggcctgctcc gacaacacta gagatcaaac tgatgcccca
      781 agatactttt cctgctctgg cgtcgcgccc aattgccctc tcggcatcgg acatggccaa
      841 atttatgtcg ctggacttgt ctttaataaa ttgtttaaat tcttcaatat tcttttcgtc
      901 acctagggta tacttagaag atatactcgt aatgatttca ttaagatttt cacgaacccc
      961 cctgaattcc atcctggccg ccataaagtc tcgatcgggg acgcgctcta tggtatccgg
     1021 catggatacg tcgagcatta ccgccatcaa ttcttctccg ctcggccttg ccgtttggtc
     1081 gctctcaaac aggcaatctt tgagagatgg cgtatctgaa gcaattaggc gagcaccctc
     1141 cacgccagct atgcttcggg ctagctgtgc caagataaag ccgccaacgc gaggatgaat
     1201 gattgttggg tgagcttcgt ggtgaaggct gggaacacgc gctgcaagtt tctgggagta
     1261 caggtcgtcc aataaatccc tttggatttt ctgacttgca agatataccc acccatcttt
     1321 cctaagctta tcgaccgtag cttgcctgaa ttgcattgga atttttccgg actcatccaa
     1381 gtccactccg tcccatagga ctgcatgctt tggtgatctg gcgatagggc ggataatttt
     1441 cgcaagctgc cccctcattg cccggctatc aaacttatct gagtaggcca acgtcggatc
     1501 gacgaatgag aaagtcccag caggcaaata attatataat cctgagattt gtgggcgcct
     1561 catgaccgcg tgctgatcta ccctaggaac aattgtggat actcgctcat tcagaaggag
     1621 gtttatccga agctctagtg cgcttggcag gtattgaggg aataacagcg ccttgctcat
     1681 ctttatcaat cttccatagt tgaggttgat catgtgcgcg aaactgcgcc tgagcggcag
     1741 cgatcattag ctgcgcctga ctgcctgtta cgggcagata tgatttttgt attacccaat
     1801 ttctagttcc ggcagaccgt tcacgatctt catcgtctcg aggctcacag taatcacccg
     1861 ctggaacagt tccagggggt atcgggggtc gccgacggtt tcgttggcgt agtcgttggc
     1921 gtcgttggtg atgccgctgg ctgggtcggt tttgaccacc tggcgctcca tcacccagtc
     1981 gagggcgggt ttgccgttca cgacgtagtc ccaggcctcg agggggatgt tctgcatggt
     2041 gatgcggtcg ttgtagatga cggtggtgcg gtccttggtc ttgcccttgc cgccgagctt
     2101 catctttttt acgcagtaga acttcaccgg gtcggcctgg gcctcgggga tcaggcggtg
     2161 gtcgccttcc ttgaaggtga ccatgtaggg ctcgacgctc tcgaaattca catgcagatg
     2221 gccgagggcg cggccggcgt cgcggaaggc ggcgaagtcg gcaaaggtct tcactgccgg
     2281 gatgcgaggc agttgcttgg cgaggttgtt cttgaaccgc tcgcggtagt cgggcgagtg
     2341 cagaaggccg tagatgtaat agaacaggtc ttccttgctg atcgcctcgc ccggataggc
     2401 ggcctgaaaa tgcgcgaggc cggcatcggt gatggcatcg cggcgggtga ggccggtgcc
     2461 ctgattgccc gtagtggcga agaggccgtc atcgggcggg gcttcttcgt agagatagag
     2521 ggggaaacat tgaccttttt caatcaagtc gccagaaaaa attttgtcaa ccattagagt
     2581 cgaaaagccg gaccttgccc ccgtccccga aacgaggatc gcatagttcg agacgctgca
     2641 gcgctcccca aaaaggcgtg gtgtttgata gacatattca ttaaacagct tgtcgtaata
     2701 ctcccactgc agcgagaatg gtcgataatg gattgacctg agcttgcttt cggaaaagtc
     2761 gctcctccgt ccggattgaa agcgcttctt tagatgatgc gaccagctaa tttttttatc
     2821 atcgtacgtg atgaaagagt caatgtcgcc ggctccagag gaaatgtaac gatcaagctc
     2881 ggcatcataa aattcgatca tccgcttcat agctctcgac gttgatcgct tcgaataatt
     2941 gatggcccat gcgtctctgt tggtagtcac ccctaaagag aaattctcaa aaatcatctc
     3001 actttcgcgc cgctgcttgt ctcccattgc taggtaatca aaaaaacttg catctcgctg
     3061 tgcaatccaa tcacattgtt catttggcgt gactgtggac cattcatcgg ccatctcagc
     3121 aatcgaaccg aagttcgcaa ttttggcttt cttctgagcg gctgaaaggt cgtcgccaat
     3181 atcaaagtag tgaatttccc ctgtctgatg ttgactggga ttcctgacga gaatcgaaac
     3241 ggcaatgccg gacatacttc ccgagtcaaa aatattctca ccttcccgag cagcgccctt
     3301 gctcaacatg ttttttcgaa tgtcgcccct gagattgagg atgtagaggg agttgaattc
     3361 atccccgagg cagcgacgaa cgccatccat agctggcttg tcgatgaacc cgcttcctga
     3421 aacaaatccc acaatgcccg cgccggtgga gttgagtcga tcagttgccc atcgcagcgc
     3481 gagaatataa gtatcgtaaa cgctacgggc gttgctctga gacttaccta tatacgtttc
     3541 ctgcaacttc ttgcgcaacg ttatgtaggg aatgtttctc gcatcgtcgt tcgcattttt
     3601 ttgccccaca gaatagggtg ggttgccgat gatgacgcgg atatccagtg ccttctggcg
     3661 cgagcggcgc tcggaattgt caggcaggag attggcgacc atgtcgcgct cctgctcata
     3721 catctggaag gtgtcggtca gcaggatgcc ggtgaaggga tgatatggcg catcggcctg
     3781 cagcccaccc tgcgccagtt cgtgatagac ggtctcgatg ttcacggcgg cgatgtaata
     3841 ggccagcagc acgatctcat tggcgtgaat ctcgtgcttg tatttatgct caagctcatc
     3901 gggcgcgatc aggcccgatt gcagcaaccg ggtgatgaag gtgccggtac cggtgaaggg
     3961 gtcgaggata tgcacgccct tggaccccag cgtctggccg aactgcgcct tgagcacgtc
     4021 attgaccgag tggatgatga aatccaccac ctcgaccggg gtatagacga tgccgaggcg
     4081 ctgtgtcagg cgcgggaagg cgttgcggaa aaagcggtca taaagctcgg tgatcagggt
     4141 ctggcgacct tgcgcggtct tgatgccctc ggcgcggcgg gcgacgctgg catagaactt
     4201 gtcgaggctc tcggactcct tggcgagatt gtgctcatgc agctggccga gcacggtttc
     4261 catcgcgcgg gagaccgggt tctccctggt gaactcgctg tccttgaaca gcgcgtcaaa
     4321 gaccggcttg gtgatcaggt gctgggccag catctcgatc gcgtcagccg cggaaatctc
     4381 ggggttcagg tcgtcgtgca attcgttgag gaaggcgcgg aaggcgtcct gttcagggcc
     4441 gggcttggcc gtgatggtgg tgatgcgggt gatatgggtc tgggcgatct gggcgatgtc
     4501 cttggcccag ctgtcccaat agtcacgggt gccgcatttc tcgacgatct tcgccatgat
     4561 ggcgcgggtg aactcgtcaa agacgaagct gccttggtcg gggccgaggt cggtgatggt
     4621 cgggtcacgg ccttcctggc cgatattggc accggctttt tccgcgcgag ttttgctgat
     4681 gttgatgtcg tcgacgacgg cggtcagctc gcgcagctcg gactcggaag agatgcgcac
     4741 cagctcgacc ttgtcgctga tatcctcacc cagtttggcc tggttgatgc gggcatcgag
     4801 ccgttcgtca tgggcgcgca gggcgttcag gatctgccag acgacgcgat agcgctcatt
     4861 atccttcagc gcgtcctcgg gcgtggtgtc gggcgggatg gcgacgggca ggatgacata
     4921 gcccatcttc ttgccctcgg cccgacgcat gacgcggccg accgattgca ccacgtcgat
     4981 ctggctcttg cgggggtgca tgaacatgat tgcgtcgagc gcaggcacat cgacgccctc
     5041 ggacagcacc ttggcattgg tcaggatgcg gcaggtatct tcgccggcat cggccttgag
     5101 ccagttcagc atctcctcgc gcgcggtggc attgaagctg ccgtcgatat ggcgcacctc
     5161 ggtggcaagg tagcgttcat cttcgatcag gtcgctgccg gtgtattcat cgacgacctt
     5221 ggtgaactcg tcctcgatga tctttgattt ggcaatgctc tggcagaagg ccaaggcgcg
     5281 acgcatcggg cggggatcaa aggccaggtc ctcgaccagg tcggccttgg tcagcgcctt
     5341 gtagcagccg atgatcttgg tcgcatcgtc cagcgtcagt tccggcccgt ccttgaggcg
     5401 gttctggata gtggtcgaaa tcagcccctc gtccaccgcc agcaccacaa ccttgtaatc
     5461 ggtcagcagg ttgttctcga ccgcccagcc aaagccccgg tggaacagat ccttgccgaa
     5521 cttgtcctcg tcatccatcg aggccagttc ggcatcgtgg tcatccgcct tgcgccgggc
     5581 ggcatcgccg aagatgcgcg gcgtcgcggt catgtagagg cgctttttcg ccgccacatg
     5641 gtcgttgctg tggatgcgca cgaaggcgct gtcgtcttcg tccttcagcg tgacgccggt
     5701 ggtgcgatgc gcctcgtcgc agatcaccag atcgaattcc ggcaggccat ggcttttctg
     5761 tgcgcgggtc agcacgtcga tcgagtgata ggtcgagaac accacggtca tgcggtcggg
     5821 cggcgcagcg gcaacctgct gcgcgagctt ctgcggatcg gtcgtcgccg ggaatgccag
     5881 atcatggaca ttcagatcga ggctgtcggc atcggcattg cgcccgatcc tcacatccga
     5941 gcaggccgaa aacgcggtga actcctgctg gcggtcattg ctccattcgc gcacggtctg
     6001 cgacatcagc gccaatgatg gcaccatgaa cagcacccgc ttgcccggac ccgccagggc
     6061 ttcggcgatc cgcagccccg tgaaggtctt gccagttccg caagccatga tcagcttgcc
     6121 gcgatcagct tgcgccagcc cctcagtcac ggccttcagg gcatcgcgct ggtgcggacg
     6181 cagctctttc ttgagggcga ggctgacggt gccggtgcgc aggaactgcg accagtcgat
     6241 ccggctggcc tccagctcgc tgatgctgat gcggttccag tctttcgaca gcttgtcgag
     6301 cgtcccgctg gcgttcttgc cgaattcctt ctgcgtggtg tcggcaatga tcagacgcgt
     6361 aaacagatca ttggaggcgg ccgagatgaa gctgtcgata tcgggcttct ggatcgtgtg
     6421 attgggcgca tagaatttgc actggatcgc agcataaccc gaaccatcgg ccagcgtcgc
     6481 caccaggtcg atgccggtgt cagccttgct ccacccctgc tccttcgccc attgggcaaa
     6541 aggcacaacg gcggaataat actgtttctg tgcatcgtca tgttcgagaa agacgcgaac
     6601 gacccgctca aagtaatcgc ccttctcgcg ctcggagcgg gcagcctggc ggtaggaatc
     6661 caacaaatca cgcaactgca tcagtaccgc ctgtcccgga acaagatttt ctttttatca
     6721 tcaggcgctc gagggcctaa aacagaacct agccgccggt tgcagttgaa tccatatgca
     6781 actgaccgtt tccctcccgt cctccgaccg cgaaagccct ccttccgccc gaccggcgcg
     6841 ggttgtgccc ttccggcgcc ggtccgcgcc tgtcttccgg tttgcgaatc atctcgttga
     6901 taagccggcg cttctacgcc tgtgtcggag cggaaaacgg gggttcgtga cttgcgaaac
     6961 agagaacgac tgacggaaaa actggtccgg gcgggtgagc cgcgcccgaa ggcatggcag
     7021 atattcgata ccgatgtgct ggggctgtcg atctgcatct acccttcggg cagccggagc
     7081 ttcatgttcg actaccggac cacggggcgg caacgccggt tgaccatcgg gcgctggccg
     7141 gaatggaacg tgacggccgc gcgcgagcgg gccaaggcgc tgcgtcgcga tgtcgatggc
     7201 gggctggacc cgctggccga gcgcgaggag acccgcgagg cgccgcgctt tcccgatctg
     7261 gtcgaacgtt acctgcgcga acacgccgcc catctggcgc cgcgcaacgc tgccgatcag
     7321 gcatccatgc tgacgaagct gatcgggccg cattggaagc ataggctggt ggccgatatc
     7381 gacgccgcag acgtggaacg ggttctgaac ctgatcgcgc aaggccggtc gcggccggca
     7441 aagaagaagc ccaagaccaa gcggcgtgag ccgctgaagc cccctcgccc caccccggtg
     7501 cgcgccaacc gcgcgggcga gatgttgcgc aaggtattca acctcgccat ccagtggaag
     7561 atgcgccccg acaatcccgc tgtgggcttt cgccgccggg tcgaggtcga gcgcgagcgc
     7621 tacctttcca tggatgagat cgcccggctc agcgacgcgc tgggctcggc cgaggaccag
     7681 cgcggggcca gcatcatccg catgtgcatg ctgaccgggg cgcggctggg agaggtccgg
     7741 accgcgcgct tcgagcattt cgatctggaa cgcggcgcat gggtcaagcc cgccgccaat
     7801 accaagcagc gccgggtcca ccgcgtgccg atctcggcag acacagcggc gctggtgcgc
     7861 acaagacttt ccgtcgtgcc ggtcggatgc gactggctgt ttcccggtga tgtcgccgac
     7921 aaggaccagc cagtgcagga gattcgccgc ttctggaagg gcattcagga tcaggccggg
     7981 ctgcccggag tgcgcatcca tgacctgcgc cacacctttg cctcgctctt ggtcagcggc
     8041 ggcgcctcgc tcgagatgat cggcaagctg ctgggccatt cgcaatccag caccaccatg
     8101 cgctatgcgc atctgatgga ttcgccgcta cgggccggcg tcgatgcggt ggccgacatg
     8161 atgcggatac ggccgaggct cgtgcattca gcacccccgg ccgaggaggt cacgcctccg
     8221 cgttcagcat ccgcaagatc gggctgaccc gcttgcggac cgtgctttcg tcgggcgcat
     8281 caccatctgt gctgttggca atgaaccagt ccagcatttc acctacgagg tcggcctgtt
     8341 tctcgggcag gccgcgctgg aagaggcgca ggatcaaggc gccataaaag ccctcccaat
     8401 catagctctt ggtcgggttg gagttgaccc ggcgaaacac cccgtgctcc tcctcgaaac
     8461 gcgccagcgt gccggcctga atcaacaggt cgtcgcgggt gacccgcagc ccggcatcgg
     8521 gcagcgggat gtgtttccac tcgccgccgc ccggcatgcg gacgcggcgg atcacccctt
     8581 cgcgcgggcc ggtcccgcag cggcgaaaca tcgccagaat atcacccggc gcaatcacca
     8641 ccaggtccga gagaatctcg gccccaaaac gcgtgggtgg gatcgcgatg gtgatctcca
     8701 gctgaccgga tatggcccat tcggcgatat cggcaatatg gcagctccag cgggcagcgg
     8761 cttcgggcag cgtgtagatc acgcggtttg gcagagccat cgtgtatttc ctgaattgtt
     8821 ggcttttgtg aaaggcgtgc ctttcaggcc gatgcctctg acaggtccgc acgcatgggt
     8881 tgattaggcg cttgggcgca ccaccgccga cccgtctcct ggaggccggc atgccggtgc
     8941 ggacgacgtt ccccctgccc cacggaatgc ccgcaaaccc catgaaacat gggaccggcg
     9001 cacatccggc gcttccggcg ccggtccgcg ccgcgccgcc ggtcctccgc ctgtgctctc
     9061 gcttgcccca caaccacggg gaaaggaccg gatgatgacc gatcagacca tgatcaccgc
     9121 cgagaccggc gcaatcgccc atgaagggct gctcgatgac tggatgccgc gcaaggaact
     9181 ggccggcatt atcggcatca gcgccgacac tctgaagcgt tgggagaccc ggcgcatcgg
     9241 cccgccctgc atccgcatcg ggcgcaaggt gctctatcgg cgcggggcgg tgcgcgactg
     9301 gttgctggag caggagaacc gcaagaccgc cggccgcggg agggcggcgc gatgaacggc
     9361 ggcaatgatg acgggtgccg gcccgtcgca tgggccatcg tcttcgcgtt cgcgctcggc
     9421 atgttcgcgt ttctcgccgg gctgctgatc tgggcgctgg ttgcggtcgt ggactggacg
     9481 gcggtgctgc gcttcatcgc gcccaccgcc ttcgagaccc gttcgatcga ggaaatcctc
     9541 aagggaggcc ggcgatgagc aatctgatct cggcctccgt ccaacgccga ctcgtgggct
     9601 cggccacgcg caaatcggtg ctcagctaca tggccgacaa ggccgccgat gacggcagcg
     9661 gcatctggac ctcgaaggcc aatatcgccc gcgatctcga actgtcgcgg cgtgccgtgc
     9721 agctggcgat ccaggagctg atccgcgacg ggctggtcac cgaaaccggt cagcgcgact
     9781 gcaaacacgg cttcacggtg gaatattcca tcgtgatcga ggctgtggat aacctgccct
     9841 cgacccgtga accacgttca ccccgtgaat ctgatgcacg ggtaacccgt gaaccaggtt
     9901 cacatgaccc cgtgaaccag attcacccga accatcctta tatagatact actacgcccc
     9961 cagccgaaga tgcggctgtg gataactccg acccgcaggc ccgctgcctc gccgtcgccg
    10021 gccccggtct ctgcccggca tcgcgcgccg cgatcaccga gaccgccgag gtgatcgagg
    10081 gctggttgcg ggagggcatc gacctcgagg ccgacatcct gccggtgatc cgggcgcgca
    10141 cgccgacgat ccgcatcagc ccgatccgga cctgggccta tttcaccgac gcggtgcgcg
    10201 cggcccatcg gcagcgcctg cgccagccgg caaggccgca aggcgccgag aacgccggcg
    10261 ccccggccaa cccgcagctg cgcttctatg ccgactgggt gaacgcggat cgctatctgc
    10321 cccccagcgc catcagcaac agcgtcgcgc tggccctgct ggaggccggg ctgaccagcg
    10381 ccgagcggct ggccctgcgc ggtgtccccg ttccagcccg gaaggggcgc cgatgatcac
    10441 cccccgcgag atcgaggacc gtttcgagga agcggcgctg accctgcgac gtctaccgaa
    10501 cccgcccggc tccggcgcgc gcggctatgg ccgctcctgg ccagactacg tccacgaggc
    10561 caggcatgcc tatggttacg aggaagcgcg gatgcgggtg atccccaatc ctcgcgagat
    10621 ccagcgcatg gaggaggcgc tggaatggct ggcgctgatc ggcggcgaca gcgagcaggc
    10681 catcatcgac aaccgccgca tcgtctggat gcgggccgag ggccaccgct ggaagcagat
    10741 ttgccgcgcc gtgggctgcg tgcgctccac cgcctggcga cgctggacgg ctgcgctggt
    10801 caccatcgcc aaccgcctga acaaacagcg aaaaaccagc cgccgcccgc acagcgccaa
    10861 aaccagcggg gacgcgcggg gcgcgaagcg ggacggcgag gccgcgaagg ggccgccgtg
    10921 agggcgcgaa agggttgaac ttagggcgcg acaaaagcag gcgatacggg ccatattcat
    10981 gccatgatcg gggcgaaagc cgccctgcgg ccgcctcccc ccggccttgg ttcctccgca
    11041 gcggtaacgc tatgcggggg gcagcagcgc gctagtcctc tagcgtcaaa ggatttttct
    11101 gggtttccac ccgtcggttg ccactttggg ttgccacggt tgccgccccc tccgccgtcc
    11161 ctcggacatt cgcctgtccg tcactttgga cccgcctgcc ctgtcgcagc gggtcttttc
    11221 ttttggagtt cgccccttgc agatcgagat gatgccggtc gggcagttgg tgccctatgc
    11281 gcgcaatgcc cgcacgcatt cggacgacca ggtcgcccag atcgccgcct cgatggccga
    11341 gttcggcttc accaacccga tcctgatcgg cgaggacagc gtgatcatcg ccggccacgg
    11401 gcggctgatg gcggcgcagc gactggggct ttccgaggtg ccggtgatcg tgctggcgca
    11461 cctgaacgca gcgcagcgcc gggcgctggt tgtcgcggac aacaagatcg cgttgaacgc
    11521 tggctgggac accgagatcc tgctcgagca gatcgaactg atccgcgcgg acgggttcga
    11581 catcgatctg gtcggcttct cggatgacga actcggcgaa ttgctcgcgg aaatcgaggc
    11641 accggagacg gccggagcca tcgagggcga ggatgacatc cccgagccgc cggccgagcc
    11701 ggtctcgcgc cccggcgatc tgtggatcct cgggccccac cggctgctct gcggcgacag
    11761 caccgtggcg acggatgtcg agcgggtgct gggcgaggtg acgccgctgc tgatggtgac
    11821 cgatccgccc tatggggtcg aatatgaccc gaactggcgc aaccaggccg gcgcatcagc
    11881 cacgaagcgc accggcaagg tgctgaacga cgaccgcgcc gactggcgcg aggcatgggc
    11941 gctgtttccg ggcgatgtgg cctatgtctg gcatggcgcc ctgcacgcga ccacggtcgc
    12001 cgacagcctg atcgcttgcg gcttcaacat ccgctcgcag atcatctggg ccaaggatcg
    12061 gctgatcctc agccgcggcg attaccactg gcagcacgag ccttgctggt atgccgttcg
    12121 cgccaagggc aagggccact gggccggcga ccgcaagcaa acgacgctct ggcatatcag
    12181 ccaccgcgat caggacgccg agaccgtcca tggcacgcaa aagccggtcg aatgcatgcg
    12241 ccgcccgatc ctgaacaatt ccagccccgg ccaggccatc tatgagccgt tcatgggatc
    12301 cggcaccacg ctgatcgccg ccgagaccac cggccgcacc tgcctcggca tcgagctgaa
    12361 cccggtttat gtcgatgtcg cggtcgagcg ctggcagaac ctgaccggcg gtgtggccat
    12421 gctggagggc gacggccgat ccttcaccga gattgccggt gaacggtcgg gcaccaatcc
    12481 cgccgccccc gccgcgcagg tcagcgaccc cgtttcccag cctaaacccg cgcgcaagcg
    12541 caagaccgcc gcgtgaggcc atgcatgacc tggttgtatc ttccgccggc ctgcctgccg
    12601 gagccggtag cgcctgcctc ttcggcctgt ccctctgtgc tggtgccggt ggcctcgatc
    12661 tcgggcttgc cattgcctgc ccccgatatc gaactgtggg ttacgtcgag cgggacgcct
    12721 tcgccgcgtc cattatcgtg gcgcggatgg aagacgcggc cctggatcac gcgcctctct
    12781 gggacgacat tgccagcttc gacggccgcc catggcgcgg cgcggtggat atcgtcactg
    12841 ccggatatcc gtgccagccg ttcagcgtgg cgggcaagcg ccggggcgcc gacgatcccc
    12901 gccacctctg gccccatgtc gcccgcatca tcgacgaggt tgagccgccc ttcgtcttcc
    12961 tcgaaaatgt cgcccatcat ctccgcctcg gcttccccga agtcgccgca ggactggtcg
    13021 gcttgggcta caggcttgcg gcaggcctct tcacggcggc ggaagtcggt gcgccccatc
    13081 ggcgcgagcg gctgttcatc ctcgccatcc gcgaggggga cgagctggcc gaccccgcgc
    13141 gcctgctccg ggatccgctc gagcggcggc aaccggacgg aaatgctgcg cctctggccc
    13201 acgccgatgg cgacggatgg atgcaaaccg agcgccggca accgccgggc ggccgatctg
    13261 acccacgcgg gcgccctgtg gatgacgccg acggcacgcg accacaagga cggggcgacg
    13321 agcctggcga acacgccggt caatggcctg cttggccgcc aggtccttgt gacaccgatg
    13381 gctggcgaga ctttctgcga cacgccccgg acattgaacc cgctattcgt cgaggcgctg
    13441 atgggctggc ccaccgggtg gaccggcttc gcctctgtgg caacggcgtg gtgcccctgg
    13501 ctgcagcgta tgcgctcaga actctcgcag ctcagctgct ggccgatggg tgaggccgcg
    13561 tgatgcaaac caggatgatg atgccggcag agcagatcgg cggggtgacg tttcccgaat
    13621 gggatgcgtc acaatgggcg caagagttcg ctgcgacgga ctggaagaag gttaccgcgg
    13681 acatgaagcc gatcatcgac cgtttgaagg cgatgggcgc cctcgagccg gatttcgaac
    13741 tgtgatgcag atcgagttga tcgcggtcga caacctgacc ccctacgccc gcaatgcccg
    13801 cacccattcg ccggatcaga tcgcccagat cgccgcctcg attgcagagt tcggcttcac
    13861 caacccgatc ctgatcggtg aggacagcgt gatcatcgcc ggtcacgggc ggctgatggc
    13921 cgcgcagcgc ctcgggctgg ctgaggtgcc ggtgatccgg ctggcgcatc tgagcgcggt
    13981 tcagcggcgg gcgctggtca ttgccgacaa ccgcatcgcc gagaacgcgg gttgggatga
    14041 ggaactgctg cgatccgagc tggcagcgct gcaggggctg gatttcgacc tcgatctggt
    14101 cggattctcg gatgacgagc tggccgatct gctcggagac gccgaggcat cgggtttcgg
    14161 cgccgatccg gaagaagaag aggacggaat ccccgacctg cccgaggatc ccgtcacccg
    14221 ccccggcgat atctggatcc ttggcgatca ccggctgttg tgcggcgaca gcacggatgc
    14281 ggcggcggtc gcgcggctga tggacgggca gcgcgccacg ctcctcttca cctcgccgcc
    14341 ttatggccag cagcgcgatt acggcgcggc gaaggagaag gtcagcgatt gggaccggct
    14401 gatgcagggc gtgttagcgg cggcaccggt gagcgaggat gcgcagctgc tggtcaatct
    14461 cgggctggtg catcgcgaca gcgaatggat tccatattgg gacgcatgga tccagtggat
    14521 gcggacgcag ggctggcgcc gcttcggctg gtatgtctgg gatcaggggc ccggcctgcc
    14581 cggcgactgg aacgggcgct atgccccggc gcatgagttc gtcttccatt tcaatcgggt
    14641 gccacggcgg ccgaacaaga cggtggagag caagcatgcc ggcgaggtgc tgggcggcgg
    14701 cgggttgcgc gcggccgatg gcacggtgag cgccaagcac ggcgccggca acgcgatcca
    14761 aagccaccgc atccccgaca gcgtgatccg ggtgatgcgc cacaagggcg ctattgccgg
    14821 cggcgcgcat ccggcggtgt tcccggtcag gcttgccgag gagatgatcg ccgcctggag
    14881 cgatccgggc gatctgctct atgagccgtt caccggctcc gggtcgcaac tgatcgcggc
    14941 gacgaacctc gggcgcatct gtttcgggat ggaactggac ccggcctatt gcgacgtcgc
    15001 ggtgcggcgc tggcagctga tgacgggcga gaccgccacc catgcagaga ccggcgcgag
    15061 cttcgaggca gagactgcga cgcgcaaggc gctggcggca tgaaacagtc gcgcgcgatg
    15121 tcgatggtcg aggctatcgc caacgttgcc gtcggcttct gggtcgcggt cgcagtgcag
    15181 gcgctggtgt ttccgctgtt cgggtttcac gccgcaccgg cacagcatct cgccatcggc
    15241 gcgatcttca ccggcgtatc gctgatccgc tccttcgccc tgcggcggct gttcgaggcg
    15301 atccgccaac aggcagtgcg atgaggatcg gcgcattgcc ccgacccgca tccggtttgc
    15361 gaccatatga cagacgatgg cctgtgtcag tccatgggcg agctcagggc actgatggcg
    15421 tcctgttccg cctgatggcg ctgggcggcg tcaggcggat cgcgccgcgc ggcaaaaatc
    15481 gccacgaaca gcgcccggca ggcggctgcc agttcatcgg cccctgctgc gtcgagatcg
    15541 acatcatgga tggcgcgggc ctcgcccaga tcggtgatgc cataaatggt ggcgaactcg
    15601 gcctccgccg gtgcgcaggt ggcgatgaat gcctcatcgg cgcccgcttc cgcatcgttg
    15661 cggcagaacc ggatgtcgat gctctcaacg cattcgcgcc gggcgaattc gcccaaggtc
    15721 tcgtgctccg gcaggcaatt gaaggaaatc atggctcagc cctccgtggc gatgcggtaa
    15781 acggtcccgc gcccgtcgat tttctctgcg gcaatggtca gctcgagccg ctttttcagg
    15841 gccccggaaa tggccccacg cacggtgtga ggttgccacg aaagcatggc agccgcctct
    15901 gcaacactcg cgccctcggg ccgctgcagc agcgcgatca acgccgcctg tttggtaccg
    15961 gcgcgggtgg tcgcgggcct ttgggcctcg ggagcaaccg cagcggccgc ttcccgctcc
    16021 atccgcccgc gccttgcccc ggcgatggcg cccgccacca gcggctcgat gccgacggcg
    16081 gccagcccgg cctcggtggc aagcagcgtg gtgccatggc catcgccggt ctcgcgccag
    16141 atcggttcgc tgcggcggat attggcctcg acctcctcga cgaggccctt ggcaagcagg
    16201 gcatccacca ccttggcggc ggcaccaccg cgcaggccgt cgggcaaggg aagcgccaga
    16261 ttgccggggc gcgcggccgc gcggctgagg atcaggctct ggatttcgga aagcgggatc
    16321 atcgcgcatg ctccccttcg ccaaaagcgc tgtcggtgat ctggcgcaga aggctggcat
    16381 aatgctccag cgtgccgaca tcaccccagt tcaccacgtc ggggctggcg ttgaaatgat
    16441 cgtcgctcag agcggcgagg cgggcaagca tggtgtcgat ctcggccttc ttgccgagga
    16501 aggcggcaat ggccgcttcc cggttgtggc aagtcttctc gctgcggggg gtgatggtca
    16561 tggcgcaggc ctccttatct cgctcagatc aggccgagat cggccagaac ggtggtggct
    16621 gcggcgagtc cgcgggtcgg gagttcgatc ttcagatgcg agatgacatc cgaggcatct
    16681 gctttgatgc cgctgtcgcg cagccgggcc tcgatcgctt cggcaaccgc atccttgcgg
    16741 ctgtggtcga agcctgcggg caggctggca tagtcgatcc tgatggtggt gatggccatg
    16801 gtcatggggg gctctccggc gtctgaactg catcgttttc gtgccatcag aatcgctcac
    16861 cacaggccgg aagtgtagca taatcgcagc aatatcattg ctttatgtaa tctgcccaga
    16921 tgcttgggca caagccggaa gggttacgcg gaatgggcat gtcgcgccgt caatatgcgg
    16981 cgcatcgcgg cgtcagccac acggcggtgg gcaaggcaat ctcctcgggg cgcatcagtc
    17041 tcgagccgga tggcagcatc gatccggtga cggccgaccg gcaatgggac gcgcagaccg
    17101 acccggccaa gcagcgcggc gcgcatgcgc gggcgctggg gaccgccacg gcggccggca
    17161 ccgcgcgtgc cagcgccgcg accaggccgg tgccgcgcgc cgccatcgag tcggtgggcg
    17221 agaccctgcg cgaggccggc gccgaccccg atcccggcgc gggcggcgag gtgtcgttcc
    17281 tgcgtgcgcg gatggccaat gaggtgctga aggcgcagac cgccaaggtc aagctcgcca
    17341 ggatgaaggg cgagttggtc gaccgggcgc ggaccaccac catggtcttc gatctggccc
    17401 ggcgcgaacg cgacgcctgg cagaactggc cggcccgtgt ggccgcgaac atggccgccg
    17461 atctcggcgt cgatgcccat cggatggagc aggttctgga cagttatttg cgccaacacc
    17521 tggccgatct tgcggaggtg aagattgact tacgatgaat ggcgcgccga ggcgcggcgc
    17581 cggcaggcgt tcagcctgct gatccacagg acaatgatgc agatcagggc gagaaaggcc
    17641 cgcgagcaac gggacgcgga cgaggaaggc gccggccccc ttctctgtgc gatccagcag
    17701 gcccggcggg agatgatccg tggcgctggc tgatttcgag ggcgccgagg atatccgcaa
    17761 tgcctggctg gccggtctgg cgccggaccc ggcgctgacg gtcagccaat gggccgaccg
    17821 gcaccggatc ctgtcgtcgc gcgcggcaag cgaggccggg ccctatcgca ccgcccgcac
    17881 gcccttcatg cgggcgatca tggatgcgct ttcgccggcc agcccggcgc gacgggtggt
    17941 attccagaag gccgcgcagg tgggcgcgac cgaaggcggc aacaactggg tcggcttctg
    18001 catccaccgc gcgccggggc cgtttctggc agtccagccg accgtcgatc tggcaaaacg
    18061 cctgtcgcag cagcgcatcg acccgctgat cgaggaaagc ccggaactgc gggcgctggt
    18121 gatgccgtcg cggtcgaagg acagcggcaa cactatcctc ggcaagcggt ttccgggtgg
    18181 gcagttgatc ctgaccggcg cgaacagcgc cgtgggcctg cgctcgatgc cggcgcgctg
    18241 ggtgtttctg gacgaggtgg acgcctatcc gggcgatctc gatggcgagg gcgatcccat
    18301 cgcgctggcc gaggcgcgca cgatcagctt cgggcatcgg agcaagctgt ttctggcctc
    18361 gaccccgacc gtgaagggcc tctcgcgcat cgagcgggaa tacgagctgt cggatcagca
    18421 gcgataccat gtcccctgcc cgcattgcgg cgccctgcaa tggctgaagt tcgaacgcct
    18481 gcgctggcag tcgggccggc cggaaaccac gcgttatgtc tgcgaacact gcgatgagcc
    18541 catcgccgag cgccacaaga ccgagatgat ggacgaggcg aatggcgcga catggctgcc
    18601 caccgccgag ccggagatgc tggagcgggc gcgggcggcg gggatcgttg gatatcacat
    18661 cagcggcctc tattcgccgc tgggctggct cagctggtcc aagatcgcgc aggattggga
    18721 gcaggcggtc ggtaacgagg ccgcgctgaa gacgctgaag aacacggtgc tgggcgagac
    18781 ctggcaggaa cgcggcgagg ccccggactg gcagcgcctc tacgagcggc gcgaggattg
    18841 gcatctgggc gaggtgccgg aaggcgcgct gatcctgacc gccggcgcgg acgtgcagcg
    18901 cgaccgcatc gagatcgacg tctggggctg gggcgagaac ctcgagtcct ggctggtcga
    18961 tcacatcgtt ctggaaggcg acacggcgcg agaagaggtc tgggacgatc tgaccgggtt
    19021 tctggccgag acctggcccc atgccggcgg cgcgcgcatg gcgttggcgc ggctggcgat
    19081 cgacaccggc gacggcgcga ccaccgatgc ggtctatggc tggtgccgca agatgggcca
    19141 cggccaggta attgcgatca agggcgtcgg cggctttgac cgctccaccc cggtggacgg
    19201 cccgagctat gtcgatgtga ccgagggcgg gcgcaagttt cgccgcgggg tgcggctctg
    19261 gaaggtcgcc ggcgcggtgt tcaaatccga gacctatcgc ctgctgcgcc tcgccgcgcc
    19321 caccgacgag gacatcgccg acggcagcgg ctggccggcc ggcttcgtcc acatcccgaa
    19381 agggaccacg gcggaatgga ccaagcagct gaccgccgag cagttgatga ccatcaagac
    19441 ccgccagggc ttccagaagc tggaatggca gcagacccgc gaccgcaacg aggcgctgga
    19501 ctgccgggtc tatgcccgcg cctgcgcctg gctgatgggc gtggatcgct gggacggcgc
    19561 caaatgggac gatctgcgcg cgcagctcat gcccggcacg cgtgatgcgc gcccggccgg
    19621 gcagccgcat cgccaaccgt tgaaaccgcc gccgccccgc ccgtcgggct ggctgggcaa
    19681 gagacaaaga ggaagctggt tctgatggcc tggaccgaga ctgaacttga cgcgctgcgc
    19741 cgggcctatg cctcgggcac cctgcgcgtc agctatgacg gaaagaccct tgaatacggc
    19801 tcggccgccg atctgctgag ccgcatccgc accatcgagg gcgagatgtc ggccggcgct
    19861 gggcgaccgc tgccggtggc gggctttgcc ggcttctgta ggggctgacc atggcaggac
    19921 cgaaggagat caccccggac gtgcgctggg ggttgatgga tgccgccttg tcggtggttt
    19981 cgccacgctc ggccgcccgg cgctatgccg cgcgggtggc gatttcaaac ctgcggcgtg
    20041 gctatgaggc cgcctcaagg gggcgtggaa cggcaggctg gaaagtcggt ggaacggcgg
    20101 cggatgcgga aatcgctgcg gccggggcca cgctgcgcga ccgcatgcgc gatctggtgc
    20161 gcaacaaccc catcgccgcg caggcggtgc aggtgctggt caacaatatc gtcggcaccg
    20221 gcatccggcc ccgcgccgcg acccccgatc cggcgctgaa cagacaggtc gatgatctgt
    20281 ggcggggctg ggccgcccgt tgcgacgatc atgggcacac ggatttccat ggggttctct
    20341 gccttgccgt gcgcgagatg atcgagggcg gcgaggtctt cgccgtggcc cgctatcgtc
    20401 gtggcgcgca cacgcgtgat ctgcgtctgc gcatcgaact gcgcgaggcc gatcacctcg
    20461 acagcgcacg cttcgacaac cgcgccgatg gaacccggat cagccagggg atcgagactg
    20521 accgggacgg ccggcgcatc gcctactgga tgtttccgga ccatcccggc cacaacgacc
    20581 ccattgtcaa ccatcgcctg gaatcggtgc gcctcagggc gcaggacgtg gcgcatctgt
    20641 tcgaacgcca gcgggtccaa agccggggcg tgccatgggg caccccggcc atgcgggcga
    20701 tccgcgacgt ggatgactgg cagaccgccg agctggtgcg caagaagacc gaagcctgct
    20761 tggtcggcat cgtcttcggt gccgatgagg atcagcaatc catcgccccg gtgatcgagg
    20821 acgggatggg caaccgggtc gagcagttcg agccgggcct gatcgcctat gcccgcggcg
    20881 gcaaggacat caagttcaac cagcctgcct cgacagccgg cgtctatgaa tggcaccgga
    20941 cccagcttca cataatcgct gcggggttcc gggtgcccta tgcgatgatg accggcgatc
    21001 tgtcgcaggc caacttttcc tccacccgcg ccggcctgaa cgaattccgc cgcatggtcg
    21061 agcagatcca gtggcagacc gtgatcccga tgttctgcga gccgatctgg cgctggttca
    21121 tcaaggaggc acagtcgcag ggcctgctgc cgctcgacgc ggagatcctc gccgaatggg
    21181 gaccgccgaa gttcgaaagc gtcaacccgc tgcaggatgt gcaggccgat ctgctggagg
    21241 ttcgcgccgg cttctcgacc ctgccgcaac agatcgcgcg ccggggctat gacccggccg
    21301 agaccctcgc cgaatgggcc gattttgcgg ccaggatcga cgctgccggc ctcatcttcg
    21361 acagcgaccc gcgcaaggtc agcaaggccg gccttgtcca gaccacagat ccgaccgcgc
    21421 cgccgagcgg cgataactga cggagactac catggagaat gaggaaattc tcgacctgcc
    21481 cgtgatcggg cgggccggca caatgcaatc tgtcgatgac gcctcgcgca cattcgaggt
    21541 tctctggacc accggcgcgc aggtgcgccg ctattcctgg gcgcgggatg aggagtttga
    21601 cgaggaactg gtggtgtcgc ccaacgcgat gcggctcgac cgtctgaacg cgggcgcacc
    21661 gttcctgaac tcgcatgcgt cccaccgcct gaccgacatt ctcggcgtgg tcgagaatgg
    21721 ctcgatccgc atcgagaacg gccaggggtt cgcccgcatc cggctgtcag agcgcgatga
    21781 ggtcgagccg atctggcgcg acatcaaggc cgggatcatc cgcaatgtct cggtcggata
    21841 ccgggtccat cgctttgagc gggtggcgaa ggccgaccgc accgatggcg gtccgtgcgc
    21901 cctctatcgc gcggtcgatt gggagccgct tgaaatctct gccgtcgcca tcggcgccga
    21961 tcccggtgcc ggcatgcgcg ccgggaccgg gccgagtgac gcccggcgct atccctgcac
    22021 gatcaccggt agggccgttg ccgcggcacc cgccgcagaa tccagcacga aaggacgaaa
    22081 catgcctgaa gacaccattg cggcgggtgg cgatgaaacc cgcgccgccc ctgcccccgc
    22141 gcaaacccct gccatcccgc aagccgcccc ggccgcgccc gacgcggaaa gcatccgcgc
    22201 ggaagaacgc agccgggtca gcaccatcat gacgctctgc gcccggcatg atctgggcgc
    22261 tgagcttgcc aacgacctga tcgcccgcgg cgtctcgatc aatgctgccc gcgaggcggt
    22321 cctcgacgcg ctgggcgagg caaacccgct gggccgcacg attgagctgg ccccggcaca
    22381 ggcccgcggc accggcgatg ccgcctatcg cgatgccgtt gccgatgcga tcatgcaccg
    22441 agcggcacct tcgctgcatg cagtatcgcc gcaatcgcgg gagttcgcgt tccgcagcct
    22501 gatggacctg gcccgccatg ccgtcgagcg cgccggcgtc aacacctccg ccatgcccga
    22561 tatggagatc gcgggtttcg ccatgggcat gcgctcggcg ggctaccaca gcaccggaga
    22621 cttcccggcg atcctcagca gcgtggtcaa ccggacgctg cgcgccgcct atgacgccac
    22681 cccgcgcacc ttcggggcat ggtccacgcg ggtgacggtg cgggatttcc ggcccgttga
    22741 ccgcctgcag attggcaacg cccccgatct ggtcaaggtg cccgaaggcg gcgagttcac
    22801 ctatggcacc gcgaccgagg gcaaggaaag ctatgcgatc gccacctatg gccgcattat
    22861 cggcttcagc cggcagatgc tgatcaacga tgacctgcgc gcctttgacc gggtggtcca
    22921 gtccttcggt gcctcggccg cgaaccttga atcggatatc ctctattcga tcctgctgtc
    22981 gaaccccgcc atgggcgacg gcaccgcgct gtttcatgcc aatcacggca acctcggcac
    23041 ggcggcggcg atcaccgagg agtccctgac cgcgatgctg cgcgccttcg cggtgcaaaa
    23101 ggacctagac ggtcgggcga tcacggttct gccgcgcaac atcatcgttc cgcccggaaa
    23161 gcggatggtc gaaatccaca agcaactggc cgcaaccacg cccggcagca cggccgaggt
    23221 gaacccctat tcgaaccgct tctcggtggt cgaggaaatc cggctggtga ataccgccgg
    23281 tcccgatccg tggttcgccg ccaccgatcc cgccttcggc gcggtggaat acgcctatct
    23341 ggcgggtcag gagggtctct ataccgagca tcgcgtcggc ttcgaggtcg atggcatcga
    23401 gttcaaggcc cgtcacgatt tcggcgccaa ggccatcgac tggcgcggtc tctacaagaa
    23461 tcccggcatc gcgtgatgct gccggccccg gtctgatcct gaccggcgcg gaccggtgat
    23521 cggcccgcat tcgcttcttt ccctcatctg gagaaagccc atgaaaaact tcatcgcaac
    23581 aggcaacacg ctcaccatca ccgccgaggc ggatatcgcc tcgggcgcag gcgttctgat
    23641 cggctcgatc ttcggcgttg ccaccggccc catcgccaat ggcgcggaag gcgtgatcaa
    23701 tctcaccggc gtctatgatc tgccgaagac cgcgtcccag gcgtggactg tcggcgcgaa
    23761 ggtctattgg gacaacaccg ccaaggcctg cacgaccacg gtcggctcca acacgctgat
    23821 cggcattgcg gtgctcgcgg tcggcggcgg cgccggggaa accaccggcc gcgtccgtct
    23881 gaacggggcg gccgtctgat gagcgccttt gccgccgctg cgacccggat cttcgcggac
    23941 ccgaacatgg cggtggacgc gacatggctg ccgagcgggg ttccgcccgg cagcaccatt
    24001 cgcgccatcc gaaaggcccc cgacgagttg accagctatg gcggcgcgcg ggtgtggtcg
    24061 gaaaccgtgc gcatcgacgt gatggcggcc gaaaccccgt cgatccagcc cggcgaccgc
    24121 atcgtgatcg gcgtcgagac cttcgaggtg cagggcgagc cgatccgcga ccgcgaacgg
    24181 ctggtcgtga ccctcgatct gaggcccgta tgaagctgcg cgcggacatc accaatatcg
    24241 ccaggctgat ggccgatgag gtcaaggccg gcgagaaggc ggtgcatttc gggatccgcg
    24301 atgccgggat cgcgctcaag gccgcatggc gggggcagat caccagcgcg ggcctcggcc
    24361 agcggctggc ccgcaccatc cgctcggaga cctggcccaa ggggcggcac agcatgaatg
    24421 ccgcgtcgat ggtctggacc cgcgccccgg tgatcgtgaa cgcccatgac accgggccgc
    24481 tgatccgctc aaaggacggg ttctggctgg ccatcccgct tgaggcggcc ggaaaaagcc
    24541 gcagcggcaa gcgcccgacg ccgggcgaat gggaagcgcg caccgggctg cggctgatct
    24601 tcgtctatcg acgcaccggc cccagcctgc tgatcgctga ggcgcggctg acgaagcacg
    24661 gtcgggcggc cgtgtcccgg tcaaagacgg ggcgcggcct cgcctcggtg ccgatcttcc
    24721 tgctggtgcc gcaggtcagg ctgaagaagc ggctggatct tgaacgcccg tcacgcgccg
    24781 ccctcaatgc cctgccgggc gcaatcgtct ctcgctggga acgcatatga ccacgaaacg
    24841 cgaagaagtc ctgtcggccc tgttcaccct cctgcagggc atcggcggcg gcaccatcgt
    24901 ccagcgcaat gaggccctgc ccgagcgcat ccccgccgcc gggctgctga tcctgcgcga
    24961 cggcacgccg ggcgaggcgg aggtgacgct gtcgccgctg cgctatcact ggcagcaccg
    25021 ggccgaggtc gaggtcttca ttcgcggatc ctccggtctg gagctgacgt ttgacgcgct
    25081 ggctgaacgg gtcgggcacg tgatcgccgc cgaccggacg ctgggcgggc tttgcgactg
    25141 gatcgagacc gacgcgcccg aacctgccga tctggcggtc gagggcgccc cgtccatcag
    25201 ggcggcggtg ctgatcctca acctgcatta caccagcaac gatccgctgg gttgagatgc
    25261 gaacaaagcg cgaccggcgg ccattccggc gttccggcgc cggtccgcgc cgccggttgg
    25321 gcggatgtgc ctgtctgatt caggccgaat ccccggcccg catcgaatat caggagaaag
    25381 aagtgagcac catgatctcg catctgccac aggatcacca cggttttgcg cgccgatggc
    25441 tcggaaaagg tcaccgagca ggtgcgggtg accgccaagg gcctcaccag gctggccgcg
    25501 ctggtcaaac cgccattgca ctgacccggt cccggcacgg gatcgcttcc atagaaagga
    25561 accttccatg gcacgcgccc aaggtgcgcg gtcgcaactc gcggctgcgt tcgagactgt
    25621 ttatggcacc gcccccgtca gcggcttcac ccgcctgccc ttcgcatcct cgacgctcag
    25681 cgccgaacaa ccgctgctcg gctcggagct gctgggatat ggccgggacc cgctggcccc
    25741 ggtcaaggac gcgatcaccg cggatggcga tctgaccgtg ccgatcgacg ccgaggcgtt
    25801 cggcttctgg ctgaaggcgg cgttcggggc gccggtcacc accggcaccg cgcccggccc
    25861 ctatacccat gagttccgct ccggcaactg gacgctgccg tccctgtcga tcgagatcgg
    25921 catgcccgag gtgccgcgct tcgccatgta taccggcgtc atggtcaacc aactcagctg
    25981 gaccatgcag cgatccgggc tgctgaccgc cagcgcgcaa ctggtggcgc agggagagac
    26041 cgtcgccacc gcctcgcagg ccggcacgct ggcggacatc gacctgacgc gcttcgggca
    26101 cttcaacggc accatcacgc gcaatggcgc ggcgctgggc aatgtgatct cggcgcagat
    26161 cacctatgcc aacaacctcg accggatcga gaccattcgt gccgacggca tgatcgacgg
    26221 tgcggatccg tccatcgccg cgctgaccgg ccagatcgag gtccgcttcg ccgatatggt
    26281 gctgatgaac caggccatcg ccggcgggcc gtgcgaattg gagttcgcat acaccctgac
    26341 cagtggcgaa agcctgaccg tcaccgccca tgccgtctat ctgccccgcc cccgcgtcga
    26401 gatcagcggg ccgcagggcg tgcaggccag tttcgattgg caggccgcgc gcgggtccag
    26461 cccggcgcgc atggcgacca tcacccttgt caacaatacc gaggaatatt gaaccatgat
    26521 ccgtctgaac ctcaccaccg agccgcgctg gatcgacctc ctgcccggcc tgatgatccg
    26581 ggtcgccccg atcaccacat ccatcatggc cgccgcgcgc tccgacgtct ccctcgatac
    26641 cctcgacgcg gatgcgccga aggaagtgct ggccgtggcc atggcgcagg ccgtcgccag
    26701 aatggtgatt accgaatggt cgggcgtcgg cgacgccgag ggcatcgacc ttccggtgac
    26761 gcccgaaggc atcgacgcgc tcttgaacat ctggccggtg ttcgaggcat tccaggaaaa
    26821 ggttctgggc ccctatctgg tgctggatgc ggaaaaaaac ggctccgcgc cctcgccgaa
    26881 tggcatttcg gcgggggcga gcgatattgc gcagcctgcc ccggacactg ccccgactgc
    26941 cctgcccggc tgaacagtcc cgaaacgcaa gagggctggc aggtctggga tctggccggg
    27001 aggctgagcg ggcaggtccg ggcgatcccc ggcgcggtgc tgggctggga catgggcacg
    27061 gcgctggaaa tgggccgcgc ccttggcatt gcaccgctgg cggtcgtgga actgctgccg
    27121 gtgatcgagg cggaaatgat ccgccagacc aaccagaaga tcgaggaagg ccgccaggat
    27181 ggctgagaaa aaagtatccg tccggctggt ggccgagaac ggccggcagg tccgggcgga
    27241 actggagggc gtcggcaatg ctggcgccgc cagcttccag aagctgtcga aggaggtgga
    27301 cacggccggc gtcatgttgc gccgcctcgc cggtatcgcg gctggcgcgc tcagcatccg
    27361 ccaggtcgcg caatatgccg atacctggac cgatctgcgc tcgcgggtcg atctggcgac
    27421 cgggtcgcag gagaagggcg ccgccgtcat ggaccggctc gcgcagatgg cgcggcgcac
    27481 ctattcggga atcgagcaga cgaccgaaag ctggctctcg aacgccaccg ccctgcgcga
    27541 actcggactt tccaccgccg agagcctcga tttcaccgag gcgctgaaca acgccatggt
    27601 ggtctcgggc gcaaaggccg agcgggcggc ctcggtccag aacgcgctct cgaaggcgat
    27661 ggcgctgggc agcctgtctg gcgataacct gaacacggtg atccagaccg gcggccgggt
    27721 ggccgaactg ctggctgcgg aactcggcac cacagtttcc ggcctgcggg tgatgggaac
    27781 gcagggcgcg atcaccggcg aggtgatccg caccgcgctg gtcggcaatc tggagctgct
    27841 gcgcgaggaa gcggactcca tgccggccac catcggcgac gcgttcacgc tgatcggcaa
    27901 tgcggcgctg caactggttg gcagctggga tcagcttctg ggtgcctcct ccaccgtcgc
    27961 ctctgtgctg atccttgtcg cggacaatat cgaacgcctc gcctcggtcg cgattgcctt
    28021 cgccggcttc atggccgggc gctgggtggc ggcttttgtc gccgcccgtg tcgcgacctt
    28081 ctcgctgtcc acggcgctga ccgtgctgcg gggggcgctg atccgcaccg gcatcggcgc
    28141 gctgatcgtc gcggcgggcg agctgatcta ccagttttcc tcgctggtca aatcggtcgg
    28201 cggcatcggc acggcgttca agctgctggg tggcgtggcc cgagaggtcg gccagcgcat
    28261 tgtcctggcg tttcaggcag ccttcgcgcg actcaacgcg gcttgggatg ggtatcgggc
    28321 ctatgtgttc acggtcctgg acctcatcgt gaccggggca gtcaccgccg tggaccgata
    28381 tgtcgcggtc tggcacggcg ggtttgaggc gatcaaggcg atctggggtc tgctgcccga
    28441 tgccatcggt gatctggcgt tcaaggccgc caacgggctg atcgcaggcg tcgaggcgat
    28501 gctgaacggc gtcgtcaccc gcatcaacaa tttcatctcc ggcatcaacg ccgccctcgc
    28561 catgctgccg gaatgggctg tcggcgaagg aggcgcacag atcggccttc tggacccgtt
    28621 cagcatcggc cgcatcgaca atccgttcga gggatccaca tccgaggcgg gcagcgccgc
    28681 cgctgaggcg ttcagcgcgg catgggaccg aacctatatc gaggcgcccg acctgttcgg
    28741 tgatcttgcc gatcaagcgg ccgcggctgc ctccgcccat ctcgacgctg cacaggcgct
    28801 gggcgcggcg gcagttgcgc cgctggaaag ctggcaggcg ctgaaggatg ccgtcaccgc
    28861 ctcgggcgag gatggcgcga acgcgctgga cgatgccgct ggcgcggccg accgggttgc
    28921 cggtgccatg gatcgcgccg gtggcgctgc gggccgggcc ggtgcagctg gcaggaaagc
    28981 cggcgaagac actgcaaacg gcgcggaaca ggcgaaacag ggctgggatg cggtcaccgc
    29041 ctcgctctcc gactatgcgg aaaaggcccg cagcattggt ggcgatatcg gcaacgcgct
    29101 ggtcggagcc ttccagagcg ccgagaatgc ggtcggcgat ttcgtcaaga ccggcaagat
    29161 gaacttccgc gatctcgtga cctcgatact ggccgatatg gcgaagctgg gcgcgcgccg
    29221 gttcctgctc gggccgcttg cgaatgtgct ctccggggcg ctgggcggta tcggcggcgg
    29281 tgtgctggcc aacgtcctac attcgggcgg catggtcggc gcggccggcg ccggccgcat
    29341 ggtcccggcc atggcctttg ccgatgcccc gcgcatgcac tccggcggct gggccgggct
    29401 gcgctcggac gaggtgccgg cgatcctgca gcgcggcgag cgggtgctct cgcgccgcga
    29461 agcggccgga tccggaggca gcgtcaccgt caacatcaat gcccgcgatg ccgaaagctt
    29521 ccggcagtcg cgggcgcaga tttcggcaga tatcgcgcgg gccgtcgcga tgggaaggag
    29581 ggggatgtga gaagccccga cctttcgggc cgggcatacg ccctctcagc ggcgatagta
    29641 cttgccggcc ggaatggcga gccccagacg ccgcgcttcc cgttcggtca gcttgtagcc
    29701 gtgatgcgcg gcgtggtggc cggaaacccg gccgctgaat gcataggcag caacatcgtc
    29761 cgcgacactt tccaccagca ccacggtggc cgggcggtcg gcgatgttca tatagcgcgt
    29821 ttcgtgaatg tgcatgttcg ttccctcgct gtgggcgcgg ggataagccc cgccgcttct
    29881 acgacctcaa ccccgccatc gggcggggcg gagccggagc cggcgcggct cagtcgatgt
    29941 aatagtcgtt ggcggtgcgc acctgcaggc ggcaatcgtc tttaccctcg cgccagtatt
    30001 cccgcatctc gaccccctcg ccccactgat ggttcgccag cgaaacgttg gtgtagcagg
    30061 tcttgaagaa gcgttccccg ttgacctcga tcatgtcggg aagggtgtcg gtggcgctgg
    30121 tcatggcgtg gtctccctga tgagccgatg tcgctttcct tgtcatcacc atcgctctgc
    30181 aatcgcccgg agtgtaggca aatcactgca atatcattgc tttatctaag gaggcgctta
    30241 tggcgtttca cgatgtccgg ttcccggaca atatcagccg cggcgcgcgt ggcgggccgg
    30301 aacgacgcac ccagatcgtg gaactggcct ccggcgacga ggagcgcaac gccagctggg
    30361 ccaactcgcg ccgccgctat gacgtctcct atggcatccg ccgcgccgac gatctcgacg
    30421 ctgtggtggc cttcttcgag gcccgcaacg ggcggctgca cgggtttcgc ttcaaggact
    30481 ggggcgatca taaatcctgc aagccaagcg aggcgccgaa tgctgccgac cagctgatcg
    30541 ggaccgggga cggcaccgcg accgcgttcc agctggtgaa gcgatacgct tccggggcgc
    30601 agacatgggt ccgcaccatc accaagccgg tggcgggcac aatcagcatc gcgctgggcg
    30661 gcgttagcca gccatcaggc tggaccgtcg atccggcgac cggaaccgtc agtttcgcca
    30721 cagcgcccgg caacggcgtg gccgtgcgcg ccggcttcga gttcgacgtg ccggttcgct
    30781 tcgacagcga tgcgctggac gtcaccctcg atatcgagcg gctcggctcg atcacctcca
    30841 tcccgctcgt ggaaatccgc cgatgaaatc cctctcccct gccctgcagg tgcatctgga
    30901 cgatggcacc accacgctgg cctggtgctg gaagatcacc cgcgccgatg gcgtgcgttt
    30961 cggctttacc gatcatgatt gcccgcttgc cttcggcggc acgggttatg agccggaaag
    31021 cgggctgtcg gcctcggaaa tccgatctgg ctcggacctg tcggtggatt cgcaggatgc
    31081 cgagggggcg ctcacctcgg accggatcac cgaggccgat attctggacg ggcgctggga
    31141 caatgcgctg gtcgaggtct ggcgggtgaa ctgggccgcc cccggccaac gggtgctgat
    31201 ccggcgtggc gccatcggcg agttgcggcg cgggcggctg tccttcgtgg ccgaggtgcg
    31261 cagcatggcg catgtgctgg gccagaccgt aggccgggta tttcagggca cctgcgatgc
    31321 ggcgctcggg gacgggcggt gccgcgtcga tctggatgcg ggcgcgttca agggcatcgg
    31381 aaccgtggtt gatccgatcc gggaccgcgc cttcaccgcc tctgggatca gtggcttcgc
    31441 caatggctgg tttgcctttg gggtgctgga atggacgtcc ggaggcaatt tcggtcgccg
    31501 cgacgagatc atgctgcacg aggtcgcgtc cgggctggtc accatcaccc tgctggaggc
    31561 gccggtgcgg gtgatcacca gcggcgatac attcaccatc cgcgcgggct gcgacaaacg
    31621 cgccgagacc tgtacggcca agttctcgaa catcctcaac ttccgtggct tcccgcacat
    31681 tccggggcaa gacactgtgg ttcgatacgc ccaagccgat ggcggccatg agggggcggt
    31741 gctgtgacgc cagccgatcc gaatagggtc gtggcggccg cgcgcggctg gctcggcacg
    31801 ccctatcacg aacaggccag cgtccagggc gtcggctgcg actgcctcgg gctggcgcgc
    31861 ggcgtctggc gcgaggtggt cggggccgag acgctccgcg tgccgccata cagccgggat
    31921 tggggcgaga tcggcagccg cgaggttctg gccgacagcg cggcgcgggt gatgatccgc
    31981 atcgaccccg caacggccgg cgccggcgcg gtggtgctgt ttcgcatgcg cgcgggcacc
    32041 atcgtcaagc atgtcgggat tctcaccggg cctgacagct tcatccattc ctatgagcgg
    32101 ctcggggtga tcgaggagcc gctcaccatc gcatggcggc ggcgcatcgc cttcgctttc
    32161 ctgttcccgc gcccggttcc cacctcgcgc aagaagaagg cctgattcat ggcaaccatc
    32221 cttctcggcg ccgtcggcac cgccatcggc ggcggctttg gcggcaccat tctcgggctt
    32281 tcgggcgcgg ccatcggcgg catgatcggc tccggcatcg gctcgatggt cgacagctgg
    32341 atcgtctcgt ccatgatgcc cggccagcgc atcgagggcg cgcgcatgga cagcctgcgc
    32401 gtcacctcgg caaccgaggg cgtggtgatc ccgcggcttt atggccgcat gcggatcggc
    32461 ggcaacatca tctgggcgac cgatttccgc gaggaggtga acaccacccg ccagggcggc
    32521 ggcaagggcg gcgggccgaa ggtcaccagt accgaataca gctattacgc cagcttcgcg
    32581 gtggcgctct gcgaaggccc catcaccggc atcggccgca tctgggccga tggcaagccg
    32641 ctcgatacct cggcgatcac cctgcgctgg tatccgggcg acgaggcgca gggggccgac
    32701 ccgttcatcg ccgcgaagat gggggcggcg aacacgccgg cctggcgcgg caccgcctat
    32761 gtggtgttcg aggaactgcc gctcagcgat ttcggcaacc gcctgccgca gctgtccttc
    32821 gaggtgtttc gaccgctggc ggatgccgac actgccgagg gtctggtcga ggcggtaacc
    32881 atcatcccgg cctcgggcga attcgcctat gcgaccggca tcgtgcgcaa ggccgagggc
    32941 ggcgtgagcg cggccgagaa tgtcaacgcc atggccggaa ccgccgacat gctggtctcg
    33001 ctcgaccggc tggaagcgat ggtgccatcc gtcaaaagcg cgtctctggt ggtctcgtgg
    33061 ttcggcgacg atctgcgcgc cggcaattgc agcatccgcc ccaaggtcga gatggcgctg
    33121 aagaacactt cgcctgcctg gagtgtgaat ggcgttgatc gcagcaacgc gcaggtggtc
    33181 agccaggacg atcagggccg cccggtctat ggcggcacgc cggcggattt ctcggtggtg
    33241 caggcgatcc gcgagatgag ggcgcgcggg ctgaaagtga ctttctatcc gttcgtgatg
    33301 atggatatcc cggccggcaa cagcctgccc gatccataca gcgacaacgc cgcgagcatc
    33361 ggccagccgg tgctgccatg gcgcgggcgg atcacctgcg tgcctgcggc aggtttcgcc
    33421 ggaaccgtgg acaagaccgc caccgccgct gaacaggtca cagccttctt cggcgcagcg
    33481 caaccctcgg atttctcggt agccggcgac gttgtgtcat ggaccggcgg cgtggattgg
    33541 gggtttcggc gcatgatcct gcattacgcc catctctgcg cgacggcggg cggcgtcgat
    33601 gccttcctga tcggatcgga aatgcgcggg ctgacgcaga tcaggtcggg ggcagcgagc
    33661 tatccggccg tgcaggcgtt gcgcgatctc gccgctgccg tccgcgcgat cctcgggcca
    33721 gacacaaaga tcagctatgc cgccgactgg tcggaatatt tcgggcacca cccgggcgat
    33781 ggctcgggtg acgtgttctt tcacctcgac ccgctctggg cagatgccaa tgtcgatttc
    33841 atcggcatcg acaattatat gccgctctcg gactggcgcg acggctggga tcatgtcgac
    33901 gcgcaggtct ggccgtcgat ccgtgatcgg gcttatctgc agagcaacat caccggtggc
    33961 gaggggttcg actggttcta tgccagcgag ggtgatcgga tcgcccagaa ccgcacgccg
    34021 atcaccgatg gtgtcggcaa gccgtgggtg tttcgcacca aggatcttca cggctggtgg
    34081 tcgaaccccc atttcgaccg gcccggtggg gtcgagtccg gatcgccgac cgcatggatc
    34141 ccgcaatcga agccgatctg gttcaccgaa cttggctgcc cggccgtgga tcgcggcacc
    34201 aaccagccga acgtgtttca tgacccgaaa tcctcggaat ccttcctgcc ctacttctcg
    34261 cgcggctggc gcgacgacgc catccagcgg gcctatctcg aggcgaccta ttcctggtgg
    34321 ggcacgcctg cgaacaaccc ggtctcctcc gaatatggcg gacgcatggt cgatatcgcg
    34381 ggcagcgcgg cctggacctg ggatgcgcgg ccctatccgt tcttccccga gctctcggat
    34441 atctgggccg atggcgagaa ctggcgcctc gggcactggc tgaccgggcg gctgggcgcg
    34501 gtgtcgctgg cggcgctggt gcggcatctg tgcctgcgcg ccgggctgcc cgaggcgtgg
    34561 atcgacacct ccgcgctgac cggcgcggtc gatggttatg tcatttctgc gctggaatcg
    34621 ccccggacct cgatcaccat gctggcgcgg catttcggct tcgacgcggt cgagagcgag
    34681 ggccggatca ggttcgtgat gcgcggcagc gccccggtgg cggtgatcgc gcccgatgcg
    34741 atggtctcag cccgccaggg cgacgtgatg gagctgacac gcggccagga gaccgagctg
    34801 ccacaagccc tgaaatggca ggtcgcgcgc gcagacgagg attatgacgc gatcaccgtc
    34861 gaatcccgcc gcatcaccgt ggacgccacg cgcgtcgcct ccgacagctt cccggtcgcg
    34921 gtgccgcccg aggaagcgga ccggcgctgc cgccgggcgc tgatggaagc ctggatcggc
    34981 cgcgagagtg cgagttttcg cctgccgcca tcccggctgg cgctggatcc gggcgacgtg
    35041 atcgcgcttg accacgatgg aaggcgcgcg gaactgcgga tattctcgac ctcggatgcc
    35101 gaggcgcgcg gcatcgaggc gatccgccag gaccgggacg cttatgacct gccgcccggc
    35161 agtccgcgtc cggcatcgct gacgcagccg gtggtgttcg gagcaccgct ggcggtgatc
    35221 ctcgatctgc cgcaactgac cgaggatcat gtcgcgcatc acccattgat cgccgcccat
    35281 gccagaccgt ggcccggcca gatggcggtg ttccgcagcc ccgatctgga tggcttcgac
    35341 ctgctgacca cattcagcgc ccgggcacgc atgggcgttc tggtggccga tctccatgcc
    35401 ggccccggct cgcgcttcga ttacggcaac gtggtctatg tcgatctgct gaccggcacg
    35461 ctggaaagcg tgaccgacct gcggctgttc aggggcgaga acagcatcgc ggtcgagcag
    35521 ccctccgggg cctgggaggt tctgcaattc gccgaggccg aactgatcgc gcccggccgc
    35581 tatcggctgt cgcgcctgct gcgcggccag cgcggcacgg atgtcgacat ggccgccatg
    35641 gtgcccgagg gcgcgcgggt ggtggtgctg gacacggcag tcaatccgct gccgatcagc
    35701 gaggccgaca tcggcctgcc gtggaattgg cgcgtcgggc cggcctcgcg gccggtcagc
    35761 gatgacagct atctggccgc gaccttcacc ccgcgtggga agggcctgcg cccgttctca
    35821 cccgtgcatg tcgagcagcc ctggcggcgg gcgcgcagcc ccggcgatct gaccataagc
    35881 tggatccgtc gcgaccgttc gctcgccgcc gatagctgga acgccgccga ggtgccgatg
    35941 agcgaggccc gcgaggcgtg gcaggtcgag atcctcgacg gggcaactgt caagagatcc
    36001 ttacacgttg ccaccagcaa cgcgctctac accgccgccc agcagatcgc cgattggggc
    36061 gcgccgctcg gccccggcgc atcgctcacc atccgcattg cccagatcgg gcaggcctat
    36121 ggggcgggcg cagccgccat caccgccctc tggttctaag caggagaccg caatgtctga
    36181 cacaacagcg catctggcgc tgcctttcat catggccgcg caggcgcaaa agcacgtcac
    36241 aatgaacgag gccctgcgta tgctcgacgg catcgtccag ctggcgatcc tcgatcgcga
    36301 cctgacggac ccgcccgcct gcccggccga aggcgaccgc tatatccccg ccagcggcgc
    36361 aacaggtgcg tgggcaggct gggcgggcag catcgcctat tggatcgacg gcgcctggat
    36421 gcgcatcatg ccgagcgccg gctggatggc ctggatcgag gacgaggcgc aggccatcgt
    36481 ctggaccggc aacaactggc tgccggtcgt ggatgccatg ggcttcatcg cccaagccgc
    36541 ctcggtcgcc gtggcgcggg aggcgaatgg cgccaccacc ggcatggccg tgctggaaga
    36601 aaccatcgct gggctttccg gcgcctcggt caacagtacc atcgtgatcc ccaaccgcgc
    36661 catcgtgctg ggcgtatctg cacggaccgt gaccgcggtg ttgggcgcca gctccttcga
    36721 ctgcggcatt gcgggtgagc cctcgaagtt cggcggctcg ctcggcgtgg ccgtgggcag
    36781 caacaatatc ggcgtcatcg gacccaccgc cttctatgcc gacacgccga tccggctgac
    36841 cgccaatggc ggcagctttg ccggcggcgc ggtgcgcatt gccatccatt acctgacctg
    36901 cagcgcgccg ggctgaaccc atgggagaga acctcatgga tacgatccgc gaatggtggg
    36961 gcgcgatcat ggcggcaacc gggctgggcg tctggctcgt gcggcttgag ggcagcagca
    37021 agaccgccct gcgcgaggta gcgcggctgg aaagacagct cgaggccgac cgcaaggcga
    37081 tctccgagac ccgcaaggaa cagaacgaga tgctgcgcga gatgcgcgcc gacatcaaac
    37141 gcctgctgga acgcagcgga cccgcccgcg actgaccgac gcccaacccg accatccacc
    37201 caccccgcca gcgcgcgggg tttttcattt ggagaacatc atgtctgtgg cgaaagaaac
    37261 catcgagcac gtcaagcgct gggagggctt gcggctggaa gcctatcccg atccgggcag
    37321 caaggacggc accccctgga ccattggtta cgggcatatc tcggacagct tcatgacagt
    37381 ccacaagggc ctgaaaatca ccgaggcgca ggccgaggcc gcgctggagc acgatctggg
    37441 cgaggccgag gatatcctgc gccggctggt caaggtgccg ctcaccgatg ggcaaagggc
    37501 ggcgctgacc agcttcgtct tcaacatcgg cgaggggcag ttcgctggtt ccaccctgct
    37561 cagaaagctg aatgccggcg atcatgatgc cgtgcccgat cagcttgcgc gatgggtcta
    37621 taatgacggc aagaagatga ccgggctggt caaccgccgc gcggccgaga tcggcctgtg
    37681 gtcgaaaggc agttttgtct cgtcgcgcac ggtcgaggcc gcagtcccgc ccctggtcga
    37741 aaagctggtc acgccggaag tactgacagc ggcgggcggc gcgcttgccg ggctgaccgg
    37801 gacgctgcag ggcgacgggc cggtctcctt cgcgctggca gcgctgatcg tcatggccgg
    37861 ggcctgggtg ctgttccggc tgatcaggcg ggcctcgtga tgctggcccg cttcaagtcc
    37921 tggctggcca tcgccgccgc cgccatcctg ttcatcctcg gcgcgcggcg cagcggcgag
    37981 aaggccgggc gcgccaacga acgcctcgaa aatctagaaa ggaccaatga tgcgcgtcaa
    38041 aggatgctcg atgccgccag ccgccgccct catgatcgcg atgctctggc tgagcggctg
    38101 cgcgacggca agttctgaca gcgccccctg cccgcccgtg gtggtctaca gcaccgccga
    38161 gcaaacccgc gcggcggccg aggtcgaggc catgcccgaa ggcgcggtgc tgatgcgaat
    38221 gatgagcgat tacgccgtac tgcgtgatca ggcacggtcc tgcaggtgat agccgggccg
    38281 ggcaaagccc cgcgggaagc gccagacgcc tcgaccgcag cgccatgccc ggcccggttc
    38341 acggattcat ggtttcaaaa agtggcaggg attcgctgcg ctggaatggt cgcattagca
    38401 gaccacctct gtcgcgcatc aaaacaggca cagttgggcc ccctggacag tgccagacat
    38461 accgcaggtc atcctaccgc cgaacgtcat aaagggcggg aagccgacat gcggcaatgc
    38521 cgcgttgctt ccgcagcatc gttacaacgc ggacattcgc ggaagcatca aatcaacgct
    38581 tttgcgctgg cacc
//
