# Supplementary material for: Characterization of the virome of Paracoccus spp. (Alphaproteobacteria) by combined in silico and in vivo approaches
Source: Sci Rep. 2019 May 27;9:7899. doi: 10.1038/s41598-019-44460-4 (PMC6536676; doi:10.1038/s41598-019-44460-4)
Supplement: Supplementary file 2 — Supplementary Dataset 1 [file 41598_2019_44460_MOESM2_ESM.zip › vB_PsaS_PD22.gbk]

LOCUS       NZ_JRKQ01000001        53637 bp    DNA              UNK 01-JAN-1980
DEFINITION  Paracoccus sanguinis strain 5503 Contig_1, whole genome shotgun
            sequence.
ACCESSION   NZ_JRKQ01000001
VERSION     NZ_JRKQ01000001.1
KEYWORDS    .
SOURCE      .
  ORGANISM  .
            .
FEATURES             Location/Qualifiers
     gene            complement(141..980)
                     /locus_tag="pd22_p01"
                     /locus_tag="IX56_RS00130"
     CDS             complement(141..980)
                     /note="Helix-turn-helix based on pfam01381, smart00530,
                     cd00093"
                     /product="transcriptional regulator"
                     /locus_tag="pd22_p01"
                     /locus_tag="IX56_RS00130"
                     /protein_id="WP_036706231.1"
     gene            complement(1049..1981)
                     /locus_tag="pd22_p02"
                     /locus_tag="IX56_RS00135"
     CDS             complement(1049..1981)
                     /note="hypothetical protein"
                     /product="hypothetical protein"
                     /locus_tag="pd22_p02"
                     /locus_tag="IX56_RS00135"
                     /protein_id="WP_036706232.1"
     gene            2480..4180
                     /locus_tag="pd22_p03"
                     /locus_tag="IX56_RS00140"
     CDS             2480..4180
                     /note="Virulence-associated protein E bsaed on pfam05272
                     and Predicted P-loop ATPase and inactivated derivatives
                     based on COG5545"
                     /product="virulence-associated protein"
                     /COG="COG5545"
                     /locus_tag="pd22_p03"
                     /locus_tag="IX56_RS00140"
                     /protein_id="WP_036706235.1"
     gene            4292..4741
                     /locus_tag="pd22_p04"
                     /locus_tag="IX56_RS00145"
     CDS             4292..4741
                     /note="hypothetical protein"
                     /product="hypothetical protein"
                     /locus_tag="pd22_p04"
                     /locus_tag="IX56_RS00145"
                     /protein_id="WP_036706237.1"
     gene            4804..5088
                     /locus_tag="pd22_p05"
                     /locus_tag="IX56_RS00150"
     CDS             4804..5088
                     /note="hypothetical protein"
                     /product="hypothetical protein"
                     /locus_tag="pd22_p05"
                     /locus_tag="IX56_RS00150"
                     /protein_id="WP_036706239.1"
     gene            5145..6113
                     /locus_tag="pd22_p06"
                     /locus_tag="IX56_RS00155"
     CDS             5145..6113
                     /note="hypothetical protein"
                     /product="hypothetical protein"
                     /locus_tag="pd22_p06"
                     /locus_tag="IX56_RS00155"
                     /protein_id="WP_036706242.1"
     gene            6287..6547
                     /locus_tag="pd22_p07"
                     /locus_tag="IX56_RS00160"
     CDS             6287..6547
                     /note="hypothetical protein"
                     /product="hypothetical protein"
                     /locus_tag="pd22_p07"
                     /locus_tag="IX56_RS00160"
                     /protein_id="WP_036706244.1"
     gene            6538..6744
                     /locus_tag="pd22_p08"
                     /locus_tag="IX56_RS00165"
     CDS             6538..6744
                     /note="hypothetical protein"
                     /product="hypothetical protein"
                     /locus_tag="pd22_p08"
                     /locus_tag="IX56_RS00165"
                     /protein_id="WP_036706246.1"
     gene            complement(6965..9685)
                     /locus_tag="pd22_p09"
                     /locus_tag="IX56_RS00170"
     CDS             complement(6965..9685)
                     /note="Type I restriction-modification system, DNA
                     methylase subunit based on COG0286 (e-5), N-6 DNA
                     Methylase based on pfam02384 (e-3), putative Type IIG
                     restriction enzyme/N6-adenine DNA methyltransferase of
                     unknown recognition sequence based on REBASE"
                     /COG="COG0286"
                     /product="Type IIG restriction enzyme/N6-adenine DNA
                     methyltransferase"
                     /locus_tag="pd22_p09"
                     /locus_tag="IX56_RS00170"
                     /protein_id="WP_036706248.1"
     gene            complement(9682..10587)
                     /locus_tag="pd22_p10"
                     /locus_tag="IX56_RS00175"
     CDS             complement(9682..10587)
                     /note="DNA modification methylase based on COG0863,
                     pfam01555 and putative Type II N4-cytosine or N6-adenine
                     DNA methyltransferase of unknown recognition sequence
                     based on REBASE"
                     /COG="COG0863"
                     /product="N4-cytosine or N6-adenine DNA methyltransferase"
                     /locus_tag="pd22_p10"
                     /locus_tag="IX56_RS00175"
                     /protein_id="WP_036706381.1"
     gene            11666..12331
                     /locus_tag="pd22_p11"
                     /locus_tag="IX56_RS00180"
     CDS             11666..12331
                     /note="hypothetical protein"
                     /product="hypothetical protein"
                     /locus_tag="pd22_p11"
                     /locus_tag="IX56_RS00180"
                     /protein_id="WP_036706249.1"
     gene            12397..13194
                     /locus_tag="pd22_p12"
                     /locus_tag="IX56_RS00185"
     CDS             12397..13194
                     /note="ATP-dependent DNA ligase based on COG1793,
                     Adenylation domain of proteins similar to ATP-dependent
                     polynucleotide ligases based on cd06846"
                     /product="ATP-dependent DNA ligase"
                     /locus_tag="pd22_p12"
                     /locus_tag="IX56_RS00185"
                     /protein_id="WP_036706252.1"
     gene            13260..13664
                     /locus_tag="pd22_p13"
                     /locus_tag="IX56_RS00190"
     CDS             13260..13664
                     /note="hypothetical protein"
                     /product="hypothetical protein"
                     /locus_tag="pd22_p13"
                     /locus_tag="IX56_RS00190"
                     /protein_id="WP_036706254.1"
     gene            13729..14154
                     /locus_tag="pd22_p14"
                     /locus_tag="IX56_RS00195"
     CDS             13729..14154
                     /note="hypothetical protein"
                     /product="hypothetical protein"
                     /locus_tag="pd22_p14"
                     /locus_tag="IX56_RS00195"
                     /protein_id="WP_036706256.1"
     gene            14237..15118
                     /locus_tag="pd22_p15"
                     /locus_tag="IX56_RS17660"
     CDS             14237..15118
                     /note="hypothetical protein, several BLAT hits to various
                     restriction endonucleases"
                     /product="hypothetical protein"
                     /locus_tag="pd22_p15"
                     /locus_tag="IX56_RS17660"
                     /protein_id="WP_052174720.1"
     gene            15153..15428
                     /locus_tag="pd22_p16"
                     /locus_tag="IX56_RS00205"
     CDS             15153..15428
                     /note="hypothetical protein"
                     /product="hypothetical protein"
                     /locus_tag="pd22_p16"
                     /locus_tag="IX56_RS00205"
                     /protein_id="WP_036706258.1"
     gene            15749..15988
                     /locus_tag="pd22_p17"
                     /locus_tag="IX56_RS00210"
     CDS             15749..15988
                     /note="hypothetical protein"
                     /product="hypothetical protein"
                     /locus_tag="pd22_p17"
                     /locus_tag="IX56_RS00210"
                     /protein_id="WP_036706260.1"
     gene            complement(16136..17110)
                     /locus_tag="pd22_p18"
                     /locus_tag="IX56_RS17665"
     CDS             complement(16136..17110)
                     /note="ATP-dependent Lon protease, bacterial type based on
                     COG0466 (e-19), endopeptidase La based on TIGR00763 and
                     PRK10787"
                     /product="ATP-dependent Lon protease protein"
                     /locus_tag="pd22_p18"
                     /locus_tag="IX56_RS17665"
                     /protein_id="WP_052174721.1"
     gene            17473..17808
                     /locus_tag="pd22_p19"
                     /locus_tag="IX56_RS00220"
     CDS             17473..17808
                     /note="hypothetical protein"
                     /product="hypothetical protein"
                     /locus_tag="pd22_p19"
                     /locus_tag="IX56_RS00220"
                     /protein_id="WP_036706263.1"
     gene            17823..18596
                     /locus_tag="pd22_p20"
                     /locus_tag="IX56_RS00225"
     CDS             17823..18596
                     /note="RNA polymerase sigma-70 factor, sigma-B/F/G
                     subfamily based o TIGR02980 (e-6), other e-4"
                     /product="putative RNA polymerase sigma-70 factor"
                     /locus_tag="pd22_p20"
                     /locus_tag="IX56_RS00225"
                     /protein_id="WP_036706265.1"
     gene            complement(18593..18946)
                     /locus_tag="pd22_p21"
                     /locus_tag="IX56_RS00230"
     CDS             complement(18593..18946)
                     /note="Holliday junction resolvase RusA (prophage-encoded
                     endonuclease) based on COG4570, pfam05866"
                     /product="RusA family crossover junction
                     endodeoxyribonuclease"
                     /locus_tag="IX56_RS00230"
                     /locus_tag="pd22_p21"
                     /protein_id="WP_052174722.1"
     gene            complement(19012..19470)
                     /locus_tag="pd22_p22"
                     /locus_tag="IX56_RS00235"
     CDS             complement(19012..19470)
                     /note="putative phage holin based on a single helice in
                     TMHMM"
                     /product="putative phage holin"
                     /locus_tag="pd22_p22"
                     /locus_tag="IX56_RS00235"
                     /protein_id="WP_036706268.1"
     gene            complement(19467..19823)
                     /locus_tag="pd22_p23"
                     /locus_tag="IX56_RS00240"
     CDS             complement(19467..19823)
                     /note="hypothetical protein"
                     /product="hypothetical protein"
                     /locus_tag="pd22_p23"
                     /locus_tag="IX56_RS00240"
                     /protein_id="WP_036706270.1"
     gene            complement(19828..20214)
                     /locus_tag="pd22_p24"
                     /locus_tag="IX56_RS00245"
     CDS             complement(19828..20214)
                     /note="hypothetical protein"
                     /product="hypothetical protein"
                     /locus_tag="pd22_p24"
                     /locus_tag="IX56_RS00245"
                     /protein_id="WP_036706272.1"
     gene            complement(20214..21005)
                     /locus_tag="pd22_p25"
                     /locus_tag="IX56_RS17670"
     CDS             complement(20214..21005)
                     /note="Lysozyme family protein based on COG3926"
                     /COG="COG3926"
                     /product="phage N-acetylmuramidase"
                     /protein_id="WP_052174723.1"
                     /locus_tag="pd22_p25"
                     /locus_tag="IX56_RS17670"
     gene            complement(21058..21384)
                     /locus_tag="pd22_p26"
                     /locus_tag="IX56_RS00255"
     CDS             complement(21058..21384)
                     /note="hypothetical protein"
                     /product="hypothetical protein"
                     /locus_tag="pd22_p26"
                     /locus_tag="IX56_RS00255"
                     /protein_id="WP_036706275.1"
     gene            complement(21389..22411)
                     /locus_tag="pd22_p27"
                     /locus_tag="IX56_RS00260"
     CDS             complement(21389..22411)
                     /note="hypothetical protein"
                     /product="hypothetical protein"
                     /locus_tag="pd22_p27"
                     /locus_tag="IX56_RS00260"
                     /protein_id="WP_036706278.1"
     gene            complement(22416..23558)
                     /locus_tag="pd22_p28"
                     /locus_tag="IX56_RS00265"
     CDS             complement(22416..23558)
                     /note="hypothetical protein"
                     /product="hypothetical protein"
                     /locus_tag="pd22_p28"
                     /locus_tag="IX56_RS00265"
                     /protein_id="WP_036706280.1"
     gene            complement(23569..23895)
                     /locus_tag="pd22_p29"
                     /locus_tag="IX56_RS00270"
     CDS             complement(23569..23895)
                     /note="hypothetical protein"
                     /product="hypothetical protein"
                     /locus_tag="pd22_p29"
                     /locus_tag="IX56_RS00270"
                     /protein_id="WP_036706282.1"
     gene            complement(23892..24542)
                     /locus_tag="pd22_p30"
                     /locus_tag="IX56_RS17675"
     CDS             complement(23892..24542)
                     /note="Protein of unknown function (DUF2793) based on
                     pfam10983"
                     /product="putative phage tail protein"
                     /locus_tag="pd22_p30"
                     /locus_tag="IX56_RS17675"
                     /protein_id="WP_052174724.1"
     gene            complement(24630..25256)
                     /locus_tag="pd22_p31"
                     /locus_tag="IX56_RS00280"
     CDS             complement(24630..25256)
                     /note="hypothetical protein"
                     /product="hypothetical protein"
                     /locus_tag="pd22_p31"
                     /locus_tag="IX56_RS00280"
                     /protein_id="WP_036706285.1"
     gene            complement(25337..25681)
                     /locus_tag="pd22_p32"
                     /locus_tag="IX56_RS00285"
     CDS             complement(25337..25681)
                     /note="Predicted nucleotidyltransferase based on COG1669"
                     /product="putative nucleotidyltransferase"
                     /locus_tag="pd22_p32"
                     /locus_tag="IX56_RS00285"
                     /protein_id="WP_036706288.1"
     gene            complement(25678..28644)
                     /locus_tag="pd22_p33"
                     /locus_tag="IX56_RS00290"
     CDS             complement(25678..28644)
                     /note="Putative phage tail protein based on pfam13550"
                     /product="phage tail protein"
                     /locus_tag="pd22_p33"
                     /locus_tag="IX56_RS00290"
                     /protein_id="WP_036706291.1"
     gene            complement(28641..28859)
                     /locus_tag="pd22_p34"
                     /locus_tag="IX56_RS00295"
     CDS             complement(28641..28859)
                     /note="hypothetical protein"
                     /product="hypothetical protein"
                     /locus_tag="pd22_p34"
                     /locus_tag="IX56_RS00295"
                     /protein_id="WP_036706292.1"
     gene            complement(28856..29098)
                     /locus_tag="pd22_p35"
                     /locus_tag="IX56_RS00300"
     CDS             complement(28856..29098)
                     /note="hypothetical protein"
                     /product="hypothetical protein"
                     /locus_tag="pd22_p35"
                     /locus_tag="IX56_RS00300"
                     /protein_id="WP_036706392.1"
     gene            complement(29102..30043)
                     /locus_tag="pd22_p36"
                     /locus_tag="IX56_RS17680"
     CDS             complement(29102..30043)
                     /note="Phage conserved hypothetical protein BR059 based on
                     pfam09356"
                     /product="putative phage structural protein"
                     /locus_tag="pd22_p36"
                     /locus_tag="IX56_RS17680"
                     /protein_id="WP_052174725.1"
     gene            complement(30440..31384)
                     /locus_tag="pd22_p37"
                     /locus_tag="IX56_RS00310"
     CDS             complement(30440..31384)
                     /note="hypothetical protein"
                     /product="hypothetical protein"
                     /locus_tag="pd22_p37"
                     /locus_tag="IX56_RS00310"
                     /protein_id="WP_036706296.1"
     gene            complement(31384..37347)
                     /locus_tag="pd22_p38"
                     /locus_tag="IX56_RS00315"
     CDS             complement(31384..37347)
                     /note="Chromosome segregation ATPase based on COG1196,
                     MAEBL based on PTZ00121, chromosome segregation protein
                     SMC based on TIGR02168"
                     /product="putative phage tail tape measure protein"
                     /COG="COG1196"
                     /locus_tag="pd22_p38"
                     /locus_tag="IX56_RS00315"
                     /protein_id="WP_036706299.1"
     gene            complement(37337..37579)
                     /locus_tag="pd22_p39"
                     /locus_tag="IX56_RS00320"
     CDS             complement(37337..37579)
                     /note="hypothetical protein"
                     /product="hypothetical protein"
                     /locus_tag="pd22_p39"
                     /locus_tag="IX56_RS00320"
                     /protein_id="WP_052174726.1"
     gene            complement(37612..38034)
                     /locus_tag="pd22_p40"
                     /locus_tag="IX56_RS00325"
     CDS             complement(37612..38034)
                     /note="hypothetical protein"
                     /product="hypothetical protein"
                     /locus_tag="pd22_p40"
                     /locus_tag="IX56_RS00325"
                     /protein_id="WP_036706301.1"
     gene            complement(38094..38870)
                     /locus_tag="pd22_p41"
                     /locus_tag="IX56_RS00330"
     CDS             complement(38094..38870)
                     /note="putative phage structural protein based on BLAST
                     hits"
                     /product="putative phage structural protein"
                     /locus_tag="pd22_p41"
                     /locus_tag="IX56_RS00330"
                     /protein_id="WP_036706302.1"
     gene            complement(38949..39470)
                     /locus_tag="pd22_p42"
                     /locus_tag="IX56_RS00335"
     CDS             complement(38949..39470)
                     /note="putative phage minor tail protein based on BLAST
                     hits"
                     /product="putative phage minor tail protein"
                     /locus_tag="pd22_p42"
                     /locus_tag="IX56_RS00335"
                     /protein_id="WP_036706304.1"
     gene            complement(39467..40018)
                     /locus_tag="pd22_p43"
                     /locus_tag="IX56_RS00340"
     CDS             complement(39467..40018)
                     /note="hypothetical protein"
                     /product="hypothetical protein"
                     /locus_tag="pd22_p43"
                     /locus_tag="IX56_RS00340"
                     /protein_id="WP_036706306.1"
     gene            complement(40011..40403)
                     /locus_tag="pd22_p44"
                     /locus_tag="IX56_RS00345"
     CDS             complement(40011..40403)
                     /note="hypothetical protein"
                     /product="hypothetical protein"
                     /locus_tag="pd22_p44"
                     /locus_tag="IX56_RS00345"
                     /protein_id="WP_036706307.1"
     gene            complement(40403..40840)
                     /locus_tag="pd22_p45"
                     /locus_tag="IX56_RS00350"
     CDS             complement(40403..40840)
                     /note="hypothetical protein"
                     /product="hypothetical protein"
                     /locus_tag="pd22_p45"
                     /locus_tag="IX56_RS00350"
                     /protein_id="WP_036706309.1"
     gene            complement(40894..41961)
                     /locus_tag="pd22_p46"
                     /locus_tag="IX56_RS00355"
     CDS             complement(40894..41961)
                     /note="Phage major capsid protein E based on pfam03864"
                     /product="minor capsid protein E"
                     /locus_tag="pd22_p46"
                     /locus_tag="IX56_RS00355"
                     /protein_id="WP_036706310.1"
     gene            complement(41991..42371)
                     /locus_tag="pd22_p47"
                     /locus_tag="IX56_RS17685"
     CDS             complement(41991..42371)
                     /note="phage head decoration protein based on BLAST hits"
                     /product="phage head decoration protein"
                     /locus_tag="pd22_p47"
                     /locus_tag="IX56_RS17685"
                     /protein_id="WP_052174727.1"
     gene            complement(42384..43772)
                     /locus_tag="pd22_p48"
                     /locus_tag="IX56_RS00365"
     CDS             complement(42384..43772)
                     /note="Periplasmic serine protease, ClpP class based on
                     COG0616, Signal peptide peptidase A (SppA) 36K type, a
                     serine protease based on cd07022"
                     /product="phage Clp protease ClpP"
                     /locus_tag="pd22_p48"
                     /locus_tag="IX56_RS00365"
                     /protein_id="WP_036706312.1"
     gene            complement(43846..45444)
                     /locus_tag="pd22_p49"
                     /locus_tag="IX56_RS00370"
     CDS             complement(43846..45444)
                     /note="Bacteriophage capsid protein bsaed on COG5511,
                     pfam05136 and TIGR01539"
                     /product="phage portal protein"
                     /locus_tag="pd22_p49"
                     /locus_tag="IX56_RS00370"
                     /protein_id="WP_052174728.1"
     gene            complement(45449..45676)
                     /locus_tag="pd22_p50"
                     /locus_tag="IX56_RS00375"
     CDS             complement(45449..45676)
                     /note="gpW based on pfam02831"
                     /product="phage head-tail joining protein"
                     /locus_tag="pd22_p50"
                     /locus_tag="IX56_RS00375"
                     /protein_id="WP_036706314.1"
     gene            complement(45728..47887)
                     /locus_tag="pd22_p51"
                     /locus_tag="IX56_RS00380"
     CDS             complement(45728..47887)
                     /note="Phage terminase, large subunit GpA based on COG5525
                     and pfam05876"
                     /product="phage terminase large subunit GpA"
                     /protein_id="WP_036706316.1"
                     /locus_tag="pd22_p51"
                     /locus_tag="IX56_RS00380"
     gene            complement(47871..48515)
                     /locus_tag="pd22_p52"
                     /locus_tag="IX56_RS00385"
     CDS             complement(47871..48515)
                     /note="hypothetical protein, putative terminase small
                     subunit"
                     /product="hypothetical protein"
                     /locus_tag="pd22_p52"
                     /locus_tag="IX56_RS00385"
                     /protein_id="WP_036706318.1"
     gene            complement(48524..48733)
                     /locus_tag="pd22_p53"
                     /locus_tag="IX56_RS00390"
     CDS             complement(48524..48733)
                     /note="Predicted DNA-binding transcriptional regulator
                     AlpA based on COG3311,Prophage CP4-57 regulatory protein
                     (AlpA) based on pfam05930"
                     /product="AlpA family phage regulatory protein"
                     /locus_tag="pd22_p53"
                     /locus_tag="IX56_RS00390"
                     /protein_id="WP_036706320.1"
     gene            complement(48817..49137)
                     /locus_tag="pd22_p54"
                     /locus_tag="IX56_RS00395"
     CDS             complement(48817..49137)
                     /note="hypothetical protein"
                     /product="hypothetical protein"
                     /locus_tag="pd22_p54"
                     /locus_tag="IX56_RS00395"
                     /protein_id="WP_036706323.1"
     gene            49286..49978
                     /locus_tag="pd22_p55"
                     /locus_tag="IX56_RS00400"
     CDS             49286..49978
                     /note="hypothetical protein"
                     /product="hypothetical protein"
                     /locus_tag="pd22_p55"
                     /locus_tag="IX56_RS00400"
                     /protein_id="WP_036706326.1"
     gene            49959..50918
                     /locus_tag="pd22_p56"
                     /locus_tag="IX56_RS00405"
     CDS             49959..50918
                     /note="hypothetical protein"
                     /product="hypothetical protein"
                     /locus_tag="pd22_p56"
                     /locus_tag="IX56_RS00405"
                     /protein_id="WP_036706328.1"
     gene            51046..51369
                     /locus_tag="pd22_p57"
     CDS             51046..51369
                     /note="hypothetical protein"
                     /product="hypothetical protein"
                     /locus_tag="pd22_p57"
     gene            51383..51538
                     /locus_tag="pd22_p58"
     CDS             51383..51538
                     /note="hypothetical protein"
                     /product="hypothetical protein"
                     /locus_tag="pd22_p58"
     gene            complement(51933..53021)
                     /locus_tag="pd22_p59"
                     /locus_tag="IX56_RS00410"
     CDS             complement(51933..53021)
                     /note="Integrase bsaed on COG0582, Bacteriophage P4
                     integrase, C-terminal catalytic domain based on cd00801"
                     /COG="COG0582"
                     /product="phage tyrosine integrase"
                     /locus_tag="pd22_p59"
                     /locus_tag="IX56_RS00410"
                     /protein_id="WP_052174729.1"
     repeat_region   53291..53314
                     /note="attachment site in tRNA-Phe(GAA), 23/24 and 24
                     overlapping"
BASE COUNT     8741 a  18105 c  17070 g   9398 t
ORIGIN
        1 tatggccgtt ctggccagcg tttactggcg attcggtgat ggtatggcgg tcaataccaa
       61 cgaatctacc aacagattcc ggcggccgga cacgaaaacg gggcctgccg gccccgcgct
      121 gatgagatgt tctggcccga tcataacggc ggccggggag agacgatctt ggagaagtcc
      181 gctatcgggt tcatctccgc gtccttgccg ctaatcagcg ggatcgtcag ggtcggccac
      241 tccgacttcc cgccctggat gaccgtgaac ggcgcgtgcg gttcaccgat gaagtgagcg
      301 gccttggcga tcatcgcata cagcatcggc cgggccggcc cgcgcggcag gaccagcatc
      361 atcaggtcga acggcttctc gatcgggggg aacccgctgc ggtcggcggg taatctgccc
      421 acccacgcgc ccggccggtc caccaccttg tgtaatagaa cgaccgccac ctcgcgcgcc
      481 ttgccgtcca cgctgaacag gacgcggtcc cgcgccacct ggacgcccgc cccggcgaac
      541 atcagccgcg ccgcgacgta tccggccgcc accgtctcct ggtgaacggc ctccgggtcc
      601 tgggagggct cgtcgtccca caggatgtca tcagtgtcga acagccgctc tatgtcggcg
      661 gggtctgggc ttgacgggtc agttcgggag gatggggccg gcttggcggc gggcacgaca
      721 cccgtttcaa gccactccgc ggacaccccc agcgcctgcg ccagggcgac catcgtgtcg
      781 ccgcgcggct gcgtcagtcc ggcgaaccac ttgcggacgg actccgggga cacgacgacg
      841 ccgtgctccc tcatccggtc agccatccag acgttccggc cgtggacctt ggatggggtg
      901 tcgctggagg cgtcataaga ggccatcagc cgctgatgga aggtggagtc agaccccagg
      961 ttatgtgtcg caaagaacaa cgcccgcctc cgtgatggtg cgggcgcagt gtgccatttc
     1021 gcgtgcgatc cgtcaagggc gcgtgtcgtt agtcgatctc gcgaacctcg ggttctgcgg
     1081 cgccgaaaag gtcggggatg tcgtcaatgc cgtccccggc gtctgcggcc ggccggcata
     1141 ggtcccgctc cgatgggtcg tccccgatct ggtcgcggat caccgcgcgc agatccgcct
     1201 ccgtcatccc ctcctcatag cgccggtaga cgcggcggta agcgggcgat ttgaactcga
     1261 tcccgtagtc ccccagcacg gacatcatcg agaccgggcc gtcaggggaa taaaccatca
     1321 gcggacgccc gctcgcgcga gcaagggcgg cggcgccggt atgcgcggcg gccggggcgg
     1381 gcgcgtccaa tccgtccaag tcgtccagga tcgcgcgcag gtcttgggtc gtcatcccgt
     1441 tcaggaagcg gtccgagacc gccttgaagc gctcgtcgcc cggccggtgc ccgaacaact
     1501 ccatcacctc agcgaatggg cgatcccccc aggcggttcg caccacccgc gaagtccgtt
     1561 tgttccaagc ctgctccgtg ggcgtggcca gccggacgtt gcccggctcg tagtgtccgt
     1621 tgacgtctat ccgctccgtc gtgcgctcgt cccccgccct gaaccccagc atccacatat
     1681 gaagcgcgaa catctccacg ctgtcatagc gaaactggat gccgcgcccg ccgtaagacg
     1741 ggtagtcctt acattcaggg acctcgcagc gccgccgggc gccgcgcccc cggtccatca
     1801 ggatcttcca gacggcgtcg tccgccacga tctgccgcgc cgggctgcgc gtctggtaat
     1861 ccgagcatga cgagcactga taggtgcggc cctcttcgat ctccgcgtcc gtcagcgcga
     1921 tcgtctcccc gcaatcgcac gcgcagacca cgcgccccag ggcgttccgt cgtgctccca
     1981 cgaccagccg cccgatccgc ctgccggctg atgcgaccgg cgcgacgccg ccgcgcgctc
     2041 ccgttgatgg cgggcgctga tcatcgtccg gcagccagtt cgcctcgtct atgtgtatgg
     2101 tcatcgtctc cctccggggt aatgcggccc tgatttggct gtggaggtta gacgatcttc
     2161 cacgttaaat ctcaagttat ttcagcgcgt tagagcagac aaataatccc ttatcacaaa
     2221 gcaaaaatcg ccaacgacca agaaaatggg cgcgcgcgtc atccatccga cacgcgaatc
     2281 actctggggt gattcggccc gtcaagcgcc gcgagggcgg gacaccaagg gtccaagcgg
     2341 ccgctctgga ccggctaaac gtcctgtctg gatcaacaaa aaattgctca caagaaaatt
     2401 cttgtagacc ccttcggtgt gtgatcgtat ccaccggtga gcgattcggg agagtcgcat
     2461 gagcaaaggg agaaagacta tgacctatga cgagatgacc atccaagacg cggagcgcct
     2521 gctggacgcc gttgtcggcg atgacgagac gccggacgac gcggagctaa tgctggacgc
     2581 cgccgcccag gacgacaccc acggcgcggc cgacgccgcc cccgaggacc gctctatgac
     2641 gattgaagaa ctggaagcgg tgatggagta ccgctgcgac gccaagggca acccgaccgg
     2701 ctacaagtca tccacctaca acgcgacgct ggtccttcaa aatgacgacc ggacgtggcg
     2761 cgcgattgcg ctggacgagt tctccggccg catcaagctg atgcgcgaca tcgatctgga
     2821 catcgccggc ctgaagccga tcaaagtgat cccgggccgc accgagttca gcgacgccca
     2881 cgaggccgcg ttctcgacgt tcctggcggc ggccgtgaac ctgaacggct ggggcatcaa
     2941 gctgaaccag cgcgaccttt atcacgccct ggcgaacacg gccgcggcga acgcgttcca
     3001 cccgatcctg gaccagatcc ggtccatcaa gtgggacggg gtctctcggg tggacgggct
     3061 gttcggcaag tatctgggcc tggacgacaa cgagtatcac cgccaggtgt cccgcatctt
     3121 cttcgtgggc gccgtggcgc gtctggtgga gccggggatg aagttcgact tcgtcccggt
     3181 gatcgtgggc ggccagggcg gccggaagtc gtccttcgtg aaggcgctgt cgctcgggtt
     3241 cttcggcgag atcaaggagc gccgcgacat cgtggacgag aaggtcctga tggagaagac
     3301 ggagggcgcc tggatcgtcg agatcccgga gttcgaccat ctgctggcgg gagaccccgc
     3361 gaccatcaag gccgcgctga cgtccgagac ggaccgcgcg cgcggcgcct attcgcggaa
     3421 cccggagaac cggccccgca ggcaggtgtt catcggcaca acgaacacgg ccaagaacct
     3481 taatgacccg accggcggcc gccgcttcct gctgctgaac accaagacga gccgcgcgaa
     3541 catgatcgac atcgagcgac ttcgtgagga gatgccgcag gtgtgggcgg aggcgctggc
     3601 gatctaccac cagatgcgcg ccgcgcagcc gctctgggac ctgccgcttt acctgacggg
     3661 cgaagcccag gagcacgcgg agcggctgca gtccgcagcg cgcgtcgaga cggtcgagga
     3721 caccatcgcc ggatgggccc aggaatggct ggagacgccg gtcgcggcca ccgctcacgc
     3781 cgccaaggcg atgggcctga tcgagatcaa cggcgccctg tatcggggcc gggtctgcgc
     3841 ccgtcaggtg ttcgaggcgt atcatcgcgg gacgaaccca gacgcggagc gggtgccgga
     3901 atacacgcag gcccaaggcc ggctgatcgg caaggcgctg gaacaggtgc cgttcttggc
     3961 cgacctcggc aaccgccact cctatgagac gtacgggcgc cagcgctcct acgagacgga
     4021 cgccgaagtg ctgacggcgc tgctggggcc ggcacctgcg gcgcccgccg tctccgaccc
     4081 ggagcactgg gaccaccagc cggcatcggc acaggacgac gccttcggcg gatgggacga
     4141 gaacgacgcc ttcgaggcgg cggcgtccag ggccgcctga cgattacccg cccccacggg
     4201 ggcggatgcc gccgcggcgg ccaacaacga ccccgaatgg ggcaccccac caagccggag
     4261 aaccggcgca acagccaaca gtgagacaac catgagcaac gacgacttca tccagaaccc
     4321 gacgccggcc caaacccaag aacctgcagg cgatgatgcg cctaaatggg tcgcgaccgt
     4381 tcaggaactc gtgaacgtga tgggggacga gatcgactct ttgcccgaaa tttccgacgc
     4441 cttctatgaa ctgatggagc tcgatcgcgc tgtctttcag cgctttaacc cggagcaact
     4501 cgagggcggg gagtcgtatg aggaacccac cccggagagc attcagcagg ccacagacaa
     4561 attcttggcc atgagttctg tagccgatct catcaccgag gccaaggccg cggccaaaga
     4621 atacgcggcc aaacatcacc cgcgagacct cgacggcctg atgatgcggt ccttcgatcg
     4681 gttctgggcg acctgtctgg acgagcaggg ccagacgcgt gctggccatc tggaacgctg
     4741 accgctctcg acgaccccgg cggccgggct ggccgtcaac cccacccaac aaggagaaag
     4801 accatgacca cctacacgcc caccgccgaa gccgtccgcg ccctgatcaa gcagggcgac
     4861 gtcctggcgg gacggttcta ctgcgccaag cgaacgaaga gcgtcaagtt cgaccgctgg
     4921 tgtgaagacg gctggatgat gttccatagc gaatgcggcg agcacctgcc cttcgaggac
     4981 gtggccaccg tcaacggcca tagcccgctg ttccacctgc tgtggcacga ggtcctgaac
     5041 gccgccccgg ccgcccccgc tgccgcggtc gagcaccgtg tccactgatc atcacggacc
     5101 cgggcgaccg ggtccaccgc ccaaccctac caaaggagac cactatgagc aacgattaca
     5161 tcatcggcag cgtcatcccg atccagaccc gcaacggcaa ccagggcact ctggcgcttg
     5221 aagacatccc ccacctgccg gtgggcgcca agttcaccgt taacgcgctg gatgacgaga
     5281 tcccgtggct gattcccggc accgccttgg acgtcctccc gatcgaggac gactccgtct
     5341 ttggggatga cgaccacgtt tccaatcagc aggacgccta tgacggcccg ttctacggag
     5401 gcaaggcctc cgacatgatc gcggacctgt gccgcgacct cgcggatctc tcgaagctcg
     5461 gtcggcgcgg gcactttacg cgcgaacgca tggcgacgtg gttcgttcac tactgggtgg
     5521 ccggcgggca ggtgttcggg gaccgggagt tgcccggatg gatcgacccc tccgaagcga
     5581 tcgccgtcag tctggcgccg atcgccgacc ttccggccgg agccgttagc gaagaggaca
     5641 tcgcccgcgt gatcgccgag ccgatccgtc aggcggtgct gaagctgggc ggcgccgacg
     5701 tctacgcgga gatgctggac gagcgccgac tgatgaacgg cctcaaaggc gttcccgagt
     5761 tcgtccccta ttaccaggga gagaccggcg cgctgatctt ccccgtgtgc gacgacatcg
     5821 agcactggtt ggataccggg cgccacacct tggacgaggt cgcctcgtgg tgggtccact
     5881 actgggttca cgaggaccag gtggtcggcg actaccagct cccgcgcggc gtggacccgt
     5941 cctccgtgat ctccgttagc ctggagccca tcagggagat cccccctcaa cacattgacg
     6001 gccactggat cgcgcgtgcc atcgggcagt ccatccgcga ggccgtgatg cggctgggcg
     6061 cgccggactt ggagccggac taccttgatg cgatcggcca aggccggccc tgaccagatg
     6121 tcgcccggcc attcaggccg ggcgccatac cggaaattaa acgatgaggc gtcgacatga
     6181 tcttcgggat gacccctgac cttctgggcc tcgtggtggc cgccgccctg atggtggtta
     6241 tggcggtgtt gctatggctg gaagatgacg aggaggattt caggtgatgg gatcgaacaa
     6301 cagcacgagc gggacggcgg tcgccgcgac caccgccaac cgcgcagacc accatcgagc
     6361 ggccgatacc ttgaaggtga tggcgctcat ctatgtggcc atcgtctcca ccgccgcgct
     6421 ggcgttctcg ctgatggcgc tgatcgacgc ccgcgtcgcc cgcgccccgg cggacgcccg
     6481 cctgctacaa gcgcccaatg cgcccggcga gcgcccgctg gagcgcccca aggagtggtg
     6541 ggcgtgatgc tgggggtgct gatacccaag cgcggagagg tgccgctgga gaccgccttc
     6601 cggcgcgcga tgaccgctct ggccgtcgtc ctggtgatgg cggcggccgc gccggggttg
     6661 gccgtggcgc tggccgtcaa cgcggcgtcg tgccgggcgc cggcggcgga ctccgcgcag
     6721 atcggcgggc attttcccga ataaatgcca tttttcacac cagaaaccag cgaatccgtt
     6781 caagcacgca aggacaaagt ccgagccgcg cgaaattaat tggtggagac gcttaagggg
     6841 accccagata cggtttttgg ccgcggtcca cgcccccccg gcattttttc caggcctgga
     6901 aggacccaaa tcactccgcg cgtgatcgat cagcgttcga aggcgcggcg aggcggcctg
     6961 gccatcaccg gagtgccgct atcctgatct cgtatagcga ccgtaatgcg tcatagatgc
     7021 gctcgcgctc gacccccaag tcgaactcgc gcaacacgac gtcatcgaac cgctgccggt
     7081 ctccggcgtc caactcgtcg ggcaccttca tgatgtcccg ttccagtagc ggtgcgaacg
     7141 cttccatcac ccgcgcttgg gcatccccat caagcagtgt cggatccagc acgtgcagcg
     7201 aggactctat ccggtccttg ttgagatcca gtgcgccctg cccccggccg aacccgagcc
     7261 cctcgatcag gaacatcgag atcgtcgtgt tcagcagggc gtgaaggagc ccatcactgg
     7321 cacccgtcgc cgtgattggc acaaggcgct gatcgcagaa cgccggcgga tccagtcggc
     7381 ccacgaagat cctgtcgccg tatccgaccg tcgctaccag cgacgacaag ttgtcagtgt
     7441 ccgcctcgta ccagtgcctg cctgaccttg acagcttacc gaccgctgtc ggggtggaat
     7501 gagatgtgat ccagttcagg gcgccggtgt ggcccaagcg gtccagatcc tcaacgctac
     7561 gcgagcacga gaatgccact ccaagcgcct ggcccgtcag cctggtgaag atcttggagt
     7621 tcttcgccat cggcgcgagg tactcgtctt cgatgtcggc gctcttcttc gggtagaaga
     7681 agtcgttcat ccccccgcgc tcaccgcgcc tgatcgaggc gaccgaggac agcggcacca
     7741 gcggaagatc cagtgcccac tcacagtcaa cgaactgcgc gctgccggac agcccgatcc
     7801 ggcggaactc ttccagctgg tcaaccgaca ccgtgcgaat ggtcatcacg tcgtcaagcg
     7861 ggtgcgcggc gacgatctgg ctggcgatgt cccgcgcgtc ctgggtcgtc tggatgtcgt
     7921 cgacccgccg cttcaggaca acgaacttga tgggcccgcg cccctggtca ggacggctga
     7981 gcttctcggc gacgatgacg ttggtgacca catcgctgtt gccgaaccag cggcccgccc
     8041 ctgacgtgat gaccgccttc acctcgaagc gctttgatag ctcccgatag aaggcgtcgc
     8101 cccaagccgt gcccagccaa gagttcgtta tgaccatcgc tacccgtccg ccggcgcgga
     8161 cgatcggagc caaggacaag ggaagataag cggccacgtc cgagcgtccg gtgaaccttt
     8221 tgccgtcctt gcccatgtcg gctttgacct tagccaaggc attgccatac tgcttgcgcc
     8281 ctgcttgggc cacgaacggc aagttcgttg tcagcgcgtc gaactcgccc aagcgatccc
     8341 tgataaccga cccatccgag gggttggtga actggacgac ggtgtcgggc gtcagcagga
     8401 acgcatcgtg ccggaacacg cggatcggcg agtggatcat ctcggggctg gttagtgcga
     8461 aggtcgccag ctgaaccgcc tgcgggtcct gatcgctcgc gtagacttgg ccagccacga
     8521 cgttgggcgc cacaccgccg gtgatcagct tcagttcggc gttcgcgcgg gcgatggtgc
     8581 cgctcccaca gcaggggtct attacacgat cctgggtgat gtctcgggcc gccagccggg
     8641 ccaccagccg tgccaggccg agcggcgtcg gatactggcc gcgaaacttg cggatcgcga
     8701 cttcgaccgt gctctcaaga atgtccgaaa tctgggcttg gtcaaccgag ccgacccgaa
     8761 gatcgcgcag caggccgttg aactggagca ggtggtccca agcccgaggc gtgatcttgg
     8821 tgaggcccag gaagtcggag aagatcgtcc agaagttgat ctcctcggac aggtgccgga
     8881 agatatccag tgcctgatcc ggtgtagcgt cttcctccag atcctcgatc gcgcgtgccc
     8941 ggtcgtcctg ctctcgcaga atgtttgcga acaggatctt cgctatccag ttcgccagga
     9001 tggcctgcgc gaggacgccc tcgcgtgtgc ctttcgcata ttccgctcta tgactgatcc
     9061 accagctctc catcgccgcg tcgaagtccg tgtcagcgat ggccgctgtt ttcagcgcgg
     9121 cttcgagctc gggcgcgttg gccatcagca actctgtaat gccgccagtc cggtaggact
     9181 cgatgaacgg gcgcccctcg atatctcccg ccgtcagcag gtcattgacc gtcgccagga
     9241 tcgtctcggc cagcgcttcc caccgggccc tgttcgccag caccgaggat cggctggtta
     9301 tgtcgtccag atccgtccac tctcgggcca gcacaaaacg gtcgatagca tcatccagcc
     9361 gatataaccg agccgccctg acgttccaca gaacgaagct gtccaagccc agggcgcgcg
     9421 ccttggactc cgcgttctcc cggaagtcgg cgtcatcaat cgaggtgtcg ggcatcttga
     9481 gctcccaccc ctgcatgatg accgcgttcg cccgatcacc gaacagcaag acgtcgggga
     9541 acaggctccc gccctcgccg gacaccgtct gctcaccgcc ggcgtccttc accggccggt
     9601 taacccttgc gatcgctgcc ttgaggtgtc cgatcaagtc gatggcccac gagcgctcgt
     9661 tgtagcgcgt tgctgctctc ttcaacctgc tttcctcgat ctgctgacga ccgcctcgac
     9721 gtccaccatg ccaagcctgt tcgtttggcc ggcgcgcgcc cctggctgta atgacgagaa
     9781 cagcgccggt ggttgctccc gcttctccat catctccctg acctcgtcca agcgaagtcg
     9841 ggcgacggcc agatagtcga tgcgctgatc cttgaagagg tggacctctt cgttcttctc
     9901 gatgccgatg tatcgccggc cttccattgc cgccgccacc aagaaactgc cgctgccgaa
     9961 cgcattgtcc agcaccacgt cgcccggcct ggtatacatc ctgatgagat atcgcccgag
    10021 agccaccggc ttttgggtcg ggtgccacac ccggccgccg gcctcgctct ccgcggtctt
    10081 acaatacagc gtgtccgtcg ggaaccgctc gccctcgctc ttgacctgaa cggggcggaa
    10141 atcgccgtag ctgccggtgt attgtgcctt gcggacccct ttatcgtacg gctcgcccgg
    10201 agacatcact tggtcatacc gataatccgg ctggcgcccg tagaagacgc aaatgtcctc
    10261 gtgctgccgg aggggctgcc gccgggcgtt caggaagttc gtgggcttgc tcttgatcca
    10321 cgagaacttg tacttgaacc acgcctcatt gctgaggatc agcttggccg tgaacacgcc
    10381 ctgtgccgac aacacgatga cgccgctcgg cttgatgacg cgccggtatt ccttccagag
    10441 ccgatccagc ggtatgacgc tgtcccactt gttctgcgtc gtcccgtagg gaagatcgca
    10501 caggaccatg tcgacggacg cgtccgggat gcggcccatc acctccaggc agtcgccttc
    10561 ttgaagatcg cccccctgga atcgcatgtc gctcactgcc ccggctcgtc ggctgggctg
    10621 atttgccttg ccactcttgc gaatatacta cctgttgtgc cgtcaggatc aacatctcgc
    10681 aggccctgac caggccgttt cccgaaggca ggcgatcggc aagcaccgcc cgacctgacc
    10741 tgatcgcgct cggaaccgcg gcaggctcgg cgtccagagc cgatgacgga agggcgccag
    10801 aacgcgttgt ggtgaacccc ggcgaccata ccctcacggg cgcttgaaaa tcgtcaatcc
    10861 tggggcctgt gagcggccac acattgaaag atcagcaaag aactgccccc aatcttgttc
    10921 tttagttaaa caaatcgcgc catccgcgta atttaattcc cgtgcctcac ttatgaggca
    10981 ttttcgccct attgtccgct tcctgggaga ctgaaaaagc cagaattcgg ccaaatttgc
    11041 cacttggctg acgcggatcg gcgcccgcgc ccgccgcgcc cgccgcgccc gcgcccgctc
    11101 accgcgcgcc cgccgcgccc gctcaccgcg cgcccgccgc gcccgctcac cgcgcgcccg
    11161 ccgcgcccgc ctcgcccgcc tcgcccgcgc ccgctcctca ccgcgcccgc tcctcaccgc
    11221 gcgcccgccg cgcccgcgcc cgccgcgcct gcgtccagcg tctcaccgcg ccaccgcacg
    11281 acccgcacct gaccgcgcca ccatcctgcc ccgtatagcc gattcgaatc atgcccgaat
    11341 cagccctgcg aatcagccca cattttaccc cgcgacacgc tcgattctcg gtatggaccc
    11401 cttatttaat attattttat ttgttctggt ttttagaaag aaggacagcc gatatctccg
    11461 cacaaaaatg tccttaccta caaagacttt tgccgccgcc attaatttca gcggtcacct
    11521 gtatcaacat cttttttatg tagatgcctg aatttatgtt gattttcgcg cggattgatc
    11581 ggaatacagt ggcgcgcgaa cggaaatgcc ggcccgccgc gcagggagaa agccggtacg
    11641 aaaatggctt aaaggagatt acgccatgac caacacgatc aacaccgcag ccgccgttgc
    11701 cgctgacgcg ctcatttccg gtttcgattg gaatgtcctc gagaacccgg cgaccgactt
    11761 cgtcttcggt gaaatgaaac tcctcagcga cccgtgccag atcgacggcg gcacggagca
    11821 cgcggacgag cacgacgccg cgtcccacat cacgagactg gtttacggcg agatcgacga
    11881 gatgatcgag gcgcgcgacg aggccgaggc cgatgacgac caggccgatg acgaccaggg
    11941 cgacgacgag gacgacgagg atgagggcgt cgagcgcggc ttcatcttga acgttcgcaa
    12001 gtatcgcgtg atccaggacg ggcgcgagac gcagaaggtc gtctcgtatc tcgcgttcga
    12061 gcactccggg tcctgcggtt gggaattccg cgccggcgag tacgactgcc gcgaaaccac
    12121 gctcgagaac atcattgacc tgatgctcaa cgaggaggtt caggcggagt tcgacgagta
    12181 cgcggacgct tacgagcgcg atgtcaagac cgtcgatgag ctggacctga acgacctgga
    12241 cgacgctgag ttcgagatcg agacggagga cggcgtcgaa tatctgcgcc gggcgctcgt
    12301 caaccacctc acgatcgccg ccgcagcgtg atcatcgggt agccggccgc ccgggcggcc
    12361 ggcgccaccc gccagcacca gaccagggag aaggtcatga agatcatcaa ggaaatggtc
    12421 cccgcgcttc cggcccccgc cgctgggcac tgggacccag cgttcaggac cggccggtgg
    12481 ctcgtccagg agaagcacga cggccagaac cggccggtca aagtcgccgg cggcaaggtc
    12541 gtcgcgacga accgcagcgg ccaggccgtg gccctggcgc ccgtgctggt ggcgtccctg
    12601 gtcgagctgg agcgcctgac cggccccctg ctgctgaacg ccgaagatct gggcacggcc
    12661 gggctggtgg tgttcgacat cgtgagtggc ctgggtatca cgaaggcggc cggctttgac
    12721 cggcgcaacg aagcgctgga tctgctcggg tcgatgctgg acccggacgg cccgatccgg
    12781 gtcgacgtgg ccgtgccgct tgaggcgttc gtggccgacg gcgggcacgc ccggctgatg
    12841 agccgcggcg cggagggcta cgtcttgaag cgcgcggacg ccccctaccg gccgggccgc
    12901 gtcgctgaag cgatgcgcaa ggtgaagttc gtccaggacg ccaccttccg gatcgccccc
    12961 tcccgcgcgc ccggcacccg ctcggtcggg atcgagacgc tcgacggatc gaaatgggtc
    13021 agcgctggca acgtcaaagt gcccgccggc cagcccgttc cccagccggg cacctacgcc
    13081 gacgtccagt tcgtcagcat cagccgccac ggccaggccg ttcagccggt cttcaagggc
    13141 gtccgcacgg acgtcggacc ggacgactgc cgccgggaga agctggccgc ctgaacagca
    13201 tcccggccgc cacggcggcc gccccccgcc gaccaccaac ctcaacaagg agaactgaca
    13261 tgaagaagac gatcgagctg cccgccgaac agatcacggg cgcccacaac ctcagccgcc
    13321 aagtcgcggt caacagcctc ctgcgggaac tggccgccca ggcagacggc accgagtcct
    13381 gcgctaatgt cgagcgcccg ggcatcgaga tcacggctta tgtgtcaccc cgatcggggg
    13441 acgacgaaga gctggacgag cgggagatgg ggctgaccgc cgacatgacc gtcctcgggc
    13501 gccgcatccg cttccggatg ccggccggcc gggcgcggga cgccgtgggt gtcatccgcg
    13561 cgcgcggcga cgacctgcgg gacggcctga tggccgcgat cagccagatc ccggcggagg
    13621 cgacggacat cgtcaagcac actccttacc gcctcgccgc atgaccgaca ccgtgccggc
    13681 ggccaccgcg ccgccggccc cgccacccca atcaacaagg agaccatcat gttcaccatc
    13741 agccataccg acggccgcac cctggcggcg gagttcatcg gcaccgtccg gacggacggc
    13801 ccggtcgact gccggcactc gaccgacacc ggccatcggt tcctgacggc actctggctc
    13861 ggcgacaccg acaccactga cgcgatcttc acggagatcg ggttcgggct gacgcgagac
    13921 ctcgggctga acgacgtggc ccggatggtc tcgttcatca ccggccgcgg cgcccactgc
    13981 gacatgaccg acgaggacgg cgagaccttc gcctccaacg cgctgaccct gatccgcggg
    14041 gatctggcgc tgatgctgac gggcgcgcgg gtgaacgtcc tgcgcgtcgc gggcacgctg
    14101 accgggcccg ttctcgccac gcgcgccgcg caggcccagc tcgcggcggc ctgacaaacc
    14161 gccaggcggc caccgcgccg ccggccttgc ttacaaacct ggcgccggga gcgctaacag
    14221 ccaacggagg ctaactatga cgacattcat caagatattc acggccgatg ccgtgatgga
    14281 tttggatcgc gacgggatag aggtgagcaa cagtctcgtc cgatcggctg accgggtccg
    14341 ggatcaagcg gaggtgttca cggcagaccg cgaagtccgc gctatgctgg acctggtggg
    14401 agaggaggca tccctcccgc cgacgaccat cctggagccc tcatgcggca acggcaactt
    14461 cctggtcgag atcctgacgc ggaagctcga ctggattgag cggcacgggg acgacgatcc
    14521 ggaccgccgg gcggcggcgg ccgtcatcgc cttggcttcg atcgtgggca tcgacatcag
    14581 cgtcaggaac gtcagggagt cccagcagcg cctgatggac ctgatggacc cctatctggc
    14641 cgagcccgag tggcgctcct tggcggaggc gatcgtctcg tccaacgtcg ttgtgggcaa
    14701 cttcctgaag tgtaacgcgc cggcggcggg cacccccgag gcgctggcga tcaaggccgt
    14761 tgacgcgctc ctgatgcgac cttcccgccc ggccgagttc agtgagaaga tccgggcgat
    14821 caggctgcgc acggccagat cggagggtgt ccacacgctc acgctgctga ccggactgat
    14881 cggcggcacc gaggagacgc tggacgcgtt cgagatcgat tccacgatct tcggcaagcc
    14941 gagattggat ggcgttgccc tgctgtcggt ggtcatcagg ttcatggcgg tggcggacga
    15001 gagccagatc tacggtgagg agccgaaggt caggcacatc tatcattcgt cctgcgccgg
    15061 gcgcggcgac atcgcgatcc cggacggccc aagcacgatc atcgtgagcg ccgcctgaca
    15121 atacgacacc ccggctcaca ggaggagaca ctatgagcac ccttgacctc gcccgccccg
    15181 ccatcccgac cgcgcccccg ggctacgtgg ccgcagccat gcccgcgctg gccgccgacc
    15241 ccgccgccct gaagcacgcc gccctggtcg catcagccca ggcggccgcc gcctcgcggg
    15301 tcgcgtggcg cgcatacgag cactcacagc gcgcccggac cgccgctctg gggttggccc
    15361 aggccgccaa agaggcggcc gacttggccg ccgaagcgtg ggagcgctac gagcaggcgg
    15421 cgcgatgacc gggcgccgcg cgaaatcggg gaacccggcc ggttgtggcc gttctgccaa
    15481 aatcgccaag cccggccggt cgtggccgat ccgccgaaat cgccaacccc aaccggtcgt
    15541 gatctaatgg ccaaaatcac caaccccagc cggtcgtggg cgtaatgccg aaatcgccga
    15601 ccccggccgg tcgtggccgg aatggcaaga acgacacacc cggccggcct cgtcctgatc
    15661 aaatcaagag ctcgcgatct ttcgctatgg cgcaatccgc tctgctgata ttctggatga
    15721 acccgaaacc aaacaacccg aggggaacat gggaattctt ctgctgctgc tcgttccggt
    15781 ctttgcgtac ctcacctata agctgatgtg gtatccgcac atcgcggcga tgaagaggac
    15841 caacgaatac ggcgttcagg tccacgagtc ccccggcggg atgatgaaga gcaacgccat
    15901 cgagggcggc gcgcgcctgc tgggggtcat ctgcctgctg atcaccgtcg ggctgatgat
    15961 cggcggcttc tcgttgatgg gcggctgacg cgctgaaatc gtcaagcccg gccggtcgtc
    16021 agcgatcagg aaaaatcgcc aaccccggcc ggttgtgggt ccatcccgaa aatcgccaat
    16081 cccggccggt cgtggccgac ccgcgaaaat caccgacccc ggccggtcgt ccctttcagt
    16141 gtagcagacg gcgctccttg cccgccgcca gcaccgcctg gatcatgcgg ttcacccgcc
    16201 gcagggacgc cccctgggcc gcccggacga cctggtcgac gaccgccccg tccacgcccg
    16261 ccaagcgccc gcgcacgaaa tcggccacct cggccggccc gggcggcggc accctgaaca
    16321 cgcggcaccg gtccaccagc ggcgcgggca cggccgccag gtcgttcgcc gtgaagatcc
    16381 acgacacccg cgacagatcg acatgcgcct ccgtgaacgg gcagcgccag accgagttcg
    16441 agaccggctc cagcatcccc aacagcgcgc tatgcggact gccgccagtg gagccggtgc
    16501 cgcacttctc gacctcgtcc agtatgacga ccgggttcgc gaccgcgcgg tcagcgatca
    16561 gccgaattat aggggaggca gaagcgctcg accacccgcg ctcggtgccc gcgatctgga
    16621 acacgctgac catagaggag ccgtcaagcc gcaatagcgg agaccccagc gcctcggcga
    16681 cggcgtgggc gtaatgcgtc ttgccgcatc cgggctcgcc caccagcagc accggtccga
    16741 acccccagaa cggcgcgccc gcgtcccaca gggactggaa ctggctcatc aggaactggc
    16801 tgacgggcgc cagccaaggc gacgtctcgt ggatccgcga caccgcctcg tggatgcggt
    16861 gctgtgatct gggtccgttc aggcgcatcg gctggttcag tttcgcaatc agcgactcca
    16921 ccgccgccct gctcttcggg tcatcgaagc gcgtggccgc agcgttggcg acccggcacc
    16981 acagggcgcc gtcccgtttc aggaccttcc ctacgggacg tgagtccagc cactcgcgca
    17041 cggtcagggg ccgcggcgcg gcgggcgtct gctcggcata cagccactcg tccagatcgt
    17101 catccttcaa ggcggtcctc ccggtgaggg ccactatgag cgattcgcgg ggtgattcgc
    17161 aagcgaagac accgaatcgc ccgccttatc tcacccactc tcttatctgc tgagatttgt
    17221 tcttgtcagc aaagaaaaga aaacttgctt gcggccacag attgttcttg agcgctacac
    17281 gcacgcgatc tatgtaaact acacgcgacg gcgccgatat ccgtcgcgag cgcagttctc
    17341 ccctgcgcgg gctcgccggc cgaagggttt ctcctccttt accttcggcc ggcctcccat
    17401 ccccgggagc aaaaacaaaa aacagcacgg tgagcgatgc gacagacacg aaagcaggcg
    17461 gcgctggccg ccatgatctc cgatctccac gcccaagcca tgaacgacca cgaccccgcg
    17521 ctgacgcggc tggtcgttat gctcgttggt gtgtggacca agtgggtggc cgcgtcgggc
    17581 aggctgaaag ccggcgacac ggcgggcgcg gttgacgcgc tgtcccaggt gcttgacgcg
    17641 atcgaggtgc tcgaccagcg cgccacgagc gccatcggcc agatagccgc gatcggcacg
    17701 acgatggaca ccgcgcacgc gggccaggtg gcgcgccggc tgggcgacct gatgggcctg
    17761 cccccgatcc gcgtgatgga cctgatgtcc gaccggcccg tccactaata ggggcacggc
    17821 atatggttat gatgagccgc gacctggtca ccaggaagcc gaacagccaa gtccgcgacc
    17881 gggacgccgg cctagcggcc ttggcccaag cgggcgacga gtccgctatg gcccggctga
    17941 tcgggcacta cacacccctg gcgtatgata tggccgcctc cgcgaagggc gacggtctgg
    18001 aagaccgtcg ccagatagcg ctgatggcga tggtggctgt ggtggggacg tacgacccca
    18061 agcgcggcag tttcggcacc tacgcgcggc cgtggatccg aaaggccctg gacgaggcgg
    18121 cgatgcgcgc ggcgtccccg ctgactatcg gcatcgggca cggccgccga tccgcgtatt
    18181 acaacgccat ccgcgcatgc gagcagctcg gattcgacag caccaaaagg ctgacggacg
    18241 aacaggccgc ccaggtcgcc cggctgatca aggccaagcc ctatgatgtc cgggcgttcc
    18301 tggaaacggg ccgcggcgcg ttcaccaacc ctgatgtgct ggacttccac tcggactcgg
    18361 acggcccggc agacgaggcg ctggcggagc ggtcccaaga ccgggccgag cgcgacgtcc
    18421 tggaggcggc tctggacgag ctgacgcccg aagaccgggc actgatcgag cgctatgtga
    18481 tgggggacga ccccgagaag ccgggtcgcg gcgtccgggg cgcggtcagc caagcgagag
    18541 cccggctgat cgagacggcg cgcggcatag cgtgggaccg tcagctcatc gactaatgaa
    18601 ccggcctgat ggccacctgg acgatgccgg cgccgcagtc cgcgtcccag ctcttcgagg
    18661 cggacacgcg gcacacctgg gcgtcgtcgt gccacgctac gccgttcagg ccgtccagaa
    18721 ctgattttgc caggttgtcc agatcgggcc gttgagtgtg aggagcgccg tgggcgtccg
    18781 ccttgcggac cttggcccaa gagggcggga tggggaaacg gacactgatg tccacctcga
    18841 ccggcccgga cgccatacca accccctgcg ccacagcgtg ctttgccacc agccgctcgt
    18901 aagccagcgt ctcggctggc gtgtagaccc ggccttggcg cgtcatccgg ggccgcgcct
    18961 tgggcaccgg cttccccggc accgaaaagc ggaactctgg gccggcggcg gtcaacggac
    19021 ggcgtcgccc gcgtaaacgg gcgtcctggt gaggaagaag gggtggcagc ggtgaaccat
    19081 caccgcgtat ccgcgcgtca ggatctcgtc ccgagacgca tagatgtgcc aggggccggt
    19141 acggatgggc ccgacgtcgt tcaggcgctg tatctcgctg ttgatgacgc ctacggccgt
    19201 ctccagtccg tccttgccaa ccagtcccca gctgacatgc cggaacgcgc agcggcgtac
    19261 cttgaccgct tccgccctga tgaccgtggg cccgtcaggc gtgtcgctca tctccacgat
    19321 ccgtaggtcg cggacgaccg gcatgagcct gccctcgatg ttcccgagct cttcggggaa
    19381 ggaggcaaag gccccaacca ggatccacat tgccgcgatc gcgacggtcc agatccgccc
    19441 gttgcggact gggttggtta tcagggtcat tcttggtccc ccttgtcgtt aggggcgccc
    19501 ttgcgccaga tcgtgatgac ctcggcgacg cggatggcca gcagcttgac ccgttggacc
    19561 cccgcctccg ggttgttgcc ggcgtcgatg atgtatcgga tgacctgttc gccggtcagg
    19621 cccagcagac cgccgacggc gttgcccagc ttcgggtctt cccaccccag caggtggatg
    19681 atcggttcag cgaacacata ggcgcagaac atcgccgcga agccggtcga aattgaccgg
    19741 aaccacgagt ggaacggcga caacacctgc ttgatgacca ccgcgcaggt gatgacagcc
    19801 aggaactccc aatccatctt catggcgtca ccccctcgcc tggggagcgg cctccggctc
    19861 ggtctgggga gcggcggctg ccgccaggac ggtctccgcc ttaggcgggg tcgtgccctt
    19921 ctcgacgact acggacacgg actccacgac gggcggcgcg ccgtccttca tcacgacgac
    19981 cgccgccgta gggtcgggcg tcttctggaa gactggcgtg tcggtcttca tacggagcca
    20041 caggttgccg acggcaaccg cgaacgcata gccgcccagc cacccgtccg gcagcatccc
    20101 cttaatttcg gggttgccct caatcagccc gatcacctgg accagcccgt ccagcaggac
    20161 gggcacggcg gccaccgcgt tgaagattat ggtcttgtat cccttgaagg acatcactgg
    20221 ttctccgtca gcctggcgaa cgcagcggcc cgctggttat tgtgagcgga ccggcgcgcc
    20281 gcgaatgcgg ccaccaggcc gagcacggcg gcgaccaggc ccatcagggt cggatcggtc
    20341 tggatttggg cggtggcctc gacgcccgcg acggtagcgg agccgacgcc ggccgccgtg
    20401 gcggttccca cgcccgcggc cgctgcgttc tttttggcac cggccgccgc cgcctgggcc
    20461 gctttctgct ctgctttgag cacctcattc acgctggacg gcttcgccac cacggactgc
    20521 gcggccatct tcacgccgag cgcctcaacc tcggcgacgc gccgggacca ccccttcgag
    20581 aaggtcttcc aggtcttcag ccccctcaaa aaggacatcc tgcgggcgca cacggccttc
    20641 acgatctcga caggattgcc ggccgccgcc gctttcagcg tctggggacc gatcttgccg
    20701 tcctgggaaa ccttgacgac cgcttggagc gctttcgcgg agcgcgagac gccggagttc
    20761 acagcatagt ccatcaccgc cagatcaacc ccggccgcca ggtcatcacc cctgacgggg
    20821 ttccaatacg acttccggta gatctcccgc gcctgggcct tggtcagcgc gcgtatgttc
    20881 acgcccgggt gagcgcgctt cgagatcccg aagttcgtct cacctcccgg gtccttgggg
    20941 tgattcacat agccgccttc gtgcttgaag acctgctcca tcaccgcttc gaaattggtc
    21001 ttcatgtggc atccaccggc attttcgttg cccggtagat acggccggag gactgcctta
    21061 cccggccaat cgcaccatca cgcgcgcggt gccggcctcc gcgtcccggc ccatcagcgc
    21121 gacgacctcg gcgcattgcg gatcgtccgg gcgtgaccgg gcgaaacagg ggaccccgtt
    21181 gaccagatac acgggcacgc cgggcgcggc ggccccagcg gcgtcagcca ccgtcagcac
    21241 gaacccctgg cccgtggaga tctcggcgac cgcgccggcg gcggtggcgg acttcgcaaa
    21301 cccggccgtg ccggtctgcg ggtcgatcac caggtcgccg gccatcagcg ggcggggggc
    21361 gatcagcgtt gcggtcctga tcatcgactt aactccacgg ccggatgtcc agaaccaagg
    21421 cgtccagggc cgccggggtg gcggccggga tgacggtctg gtggtcaaaa tacggggcgc
    21481 cgggctggac ggtcagcagg tcctctttca gcgtcgcccc gccgctaacc caagatacct
    21541 tgggttttgc gggcgtcagc gcgtcagggg tggacaacct gacggtgccg atgacccccc
    21601 tgatggagcc ggcggatatc ccggacgtgt cagccaggtt ccaggacttg cccgcgccgt
    21661 cgacgctgac cggcacgtcc gcggccgccg gcggccacga gaacgactcg cccgcgttgg
    21721 gctgggagtt tagatacgag atgttcaggg gaccggccgg ccacgccgta ggcgccgcat
    21781 cgtcatagat gaccagattg gacacccgtc cccggcaacc cgaagtagcg tccccgccga
    21841 ggtagatgga cccgaagtca gcgtcgcagg catacgacga gatggcgcgc gagaacgacc
    21901 actcgcccag cagggcgccg ttcatcatca cctcacaggt gcccgcctcg ccggacacat
    21961 ctaccatcac ctcaatgcga taggagttgc ccgcgatcat accgtgagcg acgtccgcca
    22021 cggtctgggt gttggactgg acctccccgt tcgggccgaa cgcccggcgg atgacctgga
    22081 tcttcgggcc gtatgccctg atagagaagc gggactggtt ggcggagttg taagcggcag
    22141 cgttgatgcc aacgggattc aggccgaaat cgaacagcac ggtcgtcgag ccgatcgtgc
    22201 ccgccgtcag gtccacgatg aagtgagcgc atacacggcg tctgggtgtc agcgctcgcg
    22261 ccaagcgcgc gccgttcatg tccagcgtcc ggcgcccgga cacgtcggcg aacacggtgc
    22321 ccgataccgt gtaggcatat agcggccagc cgtagcccag ctcgttgcgg tcaacatact
    22381 gccgccagcc ctctgcgatc atcacgccca ttggatcacc ccgccggcgc gttgatcgtg
    22441 aaggtcaggc cgttgacgtc cgcttgcgtc aggccctccg tcagcctgac ccgccgcgtg
    22501 gtgggcggca gcccgggggc cgtggccgtc atggcagacc ccaccgtaga gccgtccgcg
    22561 cgcttgatcg cggtcgtgat ctgggacggt tccagcccgg cggccgcgcc gtggcgcacg
    22621 acagcgtcca ccgccaggac cggccgcgca gaaggggtca agtcatcgaa cgatcccgag
    22681 agcgtcgtgc ccgggtttac cgtcaggtaa gacgagtcgt cagcgttcgg ggtggcccgc
    22741 atcccgtcat agccctggcc ggccaccggc gagatcgtct cgatatccac cggcccgagc
    22801 gggaacgggg tggcagcgtc atcagtatag atcagtaggt tggaatacgt cggggagcga
    22861 taaggcgaat taaggttgtt tccgcccaac agaactcgct tgaacgacgt agtctgcagc
    22921 cccgagttga cccggtcccg gtcgtagatc cggtcgagtt caagcactcc gttcacatag
    22981 acctgaatcc gagcctgcgg gttggtgtgg tccaccttca gctcaacgtg atagtgcctc
    23041 ccccgcgtcc aaggcttcaa atagccgatc agcgcctcgt tggtcgagcc gttaggggcg
    23101 gtcatgatcg tgtaatacac gcccacctgg ttcggtttgt ccaggtttcc tgatgttgac
    23161 aggctgcgga ccgatacgcc gtagaattta tttaggtacg acgagggcac gtcagcggcg
    23221 gagaccgcgg cctcctgaaa gagaacgaaa ttacacgcct ccgccgcggc cggactcccc
    23281 tcgttagagg acccgcaaat gaactgcgcg cagacggccg ggacggccgg gcctggcgtg
    23341 aagtcgcgct ggagggagag cctatcaggc tccttctcgg cgcggagcgc cctgagggac
    23401 gacccgtccc cccgccacgt agggttctcg atcagggaga agttgggcga ggcccgcgat
    23461 acctggtcaa aagtggtcca cggcccgttc ctgccagcat cggccaacat gtcgtccgcc
    23521 gtcgggtatg tcctgaagtt gtccatcagc agtatcatca gcgtcccctt atgaatgaac
    23581 gaccatcacg gccgcgcgtt cggcgcgcac cggggtcagc gagacgggtg ccaacctggc
    23641 gaccgagaga actgtcagcg cgacgtccgc cctggacggc tgctttgtcg tcctgacggc
    23701 ggacagcgag accagggaga tgtcagcgcg cggcctgtgc cgaacctggc gggatgccac
    23761 cagagccagc agcggcactc tggcgtccga atatgaacgg gtaccggcgg acacgacgat
    23821 cgccgcggcg ttgcggaagg tgatcggctc ggccggcgcg ccgcgccgtt tcgccaggac
    23881 gcccgggatg atcatgccaa gtcccccgag accagatact cgtcatcgcc catcgggatc
    23941 acggagaacg ccgaatagcg cgcgcgggcc gagaacaggc cgtctgccga cagtagcgtg
    24001 ctgcccgccg ccgccacgac ggacacgccg cccgtcccgc ggcgggcaat gtggaccgga
    24061 tggcgcgccg tggatgagcc cagggccggg gcggcgccgg acggcgcggg cacggtcagg
    24121 acgacgtcgt tctccgaatc cactttgatg atggcgccgc tcgcgaactc ggcctcggtt
    24181 atcgccctgg acgcggtcgt ggtgctgacg acgtgggcgg cgctgggctc cctgacccaa
    24241 gcggtcccgt catacagata cgacgcgccc gcgtccctga cccacgccct ggtccccgcg
    24301 gccggcttat agaaccacca cgcgccgttg atgtgtgccg cgatgtcgcc cgcgttagcg
    24361 tgcccggtag gcgctacctg gacgcccgct gcgggcgcca gggcggccgt cagcgacggg
    24421 acggagagct ggacgagagc cgaaaggcgc gccagattct cgtccatccc cggcttccag
    24481 ccggattccc cttcgttcca ataccctgcc aggccggcgc ccgggatcgt aattgacggc
    24541 atcccgcatc cttcaagagt gttcctctcg tagatacggc cgcaggccgg tcaggccgtt
    24601 cggtcgggat ttccccagga tgataagggt tagcgaaaca ggacatgcgt ctcggtgcca
    24661 tccttggccc gtaggggtgg tttggcgttc agccgcaact ccgcagcagc cgccctcttg
    24721 ctcgccgcca gcccggtgtt cccgaccccg tcgtggcaat ctgcctcgcg gtcgagtcga
    24781 tcagccatcc acgcatcgct ctcgtaaaac gggacaggat cggcgccgat cggttctccc
    24841 gtaatcccgc tcgcttctgc ccgcagagca tatgctctcc tgcgcatcct tgcggtctgg
    24901 acatacaggt cagcaccgta tccgaggttg gcctgctcaa ttagcagggc atgcgattcc
    24961 agattcatcg cctcgctcat cttatccttc gcgatctcga tggccgcccg ggcagggacg
    25021 tggtgcgggt cgggcttgcc gagcaatctc gcggcctcgc tctccatcct gatggcctca
    25081 gccatcttcg ccccggcgtt catctgggca tgtagccttt tggtgcgcgc acgaccgaac
    25141 ggtatgttca tctccgcgct atcgccgccg atccccacgg ccttgttctc atagttgcgc
    25201 cggatcgtcg ctgccttggc gatcagtctt cgggccctct tatcgtcatc cgtcatccgt
    25261 tccctcaaat tcggagctgc ttgtccgccg ctttatacga gcaaccgaag aaaggcggta
    25321 cacactgccc gaccggctaa ccgtccaagc ggaacccctc gcgccagacc gccccgcaga
    25381 tcgtcatcgg cgcctcccgg cagcttaggt gctcgctgat gctgacgccc atcaggtcca
    25441 gcggtagccg aatgctgtta tcccgccgta ggcggatcca gaacatcagg tcatccagat
    25501 cgcaggcgct ctcatcaggg acgaccgcca gaacgtcgta atcgctgtgg gggtgatgat
    25561 ccccgcgcgc ccggctcccg aacagccaca cttccagcac gcccgcctgg gtcttcaagg
    25621 catcaaccag ccgctccagc tcggcgcggt ctgcggcctc gatgttgccg ttgtccctca
    25681 cccgccccag tccttgcccc agctcttgcc ccatccggac ggttcggtgc ccacatcaat
    25741 cagcatcagc gccgcttggg cggacatctg cgccgggtca gtcaaagggt tctcgggagt
    25801 ggccaccagc actcttcctg gctcggtcct ctgggcgccc acctcgatga cgaacgcgcc
    25861 gccggccggg atgtcgctga cgacctcgcc cgggttccag tccgggtcgt tcagcgagtt
    25921 cgagaacacc gccgccggga taacatagga gtcccccgcc agatcataga actggtccac
    25981 caggacggcc ggcgagtcgc ccgtcgcgtt gcggcaaacc cggcgccaca cccgaacgta
    26041 atgcctctgt ccggactcgg gcgtgatgtt gcccgcggtc cacgacgcgg gctgggcgtc
    26101 gtccgtgata cggttgcgtg tggcccaccg cacctggacg ggcgccggtt catccaggac
    26161 ggccttcgag ccgaacgccc acgtctcggg gcccaccgtg atgcggacgt ttccgggacg
    26221 ggcgggcatc tcttgccgcg cggtggcgac gaacgggtat tgcggggtcg tggagcgggc
    26281 cacggccgac gcgcttttcg ggcgatacgc cgccagcata tactcgccgt ccgccgaggt
    26341 ctcccgcggc acgggcggtt gaccggacaa gtggaacacc caacatccgg ccgggagcgg
    26401 cgcgggaacc gtgtcatata tgccgcgccg gattacggtg tcgcccgtgt cgcggtccac
    26461 ggtcaggatc tggcagacct cctcgtgata cgcgggagcc agtccgttca tcgtggcgat
    26521 gcgcgcgctg tcttcgtcga gagccatcgc cgccgtcccg acgccccagt ggagtttgct
    26581 gggcgcgaag ttgctcccgt agcccgcttg gggtaggcca gtgggcaaca gccggccgcc
    26641 gctgatggtc gtccagaacc ggtccaggga cggcttgtcc gtgcgcgggc gcacgaacac
    26701 cagcaggtcg cccggttcgg gatcccgctc ctgggcgccg aagtccatat catagaacga
    26761 tatcgtggag gttgcctcaa cgccgagcgg ttcgttcagc agggcgcgcg gcacggactc
    26821 gatcgccacg cccgtctgcg gcaggtcctc ggcgttcgac cggacaaacg cgtccgcgcc
    26881 cgtcaggttc gcgtccgacg agatcatgtg gatcatcacc gcgtccccgt cctggtccag
    26941 caggtccagc tcgtcgcgcg acagaccgtt tctcatcagc atcggcgccg aagcgggcgt
    27001 catgtacggt tgccggatgg tgggtttggg agggggcgtc cacagagcgg cctgaggcat
    27061 gatcgccgtc ctgcgcggct tctcggagaa cacgtcctcc acggcgtcga tccggatgtc
    27121 ccggttcttg ccgtcgccgt agtccacggc caggaccctg aaccgggttt tcacgatccc
    27181 ttccgagggc cagtcgacag tgatcacgtc atacggcgcg atggaccagc cggttctgtt
    27241 gacgatccac gacgccttca tcagcggccg ggatgcggcg gacaactcgc gctcgcccgc
    27301 tgcgatcgcg gtctcctcgg agcggaacat ccaataattc agcgtggcgt cgttgaccct
    27361 gccgccggcg gcggcaatca gatcgggggc ctggacgctt acggacttct ccttcgaggt
    27421 ctcgtcgtcc gtgaacttca cggacaccca gttgatcacg tccgaccagg tcttccgctc
    27481 gatgtcgtcc gccagccggg cgttggacgg gctcagcttg aatccggcct tccacgggag
    27541 cgtgatgatc tcattcccca tgcccagggc cgagaaagcg gcgtcaggcc gcaacagtct
    27601 catcgtatac agcccggtct tcggatggac gaacaccgca ccttggatgt gagcgcatat
    27661 ctcctcgatg attgccttca cggagtcctg gtcgacccac gcaaaggaga tgcccgcttt
    27721 ctcgactgac agcagacgcg cacagatcaa gaaggaggcg gcgtccagcg ctgcctcggt
    27781 tgagttcatg tcgtagcggg cggacgacag cagctcgtag atgacggctg ccgggttcgc
    27841 ggccgggaag ccaccgcctt ggggcaactt gccatcgccg tcggacttgt tgcgcgccgg
    27901 tgccctgggc acggcgatca cgcgcgtcat catttgcttc aggtgctgta cgttgtacgg
    27961 gttcagcgca tacttagcga agtcccggag cggcggcgcg tatggcgcgc ggaacaccct
    28021 catggtggcg gacggcacgt acgggtcgtt cgtgccccac ttgaaccctt gattgttgga
    28081 cgttctggcc ttggtcaggt gcggattgac cagaccgccc atgtcgatgc cgttcgagtc
    28141 cttgcgggtg gtcgggcgcc ggccgccgca gaagaacgcg gtcgccagcc ccctgaacga
    28201 tgggcaccta tcggcactga tgccgaaacg gctcgtcatc gacgtcggca ggatctggtc
    28261 ggccttgccc gggagccagg tgaagacgcc ctcaacgccg ccggtcccgt tcgtgtcgcc
    28321 cccgaacagg tcaggctcgt ggatatactc gtcccgctca gccgtcatta tctgggggtt
    28381 ctgcggaccc acgacgggag ccaggccggt ctgggtcccc agattcacga ccatcgtgtt
    28441 caggtcgtca accgcgctcc acttcgccgc atcatattgc ggcgcgcgct cgaccgtgtc
    28501 gtcgccgtcc acctgcgcgg gcggccagca gagcttgtcc ttgaccttga tgccgaacag
    28561 cgcgtccgcc tgctggcaca caccccaatg tgtcgacatc agcccgtcaa ataccgggac
    28621 cttggtcttc ttcgggttgc tcattccgcc gcgccccccg cttcaagcgc cgcgcgcttc
    28681 tcggcctggc ggaccaccgc cgcggcctgc tcgcagccgg tcgccaacat cacctcggcg
    28741 gggatgccgt tgcggacgtc ttccgaggtg aacccgcgca ggcggcacca ttcgcgcatc
    28801 cctgccgcgc agtagcccgc cgccatcaca tcgctcttgt atacccgcaa ctcgctcatt
    28861 tcttgccccc cggcggcttg acgtcccgcc tacggatgga cttgtcgccc caccacagga
    28921 tgttcagccc ggacacctcg acggtgccga aaaccacggg aatcggccgc gcgctgtcgg
    28981 cggtcggctc ttcgtaatct tccaatgagg gcggcttcgg cttttccggc ttcggcatga
    29041 acatccagcc gatgacctgc atgcccatcc cgacgagaaa tccggtgatc gggtccatct
    29101 ctcaggtccc cacaaagatc ttcttgaccg gattctcata gggaatccac ggctgaccgc
    29161 cgaagtttac cccgttcgag aacaggtcat tacagcacgc gacggtgtgg tcgcaggcgg
    29221 gcgtgacgac gcagacccgg tcaacgggct gggccgcttc gacggcggcg cgcagtgctt
    29281 ggacttgatc aggcatcacc ctgacgcgga tcgtgttcga cccgtagttc cttatgacgt
    29341 ctgctatttc ataatcgacg ccggcgaagt tcaccgtggc gccgatcatg aacacccggc
    29401 cctcccagac ccgcatgtcc cggcctcgcc acagccaagg ctcgtccgcg ctctcgccgt
    29461 gaaccgtgat atacacgtct ccccatgcgg tggacggggg cacctcgatg ttggccggga
    29521 attgggaggc ggccttcgaa gcgcggcact ccggaccgaa caacacatac gggcactgga
    29581 gctggtagcg ccggcgcagg ccggaccgct ccagcaggcc catctgcgtt gacgctttca
    29641 ggcgcagcat ctctccctcg tcgccggtga tcgccgcggc ggtgatgacg ccggtgaaca
    29701 tcagaggatc gtccgagatg gccccgtccg cgtgggcggc ctggcgcacg atcaccttat
    29761 agatcgtctt cgtggccacc gggaagaacc ggccagcgac cggcgaccac cgcggcagcg
    29821 tgatgtcgat ctggttgccg cccatcgccg cgtccgcggt gatgttggac atctggagcg
    29881 gcacgggttc gtatccgcga ccgtcagcgg ccatcagcgg tatgtccgcg ttagtgaacc
    29941 cccagcgctc accggcgccc aggatctcca ccgtcagcgc cgcgtcaccc gtcctgatta
    30001 gccgctcgtt gtcgtcgtaa ttcggcacgc ccgcctcgcc catagaacca tcccgttaga
    30061 tacggccggg cggcgcgggc gcctgcgcag ggagctttct ccaagcattc attgagaaag
    30121 tgatgatttt gttggggaca gaggtttgac tttgtcccga ctttgtccac ccagtgtcca
    30181 cgccgtgtcc agggttaaat cagtgatatt gctctataag cactcaaagt ggacagataa
    30241 ttagagtata taaactaaag aaacgggaaa gggtcatagc cagcgtatgg tacgtacggg
    30301 tttgaaaccg ccaattttct gtccactctg tccacttctg gaaaatatcc ttgggggctt
    30361 ggggatattc ggcgaatccg gatggacaga accgggacaa agtctggacg gcggaaaaac
    30421 tttgtcccgc cggccgggat cattcgacca cttggatgat cggggccgtg gccctggata
    30481 cctggtcgtt caggtgctca accgtcagcg tgtcgctcgc gaagcggaac ttcgcgcctt
    30541 ccagaatgcc cggtgcctgg aacgagccca gccgcccgcg gaccccgcaa tagaacgaca
    30601 caagcgcctg cttctgggca gcgtcaagct gatatgactg gacctcggcc tggcggaagc
    30661 cggacaccca ggacgcgtag ccggtcgcct cctcgcggcg gccgatcccg aagtccacgg
    30721 cgcgcgactg cttcgtgaac ttggtcgtca tcgcgtcgcg gtcgccgtgt ttcaggggga
    30781 agacgtccag cggcgcaccg ccgatggcgt cgatgccgtt gaacgcggtg gcgcggactt
    30841 ccaagccggc ggcgcggctg tgccacacct tgcccgattg ttcttcgtcc aatgaggcca
    30901 ccacggcgga ccctaccgac atcatgcggc cgcgcatcgc ctcgggcgct ggcgcgtcat
    30961 acgcgagcgt tcgggtcagc gggtcggacg cggtgatgat cgcggtgtgc tcgacggcgc
    31021 cgtcccggtc ctcgatgact atcctggtgc ccacgggcca ccagtaagcg aacgcttggg
    31081 cgttcaggat gaccgaagcg ccgttctccg agacgcgccc ggtggcgttc atccggaagt
    31141 cccggactgc caggctgcgg ttcatcaggt tgcccatcat agaccaggcc ctgcccgcgt
    31201 gggcgccggt ggccaagtgc tcgaactgga cggacacctt gggccggcgg agctgcggat
    31261 agcgctgctc gcggccgtcg gcggccgtga atatacccgt ccggaactgg aagtcagtcc
    31321 gcggggacga cgaccagttc ggccggaacg gtgtggcgac gggatccagg acgtcgaacg
    31381 gcatcagccc agcatcccct tcagcttgtg gcggttcttc accagcgcgt tgatgatcgt
    31441 ccgctccccg gccggccccg atagcgcagc gctcagcagg tcctgcgggt cgaagtggtt
    31501 gtgaatcgcg atgggcgcct cagcggcgcg gggggcagcc atctggtgga ccttgtcctg
    31561 gaccctgtcc aacagaccgg ccgccgggtt ggccttggac aacagcgtat cggacctcat
    31621 accgatcacg ccgcccgtgt ggaaccgctg gatgcgcccg agtgcggacc ccaggttgtt
    31681 gcggtgccga gggtcgtcct ccgtcagcat ctcctcaccg tccatcgcga tgatcgggcg
    31741 ctcacccggc ttcagattca tcagcgcgtt catgaagtcg atgcgcttgg acgggtcgcc
    31801 gatgatgccg ccgtcgtgga atattccgcc gctgattata gacccaagga agttgaacgc
    31861 ttggcccagg aagttgcccc cgccgccgcc cgcgccgccc gcctggttcg gcagcgggtt
    31921 gccgctcggg tccataccaa tagcggccat caccgccctg gcgatcatcg cctcgacgat
    31981 catccggccg atatcgatca ggatctggcc cacggcctgg cccacggact gggtcagcgc
    32041 tttccacgga tcctggccct cggcgaccgc ttgggcgaag ttgctgaacg cgccgttaag
    32101 gttgccctga acgacgcccg ccagcttctc ggcctcggga gacatccgcc ccaagtcttg
    32161 ggtggcctgc tgcgtctcca agcggaaacg ccggacctgg atgacaccct gctcgccctg
    32221 gggcccgccc atcgcggcgt agaacgcctc cagcgagtcc agcattttca ggatctcggc
    32281 gttggtggcc gtgatctctc cgcgcaggcg cccctgggcc gcgaagtccc cgtcctccac
    32341 ggccacggcc atctgctctt tcaggtactc ggcgcggtcc tgaagcgtct tcagcgcgtc
    32401 cgtcagcgcc ttctcgctcg cttcctgctg ctccttggcc agccgcttgc cctcttcggc
    32461 catgaacgcc cgcatatcgg actcgaccag ggcgttgcgc tgcgcgtccg tgcgcgtgac
    32521 gccgctctcc cgctcctcgt tctggcgctg ataaacgaac tgctggcgct ggcgttcggc
    32581 ctcgttctcg atcgtggcca ggtggacgcg ctgctcggcc gtcagcaggg actcggcgtc
    32641 caccttttgc tgctctcggg acgcctccag gctgagcttc tggtattcgg cccgcgcctt
    32701 ctcatgcagg ccggcgacca gcgcgttctt ggcgtccagg tcggtggcgg tgccggccgc
    32761 ctgagcaaga gagaccccgt ccttggtcgc ttccgcgacg gccttcgaga cctcacggtt
    32821 cagcgcctcg gcggtgatgc cgttcgggcc gaaatcctct ttcgagaact tggcgttgct
    32881 gaccgcctcc tccaggacct tggaggccgc gatcagcccc tcggcagcgc ggaccatctc
    32941 cgtgccctgg gacgcccgca ggaacgcgtc cgcgtccgcg tcgttgcccg tggagcgcat
    33001 ataagcggcc acttgggtgg cgtcgccgga ttccatagcc ctgttccacc ggacgtcgtt
    33061 gactgcggcc gggttgtgga ccgtataggc ggtagcgatg tcctcggccg ccttggagaa
    33121 acctttctgg atcgcttggg taacgcccgc cgcggccacc cgctcctcgg ccatcgggcc
    33181 ggccgtctgg acccggctgc cgccctggac catccgctgc gcgtattcgc gcgggcctgc
    33241 cttgccgccg aacgccacgt tcagctcatc gtagacttgg tccagctgcg cgtcggtggc
    33301 gtgcttgaac ccttcccact ccgcccggag cgccgcgcgc gcctgctgct tggtcttccc
    33361 gcggacccgc tgccacgcca gatggttcac catcaggttc tgggtgtcct cgttgaacac
    33421 ggtgtcgcgc ggcagaccga gctgctcggc cgtccggccc agcgtcttgc ccacgatctg
    33481 gcccacgccc atgggggtgg ccatccggcc cacggcctgg cgcgagtagc ccgcgtaggc
    33541 gccgccggac ccggcgaact ccaggagttg gccgatggtc atcttcgtga tctgggtgcc
    33601 ggcgaacttg ccgcccgcgc gctgctgatg ccccagcagg gtgtcgtagc tgccgccgct
    33661 ctcgtgcttt ttcagcaggt cgaccagcgt cgaactggcg atgccgcctt gaccgttggg
    33721 aacgagcacg gagccgggcc gggagacccc gttgggcagg accggcatct cgctgccata
    33781 ggcataggac tccaatgcct tggcggtggc gttgccgatc tcgatcgaca cgccgcgcgc
    33841 ggcggcctcg acttctttca ggtcggcggc cgcctgcctg ctcatgttgc ggatggcgcg
    33901 ggagatcgac tccgagcggc gcgcgatctc ctcggccggc agcgccttcc cggacttctg
    33961 ggcctcgtcc acccacttct tcaggccctc gcgcagctcc ttctcggtct tggagacgtc
    34021 atccatcgcg gactggtatt ccgccagtcc ctggttgtcg gaggcggccc ggtcggcctt
    34081 cttcatggcc tcctcgaacg ccttctgggc cttggctgcc tcgatggtgg cgttggcctg
    34141 gttgcgcgcg cgctcgccgg cctcgtccag aacccgctgc tgcgccttaa tgttgccgtt
    34201 ggccgcgtcc gtggagtcga tcagctgcct ctgggcggat tcaacctcgt ccatgctctc
    34261 ggccagcgtc agcatgtcgt tggcgctgtc ggcgagttga gggaacgcct tgatcaggtc
    34321 ggcaatgtct ttcttgacgt catcaagttt gaacccgccc ttctcgatct tggcgcggac
    34381 atccagaagc cggtcgatac ccggatcctt gccccggttg agtgcggcca agtccgtgtt
    34441 cttggcgttg gcgttgaaga cgaactcgga cagcccccaa gccatcccgc gggcgccctt
    34501 gttcaggccg gccttcttca ccacggcgtc gtaggttatc ttgcgcagct gctcccggat
    34561 gtcctgacgg gcacctgata tgtcgcgccg ggccgccagg ttcttcaccg ggtccttgac
    34621 gacgtcgatg ttgttgagag cggccaccag tgccgagacg tcattgccag cctcgatagc
    34681 ggccgtgccg atgccctgaa cgaccccctt cacggtctcc aagcggttct gggcctggac
    34741 gacctcctcg gcgttggtgc gggacgacca cgaccacagc gcggccccgg caatcagggc
    34801 gatccccggc aggccgccaa gcacgcccat cagcgacgag gccgcgccgc gcaaccacac
    34861 cagagagcgg ccggccgtcg tggccgccgc ggacatgcgc gtcatcccgc ccgcagcgcc
    34921 cgccgcagcg ttgcccgtgc ccgcgatagc gatgcccgtc gccgtgtcgc gcagggcgtc
    34981 cctgccgccg tccagaaccc gggagcccac ccggcccata gcctgggccg ctttggcgcc
    35041 gcccagaacg gccagcgcca ggacgacctt gtccaagtgg cgcgcaacca gcgcgatcga
    35101 agaggccagc ccctgggcca cgtcggccat ctgcgccaga tacttctggc ccgcgtcgga
    35161 ctcgaagaac tcgttcagtt ccttcacggt gtccttgacg ccgtccagga acccggcgtc
    35221 cgccaggtcg ttgcgggcgt cgaagatcgt gttcttgagc ttggccagtt gggcgttcag
    35281 ggtgtcggac gcgcgggcga tgtcgccagc gaacttcgtg cggacgtact cgccgtactt
    35341 gatgacggcc tcggcgccga actttccgcc ttcgaggtct ttggcaaaat cctgaagccg
    35401 atccagcccg tagccttggg cggcagcgaa atcaatatag gcgttgggca gcgcctccgc
    35461 gagctgaccc ttcagctcct cggacatcac ctggcccttg gacagcatct gcgtcagggc
    35521 gcgcatcgcg tcgcccatct tgtcgtcgct caggttatag acgcggccgg cggacagcac
    35581 gccctcccac agcgaccgca ggtccttctc tttgcggccc atcccgcgcg cggtgttggc
    35641 cagtttcccg taagagtccg cgacgcccgt gatggcgaag ccgtacttgt ccgccgatgc
    35701 ggccaggtaa tcgaagtccg ccgccgcctt ggccatgtcg ccctgaacgg acgccgatag
    35761 cgtgaagatc gtctgctctt tcaggcgggc ggcgtcgatg accgcgcgcg cttgggacac
    35821 ggtcgtcgcg tagatcgcgt atgcgctaat caggctctgg acgtagtgct tggcggagtt
    35881 gaagccggag gcgccgtcct ggacgctgcg gttcaggcgg ttctgggctg cggtagcgcg
    35941 gtctgccccg gccgccatgt ccccgtaggt cttgccagaa atggcgcggc ccgcctcggc
    36001 cgggatggcg cgcgcggtcg cccgggcgtc ccggatcgtg ccaacgcgac cggccagctc
    36061 gttggcccgg cccaaggcga cgccggcggc tatctcctgg ttgacggcct tggcgcggtc
    36121 ctgggtggcg tcccggatct cggcctcgcc gcgcttgatc gcggccacca gctgcttgtc
    36181 agccgctttc aggcccttga tctcggtctc ggccgccttc ttgcgatcat cagcgacctg
    36241 ctgggcgcca gccaggatct cgttgcgctg ccttatgcgc tcctccgcct cggcgcgggc
    36301 gcggtccagg tgaggcgact ccgcgtcgcg cgcggcggtc ttgtcagcga tgcgcgcgcg
    36361 gacggcgtcg cgggacgcct ctatctggcg cgcgttttcc tcggcctctg ccacctgacg
    36421 cgcccaagcc gcgcgctcag tggcggcgtc ctgcgcctgt ttggccacaa gagcctcacg
    36481 ctgcgcggtg gccttctcca aggccgcgga gaacttcttg tcgtcctcgc ccagcctctt
    36541 gatctcgcca gtcaggagct tgtgctcctt cttggcgccc gtcatccgca tcacctgctc
    36601 cataccggtg aagccgggcg cgccgtcctt gatgaactgg gcggcccgat cgcgggcctg
    36661 gaacttctcg actatctggc gccgtgccgc tgctcgggcg gtctcgatct ggtgctcggt
    36721 gtccttggcg tccgcgatgc gcttggccag attgtcgcgg gccttggtcg gcttcagcgc
    36781 gccgcctccg gccagcagag cctcccgctt cgcgatttcc tcggccaagg cagcggtcag
    36841 ctgctcctca tcggcgatca tcttcgcgat cgccgcttcc cggtcccctg ccgtcttggc
    36901 ggcagacctg gctatcgcgg cgtccgccgc gttctgttcc ttggccagat ccttggcggc
    36961 cttgatggcg gcctggctct tgtccaggaa cgcctcggcg gactcgcgct gcgcctggtt
    37021 gttcacccgc gcggcgcgcg cgtcagccat agacttggtg gattcggcga tcttgcggtc
    37081 agcccgcgcc acccgctcgg ccgccgcctc ccggtgcgcg atgatggcgt ccgtgctggt
    37141 cttgacgcgc ttctccatct ccgagaagct ggacttggcc aggttggcga agtcgcgcag
    37201 cgaaccctta tggccgtcca gggtggcgcc gaaatctacg atactctctt ccagatgctc
    37261 gatggacccg gagaccgtct tgagcttctg ggtggcgtcg tccctggcgg agacgcggat
    37321 gccgacctgc ttgaaatcac ccgccactcg tcatctcctg gatctgcttc gagaactgtt
    37381 tgccggcctc cttgtcgagc agggagccca cgcagagctg catgagaacg gactgcgctg
    37441 cgcgctcctg gtccaggcgc tcccggacga tgtccgcctc caagaacacg cgcccgatag
    37501 ggtatctgga cgcctcggag tggccgttcg ccaacagtag ggagacggcc ttgcgcagcc
    37561 cgagaaccca gcgcgccacc ggccggcccg gcggttctgg tttctttcct tttaggccgc
    37621 ggcctgattt tgggatcttg cgggccgcat cagttccagg atcccgaaaa gcttttccag
    37681 gccgccctcg gattccaggg tcatcctgat gatggtcccc agcgcctcca ttttcaggcc
    37741 cagcggcatc ttccggacgc cttggatggc gcggtcccag tcctcgccgg acgccagaca
    37801 gatcacgtcc gccaccagat ccgggaagtt ggtcagcgcg atctcgatga ccttggccgt
    37861 cgcgttcgcc gcgccgtccc cggtcgccag agccagcacc tgctccaggg cctcctcgtg
    37921 cttttgccag atcagcgaga cgtcgccgtc gttcagcgcg cggaccctgc ccacgacccc
    37981 gcccttggag tcccggatgt catggtagaa atactcgtag tcagcgaagg ccatcccgac
    38041 cgccccgtgt tatggttgtt gggacccgcc gcggcgcggc gggcccggca tcatcaggcg
    38101 cggagagcgt gcccgtcgcg atagatcgcg gcacgctcgg ccagcttctc cacggacacg
    38161 gagaacgaca gcgtctgcca gtcgtcgccc ttgagctcgt agtcgccgtt cggcgtgatc
    38221 tcgacgcagg gcgcgtagat cgtgaagttg tcgcccttcg ggttgtcgga cacgaaccgc
    38281 agggcgccgc gaacggcgct ggagccggag atcaccctct cgtaggtggc tgcctcgacg
    38341 ccgtagctca cggtcagggt gtcgcccacg gacacggcgc cgccttccag gaacttcacg
    38401 gtgccggtcg ccagatccac ctggtaatcg acctctgcct cgagcgcggt cgcgccgttg
    38461 gacacggtca cgccggagac gttctggagg ccggtcgggg tggcgtcgct cacgccgagc
    38521 gcgtagcgcc gttccagagc gcccaccgtg atggtctcgg tctggccggt ggcggacgcc
    38581 tgcgtgatcg tctccgggtt ctcgttcagg aagaacatcg cgacgttctc ggcgctgatg
    38641 tcgtccgtgg tgaactgcat ggcgaagtcg gccgacagca cgacggacgc gtccttgacg
    38701 cggatgccgg cgtccgagtt gtagtggtcc agcttctcga cggtggcggt gtacgacagg
    38761 ctcggggtgt tgccgatgta gcggaacccg gccgggttgg tcgtgccggg gcggaacggc
    38821 gagaagtaga gcttgcccct gcccagcgtg tagttgttgg tgtgtgccat ctttacctcg
    38881 ttgtctctgg ccgcgcggcc aggccggcca ctgatccgta gatacggccg gacaacgggt
    38941 tggaggggtc agtcctcgac gaagcggatg gacgcccgca ggctgaaaaa ggccacggtg
    39001 gacgacaggt ccacgttggc cggatagacc gtgccgccgc cgatctggat gcggtcaacc
    39061 gtcctgccca ggcccaggat gtcgctctcg ccctcgggca ggcgtccgtc cttcaagacg
    39121 ccgcggatcg cgtccatcac gcgatacatc agccgcgtgg ccgggtcggt cgggttgtcg
    39181 gagtcctcct cgtcgaaccc gatgatgacc agcggcaggt cgatgacgcg cgcccggccg
    39241 tcctggctct ggagcgggtc ctggttgcgc atctcgtagt cttccatgat cgtgatgaac
    39301 ggcacggtgt cgccgttgtt cggcccgaac cagtcccgac cccggaacac gcatccttcc
    39361 agaccggcgc gccgctcgat ctcgctcgtc agcgccttca ggacggtcag ccgggtgggt
    39421 tcgctcatct tcgcctcgtg gtatgcctcc ccatagatac gggcgatcac accagggcca
    39481 ggaactcctc ggccagccgg tcgcggacat catcagccag ctcgggccgg tgcgtcatga
    39541 acacctggtc aacggacgga ccatacagga agaccagatt gcgccacttg tagcgagcgg
    39601 ggccgacgcc ggggatctcg taatagcggt cctcgggtat cgccgcgccc acgttcccgt
    39661 tgcgcaactt catcaggaac gcgccgggca gagttttggt cacgccccgc aggacggaca
    39721 cggccaatcc cggcttcgtc tgcttcgaga agcgggccag ggacgacgcg cgggagcgcg
    39781 cgatgatgac cgcctcgtag ttgccgctgc tggcgcgcct gacccccagc ctccctgggg
    39841 accgcagata cgccggagta aagttgacct cggcgcccac gacctgacgc gcctcgtccc
    39901 tgccccatac cgcggtcgag ttgatagccc tgaccaggga cgggcccacg ttcttaatta
    39961 gattctggac ctgctccagg gatttcatcc cttggagggc gacgacgtac tcatccatca
    40021 atcgcgtccc agtcaggggc cggatacccc ttggatgcgg agttcgggat cgccgagagc
    40081 cggacgtcct ggtagccata tagatcggcg ggggatggct gcgtgatctt gtatgccttc
    40141 gacggcccca cgctgatgac ggacgccgtc gccagatcgg ggacgtcggc cgccctgaat
    40201 atggcccgcg gcgacgtggt ggtcaggctg aaattagcgt tgctgatgcg gtcagcggtg
    40261 cggtcctcgg cctcgtgaaa ccggcagaac acgacgcgcc aaggcgcgtt cccgtcagcc
    40321 gagaacatca ccgggatccg gaactgatcg tggacggcct cccggacccg cgcctctaaa
    40381 gacgcccgat cccgccagct catcacttgc cccgcgagcg cttgcccgta gcgggtgccg
    40441 gtactgccgt ttcatcggcc ttcccgttcg cggggatgtc ggccaccggc gcatcggcag
    40501 tggcggcgat ctcgggggac gggttgccga tggcggcgtt ctggacgccc tggtcaatcg
    40561 gggtagcccg ttcgacggcc ggcacggggg cggcaaagtc cacggcggga atcggctcgt
    40621 cagcggtcag cgcggcgatg tcctgggtcg tcagcggaac gccggacgcc aggatctgcc
    40681 tcgctcgctc gtcgctgatg gcctcggccg ccgcgccgga acgaaccagc gcctcggcct
    40741 gggccgcgtc atcaacgctg aaacgggcgc ccggcttgtg gaccacgaac ctgccctggt
    40801 gggcgcgctg gatcgtgtgg atagcaacca gatcggtcat cggggtctcc gcattttagg
    40861 gacgggcgcg gcgtcagccg cgcccgcaag tcatcacacg cccaggacag tcgccttcag
    40921 cgtccggttg ggagcgcccg ggatcatgat gggcgcggac tcgtgagcca cgacctccat
    40981 ctggggcgtg ccctcctgga tgtagttgcg gccaaagatc gggcgggccg catactgacc
    41041 tgccaggttc ttgatggcac cgaacgcctg gatcccgatg atgtcgtccg cgaacagcgc
    41101 gatctcgtta tcgcccagcg gcttgaaggt cgcgatggac ttgtcgttgc gctgatagcg
    41161 gaacgtctgg gagtactcgt acaggtccac cagcccgctg atcgagccca ccgggcgaac
    41221 ctcgccaggc tcggacagtc cgcgcgtgat gctcgtgccg tcagtgccga agcgggtgtc
    41281 catcaggtcc ttcagctcgc cgtcctgacg cgcctggcgc cggacgtgag ccgccacgtt
    41341 cttgcccaga agaccgaaag tcgggcggac gccgctagcg tcgtggacca tcgagagcat
    41401 cgcctccagg tcctccagca cggacacgcc cgtatcgccc caataggcgc cggccgtctt
    41461 cgtgatcgtc agggacggat cgcggccgaa gtccacggtg gacaccggga cgccgtcgga
    41521 ctcgatggtc agcctgccgc tgatcgcggc ctccgcggcc atcatctccc agcggttctc
    41581 gatcatcctg acgtgcttct cgatcgtcag gcgccgggcc tcgccgtggc gtttcatcag
    41641 gtcgccttcc agcacatagg ccgcgcggtt ctcggccggg tcgaacaggc cggccggctc
    41701 gaccggggtc tggagcctga cataggacgg cgtcagggtc agcgtgcgcg tcccctccag
    41761 gcggaccggc acgcccggca ggtgcgggct gacgatcggc gcggccagat cagtctcgac
    41821 cgggatgtgg tccaggtgga ccacgtcgaa ctgcgactgg tggaagttcg tgaacagctt
    41881 cgaggtgaac agccgagtcc gaggcttgac gtgccggatg acggcatgga cctcgttgat
    41941 gttcagggtg cggatttcca ttgccattcc gtattctccg gttcttgccg tcaaagcgac
    42001 gctttgacga tgatgttggt gggggccgga gcaccgcgga acgcggcggc cttctcggcg
    42061 gcggtgtcat acgacgcgtc ccattcgatc gcgtcagggt tcagcacccc ggcccggaga
    42121 accgagacgg tgcgcgcggt ggcgccggcg ctgacatcga acatcgccac gccgatggcg
    42181 ggcgtgcccg cggtggcggg aacgacgagg ccggacccgt caagcgcgac gggcgccaga
    42241 tacccgatgg cctcgccagc ggcggcctcc aggttctcgt aggccaccgc gatctcgtcg
    42301 ccgttgatca ggcgcggccg gaacgaggtg gccgaattgg tgatggtggg aatgcccgga
    42361 acgaatgcca tctatcggcc tccttactgg ttggtcttgc cgaagcccgc cagcacagca
    42421 gccagcacgc cgtcgtcttc ggtgtcgttg cccgcgccgg cacccacttc ggggttggcg
    42481 gtggcgctca tggcggccgc gaacgcgttg gtggcggggg ccggggccgg ggccgcagcg
    42541 accggagcgg cggccagaac ggccttggcc tggtcggcgg tcaggtcagt gctgaaagcc
    42601 agcaccttcg cttgggcctc gcggccctgg gcctcgtccg cgcccaggat cgcctgaacg
    42661 cgagccatcg cggcggcggt ggcctgggcg gcgatggccg cggtgtccat ggcgggctgt
    42721 tcggcggtcg ccggggccgc tgcctgggcc tgggtctgcg cttcggcggt ggcctgcgcg
    42781 gtcttcgtgt tggtgtcggt catcgccgcc ttgtcccttg ttgcttccgt ccgggccggt
    42841 tcgccgaagg ccagatccat cacctgggcc ctcgtgctga ctgcgtccgc caacccgatg
    42901 cggaccgcct ctcttgcggg gaacacggcc gcttgggtgt tgcggatgtc gtccccgttc
    42961 atctcgcggc cgcgcgccac ggcggatatg aactccgcgt agacggcgtt gacgcgcttc
    43021 tggaaatgcg ccttcgcctc ggcctccagc ggtagatacg gctggccgtc cggcttgcgc
    43081 tcgccgccga atatcggcgt gatcttgacg ccctcggcgc gcaggcgctc ggacgtgtcc
    43141 cggtgcgccc agatgacgcc gatggagccg acctcgccgg tgctgttgac gtggacctgg
    43201 gtcgcttggg acgccagcca gtaggccgcc gaggctgcgg tgtccgccgc gtaagcgaag
    43261 actggcttgg tctgggcagc ctccgcgatc gccgccgcgc attcggcgca gccgggcacg
    43321 acgccgccgg gcgagtcgat gtccagaacg atggcgcgga cgccggcgtc cttggtggcg
    43381 cgctgaacgg cgcgggtgat gtattcgtat cccgtcgcgt actcgcccat ctgcagcggg
    43441 aacttgtcca gcagcgcccc gtagaccggg atcaccagaa cgccgtcatc cccgcgccga
    43501 accacatcat agggcctggc ataggacatg cggtcccaga acgggtctcc ggtctccggg
    43561 tattcgcgcc cgtaggccgc catctccgac gcgctgattt cacgcccgaa ggcggacgag
    43621 aaccactcca ggtgctcgga cgcgaccgcc agcatggcgc cgtcaggggc gccaccggct
    43681 cggatcttga tcttctggtc gctaatacgc gcctggtcgc tcatctgcgc ctcgtcattg
    43741 ttcgggccgt agatacggcc ggcgactggc atcacgcggg agatcgacca ggctgaaaaa
    43801 gcgaaagccg cccgaaggcg gctttctgga tccaaaggcg atggcttact tcttgctacc
    43861 cttcgggaac acgaccccgt tcttgatctc gcgcgcccgc tgtttggcga cctcgcgcca
    43921 atcgtcgccc atccgcgcgg cctcggcctc catcgtggtc aggcccatcg ccagcctgcg
    43981 ctctgcggcc ttggcggcct tgtcctcgtc caccaccccg cgcgccgcgc cgatccagct
    44041 gcagcgggcc agcccattca ggttctggcc ctcatacagc cagcccggcc gcttcgctat
    44101 ggcgggcagg gacgtgatca tcccggcgtt cacgacctct tcgagccagt tcttgaagat
    44161 ggcggtggct accttgtccg gcgtcgcccg cttgaccgac atcatcgtct gcgcggtctg
    44221 cgacatcgcg gccatggcgc cggaatacga caccttcgtc aggtcccgag ccatctcctc
    44281 ataggagacc cccagagcgg ccgcgatctt ccggatcagg gagttctcga actccgtgcc
    44341 cagtgtgccg tcgcccatct tctgtatgtt cagcttcgtg cccgggaaca ggtgcgggac
    44401 catcgcgccg tccaggcgtg ccacgttccc gctcttcccg taagccaggg ccgcgttcag
    44461 gtaagcggcc gtgtatccct gaatctcggc ggccatctgg tcggggttcg ttgccacggt
    44521 gtccatcccc agcgcctgat aggcctccag cggcccccgg tcggactcga tcgtggccgc
    44581 gaacatcgcc tggacaaccg cattttgtag cgccacgtcc tggaaccggc gcgtcatcct
    44641 catctcgcgc agggcggcta ccatcttcgc cacgcccctg gattggtcgg gccgggtctg
    44701 gtcgaagacg tggagcacca tgcggcggcc ccacggcttg cgcgccggga cacgcttcca
    44761 ggccgtctct gcgtccgcca cccagtaatc ggacgggtgc cgggtctgga tgtgataagc
    44821 gacgggccgg ccgcggatat ccttctcgac gcccccgctc aaccagggag tgtccatagt
    44881 gccgttcggg ttagacagcc ggtcggcgtc gaccagctgc agcgcggtct tgaacggctg
    44941 gtcgtcaagc cactcgaaag tggccaggaa ctcgcccgtg atgaccgcgg cgcccgtagc
    45001 gatccggacg atgtccgtca ggttcaactt cccggacgcg tccacatagc agtcgtccga
    45061 gtgcgcgtag acgtcgaaca gcgcctcgat ctcgcgctgg acctcatcca ccgcgtcctc
    45121 gtcgaagccc agcagatcac cgtttggctt cgagttcagg acgaacttcg tgcccacgac
    45181 cccgttcttg gtgatctcga ccccgttaga gaccagcgga tcgttctggc tgatgctgcg
    45241 gccgcgcgcg tccaggattc ccttgctggg cagtatctcg gcgtcggcgg acatcagcgg
    45301 cggcgcccag gtggccatct cccgcgagat gcggtcagcg ccgtcgaacg cgccgcccgc
    45361 caccgcggcc gggaccatct ggacggccga ggcgtccatc ttcgtgccgc ccatcagcga
    45421 ccggattcgg ctcatcacgc tcatcgggtc accagacgaa ccggaggggg cccaccgggc
    45481 ggccggtgcc ggacgcggta gcgagttgtg cttcgagctc ccgaatatag gcgcgcaggt
    45541 cggcgctgcg ggcgctgatg tactccacgc gcgccccgtt ctggtcaacg atcacgcgcg
    45601 ccgcgttgcc ggtaattagc gcgtcatacg cgtccctggc cttctcgagc cgccttagaa
    45661 tcgtcgcctt gtccatccgg cccgtccgta attggggtat tccgcccgta gatacggccc
    45721 ggccgcctca ccgggagaag gccgccccca gctcttccag agacagcagg cggcccgccg
    45781 tgggtttggg cgccggcgcg ccgtcaggcc ggatcggcga cacgaacggg ttatcggccg
    45841 ccggcttggc gtatgacggg acgggcccgc tttcccagtt cacccggtca gcgcgcatca
    45901 gttcggatcg gttgagggcg acggcatagc agaccaggtc ccaggcctcg ttgcgcccgt
    45961 tgcgtccggt gttaacccag ccctcgccgt gcttttgctc ggagatcagt tccctgaacc
    46021 aagcgtcttt ggcccacccc ggcaggtgga cgaacccggg gccgtcaacc acgcggtcca
    46081 ggttgctgct gacgatgtcc tttatcttgt tggacgagat catcaggatg gggatatcgc
    46141 cgcgcgccga ggtgcgccgg ttcttgcgct tcgtgccgtc cggataggcg atggccgtca
    46201 gctctttcag gttagggtcg cccttcagca aatagacgcg gctgcgcgtc agggccgagc
    46261 cggccaggcc gcgccaccac gcgtaggcgt tgtccgtcgt cgcgtccgag cccgcgctat
    46321 ctacgccgaa cagcgccggc accatcacgc ccgacccgtc cgcgagcggg tatttcagcg
    46381 acagcagcgc ctcggtcagc ttctcccagt cctccgggta ggtgccgggc cgaacccagg
    46441 ctttctcgcc cggcgtcctg gggttgtcgt ggtccctgtc ggagaacttg acggcgcgcc
    46501 ggtctatgac ccacatccgg ccttcggggc cgaacgcctg cgtctggatc tcccacctga
    46561 acttctggga gtcgacggtc gtaagcagat acagggcgcc cggcggcacg accgcttgcg
    46621 ggtagtcctc tgcgcgctcc ttgacctctt ccagttcgcg gccggccgag gaggacggcg
    46681 ggatccacgg cagggcaagg tccgtgttca gcgccgtctt ccacttcccc tcatcaccgt
    46741 tcttcgcctc gtcttcgccg atcagcaggt tctcgatcat ctcctgccaa gtatgctggg
    46801 ccgcggcggg cccgaacagc cagtaggacc gatagtcgtt gccgccgccg gtcggcgggt
    46861 tggccatctc tccggccaga acgccgtctc cgctgatagt catcccgtcc ggaacccacc
    46921 gaccgcccag gttgagatca tacttgcccg gcgctcccgt ttccgggtcc ccgtcgtgcg
    46981 agtaggcggt cttacagtgg gggcacacca tacgcgccgc ggcggcgcgc tccttgatcg
    47041 tcccttcctc cggatactcg aagtatcgcg ggtgagcggc gaaccactcc cggcaggtcg
    47101 cgttgaaaca gcgccagtac caccacctcc ggtccccctc attatacaag gagaatatcc
    47161 cgggatacgg cggcgcctga tgtggcgttt ccggttcgaa cctgatggga tggtccggcg
    47221 tcagggacgg ggatgattca acgaatatct tcttgcggcg gccgaacagt ttggcgcggg
    47281 ccgcggcttg gctgtaaacc gacccctccc cgtccaggtc cttgtcgttc cggtcatagt
    47341 ccggcaggca cacgatgccg cggtccacgc cagccaggtt cttcgccgaa ggccagacta
    47401 tcgaccagat gacgccgttc ctgaaccgtt tcatggtcat cgagttcgtc gtgcggcccg
    47461 gcctgatctt atcctcgagc caagagttct gctccagtgc ccgggcgaag tcgcccttcg
    47521 cgaaagtgat agcgctctgc cgtgaggtct ggacgatcat gacgtccatc gggttcgtct
    47581 ctaccgagtg cgccagaacc ggaaacagga tctgtgtctt gccggagcgc gaaggagcga
    47641 cgagccggac gccctggcaa tcagggtcag agaacgcgtc caggatctcg cgctgatacg
    47701 gggcgatgtc cagagagaag cgctgaaggc cgctcgtcat cgggctgcta atcaggaatc
    47761 gcttctccgc gaactccgac accgagacgc gctccggcgg ccgcagcccc gacaacggct
    47821 cctggactac atcggccagg gtccacgccg gcggcagcgc gttgaatgcg tcattcaggt
    47881 cggtcatctt cgcccttgtg gtcggcctgt gccgcctcgt tgtgaacgtc ggcctcggct
    47941 tcggcctgct cctccatcag cgcgtattcg gcccacacgg actgcccgtt cagcgccctg
    48001 accgccttgg tggccttgtc ctcgacggcc atcaggagat cgtccagaac ccgctggaga
    48061 gggatcccgg cgcgctgcgt cttcggtatc tggtcgttca gggccaggac gccgtcccgg
    48121 aaaactttga cgacctcgtc cagcgcgttc tggaagtcgg tggccctgaa caggtcgttc
    48181 accgcgcgcc tgaactccac gcgcttcttc tggccgtccc agaagatcgc ctgcgtcagt
    48241 agcgggagct cgtccggttt catgttggcc agcgccgccg ccgtcaagcg gccgccgggc
    48301 gcgggctggg atgcgaacac ccgctccgcc gcctgcgcga agttgtaagc cagagaaccg
    48361 tcatcggtgg ccaccggcgc cagcccttgg agacgcttct cgatcgtctt gcggtccttg
    48421 gaaagcactt tcgccaggaa cgatatgctg accggtttca ggaattcttg ggcggtcagc
    48481 tcctcgtcct tgcgcgggcg cccgcgccgg cccatcgccg gccttatgcc gctctggcct
    48541 gcggccgtgc ttccgcttgc tggttgatcc atcccaccac ctcgtgctcc agccacaggc
    48601 tgctccggca ggtgggacgg atcggggccg gaaaccggcc gtccgcaaca tagcgccaca
    48661 cggtccgctc gctgaacgag gtgatctcgc acacttcgct aatgcggatg agacgcgggc
    48721 gcccgttagt catcgtgcct actcgtgcca gaacaagcca tttcaggccg ttagatacgg
    48781 cccgccgggg cgggccgccg tggtggcgtt cggccgtcag gccgccgcgg ccttcgcggc
    48841 ccgcttccgg cgggcatact ccagcatggc cagaaaatag gcgtaggccc tggtttgagt
    48901 ggacaggccg ccaatgaaca cgcggacgcg gtcatcaccg gcgccgacgc tgaaaacgcc
    48961 atcgtccccg ccccattcca gctcgccgaa ctcatcaacg gcggcgatgg tcgcgatgtc
    49021 atacacgagc cgggagacgg cggcggcgca gtagtcatcg tcctctttca ggtgaaacac
    49081 gccgtgagcg tcaacgtagt agcgcggcgc gggcaggctc atcgggcagt gggtcattct
    49141 ctctctcctt tggctcaact tggcacacga tgacacataa acacacacgg ttcaatggcg
    49201 gaaatgagcg tgggtgagcg atttttcttg tgagcgtcca cgcgatcagg ttagaacgac
    49261 cacaacgacg ccgattcgct caaacatgag gaaccagatg gacgctgaaa acatcaccgt
    49321 tatggtggtc tccgccgccg acggtaagcc gctcgacaag ccgtccgtgt tcgcctaccg
    49381 gcgcgccagc ctggacgagt tcgctactca gacgtggccc ctccggttcc tgggcgagaa
    49441 cccgcaatac gagatcatgt cgtatgcgga gttcctggcg ggcgcggcgc ccgacccggc
    49501 agtgctgtat ggggacgtca gtcccgggtg gaacgagtgc ctggacgacc ccgagtgggg
    49561 ttgggatccg gatcggctga acgccgtggt gttcgggccc gggttctcgg acgatgagcg
    49621 ctacgaggcc gcgcggctgg tcgtgaacga cgacgacttc ggcggcggcc tctcgatggc
    49681 tcgggtgaag tggctgtatg acgcctaccc gctgcgctcg ggcgccgtgg ccgtccgggt
    49741 gtccggcccc gaaggcgagc cgctggtcaa gcgctatgac agcgtggacg cgttctttca
    49801 ggaatgcgga gacggatgcc gtggcgacga cctcgggccg ctgaacgccg accatgaaga
    49861 agcggagtgg ttcgcggccc acatcgagaa cgaaggccgc gactggcccg aggacgctta
    49921 cccgccgttg ggggacggcc ctgaccagga ggaagacgat gaacctgaac gcccgtgata
    49981 tccccctgcc ctatacgggg agaacctatt ctatcaccga tgaccagtgg atcgggggcc
    50041 cggcgctgcg gtcgttcgac cggatcacag acgactgggc gcttgacgcg cgccagcggg
    50101 cgactgtgct gggcgttgac gggctggacc tgatcgagtg gacggcccag gcgtggaacg
    50161 gtgagttccc gaggttgcca gaggtcgccc aggtggccct aacgaacgtt ctggtgcttc
    50221 ggcgggagct gacggcgcgg ttcggccctg aaggccaagc ggagtggctg cgggcgccgt
    50281 atgatgacgc gctgttccag tggccgcgcc atccgtggta tcagccggac atcccggccc
    50341 aggccacgcc cttggagacc atgctgttag atgagccggg cggcgtccgt tgggttcggg
    50401 agatctttca tccccgcgag ccgctcggcg cctatgcgtg tcctgatttg gagatgctgt
    50461 tcagcgagaa gcacgactgg ctgcctgctc ttggccagga cctgcgcgtc gccggccccg
    50521 ctctccggtc gtatcatcgg gtaatcaggg actggggcct gaacactgga aactaccacg
    50581 ataaccgcat tctggcggcc cgcgccggct ttctggtgag ggtgaaccgt gccgaactga
    50641 cgaagatctc gcatatcctg gccctgcgta aggagttgac cgagctgctt ggaccgtctg
    50701 tcgatcagcg cgcgtggatc cgcgagcggc agccgtgtat ttttgacgcc caggagacgc
    50761 cgctttggct catcaatatg ctcggggtga actttatgcg cgtccacgtc aggaaggcgt
    50821 tgggcgttcc cacccaagat cctccgttca tgcctgggcc ggactacgag ctgctggccg
    50881 acgaggatgc cgactggctg aaaccgcact acggctgaac gccagacgat caaatgacca
    50941 tcaaaaagga ttgggcagcc ggatcagccg cttgcggcca ccggcggccg tctccgcacg
    51001 aactgatcaa gaaaaaaccg gccgcctcgg cggccggtta tcgcggtgag gagtagaagc
    51061 ggatccttag ctctgtgggt tggggtcccg gcatcacccg tcctcctcgg cactcaccgt
    51121 cttcgcgccc gccctgctgg gggccggttt actgacggcc gtccacccag aagctctttg
    51181 cgcccgcgac atcacctata tacggcccac ccccgaagat caggagtctc cgatgaaccg
    51241 ccaggccctg cgcaacgggc acgccgcggc tctgcggcgg atcagcggag gcggcgccca
    51301 cggccgatcc gcgaaggcga cgcgccgcgc cgccaagatg gatctccaag gccgccgcgc
    51361 ggccgctgat tggtgaacga aaatggccga ttatccatac caccaaggat tgtcggccgt
    51421 ttttcctggg gacaaagatt tggctctgtc cagactttgt ccaccccgtg tccaccctct
    51481 gtccgtggtt aagtccttga tattgctcta taatcacaca aattggacag ataattaggg
    51541 tatataaact ataattctcc gagaggttgt ggtggtgtat ggtacgtacg ggtttagaaa
    51601 ccggcgaatt tctgtccaat ctgtccactt tggaaaaatg tccttgccgg gttggtgata
    51661 tttggcgaat ctggacggac agaaccggga caaagtctgg acggcagaaa aagcctgtcc
    51721 ccaggggatt cggacacttt tccttccagg cctgtgtttt catcgccacc ccatcatcat
    51781 agcggcggga tcgcgggcag gtttcgcctg atgtggtgag gtcgctctcc ctttgggtgt
    51841 gcgtcccgga tgtctgcagg cgtggctcta ttcttctgcc ggcgcccgtt ctctacctac
    51901 acgaactata ctttgtgtag gtgttcacgg catcacggcg ctgccagcgc ccggtatctg
    51961 tccagcaggt ccgaccacgc tgccatcatc acccggcgct cgtccatcag cgtggcccgg
    52021 ttatatgccg cctcgacctt gtccttcttc tcgtgcgcca tctgcgcctc gatggccgcg
    52081 cggctgaacc cgcgcgtggc agagggcatc tcgttcaggc gcgtggacgc ggttgtccgg
    52141 aagccgtgga aggtcgcttc gccctgggga taccccagac gccgcaacgc cgagttcagg
    52201 gtgttcgacg aaagcgagcg gcccttgttg gacggggacg ggaacaggtg ttcgttgcgc
    52261 cccgaaaggg cgtgtagccc gtccagcagg tccatcactt gggccgagag cggcaccagg
    52321 tgcggtcgcc tcatcttcat cgcctcggct gggatgcgga tcaccttgtc gtcgcggtcc
    52381 acccacgccc accgcagcgc ccggatctcc ccgtcccgca ggaagacgtg cggcgcgatc
    52441 cgcagcgcgt agcgggtcgc cagatccccc tgatagccgt cgatcgaccg cagcatctcg
    52501 ccgatgcgcg ccggctccac aacggcagca tagtgtttgt tttccgggcg tagggacact
    52561 gtccggatca tgggcccggg gtccatgacg ggggcgccgt gggcgccggc gaacctgaaa
    52621 acgctgctga ttaggctgat ggctcgggtt gacttgtgga gcctcccggt cttctcgatg
    52681 tccctgacgg cggcgatgat gtccgccacg gtcaggtcgg tgatgggcga cccgccgatc
    52741 tggcgccgca gggcgccgcg cagccaggtg gccttctcca aggtcttcgc ggccgcgccg
    52801 ccgcgccgcc tgaattcgat gtaatcgccc gcgtagtcgt cgaacgtccg gccggcgccg
    52861 ccgcgcccgc gccggatcgc cttcacgacc gcgccggggt ccgtgccgtt ggccagatgc
    52921 tgtttggcct cttcccgctt cgcgcgcgcc tgaaccaagg acacggccgg gaacgccccg
    52981 aacgacagcg tcttctggcg ccccgcgtag cggtagttca ttttccagag cttggacccg
    53041 gaggtcgtgg cctcgataaa tagaccgccg ccgtcagatt cgcggcgcgg gcggccttgg
    53101 tctgccgtta gtgctttgat gcgggtcagg gtgagcggca taccaacagc atagcacaat
    53161 accaacgctt agaccaacga tttgatggca ctaactggca cgacctgaca ccacatcgcg
    53221 cagcaggggc aggttttgtt ggggtatcct tggggagtgg cgcataccgg cgcgtattgg
    53281 cacggtagtt tggtgcccgg aggcggattc gaac
//
