# Supplementary material for: Characterization of the virome of Paracoccus spp. (Alphaproteobacteria) by combined in silico and in vivo approaches
Source: Sci Rep. 2019 May 27;9:7899. doi: 10.1038/s41598-019-44460-4 (PMC6536676; doi:10.1038/s41598-019-44460-4)
Supplement: Supplementary file 2 — Supplementary Dataset 1 [file 41598_2019_44460_MOESM2_ESM.zip › vB_PsaS_PD23.gbk]

LOCUS       NZ_JRKQ01000003        81103 bp    DNA              UNK 01-JAN-1980
DEFINITION  Paracoccus sanguinis strain 5503 Contig_3, whole genome shotgun
            sequence.
ACCESSION   NZ_JRKQ01000003
VERSION     NZ_JRKQ01000003.1
KEYWORDS    .
SOURCE      .
  ORGANISM  .
            .
FEATURES             Location/Qualifiers
     repeat_region   1..379
                     /note="354/411, 4 gaps"
     gene            39..242
                     /locus_tag="pd23_p01"
     CDS             39..242
                     /note="hypothetical protein"
                     /product="hypothetical protein"
                     /locus_tag="pd23_p01"
     gene            239..694
                     /locus_tag="pd23_p02"
                     /locus_tag="IX56_RS01150"
     CDS             239..694
                     /note="hypothetical protein"
                     /product="hypothetical protein"
                     /locus_tag="pd23_p02"
                     /locus_tag="IX56_RS01150"
                     /protein_id="WP_036706614.1"
     gene            694..1581
                     /locus_tag="pd23_p03"
                     /locus_tag="IX56_RS01155"
     CDS             694..1581
                     /note="Protein of unknown function (DUF2924) based on
                     pfam11149"
                     /product="hypothetical protein"
                     /locus_tag="pd23_p03"
                     /locus_tag="IX56_RS01155"
                     /protein_id="WP_036706739.1"
     gene            1571..2917
                     /locus_tag="pd23_p04"
                     /locus_tag="IX56_RS01160"
     CDS             1571..2917
                     /note="Site-specific DNA recombinase related to the DNA
                     invertase Pin based on COG1961, Resolvase, N terminal
                     domain based on smart00857 and pfam00239"
                     /COG="COG1961"
                     /product="phage serine integrase"
                     /locus_tag="pd23_p04"
                     /locus_tag="IX56_RS01160"
                     /protein_id="WP_052174752.1"
     gene            2914..3300
                     /locus_tag="pd23_p05"
                     /locus_tag="IX56_RS01165"
     CDS             2914..3300
                     /note="hypothetical protein"
                     /product="hypothetical protein"
                     /locus_tag="pd23_p05"
                     /locus_tag="IX56_RS01165"
                     /protein_id="WP_036706617.1"
     gene            3383..3976
                     /locus_tag="pd23_p06"
                     /locus_tag="IX56_RS01170"
     CDS             3383..3976
                     /note="Restriction endonuclease S subunit bsaed on COG0732
                     (e-4) and Type I restriction modification DNA specificity
                     domain bsaed on pfam01420"
                     /product="type I restriction-modification system
                     restriction endonuclease subunit S"
                     /locus_tag="pd23_p06"
                     /locus_tag="IX56_RS01170"
                     /protein_id="WP_036706619.1"
     gene            3973..5490
                     /locus_tag="pd23_p07"
                     /locus_tag="IX56_RS01175"
     CDS             3973..5490
                     /note="Type I restriction-modification system, DNA
                     methylase subunit based on COG0286 (e-142) and N-6 DNA
                     Methylase based on pgam02384"
                     /COG="COG0286"
                     /product="type I restriction-modification system
                     restriction DNA methylase subunit M"
                     /locus_tag="pd23_p07"
                     /locus_tag="IX56_RS01175"
                     /protein_id="WP_036706622.1"
     gene            5483..6598
                     /locus_tag="pd23_p08"
                     /locus_tag="IX56_RS01180"
     CDS             5483..6598
                     /note="Restriction endonuclease S subunit bsaed on COG0732
                     (e-16) and Type I restriction modification DNA specificity
                     domain bsaed on pfam01420"
                     /product="type I restriction-modification system
                     restriction endonuclease subunit S"
                     /locus_tag="pd23_p08"
                     /locus_tag="IX56_RS01180"
                     /protein_id="WP_081962464"
     gene            6595..7296
                     /locus_tag="pd23_p09"
                     /locus_tag="IX56_RS01185"
     CDS             6595..7296
                     /note="Protein of unknown function (DUF3800) based on
                     pfam12686"
                     /product="hypothetical protein"
                     /locus_tag="pd23_p09"
                     /locus_tag="IX56_RS01185"
                     /protein_id="WP_036706746.1"
     gene            7290..7751
                     /locus_tag="pd23_p10"
                     /locus_tag="IX56_RS01190"
     CDS             7290..7751
                     /note="hypothetical protein"
                     /product="hypothetical protein"
                     /locus_tag="pd23_p10"
                     /locus_tag="IX56_RS01190"
                     /protein_id="WP_036706624.1"
     gene            7926..11141
                     /locus_tag="pd23_p11"
                     /locus_tag="IX56_RS01195"
     CDS             7926..11141
                     /note="Type I site-specific restriction-modification
                     system, R (restriction) subunit and related helicases ...
                     based on COG0610 (e-132)"
                     /COG="COG0610"
                     /product="type I restriction-modification system
                     restriction endonuclease subunit R"
                     /locus_tag="pd23_p11"
                     /locus_tag="IX56_RS01195"
                     /protein_id="WP_036706627.1"
     gene            11138..11854
                     /locus_tag="pd23_p12"
                     /locus_tag="IX56_RS01200"
     CDS             11138..11854
                     /note="Predicted metal-dependent hydrolase based on
                     COG1451 (e-36), Peptidase M48 YhfN-like, a novel
                     minigluzincinbased on cd07344"
                     /product="predicted metal-dependent hydrolase"
                     /locus_tag="pd23_p12"
                     /locus_tag="IX56_RS01200"
                     /protein_id="WP_036706630.1"
     gene            12247..12858
                     /locus_tag="pd23_p13"
                     /locus_tag="IX56_RS01205"
     CDS             12247..12858
                     /note="DNA-binding transcriptional regulator, AcrR family
                     based on COG1309, bacterial regulatory proteins, tetR
                     family based on pfam00440"
                     /product="AcrR family transcriptional regulator"
                     /locus_tag="pd23_p13"
                     /locus_tag="IX56_RS01205"
                     /protein_id="WP_052174753.1"
     gene            12975..13628
                     /locus_tag="pd23_p14"
                     /locus_tag="IX56_RS01210"
     CDS             12975..13628
                     /note="Sap, sulfolipid-1-addressing protein; SAP is a
                     transmembrane transport protein with six ... based on
                     pfam11139 (e-11)"
                     /product="transmembrane transport protein"
                     /locus_tag="pd23_p14"
                     /locus_tag="IX56_RS01210"
                     /protein_id="WP_036706631.1"
     gene            13633..14688
                     /locus_tag="pd23_p15"
                     /locus_tag="IX56_RS01215"
     CDS             13633..14688
                     /note="Multidrug efflux pump subunit AcrA based on COG0845
                     (e-19) and RND family efflux transporter, MFP subunit
                     based on TIGR01730"
                     /COG="COG0845"
                     /product="multidrug efflux pump subunit AcrA"
                     /locus_tag="pd23_p15"
                     /locus_tag="IX56_RS01215"
                     /protein_id="WP_052174754.1"
     gene            14693..17749
                     /locus_tag="pd23_p16"
                     /locus_tag="IX56_RS01220"
     CDS             14693..17749
                     /note="Multidrug efflux pump subunit AcrB based on
                     COG0841, AcrB/AcrD/AcrF family based on pfam00873"
                     /product="multidrug transporter protein AcrB"
                     /COG="COG0841"
                     /locus_tag="pd23_p16"
                     /locus_tag="IX56_RS01220"
                     /protein_id="WP_036706633.1"
     gene            complement(17908..19830)
                     /locus_tag="pd23_p17"
                     /locus_tag="IX56_RS01225"
     CDS             complement(17908..19830)
                     /note="Protein of unknown function (DUF2793) based on
                     pfam10983"
                     /product="putative phage tail protein"
                     /locus_tag="pd23_p17"
                     /locus_tag="IX56_RS01225"
                     /protein_id="WP_036706635.1"
     gene            complement(19842..23807)
                     /locus_tag="pd23_p18"
                     /locus_tag="IX56_RS01230"
     CDS             complement(19842..23807)
                     /note="GTA TIM-barrel-like domain based on pfam13547 (0.0)
                     and putative phage tail protein based on pfam13550"
                     /product="phage tail protein"
                     /locus_tag="pd23_p18"
                     /locus_tag="IX56_RS01230"
                     /protein_id="WP_036706636.1"
     gene            complement(23818..24288)
                     /locus_tag="pd23_p19"
                     /locus_tag="IX56_RS01235"
     CDS             complement(23818..24288)
                     /note="Cell wall-associated hydrolase, NlpC family based
                     on COG0791 (e-15), putative phage cell wall peptidase,
                     NlpC/P60 family; based on TIGR02219 (e-46)"
                     /COG="COG0791"
                     /product="phage cell wall peptidase, NlpC/P60 family"
                     /locus_tag="pd23_p19"
                     /locus_tag="IX56_RS01235"
                     /protein_id="WP_036706638.1"
     gene            complement(24285..25169)
                     /locus_tag="pd23_p20"
                     /locus_tag="IX56_RS01240"
     CDS             complement(24285..25169)
                     /note="Uncharacterized protein based on COG5449 amd phage
                     conserved protein based on pfam09356 and TIGR02218"
                     /product="putative phage tail protein"
                     /locus_tag="pd23_p20"
                     /locus_tag="IX56_RS01240"
                     /protein_id="WP_036706639.1"
     gene            complement(25166..25366)
                     /locus_tag="pd23_p21"
                     /locus_tag="IX56_RS01245"
     CDS             complement(25166..25366)
                     /note="hypothetical protein"
                     /product="hypothetical protein"
                     /locus_tag="pd23_p21"
                     /locus_tag="IX56_RS01245"
                     /protein_id="WP_036706642.1"
     gene            complement(25296..25526)
                     /locus_tag="pd23_p22"
     CDS             complement(25296..25526)
                     /note="hypothetical protein"
                     /product="hypothetical protein"
                     /locus_tag="pd23_p22"
     gene            complement(25613..25843)
                     /locus_tag="pd23_p23"
                     /locus_tag="IX56_RS01250"
     CDS             complement(25613..25843)
                     /note="hypothetical protein"
                     /product="hypothetical protein"
                     /locus_tag="pd23_p23"
                     /locus_tag="IX56_RS01250"
                     /protein_id="WP_036706645.1"
     gene            complement(25847..26515)
                     /locus_tag="pd23_p24"
                     /locus_tag="IX56_RS01255"
     CDS             complement(25847..26515)
                     /note="Phage-related lysozyme (muramidase), GH24 family
                     based on COG3772, Endolysins and autolysins are found in
                     viruses and bacteria, respectively based on cd00737"
                     /COG="COG3772"
                     /product="phage lysozyme"
                     /locus_tag="pd23_p24"
                     /locus_tag="IX56_RS01255"
                     /protein_id="WP_036706647.1"
     gene            complement(26520..26651)
                     /locus_tag="pd23_p25"
     CDS             complement(26520..26651)
                     /note="hypothetical protein"
                     /product="hypothetical protein"
                     /locus_tag="pd23_p25"
     gene            complement(26644..26994)
                     /locus_tag="pd23_p26"
                     /locus_tag="IX56_RS01260"
     CDS             complement(26644..26994)
                     /note="hypothetical protein; p-hydroxycinnamoyl CoA
                     hydratase/lyase based on PRK09120 (e-3)"
                     /product="hypothetical protein"
                     /locus_tag="pd23_p26"
                     /locus_tag="IX56_RS01260"
                     /protein_id="WP_036706649.1"
     gene            complement(26991..27617)
                     /locus_tag="pd23_p27"
                     /locus_tag="IX56_RS01265"
     CDS             complement(26991..27617)
                     /note="Uncharacterized protein based on COG5448,Conserved
                     hypothetical protein 2217 (DUF2460) based on pfam09343,
                     originally annotated as glycoside hydrolase family 24"
                     /product="hypothetical protein"
                     /locus_tag="pd23_p27"
                     /locus_tag="IX56_RS01265"
                     /protein_id="WP_036706650.1"
     gene            complement(27617..30034)
                     /locus_tag="pd23_p28"
                     /locus_tag="IX56_RS01270"
     CDS             complement(27617..30034)
                     /note="Phage-related minor tail protein based on COG5281
                     and Lambda phage tail tape-measure protein
                     (Tape_meas_lam_C) based on pfam09718"
                     /COG="COG5281"
                     /product="phage minor tail protein"
                     /locus_tag="pd23_p28"
                     /locus_tag="IX56_RS01270"
                     /protein_id="WP_036706652.1"
     gene            complement(30027..30257)
                     /locus_tag="pd23_p29"
     CDS             complement(30027..30257)
                     /note="hypothetical protein"
                     /product="hypothetical protein"
                     /locus_tag="pd23_p29"
     gene            complement(30254..30691)
                     /locus_tag="pd23_p30"
                     /locus_tag="IX56_RS01275"
     CDS             complement(30254..30691)
                     /note="hypothetical protein"
                     /product="hypothetical protein"
                     /locus_tag="pd23_p30"
                     /locus_tag="IX56_RS01275"
                     /protein_id="WP_036706654.1"
     gene            complement(30694..31650)
                     /locus_tag="pd23_p31"
                     /locus_tag="IX56_RS01280"
     CDS             complement(30694..31650)
                     /note="hypothetical protein"
                     /product="hypothetical protein"
                     /locus_tag="pd23_p31"
                     /locus_tag="IX56_RS01280"
                     /protein_id="WP_036706656.1"
     gene            complement(31675..32094)
                     /locus_tag="pd23_p32"
                     /locus_tag="IX56_RS01285"
     CDS             complement(31675..32094)
                     /note="hypothetical protein, originally annotated as
                     acyl-CoA transferase"
                     /product="hypothetical protein"
                     /locus_tag="pd23_p32"
                     /locus_tag="IX56_RS01285"
                     /protein_id="WP_036706658.1"
     gene            32237..32818
                     /locus_tag="pd23_p33"
                     /locus_tag="IX56_RS01290"
     CDS             32237..32818
                     /note="DNA-binding transcriptional regulator, AcrR family
                     based on COG1309 (e-9) and acterial regulatory proteins,
                     tetR family based on pfam00440 (e-7)"
                     /product="AcrR/TetR family transcriptional regulator"
                     /locus_tag="pd23_p33"
                     /locus_tag="IX56_RS01290"
                     /protein_id="WP_052174755.1"
     gene            32815..33327
                     /locus_tag="pd23_p34"
                     /locus_tag="IX56_RS01295"
     CDS             32815..33327
                     /note="Polymerase and Histidinol Phosphatase domain of
                     alpha-subunit of bacterial polymerase III at ... based on
                     cd07434 (e-3)"
                     /product="hypothetical protein"
                     /locus_tag="pd23_p34"
                     /locus_tag="IX56_RS01295"
                     /protein_id="WP_036706662.1"
     gene            complement(33324..33956)
                     /locus_tag="pd23_p35"
                     /locus_tag="IX56_RS01300"
     CDS             complement(33324..33956)
                     /note="hypothetical protein"
                     /product="hypothetical protein"
                     /locus_tag="pd23_p35"
                     /locus_tag="IX56_RS01300"
                     /protein_id="WP_036706664.1"
     gene            complement(33953..34264)
                     /locus_tag="pd23_p36"
                     /locus_tag="IX56_RS01305"
     CDS             complement(33953..34264)
                     /note="hypothetical protein"
                     /product="hypothetical protein"
                     /locus_tag="pd23_p36"
                     /locus_tag="IX56_RS01305"
                     /protein_id="WP_036706666.1"
     gene            complement(34264..34599)
                     /locus_tag="pd23_p37"
                     /locus_tag="IX56_RS01310"
     CDS             complement(34264..34599)
                     /note="Predicted phage recombinase, RecA/RadA family based
                     on COG5471 (e-18) and Uncharacterized conserved protein
                     (DUF2190) based on pfam09956"
                     /COG="COG5471"
                     /product="putative phage recombinase, RecA/RadA family"
                     /protein_id="WP_036706668.1"
                     /locus_tag="pd23_p37"
                     /locus_tag="IX56_RS01310"
     gene            complement(34677..36731)
                     /locus_tag="pd23_p38"
                     /locus_tag="IX56_RS01315"
     CDS             complement(34677..36731)
                     /note="Mu-like prophage major head subunit gpT based on
                     pfam10124 (e-4), Chromatin assembly factor complex 1
                     subunit p60, C-terminal based on pfam15512 (e-4) and DNA
                     polymerase III subunits gamma and tau based on PRK14950
                     (e-3), originally annotated as peptidase U37"
                     /product="putative phage major capsid protein"
                     /locus_tag="pd23_p38"
                     /locus_tag="IX56_RS01315"
                     /protein_id="WP_036706671.1"
     gene            complement(36736..38304)
                     /locus_tag="pd23_p39"
                     /locus_tag="IX56_RS01320"
     CDS             complement(36736..38304)
                     /note="Bacteriophage capsid protein based on COG5511,
                     Phage portal protein, lambda family based on pfam05136 and
                     TIGR01539"
                     /COG="COG5511"
                     /product="portal protein"
                     /locus_tag="pd23_p39"
                     /locus_tag="IX56_RS01320"
                     /protein_id="WP_036706673.1"
     gene            complement(38304..38513)
                     /locus_tag="pd23_p40"
                     /locus_tag="IX56_RS01325"
     CDS             complement(38304..38513)
                     /note="gpW based on pfam02831"
                     /product="hypothetical protein"
                     /locus_tag="pd23_p40"
                     /locus_tag="IX56_RS01325"
                     /protein_id="WP_036706675.1"
     gene            complement(38516..40519)
                     /locus_tag="pd23_p41"
                     /locus_tag="IX56_RS01330"
     CDS             complement(38516..40519)
                     /note="Phage terminase, large subunit GpA based on COG5525
                     and pfam05876"
                     /COG="COG5525"
                     /product="phage terminase large subunit"
                     /locus_tag="pd23_p41"
                     /locus_tag="IX56_RS01330"
                     /protein_id="WP_052174756.1"
     gene            complement(40467..41027)
                     /locus_tag="pd23_p42"
                     /locus_tag="IX56_RS01335"
     CDS             complement(40467..41027)
                     /note="hypothetical protein, putative phage terminase
                     protein small subunit"
                     /product="hypothetical protein"
                     /locus_tag="pd23_p42"
                     /locus_tag="IX56_RS01335"
                     /protein_id="WP_036706754.1"
     gene            41139..41363
                     /locus_tag="pd23_p43"
                     /locus_tag="IX56_RS01340"
     CDS             41139..41363
                     /note="hypothetical protein"
                     /product="hypothetical protein"
                     /locus_tag="pd23_p43"
                     /locus_tag="IX56_RS01340"
                     /protein_id="WP_036706677.1"
     gene            41454..42026
                     /locus_tag="pd23_p44"
                     /locus_tag="IX56_RS01345"
     CDS             41454..42026
                     /note="Protein of unknown function (DUF3489) based on
                     pfam11994"
                     /product="hypothetical protein"
                     /locus_tag="pd23_p44"
                     /locus_tag="IX56_RS01345"
                     /protein_id="WP_036706679.1"
     gene            complement(42149..42490)
                     /locus_tag="pd23_p45"
                     /locus_tag="IX56_RS01350"
     CDS             complement(42149..42490)
                     /note="Multidrug transporter EmrE and related cation
                     transporters based on COG2076 (e-26), Small Multidrug
                     Resistance protein based on pfam00893"
                     /COG="COG2076"
                     /product="QacE family quaternary ammonium compound efflux
                     SMR transporter"
                     /locus_tag="pd23_p45"
                     /locus_tag="IX56_RS01350"
                     /protein_id="WP_036706680.1"
     gene            complement(42733..43005)
                     /locus_tag="pd23_p46"
                     /locus_tag="IX56_RS01355"
     CDS             complement(42733..43005)
                     /note="hypothetical protein"
                     /product="hypothetical protein"
                     /locus_tag="pd23_p46"
                     /locus_tag="IX56_RS01355"
                     /protein_id="WP_052174757.1"
     gene            complement(43002..44195)
                     /locus_tag="pd23_p47"
                     /locus_tag="IX56_RS01360"
     CDS             complement(43002..44195)
                     /note="hypothetical protein"
                     /product="hypothetical protein"
                     /locus_tag="pd23_p47"
                     /locus_tag="IX56_RS01360"
                     /protein_id="WP_036706682.1"
     gene            complement(44201..45577)
                     /locus_tag="pd23_p48"
                     /locus_tag="IX56_RS01370"
     CDS             complement(44201..45577)
                     /note="DNA modification methylase based on COG0863,
                     ParB-like and chromosome segregation protein Spo0J also
                     identified, putative Type IIS N4-cytosine or N6-adenine
                     DNA methyltransferase of unknown recognition sequence
                     based on REBASE, DPPY and FGG motifs present"
                     /product="N4-cytosine or N6-adenine DNA methyltransferase"
                     /COG="COG0863"
                     /locus_tag="pd23_p48"
                     /locus_tag="IX56_RS01370"
                     /protein_id="WP_036706686.1"
     gene            complement(45834..46205)
                     /locus_tag="pd23_p49"
     CDS             complement(45834..46205)
                     /note="hypothetical protein"
                     /product="hypothetical protein"
                     /locus_tag="pd23_p49"
     gene            complement(46230..47003)
                     /locus_tag="pd23_p50"
                     /locus_tag="IX56_RS01375"
     CDS             complement(46230..47003)
                     /note="hypothetical protein"
                     /product="hypothetical protein"
                     /locus_tag="pd23_p50"
                     /locus_tag="IX56_RS01375"
                     /protein_id="WP_036706689.1"
     gene            complement(47007..47471)
                     /locus_tag="pd23_p51"
     CDS             complement(47007..47471)
                     /note="Uncharacterized conserved protein, DUF488 family
                     based on COG5483 and pfam04343"
                     /COG="COG5483"
                     /product="hypothetical protein"
                     /locus_tag="pd23_p51"
     gene            complement(47489..47695)
                     /locus_tag="pd23_p52"
     CDS             complement(47489..47695)
                     /note="hypothetical protein"
                     /product="hypothetical protein"
                     /locus_tag="pd23_p52"
     gene            complement(47711..48133)
                     /locus_tag="pd23_p53"
                     /locus_tag="IX56_RS01380"
     CDS             complement(47711..48133)
                     /note="hypothetical protein"
                     /product="hypothetical protein"
                     /locus_tag="pd23_p53"
                     /locus_tag="IX56_RS01380"
                     /protein_id="WP_036706690.1"
     gene            complement(48126..48326)
                     /locus_tag="pd23_p54"
                     /locus_tag="IX56_RS01385"
     CDS             complement(48126..48326)
                     /note="hypothetical protein"
                     /product="hypothetical protein"
                     /locus_tag="pd23_p54"
                     /locus_tag="IX56_RS01385"
                     /protein_id="WP_036706692.1"
     gene            complement(48323..48844)
                     /locus_tag="pd23_p55"
                     /locus_tag="IX56_RS01390"
     CDS             complement(48323..48844)
                     /note="hypothetical protein"
                     /product="hypothetical protein"
                     /locus_tag="pd23_p55"
                     /locus_tag="IX56_RS01390"
                     /protein_id="WP_036706757.1"
     gene            complement(49280..51859)
                     /locus_tag="pd23_p56"
                     /locus_tag="IX56_RS01395"
     CDS             complement(49280..51859)
                     /note="Predicted P-loop ATPase and inactivated derivatives
                     based on COG5545, Virulence-associated protein E based on
                     pfam05272, conjugative transfer relaxase protein TraI
                     based on TIGR02760 (e-14)"
                     /COG="COG5545"
                     /product="P-loop ATPase"
                     /locus_tag="pd23_p56"
                     /locus_tag="IX56_RS01395"
                     /protein_id="WP_036706694.1"
     gene            complement(51927..53246)
                     /locus_tag="pd23_p57"
                     /locus_tag="IX56_RS01400"
     CDS             complement(51927..53246)
                     /note="ATP-dependent exoDNAse (exonuclease V), alpha
                     subunit, helicase superfamily I based on COG0507,
                     helicase, putative, RecD/TraA family based on TIGR01448
                     and UvrD-like helicase C-terminal domain based on
                     pfam13538"
                     /COG="COG0507"
                     /product="exodeoxyribonuclease V"
                     /locus_tag="pd23_p57"
                     /locus_tag="IX56_RS01400"
                     /protein_id="WP_036706696.1"
     gene            complement(53239..53991)
                     /locus_tag="pd23_p58"
                     /locus_tag="IX56_RS01405"
     CDS             complement(53239..53991)
                     /note="hypothetical protein"
                     /product="hypothetical protein"
                     /locus_tag="pd23_p58"
                     /locus_tag="IX56_RS01405"
                     /protein_id="WP_036706698.1"
     gene            complement(53988..54785)
                     /locus_tag="pd23_p59"
                     /locus_tag="IX56_RS01410"
     CDS             complement(53988..54785)
                     /note="hypothetical protein, originally annotated as
                     isoleucyl-tRNA synthetase"
                     /product="hypothetical protein"
                     /locus_tag="pd23_p59"
                     /locus_tag="IX56_RS01410"
                     /protein_id="WP_036706701.1"
     gene            complement(54782..54997)
                     /locus_tag="pd23_p60"
                     /locus_tag="IX56_RS01415"
     CDS             complement(54782..54997)
                     /note="hypothetical protein"
                     /product="hypothetical protein"
                     /locus_tag="pd23_p60"
                     /locus_tag="IX56_RS01415"
                     /protein_id="WP_036706703.1"
     gene            complement(55008..55379)
                     /locus_tag="pd23_p61"
                     /locus_tag="IX56_RS01420"
     CDS             complement(55008..55379)
                     /note="hypothetical protein"
                     /product="hypothetical protein"
                     /locus_tag="pd23_p61"
                     /locus_tag="IX56_RS01420"
                     /protein_id="WP_036706705.1"
     gene            complement(55376..55579)
                     /locus_tag="pd23_p62"
                     /locus_tag="IX56_RS01425"
     CDS             complement(55376..55579)
                     /note="hypothetical protein"
                     /product="hypothetical protein"
                     /locus_tag="pd23_p62"
                     /locus_tag="IX56_RS01425"
                     /protein_id="WP_036706708.1"
     gene            complement(55659..56432)
                     /locus_tag="pd23_p63"
                     /locus_tag="IX56_RS01430"
     CDS             complement(55659..56432)
                     /note="hypothetical protein"
                     /product="hypothetical protein"
                     /locus_tag="pd23_p63"
                     /locus_tag="IX56_RS01430"
                     /protein_id="WP_036706710.1"
     gene            complement(56453..57310)
                     /locus_tag="pd23_p64"
                     /locus_tag="IX56_RS01435"
     CDS             complement(56453..57310)
                     /note="ABC-type cobalamin/Fe3+-siderophores transport
                     system, ATPase component based on COG1120 (e-5), AAA
                     domain based on pfam13479 (e-47), putative phage
                     replication protein"
                     /COG="COG1120"
                     /product="AAA family ATPase"
                     /locus_tag="pd23_p64"
                     /locus_tag="IX56_RS01435"
                     /protein_id="WP_036706712.1"
     gene            complement(57412..57930)
                     /locus_tag="pd23_p65"
                     /locus_tag="IX56_RS01440"
     CDS             complement(57412..57930)
                     /note="hypothetical protein"
                     /product="hypothetical protein"
                     /locus_tag="pd23_p65"
                     /locus_tag="IX56_RS01440"
                     /protein_id="WP_036706715.1"
     gene            complement(57930..58322)
                     /locus_tag="pd23_p66"
                     /locus_tag="IX56_RS01445"
     CDS             complement(57930..58322)
                     /note="hypothetical protein"
                     /product="hypothetical protein"
                     /locus_tag="pd23_p66"
                     /locus_tag="IX56_RS01445"
                     /protein_id="WP_052174758.1"
     gene            complement(58322..58669)
                     /locus_tag="pd23_p67"
                     /locus_tag="IX56_RS01450"
     CDS             complement(58322..58669)
                     /note="hypothetical protein"
                     /product="hypothetical protein"
                     /locus_tag="pd23_p67"
                     /locus_tag="IX56_RS01450"
                     /protein_id="WP_036706716.1"
     gene            complement(58692..59285)
                     /locus_tag="pd23_p68"
                     /locus_tag="IX56_RS01455"
     CDS             complement(58692..59285)
                     /note="hypothetical protein, several BLAST hits to RNA
                     polymerase sigma factor"
                     /product="hypothetical protein"
                     /locus_tag="pd23_p68"
                     /locus_tag="IX56_RS01455"
                     /protein_id="WP_052174759.1"
     gene            complement(59403..60365)
                     /locus_tag="pd23_p69"
                     /locus_tag="IX56_RS01460"
     CDS             complement(59403..60365)
                     /note="DNA-binding winged helix-turn-helix (wHTH) domain
                     based on COG3710 (e-4) and cd00383"
                     /product="putative DNA-binding effector domain of
                     two-component system"
                     /locus_tag="pd23_p69"
                     /locus_tag="IX56_RS01460"
                     /protein_id="WP_036706718.1"
     gene            complement(60346..61584)
                     /locus_tag="pd23_p70"
                     /locus_tag="IX56_RS01465"
     CDS             complement(60346..61584)
                     /note="hypothetical protein, several BLAST hits to RNA
                     polymerase sigma factor"
                     /product="hypothetical protein"
                     /locus_tag="pd23_p70"
                     /locus_tag="IX56_RS01465"
                     /protein_id="WP_036706721.1"
BASE COUNT    10335 a  20404 c  20702 g  10361 t
ORIGIN
        1 gagtagaggc cagaggacac gactgctccg aggcccgcat gaaacgcccc aatcctctgt
       61 cacccatgct gatgaagccg accgagcgcc gcgccgagct gtgcggcctg ctggcgctcg
      121 ggctggttcg gttgcggagg cgaaagacgg gcgaagtatc tgacgatact ggagaacgtt
      181 gcctacacta tccgcccgac caatgccgtc atgcaactcc aacgcaacgg agacccgcat
      241 gacgacgcac gaccccatcc ccgcgcgctt ggccgcgctg aagaccacgc cgacgccgga
      301 actgaaggcg caatggcggg agctgttcga cagcgagccg ccgccgttca accggcgcta
      361 cctcgaaagc cggctggcct accgcatcca ggaactcgcc tatggcgggc tgaagccgga
      421 gaccatccgg cgtctggagc ggctgggcga ggaactcgat ggcggcgaca agaagaagcg
      481 cggcatccgc gccgaccgcg atcgtcccat caccggcaca cggctgctgc gggagtggca
      541 gggtgtccag cagatcgtca ccgtcaccgc cgacggcttc gaatggcagg ggcggcccta
      601 caagtcgctc tccgccattg cccgcgccat caccggcacg cggtggaacg gctgggtctt
      661 cttcggcctc aggaaccaca gggggcgggc atgatggacg gcacttatca ggctagcccc
      721 ataaagcgcc gccgcgcgtc gcacgaggag atggaggcgc gggcgcagtt cctcatcgac
      781 tacgccgacc ggcacggccc ggtgaccgtc cgtcagctct tctacgccgc caccgtggcc
      841 ggcatccccg gcgtcgacaa gaccgaggcc ggctacgcca aggtgcaggt gcaggttctt
      901 gatctgcgcc gcgccgggcg cctggcctat gccaacatct ccgatgccac ccgatacatg
      961 cgcaagccgc ggacgtatga cgggtggcag gacgccctcg aaaacaccgc gctgctctat
     1021 cgcaaggccc tctgggcgga ttcagatgag gcggtggaga tctggttgga aaaatcggcg
     1081 ctggccggtg tgatctatcc ggttaccagc gaatatgacg tcccgctgat gccgaccggc
     1141 ggctactcgt cggagacctt cgcctacggg gcggtcaacg ccttgcgcga cactggcaag
     1201 acgctggtca tctacgcctt ctatgatttc gaccggagcg gccaggacgc cgcgctctcg
     1261 ctggaagaga aggtgacgcg cttcggtcac gattttgacg tgccagtccg tttcaaccat
     1321 ctcggcctga cccacgaaca ggtgcttcag gagggactgc cgacccgccc ggccaagcgg
     1381 aacacggttg cggatcagcg ctggccccat gacttcgccg ccgagctgga cgccattccg
     1441 ccggaccgca tccgtcagat ggtgcgtgag gccatcgagg atcatctgcc gccatgggaa
     1501 ttgcggcacc tgaaacaggt cgaggcggaa gagcgcgcga ccctgcgcca gttcatcggg
     1561 agggtgggcg atggcacgtg atttgagatc gggacggacg gcagatacga gcaagcccct
     1621 gctccgcaag ctccgctgcg cggtctacac ccggaaatcc agcgaggaag ggatggatca
     1681 ggaattcaac agcctccacg cccagcgcga ggcctgcgag gcgtacatcg ccagccagcg
     1741 ctccgagggc tgggtgctgg tccgcgacca gtatgacgac ggcggcatct ccggcgggac
     1801 gctggaccgc cccggcctgc agcggctgct ggaggacatc gaggacgggc tggtcgacgt
     1861 ggtcgtggtc tacaagatcg accgcctcag ccggtcgctt gccgacttcg ccaagctggt
     1921 ggaggtgttt gaccgcaacg gggtgacgtt cgtctcggtg acgcagagct tcaacacgac
     1981 cacctccatg gggcggctga cgctgaacat cctgctgtcc ttcgcccagt tcgagcggga
     2041 ggtgacggcg gagcgcatcc gcgacaaggt tgccgccagc cgcaagaagg gcatgtggat
     2101 gggcggtgtc ccgccctacg gataccgggt ggagaaccgg aagctactgg tcgacgaaga
     2161 aagcgccgcg catgtgcgct ggatcttcgc ccgcttcctc gagatcgggt ccggcaccga
     2221 actggcgcga gaggtcggca cgcgcaacat ccgcaccccg cgcgggaata ggatcgacaa
     2281 gaagtacatc tatcggatgc tcagcaaccg cgcctacatc ggcgaggcgg tccacaaggg
     2341 cgaaagctat cctggcgagc acgatgccat catcgaccgc gagacgtggg accgcgtcca
     2401 tgcgatcctg caggaaagcc cgcgcaagcg cgcagcgcgg acccgcgccg acacgcccgc
     2461 gctgctgaag gggctgctgt tcggccccga tggtgcggcc ttctcgccga cgcacacgcg
     2521 caagggtgac cgactctacc gctactatgt gagccaaacg gtgctaaagc acggtgccgg
     2581 atcatgcccg gtcggccgcg tgcccgcggg cgagatcgag gctgccgtca tcgaccagct
     2641 tcgcgccgtg ttccgccagc ctgagatcgt ggcaggcacg tggaaggcgg cgcgcgctca
     2701 cgccgacgac atcaccgagg ctgacgcccg ttctgccctg ctgcagctcg atccgctgtg
     2761 ggacgaactc ttccccgccg agcaggcacg catcgtgaca ttgctggttg agcgcgtcga
     2821 catgcgcaca gacgggttga acgtccggct gcgggttgat ggcctcagcg gactcgcgcg
     2881 cgaaatgctg gccggcggtg ttggagaggc agcatgagcc gcggagtgtc gatccccgac
     2941 acagtgacgc tccacgtccc tttccgcgtc atgaagcgcg gcggacggaa ggaaatgcaa
     3001 ttgccggaag gcgtcacgca ctcgcggcgg accgacaaca cgctggtcaa ggcgctggcg
     3061 cgcgccttcc gatggaagaa gattctcgaa tcaggggagt tcgccaccat cgcagagttg
     3121 gccgaacgcg aagagatcgc gccctcatac atgacccgcg tcctgcgcct gaccctgctc
     3181 gcgcccgaca tcgtcgaggc aatcctggaa gaggctcaag ggccggacgt gccgctcgcg
     3241 caggtgctgg agccgttccc gctcacatgg cagcatcagg cgctacattt ttctctgtag
     3301 gacaaaaact gcaattttac ggattgactc gcgaggtgtg agcgcctatt tctctgtaaa
     3361 ttgacttaca gaggattctt tcatgcggct cgccgagctc tccgacattc actccggcta
     3421 cacggcgcgc ggcagactcg atcctctgcc ggagggtggt gtgccggcgc tgcagctgcg
     3481 tgacgtcgga acgaacggcg aagagcctgg cccggacttc cagaggtatg atctgggcaa
     3541 actgtccgac cgatacttcg tccgcggcgg cgaggtcgtc tttcgatcgc gtggcgagcc
     3601 gaacgccgcg gtggccattc ccgcttcgct gccggagccc gtcgtggtca ttgtcccgtt
     3661 ggtgatcgtt cgccccgacc ggcggcgagt tcttccagaa tacttggcgt gggcgatcaa
     3721 ccagcccgac gcgcagcgca agctcggcgc ggaggcgcag ggcacaagcc tcaggatgat
     3781 cccgatggcg gcactcgaag acctcgagat agccgtgccc gacctgcaga cgcagaaacg
     3841 tatcgtcgaa ctcgacgccc tcgcacggca ggaggggcag ttgcttcggc aactcgcggc
     3901 tcgcagggaa acactcgtaa gcgccattct cggcgatgcc gccaaggctg ccgaccagaa
     3961 ggacattgct cgatgaccga ccagatcacc caacagcaga tcaaccagac cgcatgggcg
     4021 gcctgcgaca ccttccgggg cgccgtcgat gccggccagt acaaggacta catcctcgtc
     4081 atgttgttcc tgaagtacat ttcggacctc tggaacgacc atctcgagac ctaccgcaag
     4141 cagtatggcg acgacgtggc ccgcattcgc cgccgcctcg agcgcgagcg cttcatcctg
     4201 ccagagggcg ccagcttcta cgacctctac gcccagcgga acgaggccaa tatcggcgag
     4261 ctgatcaaca tcgcgctgga gaagatcgag gacgcgaacc gggccaagct cgagggcgtc
     4321 ttccgcaaca tcgacttcaa ctccgaggcc aatctcggcc ggccgaagga tcgtaaccgc
     4381 cgcctgaaga acctcctcga ggacttcgcc aagcccgcgc tcgacctgcg cccgtcgcgg
     4441 gtgaccgagg acatcatcgg cgagtgctac atctacctga tctcgcgctt cgcctcggat
     4501 gccgggaaga aggccggcga gttctacacg ccgacggccg tgtcgcgcct gctggccaaa
     4561 ctggcggcgc cgcagcccgg caacacgatt tgcgatcctg cctgtgggtc cggctcgctg
     4621 ctgatccagg cctcgcagga ggtgggatcc gagaacttcg ccctctacgg gcaggaagtg
     4681 aacggggcga cgtgggcgct ggcccgcatg aacatgttcc tgcacgccaa ggacgccgcc
     4741 cgcatcgaat ggtgcgacac gctcaacagc ccggcgctgg tcgagggcga ccacctgatg
     4801 cgcttcgacg tggtgctggc caatccgccg ttctcgctcg acaagtgggg cgcggaggat
     4861 gccgacaacg accagtacaa gcgcttctgg cgcggcgtgc cgcccaagtc caagggcgac
     4921 tacgccttca tcacccacat gatcgagatc gccaagcgcc agtccggccg cgtggcggtg
     4981 atcgtgccgc atggcgtgct gttccggggc ggcgccgaag ggcgcatccg ccagcagctc
     5041 atcgaggaga acctgctcga cgccgtggtc ggactgccgg ccaacctgtt caccaccacg
     5101 gggatcccgg tcgccatcct gatcttcgac cgctcgcgcg aagagggcgg cgcgaacgcg
     5161 gaccggcgcg acgtgctgtt catcgacgcc agcaaggaat tcacgccggg caagacccag
     5221 aacgtgatgg acgagacgca tgtggccaag gtgctggaga cctacagcgc ccgcgccgag
     5281 gtcgaacggt attcgcaccg ggccagcccc gaggagatcg ccgagaacgg ctacaacctc
     5341 aacatccccc gctacgtcga caccttcgag ccggaggaag agatcgacgt ggccgccgtg
     5401 cagaaggaca tcctgcggat cgaggcggag cttgccgagg tgcgggcgaa gatggccggg
     5461 tatctgaagg agctcggcgt tgatgcgtga cgcggacggg caaacttcaa gccaccgggc
     5521 ggtctaccag cgccaaacgc ttggtgacct tgtcgaactc caacggggtt acgatctgac
     5581 cgccgacgag aggcaacccg gctctatacc ggtgatcggc ggcggtggcg ctaatggcta
     5641 ccatgcagcc gctaacgtga atggacccgg cgtcgcattg gcgcgttctg ggtcggggtt
     5701 tggcaacgct tggtggattg agtccgactt ctgggctcac aacacggtca tgtttgtcaa
     5761 gaatttcaag ggcaatgatc ctcgctacac ctactacgtt ctcgactgga tagacttctc
     5821 aaagcacaat tcaggcggcg cccaaccgtc tctgaaccga aatttcattt acccgattcc
     5881 catccacatt cccccactcc ccgaacagcg caagatcgcc gagatcctgc ggacctggga
     5941 cgaggcgctc gaaaagctca ccgccctccg cgcggcgaag gcgcggcggc tggatggcct
     6001 tgccgcctgg ttgatccatg acgaacaagc tgaacgcctc cacctccgcg atttcctgag
     6061 cgaggtctcc acccgcaacc atggccaaca ggtcgagcgc gtgctcagcg tcaccaattc
     6121 ggctggtttc gtcctcgccg aagatcagtt cgctcaccgc gtggcctctg cggacctgtc
     6181 gaattacaag atcgtgcgac gcggccaata cgcctacaac ccctcccgca tcaacgtagg
     6241 ttcaatcgcg cgcctcgacg catgggaaga tggcgcgctc agtccgatgt atgtcgtgtt
     6301 tcgagtgcgc aacggactgg actcggattt cttccggcat tggcttcgct cggccgaggc
     6361 ccgtcagcgc atcgccctcg cagcgcaagg aagtgtccgc gagacggtga gcttcggcga
     6421 cctaggctca atcctaatcc cggtcccgac catcgagcgg cagcaatcga tttcccgcgc
     6481 tctcaacgcg ggccgtgagg aaatcgccct catcgaagcc gagatcgaag ccctgacccg
     6541 gcagaaacga ggcctcatgc agaagctgct gacaggcgga tggagggtca gccggtgaag
     6601 ttcgaagtct actgcgacga gacactgccc gacctcttca cgtcggctca ccccgacgcg
     6661 cgcttcctga tgatcggaag cctgtggctc ccggctgatc tgcgagacgt ggttaaggcc
     6721 cggatcgcgg ggctgcgtca gcagcatggc gttcatggcg agatgaagtg gcgcaaggtg
     6781 tcgccgtcga aggtgggctt ctacacagat ctcatcgacc tattcatgag cttcggtctc
     6841 gaccttcggt tccgctgcat cgctgtcgag caccaggcaa tgaacctcgg cctgcacaat
     6901 ggcgacgccg agttgggctt ctacaagttc tactaccagg tcttgcacca ctggatcctc
     6961 gatcagaacg aatacaccgt tttctgcgac ttgaagcgca atagggacag gacgcggctc
     7021 tcgacgctta agcgggttct gaacaatgcc aaccggacct cgatcatcag tgacgttcaa
     7081 tcgctgccgt ctcccgaagt ggttcttctg caactctgcg acgttctgct cggggctgcc
     7141 tcggcgcgga tgaacgatcg gcaggacctt ggcgcggcca aggaaagcgt aattgctcat
     7201 ctcgaacggc ggttgaaccg taccagactg cgcccaaccc acaagtcgga ggagaagttc
     7261 aatatcttcc ggattaggct cgagggcggc tggtgatgcc cccgcttttg aaactagctg
     7321 acgaagcggc ctaccgcgcg cactacgagc gaacgctttg ccgtggcggt atcttcacac
     7381 atgatgggat ccccgtgttc tttcgaaggg aagagttcga ccacgccttc ttcgagagct
     7441 caaccaggcg cggcgagaac gatgtgttct cccctgtccg tgcggagagg atggactgga
     7501 tcgcggcagc cttggctgat cccggcgcac agcgctttca gggttggttg aagcgagaac
     7561 gccgccacga tcccacccgg cgcgttaccg tcgtcatggg cgatttcgtc gtcatcatcg
     7621 cgctgagcaa gcgccgtgat ggccggctca aggcgaattt catcacctgc tacagagcgg
     7681 acaacagcat cggaaagata atcggcgctc ccctctggac gagagaggat tgtgtcaatg
     7741 cattgcggta agggaagaag gacgctgatt tgctacgctg gctcagcgtc cgaggcctcg
     7801 ataggttcac ggccgttggg cagtgaactc gcggtagata tggtcatcat atggctggga
     7861 agtcaaggga cccctaacag accgcacttt ccgctgggtc gcggagcagc gttcggagag
     7921 cgctcatgac cttcgacgcc gcggagaaac atcagtctca ggtgccggca cttcaactgt
     7981 tggtcgccct cgggtttacc ccactctcgc aggacgaagc gctgcgcctc cgcggcggcc
     8041 gcctgcggaa cgtcgtgctg gacgacgtac tcgccgagca gctgatgcgc atcaaccgct
     8101 ttatccatcg gggccgcgag tacggcttcg acctcgagga cgcgcatgag gcgatgcgcc
     8161 ggctgaagcc cactccagat cggctgaagg gtctgcgcgg aacgaaccag gacatctacg
     8221 acacgctcgt cctcggcacg accatcacga agtccatcga cggcgactcg aagagctact
     8281 cgttccgcta catcgattgg gagcggccag cgaacaacgt cttccacgtc acggcagagt
     8341 tctcggtcga gaggactgcg tcgagccaga cgaagcgctg cgacatcgtc gcgttcgtga
     8401 acggcatccc gatcctcgta atcgagaaca agcggccgac cgaaagcctg aagaaggcgg
     8461 acagccagct gatcggctac cagaacgagg acaacatccc gcagctcttc cacttcgccc
     8521 agctgctgat cggcatgaac cggaatgcgg cgcggtatgc gacggtcgca acgaaaccga
     8581 aattttgggc cgagtggcgc gacgaggaag acaccgacga ggccatcgcg cccttcgcca
     8641 accgcgtcct taccgcggcg gagaaggatg ccatcttctc cggcgacttc gcgggcgcac
     8701 gcgcctactt cgacgcgatg gccaccgacg gcgagcgggc ggtcacggtt caggaccgaa
     8761 cggtgtacgc gctttgccgc ccggagcggc tgctcgatct catccgccgc ttcaccgtgt
     8821 tcgatggcgg cgtccgtaag gttgcgcgcc atcagcagtt tttcggtatc cggcgcgccg
     8881 tggaaacggt caagcagcac gatgtcggcg gcgcccgcaa gggcggcgtg atctggcata
     8941 cgcagggctc gggcaagtcg ctgacgatgg tgatgctggg gcgctcgctc gctctcgagc
     9001 gcagcatcga aaacccgcgg atcatcatcg tcacggaccg cgatgatctc gacaagcaga
     9061 tcaaggacac cttcaagtcc tgtgacctcg aaccggttcg ggcgacgagt gggtctcacc
     9121 ttctggagct cgtccacaac atggctccgc tggtcaccac gatcatcaac aagttcgaca
     9181 cggcgctgaa gaacagcaag ctggtggacg aggatcccaa catcttcgtg ctggtcgacg
     9241 agagccacag gacgcagacg ggtcgctacg gcggccacag ccagttcgca gccaagatgc
     9301 gccgcctcct gcccaaggcc tgctacctcg gcttcactgg cacgcccctg ctcaagaagg
     9361 agaagaacac actgtcgacc ttcgggcggc taatccaccg ctacgccatc gacgaggcgg
     9421 tcgccgacgg cgccgtcgtg ccgctgctct acgagggacg gctcgttgag cagcaggtct
     9481 cgggcgccgt tatcgaccgt tggttcgaca agatcagcga ggggctgacc gaaaaccaga
     9541 agcgtgatct gaagcggaaa ttctcccgga tggacgccct ggccaagacc gatcaggcca
     9601 tccgagccaa ggcgttcgac atctccgagc actttcgcca gcactggcag gggactgggt
     9661 tcaaggcgca gctcatcgcc ccgtcgaaag cggcggccgt ccgcttcaag gaggtcctcg
     9721 acgagatcgg ccacgtgtcg agcgcgatcg tcatctcgcc gccggacgag aacgagggca
     9781 acgaggaggt cgaccaggaa tccagggacc tcgtgcgccg cttctggtcg cagatgatgg
     9841 cgcggtacaa gaccgaagag gagtacaacc gccagatcat cgatgccttc aaaggctccg
     9901 gcgatccgga gattctaatc gtcgtttcca agctcctcac cggcttcgac gcgccccgga
     9961 acacggtgct ttacgtctgc aaatccctga aggaacacaa tctcctgcag gcgattgcgc
    10021 gggtgaaccg gctctacgag gacggcggaa cggagaagca gttcggcttc atcgtcgatt
    10081 acgaggggct actcggcgag ctcgacagcg cccttacaac gtacagcgcc tttgagggtt
    10141 acgaggcggc cgacctcgcc gggacggtgc atgacatccg cgaggagatc cgcaagctgc
    10201 cccagctgca cgaccagctc tgggacctct tcaagccggt gcggaacaag aaggacatgg
    10261 agcagtacga gcagcatctt gccgacgagt cgcttcgcca tgaattctac gcgcgcctca
    10321 aggcattcag ccggtgcctg cacatctcgc tctcgtccga caagctgttc gatgtcttcg
    10381 acgagaccaa ggtcgatgcc ctgaaacgcg actggaaaca gttctccgaa ctcaagcgct
    10441 cggtccagct ccgctaccag gagacggtca atgtccgcga gttcgagccg aagatccaga
    10501 agctgctcga tgaccatgtc gtggcgatgc ctgccgagac catcatcgag gtggtgaaca
    10561 tcaacgatcc tgatgcgctg aaggcggtcg tcgaggagac gggcgtctcc gaagcctcga
    10621 gggcggaccg catcgccagc gccacccggc gggcaatcac cgagaagatg gatgaggacc
    10681 cgacgttcta caaacagttc tccgagctgc tcgaagagac cattcgcgcc tatcgcgaga
    10741 agcggctctc cgagcgcgag tacctgaaca gcgtcgtgga cctcgcgagc aaggtggcac
    10801 gcaaggatcg gggccgggat gttcccgaaa gcatccgggg cgatgaggat gcacaggcgt
    10861 tcttcggcgt cctggaaggt cagctcaaga tcaaggacga tgagccggtg gccggcgacg
    10921 aagcagcatc catcgccctg gagatcatcg acatcatcaa gtcccacctg atcgtcgaca
    10981 tctggtcgaa cgaagtggcc cagaacaaac tgcgcaatgc catcgatgac tacttcttcg
    11041 atgttctgcg tgacgagagg ggcgtcgacc tgcccgtgga ggtgctcgac gatctcgaac
    11101 tcaagatcat ggatcttgct cgggcccggt tcgcggcatg acgcgggaac tgcactgcct
    11161 gcagtacggc gagcaggaga tccggtacga gatcgtccgc cgtccgagga agacgctaga
    11221 gatcgccgtc gagccggatg cttcggtggt gatcgcggcc ccggaggacg cgacgctcga
    11281 cgcaatagaa gccaagctgc ggaagcgcgc ggcatgggtg acgcggcagc agcggtactt
    11341 cgcccagttc cttccaagaa caccggagcg caggtttgtc gccggtgaga cccatctcta
    11401 cctcgggtgc cagtgtcggc tgaaggtcgt cccgcatgtc caggaaagcg tgaagctgat
    11461 ccgcggcttc atcgttgtgc agacacaccg gccgaccagg ccggaggtga cgcgcgaact
    11521 ggtcgaagca tggtaccgcg atcgggctca catcaagttt ccggaacgga tcgaactctg
    11581 tctcggtctg ttcccggatc ccgaggcatt caggccgaag ggtctcatcg tacgtcagac
    11641 ccggcagcga tgggggtcca tgtcaccggc cggacgtctg ctactgaacc gccgcctcgt
    11701 gcaggcgccg gtcgatgcca tcgactacgt gatcacccac gaactctgcc acgtggccga
    11761 accccatcac ggggcagcct tcttcgatct tctcgacaag gtgatgcccg actgggagcg
    11821 ccggaagcag agactggaaa gggccatggc ctgagaactt ccgaacccgg tcgcggcagc
    11881 cccaaacgcg actccaatcc aagcaatttc aatggcttaa atttcgtcaa tatctacagg
    11941 ggcttatgag aaattcacca aaatggcgca gtcatgaggt ccagagaata tcggccctga
    12001 gagaccgctt ccgggccacc tgtcagcagg ggcagtgctc agccccggcc gcataaccct
    12061 cgaaaacaac ggaaaaatcc ggccgcagcc ggatcgggag aacactttcg tgagggcaag
    12121 tggcggaggg aacgcgactg cggtctaacc ttctctggct tgtgacctcg ccaattggtc
    12181 ttctacccga cggttgataa agtagtgcgt tcgctctaaa ggctgtgccg taggaggatt
    12241 acgtagatga acgatggacc acgccaggcc agatcaactg ccaccttgga gcgcattttg
    12301 gcagcggcgc tgatcgagtt tcggttggag ggttttcgcg gtgccggtat tgccgcaatc
    12361 tgtaagcgag cgggaataag tccgggtcac ctttaccact actttcccgg caaggaggcg
    12421 atcgttgcgg ccatcgtcga acgagatcgt caccgcatcc gccgggagat cgagcggctt
    12481 ctttcatctc ctgagccgat caaggccatc gtttcggcga tcaccagcga cgctgacatc
    12541 ggtgatttcg gtatggatgg ggttctatcg ctggagatct acgccgaggc tgcgcggaac
    12601 cctgcaatcg cgcagatcct gcagaacttc gagcgtgaga tgcgtggcga ggccgttgac
    12661 atgctcactg ccctaagagc ccgcggagac gttagtgtga cggtagacct taccgttgcc
    12721 gccgctctca tgatcgcgct cgtcgacggg atgatggttc gacgtgcggt attggatcct
    12781 cacggcgatc ctgaagcgtt cgcaaggccg ttggaacgca tgctggcagg gctactggcg
    12841 ggaggcgacg gacaatgaga gtgatcactc tactttctga ttgactgcat cgggggccgc
    12901 atatactaga gtgatcactc tggttgtgta ggtcccctta tgaacacgct tcttacgatc
    12961 cttcggtgcc cggcatgctg agcctatcgt tgctgggcct tgccgttgta gatgcgctca
    13021 acccgttcag tattgccgca atggcgctgc ttctggcgac cgaccgaccc atggcgcggg
    13081 gctgggtgtt cgtcgcggga acgttcgtcg tctatctgcc tttcggcatc gtactggtcg
    13141 agggctggac cgcggcccta tccgccctgc tgcccctgct gccggtctgg ctgaaaggag
    13201 gtgctgtcct agtggctggc ctcgcgtgca tcagcctggc catctatctt ctgcgtcaag
    13261 ttcagtcgct ggatgctggc gcatccctca gccgggcgat gaccttgcca gcaactgcgg
    13321 ccttcgcggt agcaagcacc ctgtcagacg cgcccaccgc ggtgcccttc tttgcagcct
    13381 ccgccatcat cccagatctg gcctcggggc gcgttggtca atacctgtgg gttgcccttt
    13441 actgcttggt gtatatcgcc ccgcttctcc tgatgctcgg tatccgcgca gcgatgggag
    13501 cccatggcga ggtggttttg gagcgggtgc agcgcggcgt cggctggtct ttccggtaca
    13561 tccttccccc aatcctggtt ctcggcggtg gctggctttg ttggctcggc ctcaccttcc
    13621 tgctgtaatc atatgagagt cgcgatgctg atcccatcac tgccgatgct cttcctgtcc
    13681 tccttgctgc ttgtgacgct tcccgtcagc gcaaaggcgg aagacgcacc gacgcctgtc
    13741 ctcgcggcgg tggccaccag ggcggtgccc gaactccaac gcacgctggt cggtcggatc
    13801 gccgcccggc ggacagtgga tctcgccttc gaggtgcccg gccgactggt aaaaattcac
    13861 gccgacgagg gtgcggtcgt gccctcgggt gcacccctgg ccgagctgga ccccgcggcg
    13921 ttcctgcttg ccctggacga ggcgcgagta tctgccgaac aggcggaggc cagctatcag
    13981 cggtccagcg ccctgcgcga gcggggtgtg tctgccgaag catcgctgga agaggtgcga
    14041 acagcccgcg acctgcgtct gatcgcggtg cgtgcggccg agcgcgatct gactctggcg
    14101 tccctcagcg cgccgttcga ggcgatggtc gcgcagcgcc tattgcccga aaacagtttg
    14161 atccagccgg gaatggccgt gctgcgggtg catgacatca gcgagtggcg tgtaatggtg
    14221 tcgatcccag aggcgctgat gcgaatgggc gcttcaattg aggacgtgcg catcgaagct
    14281 gtgatcggat ctgatcccgt tcaacgcgtg ccgctggtct tccgcgagaa ccaggcgcag
    14341 ccggacccgg tggcgcagac ctttctcgtg acattcgcag cagatctgcc gcgagatgcg
    14401 ggccttctgc ccggcatggc cgtagcggtc gagatcgacg caggtagcac cacgctgagc
    14461 agcggggtcg ccgttcctgc atccgcgctg gtgcctgcgc cggacggctc gctgctggtc
    14521 tggagggttg tcgaaggccg gaccgacccc gtcgcggttg aggtcgccgg aactgcaggc
    14581 gaacgcgcgt ttgtcgcgtc tggtctagct gagggcgaga tcgtcgtcac tgcaggacaa
    14641 ggcgctctgg tgcccgggca ggccgtccgg ccactgatgg atcggtagtc ccatggacat
    14701 cgctcgctac gccatcgacc ggcctgtcac cacctggatc ctgatcctaa gctgccttct
    14761 gggcgggctg tggggctacc tcagcatcgg gcggctcgag gatcctgcct tcacgctcca
    14821 agaggccgtg gtcgtgacaa cgtggcccgg cgcctcggcc gaggaggtcg aactcgaggt
    14881 cacagagacg ctcgagtccg cgatccagca gatgccgcaa ctgcgccgtg tcacctcgat
    14941 gtccgaaccg ggtctgtcca tcatcaatgt cgtgatccgc agcacctatg gcagcgaaca
    15001 actgccgcag gtctgggacg agttgcgccg caaggtcggt gatgcggccg gaggactgcc
    15061 cgaaggcgcc gggccgccgc aggtgcgcga cgatttcggc gacgtgttcg gcctgttcta
    15121 tgctgtcacc gcgcccggat tcaccgaccg gcagttgcgc accctggcaa ccgaccttcg
    15181 ccgtgatctg ctcgccgtgc cgggcgtctc gaagatcgag accgagggcc ttccatcgga
    15241 ggtgatcgag atcatcgtgc cgcgcgaacg gatggcggca ctggggatag gtccggacca
    15301 gatcctgaac gccatccggg tccagaacca ggtcaccgaa acaggggcag tccggctgga
    15361 cgatctgtcg ctgcgtatcg ctgtgccaag gacggtcggc tcgacggagg cgttggcggg
    15421 cctgcgcgtg gggcggccgg gcaccaccga tcagatcgcg ctgaccgata tcgccaccat
    15481 cgcgcgagag gccgaagagg ttccccggct caagatccgc cacaacgcgc aggacgcgtt
    15541 caccctggcg atcgccggga tcgccacgga aaacatcgtc gatgtcggcg cacaggtcga
    15601 ggcgcggatg gccgagcttc gcgccgacct gcctttgggt gttaccatcg cccccatcta
    15661 tgcgcagaac caggtcgtgg atcaggcggt cggggacttc gtgatcaacc ttgtcgcctc
    15721 ggtcggcatc gtcgttctgg tcctgtgtgt gttcatgggg tggcgcgtcg gactgatcgt
    15781 cggcgcgacc ctgttcctga acgtcgccgg aaccgtggcg atcatggctg tggccgggat
    15841 cgagatggag cgcatctcgc ttggtgcgct gatcattgcc atgggcatgc tggtcgacaa
    15901 cgccatcgtg gtggccgagg gtgcgctcat cggcgtgcag cagggccggc gtccgcgcga
    15961 cgccgccgcc gaggcgtgca ggcgcacaca ggttccgctt ctgggcgcga cagtgatcgg
    16021 catcatggcg ttttccggta taggtctgtc gcccgattcc accggcgaat tcctgttctc
    16081 gctctttgcc gtggtggcca tctcgctgct gctgagctgg gtcctggctg tgaccgtcac
    16141 gccgctcttc tgtgtctatc tgctggccgg ggtcaagcgc attgccgagg gcgccgatcc
    16201 ctatgggggt ctgctctatg gcacatacaa aagggtcctg cgcggaacgt tgcgcttccg
    16261 ttggctagcc gtgatggctc ttgtggtggc gactggactg tcgttctggg gattcgggca
    16321 ggtgcgtcag caattcttcc cgccctcgaa cacacccatg ttctttgtcc actattcgct
    16381 cccgcagggc acggacatcc gcgcgaccaa ccgcgatatc gaggcgatcg aggctgatct
    16441 gctttcgcgt ccgggcgtga cggccgtgac ggcctttgtc ggtcaaggcg ccagccgctt
    16501 catgctgacc tacgggccgc cggacgccag cgccgcttac ggtcagctga tcgtgcgcac
    16561 cgagacgctc gagcagatcg agccgctgat cgccagtctg cgcgccgaaa tccccgcaag
    16621 atttccagcg gcattctttc gcaccgagcg gctggtcttc ggccccggcg gcggcgccaa
    16681 gatccgcgcg cggctgtcgg gcgaggaccc cacagtcctt cgcagcttgg ccgcggaggt
    16741 cgaacagata ttcgcgggca gcggcgcact ggtcgacatt cgcaccgact ggcgcacgca
    16801 agagttgacg ctggtgccgc gcttggacga agatcgggcg cgcatctcgg gcctgtcgcg
    16861 gggcgatgtc gcccagacgc tggcttttgc cacgaccggt atcacggcaa ccactgtgcg
    16921 tgacggcgac cagacaatcc cggtcctgct gcgcccgccc ttggaagaac gcgcgacggc
    16981 cggccgcctg accgaccagc tgatctggag cgaggcagca caggccttca ttccgctgga
    17041 tcaggtggtt gcgcgcacgg acctcgtggc agcggaggtt ctgatccgtc gccgcgacag
    17101 ggttcgcacg ttgacggtcg atgcggatcc tgcaggaaac cttactgcaa ccgaggccct
    17161 tgccgcagtg cgggcgcagg tcgaggcgct ggacttgccg ccaggctacc gcctggcctg
    17221 gggcggcgaa gtcgaggata cagccgaggc gcaaggggca cttggcgctt ctctgccgcc
    17281 agggttcctg atcatgctgg tcatctcggt tcttctgttc ggcaagctgc gccaacccgc
    17341 gatcgtctgg ctggtggtcc cgatgtcggt gtgcggtgtc gttgcggggc tgttggcgac
    17401 cgggcttcct ttctcgttca cggcactcct tgggcttctc agcctttcag gcatgctcat
    17461 gaagaacgct atcgtcctta ttgaggaaat cgatctcagg atcgacgagg ccgggacgga
    17521 cggagaccgg ctcaccgcga ttgtcgaggc tagtgtaagc cgcctgcggc cagtgttcct
    17581 tgccgcagcc actaccatac tcggtatgat cccgctgctt tcagacgcct tctttgccag
    17641 catgtctgtc acgatcatgg gtgggctggc gttcgccacc gtattgacct tggtggctgt
    17701 gccggtgctt tacgcgctat tctttcgcat ccgggcgttc gggagatgaa gtcatgctgg
    17761 acctagggcc aaaaacgggc tgtcataccc attgatatgg gcatcgtgcg atggactggt
    17821 tgtccattaa gcgtgaagca cgttcagcca ttcgtaaaag cgcgcaatga gtggacttgc
    17881 tcacgttaat ctttacagca tgacgtctca aaaatcagtc tccagataga ccccggcgca
    17941 gtcataagcg actgctgctg cagttgcccc gttgttcaag aacagccgcg gcgacaggaa
    18001 ctgcgtgttg gcgggtagat cagcgatgat ctcctgctcg aacaccgcgc ttgatacctc
    18061 atccaccacc cgcacccaga cggaactgcc gttcggcggc gacgcgatga agagggtcag
    18121 caccccaccc gtcgcgatgg cgaaggatgc ccccatgtcg gtcagcgtcg gcgcgccggt
    18181 gccatcgttc gtgaccaact gccagcgggt gtgggtgccg cgctggaagc cgatgccgat
    18241 gcagttgatc gcggtggcca gcgtcagcgt cgtggccagt gcggcggtcg atccgtaaag
    18301 cccgaagaag cccatgccag ttgcctgcag cgtcgtcagc gaaatccgcg tgacgaatgt
    18361 ccagccgccc agccccgctg cattgccacg ccagcaggcc caaccggcag aacgctgctc
    18421 ggccgctgag tctactaccg tggctgaagt cagacgccag cgccgcatgc tggcggccag
    18481 gttcgttgcg gcaagcgtcg ggtgcgagac ggtgccaacc gaggtgatgg gcagaccttc
    18541 gctggtgatc gtagtcgtga cggacggcga ccagttggcg atccggttga ccccgaaatg
    18601 cggctggagc gggaagtccc gaccagaggg gcgcatgacg tcgatccaag gggcccccac
    18661 ccggttgcgc gcataaacgg ccgctttgcc ggagggcggc gcgctcgggg cggcgctgag
    18721 ccccggcagg atggtgggct gcggaagttc cacctggccg ttggtgcggt cgatctttag
    18781 ggcatcgaag aaagccgagc catccgggct gaccttgaag ctgaagtcgt cgttgcccaa
    18841 gaggccgatc agcgcccgtg ccgagaaccc ggtcttgaag gcgaaagctg cgtcgttccc
    18901 ggccgccgcc ttgttgaccg tagcctcgat cccggccccg gcattgttca gcagcaccgc
    18961 gggcgtgttc atcgacagcc ggttggtgct gtccgcagtg gctccaccga ggccgagaag
    19021 ctgcgcggtc aggttggcct ggggcatgcc gacctgcgtc accgcattgg cgaaagtcac
    19081 ggtgggcgtg ttcaccaccg tggtgcctgc tgaccccgcc gtcgccgagc cgatgttgac
    19141 gacggtggtc gatccggatg cgccgccggt gccgaggttc acggtcttgg tgacaccggt
    19201 ggtcgtcgca ccagtgccca tgccgtaggt ggcagttgtc gttgctgtgc cgatcgatgc
    19261 gctggccgcc gagaccgtga cggtgcctga ggcggtcagc gtgccggaga aggtcttgtt
    19321 gccggtgaag gtctgcgtac ccgcgaggat cgccagttcc gacgaagtgt tcggcagcgt
    19381 gtagctgcgc gtggtcccgg cgctgatgct tgccagtgag aaggtcgcct tcttcgtcgg
    19441 gtctgcgtcg ttcacgaggc tgaagacggc gtccgacacg tcgcgcggct cgcccaccac
    19501 ttcccagact gcaccggtcc agacgaggaa taggccttcc gccgcgaccc agaccatcca
    19561 gccgatgcgt gggacgaggc ggatccatgc tccatcgacc cagaaggcga cgttcagatc
    19621 ccacccggcc cagagacctg ttgcacccga ggccacgaga tggcggttac catcggcggg
    19681 gctggccggg ggcgcggtgc gtgtgcggtc caggaccgaa agctggacca tggcatcgag
    19741 caggcgcagc gcctcattgt gcgtgaaatg cttctgcgcc tgtgccgcca gaagatacgg
    19801 caggcccaga tgggtcgtgg tatcggacat gggggttccc gtcagaactg gagggtcacg
    19861 gtcgcgggcg tgccgcggcc gaggcggttc gagagctggt agatgcggat cgccagcgtc
    19921 tggccgggcc caagcggcgc gccccaatcg gcggtctgct gggcggcgtt gtagaggaca
    19981 gaggtcgtga tgctggtcag cgtccgcttg acggcgggac catcgaggat ctggacatca
    20041 tagctttcca ggtcctcggc gagcggcacc tcgacctgtt cccaggcatc ggccaccagc
    20101 gcgcgggatc gccgcgtcca tcggatggtc agatcgcccg ggctgcgggc cgtccgccat
    20161 ggctgttcgg catggaccgg cgcgaagggc agaagccccc ggccggtggg ggtgaagccc
    20221 agcgcggcat agctcgcatc gctgacagac cgcgcagccg ggccgacccg ccagttccaa
    20281 ggcaggccaa ggtccgcctc agcgatcggc agcgatgcca gcgttgcatc cagcaccacg
    20341 acccgcgccc cggcctgagc ggggtcgcct atcgcgtgct ccgtcccgcg ctggccgcgc
    20401 aggaggcggg tcaggcgata gcggccagcg gcgatcagtt cggcttggcc agcctggacg
    20461 atctcccaga ccccggccgc cgtctccacg gccagtgcat tcgccccacc gaacagggca
    20521 acatctgtca cactctcgag cgtgcccgcc aggagatcga ccaccagcgc gttgccgaga
    20581 tcgaagcggg aggtggggcc cggaaagaag tcgaaagcca aggtgccgat ccgggcccga
    20641 ctgccgaatg tggtcaggag gttgaagtca tccggcgatg cgctgcggaa caccgcgatt
    20701 tcgcccggcc aggggctggc atggccggcg atcagggggc gatgggcggg ctggtcctcg
    20761 ctgatctgcg gcaggtccag catcaccacc tccggcgtgc cgaagacgac ggggctggcg
    20821 agcgaagccg gtcgcggatc gccgggcggc aggtcatagg ccccacggtc ctgacgcact
    20881 gcctcgatgc ccctcgcttc agcatcggcg accgagacca gccggaattc cacctcgcgg
    20941 ccgtcgtgcg cgagccggat cacgtcggca gggtccagag ccagtcgcga gggcggcaga
    21001 cggaacgtcg cgctttcccg cccgatccag gcctccatca gcgcgcggcg gcaccggcgt
    21061 tccgcctcct cgggcggcac cgccattggg aaggactccg aggcgatccg ggtcgtgtcc
    21121 acggtgatgc gccgggcctc gacctgcgcg gcctcgtaat cctcgtcggc gcgggcgacc
    21181 tgccatttca gggcctgcgg cagttcggtc tcctggcctc gggtgagttc gaggacatcg
    21241 ccctcccgcg cggcgacgag atcgtcgggg ctgactgtgg ctaccgaggc ccggccgcgc
    21301 atgacgaaac gaatcacgcc ctcggtttcg accgcatcga aaccgaaatg ccgcgacagt
    21361 gtggtgatcg aggcgcgcgg gctttcgagc gccgtgattg cgtagccttc gaccgcgccc
    21421 cagaggccgg tgacgtcgat gcgggactca ggcaagcccg cgcgcaggca gagatgccgg
    21481 acgagcgccg cgagcgacac cgcccccagc cgcccggtca gccagtggcc gagccgccag
    21541 ttcgccgcgt ccgtccagac gtcggtcagc gccgggaaaa acggataggg ccgcgcgtcc
    21601 caggtccagg cggcgcattc gggcacatgc accatccggc cgccgtagac cgaggagatc
    21661 gggttgttcg cggcatctcc ccaccagaga tacgtcgcct cgagataggc gcgctggatg
    21721 gcgtcgtccc gccagccccg cgagaaatgc ggcgtgaagc tctccgacga tttcggatcg
    21781 aagaagacgt tgggctggtt ggtgccccgg tcgatggcgg gacagcctag ctcggtgaac
    21841 cagatcggct tggactgcgg cgtccatgcc gtcgccgtcc cgctctccac gccaccgggg
    21901 cggttgtagt gcgcgttcga ccaccagctg cgcagatcct tgtagcggaa gacccatggc
    21961 ttgctggcgg cgccgtcggt gatcggggtg cgcacctgcg cggagcggtc cgctgcgctg
    22021 gcatagaacc agtcgaagcc ttcgccgccc gcgatgttcc cctgcaggta ggcccggtcg
    22081 tagatcgcgg gccagccctc ggccgcgtcg agatgctcga acccgtcgcg ccagtccgac
    22141 agcggcatgt agttgtcgat cccgacgaaa tcgatctccg gatcggccca gagcggatcg
    22201 agatggaaga acacgtcacc cgaaccatcg cccggctggt gaccgaaata ctccgaccag
    22261 tcggccgcat agccgatctt ggtcccgacc ccgaggatcg agcggacatc cgcaaggaga
    22321 tcccggtagg cctgcaccgc cggataggtg gatgcgttcg agcggatcgt ggtcagcccg
    22381 ggcatctcgg tgccgatgag gaacgcgtcg accccgcctg cggcggcgca gagatgggcg
    22441 tagtgcagca ccattcggcg caggccccag tcgccggagg gcccggtcca cgaaaccgac
    22501 tgaccggtga cgctgaagct cgcaggcgtc gccgcgccga acagcgccgc gatctggctt
    22561 gcggccgggg cggtcttgtc gacggtcccg gagaaacccg ccgctggaga acaggtgatc
    22621 cggccccgcc agggaaaggc gggctgcccc gtctcggcgg cgttatcgga atacgggttc
    22681 ggcagcgtat tgccgggcgg gacatccatc aggatgaacg gatagaaggt cacgcgcagc
    22741 acgcgcgcct tcatctcctg gatcgcctgc accacggcga agtcggacgg cgtgccgcca
    22801 tagaccgggc ggccctctgc atcccggctc accaggaaag cattggcgcg ggtcacgcca
    22861 ttgaccgacc aggtggcggg cgtggtggat ttggccgaca cctcgacgcc cggccggacc
    22921 ttgcaggagc ccgcgcgcag gtcgtcgccg aaccacgcca cgacgaggct gacgctctcg
    22981 accgcaggcg ccatcgcctg cagccggtcc agcgcctcca ccatgtcggt ggagtcggcc
    23041 agagcgttca ggttctcggg aaccgtcgcg ccgccatcgg tcttgcggat cgcctgcgtg
    23101 gcataggtga actcgcccga ggccgggatc atggtgacgg cgcgggtgag cccctcggcg
    23161 gtgtcggcat cggccagcgg ccggaacacc tcgaaggaca gctgcggcag gcggttgcca
    23221 taggtggaaa gcgccaactc ctcgaagacc acataggctg tcccgcgata ggcgggcgtg
    23281 ctggcggcgc ccatcctggc cgcgatgaac gggtccgccg tctgcgcatc gtcgcccgga
    23341 taccagcgcc aggtgacgcc ggagagctcc atcggcttgc cgtcggccca gatgcggccg
    23401 atcccggtga tcgggccttc gcaaagggcc acggcgaagc tggcatagta gagatactcg
    23461 gtcgtcttga ccttgccgcc cccgccgccc ttgccgcccc cttgggtggt ggtcttcgtc
    23521 tcctcgcgga aatccgtcgc ccagatgatg ttgccgccca tgcgcatgcg gccgtagagc
    23581 cgcgggatga ccgcgccctc ggtggccgag gtgatgcgca gcgtgtcgag ccgcgcgccc
    23641 tcgatgcgat gggtgggcgc cagcgacgaa atgatccagc tgtcgaccac cgagccgatg
    23701 gtggagccga tgaagccgcc gatggtcgcg gcgctgacgc cgaggatcgc gccgccaatc
    23761 gaaccgccaa tggcggcgcc agcggcaccg agaacgaggg tggccatgtc cggggtctca
    23821 gcgttgcggg aacaggaagg cgaaggcgat gcgccgccgc cagcttgggg tgagcggttc
    23881 ctcgatcacg ccgagccgat cgtaggcgtg caggaatgag cctgccccgg acccgatccg
    23941 gggtgcgggc ccggtcagga tcccgacatg cttggcgatg gcgcggggct tcatgcggaa
    24001 gagcaccagc gcgccgggtc cggcctcggc aggcgacacc tcgatcatca tccgtcgcgc
    24061 gccctcggcg agaacctcgc gcgggccggt ctcgccccag tcgcggctgt aggccgggat
    24121 ggggaacggc tcggggccga cgacctcgcg ccagacgccc cgggccagcc cgaggcagtc
    24181 gcagccgaca ccgcgcaggc tggcctggtc gtggtacggc gtgcccagcc aggcccgcgc
    24241 gatggcgatg acgcgcgcgg gatcggccaa tacaagtggt tgcgtcacag cacggacccc
    24301 tcgtggccgc catccttcgt ggcgtagcgc aggaccgcat cctgcccggg aatgtgcggg
    24361 aagccgcgga agttggcggt gttggcgaac ttcgccccgc aggtctccat ccgcttgtcg
    24421 cagcctgcgc ggatggtgaa gccgtcgccc tcggcgatcg cgcgcaccgg cgcctcgagc
    24481 agcgtcagca ccgcgatgcc gtcggtgacg tcatggccca gcacctcggt gcgccgcccg
    24541 gcattcgcgc cgcacgtcca gtccagcgtg ccgaaggtga accagccgga ggcgaaccca
    24601 ccgaggcctg aggcggtgaa ggcccggtcc cgtaggagat cgatgacggc gcccgtggcc
    24661 ttgaacgccg gatcctcgag atcgacgccg cagcgcgcgt ccccgagcgc ggcgtcgcag
    24721 gtcgcctgga aggtccgccc gaccgtctgg cccagcacat gcgcgagcga gcggacctcg
    24781 gcgacgaagg ccagccgccc gcgccggatc tggcctatgg cgccgcaccg catcaacacg
    24841 cgctggctcg gatcgaccca gttcacacgc cagacctcca cttcggcgtt gtcccagcgg
    24901 ccgtcgagga tgtcggtctc ggtgatccga tccgaggtca gcacgccttc ggcgtcctgc
    24961 gcatcgaccg agagatcgga gcccgagcga acctcggatg cggtcaggcc gctttccggc
    25021 tcgaactgcg tcccgtcgaa ggttagcgtc cggtcgtggt cggtgaagcc gaaggtgacg
    25081 ccatcggcgc gggtgatccg ccagcaccag gcgagcgtcg tcgtgccctc gtcgagatgg
    25141 gcctgtaacg cgggcgagag ggatttcatc ggcaggttcc cgtcatgcgg tcgtcgagat
    25201 cggcgatcca gtccgcccat gcgggcggca cctccgcgac ggtctctgca gcaggccggg
    25261 caagccgcgc ctcggcatag gaggcgcagc ccgcgtcacc agttcccatc gttgcggcgc
    25321 agccggtcag caggatcgcc agcgccgcgg ccatcgcgaa ccgcatcccg cccgcgatcg
    25381 agacgcctgt tcttgtcttc catggcatcg cgttccgcct cccgtttgcc agcgtgctcc
    25441 ccttccacgc gcccccagac ccggccgagg acgacgcccc cgactgcgcc cagagccgcg
    25501 accagccaga tcaggagatc agccatcgtc ccgctccccg cgcgcggcgg cgacgcagag
    25561 ggctgcgacg aagacgccga ggaagccgcc cacgaccaga cctgcgaaga actcaagcat
    25621 cgccgcggaa cccgcgttcg atccagtcgc gcaggccgat caggcccaga ccgaggaaca
    25681 tgagccccgc gggcgaagcg tcccccgagc cggcgagcag tgcgacaagg cgggacactt
    25741 ccccgagcgg cccggttgca ggcagcgcga tagaggtgat gccagtgagc atggcgagca
    25801 gtcccgccca ccaggtgagc gagttggggc gaacgtagcg catgggtcag gccctccgga
    25861 tcagggtgga gaagaaggcg gccagctggg cgagccagcc ggtcggcgtg tcgggtgcgg
    25921 ggtcgaagac cggcggcctc ggcagcggcg acggccgcag cagcgccaga gcctcgtctc
    25981 cggtaaggcg acggatcggc cgggagaaat ccacgcggcc tgtgcggtcc acggaccaga
    26041 ccgggatcgt gccgcttgga tagcggccat ggcgaaacaa ctcgcgctca gcctcccggc
    26101 ggggaatgat cgaggccggt ctccgccagt tcagaaacgc attggcggcc gcaacgcgat
    26161 ttccggcatt gaggtgccgg gtcagcgcag ccttggcgat gccgccggtg ttgtagtgga
    26221 acgagaccag cgcatcgaac tcgtgcggcg acagcggcac cttcacggcc cgctgcacgg
    26281 cggcctcgta gcgcgcgagg tcggcccgga agacccggaa gacccggaac gcctcgcgga
    26341 tcccggcgtc cagatcggcg ggcatgccgc gcggcatggt ggctggatcg ggcggcccgg
    26401 ccgcggccgt gtggccgata ccgaaggtcc agacctgttt cacatcgaga tagggcccgg
    26461 gcacgattcc ctcgtgccgg acgagggcca gcaggccccg gtcggtcatg tgcatgggat
    26521 taccggagga acgagaggat caggatcagc ccagcgacgg cgaggccgat gcgcagacga
    26581 tgggcgaagg cctgccgggg gtcggcaggg tcgcagcgga gggagcgcgc gaggcggaga
    26641 aggtcattca tcgccgccgc cttcgttggc acggcgcagg cgcgcgagca gcatctcgat
    26701 gaaggccggg ccgaagacgc ccacgagata ggcggccgag cccgctgcgc cgcccgccgg
    26761 gatcgcctcc gtcggcaggc ccatccagct ggttatgact gccatcgaca ggctgcccat
    26821 gcccgcggcg atcagaccgc cgagcaggat gtgccggagc gcatcgcgca gccgcatctt
    26881 cgtggtcagc gcgttcgtcg cgccgccaag cgccccccag gcggccagga tcacggcggt
    26941 cgaggccgcg agttcgcgca gcacggccgc aacgaagctg ccggtgtcgt tcatcgccgg
    27001 atctccagaa gcggaatgga ggtgatcgag ccgagccgct cgaggtcgag cgtcacgtcg
    27061 agcacgtcgg tgtcgaagcg gaccggcaca tcgaactcga agcccgctgt gacggcgatg
    27121 ccagcgcccg gcgcggtgcc gaaggcgacg acgccggtgg cggtgtcgac cgaccagccg
    27181 gagggctgct cgacgcccga cagcgcgatg cgcacggttc cggtcaccgg cttggcgatg
    27241 gcgcgtgtcc aggtttgcgc gccggaggcg tagcgcttca ccagctggaa ggcgctcgtc
    27301 gcgccgtcgc cggtgccaat cgactgatcg gtcggcgatg gcgtgcccga aggcaggcag
    27361 gacttgtggt cgccccagtc cttgaaacgg aagccatgca gccgcccgtt ccgtgcctcg
    27421 aagaaggcga ccaccgccgc cagatcgtcg gcgcggcgga tgccgtaggc gacgtcgtaa
    27481 cggcggcgcg aattggccca gctggcgttc ctctcctcgt cgcccgaggc gagctcgacg
    27541 atctgcgtgc gccgctccgg cccaccccgc gccccgcggc tgatgttgtc tggaaaccgg
    27601 acctcgtgga acgccatcac atgcccctcc gcccgagcga caccgcccga gcgatgtctg
    27661 ctgcgacctg tgtgcgggat tgccggaagc tctcggcgtc gcgggccatg atggtgacgt
    27721 tgacgccacc gcccgcgcca tagctctgcg cctcgcgccg cgacagcacg cgctcgccgc
    27781 gctgcaggat cgcgggcacc tcgtcatggc gaagtccggc catgccgccg ccatgcatcc
    27841 ggggcgcggc ggcgaaggcc atggccggga ccatacgcga gggcccagcc gatccgacca
    27901 tcccgcccgc atgcaggacg ttggcgaaga tgccgcccgc accggcgaac acgccggaga
    27961 gcgcattggc gatcggcccg aggatgaagc gccgcgccgc cagctgggcg agatcggcga
    28021 gcagcgaggt gacgagatcg cggaagttca gcttgccggt cttcacgaac tggccgacgg
    28081 cgttctcggc cgactggaag gcgccgacga ggctctggcc gatgtcgccg ccgatgtcgc
    28141 gcgccttgct ggcgtagtcc gacagcgccg ccgtgaccgc ctgccagccg gtgagggccg
    28201 tctcgacgtt gggttcggcc gcggaagctg ctgcacctgc ggctgcgccg gcatcggtcg
    28261 ccgcctgccc ggcgccgtcg agcgcggtct cgaaccgctc cgccgccgcc gtggcctcgg
    28321 cgagcgcatc ggcgccgtcc tcgtcagtgc cgcgcaccgc atcccgcagc gcctgccagc
    28381 tttcgagggg cgcgcgggca ccttcggcca gattgcgcgc ggcgccgcga tagaggttcg
    28441 cggactctag cgcgcggttt gccgcctcgg tcagaccgag atcgggtgcg gtgagcgggt
    28501 tgtcctcgaa agcccggtcg aacgccgcct gcgccgccgt cgtggcagcg ttggacgcac
    28561 cctcgaagcg gttctcgatc tcgccgagat cgaggtcggg caccagcgag atgcgccgct
    28621 cggacccgag cgcttccagc ccctggttga tcccgccgat gaagccgttg atgcgcgaga
    28681 ccacgccgtt cagcatcgcc tcgacgccgt cgaccaggct gttggccgcc tgaaacgcga
    28741 gatcgccgat ggcggcgggc agcagacccc agatcgcctt gatcgcctcg taggcgccct
    28801 cgaacgtgtt cgccgccgtg ttgccgaagc ccaccacgct ctcgatggcg ctctgcatgc
    28861 ccgaggcggc atccgccttc aggtcgaaga acatcgcggt ggcggccgca cccgccgcac
    28921 cggcgcccat cttgatccgc tcccagacct cgaccgcgag gtccttcagg agcgacatcg
    28981 cctcgccgaa accgcccgcg ccggagacaa ggcgggtgaa ctggtagacg agctcccccg
    29041 cgccgacgat cagcgcgccg ataccggtgc ggatcagcgc gccccgcagc acgacgagcg
    29101 cagtggcgag acctcggacg gagagcgcgg ctgcggccat gccggcgatc cagcgtcccg
    29161 cgaggaaggc ggcgaaggtc gcggcgtagg tggtcaggcg accgatgttg tcgaagaggc
    29221 cgcgaatggc gatgccaagc ggtccggtgc ggctggcgac cgccgccatg gcatccgcga
    29281 ccgcttccag cgcgggggct gcagcgaccg ccagctggtt cgatagcccg cgccagatca
    29341 gcccgagccg cgagatggcg tcgttcgtgc gctcgatctg gtcggcgtcc tgctcggaga
    29401 cgacgacccc gaaggcgagg acatcctccg tcgcctggcg cagcgtcgcc gtgtcgatcc
    29461 gcgacatggc gatggagcct tcctcgccga agagctggcc ggcaacggcg gcgcgttcgg
    29521 cggcgggcac gaagctctcg atggccgcgt tgatcgcccc cacacgctgg tccagcggca
    29581 gagcgatcag ctcgttggcc gaaagcccaa gccggtcgag tgcgtcggca gcggggccgg
    29641 tcccggccgc ggcctggctg agacggcgcg tcaggtcctt ggtggcctgc tcgatgccgg
    29701 acatcgacac gcccgccagt tcgcccgcgc gttccagcgt ctggatcgac gcgacggtgg
    29761 tgccgagcga ctgcgcaagc ttggcctgcg cgtcgaccgt ctgcagcccg gaccggatca
    29821 tcgccacgcc agcggcagcg gccgctgcca cggcggcggc ggcagccaca gcgacccggc
    29881 gggaaaacgc cgcgagccgg gcgttggccg cttccatctc ccggctcagc cgtccgaagc
    29941 cgcgcgaccc ggcctcgcca ataccttcca gttcggcgcg tacctgccgt ccgcccacgg
    30001 ccgcgaggcg gacgctgacc ctcttctcag ccatgggaat gatccatctg ttcgttgagt
    30061 ttggtgacca tcaccgcctc gatgacgggc agcagttcgg ccatggcgag cggcggcacg
    30121 ccgagcgcgt caccgagcgc gagcgccgcc gacaggtccc agccgattac cgcaccgggc
    30181 agcacgcgca gctggccgcc gaggcggccg acgaggtccc agacctgcca accctccgga
    30241 gtttccggac ggttcagccg cgccgggcag tccgggcacg cttgcgcgca ggcttcgcag
    30301 tatcgctcgc ccccgccgaa ggaccattcg gcgagagcgc ggaggcgttt ttttccttct
    30361 ccagcagtag gcctttagag acataggtca gctggaaggc ctcgaagatc ggccagacat
    30421 cgagcagcgc gtcgatggct tcggggcttg ggttgatggc gtttccctcg gagtcgccga
    30481 taccctccca ggcgagcacc gcccgccgcg ccagcgcctt ggcgaaggcg acggcgcgct
    30541 cctcgtcgga ggcgtcctcg ggcaccgcct cgacggcggg gtcgctgcgg gtcgctacca
    30601 tcagcgcggt tgtcagcggt cgcagctgca cccggacgcc gggcgcgagg tcatgccagc
    30661 gcggggcatt ggtcaggtcg agcgtcagca tcctcagtac acctcgatgt cattgatcag
    30721 ggtagccgtg cacatccggc cgaccacgct gtcgcgcgcc gcctgccagt cgaaggtggc
    30781 ctgaacgccc tgcggcccgg aaatctcgat ccgcgggcgc ggcaggtaga cggcgtgcac
    30841 ggtgaaggtg aagctctcgc ccgagggcag gacgtaggcg aatcccatct cgcaggcctc
    30901 gccattgatc gcctgcgtca ccagcgtctg gtcggcgaag cgcacctcta tccggccggt
    30961 gagcgcagcg atggacgggt cggcgccgtc gatgcggccg tcgcttcgga tggtctcgat
    31021 ccggtcgagg ttgttggcat aggtgatctc ggccgagacc acgttgccaa gcgcggtgcc
    31081 attccgcgtg atcgagccgt tgaaatggcc gaagcgcttc agctccagcg cggtgggggg
    31141 tgaggcgggt gcgccgaacg cgctggtcgt agtgccgacc gcttcgccct gcgccaccag
    31201 ccgcgcggtg gccgtcagta ggccggatcg ctgcatctgc caggtgatct ggtcgagcac
    31261 gcaccccgag tacatcgcat agcgcgggac ctccggcatg cctgtctcga tcgacatgct
    31321 gggcagcgtc caggagcccg actgaaactc gtggctgtat ggcgcctccg cgcccgtggt
    31381 cgtcggcgcg ccgaacgccg ccttcagcca gaagccgaag gcctcggcgt cgagcggcac
    31441 cacgatatcg ccgtcggccg tcaccgcgtc cttgatgggc gccaacggat cgcggccgta
    31501 gccgagcagc tccgagttca gcagcggctg ctccgcaccg agcgaggtgc tggcgaaggg
    31561 catgcgggtg aagccgctcg cgggcggcgt tccataggtc gtctcgaacg caagcgccat
    31621 ttgcgcccgc gccccctggg ctcgtgccat ggtgttctcc tcgggttgtc ggggtcaggc
    31681 cagcggatcg gccgtggaat agtgcagcac caccgggatc acggcggcct tcaggctggc
    31741 cgcgccctcg accggcagat cgaccgggcg cggggcttcg gcctcgaccc agtcgcagag
    31801 gccgcccagc gtgcggtccg ccgcgagcgc cgcgccgatg ctggcgcaga gcatgtcgaa
    31861 ggtcgcgtca cggtcggcgc cctgaacgac cgcctcgatc tcggcgcggt gctggtagtg
    31921 gtaccgcagg ggcgacagcg tgacctcagg ctcacccggc tcgccatcgc gcaggatcat
    31981 caggccctcg gccgcgacgc gctcgggcag cacctcgcca cggagcgtgg tggcgggcag
    32041 cgccgaaagc cgcgcgtgca gcgcggcgag gatggtttcg cgaggggaag acatctgaga
    32101 ttttcgtgtc cagtcgatac tgattcagca tcctgcaatt gtccaaggtg ccacggtcct
    32161 ctatgaacga ttttaagaat cgttcataga gttatccatg gcaagggcat tcacagaaga
    32221 agatcgtgcg ctggcgatgc aggccttgtt ggccgagggt cgccgactgt tcgtcgaagg
    32281 cggactcaag gcggtctcgc tctcgagcct gacgcatgca gccgggatcg cgaagacatc
    32341 cttctacgcg ttctttgagt ccaaagaggc gctcatcctc gaccttctgg cggccgaagc
    32401 cccgggcgtg agcgatcggg tcatggcccc actcgtcgat ccggcactgc ccgcccgtca
    32461 ggcgctgtcc gggtttctgc gcgcactgtt ggcggaatac gagaccaaca cctttcttgc
    32521 ccggctggtc tccgagccgc agacgctcgc cgccatggcg cagcgagtgc gtcccgaaga
    32581 cctggaactg aaagcggcat ggctggagcg cccgctcgct accttcctca aggctcgaat
    32641 cgataccggc gaaatagtcc cgcaaccggt cgcaacgctg atcgatgtgg ttcggtccgt
    32701 gtcgctgctg tcgctgcacc gcgatcggtt cggctcggag caacagttta acgccgccgc
    32761 cgagacactc attgacctcg tgtccgaggg tctgaccaga tgggagacgc attcatgacc
    32821 gcagagagcc gtattgcccg tgccttcggg ctcgacgagg tgggctgggc ccgtcatgct
    32881 aacccatgga gcgggtggac acgcttcatc acctgcctgc cgctcctcgc gctcgcgatc
    32941 tggagccgcg tctggctggg ctggtggtcg ctggtgccga ttgcgctcgc actcatctgg
    33001 atctggctga acccgcgcgc attcagtcag gttcgtgacg atcgcgcttg gatcgcaaag
    33061 ggcgttttcg gagagcggtt ctggtcaaac cgccaccgcg tcgccgtgcc agaccgccat
    33121 cgtctcgtgc cgaatgtgtt gaacatcgcg tcgctgactg gagttccctt tctggcgtgg
    33181 gggctcgttt tgctcgatct ctggccgaca atcttcggca tggttctgat catcggcgga
    33241 aagctttggt atatcgaccg catggcggtc ctctacgagg acatggtcac tgtgaatccg
    33301 gaactccgct accgtccgcc tgcctagcca gaacgtccct ccacccagtt cgccacgatc
    33361 agccccgaca cgctatccaa cgtccggtct gcgtcccgcg ccaggtccag ccgcttcggc
    33421 agtttgacct gaggcacaag caggaagatc ggtgcggtga ccttgccgcg cccggtcttc
    33481 gagcgcgaca ccaccgcctg gcctttcgtg ttgaggcggc cctcggccac cagcaggctc
    33541 ggccccgtgc ggcgatagac gaagcgcagg cgcagcccgc ggcggcgctc ccattcgccg
    33601 ggcgtgatcc gaccgccgcg cagggacttg cccgcggcgg gcagcgggat cgccagccag
    33661 aacccgtctt tcgagcggat cagcggcccc gtgtcatgcg cgccgacgat gaccggggcc
    33721 ttcgaccaga ccagcgctgc cgcgtccagg ctctcgcccg acctcgggaa gttctggctc
    33781 cggatcgagt tggccagccg tgggccgaga cccgcaccgg tgatctgcaa ccgccatgca
    33841 gacttcagac cggtcccggc ctcgcgcatg gctgcggtca cggcgcgttc gccggccgcg
    33901 acctccgccg ccatcatcgc ggcgatgtcg ggatcgatgt cgagcttcag tttcacgcgg
    33961 gcctcagatc cacggtccag accagccgct cgcggtcacg gacaggttcg ccctggatca
    34021 ggaaagcgtc gccgtcgatc tcgatccggt cgccgggacg cggggtcgcc acctcggcga
    34081 cacgcaggtc gatccgcgtg gtctcggacc agagccgcgc atcgccgaaa tcggtgatcg
    34141 catcggaccg ccgggcgacg acgcgcacga gcacgggcgc gccgccgtcg gcgatgtaga
    34201 ccgcgtcgcg gccgatgttc gcatcggcga agagcgcgcc aacggcggcg gcgaaagcgc
    34261 tcatcagaac gtcgcgttca gccgcacccg gccgatggtg tcgcccgcgc cgctcgccac
    34321 cgcctccacg gccacgccga tcagggtgtt gtcggtggcg accgtggtgc agcgcttgtt
    34381 ggtgtcgtcc caatagacct tggcgccgac ggtccaggcc tgcgagccga ccttggtgat
    34441 gtcgaagacg ccgacgagcg cggtctcgac gggctcgccg aggccggcgg caccagaggc
    34501 gatgccgaag atggagccga cgagcagccc atcgccagag gcgacggcat agggtgcggt
    34561 cagggtgatg gtgttgccgg gctggacgta gtttttcatg gggaggatcc tcgtggaaag
    34621 acgaagggcg gcccgattgg accgcccgtg tgtcagggtt cggcatggtg tgcgggttac
    34681 gcgcccgggt tcttgtagag accgcgccaa tcgatggcct tggcgccgaa gtcgaggcgg
    34741 cacttgatct cgacgccgtc gacatcgaag ccgttgcggg tctcgatgta ggcgccctgc
    34801 tggccctcca gataggcgta ctcgatggtg tcgatctggt tcgggctcgc cgccagatac
    34861 caggcggtct cgctggcggc gtcgagccgg ggctcgctga tcggcgccag cgtgcggatc
    34921 gactgcggca ccacgctgga cgtcgcggcg ggcacgaggt tctgggcgac cagctgctcg
    34981 gccttcagtt ccagcgaggc gggcacgatc aggaaggcgg gacggacgtt cagcaccgtc
    35041 ttcttgtcga gccccgtctg cttggccatc gccgcgcggg ccgcgccgac gctgccgaca
    35101 tcaagcgcag caccagtgcc ggcgaggttc ttgtgcgtgg tgtggaacag cgcattgccg
    35161 tcggccatgg ccgggttggc ggtgatgatg ccccagacca cgtccgactc cagctgggcg
    35221 atggagttgc cgtacatcgc cgggatccgc gtgaaggcgt cgagatcgtc gttgatcagc
    35281 gtctggcggg tgatcgcgac cacccggccg taggtcttga ccttgtagct ctccttgctt
    35341 tcgccgagcg tgccgcgctt gaactcgccg ctctcgccga cctccagcag ctgcggcgcc
    35401 tcgcccagct ggacgcggtg catggccttg aagtcggtcg ccagcacctg gcggcagaac
    35461 agcatgaagg tacggggata ggcctcgtag gcctgccgca gggtcttgtt ggtgacggcc
    35521 gacaggatct cggggaagtc cgaggtggaa tgcagcgcgc gcgtcgccac ctcgtcgcgc
    35581 gagaggcccc gcgtgttgac cccggcattg ccgaggcttt cccgggccag ttccagcagc
    35641 gtcatgccgc gatactggcg ggcggcgtcc tccagctgga acagcgtcgg gctgtagcgg
    35701 tgcagcagcg cgttcgccac ggcatcacgg cgggtgatgc gctcgtcccg gccgccgagc
    35761 ggcacggaaa cgtgcgggaa ggtccgggtc tcatccgact tcgccgcgac ctggtcgagg
    35821 atcaggcggc gggactcgtc gacgctgacg ccgcgcttga ccagatcctc ggcgaagccc
    35881 cgctcgaggt tcagccgccc ggccagatcg tagatggtgg agacgcggtc acgctcggcc
    35941 tcgcgggcgc gggtggcgac cgcttcggtg tcgggcgcgg acgtcgcctg cgtcttcggc
    36001 tggctgcgcg tctcgctggc ggcgaccttc gggtcgggcg cagccgcttt cggctcggtc
    36061 atgggggtgt cctcggtttc gaccggctcg gtcggctggg tggtggcggg ggttgcggcg
    36121 tcgctcgccg ggatctgggt cttgtccgtc atcggggatg ctccttgcgg tgtgagggcg
    36181 tcccggcggt gaaggacgca gtcgtgaaga ggatgctggg cgcggaaccc cgcggcgggg
    36241 tcggcgccga ccgcgacggc ggagacctcg aacggcgtcc agtccaccgc gcgccagagt
    36301 tcgcgcgcgg cctcgggttt cgagacctcg aagcggtgga cctggtagcc gatggagacc
    36361 gcgcggatgt gcccggcctg gatatcgcgc cagatcggct cgacgtcggc gcgctcgctg
    36421 atccgcacga gcgcaatgcc tcggccgttc tcgatccgcg ccgaacccgg cacgaccgag
    36481 ccgataaccg cgtcgagcgt gtcgaggtcg tgcaccttca ggaagggcgc acccgcgttc
    36541 agccggtcga gccgcacatg ggcggggtcg aggctcagtt cctcgtcgta gggctcgccg
    36601 aagaaggtcg cgcggcggac gcgggcgcct gccgaccaga ccacctcgac ggtgcggctg
    36661 tcggcgtcgg ccgtgttcgg cgcaagctcc gccgaccggc gcatggccgg cagttcgatc
    36721 atcgtgtcca tggggtcagt cctgttggtc ggcctgcgcc gagtcattgt ccgcgtcggc
    36781 ggccgggccg tcggtgtccg gttcgtcggc ggccggatct ttcgccggat cgctggcccc
    36841 gtccttggat tgggcgctgc cggtcttggt gacgcgacgc gggtcgctgt cgaggaccaa
    36901 ccccagcgcg tcgagcttgg cgttggtcgc cgcgatctcg gccagcaccg cgtccgggtt
    36961 gcggccctgc ttcgcgatca cctcggccag cgtcatggtg ccggagcgga tcgacagcag
    37021 gttcgccatc gcgtccttct gcggatcgac cgcctcgaac ttcggcggcg accattcgac
    37081 cggcaccgtc ggcgacggga tctggcccgc cgcccatgcg gcctcggtga accagcgcca
    37141 gaccggggcg cagaacatcg gaatgaatag ctgccactgc accgcgtcga tctggcggcg
    37201 gaactccacg agccccgccc ggatcgagga atagttgacc tggctgagat cgccggtcag
    37261 cagctcgtag ggcacccgga agcccgccga gatcgtgtgc aggctggccc gcttgtattc
    37321 gccatagccg ccggtggcgg agggctggtt gaagcggatg tccttgccgc cgcgggcata
    37381 ggcgatcaat cccggttcga actgctccac ccggttgcca tcggcgtcga ccaccgaggg
    37441 cgcgatgccc tgttgcgcct cgtcgtcgcc gaagacgatg gcggtgacgc aggcctcggt
    37501 cttcttgcgg accagctcgg ccacctcgta atcgtcgaga tcgcgcaagc tgcggatcac
    37561 cggcgcgccc cagggaaccc cgcgcgcctg cgttcgctgc ttctcgtaga catgggcgat
    37621 ctcggtcgcg gggaccgggc ggctctgcag actgttctgc agcgccccat aggcgtcgcc
    37681 cggatgctcc gcgtgcagcc agtaggcccg gcgcttgccg accgggtcga actcgatccc
    37741 ctgcaccagc cgccctgcgc cgagaacgcc ggatttcgtg gcatcgagga agtcggcttc
    37801 cagcacctgc agctgcagcg gtaccggcag tccgtccgac gagcggcgca gcctgcgccg
    37861 caccaggacc tcgcccgcct cgaccatctc gcggcagatc agcgtctgca gaccgtagaa
    37921 gtcgagctgg gcatcggcgt cgcagtccgc cgtccagcgc tcgaacagcg cgtcgacctt
    37981 gcggtcgagc ttgtcgtcgc cgctggcggc gcgcggcatg atgcccgcgc cgatgatgtt
    38041 gttgaccagc accgcgacgg ccttcgcggc atgcgggttg ttgcgcacga gatcgcgcat
    38101 ccggtcgcgc agcagcgccc cggccacgcc gatctcggtg tcggccgagg atcccggcgc
    38161 gcgccagccc tcggtgcgac gcccgcgcgc cgcgccgtca tagccccgcg tcagcgtctc
    38221 gaacgcctga cgcgccatga cgcgacgcgc ggccatgcgc ggcgccaccg tggcgatggc
    38281 gtgatcgaac caggtcgccg acatcagcga tccccgcggc tgaagcccgc aagcccggcc
    38341 accggcagcg gacggcccac gcccgcgatg gcgcgctcga tggtccggat gcgggcgagc
    38401 agatcctcgg ccgagccgta atccaccgac ttgccgtcat agctgacgcg cgtcgtgccg
    38461 ctggcatagg cccggcgcag cgccgagagc tcggtttccg tccagtccgt catgttcaga
    38521 accatcctcc acgccgtccg agccaatcgg agcggcgctt gccctgcggg gcctgtcccg
    38581 gccggttgat ctgcccggcg ggatcggtgt cggtgggggc ggccccgagc tgatcctcga
    38641 ggtcgcgcca tttctcgtcg ggccagcggt ccgcgcccgc gatccaggcg gcggcgcggg
    38701 catagacccg gcaatccagc gcctcgttgc gctcgcgcag cttctgccat tccagccggg
    38761 cgaagccgcg cttggtgcgc accgtcacca gctgctcggc gacgaactgc ttcagccatt
    38821 cgttctcgac ccagtgcggc aggtgcaccg agccgggcgg gaacgtcgcc ccgtcggcca
    38881 tctcctcctc ggtcgggcgc gccagccgca ggaagcggta ggtctcggcc ttgaaggtcg
    38941 acaccgccac ggtccagagc cgggccccgc gccgcagacg tttgccgccc tcggtcgcgt
    39001 cgacgaaggt cggacccgac accgggctcg agcggttgaa cccctcgacg cccttgaccg
    39061 gcgacacctg cgcgaagcct tgcgcccgcg accaggaata gaccgccggg gcctcatagc
    39121 cggtgtcgat ggcgagccgc gcgatcctga gatgcgcgcc gcgttcatgc ggccagcttc
    39181 gatccagcag cgcggtcagc tccgaccagg cgtcgtgccg atccggcccg ccctcgatca
    39241 cgacgtgatc gacgagccag ctttccagcc cgcgacccca ggcccagaca tcgacctcga
    39301 tgcggtcctt ctgcacatcc gccccggccg tcaggaacag cccgcccgca ggcacggtgc
    39361 cggatatcca gcgctcgcgc cggtcgtaaa gccgctgcca gtccggagcc tcgccagtct
    39421 cgacccaggt ctcgccgagg atcgtgttgc agaaggcctt gatcgcctcg tccgaccctt
    39481 gggccgcgtc ccatgcccgc acgatccgct cccagctcag ccagccgatc ggcgaataga
    39541 gcgccgagag gtgatacccg accgtggtcg gatcggcggc cgtggcggtt gcccgccatt
    39601 cgccgccctc cagcatcgcc gtcttgtggt gttccgcgat gggcctctcg cagccctcgc
    39661 agtgatattc cgccgtctcc gggcggccct tctgccagcg cagccggtcg aacttcagcc
    39721 attgcgcatg gccacagtgc gggcacggca cgaagaaccg ccgctggtcg ctggcctcgt
    39781 attcgcgctc gatccggctc agcccccgga tggtgggggt cgataccaga aacaccttgc
    39841 gccggtgggc gaaggtcaac gaccgggcct cggccagcgt gaccggatcg ccttcctcgt
    39901 cggcggacgc cggataggcg tcgacctcgt cgaggaagat atagcgcgcc ggggtggacc
    39961 gcagcccgac cgccgagttc gccccggtca tgatcaggat gccgcccgcg aattccttcg
    40021 acagcatcgt gttgcccgcg tcgcgggacc gggcgggctt cacccggtcc cgcagctcgg
    40081 ggctctcgtc gatcagcggg tcgatccgct ggcgtgagtt gcgtttcgcc agttccactg
    40141 tcggctggac ggccagcatc ggccccggcg cctggtggat cgcgaacccg atccagttgt
    40201 tgcccgcctc ggtcgcgccg acctgtgcgg ccttcatgaa cacgatccgc tgcgtgggat
    40261 cgccgggcga cagccggtcc atgatctcgc gcatgtaggg cgtgcgcacc gtacgatatc
    40321 gcccaggttc ggccgaggcg cggcccgaga gcatccggtg ccggtccgcc cattccgaga
    40381 cggtcaggtc cgggtcgggc cgcagcccgc tacaccacga ccgcaggatt tcgcccgcgc
    40441 cgtcgaagtc ggtcaggcca tcatcatcac cggaagtcgg gccggacctc ggcgagttcg
    40501 tcgaggtggg cgcgtacatg tttctcaagg accttctgca tcgcggctgg ctcgacaccc
    40561 agatcggccg ccatcagcgc agatgcgcgc gcaggccagt tcacccacgc gtcccgcacc
    40621 tcgcgcgcca gccggaacac cagcgccagc gcccggaccc ggtctatcag ctcccccttc
    40681 agcctcgaga gccggatgcg ccgttcctgc gccttcagta cctcgttggc ggtcttggcc
    40741 tgcaggaagg tcgtgccgcc gccgatggcc gggaccgcca acccttgttc gcgcagcgtg
    40801 tcgccgacgg cagccactgc cgcctcgggg acgggcttca gctttggcgc tggcgacttg
    40861 cgggtcttcg acgggtccgt cgtctcggca cgccgcacgt cgctggcggc cgcgttgatg
    40921 ctgccgtcgg gatagaggac cagccgctcg gccgtcttcg ccttctggat cgcgccccgc
    40981 gacagcccga catgcgcggc gtactggcgc tcgctcatgc cctgcatcga cagctccaat
    41041 tatcattcca aatcatttgc ttatctcgtt gataagcgtc gcggacagag ggaacgtccc
    41101 gtcagaagga cgatgcaact caccacggag ccaccccgat gacctgccgc aagaccgaca
    41161 acaccaaggc cctcgacgcc ttcatcgccg ccaaggccga catcgacgcg atgctcgagc
    41221 ggctcgccac cctcagcgcc gaccatttcg agaccagccc cgacgagatc aactgggccc
    41281 atgtcggcac cctgaaccac taccgcaacc gcctacgcga aatcacggag atggccttca
    41341 gcgaaggcga acacgccgag taagacgacc cgctcccggt cccgcccgcc gactggcggg
    41401 ctcgacctcg tagaagggcc cgcattccgc gcgccctgat acgggagacg acgatgcccc
    41461 aactttccga cacccaagcc ctgatcctga gcgccgccgc acaacggccc gagcatatcg
    41521 ccctgccgct gcccgagagc ctgcgcggcg gcgccgccgc caaggtggtc ggcacaatgc
    41581 tcgccaaggg cttcctgcag gaggtcgacg ccgacacgcg caagggcgag cccgtctggc
    41641 gcgagaccgg cgacggccaa ggcgtcacgc tggtcgccac tggtgtgggc ctcgccgcca
    41701 ttggcatcga gaccgaggac gcgaacaccg cgcctgcggg cgcgacggac gcggcgaccg
    41761 aggagcccgc gccggacacc cccaccgaac cgaaggctgc gcccaagacg cgcacgccgc
    41821 gcgagggcac caagcaggcc acgctgatcg ccatgctgcg tgcgccggat ggcgcgacca
    41881 tcgaggagat catggcggcg accggctggc agtcgcacac ggtgcgcggc gcgatggccg
    41941 gagcgctgaa gaagaaactc gggctcgagg tgacctcgga gaaggtcgag aaccgggggc
    42001 gcgtgtacaa gctccccgca gcctgacgaa tcggatcccg aaaagtcgat ggccgccgtc
    42061 cctccggggc ggcggtatct cattgtgcac tgattgcgtc gagcccgcag cggacagtcg
    42121 agtgctcatg tccttctgcg cgatcacgtc aatgagaagc gttcgagaat gcgttgatga
    42181 cgatgacacc gccaacgatc attgcgatac caaccaacgc cattgcgtcg agagtctgcc
    42241 ggaacaggac gacgctgacg attgccgtga gcacgatgcc aagcccaccc cagatcgcgt
    42301 aggcaatccc gaggggcagt gacttgaggg cgattgacag aaggtaaaag gacaggatgt
    42361 agaacagcgc catggccgca gtcgggccag ctttcgtgaa ttgttgggat ttctgaagga
    42421 agctggagcc tgcaacctcg aagatgatgg ctccggcaag ggcgaggtag gagacgaagg
    42481 tgaactgcat ggtgtttgcg ctttcccggc cgccgtccgg cggtccgata aaaatggaga
    42541 tcgggaaagg ccagaaccag gtctaagcgc cttcctgatc ggatcaggtt cgacgccgtg
    42601 gctgggaaga acccgtcacc ggacgggcgc aggagacacc accccccaac tctattatcg
    42661 gcagtgaatg gttagctcgg aaacgcttcg ggttcaagtt gtgatcgacg atctcgatgc
    42721 cagttgacga gctcaaccac acggggggct tgcggactta tctgcgcccc gcgaacacgg
    42781 tctacgttca gtccaaaccc ggatcgcctc gaacacccgc cgcagcgcga aggaacgggc
    42841 gatcgacacg acggtgaaga tggcgcccat cttcaggttc tgcgccagcg tcgtgtgcag
    42901 cccgaagatc gggaagatca ggatctgcgt cacgaccgcg acgccgtagc cgacgatcac
    42961 gttggcgacg gactcgacca gcgacatgag gcgggactgc ttcatgctgg caccacgtca
    43021 tccatctgcc agcaattcag ctgcgagagt tcgcagcgca tgcgccgcaa ccagcgggac
    43081 cacgccattg ccacagaggc gaagccggtc cacccggtgg gccagcccat cagcgcctcg
    43141 acgaacagcg ggttcaaggt ccggcgcgca tcggaggtat cgctcccaac catcggcgtc
    43201 accaggacct ggcggccaag caggccgttc accggcgtgt tcgccaatgt cgtcgccccg
    43261 tccttgtgat cccgcgccgt cggggtcatc cacatcccgg ccgcatgggt caggtctgct
    43321 gtccggcggt tgcccgcgct cggtttgcag ccgtcgttgg ccatcggcgt cggccagtcc
    43381 ctcgccatcc ggtccaagcc tttctcgtcc ttccgctcgc caccccgact gcggaaactg
    43441 tcgatctgcg gcgttggcca cagcgccgcc gtcgtcgcaa ggttcatccc gtgctggccc
    43501 gcttcctgcg atggcgtcgg cttcgtctgc cggttctcgt tggcgctggc cctcggcgtc
    43561 ggccagagcc gcagcagttc cgtccggttc ccgccactcg accgggtccc agagcaggcg
    43621 cgcggggtcg gccagctcgt ccccttcacg gacggcgaga atgaagagcc gctcgcgctt
    43681 gtgcggtgcg ccgacttccg ccgccgtgaa gaggccagcc gcaaggcggt agcccatgcc
    43741 gaccagtcct tcggcgactt cggggaagcc gaggcggaga tgatgggcga cattctcgag
    43801 gaagacgaag ggcggctcga cctcgccgat gatgcgggcg acatgcggcc agaggtggcg
    43861 cgggtcgtcc gcgccccggc gcttgcccgc gacggagaac ggctggcacg gatagcccgc
    43921 agtgatgatg tccaccgcgc cgcgccacgg gcggccatcg aaggttccaa cgtcgtccca
    43981 gacaacagcc tgatccaggg acgcgtcttc catccgcgcc acgagagtgg ctgcggcgaa
    44041 ggtttcccgt tcgacatggc ccacagcacg atatccgggg atggcgatgg tgagcccgag
    44101 gtcgagacca cccgcgccgg aacagagcga gaggccgaag aggcatgcgt ctccggctcc
    44161 ggaagcgtct ccggaggaag gtaaagccag gtcatgcatg tcacgcggcg gtcttgcgct
    44221 ttcgcgcggg ttctggggcg gcgtccgggt ccggcgtatc ggcccgggcc ccggcatcgt
    44281 cgcccagccg ctcggttctc acctcggcga aggtccgtcc gtcgccatcg aggatcgcgt
    44341 ctcggccggt ctcggcctgc cagcgctcca cggcgacgtc gacataggcc gggctgatct
    44401 ccatcgcgaa cacacgacgg ccattggcct cgcccgccat gatctgcgaa cccgagcccg
    44461 agaacggctc gtagcagaga ccgccacgcg ccacatgctg acgcatcggg atcccgaacg
    44521 cgtccagcgg ttttggcgtc gggtggtcgg ggcgctcgtc cttggcgaaa ctcggcattt
    44581 cccatgtcga gggcagcgtc tgctcggcca ccttcggcgg gcggttcggg cgcctccagc
    44641 ccatgaagca gggctcgtgc ttccagagat aatgcgaccg ggtcaggacg ccgcgatcct
    44701 tcacccagat gatctgctga tggacgaagg ccccggcctt ttcccagcag gcttccagca
    44761 tcgcctggcg gcgggaggcg tgccagcagt accaggcggc gtcctcggcg atcgcctcgg
    44821 ccacggctgc agcgatgaag ccgtcgtaga gatcggcccc ctgcgaactg tcgtcccagg
    44881 tcgtgccgta ggaggcagac caatccttgt tgcgggtcgg gtggttcgag ccgtcgtagt
    44941 cgacgagata cggcgggtcc gtcgcgaaca ggatcgcccg ctcgccgttc atcaggcggc
    45001 gcacgtcggc cgcgctggtg ctgtcaccgc acaggaggcg atggtcgccg aggatccaga
    45061 gatcgccaat gcgcgacgca ggattgcgag ggggttcggg gatggtcacc ggcggcacgg
    45121 agcccccggc gccacctact tcaccgtcgt cttccgcgac gtaggccagc agcttgtcca
    45181 actcgccatc ggagaacccg accagcgaca ggtcgaaatc ttcagccagc aggtcgttca
    45241 gttccgccga cagcagcgcc tcgtcccaag tgccgagttc ggtcagcttg ttgtccgcga
    45301 tccggtatgc ccgccgctgc gcctcggtga ggtgaccgag cacgatcacc ggcgcttcgg
    45361 tcagcccgag ctgcgtcgcg gccagcacgc gcccgtgccc ggcgatcagt tcgccgtcct
    45421 cggcgacgag gcagggcaca gtccagccga actcggccat gctggcggcg atcttggcga
    45481 cctgatcggc accatgcgtc ttggcattgc gagcataagg ctgcagcctc gccagcggcc
    45541 acatctcgat ccgatccggg gcaaagctaa gcgtcatcgg cgggtcattc ctcggatcag
    45601 ggtggatacc cctattttcc ggactccggg gtccagactg gactccacgc ggggtccagc
    45661 ggccaccagg ggtgtccagc ttcaagggtt tgattttgca gtgtttcagc tgagttcagg
    45721 cggcggtggc ttccggctgg cttcccaaaa atccggccct gtcgctagcg atgtgccgcg
    45781 cttcgcccgc cagcatagga atgtcgcccg gaaggaaccg caatatcaaa ggcttaggcg
    45841 ttccgttccg gccatccgcc gaccgctcgc ccgatggcga gctgtcgccg cgcttcggcc
    45901 gtcctggacc ccggatcgga ctccggctgg attctggaat ccagcgtggc atccaccgcg
    45961 cgctcctctt ccgagcatat ggatttcata gcctgctgga tcgaatccgt ctcgccttgc
    46021 ggtgtctcac cgaaaaacgt ctcagtggct gcaaggtctt gacaagctaa cgggccgaaa
    46081 cgcccgagag tccggtgtgc gacgcaaaag tcggcgtttg ggtcggccgc agcgatctga
    46141 gggttggcgg ggcaagatcg ttcggaggta ttggagcaca gcttggatcc gaccaaggag
    46201 accaaccatc aaagaaatcc cgaatggctt cagatgaggc tggcctgcgc cgattgatct
    46261 acgcggatga cacctgacag aagccacttg ttaaacttgg tcacgcggtg cgtgcccatg
    46321 gcgaaggcaa taccgcgttg gggcatttcc tgtccccatc tttgacgcat catgcgcaac
    46381 gtttcttcct cgccatactt gccacgccac ttaaagaatg tgcgctctgt ctcccagtcg
    46441 atacaggtat gggtgagggt cttgccttca tgcataaaac ggtagtggaa ggagtacggg
    46501 gcgatctctg gcgttaacac ggtgctgtca ccagagaaca tatctgtctg actcagaagc
    46561 gtgtcgcgcc gcctttggtt cttttccttg gcggcatcgc tcagaggtcg gatgatgaat
    46621 tcgggatttt cagggcgtat aagcgcgaac gaacgcccct tctctttttc ctcagacaaa
    46681 ctttccacga tagcgcggcg ggcgaattca tggcgctcgg atttcttgag ttcgcggacc
    46741 ttcacaaggg actcgtgatc tatgcgcttg ctttcggtgc gcatatcttt tggcgctgca
    46801 ctgcgccatc gcgtgcggat aatatcccag cgattgaagc gctgcgcctc ggtcagaagc
    46861 ttgaacggca tcggatagag tcgatgccag ttcccgtata tgtcgatacc ggcaacgcaa
    46921 actgtttcgc cgtgggtctg ccccgtctcg ggggcagcct tgacgatcac acagacttcg
    46981 acagggtctt gccattcgct caaaggtcag ttcacggcga tatgcttaat cggtgcgcct
    47041 acgagcgcgg acaagcgctc agcgacgatt ttgcggtgac agccttcatg gtggcgctcg
    47101 aaacaggtca gacagacccg cttgcccttt acggtatcag caagctcggt cagggctgtc
    47161 tgcgcgtctt cgccttctag gtgctgcgtg aaaatctcta tgaacaggtc atggttgcca
    47221 gcgcgtgcgg cttcccttcc cggcttgggg tcgcctagtg ccttcacgtg caggtaatct
    47281 atgcccactt ctctgacggc ggcgtcgagt ccgttctttg agaagccttt cttgcgcgat
    47341 aggggcaatt cgcgcacgtc caccagcaac tcgatttctg catcggccaa gcggctgatg
    47401 aactcttcaa tggtggattt ctcgtaaccg attgtgaata ttggttcttc tgtctgtacg
    47461 ctctcagcca tcttggcgcc tccatttttc agcgattgta gccaggatag gactcctgtc
    47521 catcttggcg gtagaggggc gtcaacaaaa ctttacatcg aggcaggaat gctacgggtg
    47581 acgtagcgca gagacctgtg ccgggcacct gcatgctccg aggaaaaagg ccaacttcgg
    47641 tgcatccgcg gcgaataagt gctttgccct caacccgctc gttggtcctt gccacagcga
    47701 acgtctggtt tcaactcgat cgcttgacaa tgaactccat cgaccgcttc cccggcacct
    47761 gcctgccgtt cagccgccag gtgatgaccg cgatgccgta ctgccaacgc cggttggccg
    47821 tggcgcggct gacacccaac tcccagcaga tcggtttcca cggtttgcgg ttggcccgga
    47881 gccagagcag ccgggcgtcg cttgagtcca gccagcgcag ccagagcaga gcgtcctcgg
    47941 cttcggtaat ctgacgcgga ccgggcctcg gccgccgcat tattggctcc tgtccgacct
    48001 tgtcgccgaa gctgtggaaa tactcgggcc aggcgttgaa atagccctgc ggcctcacct
    48061 cgggcagcga ccggaagacg tcggcggcgc tttcgagccg atcctcgacc atgatggggg
    48121 tccagtcagc cattggcagc ctctcggctt tcggcgcgtt ggccatagag tctgtcgccg
    48181 agcaggcgca ccagttcgcg ttcaggccag gcaagccggg gatcgtcgac ggacactgcc
    48241 agcagaccgt ggtcatgcca gccgtcctgt ttgacccgct cgggatcgcg gcgggcaccg
    48301 ccataaccgc ggggatgcca tctcatgcca tgcctccgcc ggtctcgatg gcccagtgga
    48361 ggatggcgat ggcatcggcc tcgttgtcgt cggcgggcga gaacccgcgg gcgcgggcag
    48421 cagcgatcat cgcctccttc ggcgcattac ccttgccggt ggcgtgccgc ttgatggcgc
    48481 cgaccgggac gccctcatag ggcacgccgc gcaactccgc ccaagcggtc agcgtggcca
    48541 tcaacccgcc gtagacatgg gccgcgtcgg tcccggcatg gcggcggacc tcctcgaacc
    48601 agatggccgc gatggggccg gacagccggt cgatctcggt caaccagttg gtgaagcgca
    48661 ggtagcgcat gccgccgcca tcgaagcggc cggggcggaa ggacaccgtg ccgctggtga
    48721 tcaggccgtc atggctgcgc agcgcccagc cggttgcggt gccgagatcg agggcgagga
    48781 tacatggcgc agaaaggcgc cccggttcgg ggcgcacgtc cggcatgggg atcgtctggt
    48841 tcatcatgaa ggctcacgga tcgtgggcct tcggctttgg tcatgggcag ggaatcacgt
    48901 catgcgcgct ggatcaagaa aaatgcgccc ggccgacctc tggtcccacc tgaccctacc
    48961 tgtcccactt tgcggcccaa gtgggacgga gattttttac tttgcaatca aggcggtgcc
    49021 ctacctgtcc cacctgtccc acctttttcc ttacattcgt ataggggact atgaaaccgg
    49081 ccgggacata cattcctata ggaaagggaa ggaagttggt ggcccaagtg ggacaagtgg
    49141 gacactattg attttgaacg tctttttccg tcccacttct gcctcaaggt gggacggcgc
    49201 ccgaagtggg acaggccgga acgcgaaagg ggcacccgtt cggatgcccc agcatacctg
    49261 atctgcggtc agcccgcgtt cagtcggctt cagccggctt gcgatagcgc cattcgcggg
    49321 acgcgcccgt gctgctgcga taccgcttcc aatcccgcga tttcagccat gcgccgactc
    49381 gcatctgatc gcccttggtc catttcgccg gttcgatgcc gagggcgcct tcgaggatct
    49441 ctcccaccga aacctcgcgg atcggatcga ggcgcttgaa ctcctcgtcc tgccagtcat
    49501 cgtagccggc atggccgcga ttgacgctgc gggtttcatg agtcagccag cggtcgatgc
    49561 gggcatccca ggcatcggcc tgataacgcg cctcctgcgc ggcggcggca tcggcgagga
    49621 tcgccggatc ctcgatccac cagatcgcgc cctcgcggaa ccggtggacc gtctcggccc
    49681 agagctggtc gcggtcgcgg gccagcgcgg cgatgtcgat ggcgccgcag cgcagcggcc
    49741 agaagcggcg gttgccggtc tcgtcgcgca gataggtgtc ggggttcacg gtgccggcga
    49801 aaacgcattg gcgcggcacc tcgacggtat agcggccata gggcgggcgg aagcggtcgg
    49861 tggtgcgggt caggaacgcc ttgatccgcg agacttcggc gcggccgatg gcgtcgagtt
    49921 cggcgatctc gacgatccag acgccctgca tgtggatggc ggcatccttg gagccgagct
    49981 cgggcaactc atccgtgaac cagtcctcgc cggccagcac cttgatcgcg gtggatttgc
    50041 gcgcgccctg cgggccttcg aggatcagca tgtggtcggc cttgacgccg gggcggaaga
    50101 tgcgggcgac ggccgagatc agccagagcg cgccgacggt gtggtgaaac gcggtgggtt
    50161 cggcgccgag ataggtgctg gtccaggtct cgatccgggg cgtgccgtcc cagcgaaggc
    50221 aatccagcca gtcgcggacc gggtggaggc gcagctcgcg ggcgacggcg ccgacggcgc
    50281 ggctgacgac catcggggcg acgttgaggc cgcgcagctg cagccattcg gcggtgcgga
    50341 tgtcatcggc atcctcccag gggcggggaa agacggcgct cgcatcgtcc catggcagcg
    50401 gctggcgcac gacgatctcc tgcgcgaaat cgtcgaaacc cagcacgcct gcgaagaccg
    50461 catccgagtt cagggcgatg atcacattgg cctcgttgcg ttcgggcgtc ccggcgaggt
    50521 cctggcacaa ccgactgagc catgccggtt tgacgatccg cgcattcgga tcgccagtgg
    50581 cgttcacccg gcggcgcagt tccgccagct gtttttcgag gatcgccatg gaaatgccgg
    50641 tggcggtctt gatccgggcg aggatctggc gctcgggcag cgggtcgagc cgggccagcg
    50701 cgaggcggcc gagcaggctg gacagggctt ccagttcggg cggattggtc agcgcctcgg
    50761 tggccgcgac aagcgcggcg aagtcgttct cggccgggag agtggtcgcg gtggcggcgt
    50821 cctcggctgg tgcggccgac cccgccggat attcctcggc ccgcgcgccg cggatcagat
    50881 cgtcgttgaa atcgtcgcca tggagcggca gcccgatctc gttcgggata tcggcacggt
    50941 tcagccggtc cgacagcgtg gcagccgcct ggcgcccggc atcgccggca tcggcataga
    51001 tggtgatgcg tgtcgtgccc tcgggccatt gaaaccgggc aagaccatcg gccgacagcg
    51061 ccgcccagac cggcgtgccg aacagcgcgt gggccgccag tgcggtctcg atgccttccg
    51121 ccacgccgag gtggccgtcc tccggcatgg caaacagccg aaccgcggcc tcggcgaccg
    51181 atcccagcat cttcttgccg gcgggggcct tggcgctgcc gtcgtcgagc aggaaggtgc
    51241 ggtggatgcc gggcgcgcga tcaccattcg cgagccgtgc cagcgcgatc agccccggcc
    51301 agccgcgccg gctgtcgaaa tccggcaggt cggggtgaaa cagcagatcg ggcgatgcgg
    51361 ggtcagacag gccccgcgcg cgcagatagg tctcggccac gctgccggcc aacgggatcg
    51421 cgcccgcaag cagccgggca acctcaagcg cgggatcgcg cttcaaggga ggcggcgccg
    51481 acggtgcgcg gcgttccggt gcgccgggcg caacgcctgc aatgtccgcc gcctccgcga
    51541 tcaaggcgcg gccgtcgagc ccggtcgcct cctcgatggc gctgatcggg ccgccgccct
    51601 gattgccgtc gaagtcgatc cagtcgccgg catgcggccc gcgcagggtg atgacgcagg
    51661 agcccatctt gcgcggcgca tcgccccgga tattggcaag ccgccattcg tcgcccgacc
    51721 ggcgcccaag cgggaagagc cgtggcaccc aatgttcggc ggtctcgcgc agccgctgga
    51781 cgatcaggtc cagatcgtag cggtccggct gcggatgcaa cggccggacg tcattgaggt
    51841 cgatgaccgc cccactcacc ggaacgcctc cgattgcggc tcacgggaca ggttcttcat
    51901 ggatccctcc tttcgcaacg gcgacatcag gccagcagca cgagcccgcg ctcggcgcgg
    51961 gtgatcgcgg tatagagcca gcgacggcgg tcgagatcgc tacggccaag cccgtcgtcc
    52021 cagacgatga cattctccca ttgcgagccc tgcgccttgt gggcggtgat cgcccagccg
    52081 aaggtggcct cggtcagctt gcgcttgtcg cgccagtcgc ggtcatggcg cttgtcgtca
    52141 taggcgacgt gatcctcgaa atggcccttg tagatgcgca accggcccgg gcggccatcg
    52201 ctgtccaagg ggctgacgcg gcgcccgtcc tcgtcatgga ccacggccga gaagtagagg
    52261 ctgccctcgt cgacgatatc ctcgagggtg aggaacatgc cgttgatcaa cccgagggca
    52321 ttgtcgttct tgaggcagat gatcttttcg gccgcgccgg tcggcagata cgtcccgccc
    52381 agccccgaag ccgcgcgcat ggcgttgttg atctgcagcc gcgtcgcgtt cagcccgcag
    52441 atcagctgcc cgccgcgcag ggcctgttcc ggggtgatgt cgcccttgcg cagcttggcc
    52501 acataagtgt cgtagctgcc gaaaccgatc ggctcgccca tgcgggccat ggtggccagc
    52561 cggatgatgg cgctttccgc cgcctgacgg tggatctcgg tcagcatgac gtcgggcgca
    52621 tcgcgggtga aggcgccttc gcccttgatc ggcggcagct ggccgggatc gcccagcacg
    52681 aggatcggct tgccgaagct catcaggtcg cgggccattt cctcgccgac catcgacacc
    52741 tcgtcgagca cgatcagcct ggcctcggcg gcatcgctcg aggggttcag cgcgaagcgc
    52801 ggatgcttca tcgccgacag cgcctggcgc atcgcctcga tggtggcctc ggcggtcgtg
    52861 tgctcgaagc cggtcaggca ccgggcggcg atctcggcct cctgcacctt cttcgcggcg
    52921 gcctcgatct cttcctcggt cgcttcgatc accgaataga tcaggctgtg gatggtgcgc
    52981 gccggcgtgc ccttgcgggt cagcaccagc gcggccttgc cagtgaaggt ggcggtgacg
    53041 acgccgggca ggcaattgcc gtccctggcg ctgcgatggg gagagaggcc aagctcgtcg
    53101 agggcgaatt tcagcacggt ggactttccg ctgccggcat agccgaagag gcggaacacc
    53161 tgttgctgtt cgctgcgggt ctcgaaccag tccctgatcg cggcaatggc ggcggcctgc
    53221 gcggccgatg gggtgaaatc attcatgtgc tggaacctcc actgtgtaat ccttgaccac
    53281 gccgccgcgg gtcggatcgc cgacctcgca ttggcgcacg aagacgcgcc ggccatccgc
    53341 cagctggcgc cagtgaccgc gacgcaggtg ccagcgcggg ctggcatgac tgccgccctg
    53401 cggcgggacg gcggcgcaca gccgggccgg atcgatggca acctgatgcc agacccagcc
    53461 gcgcacgccc tcgcgcgcga aggatttgcg ccgccctggc gcaatctgtc gttccttcac
    53521 gtccccggcg gcggacagaa tagccagtgc gcgccagacg atggccgccg ccgcctcgcc
    53581 gcactcctcg gccatgtcgt tgtcggcaag cgcgggattg ctttcgaact cggcaacgcc
    53641 gccgtcggcg atccggacat ggacgtgaac atcggtccag cgcttcggcc cgcgccagag
    53701 cgcaagccag accgcttcga tgccgtcggg gcgctggcgg gcatagacga tctggctgcg
    53761 gatattcggc ccgtggtcgc gcaactcgaa gatcgtgtcg gggtgcggga gccgctgcgg
    53821 tccggcggca aggcggcggg caagcgcatc gacctcgtcg gaatcgaacc cgacctgatc
    53881 ggcgaagtgc cagaccggcg cgaactcgaa accgtcgagc agatctgcct tccagaaccg
    53941 cgagcgatgg tttcgcacga tccgcttgag ggcgtaagca tcggggatca tgaccgctca
    54001 ccccagcacc gtgctgccca cgcacagggc gggtgccatt tgccggccgt cataccgccg
    54061 cggcagacga cggcggtggg ctcggcggcg gcgcgcggca gccagtcccc ggcctcggag
    54121 gcgcgcacca cggcaacggc acgatccgac atctcctgcg ccagccgcgc atcgaagggc
    54181 accagctcgc tgtgcagctc catcgtgtcg cggttcagcg cggtgaacag cgccgggtgc
    54241 ggcaaatcga gataggcctg atagagcgcg atctgggcgg catagaccgg ccgcgcgagg
    54301 ctgacgccgc gcttgaccac atccttccag ctcgaggcgc cgagcgcctt gttttcccag
    54361 agcgccggat aatccatggc gacgggaccg gagacgaaac aaccgtcgat atggcccttg
    54421 aaccggccgc cgagcgcctc gaagccgaac tggcggccat cggggcgctc ggtgcgcagg
    54481 tcgaacccgg cgatcccaaa ccagccggcg acgatatctt cggcccggtg gccggcctcg
    54541 aaaatgcgca gggtcttcgg cgcgaacccc tgaccctcgt ccttcggcac cgcaagaaag
    54601 tcgtactgga tctgccgcaa acagtcgcgg ccgagcccag aggagctgac ataggttcgg
    54661 ggccgttcgc tacgattgcg cgccaccagg gcggtgtcga tggcggctga gacagactcg
    54721 gcgatgggcg ggcgtggtgc ggcggcgcca tagaggcagc ccgagccatg attcagatcg
    54781 atcatcggtc gcgctcccag aacccgcctg cctgcgcgat gcaggtcagc ttgtgaaact
    54841 gggcctccgt cagccgggcg cgggtgccga accggtcgag cctctcgcga aggctgtcgc
    54901 agaactcgat ctcgaactcg gtgacggcgt tttcgctggc ggcagcgaga aggtccttcc
    54961 atctgccgga tgccagttct tcattcaggt cgatcatgcc gcgcccctca aaacggaatt
    55021 tcgtcgtcga ggacggtgcc ggtgcgctcg atgcgcgcgg cctgaccctg catgctgtcg
    55081 atgtagccgg tgacggccgc ttcgatcagg cggtcgatct cggcggcgct gcggtcgaag
    55141 aagggcgcca tcaggccgag atcattgagc gtttcggcaa acagcttccg cgcatcgcgg
    55201 atcgcctgtg cctcgcgggc ggtcttgtcg atcatgccat tcatcctttg ggcgattgcg
    55261 ctgcccgcgt cctgacaacg gcgcgagcag aagcggtaat gggggtgacg gtcccagcgc
    55321 aggccgtggc agtagccaaa accgcgcgcc tcgcgtgcgc agaccgcgca aggcgtcacc
    55381 cgagcaagag catcgcgatc ggatcgtcct gcggccaatc ctgccggtgc aggcgctgcg
    55441 cctgcaggac gatccagcgc gagatcgcat tgcttgccat ggcttcgaga tcgccgaggg
    55501 tgaggcttgc gatgggctga tgcagtcttc cgcgggcctc gagccatttt ccgatctcca
    55561 gcgcggcctc gcgcgtcacc tgtgcctgcc acccatctgc ctcgctcggc gggcgcggat
    55621 ccttgtcggg tttccgcgcc cgccgcttgg gtctcgcctc agccattgag ccaggcgggc
    55681 atggccggtg cccccggcgc ccccgcggct gcgggctggg gcgacgccgg ctgtggtgcc
    55741 ggtggcgaga ccggcgcctg ggccgcaggg gcgggttgcg caccccagtt cggcgtcgcg
    55801 ggtgccggtt gcgccgcacc ccatgccggt gccggggcct gccagcccgg cggcgtgctg
    55861 ctcgcggtct tgcgcggcgg ggcattgacg ggttccggcg cgacggtttc accccgcatg
    55921 accgccccat gctgcggttc gtcgggcaga acgacgttgg cgatgcggtt ctggtcgcgg
    55981 tattgcgggt tggaggcggg ctcgaccatg atccgggcgg cgaaggtgat gccgtcgaga
    56041 tgcttgaggc cgggcagcac ccgcttggcc ttggcggcgg ggctttcatc cttgggatcg
    56101 agggcaaggg cgctgtcgac catggcgcga aaggtggatt tcgagatctt ccagccgatc
    56161 gactggcctt tctcgtcaac cttgccgccg gccacggtga agctctgcca gaacttgcgc
    56221 cgggcatggg cgccttcgac cacggtgaat tcgcagtcga gcatcttcgc gtcactggac
    56281 tgcgaggctt tcagcaggcc ggcatccatc ggcgtggcgc cgttcacgcc gccggggcgg
    56341 atggtcagcc gcaccttggc gaaggtgccg tcggcgatca actcgccgat cggggccatc
    56401 tgcggctggg cgtcgttcag atcgtaactc atgggattgt cctttctcgg gatcaggagg
    56461 cgaatgcgga ttgggcgggg gcgcggccgt cgatgcgggc gagcagtgcg ccaagatcgg
    56521 gcggctcggt catgtcgagg cggccagagc ggtccttggc cggcaggccc caggggttgc
    56581 cggatttgca gacaaggcgg cgctcggcgg cggtttcgtc gagaacccaa ccgccctcgg
    56641 catcgcgggc gaagagctgc atcgagacca cctgatcgac gatgccgggc agttcgcggc
    56701 cggccttgct gccttccatc tgcggctgcc acgtgacggt gccgaactcg tcggtgacct
    56761 tttccagcac gccgacgaag atcactgtct tgccgcgggc atgctgcagg tgcttcagcg
    56821 cctggatcac ctcgcggccc agcagaccat aggcgccgcg cacatccggc ttgccggtgc
    56881 ggtcggagaa ggcttccggc tgctggcggg cataggccat ggcctggcgg gtcagatcgg
    56941 tgatcgagtc gacgaagacg atgcgccggg cggcgagaaa ggcctcgatg ccgctgtccc
    57001 gatgctgggc ctgcagccag gcgtggcgtt cggtgccata ccaggactgc ggatgctgcg
    57061 ccgggtccgg cccgccgatc agcacgacca gatcgcgaaa atcggcaaag ctgcgcaccg
    57121 ggatcgacgc cccgcgccag tcctgcaccg acttcatccc ggcttcgagg tcgaggcaaa
    57181 cagtctcctc ggccggcagc gatttcagaa gcgtggtctt gccgacgccg ggcgggccga
    57241 agatcgccag cgaggtcttg ttctctgccg aggagagtcg ttcgtcggcg gtgataatgc
    57301 ggaaagtcat gctgttctcc gaaagaatga aaggggcgcg gcggcggggg tgaccgggtg
    57361 ccgaagggga acctgcccgg cgttgccgtc cgggcgtccc gccgccgcgc gtcaccggtc
    57421 tcgggtctcg agccggaaca cgggtttgcc ggtgctctcg ctgcgggcgc ttgcgaagcc
    57481 ttcccgcatc gcttcgggcc aggcgctgaa cctgcgctcg ggcacgcgat aggcgatctc
    57541 gagatactcg gtcggatcgt cgccggaatc ggcgatgcgc gcggccatgg cagccagccg
    57601 gtcctgatcc caagtcacct tcttgggcag atcggcgatc accactacgc cggcatcttc
    57661 gatccgaacc gtgccactgg tcttgccctg tgcaacccgc tcggactcgg atgccgcgcc
    57721 gtagcgctgg ccgatcccgg cctcgagccg gtcgcgcagg cgcttgacgc gcgcggtttc
    57781 cgccagcgcc gcctcttgca gcgtaagcag catctcgggc ggcagggcgg cgatatcgcc
    57841 gatggcgagg cgatcgagat cgtcgaggcc gggggtgttt gcgagctgcg ggccggccgg
    57901 aacatcagcg gaagggaacg gcatggccat cagcgcccct cccgcgtcag tgcagcatcg
    57961 acggcgcagt ccgttccgac cgccccggct tcgcgtgcaa ggcggtggag cttttccagt
    58021 gcggaggacc gctggatggc cactgagagt tcggcattcg cggcgacgat cgcgatcgcg
    58081 atatcatcga cactcgcggt ctcgacgggc agcggcccgg tggcaatgcc gggacgccac
    58141 gacgtgggga ttacctcggg caggtcttcg aggctgcgga aggcccggcg caggcgcaca
    58201 agagggccat tcggttcggt catgtcagga tctccggtca tgggggcggc cggtttccca
    58261 gccagggcga aatagaggga gggcgggagc cgacccccga tccaggcgag cgtggcgcgc
    58321 atcaggcggc ctcctctgtg acgatgagtt gggaaaacgg gatcggcgca ttgcggggct
    58381 tggtccgcgc gatggcgaga taggcgaagc ggtcaggacc gaggcgcacc tgcaccaggt
    58441 ggaccagtgc ggcgtcgaag gcgcggtatg ctgcgctggc cagcgccccg agtcggcggc
    58501 gctccggctc tggcagcgtc gagatcaccg cagtggtgtc gatgccgagg aacccgcgat
    58561 ggtattccag ccggtcgccg ggcacggcct ggccgatcca ggcgcagaat tcgatatcgg
    58621 tgagcggccg gggccggatc ggggtgaatg cggtggcggg catgaacatg atctcctcct
    58681 ttcccctcta ctcacgccgc ccgcgaaccg tcccaccgcg ccccgaaccc gcgcatggcg
    58741 agatcgagcc gcagccgggc gatgtggcgg taaagggcgg aacgggaggt gccggtctgg
    58801 ccgatgatct cggcgatggc gcaggtgccg agcgcggcgc agaggctgcg ggcctcctcg
    58861 ggcagatcgc ccagcacgcg ggcgagatcg tgccgaagct cggcatcctc ggtcgcgcag
    58921 aggtcctggc cgtgccatgc ggccagcccg tcggcttccg ccagcaggca accgagcggt
    58981 tcggtcccgc cagcggcggg cacgtccagc gacagcatcg tcccgccctg cgcccggcgc
    59041 tgacggtgat gccggatcgc gatccgcgac gactggttgc gcaggacgat attggcgaag
    59101 gcgccgatgc cgccgcgccg ggcgtcgaag ccgggcaagc ggcagatcag atcgaccagc
    59161 aggtcctggc ggagatcatc gagatcggcg gcgggcagca acagcttgcg atgcacgcgg
    59221 cgcgcggcaa cggcagcttc gtcgatcagg gtggcaaggt cggcggggga aatcggggga
    59281 tgcatgtcgt tctgtcctgg tcgtttctgg tgaccagccg aagatgcaac ctgctgaaat
    59341 tatttatctc tcggatttct cccgaaaacc tcccgaaaac ctcccggtgc cggagaaggg
    59401 gtctaggcca tgaaaccgat atcggacgac gcgagcgtca ggcgacagcc gaccttgggt
    59461 ttcgtttcga tgaagccgtt cttcggaacc ccgggcaagc gctgttcctt gcggaaaatg
    59521 tcgcgcaggc gattgatgct gcgatcgacc tgctcgggat tgccatcgcg ccctgtgctg
    59581 gcccgaagcg ctgcagcgat gctgtcgcgc agcacccagc cgccggcatc cgctgactct
    59641 tcggccagca ggacgaacac atcgaagtcc ctcggctcga cggcgagttc gacaccgtcg
    59701 aagatcacgc gtcgtcctgt ccgatcgaca accaggcggg tctcgaccgt gggcagcgag
    59761 gacgcgaggc gaatccgctc aaggttcagt gcgaaaggcg cgcccggggc gtgccccatc
    59821 agatcctccg ccacggccac agtcatgcgc atcgcgtcga gctggcgggc gacagcggtg
    59881 ggcagatcgc tgcggccaag gctgatcagc gcgactgaag attccgtgtc gatcgcgccc
    59941 ctaacatgat cgacgatctc ctgcgccgtt tcctcgcgca gccgtcgcac gaggcatatc
    60001 tcggccaccc gtccgtgccg tgaagatcga ccgagccgcc acacccgcgt cgagatcggc
    60061 gtcgggccgg gaccgtcgag gcccgactgc tcgcggatcg cgcggcagat cgcagtgatg
    60121 tctatatcga aggtctggac atccagcgca tcgttatggc gttcgcaggc gccggtctcc
    60181 ggatcgatgg cgatcagcgt atcgtcgacg acctgcagga cggtcgcgcc atcgtcgcgc
    60241 agatcctcgc gctcggtcag gatcccgagg ttccggagcg agcggacgag acgcaaatcg
    60301 tagggcagca gatctgcggc cccgatggag cggatcggat ggcgatcact ctgccgcagc
    60361 agcaacctga tcagttcggc ggcgtttgcg gatttcattg tcttccagca tctcgagaat
    60421 gagccgttcg tgcgagtgat cgcgcatgct gaccgttcgc ggcggtctga tcgtcaccgg
    60481 caccacgacc tcgctgccgt ccacttcgat ggtgacgtcg atcttcgcat gcacgatccg
    60541 cacgtcggta acctcgattt ccggggccaa atccttcagg cgcctgagcg cattttcgga
    60601 atcgccgagc gccaggaacc acggcgagcg acgcaagcgc ccagtggcgg tcagctgcgc
    60661 ctcgtcgatg cgcacttccc gcagcgcgac atgcgtaatg tcgccgtcgg gatcgaaggc
    60721 gaatctgaac ctctcgccgt gccgctgcag gggagcgagg gtgtagagtt cctccttggc
    60781 cgaagcctcg aaaatgtcgc catctccgag aacatgcgca ccgaagagct tgaccagttt
    60841 cttggcgtcg gttgcggact tcgatccaac ggagatcgcg ctccgtcgct ggtcgtactc
    60901 gatcgtcgac tgcacgatct cgcggaactt cagcgtgtcc tcggcgcctt cctggtcgac
    60961 gttcttcgtc tctggcttgg aaccgtgcag gaccagcaca cgcagcagat cgtcctcttc
    61021 gaaccaccgc acgtcgcaat aatgcccgtt gtagcggccc gcgaaatgca gccgcgccgc
    61081 ctcggcgaaa ccgtccttca ccccggcatc atggtgccga agttcgacgt cctcccgttc
    61141 cgcatcgcgt tcgagcttgg acgagtgggc aagaaacgcc gccgcgctga gggcacggtc
    61201 gaagatcgga cggtgatcga gccaggtgac cagcgccatg aagcggggcg tgaatcgcaa
    61261 atcgtcagcg gcgccgtcga tacgacaggc cgacaggaca tccaccccgg cttccgaggc
    61321 gatctcctgg atgatccggg cgccggcatc cgtcgacagg gtggagatat tgtagagggc
    61381 gaattgcagc ttcgccggaa agcgcatgtc ggccttggcg aaaaggccga agatcgcctc
    61441 gcgccgcttt ccctcgtcct ccggcaaccc atcccaatcg aagtcgatct ggccgagata
    61501 ggggctcagc aggcggtgaa gcagttcgag atcgacggtt ctggagaagg cacgatcgac
    61561 gaaattcctg atcctcttgg ccacgtgcac tcctttcgcc ctgaaacctt ctcgcttgca
    61621 gtcgcaaacc ggattgcgcc tccacgaccc gcattacgcc ggccaaagaa gcacgtccga
    61681 ttcaccgggc gaaggtgaag aactgttctg attatgttct agccgacgga tcaaccggga
    61741 gtcgagcccg attgggccgc attgtcgcag cgcgccaccg tgggacgttt cgcgatgcag
    61801 gt
//
