# Supplementary material for: Characterization of the virome of Paracoccus spp. (Alphaproteobacteria) by combined in silico and in vivo approaches
Source: Sci Rep. 2019 May 27;9:7899. doi: 10.1038/s41598-019-44460-4 (PMC6536676; doi:10.1038/s41598-019-44460-4)
Supplement: Supplementary file 2 — Supplementary Dataset 1 [file 41598_2019_44460_MOESM2_ESM.zip › vB_PsaS_PD24.gbk]

LOCUS       NZ_JRKQ01000004        47143 bp    DNA              UNK 01-JAN-1980
DEFINITION  Paracoccus sanguinis strain 5503 Contig_4, whole genome shotgun
            sequence.
ACCESSION   NZ_JRKQ01000004
VERSION     NZ_JRKQ01000004.1
KEYWORDS    .
SOURCE      .
  ORGANISM  .
            .
FEATURES             Location/Qualifiers
     repeat_region   1..49
                     /note="possible attachment site in tRNA-fMet(CAT) - 47/49"
     tRNA            complement(3..79)
                     /anticodon=(pos:complement(286..284),aa:Met,seq:cat)
                     /inference="COORDINATES: profile:tRNAscan-SE:1.23"
                     /product="tRNA-fMet"
                     /note="possible truncation, pseudogene"
     gene            complement(365..1231)
                     /locus_tag="pd24_p01"
                     /locus_tag="IX56_RS01475"
     CDS             complement(365..1231)
                     /note="Nucleotide-binding universal stress protein, UspA
                     family based on COG0589"
                     /COG="COG0589"
                     /product="universal stress protein UspA family"
                     /locus_tag="pd24_p01"
                     /locus_tag="IX56_RS01475"
                     /protein_id="WP_036706767.1"
     gene            complement(1243..2904)
                     /locus_tag="pd24_p02"
                     /locus_tag="IX56_RS01480"
     CDS             complement(1243..2904)
                     /note="Sulfate permease or related transporter, MFS
                     superfamily based on COG0659"
                     /COG="COG0659"
                     /product="SulP family inorganic anion transporter"
                     /locus_tag="pd24_p02"
                     /locus_tag="IX56_RS01480"
                     /protein_id="WP_036706770.1"
     gene            3095..4333
                     /locus_tag="pd24_p03"
                     /locus_tag="IX56_RS01485"
     CDS             3095..4333
                     /note="Shufflon-specific DNA recombinase Rci and
                     Bacteriophage Hp1_like integrase, C-terminal ... based on
                     cd00796, integrase based on PHA02601, Site-specific
                     recombinase XerD based on COG4974"
                     /COG="COG4974"
                     /product="phage turosine integrase"
                     /locus_tag="pd24_p03"
                     /locus_tag="IX56_RS01485"
                     /protein_id="WP_036706772.1"
     gene            complement(4381..4980)
                     /locus_tag="pd24_p04"
                     /locus_tag="IX56_RS01490"
     CDS             complement(4381..4980)
                     /note="hypothetical protein"
                     /product="hypothetical protein"
                     /locus_tag="pd24_p04"
                     /locus_tag="IX56_RS01490"
                     /protein_id="WP_036706773.1"
     gene            5271..5519
                     /locus_tag="pd24_p05"
                     /locus_tag="IX56_RS01495"
     CDS             5271..5519
                     /note="Predicted DNA-binding transcriptional regulator
                     AlpA based on COG3311 and HTH domain based on pfam12728,
                     both e-3"
                     /product="putative DNA-binding transcriptional regulator
                     AlpA"
                     /locus_tag="pd24_p05"
                     /locus_tag="IX56_RS01495"
                     /protein_id="WP_036706775.1"
     gene            5516..5785
                     /locus_tag="pd24_p06"
                     /locus_tag="IX56_RS01500"
     CDS             5516..5785
                     /note="hypothetical protein"
                     /product="hypothetical protein"
                     /locus_tag="pd24_p06"
                     /locus_tag="IX56_RS01500"
                     /protein_id="WP_052174761.1"
     gene            5782..6189
                     /locus_tag="pd24_p07"
                     /locus_tag="IX56_RS01505"
     CDS             5782..6189
                     /note="This model contains proteins with the VRR-NUC
                     domain based on smart00990"
                     /product="VRR-NUC domain-containing protein"
                     /locus_tag="pd24_p07"
                     /locus_tag="IX56_RS01505"
                     /protein_id="WP_036706933.1"
     gene            6186..7205
                     /locus_tag="pd24_p08"
                     /locus_tag="IX56_RS01510"
     CDS             6186..7205
                     /note="Helix-turn-helix domain based on pfam13730 (e-11)"
                     /product="putative phage replication protein"
                     /locus_tag="pd24_p08"
                     /locus_tag="IX56_RS01510"
                     /protein_id="WP_036706778.1"
     gene            complement(7217..7588)
                     /locus_tag="pd24_p09"
                     /locus_tag="IX56_RS01515"
     CDS             complement(7217..7588)
                     /note="hypothetical protein"
                     /product="hypothetical protein"
                     /locus_tag="pd24_p09"
                     /locus_tag="IX56_RS01515"
                     /protein_id="WP_036706781.1"
     gene            7722..8468
                     /locus_tag="pd24_p10"
                     /locus_tag="IX56_RS01520"
     CDS             7722..8468
                     /note="hypothetical protein, several BLAST hits to DNA
                     methyltransferase"
                     /product="hypothetical protein"
                     /locus_tag="pd24_p10"
                     /locus_tag="IX56_RS01520"
                     /protein_id="WP_036706783.1"
     gene            8465..9121
                     /locus_tag="pd24_p11"
                     /locus_tag="IX56_RS01525"
     CDS             8465..9121
                     /note="hypothetical protein"
                     /product="hypothetical protein"
                     /protein_id="WP_036706785.1"
                     /locus_tag="pd24_p11"
                     /locus_tag="IX56_RS01525"
     gene            9211..10146
                     /locus_tag="pd24_p12"
                     /locus_tag="IX56_RS01530"
     CDS             9211..10146
                     /note="hypothetical protein"
                     /product="hypothetical protein"
                     /locus_tag="pd24_p12"
                     /locus_tag="IX56_RS01530"
                     /protein_id="WP_036706787.1"
     gene            10250..10696
                     /locus_tag="pd24_p13"
                     /locus_tag="IX56_RS01535"
     CDS             10250..10696
                     /note="hypothetical protein"
                     /product="hypothetical protein"
                     /locus_tag="pd24_p13"
                     /locus_tag="IX56_RS01535"
                     /protein_id="WP_036706936.1"
     gene            10764..12731
                     /locus_tag="pd24_p14"
                     /locus_tag="IX56_RS01540"
     CDS             10764..12731
                     /note="putative Type III N6-adenine DNA methyltransferase
                     (M) subunit of unknown recognition sequence based on
                     REBASE, Adenine specific DNA methylase Mod based on
                     COG2189 (e-32), DNA methylase based on pfam01555"
                     /COG="COG2189"
                     /product="type III restriction enzyme, N6-adenine DNA
                     methyltransferase"
                     /protein_id="WP_052174762.1"
                     /locus_tag="pd24_p14"
                     /locus_tag="IX56_RS01540"
     gene            12728..15280
                     /locus_tag="pd24_p15"
                     /locus_tag="IX56_RS01545"
     CDS             12728..15280
                     /note="Superfamily II DNA or RNA helicase based on COG1061
                     (e-12), DEAD-like helicases superfamily bsaed on
                     smart00487 (e-8) and Type III restriction enzyme, res
                     subunit based on pfam04851 (e-5), also putative Type III
                     restriction (R) subunit of unknown recognition sequence
                     based on REBASE"
                     /product="type III restriction enzyme, res subunit"
                     /COG="COG1061"
                     /protein_id="WP_036706790.1"
                     /locus_tag="pd24_p15"
                     /locus_tag="IX56_RS01545"
     gene            15788..17047
                     /locus_tag="pd24_p16"
                     /locus_tag="IX56_RS01550"
     CDS             15788..17047
                     /note="putative Type IIS N4-cytosine or N6-adenine DNA
                     methyltransferase of unknown recognition sequence based on
                     REBASE; DPPY and FGG motifs; DNA modification methylase
                     based on COG0863 with ParB N-terminal-like domain based on
                     cd16403"
                     /product="N4-cytosine or N6-adenine DNA methyltransferase"
                     /COG="COG0863"
                     /locus_tag="pd24_p16"
                     /locus_tag="IX56_RS01550"
                     /protein_id="WP_036706793.1"
     gene            17044..18378
                     /locus_tag="pd24_p17"
                     /locus_tag="IX56_RS01555"
     CDS             17044..18378
                     /note="putative Type IIS N4-cytosine or N6-adenine DNA
                     methyltransferase of unknown recognition sequence based on
                     REBASE; SPPY and FGG motifs; DNA modification methylase
                     based on COG0863 with ParB N-terminal-like domain based on
                     cd16403"
                     /product="N4-cytosine or N6-adenine DNA methyltransferase"
                     /COG="COG0863"
                     /locus_tag="pd24_p17"
                     /locus_tag="IX56_RS01555"
                     /protein_id="WP_036706795.1"
     gene            complement(18371..18904)
                     /locus_tag="pd24_p18"
                     /locus_tag="IX56_RS01560"
     CDS             complement(18371..18904)
                     /note="Protein of unknown function (DUF3489) based on
                     pfam11994"
                     /product="hypothetical protein"
                     /locus_tag="pd24_p18"
                     /locus_tag="IX56_RS01560"
                     /protein_id="WP_036706797.1"
     gene            complement(18917..19141)
                     /locus_tag="pd24_p19"
                     /locus_tag="IX56_RS01565"
     CDS             complement(18917..19141)
                     /note="hypothetical protein"
                     /product="hypothetical protein"
                     /locus_tag="pd24_p19"
                     /locus_tag="IX56_RS01565"
                     /protein_id="WP_036706799.1"
     gene            complement(19131..19358)
                     /locus_tag="pd24_p20"
                     /locus_tag="IX56_RS01570"
     CDS             complement(19131..19358)
                     /note="hypothetical protein"
                     /product="hypothetical protein"
                     /locus_tag="pd24_p20"
                     /locus_tag="IX56_RS01570"
                     /protein_id="WP_036700386.1"
     gene            complement(19368..19589)
                     /locus_tag="pd24_p21"
                     /locus_tag="IX56_RS01575"
     CDS             complement(19368..19589)
                     /note="hypothetical protein"
                     /product="hypothetical protein"
                     /locus_tag="pd24_p21"
                     /locus_tag="IX56_RS01575"
                     /protein_id="WP_036706943.1"
     gene            19718..20254
                     /locus_tag="pd24_p22"
                     /locus_tag="IX56_RS01580"
     CDS             19718..20254
                     /note="hypothetical protein, putative phage terminase,
                     small subunit"
                     /product="hypothetical protein"
                     /locus_tag="pd24_p22"
                     /locus_tag="IX56_RS01580"
                     /protein_id="WP_036706802.1"
     gene            20202..22241
                     /locus_tag="pd24_p23"
                     /locus_tag="IX56_RS01585"
     CDS             20202..22241
                     /note="Phage terminase, large subunit GpA based on COG5525
                     and pfam05876"
                     /product="	phage terminase large subunit"
                     /COG="COG5525"
                     /locus_tag="pd24_p23"
                     /locus_tag="IX56_RS01585"
                     /protein_id="WP_036706804.1"
     gene            22241..22456
                     /locus_tag="pd24_p24"
                     /locus_tag="IX56_RS01590"
     CDS             22241..22456
                     /note="hypothetical protein"
                     /product="hypothetical protein"
                     /locus_tag="pd24_p24"
                     /locus_tag="IX56_RS01590"
                     /protein_id="WP_036706807.1"
     gene            22460..23971
                     /locus_tag="pd24_p25"
                     /locus_tag="IX56_RS01595"
     CDS             22460..23971
                     /note="Bacteriophage capsid protein based on COG5511 and
                     Phage portal protein, lambda family based on pfam05136"
                     /COG="COG5511"
                     /product="phage portal protein"
                     /protein_id="WP_036706809.1"
                     /locus_tag="pd24_p25"
                     /locus_tag="IX56_RS01595"
     gene            23968..25323
                     /locus_tag="pd24_p26"
                     /locus_tag="IX56_RS01600"
     CDS             23968..25323
                     /note="Periplasmic serine protease, ClpP class based on
                     COG0616, Signal peptide peptidase A (SppA) 36K type, a
                     serine protease based on cd07022, Peptidase family S49
                     based on pfam01343"
                     /COG="COG0616"
                     /product="phage ClpP class serine protease"
                     /locus_tag="pd24_p26"
                     /locus_tag="IX56_RS01600"
                     /protein_id="WP_036706810.1"
     gene            25364..25744
                     /locus_tag="pd24_p27"
                     /locus_tag="IX56_RS01605"
     CDS             25364..25744
                     /note="Bacteriophage lambda head decoration protein D
                     based on pfam02924"
                     /product="phage head decoration protein"
                     /locus_tag="pd24_p27"
                     /locus_tag="IX56_RS01605"
                     /protein_id="WP_036706812.1"
     gene            25791..26813
                     /locus_tag="pd24_p28"
                     /locus_tag="IX56_RS01610"
     CDS             25791..26813
                     /note="Phage major capsid protein E based on pfam03864"
                     /product="phage major capsid protein"
                     /locus_tag="pd24_p28"
                     /locus_tag="IX56_RS01610"
                     /protein_id="WP_036706813.1"
     gene            26825..27139
                     /locus_tag="pd24_p29"
                     /locus_tag="IX56_RS01615"
     CDS             26825..27139
                     /note="hypothetical protein"
                     /product="hypothetical protein"
                     /locus_tag="pd24_p29"
                     /locus_tag="IX56_RS01615"
                     /protein_id="WP_036706815.1"
     gene            27136..27756
                     /locus_tag="pd24_p30"
                     /locus_tag="IX56_RS01620"
     CDS             27136..27756
                     /note="hypothetical protein"
                     /product="hypothetical protein"
                     /locus_tag="pd24_p30"
                     /locus_tag="IX56_RS01620"
                     /protein_id="WP_036706817.1"
     gene            29159..29581
                     /locus_tag="pd24_p31"
                     /locus_tag="IX56_RS01625"
     CDS             29159..29581
                     /note="hypothetical protein, originally annotated as
                     acyl-CoA transferase - many BLAST hits"
                     /product="hypothetical protein"
                     /locus_tag="pd24_p31"
                     /locus_tag="IX56_RS01625"
                     /protein_id="WP_036706819.1"
     gene            complement(29601..30017)
                     /locus_tag="pd24_p32"
                     /locus_tag="IX56_RS01630"
     CDS             complement(29601..30017)
                     /note="Endonuclease YncB, thermonuclease family based on
                     COG1525 (e-10), Staphylococcal nuclease homologues based
                     on cd00175, smart00318 and pfam00565"
                     /COG="COG1525"
                     /product="nuclease"
                     /locus_tag="pd24_p32"
                     /locus_tag="IX56_RS01630"
                     /protein_id="WP_052174763.1"
     gene            30094..31038
                     /locus_tag="pd24_p33"
                     /locus_tag="IX56_RS01635"
     CDS             30094..31038
                     /note="hypothetical protein"
                     /product="hypothetical protein"
                     /locus_tag="pd24_p33"
                     /locus_tag="IX56_RS01635"
                     /protein_id="WP_036706821.1"
     gene            31117..32016
                     /locus_tag="pd24_p34"
                     /locus_tag="IX56_RS01640"
     CDS             31117..32016
                     /note="Uncharacterized conserved protein YecA based on
                     COG3318, Protein of unknown function (DUF1186) based on
                     pfam06685, SEC-C motif based on pfam02810"
                     /COG="COG3318"
                     /product="hypothetical protein"
                     /locus_tag="pd24_p34"
                     /locus_tag="IX56_RS01640"
                     /protein_id="WP_036706823.1"
     gene            32098..32535
                     /locus_tag="pd24_p35"
                     /locus_tag="IX56_RS01645"
     CDS             32098..32535
                     /note="hypothetical protein"
                     /product="hypothetical protein"
                     /locus_tag="pd24_p35"
                     /locus_tag="IX56_RS01645"
                     /protein_id="WP_036706825.1"
     gene            32532..32768
                     /locus_tag="pd24_p36"
                     /locus_tag="IX56_RS01650"
     CDS             32532..32768
                     /note="hypothetical protein"
                     /product="hypothetical protein"
                     /locus_tag="pd24_p36"
                     /locus_tag="IX56_RS01650"
                     /protein_id="WP_036706826.1"
     gene            32761..35172
                     /locus_tag="pd24_p37"
                     /locus_tag="IX56_RS01655"
     CDS             32761..35172
                     /note="Phage-related minor tail protein based on COG5281,
                     Lambda phage tail tape-measure protein (Tape_meas_lam_C)
                     based on pfam09718"
                     /COG="COG5281"
                     /product="phage tail-tape measure protein"
                     /locus_tag="pd24_p37"
                     /locus_tag="IX56_RS01655"
                     /protein_id="WP_036706828.1"
     gene            35172..35798
                     /locus_tag="pd24_p38"
                     /locus_tag="IX56_RS01660"
     CDS             35172..35798
                     /note="Uncharacterized protein based on COG5448, Conserved
                     hypothetical protein 2217 (DUF2460) based on pfam09343,
                     originally annotated as glycoside hydrolase family 24"
                     /COG="COG5448"
                     /product="hypothetical protein"
                     /locus_tag="pd24_p38"
                     /locus_tag="IX56_RS01660"
                     /protein_id="WP_036706829.1"
     gene            35795..36679
                     /locus_tag="pd24_p39"
                     /locus_tag="IX56_RS01665"
     CDS             35795..36679
                     /note="Uncharacterized protein based on COG5449 and
                     pfam09931, Phage conserved hypothetical protein BR059
                     based on pfam09356"
                     /product="putative phage structural protein"
                     /COG="COG5449"
                     /locus_tag="pd24_p39"
                     /locus_tag="IX56_RS01665"
                     /protein_id="WP_036706832.1"
     gene            36676..37179
                     /locus_tag="pd24_p40"
                     /locus_tag="IX56_RS01670"
     CDS             36676..37179
                     /note="Cell wall-associated hydrolase, NlpC family based
                     on COG0791, pfam00877, TIGR02219"
                     /COG="COG0791"
                     /product="phage cell wall peptidase, NlpC family"
                     /locus_tag="pd24_p40"
                     /locus_tag="IX56_RS01670"
                     /protein_id="WP_052174764.1"
     gene            37183..41697
                     /locus_tag="pd24_p41"
                     /locus_tag="IX56_RS01675"
                     /locus_tag="IX56_RS01680"
     CDS             37183..41697
                     /note="GTA TIM-barrel-like domain based on pfam13547 and
                     Putative phage tail protein based on pfam13550"
                     /product="phage tail protein"
                     /locus_tag="pd24_p41"
     gene            41712..42455
                     /locus_tag="pd24_p42"
                     /locus_tag="IX56_RS01685"
     CDS             41712..42455
                     /note="Protein of unknown function (DUF2793) based on pfam
                     10983, originally annotated as ribonuclease III"
                     /product="hypothetical protein"
                     /locus_tag="pd24_p42"
                     /locus_tag="IX56_RS01685"
                     /protein_id="WP_036706835.1"
     gene            42460..42714
                     /locus_tag="pd24_p43"
                     /locus_tag="IX56_RS01690"
     CDS             42460..42714
                     /note="putative phage holin based on TMHMM"
                     /product="putative phage holin"
                     /locus_tag="pd24_p43"
                     /locus_tag="IX56_RS01690"
                     /protein_id="WP_036706836.1"
     gene            42777..43436
                     /locus_tag="pd24_p44"
                     /locus_tag="IX56_RS01695"
     CDS             42777..43436
                     /note="Phage-related lysozyme (muramidase), GH24 family
                     based on COG3772, Endolysins and autolysins are found in
                     viruses and bacteria, respectively based on cd00737"
                     /COG="COG3772"
                     /product="phage lysozyme"
                     /locus_tag="pd24_p44"
                     /locus_tag="IX56_RS01695"
                     /protein_id="WP_036706958.1"
     gene            43436..43654
                     /locus_tag="pd24_p45"
                     /locus_tag="IX56_RS01700"
     CDS             43436..43654
                     /note="hypothetical protein"
                     /product="hypothetical protein"
                     /locus_tag="pd24_p45"
                     /locus_tag="IX56_RS01700"
                     /protein_id="WP_036706839.1"
     gene            43563..43805
                     /locus_tag="pd24_p46"
                     /locus_tag="IX56_RS01705"
     CDS             43563..43805
                     /note="hypothetical protein"
                     /product="hypothetical protein"
                     /locus_tag="pd24_p46"
                     /locus_tag="IX56_RS01705"
                     /protein_id="WP_036706847.1"
     gene            44199..45704
                     /locus_tag="pd24_p47"
                     /locus_tag="IX56_RS01710"
     CDS             44199..45704
                     /note="MFS family permease based on COG0477 (e-7), methyl
                     viologen resistance protein SmvA; Provisional based on
                     PRK14995 (e-73), drug resistance transporter, EmrB/QacA
                     subfamily based on TIGR00711 (e-39)"
                     /product="MFS transporter"
                     /COG="COG0477"
                     /locus_tag="pd24_p47"
                     /locus_tag="IX56_RS01710"
                     /protein_id="WP_036706855.1"
     gene            45715..46236
                     /locus_tag="pd24_p48"
                     /locus_tag="IX56_RS01715"
     CDS             45715..46236
                     /note="DNA-binding transcriptional regulator YbjK based on
                     COG3226, Bacterial regulatory proteins, tetR family based
                     on pfam00440"
                     /COG="COG3226"
                     /product="TetR family transcriptional regulator"
                     /protein_id="WP_036706857.1"
                     /locus_tag="IX56_RS01715"
                     /locus_tag="pd24_p48"
     gene            complement(46488..47987)
                     /locus_tag="pd24_p49"
                     /locus_tag="IX56_RS01720"
     CDS             complement(46488..47987)
                     /note="2-polyprenyl-6-methoxyphenol hydroxylase and
                     related FAD-dependent oxidoreductases based on COG0654
                     (e-61), FAD binding domain based on pfam01494"
                     /product="FAD-dependent oxidoreductase"
                     /COG="COG0654"
                     /locus_tag="pd24_p49"
                     /locus_tag="IX56_RS01720"
                     /protein_id="WP_036706858.1"
     gene            complement(48379..48657)
                     /locus_tag="pd24_p50"
                     /locus_tag="IX56_RS01725"
     CDS             complement(48379..48657)
                     /note="Bacterial SH3 domain based on pfam08239"
                     /product="SH3 domain-containing protein"
                     /locus_tag="pd24_p50"
                     /locus_tag="IX56_RS01725"
                     /protein_id="WP_036706859.1"
     gene            complement(48799..49116)
                     /locus_tag="pd24_p51"
                     /locus_tag="IX56_RS01730"
     CDS             complement(48799..49116)
                     /note="Plasmid stabilization system protein ParE based on
                     COG3668 (e-9) and ParE toxin of type II toxin-antitoxin
                     system, parDE based on pfam05016"
                     /product="type II toxin-antitoxin system RelE/ParE family
                     toxin"
                     /COG="COG3668"
                     /locus_tag="pd24_p51"
                     /locus_tag="IX56_RS01730"
                     /protein_id="WP_036706860.1"
     gene            complement(49113..49382)
                     /locus_tag="pd24_p52"
                     /locus_tag="IX56_RS01735"
     CDS             complement(49113..49382)
                     /note="Transcriptional regulator, contains Arc/MetJ-type
                     RHH based on COG3609 (e-3)"
                     /product="putative type II toxin-antitoxin system
                     RelE/ParE family antitoxin"
                     /locus_tag="pd24_p52"
                     /locus_tag="IX56_RS01735"
                     /protein_id="WP_036706862.1"
BASE COUNT     8825 a  16097 c  16174 g   8496 t
ORIGIN
        1 tttggttgcg gggataggat ttgaacctat gaccttcagg ttatgagcca aaaccactgc
       61 gattccaatg ggttatggat ttcaacggct tagccgacaa gcctttgttc tcacgcattt
      121 tgttgcccgg cacccgacaa cattcggctg cactgaaccg ctctggatgc agccaaaacc
      181 gcatatgtcc gttgactcag cgttgactcg aaccggcgcg attataatcg atcctgatcg
      241 cctcatcgcg ccgaaaacgc atcgcctcgg ctgccgccat ccgggcaagg ccaccattga
      301 gcgcgcgcga cgtgtcgctt tgaacgggcg catcagatca gtaccgggac gcaggatcag
      361 cgcatcaccg gatcaagacg accggcacct tgcaggaccg aatcattgcc gtcgtggtcg
      421 atccgatgat caggctgcgg atgcgcgaat ggccgtatgc ccccatcacc agcatgtcga
      481 actgcgcctc atccaccagc ttgctcagag cggtttccgg ttggccgggc aggacagagg
      541 tctgggcctc gaatcccgcc gccttcagcg cggcctttgc attcgccagc cccttctgcg
      601 cctcgggcgt atcggtgccg accgtgacca catggatctc cagcccctgg aacaccgggc
      661 tgttggcgat gtgatcgacg gccttcatgg ccgagcttcc gccgtcatac gcgaccagca
      721 ccttcgcaat cggcctgaac gcgcgcgagg ccacgaagac cggcttgtgg ctggcccgca
      781 cgacgcgttc gaggttcgat cccagatgac ctctggcgaa atccgccgcc tcgccgcgct
      841 tgccgatcat gatcacacgg gcctcggctt cgacttcggc caccgcctcg atcaggtcgc
      901 catggcgcag gcggatagtg atatcggcta cgcctgcctt gtccaggatg gcgcgggcgt
      961 cctccagaat tgcgcggccc cggtggctga ccagtttggc gcgctgcgca tccagttcgg
     1021 ccagttcttc cagaagggcg gtgcgcgcgc cgagtgcgat ggctccggac aggtcctgct
     1081 tttccggggc ctcgcgacgg cccagcacat ggatcagcgc gaccggtgcg ccggtgcggg
     1141 ccgacagcca tgcggcatgg tcgcagacgc tggccgaata ggccgagcca tccacgaggg
     1201 cgacgatctt cttctgcggt tgttcgctca tctcttcttt cctcaatgcg cgatcagctt
     1261 gtccgtcgcg ccaggcttgt catggacggc aagcctgtcg acgatggttt ccgatgcttc
     1321 gttcatgccg atgatctcga cctcggcccc atcgcggcgg aatttcagga ccgccatgtc
     1381 cagcgcctga accgaggaaa tgtcccagat atgggcgcgg ctgacgtcga tgatcacctt
     1441 gtccagcgcc tcgcggaagt cgaaggcatc catgaagtcc tcgaccgagc cataaaacag
     1501 ctgaccctcg atgacatagg tgcgcacccg gccgtcaggc gtggccgaag agctgaccct
     1561 gaacagctgc gcgatcttgc cggcaaaaaa gatgcccgac agaagcaccc ccaccagcac
     1621 gccgatggca aggttatggg tccagaccac ggtcgccacc gtcgcgagca tcaccaccga
     1681 ggacgatcgc ggatgggtct tgaggttctt cagcgaggac cacgagaagg tgccgatcga
     1741 caccatgatc atgatggcga caagtgcggg catcgggatc tgcgccaccc attcccccag
     1801 aaagaccacc aggatcagca gcacgaaacc ggcggtgaag gtcgaaagcc tgccgcgtcc
     1861 gccggatttc acgttgatca tcgactggcc gatcatcgcg cagccggcca tgccgccgat
     1921 aaagccggtg gcggtattgg cgatgccctg accgatgcat tcctggttgc gatccgattt
     1981 cgtatcggtc agctcatcga ccaggttctg cgtcatcagg ctttctagca ggcccaccac
     2041 ggcgatggcc agcgaatagg gcaggacgat cagcagcgtc tccagcgtca gcgggatctg
     2101 cgggatcagg aagaccggca gcgtgtcggg caatgcgccc atatcgccca cggtgcgcac
     2161 atcccagccg aagaccatcg ccagtgcggt cagcacgacg atggtgacca gtggcgaggg
     2221 aatggccctg gtcagcagcg ggaacagata gatgatggca agcccgactg ctaccagaac
     2281 ataggtcagc caggtgacct tcgacgggtc cagttccggc agctgcgcca tgaagatcag
     2341 gatcgccagc gcgttgacga agccggtcat caccgatttc gacacatagc gcatgacgaa
     2401 acccagccgc agcagccccg ctccgatctg gaccaacccg gccagaaccg tggcggccag
     2461 caggtattgc agcccgtggt cgcgcaccag cgtcaccatc agcaccgccg tggcggcagt
     2521 ggcggccgag atcatgccgg gccgcccgcc ggtaaaggcg atcagcacgg cgatggagaa
     2581 gctggcgtaa agccccacct tggggtccac gccggcgatg atggaaaagg cgatggcttc
     2641 ggggatcagc gccagcgcta cgaccagccc tgacagcagg tcgccccgga tattgccgaa
     2701 ccattgggtt cggtaggcat cgagtgaaat catgcaaatc cgttcctgac cgatcggggc
     2761 ccgaaatggg gccacatgtc gatgtcgatc ttgtctgtgg gttcgggttg tccggcggat
     2821 cggcggccgg aagagccagc cgggaattgc acccggctcc atgttcgctg cgctctgcat
     2881 atcgaaatcg cgccaacctg ccaagaggat gcgcccggcc cgtccgggac aatcggggcc
     2941 aagttcctcc cgccaacgcg gaacaaaaag agaccggcac gagcctgcgt ttcgatttgc
     3001 cggtttatgc caccctgccg cccttcggtc gatgtttgag ttgaaccgca gcgcggatca
     3061 cgcctgtgtc acgtcagcac aagggtggtt ccgcatggcg caaagagaaa agctcaccga
     3121 gaaactggtc agggccgccg agcctcgcac gggcatctat caggttttcg acgaggatgt
     3181 gcgggggttt tcgctgcggg tcttcacctc cgggagcagg aatttcacct tcgattaccg
     3241 ggtcaagggc cgtcagcgcc gcttcaccat cggcagatgg ccggaatgga cggtcaccgc
     3301 cgcgcgcgaa caggccaagg cgctgcgccg catcatcgac gatggcggtg acccgctggg
     3361 cgagcgcgaa accggcatga cggccccccg catccccgat ctgatcgacc gctatatcga
     3421 aacccacctg ccaaatctgg ccccgaccaa tcgcgccgac cagatttcca tgttgcgcaa
     3481 aatggtccag ccggtgtgga agcacaagct ggtcgaagaa atcacgctcg atgacgtcga
     3541 cagattgctt gcccagattg ccaagggccg cgcccgcccg tccaaggcca aacccaacaa
     3601 tcgcgcgcgc aagctgcagg gatcgaaacc gacgccgatc cgcgccaacc gaaccggcga
     3661 ggtcctgcgc aagatgttca accttgccgt ccagtggaag atgcgtcccg aaaatcccgc
     3721 gatgggattt taccggcgca tcgagaccga gcgcgaacgc tatctgagca tggatgagat
     3781 cgaccggctt gccaaggcgc tgggcacggc cgaagaccag cgcgccgcca gcatcatccg
     3841 catgtgcatg ttgaccggcg cccgccttgg cgaggtgcgc tgcgcacggt tcgaacagtt
     3901 caatctggaa tttgccacat ggtccaagcc cgcgaccacc accaagcagc gcaagattca
     3961 ccgcctgccg atctcgccgg atgtggccgc catcgtgcgc cagcggcaga cggccgtgca
     4021 tcggggttgt ccgtggctgt tccccggcga tgtgcccggc cagccggtca aggaaatccg
     4081 ccgcttctgg cgtcagatcc agaccgatgc cgggatcgcg ggtgtgcgga tccacgacct
     4141 gcgccacaca ttcgcatcgc tgctggtcag cgggggcgcg tcgctggaaa tgatcggcaa
     4201 gttgctgggg cattcccaga tgcgcaccac gcagcgctac gcgcatatga tggattcgcc
     4261 gctgcgggac ggggtgaatg cggttgcgga gatgatgaag cctcagctgc gcattgttca
     4321 gggcgggcgt tgaactcgcc ctgaacgggc ctcaacgccg tcgattagat caagaggtcc
     4381 ttactgcggc tgcttcagaa cccgccagat cggggtgagt ttgcgccgga tctggctttc
     4441 gtcgggcaca gacccatcct tggcattcgc cacgaaccag tcctgcccct ccgccacgaa
     4501 atcagtctgc gattcaggca atccgtgctc gaacagcctg atcatcagga attgcagcat
     4561 tccctcccaa tcgtgccgtg ccgagcgtcc ggggctgaca tgaacgcgtt gcagcggatc
     4621 gtattcctcc tcgaagcgct gggcggattt tgccgtcacc agaagatcgc ccaattcgac
     4681 tgtcacgccc tggtcggggt cggtgatgat cctccatgcc gcactgccct gtggccggac
     4741 ccgccagagc aggcaggcct tcgggtccag gcggttgcgc cgaaacagcg gaaggatgtc
     4801 ctcggcgcag accaccacca gcccgcccaa tggttcggca tcgccgcaac ggaccaggcc
     4861 gatgctggtg acgatttcaa tgatgtccat cgtcgcccat cccacaatgt cgaccgacgc
     4921 gcacccccag cgcgctgaca gttcttccaa agtccaaaaa acacgtgccg gcaaagccat
     4981 ggcttcatcc tctcaacatc atgatgagga gcgcgcccgg ccatggtcac agacctgccg
     5041 ggggcgcccc ggccgcaccc tgacgttgca cgttttggtt gtttataggt caaaacaact
     5101 cgcccgaatt tgcgggcgag attccgaaga aactcaataa aacaaggggt ggcacgaagg
     5161 tcggtttgaa tatgccggtt tatgccaccc tgccaccccc cgccatctga tccgctgcgc
     5221 cccaggacgc aaccgcccgc atccgggcgc aaacgggaaa ggaatcgcgg atgttggata
     5281 cgcaggacat caaccagtcg gggcccgaca tggacctgct ggtggactgg atcagccggc
     5341 atgatctggc gatcagcctc ggggtttccg aggacacgct gtggcgctgg gacatgaggc
     5401 gcaccggccc gcagagcatc aagcttgggc gcaaggtcta ttaccggcgc agcaccgttc
     5461 gcagctggct tgaggccagg gaacaggcac gcaagacccc atcgcggggg cggcgatgaa
     5521 ccgggccctg ccctgcccgc ctctcgttcc ggcctccggc agcggcgact ggcccgccga
     5581 ccgagtggcc gaggcgcgcg ccgtcatcgc cgatgtcgca catcacagcg accgcctgat
     5641 ccggctcgct tgccatgtgc tcgcccgtca cggcgcgacc gaggacgagc ggtccgatgc
     5701 ccggctcctg ctcctgatcc tcgacgcccg ccgcccgctg cgtgcccggc gcaacgatga
     5761 cggtaatgag gaggtgcggc gatgacccgg ccgatgaagc gccgcggcac ccccgaggcc
     5821 gacctgcagc gcgcggtggt gcaggccctg cgcttcgccc tgccccgatc cgccattatc
     5881 caccattgcg ccaatgaggt gaccgagccg gggcctcgcg gtgccaagcg tcaggcgatc
     5941 ctcgtcggca tgggcgttca tcgcggtttc gccgatctga tggtgatttc tggcggccgc
     6001 gtgctgtttc tcgagctgaa ggcgcccaag ggccggctgc gtcccgagca ggaggcgttt
     6061 cgcgatgccg tgctggcgca gggtttcggc tgggcgctgg tgcgctcgct cgacgatgcg
     6121 ctgggcgcgc tggtcgatca cggctttgcc acccgcattg cgagcccgga cgggagggcc
     6181 gcgccatgag ccatgccgcc accaactggg ccatccagca gcgcgggctg aaacccgcca
     6241 ccaagatcgt gctctggcat ctctgcgacc gccacaaccc cgatttcggc tgcttcccga
     6301 cgcaggcacg actggcgcat gattgcgaga tcagtcgctc agccctgaac gaccacctca
     6361 accagcttga gacggtgggc ctgctgcgcc gggttccacg tatcgacccg gtgacgaagc
     6421 gccaattgcc aactcgctac atcttggggt tcgagccggg cttcaccgct accaacgcca
     6481 agccatgtcc ggatttcgga cacggctgcg cggaagatgc ggaagcggac cccgagacga
     6541 gcaatatcgg tgctgtcacc agctatcagg cagagccatg tccggattcc agacacggga
     6601 tggaccttgg agccgtgtcc gattttgagc ccgagccgtg tccggaaaat cgcgaaagcc
     6661 gtgtccggat tccggacact aaccttgtaa gggaaccttt aagggaacca gtaaaggagg
     6721 aggaggacgc gcgagcgcgc gaggtgatct ccgatcagtt tttcggggag ctgctttcgg
     6781 cgctgggcct cgaccccgcc gccctgcccg gctggtggca gggctggccg gcgcggctgc
     6841 atgtgcatcg ctggatcgat gacctcggcc tcagcgagga ccagatcatc gaaaccgcca
     6901 tcgcgacccg gcgcgatcat cctaacccgc ccgacgggcc caaggcgctc gatcgcgcca
     6961 tggaacgcgc cgcccgctgc gatgcgcagt ccgccgcgga tgccagcggc cggaagccaa
     7021 gccggaagcg caaacgggac gccggccccc tgcctagcga ggacgaacgg gctggtttct
     7081 acgcccgcat cgtcaattcc gacggcttcc tgccgcccaa catgatcagc aacagcatcc
     7141 gcgaggccat gctggcccgg ggtctggtca ccgccgaacg tctgcgtcag cggggggtgc
     7201 tgtgaatggc ctggtgtcac gtccccgaaa cggcctgtcc ctctgcgcag gcggcggagg
     7261 cttggatctg ggcctcatgc tcgccgagcc cggctatcac tctcgcgcct tcgtcgaatg
     7321 ggaggactgg ccccgcgccg tcctcatcgc cgctcaagcc gcggggtatt tcgccccggc
     7381 gccgatctgg gacgatctgc gcagcttcga cgcccgccct ttccgcggcg ccttcgacac
     7441 ggtcctggcc ggctatccct gccaaccctt cagcgccgcc ggcaaacgcg gcggcgccga
     7501 tgatccccgc cacctctggc ccgaggtcgc ccgcgtcatc ggcgaatgcg cccccgaatg
     7561 ggtcttcctc gaaaacgtcg ccggccatgt caccctcggg ctcgagaccg tgctgcgaga
     7621 gctttggggc atgggctaca cgcctgcggc gggcctgttc tctgcggcag aaaccggtgc
     7681 gccgcaccag cggcagcgga tcttcatcct ggcccacacc gatgagcctg catcccggca
     7741 gcaatcgcta caacccggcc gggaacagcg actttacccg caaggcggaa gcgctggcgc
     7801 tgggcatcgt cagctggtcg acgccgaagg cgacgaacgg ggcaaagggc gggccgaacc
     7861 agcgccatgg ctcgggcggc acgccacccc tgccggcgca ggcggcgcaa tggcagacgc
     7921 cggtggcgga cgaccagatg gaccgcctgc gaggcaagat caacagccgg ggcgagccga
     7981 agctgtcggc gcaagcgctg caatggccga cgccggccgc gcagaactgg aagggcagca
     8041 gcgccgacag cgtgacccgc atggacggca agtcccggat ggacctgctg cattaccggg
     8101 cggaacaggg cttcacccgc ccggtcccgg cgatctggcc ggatgggcaa cggtgcttgc
     8161 ggcacgcccc gatctcgcgc ccgctctggg cttcgatgat tgcctcgcat gggcgcaccg
     8221 tctcgcggcg gatcctgaag ggccgagcgc ggcggcggct gaacccgctc ttcgtcggat
     8281 ggctgatggg ctggcccatc gggcacgcgc tctgcgcctg ctcggcaacg gagttcaccc
     8341 tctggcggca gcgcatgcgt ggcgcgctct cgcagctgcc catggcctcg ggcccgtgga
     8401 tctggcggcc ggcggatgcg gcccagcgcc cggcgcagat gacccttttt gacggattgc
     8461 agccatgagc ttccagggac agatcggccg cgtcggcggc ggcaggacga agcgcgcgct
     8521 gggcgtgcag gcggcgctgg aatgggcctt tcgggtcgag aaggcgcagc tggaattgcc
     8581 actgccccag gacgtgaccg aggaaggctt cggtttcggc ctcgaatatg tcctgatcca
     8641 gcgcgccatc ctcggctgca agatcgacgg cggccagcac aagatcggca catacaccca
     8701 cgaggatgcc gaggtgatcg ccgcctgcgt ggccgagatg cctgacagtc tgggcggcaa
     8761 gcgcatggcg atccgggtcg ccgaactggc ccgcgccggg ctcacgccgg actggatgcc
     8821 cggcgccgtg ccgcgctgcg tgccgcttga ggtcaagcgc aaccagcatg gcgagcgggc
     8881 cagcaccatc gttgttggca ccactcgcgt gctcagccgc ggcaagtggc gcagcgtcga
     8941 ggttctggcc tgcccggtca ccttctcgcc acacccgcgc cagatcgagg ccgcgcggcg
     9001 ggcctatggc gactggtggc aggcgctggg ctgggtccgc gacgggctga tcgcgggcgg
     9061 gatgctgcgg gaaatcgagg tgacggcggc aatgccgaag atgcggccgt ggatcaggtg
     9121 atcattcttg gcctgagtga tggacaagct tgcactgcag acaacggata gcgcaatgtc
     9181 tgcaagtgga aaaatccatg aggttcccgc ttgccccaga tcaataagac ccttgaatat
     9241 cgtcgtgccc gcttcaacac gcccggccag aacctcgaac aactgacacg ccaagcatgg
     9301 gggcaatttg caacccacct cgagcgcgat gtgcctcggg cggatcgcgc cattgtcacc
     9361 ggcatgagag gtcgcgacga aggggcttgg ggtttcgcgc tgcactgtgc gcgctactat
     9421 gatcggcagg gggtgggcac catcccaatg gccccagctg cacaagtgga ccttggcgaa
     9481 cggcagccgg atgcgagcga aaattttctg aacgcggact tcctggcatt gatccggggc
     9541 aaccatgtca tttgcctgag ctgcgggcgc agtggtggtg cgctccgcag ctacctgtct
     9601 ggcttgttca agaaggccgg aatgcctcgc gaaacacaat tcttcgagct gacccgcgtc
     9661 gggaatccga acgctttggc catcatcgaa cgcgtcgggg tcaaaagcat cgacatgaag
     9721 gtcgatatct cagaggcctc ggcggttgaa ctaatcgagg gagagggcgg cgacgggttc
     9781 tggcagaacg caaagcgcca aatcggtgaa gcctttcaag gcttgaccgc tcgggatgct
     9841 gaacttcggc aacttcggca agccgaacag ggtagcgtca ccgtatcgat caacgtcaag
     9901 aagggcgatc tttctgccgc ccgcgaaggg cttgaccacc tagcgggcga gattgccgaa
     9961 gatgaagagg ccgatggcta tgtaatccac ctgcgtgacg gtgcggtcat caggcccgac
    10021 gaggtgtccg tcaaaaagcc cgtgaggctg gaagcacacg cgaattcggt cagcgtgtcc
    10081 caagcatggg acgcgatgcg cacctatatg gaagaactgg aggaaaacgg ccagctgggg
    10141 gcttgacgtg ggcgcttttc taagaggtgc aaagacagac tgggggcggc tgggcaaact
    10201 cgctgtcgct gtcgccgtgt ccgctgcggt cggctacttc tttcaaccca tggtcgccgg
    10261 caacaccaac gcggtcaaca cagttgtcac gatcttctcg attcttgccg gatttttgat
    10321 tgctgtaatt acgctgatag ccgagccaac gctaaaacag gcgaagaatt ggcaagagct
    10381 gcaactgatg aagaagacgg ttcagcgaaa gttgttccgc cagaaactat tgttcttcct
    10441 ctatctgatc acgctcggcg tggccttggg cacgttcctc gttcccgaca cgcaggccga
    10501 actgcgccgc tggcttgaga ccgttttcct cggcctcgca acgttcgtgt tccttgcttc
    10561 cttcgacctg cccggatcgc tgatgaaaat ccaaatggaa cgatatgagg cggaaatgga
    10621 tgcgacaaag ccgcaggttt tgaaagacgc tgcgaaagct gctgatgcgg ccaagaaacc
    10681 ggacgcaccg aaatagcatt cgcgtggaac cattggtttc ctgcgttgag accgcggcgg
    10741 cggtggtgta tcgcaggggc aacatggtag tggagcgtga cttcgcttgc cgagaaacga
    10801 cagggcagcg ctgcgccgcg cgccccgcga cgacgggaca gtgcatgagc aagtatgacg
    10861 atcttccccg cgagcagttg atcgagctgc tgaagaagcg ggaccgcacc aagaagctgg
    10921 ggctggtctg ggagcgggac gagatcgagg ccgataacgc cgtggacgcc aactttgtgg
    10981 ccgcgacgat catccccgac ctgtcggaca agcccgcacc gtggcgcaac atggtgatcg
    11041 agggcgacaa ttacgatgcc ctgcgctggc tgcgcatgac catggcgggg cagatcaagt
    11101 gcatttatat cgacccgccc tataataccg gggcgaagga ttgggtttat aatgaccact
    11161 acgccaaccc cgaagatgcc tatttccatt ctacctggct ggaattcctc ttccgccgcc
    11221 tgacgcttgc gcgtgatctg ctggccgagg atggggtgat ccttgtttcg atcaacgacg
    11281 accagcgggc caagctggaa ttgctgatgg acgaggccat gccggggatg cgggtgggtt
    11341 cctttgcatg gcgcacaagg acgggcggga atgatacgaa gggtacgttc ctttccgaga
    11401 accacgagca cgtattgatt tatgcgaagc ctcagtttcg cttttcgggt catgagaaga
    11461 cttatgaaaa gtacgttttc tgggatgaaa ggatcaaaga ctggtatcgg ttgagtgaca
    11521 ttagccagcc caaggacatg actgagcgcg aaaacggctt ctacgcaatg tatgatccga
    11581 agacggacac ctattaccca ccaaaccctc agcgtgtctg gcccgccccc tttccaaaag
    11641 acggccgaaa ggatgccgaa ttagaggcga tcaaggatgt aatgaaggtc tttccgccgg
    11701 atgctgcaac caaagaagca atgccctcag gcgaccagat tgggaaatgg ataaaaactg
    11761 gaaggattgc atttccagaa gagcagcggg ttgtcgtctg ggaaactatg gatgaccttt
    11821 tgaaggcgat tgatgcagat gacgtcccgc ttgccaagaa gaccaagaag atttggcgtg
    11881 aaatgccgca tttgaagttt tgggttggca aacgagttgg cttcggcatc ccgcaatggg
    11941 tcaggtacaa atccgagttg aagaacgcga accagcctct ttcatcttgg atcaccccac
    12001 tgtccgaggc caagaccgta cctgccggtg aggggatcga tccgaatgcg ttcatcgttt
    12061 ctggtatgaa ccaagaggga accacttcag ttcaagatat cttcggcttc aaagccttca
    12121 actacgcaaa gcccgtgtcc ctgatccgcg agcttgttcg gcagtccacc ggccctggcg
    12181 acattgtgct ggatttcttt gccggttccg cgaccacagc ccaagccgga atggagttga
    12241 acgccgagga tggcgaggat cggcggttca tcatggtctc gtccaccgag gccacggcag
    12301 atgaacccga caagaacgtt tgtcgcgatg tcacggcgga acgcatccgc cgtttgaacg
    12361 cctcggatga caagaaattc gcggacctct ccgccgactt cgcctatctc cgctgccgcg
    12421 agatcgagtt tgaagacctc gaccaggacc tcgatcctgc cgaggtctgg tcggccctgg
    12481 aggcgctgca ccgcctgcca ttgacccgct acagccaagc gccatggcag gagcacaaga
    12541 cggaaaccca gaccctgatc ttcgccgatc gcgtcggcac cgagctgctg gatcacctgc
    12601 gcggcgtggc gcagcggcgc gagaatgcct ttgtctatgc ttgggcaccg ggtcagatca
    12661 ccgccaccct tggcgatgcc ctggacgtgc ggtcggtgcg caccgaactg gtcggaaggt
    12721 ttcgccaatg agggatgacg ccgatttccg cctgtcgctg gccccgtatc agcaaaacgc
    12781 cgtcgatgcg atggccgaga ccctgcgcac cgtgtccgcc ctgcacgacc gcgaaccgca
    12841 gcaccgcgaa cggatttcgc gcgaacttgg ggtgatcctg ctgcaagcgc cgaccggatc
    12901 gggcaagacc ctgatgctgg gccgggcctt ggaggccgtg cgcgggcagc tcagcgccaa
    12961 gaccgtgtgg ttctggttcg ccccttattc cgggctggtg acgcagaccc gcagcgccct
    13021 gaccgcccaa tgcggcgcgt tgcggcagcg cgatgtctat gccgaccgtg aggccagcgc
    13081 cgcgcgtgac ggcgacgttt tcttgcagac ctgggcctcg gtcgccgtgg tcaagaagga
    13141 aagccgcaag gtccgcaccg acaaggaggc gtcgctgtcc gtggacagca tgattgccga
    13201 gctgcgcgag cgcggtttcc gtatcggagt ggtgatcgac gaggcgcatc tgaacttcgg
    13261 ctcgggcgct gcggcgacgg cggaattctt cctgaatgtg ctgtcgcccg attttacggt
    13321 gctggccacg gccacgccga atgatgccaa gctggaaaag ttcgaacgcg atgccggatt
    13381 gaaagtggcc agccgcgtga cggtctcgcg cgatgcggtg gtaagggcgg ggctgaacaa
    13441 gatcggcctg atggtcgggg tattgcggtt cagggaagaa gaccgcgccc tgatcgacac
    13501 cgaagtggca accctgacag cggggtggtc gcagcattcc ttcatcaagg acaagctggc
    13561 cgaaaagggg atcagcctga cgccattgat gcttgtgcag gtcgaggatc agcaagaggg
    13621 caaggaagac ccggttgcgc gggtaaagga aaggctgatc gagatcggag tgcccgagaa
    13681 ggccattgcc gttcacacct cgggcgagcc tgacccggcg tttcacacgc ttgcctacga
    13741 ccccgagatc caggttctgg tgttcaaact ggccgtggcg accgggttcg acgcgccgcg
    13801 cgcctggacg ctggtttccg tgcgcccctc gcgcgggcgc gacttcggct tgcagatcgt
    13861 aggccggatc atgcgggtgc atccgctcgt gcgcccgctg cacgggaccg aaccgttgct
    13921 ggaccggggc tatgtcttca tgtcggaccc ggagttgcag gtcggcctgg atgaggccgc
    13981 cgccgatctg aaagcggtgc gcgaggggat cgcggttctg accgatacgc tcgacgtgaa
    14041 tgtgctgggg aacgatacgc gggcggcaga aagctatgga gcaactccgc taccgccccc
    14101 gcccgtgcag gccgtgccgg gtgagaccga ggctgaccgg gctgagcggc aggtgtcgat
    14161 ggggttgttg aacccgaact atgccaccgc ctccaccctt cgtcagcaaa gcgctctgag
    14221 tgccgtggaa gggttctcgg ccccggccgc accgccgctg ttcccgaacc tgcccgatgt
    14281 cttgtcgccg cgtgtgacac ctacgcagcc cgcgccgcaa gagcatcagg tcaagtacct
    14341 gctgcgcacc gatctgggca ttccgactgc gctggtgcgg gaagaactgc cgaacctctt
    14401 cgacattgaa ggcgacctct gcccgcagat agcccgcgaa ttttgccgca tggtgcccat
    14461 gacttcgatg ctgttggccg tgaacagcaa cgccgaactg tcgatgcgcg acctcttcaa
    14521 cgcaggccag accgaccagc gcaatctgag tgtcaggatg tcggcggccc ggattgcgga
    14581 acaggcgcag gcgcagctca tgttcaatga cgggatcgac ccgcgtcgta tccgtggtgc
    14641 agttgaggcc gagcttgccc ggttgtgcca gaaggatggc attgccgcca ccagccgtga
    14701 cattcgcagg acgattaact tggccatcct acggcagccg caggcgttga aggaggccgt
    14761 ccgcatcgca cagggccatc acatccgcct cgaaagcaac gagccgatcc ccacagaaca
    14821 gttcggggcc aaggatgctc caaaggcaaa gaagggggcc tacggggcct tcatcggccg
    14881 gttcaatcga cccgagcggg cgtttgccga gatgatggac aacgatgata cgggcaagat
    14941 caagtggtgg ctgcggaacc cggaaagcga gaagtgggcc acccgcctga tcctgccaac
    15001 cggcaaacgc ttctttcccg atttcgtcgt cggggtcagt ggacggcgca ccagagacag
    15061 catcgcactg gtcgagataa aggatgacgg ggaaaccgga cgtttgcatt cagacagcaa
    15121 tgccatcaaa atccgatccg aacacagcga gtataagaag gtgttttggt ctttccggga
    15181 ggcagaaggg gtctttctga aagcagtgtg gcatcagtcc tacaatcgca tcttcagcgc
    15241 tgggccgttc gagatcgaag atatggtgct aatccaatag cacccgcgcg accaagagtc
    15301 tgtcggcgca tggacggcag gtctccacca cctcccccct cggcatggtt cctccccggc
    15361 gccgaatgta tgcggggggg cgcagcgcgg catttcgcta gcgacatgga ttctcaccgg
    15421 ggaatccagg cggaagccac ctgccgcgcg accttgggga aaacgactca ttatcaaagg
    15481 cttgccgaat cacgaccttg gcgtgctgga ttcttttgcg gaatccaggg aatccagttt
    15541 gtggaagcca ccacgccgga agccagccag cggaagccac ccgctgtgaa gccattgaat
    15601 ccgcgtgtat tttccatttg acaaagctgc cctccttgac ctaccccttg agcatcgaag
    15661 aatagcgccc ggaggacccc tctcgcgggc gctctcgttt tccccattgc gaaccccgat
    15721 cctgacgctg accctccggt catcgcgtat cggcttggcc gcccctgccc cagatgaggc
    15781 ccgccccatg gacctggtgt tcacgccgag ccagatcgag acttggcctc tcgaccggct
    15841 gcggccctat gcccgcaatg ccaagatcca cggcagcgac caggtggcga agatcgccgc
    15901 cagcatggcg aagttcggct ggacagtgcc ctgcatggtg gccgacgatg gcgagttgat
    15961 cgccgggcat ggccgggtgc tggcggcgac catgctcggg ttgaccgagg taccggtgat
    16021 ccggcttggc catctcgacg aggccgagcg ccgcgcctat cgcatcgccg acaacaagct
    16081 caccgaactg ggcgaatggg acgaggccat gctgcgcgac gagatcgcag gcctgctggc
    16141 cgaggatttc gacctgtcgc tgctcgggat caccgacgag gatctggacg ccctgctgcg
    16201 cgatccggat caggtggaag gcggggcggt cgagggcgag gacgacattc ccgaaccgcc
    16261 ggtcacgccg gtatcggtgg cgggcgacct ctggcagctt gggtcacacc ggctgatctg
    16321 cggcgacagc acctccgccg atgtggtcgg gaagttgctg ggcgatgtgc gccccctgct
    16381 gatggtgacc gacccgccct atggcgtgga atacgaccca agctggcgca accaggcggg
    16441 cgcggccaag acccgccgca ccggcaaggt gctgaacgac gaccgggcgg attggcggga
    16501 agcctgggcg ctgttccccg gcgatgttgc ctatgtctgg cacggcgcgc tgcatgccgc
    16561 gaccgtggcg gacagcctgg tggcggcagg ttttgccgtg cggtcacaga tcatctgggc
    16621 caaggatcgg ctggtgctca gccgcggcga ttatcactgg cagcacgagc cctgctggta
    16681 tgccgtccgc gcgaagggca agggccactg ggccggcgac cggaagcaga cgacgctgtg
    16741 gcagatttcc ggcaaggacc aggatgccga cacggttcac ggcacgcaga agccggtgga
    16801 atgcatgcgc cgcccgatcc tgaacaattc cagcccccgt caggcggtct atgagccctt
    16861 catgggctcc ggcaccacgc tgatcgcagc ggaaaccacc ggccgggtgt gcttcggggt
    16921 cgagttgaac ccggcctatg tcgatgtcgc cgtcgagcgc tggcagtcct tcaccggcga
    16981 ggacgccgtg ctggcggaga ccggcgagag tttcaccgcc ctcaaggcca ggcggctcgc
    17041 ggcatgaatg cgcccctcct gcccggccgg atcgagcact ggccacttgc gcgcctccgg
    17101 ccctatgccc ggaatgccaa gtcccatgac gccaatcagg tggcgaagat cgccgccagc
    17161 atggccgagt tcggctggac cgtgccctgc ctcgtcgccg ccgatggcga gttgatcgca
    17221 ggccacggcc gcgtcctggc cgccgcgcag ctgggtttgg ccgaggcacc cgtcatcgtg
    17281 ctggggcatc tgagcgaggc gcagcgccgg gcctatcgga tcgccgataa caagctgacc
    17341 gaattgggcg ggtgggacga ggcgctgctg ctcgaggaac tgcgtgggct gctggccgag
    17401 gatttcgacc tcggactgat cgggatcccg gaggacgagt tggacgcact gttgcacgat
    17461 gccgacaacg accgcgcgcc catcgatgat gacgcgaccg acaccctccc ggaggtcccg
    17521 tccgagccga tcacccaggc aggcgacatt tgggcgctgg gcgatcaccg cctgatttgc
    17581 ggtgatgcaa ccgacccgtc catggtgtcg cggctgatgg acggcgcgca ggcctcgctc
    17641 ctcttcactt cgcctcccta tgcacagcag cgcgactatg gcgcggcgaa ggaaaagctc
    17701 ggcgattggg atgcgttgat gcagggcgtc ttcgccgcgg cgcccgtcac cgccgatgcc
    17761 cagctgctgg tcaacctcgg cctcgtgcat cgcgatggcg aatggatccc gtattgggag
    17821 ggctgggtca actggatgcg cgcgcagggc tggcggcgct tcggctggta tgtctgggat
    17881 caggggcccg gcctgccggg cgactggaac ggccgcctcg cgccctcgca cgagttcatc
    17941 ttccatttca accgcgcgcc gcgcaaaccg cacaagaccg tcccgtcgaa gcatgcaggc
    18001 gaggtcctcg gcggcggcgg gctgcgcggc gccgacggca cagtccacgc caagcgaggg
    18061 gccggcaatg cgatccagag ccatcgtatc cccgactccg tatttcgcat catgcgccac
    18121 aagggcggct tgggcgcggc cggatcgcac ccggcagtgt tcccggtggc gctggtcgag
    18181 gcagtgctcg gggccttcag cgatccgggc gatctgattt tcgagccgtt ctgcggctcg
    18241 ggcacccaga tcatagccgc cgaacgcgct gggcggcgtt gctgcgcgat ggaactggac
    18301 ccggcctatt gcgacgtcgc cgtgcggcgc tgggagatgg ccactgggcg gaaggccgca
    18361 gttcttgacg tcagttgagc cggtacacct gccctctgct ctcctctttg gtggaggtca
    18421 ccgccaaccc gagccgtttc ttcaagacgc cggagatcac cccacgcgcg gagtgaccca
    18481 tccagcccgt ggccgcgaca atctcggcga tggaggcccc ttcggggcgc tgcagcatcg
    18541 cgatcagcat cgcctgtttt gtcccggtgc gcggcgtcgg cagtttcggt gcgggcgggt
    18601 tggcgggatc ctctcggata acggccatcg cctcgaccgc caccggctcg atcccgatgg
    18661 ccagcaggcc cgcgtcggtg acgaccagcg tggtgccatg accgtcgccg gtctcgcgcc
    18721 agagcggttc gccccggtgc agattggcat cgacctcctg cagccagccg tggccgatca
    18781 tcctcgtgac ggccatcttc gccgccgccc cggccagccg cttgggcagc ggcagggcga
    18841 tgttgtccgg gcgctgggcc ccggcgctga ggacgatggt ctgtgtttcg gtgagtttca
    18901 tcataacggg ttcctgttac tgatcgtgcg cggcaaggaa ggtggtgatg cgcgacagca
    18961 gatcgttgta gccgttggca tcggtcccga tgatcacgtc gccatcgtcg tcgcattcca
    19021 gatcggcgac ctcgcgcagc agggcgatgg catcgtcgca ggcggcgagg cgctcggcct
    19081 cccatgcggc ggtgatggcg tcctgttcga tctggtggcg ccgggcgggg tcaagcggca
    19141 tgttcgccct ccttgaacgc agcgtcggtg atccggcgca gtaggctggc gtaatgctcc
    19201 aatgtgccga catcgcccca gttgatctcg tcgggatggg cgttgaaatg atcggcgctg
    19261 agggcctgca accgggccaa catgctgtcg atctcgatct tcttcgcaag gaaggcatcg
    19321 agggctgcgg agttgtcggt ggcgcggcgg gtgctcatcg gccggcctca gatcagctgc
    19381 agatcggcca gcacggcgct ggcaccggcc agctgcgcgg tcggcagttc gatcttcagg
    19441 tgcgagatca cgtccgaggc gtcggccttg atgccgtgcc cgcgcagttc cgcctcgatc
    19501 gcctcggcga tggcgttctt gcggccggga tcgaagcgcg ccggcagggc ggcgtaatcg
    19561 aggcggatgg tggtgatggc catggtcatg aagaggctcc gggggttgaa gtgcatcgtt
    19621 tccgtaccat tggaatcgct cttgcgcgga gtgtaatcaa ccgaaatcag gaattatttc
    19681 cgtttatttg caatcagttg agactttcgg cgacgacatg aaaggcatga gcgagcgcga
    19741 gtattccgcc cattccggtc tgtcgcgcgg agcgatccag aaggcgcgca gagccagtcg
    19801 tctggtggtg tacgacgatg gctcgatcaa tgcggcggcg tcggacgccc gtcgggcgga
    19861 gatgaccgat ccggaccagc agcggcgcag cacgggtgcc gacaccgggt tttccggccc
    19921 ggccgacagt tcatcctatc tgaaggcccg caccgcgctg acggtctacc aggcgcagga
    19981 aaagcagctg gggatccaga agaagaaggg cacgctggtg gatcgcgccc gcgcagagac
    20041 gctggtgttc cggctggcgc ggcaggaacg ggacgtctgg gtgacctggc cggcccgcgt
    20101 ggcggcactg atggcggccg aagtggccgc ggaggtggaa aagcaaacgg ccacgccggt
    20161 gattatcgag gccgcgatcc tgcagagggt gctggaaacc catgtcagag cgcaactcga
    20221 cgccctcgcc gatctcaggg tttccctcgg atagcgatga cctgacagac ggcctcgacc
    20281 tcgatttcga cggtgccgag gacatcttgc gggtctggcg cagcggcatg cggcccgatc
    20341 cggacctgac cgtttcggaa tgggcggatc agcaccgctg gctgtcgtca cgcgcctcgg
    20401 ccgagccggg ccggtatcgg acggtgcgca ccccctatct gcgcggcatc atggatgcgc
    20461 tctcgccccg ccacccggcg cagcggatca gcttcatgaa ggcggcgcag gtcggtgcga
    20521 ccgaggccgg caacaactgg atcggcttcg tgatccacca cgcgccgggg ccaatgctgg
    20581 cggtgctgcc gaccgtggaa atggccaagc gctcctcgcg cggtcgcctt gacccgctga
    20641 ttgcggaaag cccggtcctg cgcgcgctcg tcaatccggc ccgctcgcgg gatgccggca
    20701 attcgatgct gtcgaaggag tttcagggcg gcatcctggt gctgaccggg gcgaactcgg
    20761 cgaccgggct gcggtcgatg ccggcgcgct acgtcttcat ggacgaagtc gacgcctatc
    20821 cggcctcggc cgacgaggag ggcgacccgg tcaccttggc cgaggcgcgg accaccacct
    20881 tctcgcaccg gcgcaaggtg ttcatggtct cgaccccgac gatccggggg atcagccgga
    20941 tcgagcggga gttcgaggca tctgaccagc gccgctattt cgtgccctgc ccgcattgcg
    21001 gggcgatgca atggctgcag ttcgaccgcc tgcgctgggc gaagagaaag cccgagaccg
    21061 ccgcctatca ctgcgagggc tgcgagcgcc ccatcgccga gcatcacaag acccagatgc
    21121 tggaacacgg cgagtggcga gcgaccgcga cctcggccga cccgaaggcc atcggtttcc
    21181 acctctcggc gctctactcg ccgttgggct ggaaaagctg ggccgacatt gcgcgggact
    21241 ggcttgcggc gcagggctcg gaggagatgc tgcgcgccgc gcgcaacacc ctgctgggcg
    21301 agacatgggt cgagtcgggc gatgcgccgg aatggcagcg gctggcggaa cgccgtgaaa
    21361 gttacgcggg cgcgcagatc ccggcgggcg ggttgttcct gaccgcaggt gccgatgtgc
    21421 agaaggaccg catcgaggtc gatgtctggg cctggggccg ggggctggaa agctggctgg
    21481 tcgatcacat cgtcattccg ggcggcccgg atgatcccac ctgctgggac cagctgaccg
    21541 cgctgctcgg gcgatcgtgg caacacgcca atggcgcctt catgaccgtg gcgaaactcg
    21601 gcatcgacac tggctacgag gccgcggcgg tctatgcctg gtcgcgcaag gcggggtttg
    21661 agcaggtcgc gcccctcaag ggcctcgaag ggttcaaccg ggcgacgcca gtgtcggggc
    21721 cgactttcgt cgacgcgacc atcggcggca aacgtctgcg ccgcggtgct cggctgtggt
    21781 cggtggccac cgccagcttc aaggccgaga cctatcgctt cctgcggctg gagcggccca
    21841 gcgacgagga ccgggcgctg ggcgttcagg atgcccccgg caccgtgcac ctgcccgact
    21901 ggatcgacag cgaatggctg aagcagctgg tggccgaaca gctggtcacg atccgcaaca
    21961 agcgcggcta tgcccatcag gaatggcaga agatgcgcga gcgcaacgag gcgctggaca
    22021 cccgcgtcta tgcccgcgcc gcggcatgga tcctcggggc ggatcgctgg gacgaggcga
    22081 cctggcggcg gctcgaggcg caggccggcg tggaaacccg catgcctgct gccatcgcgt
    22141 ctgacgccgc accgcccgac ccggcccagc ccaaggccgg aaccctgacc acaccacgcc
    22201 ggaaacggcg ggcctatacg cccaacttca tgaggaactg atggaactgg accggatgca
    22261 ggccctgctg acggcgctgc aggaagcccg ctacgccggg ctgcgcagcg tcagctacga
    22321 cggcaagacc gtgagttatg gctcggatgc ggaactggcc gccgccatcc gcgatctcga
    22381 agcccgcatc gcagcgatca gcggcgcccc tgcccggcgc cgccgctggg gcaccgtggc
    22441 gacgaagggt ctgtgagcca tggccttcga cgccttccgc cagcgcctcg gctcgatcat
    22501 cggcggcttc gatgcggcac agtcgcagcg ccggctgcgc ggctttcgcg ccagccgcgc
    22561 gcatgtgaac acgctgatcg cggcctcggg cgagaccatc accgcccgcg cccgctggct
    22621 ggtcaggaac aacggctatg ccgcgaacgc ggtcgatgcc ttcgccaacc atgtcgtcgg
    22681 cgacggcatc aagcccagct cgaagatcgc ggacgctgcg cagaaggaag cactgcaaaa
    22741 gctctggctc gcctggaccg acgaggccga tgccgaaggg ctgaccgatt tctacgggct
    22801 gcagcgccgg gcagcgcggg aagtgtttct ggccggcgag gtctttctgc gcctccgcac
    22861 ccgccgcccc gaggatgggc tcaccgtgcc gatacagctg cagatgctgc cctcggagat
    22921 gctgccgctc gacatgaatc gcccccttcc cggcgcggga tcgatccgcc agggcatcga
    22981 gttcgatggc atcggccgcc gcgtggccta tcactttctg cgccgccacc cgggcgacat
    23041 gaccgatccg ggactggccg gggaaaccgt ccgggttccg gcctccgagg tgatccacat
    23101 cctcgatccc ctagaggcgg gccagctgcg cggcgtgtcg cgctttgccg cggccgtggt
    23161 gaagctcttc accctcgacc tttacgacga tgccgagctg gagcggaaga agactgcggc
    23221 gatgttcgcg atgttcatca cctcgcccgc cccggaaacc gccctcgatc cggccgagga
    23281 cgatctggag gtcgaacccg gtcaggtggt gcggctcgat cccggcgagg atgtgaccac
    23341 tccggcaacc ccggattccg gatccaccta tgagcccttc cagtaccgca cgctgttgca
    23401 gatcggcgcg gcgctgggcg tgccttacgg ttatctcacc ggcgacaccg cgaaggggaa
    23461 cttctccaac acccgcattg cgctgatcga cttccgccgc cgcatctcgg ccttccagca
    23521 ttcggtgatg gtctatcagc tctgccgagc ggtctggacg cgctggctgg acatggcggt
    23581 gttgtcgggc gccatcgacc tgcccggtta tgccaccgag cggcgccaat acctcgcctg
    23641 cgactggctg ccgaccaaat gggactggat cgacccggcc aaggacgcgg cggcggagat
    23701 cctgcagatc gaggcgggac tcaaatcccg cagccaggcc atcgccgagc gcggctttga
    23761 cgccgaacag gtcgaccggg aaatcgccgc cgaacgccag cgcgaggccg agctggggct
    23821 ggacttccgg cggccgggat caccggcgca ggcggcgggt ggcggcgctg gcccgggtga
    23881 tacccaaaac gagcggcagg atcagcagag cagcggcgat ctggaagaca acggcgacga
    23941 ccgggaactc aggtccgcgg agaaagcatg atacatcaca cccagatcgc ccagcgtgtc
    24001 ttcaacacgc cgctgatggt cgatccggcc aaggcgctgg ccttcctcgc cggcctcggg
    24061 cctcgcatcg ccgggcagga catcaccttc caggggctgg aggtggaagc cgccgaccta
    24121 actgccgcca acctgcccgt ccgggcctca ctcttcgatg acgacctgac caaccggcaa
    24181 gcgcggaacg gcacccaacc cttcgcggtg gtgaacagca tcgccgtgat cgagatcgcc
    24241 ggcacattgg tgcatcgcgg ggcgtggatc gggcagtcct cggggctgac ctcctatgag
    24301 ggcatcgccg cccagctttc ggcggcgctt gccgatccgg cgatccgcgg catcgcgctc
    24361 gacatcgaca gcttcggcgg cgaggtggcc ggcgccttcg atctcgccga ccgcatccgc
    24421 gcggcgcggg cgctgaagcc gatccacgcc ttcgtcgccg accatgcgct gtcggccggc
    24481 tatgcgctgg cctcgcaggc cgaccgcatc atcctgcccc gcactggcgc tgtcggcagc
    24541 atcggcgtgc tggcgatgca cagcgacatg agcggcgcgc tcgacagaca aggcattgcc
    24601 gtcaccctga tccatgccgg ggcgcgcaag gtcgatgcca atccctacca gccgctgccc
    24661 gaggtcgtcc gtgcccggat cgccggcgag gtcgaggatc tgcgccagct cttcgccgag
    24721 accgtcgccg agggtcgtgg cacccggctc gacacccagc gcgcgctcag caccgaagcc
    24781 gccgtcttcc gcggcgaagc ggcggtcttt gccggtcttg ccgatgaggt cgccgatcca
    24841 gtcaccgcct tccgcgcttt cgcagccgta ccaagcgacc actttcgcgc ctcacagcgc
    24901 cacatcacca caaaaggaaa ggaccctctg atgaccagca acaccgatga cgatgtacag
    24961 accactccgg cagggcccgc cgccgccgcg ccggaactgt ccgcgatccc gacggtcgca
    25021 gcgccgactc cggcagaggc agccacgccg tcgaaagccg aagcagcccc ctcaatcgag
    25081 gccatccgcg ccgaagcggc cgaggtcgca caggtctgcg cccaggcggc gcggctcggc
    25141 gtgagcatcg acgctgccga tgccgtggcc cgtggtctga aaccagaagc tctgcgggcg
    25201 aaggtgctgg ccgatctggc cgcccgcagc gacgcggcgg ggatcatcgc caccgccccg
    25261 gccgcagccg cgaaggaaag ccccatcatc gccgccgccc gcaattccgc cgcctcgcgc
    25321 tgatttcccc ctacctgtcc cccgatattc cggagtctga accatgcccg tcctgacgca
    25381 accgccctcg atgggcgatg tcctcaaata cgagttgaac cccaactaca gccgcgaggt
    25441 tgtgacgctg ctcgcgggca ccaactatcc cgtcggcgcg gtgctggggc agatcaccgc
    25501 cagtggcaaa tacgcaatct cagccgccac cggctcggac ggggccgaga ctgccgctgc
    25561 ggtgctgctc tacgccaccg acgccacgct ggccgatgcc accggcatcg tgatcgcgcg
    25621 cggccccgcc atcgtctcgc gcgcaggcct cgtcttcgac gccagcgtcg atgacgccac
    25681 caaggctgca gccaagattg cccagctggc cgccgccggc atcgtcaccc gtgacggcgc
    25741 ctgacgcgcg acctcggcgc cctctttcca tacatccccg gagccatgcc atgaccatca
    25801 cccgcaatcc ctttgacgcc ggcggctatt cgctggccga gatgacgcag gccatcaata
    25861 tcctgcccga tctttacacc cgcctcggac agctcggcct ctttcgcttc gaaggcgtca
    25921 gccagcgcgc ggtgatcatc gagcaatatg aaggtgtgct gagcctgctg ccctcggtcc
    25981 cgctgggtgg ccccgccact gtcggcaccc gcgagggccg gtccatgcgc agcttcgcgc
    26041 tgccgtggat cccgcatgat gatgtcatcc tgcccgccga catccagggg gttccggcgc
    26101 tcggggtttc ggatgcggtc gatccgctgg tcggcgtgat gagccgcaag ctgatgctga
    26161 tgcgccgcaa gcatgcccag acccgcgaat acatggagat gaacgcgctg cgcggcatcg
    26221 tgaaggacgg ggcgggcacc accctctaca actatttcac cgaattcggc ctcgcgcaga
    26281 tctcggtcga tttcctgctg ggcacagccg gcaccaatgt gcaggccaag gtccgcgagg
    26341 ttttgcgcgc catcgaggac aatctgctgg gcgaggcaat gaccggcgtg catgcgctgg
    26401 tcagccgcga gttcttcgac aagctgatcg gccatgccaa ggtcgaggaa gcctacaagt
    26461 tctacgccgc gaccggcgcc cagcccttgc gcgaggacat gcgccgcaac ttccccttcg
    26521 cgggcatcct gttcgaggaa tgttccggcg cggtcacgct ttccaccagg gcaagcgaac
    26581 ggctggtgcc cgcaggcgaa ggcatcgcct tcccgctcgg caccatggac acattcacca
    26641 cctatggcgg cccggcgaac ctgctggaaa ccgccaatac catcggcctg ccgctctatg
    26701 cccgccagca tctcgacgag aagggccgct ggatcgacct gatgaccgaa gcctcgatcc
    26761 tgccggtcaa caagcggccc cggctggcga tccggatcca cagtccaaac tgacgggttc
    26821 gccggtgtcc gccttcgcca acgccatgga ccgcatcttc agccatgccg ccatggcgaa
    26881 gccggcgctg tggatctcgg ccagcacatc cgaggagcga accatccgcg tgatccgccg
    26941 cgcccccgac cgcgtcaccg agttcggcgc cgggcgcttc gtcagtgata ccaccatggt
    27001 ggacgtccgc gtggccgatc tgccggcccc gcgccccggc gatctgatcg tcatcggcgc
    27061 ggacagccat gttatccaag gggaacccct gcgcgaccgc gagcggctga tctggacgct
    27121 agacctgagg ccggcatgaa aatcagcctg tccgtcacgg atatcgccaa gctgatgcag
    27181 gcggagatcg ccgccggcga aaaggccgtg tcaaccgcaa tcagggatgc cggcaccggc
    27241 ctcaagacag catggcgcgg ccagatcacc ggcgcaggtc ttggggcgcg gcttgcccgc
    27301 accattcgct cgcagaacta tcctgccggc aacaacagcc tgaacgccgc cgcgctggtc
    27361 tggtcgaagg ctccggcgat catcggcgca catgacacgg gaccgctgat ccgctcgcgc
    27421 gatggcttct ggctggcgat ccccacgcct gccgccggaa aatccctgcg cggcggccgc
    27481 atcacgccgc tggaatggga acgccgcacc ggattgcgcc tgcgcttcgt ctatcgccgc
    27541 cagggcccga gcctgctggt ggccgagggg cggttgaaca gcaaaggccg cgccaccgcc
    27601 tcgcgctcga ggaccggacg cgggctgacg accgtgccga tcttcctgct ggtgccgcag
    27661 gtcaggctgt gcaagcggct ggatctggcg cgcgatgcgg aacgagcggt cgacagcgtg
    27721 ccggggcgga tcgtggcagg gtgggtaaac gcctgaagga ctcgtagaag agaggcggcg
    27781 cctatgtaat ataacatgct gaccggtgcc gaggacgagg atcctcctga gttcaggacc
    27841 cattatcgct tctggctccc acacttctgg ctcccaacag gctgtcaaac tgtgctaacc
    27901 tgacaagagg tgcaacggaa ctccgatttg taggtcaagt gatcaggggc aaagaagact
    27961 accagaataa tcgggttttc ctacttgcgc ttgtaaaggc gtggcgcgga ggcccggggc
    28021 ggttctacgc ctatacgttc ggagcgggct tgctggcttt tattggtgcg ccttggtggg
    28081 cgcctgtcat tgaggcgata ggcacttgga ttttagtgaa gatcgcgacc cttgccaatg
    28141 tggtgccacc ccaaaagggg ccatcggttt cgccgtggct cgttgcggct ggcggcttca
    28201 tcatctgcat tgcctcgatg agaatgtttt atttgattca agtcacggcc acgaaaagtg
    28261 aaccacttcc tactgaaggc cacaccaacg ttaatattcc tcaaggatca gatttgaagt
    28321 cgggcatcga ctgcataaca attccacgag gcatggttgt gacagcactc gatatcccag
    28381 aacacttgct aaacgcgcct ctcaaatcgg gacattacga ttggcgatcg aaggaggacg
    28441 caataagcgg gcttggctcc ctgctcaatg ggaggaagcc gattcgcatt gaagtaaccg
    28501 agacgccggg tggataccgg atttctggaa aggaaatgga ctgatgtcta gcaggtgcga
    28561 ttgtcccagc cctccagggg gagcagttac atgcagcccg gaagactttg cttactgcta
    28621 tgtacttgac ggcagagttc agtctggatg ctacaaggct aagcctaacg tgaccgcgaa
    28681 ggaatttgcc ttcctcgcat tcgtagtgga tgagctgccc tctggttacg gcgaagaact
    28741 gcagaaccag tgggacaccg tacgtatgcg ccatacaatg gtaagtgacg acgggaattt
    28801 caggttcaat ttcagcccgc cagaaagcgg gacggaaagc gaaccccaga aacttttcca
    28861 gcaaacctga gcgacccgaa ggttttattt acgagagagg cactgacgat gcaggcaggg
    28921 ttttggtgtt ttgacgttcg ggacagtatg gcgttcatta ccctcctcct gtatcaggat
    28981 gattgcgatt aggacgcctg acatttcttg aatgtgaggg ataccgtcga gccacaacct
    29041 ttcaccgtac ccgaatacgg caacggcagg gttcacgttc cttttcgcac tgtaaccgaa
    29101 gagcagaaaa agcctccaat tatccgtcga cggagccctc agcgttggat cagataaagt
    29161 gcccaccacc cgcgaagcca tcctctccgc gctgcacgcg cggctgcagc cgcttgccgc
    29221 cctcaccctg cgcgatgagg tgctacccga gcggatcccg gcggccgggc tgatcatcct
    29281 gcgcgacggc cagccgggcg agccggaggt aacgctctcg ccattgcgct atcactacca
    29341 gcaccgcgcc gagttggagg tcgttgttca ggcgggcaac ggccgggccg gtgcctttga
    29401 caacctgatc gccgctatcg gcgcggcgct ggagactgac cggacactgg gcggactctg
    29461 cgactgggtc gagccggaag ccccggcgtc ggtcgatctg cccgttgaag gcgccgcgac
    29521 gctgaaagcg gcggtgatca tcgtcgtctt gcactacacc acaaccgggc cgctggcctg
    29581 acgggaaccc gccactcgtc tcagcaggtg ccgtaatagc cccgcgagta gcggcagtac
    29641 tccgtggcaa ctcccgccca gatcatcacg gcggcgatgt cgcgtccatc cggcagaaag
    29701 cattgggcgg cgatgcggtc gtagcggtcg atatcacgct ggttgcagtg cagtctcctg
    29761 cccgaaacca gctgccgcat cgccgcggtg gcgtcagacc cacccggccg gttccattcc
    29821 ggcgcgtcca ggccccagac ccggatgcgg cggctctcgc cctgaagcgc gaaggtatcg
    29881 ccgtcgatca ccctgctgac ggtaccggca aacgctgccg agccctgcgg gacatcggcc
    29941 tgttgcggcg gtggcggcgc acagccggac aggatgacgg caagggcggc aacccgaaga
    30001 aataaagatg gcttcatgcg ccgggaatgc cctcgggcag agcccgagat caagcctctt
    30061 agcggaaatc agttaaggag aaggaatccc cccatggcac gcgcacaagg cgcgcggtcg
    30121 caactcgcgg ctgcgttcga aacggtctac ggcactgccc cggccagcgg ctacacccgc
    30181 ctgcccttcg cgtcctcgac gctcagcgcc gagcagccgc tgctgagttc ggaactgctg
    30241 ggctatggcc gcgatccgct ggctccggtc aaggatgcga tcaccgccga tggcggtctg
    30301 accatcccga ttgatgccga agccttcggg ttctggctca aggccgcgtt cggcgacccg
    30361 accaccacag gcaccgcgcc ggggccctac acgcatgaat tccgctcggg gagttgggcg
    30421 ctgcccagca tgtcgatcga gaccggcatg ccggaggtgc cgcgcttcgc catgtattcg
    30481 ggcgtgatgg tcaaccagct cagctggacc atgcagcgtt ccggcctgct gaccgccagc
    30541 gcccagcttg tggcgcaggg cgagaccgtg gccagcacct cgcaggccgg cacgccggct
    30601 gatctggacc tgatccgctt cggacatttc aacggcgcta tcacgcgcaa tggcgcagcg
    30661 ctgggcaatg tgatctcggc ccagatcacc tatgccaaca atctcgaccg gatcgagacc
    30721 attcgggccg acggcatgat cgacggcgcg gacccgtcca tcgccgcgct gaccggccag
    30781 atcgaggtcc gcttcgccga tatggtgctg atgaaccagg ccatcgcggg tgggccgtgc
    30841 gaactggaat tcgcatacac cctgaccagt ggcgaaagcc tgaccgtcac cgcccatgcc
    30901 gtctatctgc cccgtccccg catcgagatc agcgggccgc agggcattca ggccagcttc
    30961 gactggcagg ccgcgcgcgg gtccagcccg gagcgcatgg cgaccatcac ccttgtcaac
    31021 gacatcgagg aatattgaac cttgatccgc tccttggaga ccgggaggga attgccctat
    31081 gatgcagccc gattgccaaa gaagaaggtc cccgcgatga cacctgccga catcatggcc
    31141 gcattggaac accgagggcc attgccacgc gaggcgctgg aagcggcggg gcaatctcgc
    31201 gaggccatgg tccctgtctt tcttgactat atcaagcggc tgcaagccgt gcatcccgac
    31261 gatctgagag gcatgaatgc cttcatattc atcttcttcc tgctggcgga atggcgcgaa
    31321 acccgcgcct atcgcccact ggcccagatg ctccgaagcg atccggcgtt cctggaggaa
    31381 gtgctggggg atacgatcac cgaagactcg gcccgcgtca tggccggcgt gttcgacggc
    31441 gacctgcagc cgctgttcga catccttctc gatgatgcgg ccgagacctt cctgcgcggc
    31501 gagatgttcg acacattggc cattctcgcc ctgcaagacc cgaccctcct tccacagatc
    31561 acgaccttcc tgaccgagtt cttcgaccgg ggcagcaccg ccacagacga gaatgtctgg
    31621 tgggcatgga cggaatgcat cgccgccctt ggtctttcag acatggaaac cgcagtgcgc
    31681 gcagtgtttg accgtggcct gattcccccg aatcatagtg gattcgagga ttttgccaaa
    31741 cggctgcagg caaccgtggc ggccgggcac cccgcctggt tcaccggcca gcgcagcaac
    31801 aacccggtcg aggacacgat tgccgaactg gcgacctggt attgcttttc accggaatat
    31861 ctcaagaaga tggccgacga gcgtctggcc ataacctcga acctgatgcc cgacagagaa
    31921 gacccgtttg atgacatcat ggccgagaag accggccgca atgatccctg cccttgcggc
    31981 agcggcaaga agttcaagaa atgctgcctg caataatctg acacgtccat cactttcgcc
    32041 gatcaacctt caggcggcgt gctccggcac gtcgcctttt catttggaga accacgcatg
    32101 atccgcctga acatgaccac cgacgcgcgc tgggtcgatc tgctgccggg gctgcgcctt
    32161 gtggtctggc ctgtgaccac cacaatcatg gcggctgccc gcgcggatgc ggcgctcaat
    32221 gatctcgacg acgactcgcc cagggagatg ctggccgtga ccatggcgca ggccgtggcc
    32281 cggcgcatcg tggtcgattg gacaggtgtc ggcgatgacg atggcaaccc cctgccggtc
    32341 acgcccgaag gcatcgacgc gctcttgaac atctggccgg tgttcgaggc gtttcaggag
    32401 aaggttctcg gcccctatct ggtgctggat gcggaaaaaa acgtctcagc gccctcgccg
    32461 aatggcattt cggcgggggc gaccgatatt gcgacgcctg ccccggacgc tgccccgact
    32521 gccctgcccg gctgaacagt cctgaaacgc atgagggctg gcaggtctgg gatctggccg
    32581 ggaggctgag cggtcagctg cgggccatcc ccggcgcggt tctcggctgg gacatgggcg
    32641 cggcgctgga aatgggccgc gcgctgggca ttgcaccgct cgcggtcgtg gaactgctgc
    32701 cggtgatcga ggcggaaatg atccgcaaga ccaaccagaa gatcgaggaa ggtcgaaagg
    32761 atggctgaga agaaagtttc cgttcgtctg gtcgctgaga acggacgcca ggtccgggcg
    32821 gaactggagg gcgtcggcaa tgcgggtgca gagagcttca agcgcatgtc gcgtgaggtc
    32881 gacaccgccg gcatcatgct gcgccgcctc gcgggcatcg ccgcaggcgc gctctcgatc
    32941 cggcaggtgg cgcaatatgc cgatacctgg accgatctgc gctcgcgggt cgatctggcg
    33001 accggatcgc aggagcgtgg ggccgcggtc atggaacgtc tggctgcgat ggcgcggcgc
    33061 acctattccg atcttggtca aacggcggaa agctggctcg ccaatgccac cgcgctgcgc
    33121 gaactgggcc tgtccaccgc cgagagcctc gatttcaccg aagcgctgaa caatgcgctg
    33181 gtggtctcgg gggccaaggc cgagcgcgcg gcctccgtcc agaatgcgct ctccaaggcc
    33241 atggcgctgg gcagcctgtc gggtgacaac ctcaacaccg tgatccagac cggcgggcgg
    33301 gtcgcagagc tactggcggc ggaactcggc accaccgtct cagggctgcg ccagatgggc
    33361 cagcagggcg caatcaccgg cgatgtcatc cgcaccgctc tggtcggcaa tctggagctg
    33421 ctgcgcgagg aggccgacag catgccggcc accatcactg atgccttcac actgatcggc
    33481 aatgcggcgc tgcagctggt tggctcctgg gaccagttgt tgggtgcctc ctccaccgtc
    33541 gccgcggcgc tgatcgtcct cgccgacaac atcgagcggc tggcctcgat cggcatcgcc
    33601 ttcgccgcat tcatggccgg gcgctgggtg gccgccttcg tcgccgcccg cgtggcgacc
    33661 ttctcgctat ccacggcgct gaccgtgctg cgcggggcgc tgatccgcac cggcatcggc
    33721 gccctgatcg tcgcggcggg cgagctgatc taccagtttt cctcgctggt caaatcggtc
    33781 ggcggcatcg gcacagcgtt caagctgctg ggtggcgtgg cccgagaggt cggccagagg
    33841 atcgtcctgg cgtttcaggc atcattcgcc ctgctgaatg ccgcctggga tggctatcgc
    33901 gcctatgtgt tcacggtgct cgacctgatc gtgaccggcg cggtcaccgc cgtcgaccga
    33961 tatgtcgcgg tctggcacgg tggcttcgag gcgatcaagg cgatctgggc tctgctgccc
    34021 gatgccatcg gcgatctggc gttcaaggcg gcgaacgggc tgatcgccgg cgtcgaggcc
    34081 atgctgaacg gcgtcgtcac ccggatcaac cgtttcatcg gtggcatcaa cgccgccctc
    34141 gccatgctgc cggaatgggc tgtcggcgaa ggaggcgcgc atatcggcct tctggacccg
    34201 ttcagcatcg gccgcatcga caacccgtat gccggggctg ctggcaatgc ggctgccgct
    34261 gccgccgggg ccttcgccga tgcctgggac cggagctaca tcgagacccc ggacctgttc
    34321 ggcaatctcg ccgttgaggc cgccgccgcg gcgtccgcgc atctcgacgc cgcgcaggcg
    34381 ctgggcgagg cggcggtcgc gccgctggaa agctggcaga cgctgaagga tgcggtcacc
    34441 gcctcgggcg aggacggcgc aaacgctctg gacgatgccg ctggcgcagc cgagcgggtt
    34501 gccggcgccg tggatcgcgc tggcagcgcc gcaggccggg ccggtgctgc tggcaagaaa
    34561 gccggtgaag acactacaaa cggcgcggaa caggcgaaac agggctggga cgcggttacc
    34621 gcctcgctct ccgactatgc ggaaaaggcc cgcagcattg gtggcgatat cggcaacgcg
    34681 ctggtcggag ccttccagag cgccgagaac gccatcggcg atttcgtgaa atccggcaag
    34741 atgaacttcc gcgatctcgt gacctcgata ctggccgata tggcgaagct gggcgcgcgc
    34801 cggttcctgc tcgggccgct tgcgaatgtg ctctccgggg cgctgggcgg catcggcggc
    34861 ggtgtgctgg ccaacgtcct ccatgccggc ggcatggtcg gcggcgcagc gccatcccgc
    34921 atggtctcgg ccatggcctt cgccaatgcg ccccggatgc attccggagg ctgggcgggt
    34981 ctgcgctcgg acgaggtgcc ggcgatcctg cagcgcggcg agcgggtgct ctcgcgccgg
    35041 gaggtcgcca gcggcgcagg tggggtcacc atcaacatca acgcccgcga tgccgaaagc
    35101 ttccggcaat cgcgggcgca gatcagcgcg gacattgccc gcgccgtcgc gatgggaagg
    35161 agggggatgt aatggcgttt cacgaggtcc gcttcccgga caatatcagc cggggcgcgc
    35221 gcggcggccc ggaacggcgc acccagatcg tggaactggc ctcgggcgac gaggaaagga
    35281 acgccagctg ggccaactcg cgccgccgct atgacatctc ctatggcatc cgccgtgccg
    35341 atgatctggc ggcggtggtg gccttcttcg aggcgcgcaa cggccggctg cacgggttcc
    35401 gcttcaagga ctggtcggat tacaagtcct gcaccccgtc cgcggtgccg gcgcaccagg
    35461 atcagttgat cgggaccggc aacggaatcg cgactgcgtt ccagctggtg aagcgatatg
    35521 cctccggggc gcagtcctgg actcgctcga tcaccaggcc ggtcgcggac agcgtcagtc
    35581 tggcgctggg aagcgtcgag cagctttcgg gttggtccgt cgatccggcg accggcgtca
    35641 tcaccttcgc cacagcgccc gccgccggcg tggccgtgcg cgcggggttc gagttcgatg
    35701 tgccggtgcg attcgacagt gacacgctcg atgtcaccct cgatatcgag cggctcggct
    35761 cgatcacctc catcccgctc gtggaaatcc gccgatgaaa tccctctccc ctgccctgca
    35821 ggcgcatctg gacgatggca ccaccacctt ggcgtggtgc tggaagatca cccgcgccga
    35881 tggccagagc ttcggtttta ccgatcatga ttgcccgctt gccttcggcg gtacagacta
    35941 tgagccggaa agcggcctgt cggcatcgga aatccggtcc ggttcggatc tggccgtgga
    36001 ttcgcaggat gccgaaggag cgatgacctc cgaccggatc accgagaccg acattctgga
    36061 cgggcgctgg gacaacgcac tggtcgaggt ctggcgggtg aactgggccg cccccggcca
    36121 gcgggttcta atccggcgcg gtgccatcgg cgagttgcgc cgcgggcgca tgtccttcgt
    36181 cgccgaggtg cgcagcatgg cgcatgtgct gggtcagacg gtcggccggg tctatcaggg
    36241 cacctgcgat gcggcactgg gcgacagccg ctgcggggtg aacattgccg ccgccgctta
    36301 tcgcggcacc ggcgcggtgg tcgatccgat ccgcgaccgc gccttcaccg cctccggcct
    36361 cggtggcttc gccagcggct ggttcagctt cggtcatctg gaatggacga gcggcccgaa
    36421 cagcggtcgg ctggccgaag tgatgctgca cgagatcgcc tccggcgtgg tcaccatcac
    36481 gctgctggaa gcgcctgtgc gcgcggtcgc gggcggcaat gcgttcacca tccgcgccgg
    36541 ctgcgacaag cgcagcgcga cctgcgcggc caagttcagc aacatcgcca acttccgcgg
    36601 cttcccgcat atccccggcc aggacgcggt tgtccgctac gccacggcgg atggcgggca
    36661 cgagggggcg gtgctgtgag aggcgcggca gttgctgcac cgcatgcagc atctgatgcc
    36721 cggcccgccg atccccgatc cgtgatcgcc gccgcgcgcg gctggcgcgg cacgccctat
    36781 cacgaccagg ccagcgttcg gggcgtcggc tgcgactgcc tcgggctggc acgcggggtc
    36841 tggcgcgagg tggtcggctc ggagacgctg ccggttccac cctacagcca cgattggggc
    36901 gagatcggca aacgcgaggt tctggccgac agcgcggcgc aggtgatgat ccgcatcgat
    36961 ccggcagagg ccgggcccgg cgcggtcgta ctgtttcgca tgcgcgcggg cgccatcgtc
    37021 aagcatgttg gaatcctgac cggtcccggc agcttcgtcc acagctacga gcggctcggc
    37081 gtgatcgagg agccgctcac catcgcatgg cggcggcgca ttgccttcgc attcctgttc
    37141 ccgcgcccgg ctcgcgccct gcacaagaag aagacctgac tcatggcaac catccttctc
    37201 ggcgcggtcg gcaccgccat cggcggcggc ttcggcggca cgatcctcgg cctctccggc
    37261 gctgccatcg gcggcatgat cggctccggc atcggctcga tggtcgacag ctggatcgtc
    37321 tcgtcgatgt tgcccggcca gcgcatcgag ggcgcgcgca tggacagcct gcgcgtcacc
    37381 tcggcgaccg aaggcgtggt aatcccgcgg ctctatggcc gcatgcgcat cggcggcaat
    37441 atcatctggg cgaccgactt ccgcgaggaa accaatgttc accgccaggg gggcggcaaa
    37501 ggcggcgggc agaaggtcac cacgaccgag tacctctact atgccagttt cgcggtcgcg
    37561 ctctgcgaag gcacgatcac cggcattggc cgcatctggg ctgatggcga gatcgtggat
    37621 ctcagcgagg cgacgtggcg ctggtattcg ggcaacgagg cacaggcccc cgaccccttc
    37681 atcgcggcga agatgggggt ggggaacacg cctgcctatc gcggcaccgc ctatgtggtg
    37741 ttcgaggaac tgccgctggc gcgcttcggc aaccgcctgc cgcaactgtc cttcgaggtg
    37801 ttccggcctc tggacgatgc cgacaccgcc gaggggctgg tgcccgcggt caccgttatc
    37861 ccggcgtcgg gagaatggtc ctacgcaacc cagatcgtgc gcaaggccgg ggatggcgac
    37921 agcgcggccg agaatgtcaa cgccatggcc ggaaccgccg acatggtggt ttcgctggac
    37981 cggctggaag ccatggtgcc aaaggtcgaa agcgcctcgc tggtggtgtc ctggttcggc
    38041 gacgatctgc gcgccggaag ctgcacgatc cgcccgaagg tcgaaatggc gcagaagaac
    38101 accacgcctg cgtggagcgt caacggcgtg agccgcggcg atgcgctggt ggtcagccag
    38161 gacgatcagg ggcggccgat ctatggtggc acgccagcgg atttctcggt gctgcaggcc
    38221 atccgcgaga tgaaggcgcg cgggctcaag gtgaccttct atccgttcct gatgatggat
    38281 gtcccggccg gcaacaccct gccggatccc tacagcgaca aagccgccgc catcggtcag
    38341 ccagtgctgc cctggcgcgg ccggatcacc tgctcgcccg ccgcaggatt cacaggaacc
    38401 gtggacaaga cgggcgcagc cgcctcgcag gtcgccgcct tcttcggcga tgcccagccc
    38461 cagaacttcg cggtgagcgg cgacagcgtg acctggaccg gcggggcgga ttggggcttc
    38521 cggcgcatga tcctgcatta cgcccatctc tgcgcggcgg cgggtggggt cgatgccttc
    38581 ctgatcggat ccgagatgcg cgggctgacc tcgatcagat ccggggcatc gacctatccg
    38641 gcggttgccg cgttgcaatc gctggccgct gccgtccgct cgatcctcgg ccccggcgtg
    38701 aagatcagct acgccgccga ctggtcggaa tatttcggcc atcatccgca ggacggctcg
    38761 ggcgacgtgt tcttccacct cgacccgctc tgggcggatg ccaatgtcga tttcatcggt
    38821 atcgacaatt acatgccgct ttccgactgg cgcgatggct gggagcatct cgatgcgctg
    38881 gcatggccgt cgatctacga ccgcgcctat ctgcaatcga acattgccgg cggcgagggc
    38941 ttcgactggt actatgccag cgagggcgac cggatcgcgc agaaccgcac accgatcgag
    39001 gacagcatca caccgggcgc cggcggcaag gtcatcaccg cgatgcctgt tgcagcaccc
    39061 ggcatcagcc aaagtcccgg caccagtttc accaccacgg tgccatatcg gagtgccagc
    39121 atcaccctat actgccgggt tcagttcccg gccctgatcg cggacggcat tgttttcgag
    39181 atcggcaacc agagcagcgg catgttcttt ggcctggccg gcgggcagtt gatcctgcac
    39241 gagatcttct cggccatcgg acagaccagg acagccgcga tccctgccgc ctcacttgcc
    39301 ggcaggaccg tcgatctggt cgcatggttc gacatggcaa gcggcgagat cggttttgca
    39361 gtcgacggga atgtcgctgc cacggcaagc ttcggcgggt ccgtatccgg cacatgggcc
    39421 gccaacaacg gcgcaggata tggccttgcc aacggcccgg tgtcggggtc cagcaccgtc
    39481 acgacagcac tcccctggcc gggaacgctg gtcagcaatc tcagcatatg gtcgggcgcg
    39541 gtcccgagtt tcgcgacctt gcccgcggtg gtgcccgagc cgtggatctt ccgctacaag
    39601 gacatccgcg gctggtggtc gaacccgcat cgcaaccggc cgggcgggat ccccgcggca
    39661 tccccgaccg catggctgcc gcagtcgaag ccgatccggt ttaccgaact cggttgcccg
    39721 gccgtggacc gcggccccaa ccagccgaac gtgtttcatg acccgaaatc ctcggaatcc
    39781 ttcgtgccct ggttctcgcg cggctggcgc gacgatgccg tccagcgagc ctatctggaa
    39841 gcgacctacc tgttctgggg tgacgccgca aacaacccgg tctccaccga atatggcggg
    39901 cgcatggtcg atatcgcagg cagcgccgca tggacctggg atgcccggcc ttatccgttc
    39961 ttcccgcaac tcggggacat atgggcggat ggcgacaact ggcggctggg ccactggctg
    40021 accgggcggc tgggcgcggt gtcgctggcg gcgctggtgc gtgatctctg cctgcgcgcc
    40081 ggcataccct cggcgtggat cgatgtctcg ggcctcaccg gcgcggcgga cggctatgtg
    40141 atctcggccc tggaatcgcc gcggacctcg atcaccatgc tggcgcggca tttcggcctc
    40201 gatgccgtcg agagcgaggg gcggatcagg ttcgtgatgc gcggcagcgc cccggtggcg
    40261 accatcgccc cggacgacat ggtatcctcg ggcgcgggcg acgtcatgga actgacccgg
    40321 ggccaggaga ctgaactgcc gcaggccctg aaatggcagg tggcgcgcgc ggacgaggat
    40381 tatgacggca tcaccgtcga gtcccgccgc attgccgtga gcgccagcag ggtatcctcg
    40441 gacagctttc cgatggcggt gccgcccgag gaagccgacc ggcgctgccg ccgggcgctg
    40501 atggaggcat ggatcggccg cgagaccgga gccttcagcc tgccgccctc gatgctggcg
    40561 ctggatcccg gcgatgtcat cgcgctggat cacgacggac ggcttgccga gatgcgcatc
    40621 ctcacggttt ccgatgccga ggcccgcagc atcgagacca tccgccagga ccgggatgcg
    40681 tatgacctgc cgcccggaag ccctcgccag gctgcgcttg cccggccggt cgtgttcggt
    40741 gcgccgctgg tcgaacttct gaacctgccg caactgcgcg aggatctcgc gccacaccac
    40801 ccgctgatcg ccacccatgc ccgcccctgg ccgggccaga tggcggtgtt ccgcagcccc
    40861 gaggcttccg gcttcgaact gctgaccaca gtcagcaccc gggcgcgcat gggcgaactg
    40921 gtggccgatc tccatgccgg cccaacctct cggttcgact acggcaactc ggtctatctc
    40981 gacctgctgt caggcaccct cgagagcgtc accgacctgc gcctgttcgc tggcgagaac
    41041 gcgctcgccg tcgcgcagcc gggcggcggc tgggagatcc tgcaattcgg cgccgccgaa
    41101 ctgatcgccc ccggccgcta tcggctctcg cggctgctgc gcggtcagcg cggcacggag
    41161 gccgacatgg cagcggcggt gccggccggg gcgcgggtgg tggtgctgga cgcagcgctg
    41221 gccccgctgc cggtgagcca ggccgatctg ggcatgccgt ggaactggcg cgtcgggcca
    41281 tcttcgcggc cggtcagcga cgacagcttc accgcgcggg ccttcacact acgcggcacg
    41341 ggtctgcgcc cgttcgcgcc cgtgcatgtc gagcagcctt ggcggcgcgc gcgcagcccc
    41401 ggcgacctga ccataagctg gaagcgacgt gaccgctcgc tcgccgccga cagctggaac
    41461 gccgccgagg tgccgatgac cgaggccagc gaggcgtggc aggtcgagat cctcgacggg
    41521 gcaaccgtca agagattctt acaagttgcc accaccaacg cgctctacac cgccgcccag
    41581 caaaccactg attggggcgc accgctcggg ccgggcgcat cgctcgatgt ccgcattggc
    41641 cagatcgggc aggccttcgg cgccggggcg gcccctgtca ccaccctctg gttctaaaca
    41701 ggagacaacc catgcctgac accacagcgc atctcgcgct gcccttcatc atggccgcgc
    41761 aggcccagaa gcacgtgacc atgaacgagg cgctacgact gctcgacggc atcgtgcagc
    41821 tatccgttct cgaccgcgat ctgaccgcgc cgccggcaag tccggccgaa ggcgaccgct
    41881 atatcgcagc cagtggcgcg acgggcgcgt gggctggctg ggaccgcagc atcgcctact
    41941 ggatcgacgg cgcctggatg cggatcctgc cgagcgccgg ctggatggcc tggatcgagg
    42001 acgaggcgca ggccatcgtc tggaccggat cggcgtggat cccggttgtg gatgccatgg
    42061 gcttcatcgc gcaggcagcc tcggtcgccg tggcgcggga ggcaaatggc gcgaccaccg
    42121 gcatggcggt gctcgaggaa accctctccg gcctttccgg ggccagccgg gactcgacca
    42181 tcgtgatccc caaccgcgcc atcgtgctcg gcgtatccgt gcggaccgtg accgcggtgc
    42241 tgggcgccag ctccttcgac tgcggcgtca acggcgagcc ctcgaagttc ggcggctcgc
    42301 tcggcgtggc cgtgggcagc agcaatatcg gcgtcatcgg cccgaccgcc ttctatgccg
    42361 acacgcccgt gcgcctcacc gccaatggcg gcagcttcgc tggcggcgcg gtgcgcattg
    42421 ccatccatta cctgacctgc gccgcgccgg actgaaccca tgggagagaa cctcatggac
    42481 agcatccgcg aatggtgggg cgcgatcatg gcggcaaccg gccttggcat ttggctcgtg
    42541 cggcttgagg gcagcagcaa gaccgccctg cgcgagatcg caaggctgga aaagcagctc
    42601 gacgccgacc gcaaggcgat ctccgagacc cgcaaggaac agaacgagat gctgcgcgag
    42661 atgcgcgccg acatcaaacg cctgctggaa cgcagcggac ccgcccgcga ctgaccgacg
    42721 cccaacccga ccacccacct cgccagcgcg cggggttttt tcatttggag aacaacatgg
    42781 ctatcgcgaa agaaaccatc gagcacgtca agcgctggga gggcttgcgg ctggaagcct
    42841 atcccgatcc gggcagcaag gacggcaccc cctggaccat cggttacggg catatctcgg
    42901 accgcttcat gacagtccac aagggcctga agatcaccga ggcacaggcc gaggccgcgc
    42961 tggagcacga tctgggcgag gccgaggata tcctgcgccg gctggtcagg gtgccgctca
    43021 ccgatgggca aagggcggcg ctgaccagct tcgtcttcaa catcggcgag gggcagttcg
    43081 ccggttccac cctgctcaga aagctgaacg ccggcgatca tgatgccgtg ccggaccaac
    43141 ttgcgcgttg ggtctataat gacggcaaga agatgaccgg gctggtcaac cgccgcgcgg
    43201 ccgagatcgg cctgtggtca aagggcagct ttgtctcgtc gcgcacggtc gaggccgcag
    43261 tcccgcccct ggtcgaaaag ctggtcacgc cggaagtact gacagcggcg ggcggcgcgc
    43321 ttgccgggct gaccgggacg ctgcagggcg acgggccggt ctccttcgcg ctggcggtgc
    43381 tgatcgtcat ggccggggcc tatgtgctgt tccggctgat caggcgggcc tcgtgatgct
    43441 ggcccggatc aagtcctggc tggccatcac cgccgccgcc ctcctgttca tcatcggcgc
    43501 gcgccgcagc gacgaaaagg ccggacgcgc aaccgagcgt ctcgaatatc tggaaaggac
    43561 gaatgatgcg catcaaagga tgctggaagc cgccagccgc cgccctcatg atcgcgatgc
    43621 tcttgctgac cgcctgcgcg acggcaagtt ctgacaacgc actctgcccg cccgtggtgg
    43681 aatacagcgc tgccgaccag acccgcgccg cggccgaggt cgaagcgatg ccggaaaacg
    43741 cggttctggt gcggatgctc agcgattatg ccgtcctgcg ccagcaggcg cgggcctgca
    43801 ggtgaaatcc gggccgggca ggtgccatgc gggaagcgcc agactcctcg accgccaggc
    43861 cgcgcccggc ccggtccaca ggttcacgat ttcaaaaaac ggcagggatt cgctgcgctg
    43921 caatggtggt acaaagagcc ctgtacgtcc tgccccgaaa agggcctaat tgtgcgcctg
    43981 agaagaacgg cacctattcg gccatctgct ccctgctact tcggagcgga ggaaccggaa
    44041 cgatgctttc cccacgcccc gtcgctttga gcccaaagca gacgcctaga ttggtgtgat
    44101 gctgcagcac agcccgccgg ttgacacaaa caaaatcagt ctagcaaaac tctacaaaca
    44161 tgatagtata gttaagtgtt agccaaggtg cattgaaaat gactgtatcc ccccgcaacc
    44221 gttgggcggt tctggtgact gtggcggctg gtctgctgct gatcacgctg gacaactcca
    44281 tcctctatac cgccctgccg accctgaccc gggaactggg cgcgagccag acccagggtc
    44341 tgtggatcat caacgcctat cctcttgtca tggcggggtt gcttcttggg gcgggcacgc
    44401 tcggtgaccg cgtcgggcat cgtctaatgt ttctgatcgg gctggtcctg ttcggcatcg
    44461 cctcgctggt cgcggcattc gcgccaacgg ccaatgtcct catcgcggcc cgggccttcc
    44521 ttgcggtcgg tgccgccgca atgatgcccg ccacgcttgc cctactgcgg gtcagcttca
    44581 ccgatgagaa agagcgcaat ttcgccatcg cgatctgggg ctcgatctcg gtgatcggcg
    44641 tcgcactcgg gccaatcatc tcgggcttcc tgctgtccca tttctggtgg ggatcggtgt
    44701 tcctggtgaa cgtgccggtg gtggccctcg cgttcatctc gacgctgatt gtggcaccga
    44761 gggttgctcc cgacaggtcg cggcactggg atttcgtctc atccgtgctg gcgttggttt
    44821 ccctagcggc gctggtgatc gccatcaagg aaaccgctca tgccgggcaa tcctgggcag
    44881 tccccgccgc cgcagcagcc atcggcctga tcgcaacgct cctgttcacg cgtcggcaat
    44941 cccggctggc ggacccgctc ctgaactttg ccttgtttcg caacccggcc ttccttgcgg
    45001 gcactctggc tgcggccctt gccatgttcg ccttcgccgg gctgcaactg gcaaccacgc
    45061 agcgcttcca gctggtcgcc ggcttcacgc ccatgcaggc gggcatcctt gtttcgttgg
    45121 cagccatcgg gtcgctgccg accgcaatgc ttggtggtgc cttcctgcac cggatcgggc
    45181 tgcgcatcct aatcgcgggc gggctggcgg tagcgacggt cggtgtcctg atcgcaacct
    45241 tggggatcag ccacggcatc ggttggctga tcgccggatc ggtgcttgcg ggtgctgggg
    45301 tcggggcggc catgtcggtg gcctccactg ccatcgtcgg caatgcgccg gtgaaaaacg
    45361 ccgggatggc agcctcggtc gaggaggttt cctttgagtt cggcagtctg attgccgttg
    45421 cccttttggg cagcctgatg gcggcggtct attctctggg cgttgttttg cctgggggca
    45481 tcgctgcggc ggcgcgcgac agcctgccca atgctttgtc gattgccgat gagatgggcg
    45541 ccgatggcat tgcgctaaaa caggccgcgt caacggcgtt tgaccgcgct ttcctgatgg
    45601 tgatgtatgt cgtcgcgggt gtcattgcgc ttggtgcgct gttcaccggc gtattactgc
    45661 ggtcctatgg accgggttcg cagtcttcgc actatccgca ttgaggagat cacgatgaga
    45721 gagagcaacc gtgacaagat cctcgatggg gtggtgcggc tgatcgagcg ggatggggtc
    45781 acagcggtca ccttcgacgc tgtggctgca gaaaccggca taacccgggg agggatcatc
    45841 tatcacttct cctcccgtga tgagctaatc ctagccacgc accagcacct tgcccggcaa
    45901 tgggaggcgc aactgctcag tcttacaccg gacccggacc tgcccgccga ccgctacaaa
    45961 gcctatgtgc aaagctgcag ccgggatgcc acccgggccg agctgctgat gatgctggaa
    46021 agcgccgggg atgaacggtt ggctcaggtg tggtcagaag tgatggatca ttgggcacca
    46081 ccggctccgc aggtggatga tcctgtgggc cgagcaaact tcttggcgcg gattgcagct
    46141 gacgggcttt gggctcaccg ggccatgggc ggacgaccgc tgtcgccgga ggtcaaggcg
    46201 atggtgaccg actcgctgct gagaatgatg gaatagtggt cgacgccaac gcgaccgtcc
    46261 gctttgtccc gcaaggcaga cctcggccgc cgggatgccc acaccgaagg cgcgcagcgc
    46321 ggttcaggcg tgatcgaacc gctctgacgc tgcgcgatac cgacgtgccg gcggagggct
    46381 tttcctcaat gacacgtcac gctcgggatc atcttgcaag cggacgatct gatgcagccg
    46441 ctcgtatggg aacggaatat ccagaaacct gcgctcgcgg gcggtcgtca tctgtcctcg
    46501 cccggccgga tctgacgttc ggcaaaatag cgatcgatcg agtccggatc gccggaggct
    46561 tcggccagtg cgacataggt gtcggggcgg atcagataga gcgcgtcgcg cgccagccct
    46621 gcctgcccat aggccggctg ccaggcgaag gcatgaagcg gaatgtcgtg cgcgcggcac
    46681 caggctgaca gcgcatgact ggcggtgcca tagacatgca cctgccaggc agtccgctgc
    46741 aacggctcgt ggttgtcggt gtggttgtcg gtgccgtcga tggaaaccca tggcagcctg
    46801 tcaccccctg ccacatcgcc cgcccgaccg gcgctcaggg ccatgtcgcg atagttcagt
    46861 gtgatctgcg aaacggtgcg gaacagaaat tcgcgggccg gtttgaacgc aaagacgccg
    46921 gatagcaccg tcggggcgat ccgggtgcgg atgacgctgg cgagccggcc atccgcggtg
    46981 acgaagctga aggcgcggtc cgtcgtcgcg accagccgcc gcgcgaagcc catccgctcg
    47041 ggctcgtaac tgtcgagcag gctgtccccg gcgcggtcgg acaggaccgc cgccagcttc
    47101 caggccaggt tgatggcgtc gagaatgccg gtattcatgc cctgaccgcc aaccggactg
    47161 tggatatggc cggcatcgcc cagcagaaac gcccggccct tgcgaaaatg ctcggcaatg
    47221 cggtgatgga cgtgataggt cgagaaccag ttgacccggg cgacgtcgat tttcaactgt
    47281 tcgatcacgc gcgtgccgat gtcagcgaaa gtaaggccct cgccctcatg cagacgcacg
    47341 tcactgatcg cgccgaccag ccgagcgcgc ccggttcccg ccaaaggaaa gacggccagg
    47401 aaatcggctt cgtccagatc gacatgcaat tcgccattga tggtcgggcc gctcccctcg
    47461 atatcggcga catagaaaat gtcgtgatag gtgccgccgg caaagccgat cccgagagcc
    47521 ttgcgaacgg tcgaactggc gccatcgcaa ccagcaagat agctggcctt acaggtttcc
    47581 tcgcggccat cgggtttgcg caaccgggcc gtgatccctg ctccatcatc gctgaacgtc
    47641 agcagttcgg tctggcgttc gaccacgaca ccgaaggcgc gcagccgttc gatcagcagc
    47701 cgctcatgct cgtcctgcgg gaatatctcc agaaaggcat agcgggtcag accggtgccg
    47761 acagtgctga agtcaacacg tgccgcccgc tcaccctttg tccacagatt gaccgcaggc
    47821 accttgtgcc cttgcgccac gacagcatcg gcaaggtcaa gctgacggta aagctccagc
    47881 gtgcgcgcct gtaccgccag cgcgcgcgag ttcgtccccg gcccggtcgt cctgtcgatg
    47941 atgcggacgc cgacaccgat cctgctgagc cacagcgcca ggaccaaccc ggtcgggccg
    48001 gcgccgatga tcagaacttc gggggccttc tgcgcatccc ttccgaaacg ggagcagtct
    48061 ggcgccggtt gtggccgaaa acctcgctgc caacttggga tctgaactgg actcagggta
    48121 gcacggcgcc gcccccgagt ttcatcacga agaggatggc ggccacgaat tgcccgccgc
    48181 cagttgccat ttgtcggcca acgaccagat caccaacccg atggtcaaca gcatgccggt
    48241 caccggcagg acgtcggagg cttcgcggct ggcggtttga tgagcgcatg actgttgggc
    48301 tatgagaacc tcgctgcacc ctgaactgag tggcagcatc cggagatgtt ggccgtcagc
    48361 catggccgaa tgtcgctgtc agcgatgcgc cagatagtcc gccgaaacgt aacccgagat
    48421 actgggcctg tcggtgagcg tgactctgca ccagaccttc ccgtcattcg tcacgcagtt
    48481 ctggcgggtg aggcgcgtcc cgtcaggcag gccgattatg atgtggtggt caaggccagg
    48541 gccgtcccgg agcttcagga gatcgtctgg cccgacaccc ttgaccactg ccccagaacc
    48601 gaccgcgcat ccggcggcga tcatgagagc gagaagagca gcaaaatgag ttcgcattat
    48661 ctgacctgaa tcgttttgcc atcactacga caccatcacg ctaaaggaca gcaggcaggt
    48721 gcccaacccg gattcggaga atgcggccac gcggcatggg atgagcccga cggacggctc
    48781 cgggccgaca ttgctccgct atcgccttct cgcacggctg cgcatgaccc aatccgcacc
    48841 gccataagtg acagcgtaga tcagcacttc gcctgcgtca tcatcgacca cgaaggcaat
    48901 gacggctttt cggccagcgg ggattgcacg caagccgggg gcgatctcat cccggaggct
    48961 gcccttgtgc ggcgtggcct tcagcgtggc gatggccgcc tctatctcgg ccagcttgcg
    49021 cgcggccaca tcgggcccgg catagtcgag gatccagtgg gcgatggcgt cgaggtcacg
    49081 cgcaacgagc gggtggaatc ggatgcggta attcacgcgc cacgggccgc cccgatggtc
    49141 gagcgggcag cggcgaaggc atcgtcctgg tcgatgaagg cggcgcgcgg cgtttccatt
    49201 cgggcacgga tttcctgcgc gagggcagag agggccacct cacgctcctg ttcgtcctgc
    49261 atcatctgtt ccagcgcggc cgcaaccgcg gcgctctggg tcgcgaacac gccctgcccg
    49321 accttttccg aaaggaactg gtggtggcgg tcggtgaagc tgagggtggt tttgacggtc
    49381 atccgcgcct ctaaggtatg actgagtcat atagcaaggg ggcgatggtt tcaatggtga
    49441 cagatgcgcc gcagccgctg atcgcgcccg aatgcaaaag cccctgggtt tcagggggcc
    49501 ttgcaaaacg ttgacttggc gttgactcgt ttttgcacgg gccatacacg agtgttttta
    49561 tctgatacca accgtttgta atggttagat tt
//
