# Supplementary material for: Characterization of the virome of Paracoccus spp. (Alphaproteobacteria) by combined in silico and in vivo approaches
Source: Sci Rep. 2019 May 27;9:7899. doi: 10.1038/s41598-019-44460-4 (PMC6536676; doi:10.1038/s41598-019-44460-4)
Supplement: Supplementary file 2 — Supplementary Dataset 1 [file 41598_2019_44460_MOESM2_ESM.zip › vB_PsaS_PD25.gbk]

LOCUS       NZ_JRKQ01000005        32827 bp    DNA              UNK 01-JAN-1980
DEFINITION  Paracoccus sanguinis strain 5503 Contig_5, whole genome shotgun
            sequence.
ACCESSION   NZ_JRKQ01000005
VERSION     NZ_JRKQ01000005.1
KEYWORDS    .
SOURCE      .
  ORGANISM  .
            .
FEATURES             Location/Qualifiers
     gene            complement(1..492)
                     /locus_tag="pd25_p01"
     CDS             complement(1..492)
                     /note="disrupted insertion sequence"
                     /product="partial IS family protein"
                     /locus_tag="pd25_p01"
     gene            complement(494..769)
                     /locus_tag="pd25_p02"
                     /locus_tag="IX56_RS01890"
     CDS             complement(<494..769)
                     /note="Transposase and inactivated derivatives based on
                     COG2963 (e-3), Transposase based on pfam01527"
                     /product="transposase"
                     /locus_tag="pd25_p02"
                     /locus_tag="IX56_RS01890"
     gene            complement(941..1183)
                     /locus_tag="pd25_p03"
                     /locus_tag="IX56_RS01895"
     CDS             complement(941..1183)
                     /note="hypothetical protein"
                     /product="hypothetical protein"
                     /locus_tag="pd25_p03"
                     /locus_tag="IX56_RS01895"
                     /protein_id="WP_036706977.1"
     gene            complement(1092..1337)
                     /locus_tag="pd25_p04"
                     /locus_tag="IX56_RS01900"
     CDS             complement(1092..1337)
                     /note="hypothetical protein"
                     /product="hypothetical protein"
                     /locus_tag="pd25_p04"
                     /locus_tag="IX56_RS01900"
                     /protein_id="WP_036706979.1"
     gene            complement(1334..2002)
                     /locus_tag="pd25_p05"
                     /locus_tag="IX56_RS01905"
     CDS             complement(1334..2002)
                     /note="Uncharacterized conserved protein YcbK based on
                     COG3108 and Peptidase M15 based on pfam08291"
                     /COG="COG3108"
                     /product="phage peptidase M15"
                     /locus_tag="pd25_p05"
                     /locus_tag="IX56_RS01905"
                     /protein_id="WP_036706981.1"
     gene            complement(2083..2322)
                     /locus_tag="pd25_p06"
                     /locus_tag="IX56_RS01910"
     CDS             complement(2083..2322)
                     /note="putative phage holin based on transmembrane helix
                     in TMHMM"
                     /product="putative phage holin"
                     /locus_tag="pd25_p06"
                     /locus_tag="IX56_RS01910"
                     /protein_id="WP_036706982.1"
     gene            complement(2342..3085)
                     /locus_tag="pd25_p07"
                     /locus_tag="IX56_RS01915"
     CDS             complement(2342..3085)
                     /note="Protein of unknown function (DUF2793) based on pfam
                     10983, originally annotated as ribonuclease III"
                     /product="hypothetical protein"
                     /locus_tag="pd25_p07"
                     /locus_tag="IX56_RS01915"
                     /protein_id="WP_036706984.1"
     gene            complement(3100..7053)
                     /locus_tag="pd25_p08"
                     /locus_tag="IX56_RS01920"
     CDS             complement(3100..7053)
                     /note="GTA TIM-barrel-like domain based on pfam13547 and
                     Putative phage tail protein based on pfam13550"
                     /product="phage tail protein"
                     /locus_tag="pd25_p08"
                     /locus_tag="IX56_RS01920"
                     /protein_id="WP_036706986.1"
     gene            complement(7057..7518)
                     /locus_tag="pd25_p09"
                     /locus_tag="IX56_RS01925"
     CDS             complement(7057..7518)
                     /note="Cell wall-associated hydrolase, NlpC family based
                     on COG0791, pfam00877, TIGR02219"
                     /COG="COG0791"
                     /product="phage cell wall peptidase, NlpC family"
                     /locus_tag="pd25_p09"
                     /locus_tag="IX56_RS01925"
                     /protein_id="WP_036706988.1"
     gene            complement(7515..8399)
                     /locus_tag="pd25_p10"
                     /locus_tag="IX56_RS01930"
     CDS             complement(7515..8399)
                     /note="Uncharacterized protein based on COG5449 and
                     pfam09931, Phage conserved hypothetical protein BR059
                     based on pfam09356"
                     /product="putative phage structural protein"
                     /COG="COG5449"
                     /locus_tag="pd25_p10"
                     /locus_tag="IX56_RS01930"
                     /protein_id="WP_036706989.1"
     gene            complement(8396..9022)
                     /locus_tag="pd25_p11"
                     /locus_tag="IX56_RS01935"
     CDS             complement(8396..9022)
                     /note="Uncharacterized protein based on COG5448, Conserved
                     hypothetical protein 2217 (DUF2460) based on pfam09343,
                     originally annotated as glycoside hydrolase family 24"
                     /COG="COG5448"
                     /product="hypothetical protein"
                     /locus_tag="pd25_p11"
                     /locus_tag="IX56_RS01935"
                     /protein_id="WP_036706992.1"
     gene            9138..9332
                     /locus_tag="pd25_p12"
                     /locus_tag="IX56_RS01940"
     CDS             9138..9332
                     /note="hypothetical protein"
                     /product="hypothetical protein"
                     /locus_tag="pd25_p12"
                     /locus_tag="IX56_RS01940"
                     /protein_id="WP_036706993.1"
     gene            9427..9636
                     /locus_tag="pd25_p13"
                     /locus_tag="IX56_RS01945"
     CDS             9427..9636
                     /note="hypothetical protein"
                     /product="hypothetical protein"
                     /locus_tag="pd25_p13"
                     /locus_tag="IX56_RS01945"
                     /protein_id="WP_036706995.1"
     gene            complement(9672..12083)
                     /locus_tag="pd25_p14"
                     /locus_tag="IX56_RS01950"
     CDS             complement(9672..12083)
                     /note="Phage-related minor tail protein based on COG5281,
                     Lambda phage tail tape-measure protein (Tape_meas_lam_C)
                     based on pfam09718"
                     /COG="COG5281"
                     /product="phage tail-tape measure protein"
                     /locus_tag="pd25_p14"
                     /locus_tag="IX56_RS01950"
                     /protein_id="WP_036706997.1"
     gene            complement(12076..12312)
                     /locus_tag="pd25_p15"
                     /locus_tag="IX56_RS01955"
     CDS             complement(12076..12312)
                     /note="hypothetical protein"
                     /product="hypothetical protein"
                     /locus_tag="pd25_p15"
                     /locus_tag="IX56_RS01955"
                     /protein_id="WP_036707094.1"
     gene            complement(12309..12746)
                     /locus_tag="pd25_p16"
                     /locus_tag="IX56_RS01960"
     CDS             complement(12309..12746)
                     /note="hypothetical protein"
                     /product="hypothetical protein"
                     /locus_tag="pd25_p16"
                     /locus_tag="IX56_RS01960"
                     /protein_id="WP_036706999.1"
     gene            complement(12750..13694)
                     /locus_tag="pd25_p17"
                     /locus_tag="IX56_RS01965"
     CDS             complement(12750..13694)
                     /note="hypothetical protein"
                     /product="hypothetical protein"
                     /locus_tag="pd25_p17"
                     /locus_tag="IX56_RS01965"
                     /protein_id="WP_036707001.1"
     gene            complement(13738..14460)
                     /locus_tag="pd25_p18"
                     /locus_tag="IX56_RS01970"
     CDS             complement(13738..14460)
                     /note="Phage regulatory protein Rha based on COG3646
                     (e-18) and pfam09669 (e-13), Phage antirepressor protein
                     KilAC domain based on pfam03374 (e-29)"
                     /COG="COG3646"
                     /product="phage regulatory protein Rha"
                     /function="lysis-lysogeny control"
                     /locus_tag="pd25_p18"
                     /locus_tag="IX56_RS01970"
                     /protein_id="WP_036707096.1"
     gene            complement(14603..15031)
                     /locus_tag="pd25_p19"
                     /locus_tag="IX56_RS01975"
     CDS             complement(14603..15031)
                     /note="hypothetical protein, originally annotated as
                     acyl-CoA transferase - many BLAST hits"
                     /product="hypothetical protein"
                     /locus_tag="pd25_p19"
                     /locus_tag="IX56_RS01975"
                     /protein_id="WP_036707003.1"
     gene            complement(15028..15648)
                     /locus_tag="pd25_p20"
                     /locus_tag="IX56_RS01980"
     CDS             complement(15028..15648)
                     /note="hypothetical protein"
                     /product="hypothetical protein"
                     /locus_tag="pd25_p20"
                     /locus_tag="IX56_RS01980"
                     /protein_id="WP_036707006.1"
     gene            complement(15645..15959)
                     /locus_tag="pd25_p21"
                     /locus_tag="IX56_RS01985"
     CDS             complement(15645..15959)
                     /note="hypothetical protein"
                     /product="hypothetical protein"
                     /locus_tag="pd25_p21"
                     /locus_tag="IX56_RS01985"
                     /protein_id="WP_036707008.1"
     gene            complement(15959..16297)
                     /locus_tag="pd25_p22"
                     /locus_tag="IX56_RS01990"
     CDS             complement(15959..16297)
                     /note="Predicted phage recombinase, RecA/RadA family based
                     on COG5471 and Uncharacterized conserved protein (DUF2190)
                     based on pfam09956"
                     /COG="COG5471"
                     /product="putative phage recombinase, RecA/RadA family"
                     /locus_tag="pd25_p22"
                     /locus_tag="IX56_RS01990"
                     /protein_id="WP_036707011.1"
     gene            complement(16382..18406)
                     /locus_tag="pd25_p23"
                     /locus_tag="IX56_RS01995"
     CDS             complement(16382..18406)
                     /note="TRAP-type uncharacterized transport system,
                     periplasmic component based on COG2358 (e-3), Peptidase
                     U35/U37 bsaed on BLAST hits"
                     /product="putative phused phage protease and major capsid
                     protein"
                     /locus_tag="pd25_p23"
                     /locus_tag="IX56_RS01995"
                     /protein_id="WP_036707013.1"
     gene            complement(18418..19947)
                     /locus_tag="pd25_p24"
                     /locus_tag="IX56_RS02000"
     CDS             complement(18418..19947)
                     /note="Bacteriophage capsid protein based on COG5511 and
                     Phage portal protein, lambda family based on pfam05136"
                     /COG="COG5511"
                     /product="phage portal protein"
                     /protein_id="WP_052174767.1"
                     /locus_tag="pd25_p24"
                     /locus_tag="IX56_RS02000"
     gene            complement(19950..20153)
                     /locus_tag="pd25_p25"
                     /locus_tag="IX56_RS02005"
     CDS             complement(19950..20153)
                     /note="gpW based on pfam02831"
                     /product="hypothetical protein"
                     /locus_tag="pd25_p25"
                     /locus_tag="IX56_RS02005"
                     /protein_id="WP_036707016.1"
     gene            complement(20153..22138)
                     /locus_tag="pd25_p26"
                     /locus_tag="IX56_RS02010"
     CDS             complement(20153..22138)
                     /note="Phage terminase, large subunit GpA based on COG5525
                     and pfam05876"
                     /product="	phage terminase large subunit"
                     /COG="COG5525"
                     /locus_tag="pd25_p26"
                     /locus_tag="IX56_RS02010"
                     /protein_id="WP_036707017.1"
     gene            complement(22125..22313)
                     /locus_tag="pd25_p27"
                     /locus_tag="IX56_RS02015"
     CDS             complement(22125..22313)
                     /note="hypothetical protein"
                     /product="hypothetical protein"
                     /locus_tag="pd25_p27"
                     /locus_tag="IX56_RS02015"
                     /protein_id="WP_036707020.1"
     gene            complement(22300..22905)
                     /locus_tag="pd25_p28"
                     /locus_tag="IX56_RS02020"
     CDS             complement(22300..22905)
                     /note="hypothetical protein, putative terminase small
                     subunit, many BLAST hits annotated as protein of external
                     origin"
                     /product="hypothetical protein"
                     /locus_tag="pd25_p28"
                     /locus_tag="IX56_RS02020"
                     /protein_id="WP_036707021.1"
     gene            23011..23304
                     /locus_tag="pd25_p29"
                     /locus_tag="IX56_RS02025"
     CDS             23011..23304
                     /note="hypothetical protein"
                     /product="hypothetical protein"
                     /locus_tag="pd25_p29"
                     /locus_tag="IX56_RS02025"
                     /protein_id="WP_052174768.1"
     gene            23301..23867
                     /locus_tag="pd25_p30"
                     /locus_tag="IX56_RS02030"
     CDS             23301..23867
                     /note="Protein of unknown function (DUF3489) based on
                     pfam11994"
                     /product="hypothetical protein"
                     /locus_tag="pd25_p30"
                     /locus_tag="IX56_RS02030"
                     /protein_id="WP_036707026.1"
     gene            23871..24236
                     /locus_tag="pd25_p31"
                     /locus_tag="IX56_RS02035"
     CDS             23871..24236
                     /note="hypothetical protein"
                     /product="hypothetical protein"
                     /locus_tag="pd25_p31"
                     /locus_tag="IX56_RS02035"
                     /protein_id="WP_036707028.1"
     gene            complement(24299..24523)
                     /locus_tag="pd25_p32"
                     /locus_tag="IX56_RS02040"
     CDS             complement(24299..24523)
                     /note="hypothetical protein"
                     /product="hypothetical protein"
                     /locus_tag="pd25_p32"
                     /locus_tag="IX56_RS02040"
                     /protein_id="WP_036707031.1"
     gene            complement(24520..25878)
                     /locus_tag="pd25_p33"
                     /locus_tag="IX56_RS02045"
     CDS             complement(24520..25878)
                     /note="DNA modification methylase based on COG0863, ParB
                     N-terminal-like domain based on cd16403, Chromosome
                     segregation protein Spo0J based on COG1475"
                     /COG="COG0863"
                     /product="N4-cytosine or N6-adenine DNA methyltransferase"
                     /locus_tag="pd25_p33"
                     /locus_tag="IX56_RS02045"
                     /protein_id="WP_036707033.1"
     gene            complement(25878..26060)
                     /locus_tag="pd25_p34"
                     /locus_tag="IX56_RS02050"
     CDS             complement(25878..26060)
                     /note="hypothetical protein"
                     /product="hypothetical protein"
                     /locus_tag="pd25_p34"
                     /locus_tag="IX56_RS02050"
                     /protein_id="WP_036707036.1"
     gene            complement(26070..26978)
                     /locus_tag="pd25_p35"
                     /locus_tag="IX56_RS02055"
     CDS             complement(26070..26978)
                     /note="Site-specific DNA-cytosine methylase based on
                     COG0270, Cytosine-C5 specific DNA methylases based on
                     cd00315, putative Type II cytosine-5 DNA methyltransferase
                     of unknown recognition sequence based on REBASE"
                     /COG="COG0270"
                     /product="DNA (cytosine-5-)-methyltransferase"
                     /locus_tag="pd25_p35"
                     /locus_tag="IX56_RS02055"
                     /protein_id="WP_036707038.1"
     gene            complement(26983..28290)
                     /locus_tag="pd25_p36"
                     /locus_tag="IX56_RS02060"
     CDS             complement(26983..28290)
                     /note="DNA modification methylase based on COG0863, ParB
                     N-terminal-like domain based on cd16403, Chromosome
                     segregation protein Spo0J based on COG1475 and DPPY and
                     FGG motifs based on REBASE and in sequence"
                     /COG="COG0863"
                     /product="N4-cytosine or N6-adenine DNA methyltransferase"
                     /locus_tag="pd25_p36"
                     /locus_tag="IX56_RS02060"
     gene            complement(28618..29106)
                     /locus_tag="pd25_p37"
                     /locus_tag="IX56_RS02065"
     CDS             complement(28618..29106)
                     /note="hypothetical protein, several BLAST hits annotated
                     as RNA polymerase sigma factor"
                     /product="hypothetical protein"
                     /locus_tag="pd25_p37"
                     /locus_tag="IX56_RS02065"
                     /protein_id="WP_052174769.1"
     gene            complement(29103..30011)
                     /locus_tag="pd25_p38"
                     /locus_tag="IX56_RS02070"
     CDS             complement(29103..30011)
                     /note="Helix-turn-helix domain based on pfam13730 (e-4),
                     putative phage replication protein"
                     /product="phage DNA-binding protein"
                     /protein_id="WP_036707040.1"
                     /locus_tag="pd25_p38"
                     /locus_tag="IX56_RS02070"
     gene            complement(30008..30214)
                     /locus_tag="pd25_p39"
                     /locus_tag="IX56_RS02075"
     CDS             complement(30008..30214)
                     /note="hypothetical protein"
                     /product="hypothetical protein"
                     /locus_tag="pd25_p39"
                     /locus_tag="IX56_RS02075"
                     /protein_id="WP_036707041.1"
     gene            complement(30211..30471)
                     /locus_tag="pd25_p40"
                     /locus_tag="IX56_RS02080"
     CDS             complement(30211..30471)
                     /note="Helix-turn-helix domain based on pfam12728 (e-3)"
                     /product="putative phage DNA-binding protein"
                     /locus_tag="pd25_p40"
                     /locus_tag="IX56_RS02080"
                     /protein_id="WP_052174770.1"
     gene            30767..31357
                     /locus_tag="pd25_p41"
                     /locus_tag="IX56_RS02085"
     CDS             30767..31357
                     /note="hypothetical protein, putative phage repressor
                     protein"
                     /product="hypothetical protein"
                     /locus_tag="pd25_p41"
                     /locus_tag="IX56_RS02085"
                     /protein_id="WP_036707043.1"
     gene            complement(31320..32615)
                     /locus_tag="pd25_p42"
                     /locus_tag="IX56_RS02090"
     CDS             complement(31320..32615)
                     /note="Integrase based on COG0582, Shufflon-specific DNA
                     recombinase Rci and Bacteriophage Hp1_like integrase based
                     on cd00796"
                     /COG="COG0582"
                     /product="phage tyrosine integrase"
                     /locus_tag="pd25_p42"
                     /locus_tag="IX56_RS02090"
                     /protein_id="WP_036707045.1"
BASE COUNT     5351 a  11154 c  10820 g   5502 t
ORIGIN
        1 ccgcggcgcg ggcgcacggc ctcccccaag ccgtccgtgc gcccgccctg cccctctgcc
       61 gcttgcggcg aggtcggcaa catgcaggca cgcgcccacc agccgatcgg ccatgaaatc
      121 catcgaccag accaggttcg gggcttctgg aactgccagt tcatcgggct tctcccgctt
      181 cagcctgcgc cgcggcttga tccgcaggtt cagctccagc tcgcagtaga tccggtggac
      241 ccgcttgtgg ttccagacat gtcccttgac gttccgcagg tgcaggaaac acaggccgaa
      301 accccaggtc ttgtggacat tcgtcagccc gaccagcaga tcggcaatca tctcgttctc
      361 gtcgtaacgc ttcggactat agcgaaagca ggtctcgctg acgccgaacg cccggcaggc
      421 cagcgcgatg ctgaccccct tcgtcgccac cgccttctcg gccagctccc ggcgctgagc
      481 tggccgcgtc actttttccc agagcctctc gaagcagatc ggcctgcatg ctgagatcgg
      541 cgaacatgcg cttcagtcgc ctgttctcat cctcgagggc cttcatctgg ctcatcatgg
      601 atgcatccat gccgccaaac ttcgcgcgcc atttgtaaaa cgtcgcgctg ctgatcccat
      661 gctcgcggca aagctcggaa acgggcagcc cgccctccgc ctggcgcagc acgcccatga
      721 tctgggcttc ggtgaaacgg ctcttcttca tcggaatctc ctcgtccatc ttgccgagaa
      781 aattctacct tcgcatcccc ttaaccacgg ggaggattac ccattccagc gcagcgaatc
      841 cctgcggctc tttgaacctg tgaatccgtg aaccgggccg ggcgcggcct tgcggtcgag
      901 gcgtctggcg cttcccgcat ggcaatgccc ggcccggtct tcacctgcag gcgcgcgcct
      961 gatcgcgcag gacggcgtaa tcgctcatca tccgcaccac caccgcgttt tccggcatcg
     1021 cgtcgacctc ggttgcggcg cgggcctggt cggcggggct gtattcgacc acgggcgggc
     1081 agggggcgtt gtcagaacct gccgttgcgc aggcgctcag caagagcatc gcgatcatga
     1141 gggcggcggc tggcggcatc gagcatctgg cggtggatgg catggtttct ctctctggct
     1201 tcaaggcgtt cggcggcgcg cccggcacgc tcgccgatgc ggcgcaagtt cagtaggaac
     1261 agcaggatcg tcgtcgctgc gaggatcaga cccagcgcct tgcgcgccgg gccgcgggtg
     1321 aggagccagc cgatcatctc tggccccgtt tccagtcatc gagccgggca tggatggtca
     1381 ccgcgattcc ggccaaagcg agggcgacga agatccagcg caggccgtcg agatagggca
     1441 gcagcggcat gatcgcgtcc tgcgtctcgg ccagcgcctg ctgcaccacc tcggcgccgg
     1501 ccgcgccgat ggtgccgatc ccggccgcgc cgctgccttt cagggtgcgg ctctcggcca
     1561 gatgttcgcg ggccgggggc tgatcggggg cgaaagacga ggcccgcgcc gggaaggact
     1621 cgccccagga ccgcgccggg ccggtgtcga tatggatgaa gtttgagcgc ggataggtgc
     1681 cgatgccctt gaaccccacc ttgcgcgcgg cagtgatgaa ggcggcggga tcgtggttcg
     1741 ccattgagat gtcgaaggcg gtgccttcga gatgcttcga ggccttcgcg ccgccgaccg
     1801 tcttgttatg ttcggggctg cgataggccg aattcacgat cagcggcttg ccgagcgtca
     1861 cgcgcagttc ctgcagccgg tcgagggctt cgtcgttgac cagcagcttg ccggtgccac
     1921 gacaggcgat ttcggcgggc gagaaattcg gccagtgcca ggccgtcgcc ggcaggttcc
     1981 gccaatgatg ataaaacgtc atgggtctct ccaaatgaaa aaccccgcgc gctggcgggg
     2041 tggtggacgt gggatgctcg gtggtgtttg cgcctttcgg cgtcagtcgc gggcgggtcc
     2101 gctgcgctcc agcaggcgtt tgatgtcggc gcgcatctcg cgcagcatct cgttctgttc
     2161 cttgcgggtt tccgagatcg cctggcggtc ggcgtcgagc tgcttttcca gccttgcgat
     2221 ctcccgcagc gcggtcttgc tgctgccctc aagccgcacg agccaaatgc caaggccggt
     2281 cgccgccatg atcgcgcccc accattcgcg aatgctgtcc atgaagttct ctcccatggg
     2341 ttcagcccgg cgcgccgcag gtcaggtaat ggatggcaat gcgaacggcg ccgccggcaa
     2401 agtttccgcc attggcggtc agccgcacgg gcgtgtcggc atagaaggcc gtcgggccga
     2461 tgacgccgat attgctgctg ccgacggcca caccgagcga gccgccgaac ttcgagggct
     2521 cgccgctgac gccgcagtcg aaggagctgg cccccagcac cgcggtcact gtccgcacgg
     2581 atacgccgag cacgatggcg cggttgggga tcacgatggt cgagtccccg ctggcacccg
     2641 aaagcccggt gagagtttcc tcgagcaccg ccatgccggt ggtcgcgcca ttcgcctccc
     2701 gcgccacggc gaccgaggcg gcttgggcga tgaagcccat ggcatccaca accgggatcc
     2761 acgccgatcc ggtccagacg atggcctgcg cctcgtcctc gatccaggcc atccaaccgg
     2821 cgctcggcag gatccgcatc cacgctccgt cgatccaata ggcgatgctg cccgcccagc
     2881 ctgcccacgc gcctgttgcg ccgctggccg ggatatagcg gtcgccttcg gccgggctgg
     2941 ccggtggcgt ggtcaggtca cggtcgagga tcgccagctg gacgatgcca tcgagcatgc
     3001 gcagggcctc gttcatggtg acgtgttttt gcgcctgcgc ggccatgatg aagggcagcg
     3061 ccagatgcgc tgaggtctcg gacatgaatt gtctcctgat cagaaccaga gggtggtgat
     3121 gggggcagcg ccagccccat atgcctgccc gatctgggca atgcggacat cgagtgaggc
     3181 acccggcccg agcggcgcgc cccaatcggt gatctgctgg gcggcggtgt agaccgcgtt
     3241 ggtcattcct gttgctgtta gagtgcgcct gacaaccgat ccgtcgagaa tatcgacctg
     3301 ccagcgctcg atagcttcag acatcggcac ctcggtggcg ttccagctat cggcggccag
     3361 ggaacggtca cgtcgcttcc agcttatggt cagatcgccg gggctgcgcg cgcgccgcca
     3421 cggctgctcg acatgcacgg gtgagaacgg gcgcaggccc ttcccgcgcg gggtgaaggt
     3481 cgcggccaga tagctgtcgt cgctgaccgg ccgagaggat ggtcggacgc gccagttcca
     3541 cggcaggccc agatcggcct cgctgatcgg cagcggattg actgccgtat ccagtaccac
     3601 cacccgcgcg ccctcgggca ccatggcggc catgtcgaca tccgtgccgc gctggccgcg
     3661 tagcaggcgc gacagccgat agcggccggg ggcgatcagt tccgcttcgc cgaattgcag
     3721 aagctcccag gccccagagg gctgctcgac cgcgatgctg ttctcgcccc tgaacagccg
     3781 caggtcggtg acgctttcca gcgtcccggt cagcagatcg acatagacca cgttgccata
     3841 atcgaaacgc gaggtgggcc cagcatggag atcggccgcc agaacgccca tccgcgctcg
     3901 ggcggtgaat gaggtcagca ggttaaaccc atcctgatcc gggctgcgga acaccgccat
     3961 ctggccgggc catggtcggg cataggcggc gatcagcggg tgatgcgcga catgcgcctc
     4021 ggtcagctgc ggcaggtcga ggattaccgc cagcggtgcc ccgaacacca ccggctgcgt
     4081 cagcgatgcc gggcgcggac tgccgggcgg caggtcatag gcggtgcggt cctgacggat
     4141 tgcctcaatg ctgcgcgcct cggcatccga ggtggaaatg atccgcagct ccgcgcgccg
     4201 gccgtcatgg tcaagcgcaa tcacgtcacc cggatccagc gccagccggg aaggtggcag
     4261 gcggaaggtg gcggtctcgc ggccaatcca tgcctccatc agggcgcggc ggcagcggcg
     4321 gtcggcctcc tcgggcggca ccgcgaccgg gaagctgtcc gagctgacgc gcgtggcctc
     4381 cacggtgatg cgccgcgcct cgaccgtgat cgcgtcataa tcctcgtctg cgcgcgccac
     4441 ctgccatttc agcgcctgtg gcagctcggt ctcctggccc cgggtcagtt ccatcacctc
     4501 gcccgcaccg ccggccacca tgtcgtcggg cgcgatcacc accaccgggg cgctgccgcg
     4561 catcacgaag cgaatgcggc cttcgctctc gaccgcatcg aagccgaaat gccgcgccag
     4621 catggtgatc gaggtccggg gcgattccag cgccgagatc acatagccat cgacagcccc
     4681 ggtcagcccc gaaacatcga tccacgcctc gggcagcccg gcgcgcagac agaggtgccg
     4741 caccagcgcc gccagcgaca ccgcgcccag ccgcccggtc agccagtgcc cgaggcgcca
     4801 gttctcgcca tcggcccaga tatccgagag ctcggggaag aacggatagg gccgcgcatc
     4861 ccaggtccag gccgcgctgc ccgcgatgtc gaccatgcgt ccgccatatt cggaggagac
     4921 cgggttgttc gcaggcgtgc cccaccagga ataggtcgcc tcgagatagg cccgctggat
     4981 ggcgtcgtcg cgccagccgc gcgagaagta gggcaggaag gattccgagg atttcgggtc
     5041 atgaaacacg ttcggctggt tggtgccgcg atccacggcc gggcagccaa gttcggtgaa
     5101 ccagatcggc ttcgattgcg ggatccatgc ggtcggcgat ccggactcga ccccaccggg
     5161 ccggtcgaaa tgggggttcg accaccagcc gtgaagatcc ttggtgcgaa acacccacgg
     5221 cttgccgaca ccatcggtga tcggcgtgcg gttctgggcg atccggtcac cctcgctggc
     5281 atagaaccag tcgaacccct cgccaccggt gatgttgctc tgcagataag cccgatcacg
     5341 gatcgacggc cagacctgcg cgtcgacatg atcccagccg tcgcgccagt ccgagagcgg
     5401 catataattg tcgatgccga tgaaatcgac attggcatct gcccagagcg ggtcgaggtg
     5461 aaagaacacg tcacccgagc catcgcccgg gtggtgcccg aaatattccg accagtcggc
     5521 ggcatagctg atctttgtgt ctggcccgag gatcgcgcgg acggcagcgg cgagatcgcg
     5581 caacgcctgc acggccggat agctcgctgc ccccgacctg atctgcgtca gcccgcgcat
     5641 ttccgatccg atcaggaagg catcgacgcc gcccgccgtc gcgcagagat gggcgtaatg
     5701 caggatcatg cgccgaaacc cccaatccac gccgccggtc catgacacaa cgtcgccggc
     5761 taccgagaaa tccgagggtt gcgctgcgcc gaagaaggct gtgacctgtt cagcggcggt
     5821 ggcggtcttg tccacggttc cggcgaaacc tgccgcaggc acgcaggtga tccgcccgcg
     5881 ccatggcagc accggctggc cgatgctcgc ggcgttgtcg ctgtatggat cgggcaggct
     5941 gttgccggcc gggatatcca tcatcacgaa cggatagaaa gtcactttca gcccgcgcgc
     6001 cctcatctcg cggatcgcct gcaccaccga gaaatccgcc ggcgtgccgc catagaccgg
     6061 gcggccctga tcgtcctggc tgaccacctg cgcgttgctg cgatcaacgc cattcacact
     6121 ccaggcaggc gaagtgttct tcagcgccat ctcgaccttg gggcggatgc tgcaattgcc
     6181 ggcgcgcaga tcgtcgccga accacgagac caccagagac gcgcttttga cggatggcac
     6241 catcgcttcc agccggtcga gcgagaccag catgtcggcg gttccggcca tggcgttgac
     6301 attctcggcc gcgctcacgc cgccctcggc cttgcgcacg atgccggtcg cataggcgaa
     6361 ttcgcccgag gccgggatga tggttaccgc ctcgaccaga ccctcggcag tgtcggcatc
     6421 cgccagcggt cgaaacacct cgaaggacag ctgcggcagg cggttgccga aatcgctgag
     6481 cggcagttcc tcgaacacca cataggcggt gccgcgccag gccggcgtgt tcgccgcccc
     6541 catcttcgcg gcgatgaacg ggtcggcccc ctgcgcctcg tcgcccggat accagcgcag
     6601 ggtgatcgcc gaggtatcga gcggcttgcc atcggcccag atgcggccga tgccggtgat
     6661 ggggccttcg cagagcgcca ccgcgaagct ggcgtaatag ctgtattcgg tactggtgac
     6721 cttcggcccg ccgcccttgc cgccgccctg gcgggtggtg ttcacctcct cgcggaaatc
     6781 ggtcgcccag atgatgttgc cgccgatccg catgcggcca taaagccgcg ggatcaccac
     6841 gccctcggtt gccgaggtga cgcgcaggct gtccatgcgc gcgccctcga tgcgctggcc
     6901 gggcatcatg gacgagacga tccagctgtc gaccatcgag ccgatgccgg agccgatcat
     6961 gccgccgatg gccgcgcccg aaagcccgag aatggtgccg ccaaagccgc cgccgatggc
     7021 ggtgccgacg gcgccgagaa ggatggttgc catgaatcag gccttcttct tgcgcgaggt
     7081 gggaaccggg cgcgggaaca ggaaagcgaa ggcgatgcgc cgccgccatg cgatggtgag
     7141 cggctcctcg atcaccccga gccgctcata ggaatggatg aagctgtcag gcccggtgag
     7201 aatcccgaca tgcttgacga tggtgcccgc gcgcatgcga aacagcacca ccgcgccggc
     7261 gccggccgtt gcggggtcga tgcggatcat cacccgcgcc gcgctgtcgg ccagaacctc
     7321 gcggctgccg atctcgcccc aatcccggct gtatggcggc acgcggagcg tctcggcccc
     7381 gaccacctcg cgccagacgc cgcgcgccag cccgaggcag tcgcagccga cgccccggac
     7441 gctggcctgt tcgtgatagg gcgtgccgag ccagccgcgc gcggccgcca cgaccctatt
     7501 cggatcggct ggcgtcacag caccgccccc tcatggccgc catcggcttg ggcgtatcga
     7561 accacagtgt cttgccccgg aatgtgcggg aagccacgga agttgaggat gttcgagaac
     7621 ttggccgtac aggtctcggc gcgtttgtcg cagcccgcgc ggatggtgaa tgtatcgccg
     7681 ctggtgatca cccgcaccgg cgcctccagc agggtgatgg tgaccagccc ggacgcgacc
     7741 tcgtgcagca tgatctcgtc gcggcgaccg aaattgcctc cggacgtcca ttccagcacc
     7801 ccaaaggcaa accagccatt ggcgaagcca ctgatcccag aggcggtgaa ggcgcggtcc
     7861 cggatcggat caaccacggt tccgatgccc ttgaacgcgc ccgcatccag atcgacgcgg
     7921 caccgcccgt ccccgagcgc cgcatcgcag gcgccctgaa atacccggcc tacggtctgg
     7981 cccagcacat gcgccatgct gcgcacctcg gccacgaagg acagccgccc gcgccgcaac
     8041 tcgccgatgg cgccacgccg gatcagcacc cgttggccgg gggcggccca gttcacccgc
     8101 cagacctcga ccagcgcatt gtcccagcgc ccgtccagaa tatcggcctc ggtgatccgg
     8161 tccgaggtga gcgccccctc ggcatcctgc gaatccaccg acaggtccga gccagatcgg
     8221 atttccgagg ccgacagccc gctttccggc tcataacccg tgccgccgaa ggcaagcggg
     8281 caatcatgat cggtaaagcc gaaacgcacg ccatcggcgc gggtgatctt ccagcaccag
     8341 gccagcgtgg tggtgccatc gtccagatgc acctgcaggg caggggagag ggatttcatc
     8401 ggcggatttc cacgagcggg atggaggtga tcgagccgag ccgctcgata tcgagggtga
     8461 cgtccagcgc atcgctgtcg aagcgaaccg gcacgtcgaa ctcgaagccg gcgcgcacgg
     8521 ccacgccgtt gccgggcgct gtggcgaaac tgacggttcc ggtcgccgga tcgacggtcc
     8581 agcctgatgg ctggctaacg ccgcccagcg cgatgctgat tgtgcccgcc accggcttgg
     8641 tgatggtgcg gacccatgtc tgcgccccgg aagcgtatcg cttcaccagc tggaacgcgg
     8701 tcgcggtgcc gtccccggtc ccgatcagct ggtcggcagc attcggcgcc tcgcttggct
     8761 tgcaggattt atgatcgccc cagtccttga agcgaaaccc gtgcagccgc ccgttgcggg
     8821 cctcgaagaa ggccaccaca gcgtcgagat cgtcggcgcg gcggatgcca taggagacgt
     8881 catagcggcg gcgcgagttg gcccagctgg cgttgcgctc ctcgtcgccg gaggccagtt
     8941 ccacgatctg ggtgcgtcgt tccggcccgc cacgcgcgcc gcggctgata ttgtccggga
     9001 accggacatc gtgaaacgcc ataagcgcct ccttagataa agcaatgata ttgcagtgat
     9061 ttgcctacac tccgggcgat tgcagagcga tggtgatgac aaggaaagcg acatcggctc
     9121 accagggaga ccacgccatg accagcgcca ccgacaccct tcccgacatg atcgaggtca
     9181 acggggaacg cttcttcaag acctgctaca ccaacgtttc gctggcgaac catcagtggg
     9241 gcgagggggt cgagatgcgg gaatactggc gcgagcgtaa agacgattgc cgcctgcagg
     9301 tgcgcaccgc caacgactat tacatcgact gagccgcgcc ggctccggct ccgccccgcc
     9361 cgatggcggg gttgaggtcg tagaagcggc ggggcttatc cccgcgccca cagcgaggga
     9421 acgaacatgc acattcacga aacgcgctat atgaacatcg ccgaccgccc ggccaccgtg
     9481 gtgctggtgg aaagtgtcgc ggacgatgtt gctgcctatg cattcagcgg ccgggtttcc
     9541 ggccaccacg ccgcgcatca cggctacaag ctgaccgaac gggaagcgcg gcgtctgggg
     9601 ctcgccattc cggccggcaa gtactatcgc cgctgagagg gcgtatgccc gtcccgaaag
     9661 gtcggggctt ctcacatccc cctccttccc atcgcgacgg cccgcgcgat atctgccgaa
     9721 atctgcgccc gcgactgccg gaagctttcg gcatcgcggg cattgatgtt gacggtgacg
     9781 ctgcctccgt atccggccgc ttcgcggcgc gagagcaccc gctcgccgcg ctgcaggatc
     9841 gccggcacct cgtccgagcg cagcccggcc cagccgccgg agtgcatgcg cggggcattg
     9901 gcaaaggcca tggccgggac catgcggccg gcgccggccg cgccgaccat gccgcccgaa
     9961 tgtaggacgt tggccagcac accgccgccg ataccgccca gcgccccgga gagcacattc
    10021 gcaagcggtc cgagcaggaa ccggcgcgcg cccagcttcg ccatatcggc cagtatcgag
    10081 gtcacgagat cgcggaagtt catcttgccg gtcttgacga aatcgccgac cgcattctcg
    10141 gcgctctgga aggccccgac cagcgcgttg ccgatatcgc caccaatgct gcgggccttt
    10201 tccgcatagt cggagagcga ggcggtgacc gcatcccagc cctgtttcgc ctgttccgcg
    10261 ccgtttgcag tgtcttcgcc ggctttcctg ccagctgcac cggcccggcc cgcagcgcca
    10321 ccggcgcgat ccatggcacc ggcaacccgg tcggccgcgc cagcgggatg gtcctgcgcg
    10381 ttcgcgccat cctcgcccga ggcggtgacg gcatccttca gcgcctgcca gctttccagc
    10441 ggcgcacctg ccgccgcgcc cagcgcctgt gcagcgtcga gatgggcgga ggcagccgcg
    10501 gccgcttgat cggcaagatc accgaacagg tcgggcgcct cgatataggt tcggtcccat
    10561 gccgcgctga acgcctcagc ggcggcgctg cccgcctcgg atgtggatcc ctcgaacgga
    10621 ttgtcgatgc ggccgatgct gaacgggtcc aaaaggccga tctgtgcgcc tccttcgccg
    10681 acagcccatt ccggcagcat ggcgagggcg gcgttgatgc cggagatgaa attgttgatg
    10741 cgggtgacga cgccgttcag catcgcctcg acgcctgcga tcagcccgtt ggcggccttg
    10801 aacgccagat caccgatggc gtcgggcagc agaccccaga tcgccttgat cgcctcaaac
    10861 ccgccgtgcc agaccgcgac atatcggtcc acggcggtga ctgccccggt cacgatgagg
    10921 tccaggaccg tgaacacata ggcccgatac ccatcccaag ccgcgttgag tcgcgcgaag
    10981 gctgcctgaa acgccaggac aatgcgctgg ccgacctctc gggccacgcc acccagcagc
    11041 ttgaacgccg tgccgatgcc gccgaccgat ttgaccagcg aggaaaactg gtagatcagc
    11101 tcgcccgccg cgacgatcag cgcgccgatg ccggtgcgga tcagcgcccc ccgcagcacg
    11161 gtcagcgccg tggacagcga gaaggtcgcg acacgggcgg cgacaaaagc cgccacccag
    11221 cgcccggcca tgaagccggc gaaggcaatc gcgaccgagg cgaggcgttc gatattgtcc
    11281 gcgacaagga tcagcacaga ggcgacggtg gaggaggcac ccagaagctg atcccagctg
    11341 ccaaccagtt gcagcgccgc attgccgatc agcgtgaacg cgtcgccgat ggtggccggc
    11401 atggagtccg cttcctcgcg cagcagctcc agattgccga ccagcgcggt gcggatcacc
    11461 tcgccggtga tcgcgccctg cgttcccatc acccgcaggc cggaaactgt ggtgccgagt
    11521 tccgcagcca gcagttcggc cacccggccg ccggtctgga tcaccgtgtt caggttatcg
    11581 ccagacaggc tgcccagcgc catcgccttc gagagcgcgt tctggaccga ggccgcgcgc
    11641 tcggcctttg cgcccgagac caccatggcg ttgttcagcg cctcggtgaa atcgaggctc
    11701 tcggcggtgg aaagtccgag ttcgcgcagg gcggtggcgt tcgagagcca gctttcggtc
    11761 gtctgctcga ttcccgaata ggtgcgccgc gccatctgcg cgagccggtc catgacggcg
    11821 gcgcccttct cctgcgaccc ggtcgccaga tcgacccgcg agcgcagatc ggtccaggta
    11881 tcggcatatt gcgcgacctg gcggatgctg agcgcgccag ccgcgatacc ggcgaggcgg
    11941 cgcaacatga cgccggccgt atccacctcc ttcgacagct tctggaagct ggcggcgcca
    12001 gcattgccga cgccctccag ttccgcccgg acctgccggc cgttctcggc caccagccgg
    12061 acggatactt ttttctcagc catcctggcg gccttcctcg atcttctggt tggacttgcg
    12121 gatcatctcg gcctcgatca ccggcagcag ttccgcgact gccagcggtg caatgccaag
    12181 ggcgcggccc atttccagcg ccgtgcccat gtcccagccc agcaccgcgc cggggatcgc
    12241 ccggacctgc ccgctcagcc tcccggccag atcccagacc tgccagccct cttgcgtttc
    12301 gggactgttc agccgggcag ggcagtcggg gcagtgtccg gggcaggctg cgcaatatcg
    12361 ctcgccccca ccgaaatgcc attcggcgag ggcgcggagc cgtttttttc cgcatccagc
    12421 accagatagg ggcccagaac cttttcctgg aatgcctcga acaccggcca gatgttcaag
    12481 agcgcgtcga tgccttcggg cgtcaccgga aggtcgatgc cctcggcgtc gccgacgccc
    12541 gaccattcgg taatcaccat tctggcgacg gcctgcgcca tggccacggc cagcacttcc
    12601 ttcggcgcac ccgcgtcgag ggtatcgagg gagacatcgg agcgcgcggc ggccatgatg
    12661 gatgtggtga tcggggcgac ccggatcatc aggccgggca ggaggtcgat ccagcgcggc
    12721 tcggtggtaa ggttcagacg gatcatggtt caatattcct cggtgttgtt gacaagggtg
    12781 atggttgcca tgcgcgccgg gctggacccg cgcgccgcct gccagtcgaa gctggcctga
    12841 atgccctgcg gcccgctgat ctcgatgcgg gggcggggta gatagacggc atgggcggtg
    12901 acggtcaggc tttcgccact ggtcagggtg tatgcgaact ccagttcgca cggcccgccg
    12961 gcgatggcct ggttcatcag caccatatcg gcaaagcgca gctcgatctg gccgttcagc
    13021 gcggcgatgg agggatccgc gccgtcgatc atgccgtcgc tgcggatggt ctcgatccgg
    13081 tcgaggttgt tggcataggt gatctgggcc gagatcacgt tgcccagcgc cgcgccgttc
    13141 ctcgtgacct gtccgttgaa gtgcccgaag cgcagcaggt cgagatcggt gggcgtgccg
    13201 gcctgcgagg tgctggccac ggtctcgccc tgtgccacaa gctgggcgct ggcggtcagc
    13261 agccccgaac gctgcatggt ccagctgagc tgattgacca tgacgccgga atacatggca
    13321 aagcgcggca cctccggcat gccggtctcg atcgccatcg acggcagggt ccagttgcct
    13381 gagcggaact catgcgtata gggtcccggc gcggttccgg tcgtgaccgg cgccccgaac
    13441 gcggccttca gccagaagcc gaaaccctcg gcatcgatgg ggatggtcag atcgccatcc
    13501 gcggtgatcg catccttgac cggggccagc gggtcccggc catatcccag cagctccgag
    13561 ccgagcagcg gctgttcggc gctcagcgtc gaggatgcga agggcaggcg ggtgaagccg
    13621 ctgacggggg cggtgccata aacagtctcg aacgcagccg cgagttgcga ccgcgcacct
    13681 tgggcgcgtg ccatggaagg ttcctttcta tggaagcgat cccgtgccgg gaccgggtca
    13741 gtgcaatggc ggcttgacca gcgcggccag cctggtgagg cccttggcgg tcacccgcac
    13801 ctgctcggtg accttttccg aaccatcggc gcgcaagaca gtggtgatcc tgtgctcgag
    13861 caggctggtc gcggtcttgc tgtggtagcc gagaaagctc gcgccgccgg ggcgtttgta
    13921 gatccagcca ttttcctgca gccagagaaa caggtctttc gggcgcatct gcaaaagctt
    13981 ggcggcgttg gtgatgcaga atgacccatc cgcctgcgcg atccggtcca gcttctcctg
    14041 tgcgggcagc agcgcctgca ctttctcttg cagggccaca tgctgttcgc tgtagctgag
    14101 tagcagcgcc cgcagctgcg ccgggtcgtt gaggtcggtg gccggggcgc gggccacttg
    14161 ctcttccagt tcctgccagc ggtcgaccag ccttgcggtg aactcgggcg agagctgcgc
    14221 cacgacaatg atgctgtcgc gtttctcgag ccgatagacg gaagtcgtgc gcagacggcc
    14281 caatgcatcc atatcctgtt catcccccat tgggggttgg acgatgacac cgcgtgcggc
    14341 cagccgctcg atggattgct ttaccttgtc atggcggctt tcgagaagct cggcgatttc
    14401 gcgcgaagac atggtgagcg ggctggcttc ctgcgggccg gctggcagat gcgagatcat
    14461 ggtgctcatt tctttctcct gatattcgat gcggaccggg gattcgggcc tgaatcagac
    14521 aggcacatcc gcccgaccgg cggcgcggcg cagaccggcg cggcaaggcc ggattccgcg
    14581 ccggtccggc cttgttcgca tctcaaccca gcggatcgtt gctggtgtaa tgcagggtca
    14641 ggatcagcac cgccgccctg atggtcgggg caccctcgac cgccagatcg gcaggttcgg
    14701 gcgcgtcggt ctcgatccag tcgcaaagcc cgcccagcgt ccggtcggcg gcgatcactt
    14761 gcccgatccc ctcagccagc gtgtcgaagg ccagttccag gccggaggat ccgcgcacga
    14821 agacctcgac ctcggcgcgg tgctgccagt gatagcgcag cggcgacagc gtgacttcgg
    14881 cctcgcccgg cgttccgtcg cgcaggatca gcagcccggc ggcggggatg cgctcgggca
    14941 ggacctcatt gcgcaggacg atggtgccgc cgccgatgcc ctgcaggagg gtgaacaggg
    15001 acgatagaac ctgttcgcgc ctggtggtca tgtgcgttcc cagcgagaga cgattgcgcc
    15061 cggcagggat gccagagcgg cattggccgg cttctcaaga tccagccgct tcttcagcct
    15121 gacctgcggc accagcagaa agatcggcac cgaggcgagg ccgcgcccgg ttctggaccg
    15181 ggacacggcc gcccgaccgt gcttggtcag ccgcgcctcg gcgaccagca ggctggggcc
    15241 ggttcggcga tagacgaaga tcagccgcag cccggtgcgc gcctcccatt cgcccggcgt
    15301 cgggcgcttg ccgctgcggc tctttccggc tgcctcaagc gggatcgcca gccagaaccc
    15361 gccctttgag cggatcagcg gcccggtgtc atgggcgttc acgatcaccg gggcgcgggt
    15421 ccagaccatc gacgcggcat tcatgctgtg ccgccccttg ggccaggtct ccgagcggat
    15481 ggtgcgggcc agccgctggc caaggcctgc gctggtgacc tgcccccgcc atgcgtcctt
    15541 gagcgcgatc cccgcgtccc ggatcccgaa atgcaccgcc ttttcgccgg ccttgacctc
    15601 atcggccatc agcctggcga tatccgcgat ctcggcacgc agcttcatat gggcctcaga
    15661 tcgagggtca cgatcagccg ttcccggtcg cggatcggct cgccctgaac ctcgaaggtc
    15721 tcgccgccga tcacgataca gtcgccggac tggattgacg gggtttcggc cgccatcacg
    15781 tcgatgcgca cggtctccga ccacacccgc gcgccaccat agctggtcaa ctcgtcagag
    15841 gatttgcgga tggcgcgaat ggtgctgccg ggccgaaccc cgcccggcaa ccatgtcgcg
    15901 tcaaccgcca tgttcgggtc cgcgaagatc cgggtcgcag cggtggcaaa ggcgctcatc
    15961 agacggccgc cccgttcaga cggacgcggc cggtagtttc cccagcgccg cctccgaccg
    16021 cgagcaccgc aatgccgatc agcgtgttgg agccgaccgt ggtcgtgcaa gccttggcgg
    16081 tgttgtccca atagaccttc gcgccgaccg tccaggcctg ggacgcggtc ttcggcagat
    16141 catagacgcc agtgaggttg atgacgcctt gcgcgccatt ggcgatgggg ccggtggcaa
    16201 cgccgaagat cgagccgatc agaacgcctg cgcccgaggc gatatccgcc tcggcggtga
    16261 tggtgagcgt gttacccgtt gcgatgaagt ttttcatggg ctttctccag atgagggaaa
    16321 gaagggaatg cgggccgatc accggtccgc gccggtcagg atcagaccgg ggccggcagc
    16381 atcacgcgat gccgggattc ttgtagagac cgcgccagtc gatggccttg gcgccgaaat
    16441 cgtgacgggc cttgaactcg atgccatcga cctcgaagcc gacgcgatgc tcggtataga
    16501 gaccctcctg accggccaga taggcgtatt ccaccgcgcc gaaggccgga tcggtggcgg
    16561 cgaaccacgg atcgggaccg gcggtattca ccagccggat ttcctcgacc accgagaagc
    16621 ggttcgaata ggggttcacc tcggccgtgc tgcccggcgt ggttgtggcc agttgcttgt
    16681 ggatttccac catgcgcttt ccgggcggaa cgatgatgtt gcgtggcaga accgtgatcg
    16741 cccggccgtc cagatccttt tgcaccgcga aagcgcgcag cattgcggtc agggactctt
    16801 cggtgatcgc cgccgcagtg ccgaggttgc cgtgattggc atggaacagt gcggttccgt
    16861 cgcccatggc ggggttcgag agcagaatcg aatagaggat atccgattca aggttcgcgg
    16921 ccgaggcacc gaaggactgg acgacccggt caaaggcgcg caggtcatcg ttgatcagca
    16981 tctgccggct gaagccgata atgcggccgt aggtggcgat cgcatagctt tccttgccct
    17041 cggtcgcggt gccgtaggtg aattcgccgc cttcgggcac cttgaccaga tcgggggcgt
    17101 tgccgatctg caggcggtca acgggccgga aatcccgcac cgtcacccgc gtggaccatg
    17161 ccccgaaggt gcggggggtg gcgtcatagg cggcgcgcaa cgtccggttg accacgctgc
    17221 tgaggatcgc tgggaagtct ccggtgctgt ggtaacccgc cgagcgcatg cccatggcga
    17281 agcccgcgat ctccatatcg ggcatggcgg cggtgttgac gccggcgcgc tcgacggcat
    17341 ggcgggccag gtccatcagg ctgcggaacg cgaattcccg cgattgcggt gataccgcat
    17401 gcagcgatgg tgccgcccgg tgcatgatcg catcggcaac cgcatcgcga taggcggtat
    17461 cgccggtgcc gcgcgcctgc gccggggcca gctcgaccgt gcggcccagc gggtttgcat
    17521 cccccagcgc gtcgaggacc gcctcgcggg cggcattgat cgagacgccg cgcgcgatca
    17581 ggtcgttggc aagctcagag ccaagatcat gccgggcgca gagcgtcatg atggtgctga
    17641 cgcggctgcg ttcctccgcg cggatgcttt ccgcgtcggg cgcggccggg gcggcttgcg
    17701 ggatggcagg ggtttgcgcg ggggcagggg cggcgcgggt ttcatcgcca cccgccgcaa
    17761 tggtgtcttc aggcatgttt cgtcctttcg tgctggattc tgcggcgggt gccgcggcaa
    17821 cggccctacc ggtgatcgtg cagggatagc gccgggcgtc actcggcccg gtcccggcgc
    17881 gcatgccggc accgggatcg gcgccgatgg cgacggcaga gatttcaagc ggctcccaat
    17941 cgaccgcgcg atagagcgcg cgctggccgc catcggtgcg gtcggctttt gccacccgct
    18001 cgaagcgatg gacccggtat ccgaccgaga cattgcggat gatcccggat ttgatgtcgc
    18061 gccagatcgg ctcgacctca ttacgctccg acaggcggat gcgggcgaaa ccgctgccgc
    18121 cctcgatgcg gatcgagcca ttctcgacca cgccgagaat gtcggtcagg cggtgggacg
    18181 catgcgagtt caggaacggt gcgcccgcgt tcagacggtc gagccgcatc gcgttgggcg
    18241 acacgaccag ttcttcgtcg aactcctcgt ctcgcgccca ggaatagcgc cgcacctgcg
    18301 cgccggtggt ccagagaacc tcgaatgtgc gcgaggcgtc atcgacagat tgcattgtgc
    18361 cggcccgccc gatcacgggc aggtcgagga tttcctcgtt ttccatggtg gtctccgtca
    18421 gttatcgccg ctcggcggcg cggtcgggtc tgtggtctgc acgaggcccg ccttgctgac
    18481 cttgcgcggg tcgctgtcga agacgaggcc ggcagcatcg gctttcctgg cgaaatcggc
    18541 ccattcggtg aggatttcct ccgggtcgta tccccgccgc gcgatctgtt gcggcagggt
    18601 cgagaagcct gcgcggacct ccagcagatc ggcctgcaca tcctgcagcg ggttgacgct
    18661 ttcgaacttc ggcggccccc attcggcgag gatctcgatg ccatccggca gcaggccctg
    18721 cgactgtgcc tccttgatga accagcgcca gatcggctcg cagaacatcg ggatcacggt
    18781 ctgccactgg atctgctcga ccatgcggcg gaattcgttc aggcccgcac gggtggacga
    18841 gaagttggcc tgcgacagat cgccggtcat cagtgcatag ggcacccgga agccggcggc
    18901 gatgatgtga agctgggtcc ggtgccattc atagacgccc gccgtcgagg caggctggtt
    18961 gaacttgatg tccttgccgc cgcgggcata ggcgatcagg cccggctcga actgttcgac
    19021 ccggttgccc atcccgtcct cgatcaccgg ggcgatggat tgctgatcct catccgcgcc
    19081 gaagacgatg ccgaccagac aggcttcggt cttcttgcgc accagctcgg cggtctgcca
    19141 gtcatcgaca tcgcggatcg cccgcatggc cggggtgccc cagggaacgc cccggctctg
    19201 cacccgctgg cgttcgaaca gatgcgccac gtcctgcgcc ctgaggcgta ccgattccag
    19261 gcggtggttg acgatggggt cgttgtgacc gggatggtcc ggaaacatcc agtaggcgat
    19321 gcgccggcca tcccggtcgg tctcgatccc ctggctgatc cgggttccat cggcgcggtt
    19381 gtcgaagcgc gcgccgtcga ggtgatcggc ctcgcgcagc tcgatgcgca gacgcagatc
    19441 gcgcgcgtgc gcgccacgac gatagcgggc caccgcgaag acctcgccgc cctcgatcat
    19501 ctcgcgcacg gcgaggcaaa gaaccccatg aaaatccgta tgtccatgat cgtcgcaacg
    19561 ggaggcccag cgccgccaca gatcgtcgac ctgcctgttc agggccggat cggcggtcgc
    19621 ggcgcggggg cggatgccgg tgccgacgat attgttgacc agcacctgca ccgcctgcgc
    19681 ggcgatgggg ttgttgcgca ccagatcgcg catgcggtcg cgcagcgtgg ccccggccgc
    19741 ggcgatttcc gcatccgccg ccgtgccacc ggctttccag cccgccgttc cgcgccccct
    19801 tgaggcggcc tcatatccgc ggcgcaggtt tgaaatcgcc acccgcgcgg catagcgccg
    19861 ggcggcagag cgtggcgaaa ccaccgacaa ggcagcatcc atcagccccc agcgcacgtc
    19921 cggggtgatc tccttcggtc ctgccatggt cagcccctat ggaaaccggc aaagcccgcc
    19981 acgggcaagg gacggcccga tccggctgcc atttcgccct cgatggtgcg gatgcggctc
    20041 agcagatcgg cggccgagcc gtattcaagg gtctttccat catagctgac gcgcagggtg
    20101 cccgaggcat aggcccggcg cagcgcgtca agttcactct cggtccaggc catcagaacc
    20161 agcttcctct ttgtctcttg cccagccagc ccgacgggcg gggcggcggc ggtttcaacg
    20221 gttgacgatg cggttgcccg gccgggcgcg catcactcgt gccgggcatg agctgcgcgc
    20281 gcagatcgtc ccatttggcg ccgtcccagc gatccacgcc catcagccag gcgcaggcgc
    20341 gggcatagac ccggcagtcc agcgcctcgt tgcggtcgcg ggtctgctgc cattccagct
    20401 tctggaagcc ctggcgggtc ttgatggtca tcaactgctc ggcggtcagc tgcttggtcc
    20461 attccgccgt ggtccctttc gggatgtgga cgaagccggc cggccagccg ctgccgtcgg
    20521 cgatgtcctc gtcggtgggc gcggcgaggc gtagcaggcg ataggtctcg gatttgaaca
    20581 ccgcgccggc gaccttccac agccgcaccc cgcggcgaaa cttgcgcccg ccctcggtca
    20641 catcgacata gctcgggccg tccaccgggg tggagcggtc aaagccgccg acgcccttga
    20701 tcgcgattac ctggccgtgg cccatcttgc ggcaccagcc atagaccgca tcggtggtcg
    20761 cgccgtcgcc ggtgtcgatc gccagccgcg ccaacgccat gcgcgcgccg ccggcatggg
    20821 gccaggtctc ggccagaaac ccggtcagat cgtcccagac ctcctcgcgg gccgtgtcgc
    20881 cttccagcac cacatgatcg accagccagg attcaaggtt ctcgccccag ccccagacgt
    20941 cgatctcgat ccggtcgcgc tgcacatccg cgccggccgt caggatcagc gcgcgctgcg
    21001 gcacctcccc cagatgccaa tcctcgcgcc gctcataaag gcgctgccag tccggggcct
    21061 cgccgcgttc ctgccaggtc tcacccagca ccgtgttctt cagcgtcttc agcgcggcct
    21121 cgttaccgac cgcctgctcc caatcctgcg cgatcttcga ccagctgagc cagcccagcg
    21181 gcgaatagag gccgctgatg tgatatccaa cgatccccgc cgcccgcgcc cgctccagca
    21241 tctccggctc ggcggtgggc agccatgtcg cgccattcgc ctcgtccatc atctcggtct
    21301 tgtggcgctc ggcgatgggc tgatcgcagt gttcgcagac ataacgcgtg gtttccggcc
    21361 ggcccggctg ccagcgcagg cgttcgaact tcagccattg caggccgccg caatgcggac
    21421 agggaacatg gtatcgctgc tgatccgaca gctcgtattc ccgctcgatc cgcgagaggc
    21481 ccttcacggt cggggtcgag gccagaaaca gcttgctccg atgcccgaag ctgatcgtgc
    21541 gcgcctcggc cagcgcgatg gggtcgccct cgccatcgag atcgcccgga taggcgtcga
    21601 cctcatccag aaacacccag cgcgccggca tcgagcgcag gcccacggcg ctgttcgcgc
    21661 cggtcaggat caactgccca ccgggaaacc gcttgccgag aatggtattg ccgctgtcct
    21721 tcgatcgcga cggcatcacc agcgcccgca gctccgggct ttcctcgatc agcgggtcga
    21781 tccgctgctg cgacaggcgt tttgccagat cgacggtcgg ctggaccgcc agaaacggcc
    21841 ccggcgcgcg gtggatgcag aagccgaccc agttgttgcc gccttcggtc gcgcccacct
    21901 gcgcggcctt ctggaatacc acccgtcgcg ccgggctggc cggcgacagc gcatccatga
    21961 tcgcccgcat gaagggcgtg cgggcggtgc gataggggcc ggcctcgctt gctgcgcgcg
    22021 aggacaggat ccggtgccga tccgcccatt ggctgaccgt cagcgccggg tccggcgcca
    22081 gaccagccag ccaggcattg cggatatcct cggcgccctc gaaatcagcc agcgccacgg
    22141 atcgtctccc ctcgcgcctg ccggatcgcg cagagaacgg ccccggcgcc ttccgcatcc
    22201 gcatcccgct gctcgcgggc cttcctcgcc ctgatccgca tcattgccct gtcgatcagc
    22261 aggccgaacg cctgccggcg ccgcgcctcg gcgcgccatt catcgtaagt caatcttcac
    22321 ctccgcaaga tcggccaggt gctggcgcaa ataagtgtcc agaacctgct ccatccgatg
    22381 ggcatcgacg cccagatcgg cggccatgtt ggcggccacg cgggccggcc agttctgcca
    22441 ggcgtcgcgt tcgcgccggg ccagatcgaa gaccatggtg gtggtacgcg cccggtcgac
    22501 cagctcgccc ttcatcctgg cgagcttgac cttggcggtc tgcgccttca gcacctcatt
    22561 ggccattcgc gcgcgcagga acgagacctc gccgcccgcg ccgggatcgg gatcggcgcc
    22621 ggcctcgcgc agggtctcgc ccaccgattc aatggcggcg cgcggcaccg gcctggtcgc
    22681 ggcgcttgcg cgggcggtgc cggccgccgt ggcggtcccc agcgcccgcg catgagcgcc
    22741 ccgctgcttg gccgggtcgg tctgcgcgtc ccattgccgg tcggccgtca ccggatcgat
    22801 gctgccatcc ggctcgagac tgatgcgccc cgaggagatt gccttgccca ccgccgtgtg
    22861 gctgacgccg cgatgcgccg catattgacg gcgcgacatg cccattccgc gtaacccttc
    22921 cggcttgtgc ccaagcatct gggcagatta cataaagcaa tgatattgct gcgattatgc
    22981 tacacttccg gcctgtggtg agcgattctg atggcacgaa aacgatgcag ttcagacgcc
    23041 ggagagcacc ccatgaccat ggccatcacc accacccgcg ccgagaaagc ccaccgcaac
    23101 agcggcgccg cgctcaccgc tttccttggc aagaagaccg agatcgacac catgctcgcc
    23161 cgcctcgccg cgctgagcga cgatcatttc aacgccagcc ccgacgcggt gaactggggc
    23221 catgtcggca cgctggagca ttatgccagc ctgctgcgcc agatcaccga cagcgccttc
    23281 ggcgaagggg agcatgcaga gtgaccccgc tttccgaaac ccagagcctg atcctcagcc
    23341 gtgccgccgc gcgccccggc aatctggcgc tgcccttgcc cgacagcctg cgcggcggtg
    23401 ccgccgccaa ggtggtggag gcgctgcttg ccaagggcct cgtcgaggag gtcgaggcca
    23461 atattcgccg cagcgagccg ctctggcgcg agaccggcga tggtcatggc accacgctgc
    23521 ttgccaccga ggccgggctt gccgccgtcg gcatcgagcc gctggtggca ggcgccatcg
    23581 ccggggcaag gcgcgggcgg atggagcggg aagcggccgc tgcggctgcg cccgaggccc
    23641 aaacgcccgc gaccacccgc gccggcacca aacaggcggc gttgatcgcg ctgctgcagc
    23701 gacccgaggg cgcgagtgtt gcagaggcgg cggccgccct ttcgtggcaa ccccacactg
    23761 tgcgcggcgc catttccggg gccctgaaaa agcggctcgg gctgaccatt gccgcagaga
    23821 gaatcgacgg acgcgggacc gtttaccgca tcgccacgga gggctgagcc atgatttcct
    23881 tcaattgcct gccggagcac gagaccttgg gcgaattcgc ccggcgcgaa tgcgttgaga
    23941 gcatcgacat ccggttctgc cgcaacgatg cggaagcggg cgcagatgag gcattcatcg
    24001 ccacctgcgc accggcggag gccgagttcg ccaccattta tggcatcacc gatctgggcg
    24061 aggcccgcgc catccatgat gtcgatctcg acgcagcagg ggccgatgaa ctggcagccg
    24121 cctgccgggc gctgttcgtg gcgattcttg ccgcgcggcg cgatccgcct gacgccgccc
    24181 agcgccatca ggcggaacag gacgccatca gtgccctgag ctggcccatg gactgacaca
    24241 ggccatcgtc tgtcatatgg tcgcaaaccg gatgcgggtc gggggaatgc gccgatcctc
    24301 atcgcactgc ctgttggcgg atcgcctcga acagccgccg cagggcgaag gagcggatca
    24361 gcgatacgcc ggtgaagatg gcgccgatgg cgagatgctg tgccggtgcg gcgtgaaacc
    24421 cgaacagcgg aaacaccagc gcctgcgctg cgaccgcgac ccagaagcca accgcgacat
    24481 tggcgatggc ctcgatcaac gacatcgcgc gcgactgttt catgcggcca gcgccttgcg
    24541 cgtcgcagtc tctgcctcga agctcgcgcc ggtctctgca tgggtcgccg tcccgccggt
    24601 catcagctgc cagcgccgaa cggcgacgtc gcaataggcc ggatccagct ccatcccgaa
    24661 acaggtccgg tcgaggttcg ttgccgcgat cagctgcgag cccgagccgg tgaagggttc
    24721 atagagcaga tcacctggat cgctccaggc ggcgatcatc tcctcggcca gactgaccgg
    24781 aaacaccgcc ggatgcgcgc cgccggcaat ggcgcccttg tggcgcatca cgcggatcac
    24841 gctgtcgggg atgcgatggc tctggatggc gttgccggca ccgtgcttgg cgctcaccgt
    24901 gccgtcggcc gagcgcagac cgccgccgcc caaggtttcg ccggcatgct tgctctcgac
    24961 cgtcttgttc ggccgccgtg gcacccgatt gaaatggaag acgaactcat gcgccggggc
    25021 atagcgcccg ttccagtcgc cgggcaggcc gggcccctga tcccagacat accagccgaa
    25081 gcggcgccag ccctgcgtcc gcatccattg ggtccaggcg tcccaatagg ggatccattc
    25141 gctgtcgcga tgcaccagcc cgagattgac cagcagctgc gcatcctcgc tcaccggcgc
    25201 cgacgcgaac acgccctgca tcagccggtc ccaatcgctg accttctcct tcgccgcgcc
    25261 gtaatcgcgc tgctggccat aaggcggcga ggtgaagagg agcgtggcgc gctgcccgtc
    25321 catcagccgc gcgaccgccg ccgcatccgt gctgtcgccg cacaacagcc ggtgatcgcc
    25381 aaggatccag atatcgccgg ggcgagtgac aggatcctct ggcaggtcag ggatgccgtc
    25441 ctcttcttct tccggaacgg cgccgaaacc cgatgcctcg gcgtctccga gcagatcggc
    25501 cagctcgtca tccgagaatc cgaccagatc gaggtcgaag tccagcccct gcagcgctgc
    25561 cagctcggat cgcagcagtt cctcatccca acccgcgttc tcggcgatgc ggttgtcggc
    25621 aatgaccagc gcccgccgct gaaccgcgct cagatgcgcc agccggatca ccggcacctc
    25681 agccagcccg aggcgctgcg ccgccatcaa ccgcccgtgg ccggcgatga tgaccccatc
    25741 cgcgccgatc aggatcggat tggtgaagcc gaactcggca atcgaggcgg cgatctgcgc
    25801 gatctgatcc ggcgaatggg tgcgggcatt gcgggcgtag ggggtcaggt tgtcgaccgc
    25861 gatcaactcg atctgcatca cagttcgaaa tccggctcga gggcgcccat cgccttcaaa
    25921 cggtcgatga tcggcttcat gtccgcggca accttcttcc agtccgtcgc agcgaactct
    25981 tgcgcccatt gtgacgcatc ccattcggga aacgtcaccc cgccgatctg ctctgccggc
    26041 atcatcatct tgtttcgcat cacgcgggtt catccatcgg ccagcaattc agatgcgaga
    26101 gttctgagtg catgtgcagc aaccaggggg accacgccat tgccacagag ccgaagccgg
    26161 tccacccggt gggccagccc atcagcgcct cgacgaattg cgggttcagc gttcggggcg
    26221 cgtctgaggt atcgctgcca gccatcggtg tcacaaggac ctggcggcca agcagcccgt
    26281 tcaccggcgt gttggcaagg cttgtcgccc catccttgtg gtcgcgcgcg gtgggcgtca
    26341 tccacagccg cagcatttcg gtccggttgc cgccgctcga gcggatcccg gagcaggcgc
    26401 gcggggtcgg ccagctcgtc cccctcgcgg atggcgagga tgaacagccg ctcgcgccga
    26461 tggggcgcac cgacttccgc cgccgtgaag aggcctgccg caagcctgta gcccaggccg
    26521 accagtccgc tggcgacttc ggggaagccg aggcggagat gatgggcgac gttttcgagg
    26581 aagacgaagg gaggctcaac ctcgccgatg atgcgggcga catgcggcca gaggtggcgc
    26641 gggtccttgg ggccccggcg cttgcccgcc acgctgaacg gctggcacgg ataccccgca
    26701 gtgacgatat ccaccgcgcc gcgccatggg cggccgtcga agctggcaat atcgtcccag
    26761 agaggcgctg gatccagggc cgcatcttcc atccgcgcca cgataatgga cgcggcgaag
    26821 gcgtcccgct cgacgtaacc cacagttcga tagccgggga cggcgagggt gattcccagc
    26881 tcgagaccgc ctgcgccgga gcacagcgac aggccgaaga ggtatgcgtc tgcggttccg
    26941 gcaggcaggc cggaggaaga tacaaccagg tcatgcatgg cctcacgcgg cggttctgcg
    27001 cttgcgcgcg ggttttggct gggggtcggg gtcgctggcc tgcgtggcgg gggtgccggg
    27061 actggcgctt gaccgctccc cggaaatttc ggtgaaggac cggccgtcgc cctctagcac
    27121 cgccgcgccg ccggtgaggt tctgccagcg ctccacggcg acatcggcat aggccgggtt
    27181 cagctcgatg ccgaggcagg tgcggccggt ggtctcggcg gcgatcagcg tggtgccgga
    27241 tcccatgaac ggctcataga tcgcctgtcc ggggctggaa ttgttcagga tggggcggcg
    27301 catgcattcg accggctttt gcgtaccgtg cacggtctcg gcatcctgat cgcgatgcga
    27361 gatgtgccag agcgtggtct gcttgcggtc gccggcccag tggcccttgc ccttggcgcg
    27421 aacggcatac cagcaaggct cgtgctgcca gtggtaatcg ccgcggctga ggatcagccg
    27481 atccttggcc cagatgatct gcgagcggat gttgaagccg ctggcgatca ggctgtcggc
    27541 gaccgtggtc gcgtgcaggg cgccatgcca gacataggcc acatcgcccg gaaacagcgc
    27601 ccatgcctcg cgccagtcgg cgcggtcgtc gttcagcacc ttgccggtgc gcttcgtggc
    27661 tgatgcgccg gcctggttgc gccagttcgg gtcatattcg accccatagg gcggatcggt
    27721 caccatcagc agcggcgtca ccccgcccag cacccgctcg acatccgtcg ccacggtgct
    27781 gtcgccgcaa agcagccggt ggggcccgag gatccacaga tcgccggggc gcgagaccgg
    27841 ctcggccggc ggctcgggga tgtcatcctc gctctcgatg gctccggccg tctccggtgc
    27901 ctcgatttcc gcgagcaatt cgccgagttc gtcatccgag aagccgacca gatcgatgtc
    27961 gaacccgtcc gcgcggatca gttcgatctg ctcgagcagg atctcggtgt cccagccagc
    28021 gttcaacgcg atcttgttgt ccgcgacaac cagcgcccgg cgctgcgctg cgttcaggtg
    28081 cgccagcacg atcaccggca cctcggaaag ccccagccgc tgtgcggcca tcagcctccc
    28141 gtggccggcg atgatcacgc tgtcctcgcc gatcaggagc gggttggtga agccgaattc
    28201 cgtgatcgag gccgcgatct gggcgatctg gtcttccgaa tgcgtgcggg cattgcgcgc
    28261 atagggcacc agctgcccgg ttggcatcat ctcgatctgc aaggtgcgaa ctccaaaaga
    28321 aaagacccgc tgcgacaggg caggcgggtc caaagtgacg gacaggcgaa tgtccgaggg
    28381 acggtgaagg ggccggcaac cctggcaacc caaagtggca accgacgggt ggaaacccag
    28441 aaaaatcctt tggcgctagc ggactagcgc gctcatgccc cccgcatagc gttaccgctg
    28501 cggaggaacc aaggccgggg ggaggcggcc gcagggcggc tttcgccccg atcatgggat
    28561 gaatatgacc cgtatcgcct gcttttgtcg cgccctaagt tcgacccttt cgcgccctca
    28621 cggcggcccc tttgcgccct cgccgccccg ctttgcgccc gcctcgtccc cgatggtttt
    28681 ggcgccgtgc gggcggcggc tggtttttcg ctgtttgttc agtcggttgg caatcgtcac
    28741 cagtgccgcc gtccagcgcc gccaggcggt cgaacgcacg cagcccaccg cgcggcaaat
    28801 ctgcttccag cgatggcctt cggcccgcat ccagacgatg cggcgattgt cgatcaccgc
    28861 ctgttcgctc tcgccgccga tcagcgccag ccattccagc gcctcctcca tgcgctggat
    28921 ctcgcggggg ttggggatca cccgcatgcg cgcctcctcg tagccatagg catgcctggc
    28981 ctcgtggacg taatccggcc aggagcggcc atagccgcgc gcgccggagc cgggcgggtt
    29041 tggcaggcgt ttcagggtca gcgcggcttc ctcgaaacgg tcctcgatct cgcggggggt
    29101 gatcatcgac gctccttccg ggctggaacg gggaaaccgc gcagggccag ccgctcggcg
    29161 ctggtcagcc cggcctccag cagggcccgc gcgacgctgt tgctgatggc gctggggggc
    29221 agatagcgat ccgcgttcac ccagtcggcg tagaagtgca gctgcgggtt ggcgctggtc
    29281 ttctctgcgc cttgcggcct cgccggctgg cgcaggcgct gccgatgggc cgcccgcacc
    29341 gcgtcggtga aatagcccca tgtccggatc gggctgatgc ggatggtggg cgtgcgggcg
    29401 cggatcaccg gcaggatgtc ggcctcgagg tcgatgccct cctgcagcca gcccgcgatc
    29461 acctcggcgg tgccggtgat cgcggcgcgc gatgccgggc agagaccggg gccggcgacg
    29521 cccaggcagc gggtctgcgg gtcgaagtta tccacagccg catcttcggc tgggggcgta
    29581 gtagtatctt tataaggatg gttcgggtga atctggttca cggggtcatg tgaacctggt
    29641 tcacgggtta cccgtacatc agattcacgg ggtgaacgtg gttcacgggt tgagggcagg
    29701 ttatccacag gctgtccccg cgttgaaggc aggttatcca caacctgcgg ggcgatggca
    29761 tattcgaccg tgaaaccgtg cttgcactcg cgctggccgg tctcgaggac cagcccgtcg
    29821 cggatcagtt cctgaatggc gatctgcacc gcgcgtcgcg acagttccag atcacgggcg
    29881 atatttgctt tcgaggtcca gatgccgctg ccatcatcgg cggccttgtc ggccatgtag
    29941 gtgagcaccg attttcgcgt ggccgagccc acgaggcggc gctgcaccga ggccgagatc
    30001 agattgctca tcgccggcct ccctcgagga tttcctcgat cgggcgggtc tcgaaggcgg
    30061 tgggcgcgat gaagcgcagc accgcctccc agtccacggc cgcaaccagc acccagatca
    30121 gcagcccggc gagaaacgcg aacatgccga gcgcgaacgc gaagatgatg gcccatgcga
    30181 tggggcgacg ccggtcatca tagccgccgc tcatcggccc gccctcccgc ggccggcggt
    30241 cttgcggctc tcctgctcca gcagccagtc gcgcacggcg ccgcgccgat agagcacctt
    30301 gcgcccgatg cggatgcagg gcgggccgat gcgccgggtc tcccagcgct tcagcgtgtc
    30361 ggcgctgatg ccgatgatgc cggccagttc cttgcgcggc atccagtcat ccagcagccc
    30421 ttcatgggcg attgcgccgg tctcggcggt gatcctggtg tgatcggtca tcatccggtc
    30481 ctttccccgt ggttgtgggg caagcgagag cacaggcgga ggaccggcgg cgcggcgcgg
    30541 accggcgccg gaagcgccgg aattgcgccg gtcccatgtt tcatggggtt tgcgggcatt
    30601 ccgtggggca ggggggaacg tcgtccgcac cggcatgccg gcctccaaga gacgggtcgg
    30661 tggtggtgcg cccaagcgcc taatcaaccc atgcgtgcgg acctgtcaga ggcatcgacc
    30721 tgaaaggcaa ccctttcaca aaagccaaca attcaggaaa tacacgatgg ctctgccaaa
    30781 ccgcgtgatc tacacgctgc ccgaagccgc tgcccgctgg agctgccata ttgccgatat
    30841 cgccgaatgg gccatatccg gtcagctgga gatcaccatc gcgatcccgc ccacgcgttt
    30901 tggggccgag atcctctcgg acctggttgt gattgcgccg ggcgatattc tggcgatgtt
    30961 tcgccgctgc ggcaccggcc cgcgcgaagg gatgatccgc cgcgtccgca tgccgggcgg
    31021 cagcgaatgg aagtacatcc cgctgcccga tgccgggctg cgggtcaccc gtgaggacct
    31081 gttgattcag gccggcacgc tggcgcgttt cgaggaggag catggggtgt ttcgccgggt
    31141 caactccaac ccgaccaaga gctatgattg ggaaggcttt tatggcgccc tgatcctgcg
    31201 cctcttccag cacggcctgc ccgagaaaca gggcgatctc gtgggtgaaa tgctggactg
    31261 gttcattgcc aacagcacgg atggcgatgc acccgacgaa agcacagtcc gcaagcgggt
    31321 cagcccgatc ctgcggatgc tgcacgcgga ggcgtgacat cctcggccga gggtgcggaa
    31381 tgcacgagcc tcggccgtat ccgcatcatg tcggccactg catcgacgcc ggcgcgcagg
    31441 ggcgaatcca tcagatgcgc atagcgcatg gtggtgcttg attgcgaatg gcccagcagt
    31501 ttgccgatca tctccagcga ggccccgccg ctgaccagca acgaggcgaa tgtgtggcgc
    31561 agatcgtgaa cccgcacgcc cggcaacccg gcctgatcct gaatgccctt ccagaagcgg
    31621 cgaatctcct gcaccggctg gtccttgccc tcgacatcgc cgggaaacag ccagttgcaa
    31681 ccgaccggca cggcggaaag ccgcgtgcgc accaatgccg ctgtctctgc cgagatcggc
    31741 acgcggtgaa tgcggcgctg cttggtattg gcggcgggct tcacccatgt gttgcgctcc
    31801 agatcgaaat gctcgaaccg agccgtcctg acctcgccca gccgcgcccc ggtcagcatg
    31861 cacatgcgga tgatgctggc gccgcgctga tcctcggccc cgcccagcgc ctcgctgagc
    31921 cgtgcgatct cctccatgtc aagaaaccgc tcgcgctcgg tctcgacgcg gcggcggaaa
    31981 ccgaccgccg gattgtccgg gcgcatccgc catgcgatgg cgaggttgaa gacccgccgc
    32041 agcatctcgc cggcgcggtt ggcgcgcacg ggcgtgggcc ttggcggctt caacggggtg
    32101 cgtcgcttgg ccttgggttt cttcttggcc gggcgcgaac gcccctcggc gatcaggttc
    32161 agcacccgtt cgacatccgc cggttcgatc tcggccacca gccggtgctt ccagtgcggc
    32221 atgatcagct tgtgcagcat cgaggcctga tcggcggagt tgcgcggcgc caggtgcgcg
    32281 gcatgttcgc gcaggtagcg ggccaccaga tcgggaaagc gcggcgcctc gcggatttct
    32341 tcgcgctccg agaggggatc cagcccgcca tcgacatcgc ggcgcagcgc cttggcgcgc
    32401 tcgcgcgcgg cggtaacatt ccattccggc cagcgcccga tggtcagccg ccgctgccgc
    32461 cccgccgcgc ggtaatcgaa catgaagctg cgcccgcccg atgggtagat gcagattgac
    32521 agccccagca catcgctgtc gaaaatctgc catgctttgg ggcgcggctc agccgcgcgg
    32581 accagttttt ccgtcagtct ttccctgttt cgcaatgccc tgcactccgt tttccgctcc
    32641 gacacaggcg tagaaacgcc ggcttatcaa cgagatgatt cgcaaaccgg aagacaggcg
    32701 cggaccggcg ccggaagggc acaacccgcg ccggtcgggt ggaagcgggg cattttcggg
    32761 acagatgatg ttgattgcac tgcaatcgcc gcctattcta tcacaggtgg aaaccggagc
    32821 aggcgca
//
