# Supplementary material for: Characterization of the virome of Paracoccus spp. (Alphaproteobacteria) by combined in silico and in vivo approaches
Source: Sci Rep. 2019 May 27;9:7899. doi: 10.1038/s41598-019-44460-4 (PMC6536676; doi:10.1038/s41598-019-44460-4)
Supplement: Supplementary file 2 — Supplementary Dataset 1 [file 41598_2019_44460_MOESM2_ESM.zip › vB_PsaS_PD26.gbk]

LOCUS       NZ_JRKQ01000008        49823 bp    DNA              UNK 01-JAN-1980
DEFINITION  Paracoccus sanguinis strain 5503 Contig_8, whole genome shotgun
            sequence.
ACCESSION   NZ_JRKQ01000008
VERSION     NZ_JRKQ01000008.1
KEYWORDS    .
SOURCE      .
  ORGANISM  .
            .
FEATURES             Location/Qualifiers
     gene            complement(435..2261)
                     /locus_tag="pd26_p01"
                     /locus_tag="IX56_RS02875"
     CDS             complement(435..2261)
                     /note="Plasmid recombination enzyme based on pfam01076,
                     Multidrug resistance efflux pump based on COG1566,
                     chromosome segregation protein SMC based on TIGR2168 and
                     PRK02224 (all e-5)"
                     /product="putative recombination enzyme"
                     /locus_tag="pd26_p01"
                     /locus_tag="IX56_RS02875"
                     /protein_id="WP_036707308.1"
     gene            complement(2963..4069)
                     /locus_tag="pd26_p02"
                     /locus_tag="IX56_RS02880"
     CDS             complement(2963..4069)
                     /note="ATP-dependent Lon protease, bacterial type based on
                     COG0466, ATPase family associated with various cellular
                     activities (AAA) based on pfam00004, 	 endopeptidase La
                     and DNA-binding ATP-dependent protease La based on
                     TIGR00763 and PRK10787"
                     /COG="COG0466"
                     /product="ATP-dependent Lon protease"
                     /locus_tag="pd26_p02"
                     /locus_tag="IX56_RS02880"
                     /protein_id="WP_052174791.1"
     gene            complement(4249..5763)
                     /locus_tag="pd26_p03"
                     /locus_tag="IX56_RS02885"
     CDS             complement(4249..5763)
                     /note="Integrase based on COG0582 (e-7), Uncharacterized
                     site-specific tyrosine recombinase based on cd01184"
                     /COG="COG0582"
                     /product="phage tyrosine integrase"
                     /locus_tag="pd26_p03"
                     /locus_tag="IX56_RS02885"
                     /protein_id="WP_036707309.1"
     gene            complement(5736..6044)
                     /locus_tag="pd26_p04"
                     /locus_tag="IX56_RS02890"
     CDS             complement(5736..6044)
                     /note="hypothetical protein"
                     /product="hypothetical protein"
                     /locus_tag="pd26_p04"
                     /locus_tag="IX56_RS02890"
                     /protein_id="WP_036707311.1"
     gene            complement(6052..6198)
                     /locus_tag="pd26_p05"
     CDS             complement(6052..6198)
                     /note="hypothetical protein"
                     /product="hypothetical protein"
                     /locus_tag="pd26_p05"
     gene            complement(6195..6371)
                     /locus_tag="pd26_p06"
     CDS             complement(6195..6371)
                     /note="hypothetical protein"
                     /product="hypothetical protein"
                     /locus_tag="pd26_p06"
     gene            complement(6565..7524)
                     /locus_tag="pd26_p07"
                     /locus_tag="IX56_RS02895"
     CDS             complement(6565..7524)
                     /note="Putative SOS response-associated peptidase YedK
                     based on COG2135 and pfam02586"
                     /COG="COG2135"
                     /product="putative SOS response-associated peptidase"
                     /locus_tag="pd26_p07"
                     /locus_tag="IX56_RS02895"
                     /protein_id="WP_036707397.1"
     gene            complement(7524..8324)
                     /locus_tag="pd26_p08"
                     /locus_tag="IX56_RS02900"
     CDS             complement(7524..8324)
                     /note="Site-specific DNA-adenine methylase based on
                     COG0338, D12 class N6 adenine-specific DNA
                     methyltransferase based on pfam02086, putative Type II
                     N4-cytosine or N6-adenine DNA methyltransferase of unknown
                     recognition sequence based on REBASE, DPPY and GFF motifs
                     present"
                     /product="N4-cytosine or N6-adenine DNA methyltransferase"
                     /COG="COG0338"
                     /locus_tag="pd26_p08"
                     /locus_tag="IX56_RS02900"
                     /protein_id="WP_036707315.1"
     gene            complement(8337..8504)
                     /locus_tag="pd26_p09"
     CDS             complement(8337..8504)
                     /note="hypothetical protein"
                     /product="hypothetical protein"
                     /locus_tag="pd26_p09"
     gene            complement(8506..9057)
                     /locus_tag="pd26_p10"
     CDS             complement(8506..9057)
                     /note="hypothetical protein"
                     /product="hypothetical protein"
                     /locus_tag="pd26_p10"
     gene            complement(9060..9200)
                     /locus_tag="pd26_p11"
     CDS             complement(9060..9200)
                     /note="hypothetical protein"
                     /product="hypothetical protein"
                     /locus_tag="pd26_p11"
     gene            complement(9246..9377)
                     /locus_tag="pd26_p12"
     CDS             complement(9246..9377)
                     /note="hypothetical protein"
                     /product="hypothetical protein"
                     /locus_tag="pd26_p12"
     gene            complement(9374..9835)
                     /locus_tag="pd26_p13"
     CDS             complement(9374..9835)
                     /note="hypothetical protein"
                     /product="hypothetical protein"
                     /locus_tag="pd26_p13"
     gene            complement(9832..10521)
                     /locus_tag="pd26_p14"
                     /locus_tag="IX56_RS02910"
     CDS             complement(9832..10521)
                     /note="Phage repressor protein C, contains Cro/C1-type HTH
                     and peptisase s24 domains based on COG2932 (e-13),
                     Peptidase S24 LexA-like proteins based on cd06529"
                     /COG="COG2932"
                     /product="phage repressor protein"
                     /locus_tag="pd26_p14"
                     /locus_tag="IX56_RS02910"
                     /protein_id="WP_036707318.1"
     gene            10630..10869
                     /locus_tag="pd26_p15"
                     /locus_tag="IX56_RS02915"
     CDS             10630..10869
                     /note="hypothetical protein, putative Cro-like protein"
                     /product="hypothetical protein"
                     /locus_tag="pd26_p15"
                     /locus_tag="IX56_RS02915"
                     /protein_id="WP_052174792.1"
     gene            10869..11069
                     /locus_tag="pd26_p16"
                     /locus_tag="IX56_RS02920"
     CDS             10869..11069
                     /note="hypothetical protein"
                     /product="hypothetical protein"
                     /locus_tag="pd26_p16"
                     /locus_tag="IX56_RS02920"
                     /protein_id="WP_036707319.1"
     gene            11066..11257
                     /locus_tag="pd26_p17"
                     /locus_tag="IX56_RS02925"
     CDS             11066..11257
                     /note="hypothetical protein"
                     /product="hypothetical protein"
                     /locus_tag="pd26_p17"
                     /locus_tag="IX56_RS02925"
                     /protein_id="WP_036707322.1"
     gene            11254..11793
                     /locus_tag="pd26_p18"
                     /locus_tag="IX56_RS02930"
     CDS             11254..11793
                     /note="hypothetical protein"
                     /product="hypothetical protein"
                     /locus_tag="pd26_p18"
                     /locus_tag="IX56_RS02930"
                     /protein_id="WP_036707324.1"
     gene            11790..12416
                     /locus_tag="pd26_p19"
                     /locus_tag="IX56_RS02935"
     CDS             11790..12416
                     /note="hypothetical protein"
                     /product="hypothetical protein"
                     /locus_tag="pd26_p19"
                     /locus_tag="IX56_RS02935"
                     /protein_id="WP_036707327.1"
     gene            12413..12700
                     /locus_tag="pd26_p20"
                     /locus_tag="IX56_RS02940"
     CDS             12413..12700
                     /note="hypothetical protein"
                     /product="hypothetical protein"
                     /locus_tag="pd26_p20"
                     /locus_tag="IX56_RS02940"
                     /protein_id="WP_036707331.1"
     gene            12728..13645
                     /locus_tag="pd26_p21"
                     /locus_tag="IX56_RS02945"
     CDS             12728..13645
                     /note="Chromosome segregation protein Spo0J, contains
                     ParB-like nuclease domain based on COG1475, ParB
                     N-terminal-like domain of bacterial and plasmid parABS
                     partitioning systems based on cd16409"
                     /COG="COG1475"
                     /product="chromosome partitioning protein ParB"
                     /locus_tag="pd26_p21"
                     /locus_tag="IX56_RS02945"
     gene            13642..15750
                     /locus_tag="pd26_p22"
                     /locus_tag="IX56_RS02950"
     CDS             13642..15750
                     /note="Bacteriophage Mu transposase based on pfam02914,
                     pfam09039, pfam02316, pfam09299"
                     /product="Mu-phage transposase"
                     /locus_tag="pd26_p22"
                     /locus_tag="IX56_RS02950"
                     /protein_id="WP_036707333.1"
     gene            15798..16553
                     /locus_tag="pd26_p23"
                     /locus_tag="IX56_RS02955"
     CDS             15798..16553
                     /note="Bacteriophage DNA transposition protein, AAA+
                     family ATPase based on COG2842, AAA domain based on
                     pfam13401"
                     /COG="COG2842"
                     /product="bacteriophage DNA transposition protein "
                     /locus_tag="pd26_p23"
                     /locus_tag="IX56_RS02955"
                     /protein_id="WP_052174793.1"
     gene            16550..17119
                     /locus_tag="pd26_p24"
                     /locus_tag="IX56_RS17720"
     CDS             16550..17119
                     /note="Crp-like helix-turn-helix domain based on
                     pfam13545, putative transcriptional regulator protein"
                     /product="hypothetical protein"
                     /locus_tag="pd26_p24"
                     /locus_tag="IX56_RS17720"
                     /protein_id="WP_052174794.1"
     gene            17116..17493
                     /locus_tag="pd26_p25"
                     /locus_tag="IX56_RS02965"
     CDS             17116..17493
                     /note="hypothetical protein, several BLAST hits to
                     transcriptional regulator proteins"
                     /product="hypothetical protein"
                     /locus_tag="pd26_p25"
                     /locus_tag="IX56_RS02965"
                     /protein_id="WP_036701202.1"
     gene            17490..17774
                     /locus_tag="pd26_p26"
                     /locus_tag="IX56_RS02970"
     CDS             17490..17774
                     /note="hypothetical protein"
                     /product="hypothetical protein"
                     /locus_tag="pd26_p26"
                     /locus_tag="IX56_RS02970"
                     /protein_id="WP_036701205.1"
     gene            17771..18319
                     /locus_tag="pd26_p27"
                     /locus_tag="IX56_RS02975"
     CDS             17771..18319
                     /note="Mu-like prophage host-nuclease inhibitor protein
                     Gam based on COG4396 and pfam07352"
                     /COG="COG4396"
                     /product="Mu-like prophage host-nuclease inhibitor protein
                     Gam"
                     /locus_tag="pd26_p27"
                     /locus_tag="IX56_RS02975"
                     /protein_id="WP_052171712.1"
     gene            18319..18504
                     /locus_tag="pd26_p28"
                     /locus_tag="IX56_RS02980"
     CDS             18319..18504
                     /note="hypothetical protein"
                     /product="hypothetical protein"
                     /locus_tag="pd26_p28"
                     /locus_tag="IX56_RS02980"
                     /protein_id="WP_036701209.1"
     gene            18504..18941
                     /locus_tag="pd26_p29"
                     /locus_tag="IX56_RS02985"
     CDS             18504..18941
                     /note="Mu-like prophage protein gp16 based on COG4382
                     (e-3) and many BLAST hits, Protein of unknown function
                     (DUF1018) based on pfam06252"
                     /product="Mu-like regulatory protein GemA"
                     /locus_tag="pd26_p29"
                     /locus_tag="IX56_RS02985"
                     /protein_id="WP_036701212.1"
     gene            18941..19342
                     /locus_tag="pd26_p30"
                     /locus_tag="IX56_RS02990"
     CDS             18941..19342
                     /note="hypothetical protein"
                     /product="hypothetical protein"
                     /locus_tag="pd26_p30"
                     /locus_tag="IX56_RS02990"
                     /protein_id="WP_036701214.1"
     gene            19415..20266
                     /locus_tag="pd26_p31"
                     /locus_tag="IX56_RS02995"
     CDS             19415..20266
                     /note="N-acetyl-anhydromuramyl-L-alanine amidase AmpD
                     based on COG3023, pfam01510 and PRK11789"
                     /COG="COG3023"
                     /product="N-acetylmuramoyl-L-alanine amidase"
                     /protein_id="WP_036707337.1"
                     /locus_tag="pd26_p31"
                     /locus_tag="IX56_RS02995"
     gene            20276..20611
                     /locus_tag="pd26_p32"
                     /locus_tag="IX56_RS03000"
     CDS             20276..20611
                     /note="hypothetical protein"
                     /product="hypothetical protein"
                     /locus_tag="pd26_p32"
                     /locus_tag="IX56_RS03000"
                     /protein_id="WP_036707339.1"
     gene            20608..20952
                     /locus_tag="pd26_p33"
                     /locus_tag="IX56_RS03005"
     CDS             20608..20952
                     /note="Protein of unknown function (DUF2730) based on
                     pfam10805"
                     /product="hypothetical protein"
                     /locus_tag="pd26_p33"
                     /locus_tag="IX56_RS03005"
                     /protein_id="WP_036701220.1"
     gene            20949..21245
                     /locus_tag="pd26_p34"
                     /locus_tag="IX56_RS03010"
     CDS             20949..21245
                     /note="hypothetical protein"
                     /product="hypothetical protein"
                     /locus_tag="pd26_p34"
                     /locus_tag="IX56_RS03010"
                     /protein_id="WP_036707342.1"
     gene            21245..21784
                     /locus_tag="pd26_p35"
                     /locus_tag="IX56_RS03015"
     CDS             21245..21784
                     /note="Protein of unknown function (DUF3486) based on
                     pfam11985"
                     /product="hypothetical protein"
                     /locus_tag="pd26_p35"
                     /locus_tag="IX56_RS03015"
                     /protein_id="WP_036707344.1"
     gene            21784..21999
                     /locus_tag="pd26_p36"
                     /locus_tag="IX56_RS03020"
     CDS             21784..21999
                     /note="hypothetical protein"
                     /product="hypothetical protein"
                     /locus_tag="pd26_p36"
                     /locus_tag="IX56_RS03020"
                     /protein_id="WP_036707346.1"
     gene            21996..23402
                     /locus_tag="pd26_p37"
                     /locus_tag="IX56_RS03025"
     CDS             21996..23402
                     /note="Mu-like prophage FluMu protein gp28 based on
                     COG4373, Terminase-like family; This family represents a
                     group of terminase proteins based on pfam03237 and large
                     terminase protein based on PHA02533"
                     /product="Mu-like phage large terminase protein"
                     /locus_tag="pd26_p37"
                     /locus_tag="IX56_RS03025"
     gene            23402..25003
                     /locus_tag="pd26_p38"
                     /locus_tag="IX56_RS03030"
     CDS             23402..25003
                     /note="Mu-like prophage protein gp29 based on COG4383
                     (e-80),  Protein of unknown function (DUF935) based on
                     pfam06074 (e-168), envelope glycoprotein I based on
                     PHA03291 (e-3)"
                     /COG="COG4383"
                     /product="Mu-like prophage portal protein"
                     /locus_tag="pd26_p38"
                     /locus_tag="IX56_RS03030"
                     /protein_id="WP_036707347.1"
     gene            25000..26322
                     /locus_tag="pd26_p39"
                     /locus_tag="IX56_RS17725"
     CDS             25000..26322
                     /note="Uncharacterized conserved protein, contains phage
                     Mu gpF-like domain based on COG2369 (e-13), Phage Mu
                     protein F like protein based on pfam04233 (e-12) and phage
                     putative head morphogenesis protein, SPP1 gp7 family
                     (e-7)"
                     /COG="COG2369"
                     /product="putative Mu-like phage morphogenesis protein"
                     /locus_tag="pd26_p39"
                     /locus_tag="IX56_RS17725"
                     /protein_id="WP_052174795.1"
     gene            26471..27550
                     /locus_tag="pd26_p40"
                     /locus_tag="IX56_RS03040"
     CDS             26471..27550
                     /note="Mu-like prophage I protein based on COG4388 and
                     pfam10123"
                     /COG="COG4388"
                     /product="putative Mu-like phage protease"
                     /locus_tag="pd26_p40"
                     /locus_tag="IX56_RS03040"
                     /protein_id="WP_036707349.1"
     gene            27550..27939
                     /locus_tag="pd26_p41"
                     /locus_tag="IX56_RS03045"
     CDS             27550..27939
                     /note="hypothetical protein"
                     /product="hypothetical protein"
                     /locus_tag="pd26_p41"
                     /locus_tag="IX56_RS03045"
                     /protein_id="WP_052174798.1"
     gene            27951..28844
                     /locus_tag="pd26_p42"
                     /locus_tag="IX56_RS03050"
     CDS             27951..28844
                     /note="Mu-like prophage major head subunit gpT based on
                     COG4397 and pfam10124"
                     /COG="COG4397"
                     /product="Mu-like phage major head protein"
                     /locus_tag="pd26_p42"
                     /locus_tag="IX56_RS03050"
                     /protein_id="WP_036701237.1"
     gene            28841..29314
                     /locus_tag="pd26_p43"
                     /locus_tag="IX56_RS03055"
     CDS             28841..29314
                     /note="hypothetical protein"
                     /product="hypothetical protein"
                     /locus_tag="pd26_p43"
                     /locus_tag="IX56_RS03055"
                     /protein_id="WP_036707354.1"
     gene            29314..29742
                     /locus_tag="pd26_p44"
                     /locus_tag="IX56_RS03060"
     CDS             29314..29742
                     /note="Mu-like prophage protein gp36 based on COG4387 and
                     Protein of unknown function (DUF1320) based on pfam07030"
                     /COG="COG4387"
                     /product="hypothetical protein"
                     /locus_tag="pd26_p44"
                     /locus_tag="IX56_RS03060"
                     /protein_id="WP_052171714.1"
     gene            29742..30233
                     /locus_tag="pd26_p45"
                     /locus_tag="IX56_RS03065"
     CDS             29742..30233
                     /note="Mu-like prophage protein gpG based on COG5005 and
                     Phage virion morphogenesis family; Protein S of phage P2
                     is thought to be involved in tail completion and stable
                     head joining based on pfam05069"
                     /COG="COG5005"
                     /product="Mu-like phage protein gpG"
                     /locus_tag="pd26_p45"
                     /locus_tag="IX56_RS03065"
                     /protein_id="WP_052174796.1"
     gene            30223..30675
                     /locus_tag="pd26_p46"
                     /locus_tag="IX56_RS03070"
     CDS             30223..30675
                     /note="hypothetical protein"
                     /product="hypothetical protein"
                     /locus_tag="pd26_p46"
                     /locus_tag="IX56_RS03070"
                     /protein_id="WP_036707356.1"
     gene            30672..31601
                     /locus_tag="pd26_p47"
                     /locus_tag="IX56_RS03075"
     CDS             30672..31601
                     /note="hypothetical protein"
                     /product="hypothetical protein"
                     /locus_tag="pd26_p47"
                     /locus_tag="IX56_RS03075"
                     /protein_id="WP_036707358.1"
     gene            31601..31882
                     /locus_tag="pd26_p48"
                     /locus_tag="IX56_RS03080"
     CDS             31601..31882
                     /note="hypothetical protein"
                     /product="hypothetical protein"
                     /locus_tag="pd26_p48"
                     /locus_tag="IX56_RS03080"
                     /protein_id="WP_036707359.1"
     gene            31882..32241
                     /locus_tag="pd26_p49"
                     /locus_tag="IX56_RS03085"
     CDS             31882..32241
                     /note="Phage tail assembly chaperone based on pfam08748
                     (e-3)"
                     /product="hypothetical protein"
                     /locus_tag="pd26_p49"
                     /locus_tag="IX56_RS03085"
                     /protein_id="WP_036707361.1"
     gene            32304..32600
                     /locus_tag="pd26_p50"
                     /locus_tag="IX56_RS03090"
     CDS             32304..32600
                     /note="hypothetical protein"
                     /product="hypothetical protein"
                     /locus_tag="pd26_p50"
                     /locus_tag="IX56_RS03090"
                     /protein_id="WP_036707364.1"
     gene            32603..35836
                     /locus_tag="pd26_p51"
                     /locus_tag="IX56_RS03095"
     CDS             32603..35836
                     /note="Lambda phage tail tape-measure protein
                     (Tape_meas_lam_C) based on pfam09718 (e-10)"
                     /product="Mu-like phage tail tape-measure protein"
                     /locus_tag="pd26_p51"
                     /locus_tag="IX56_RS03095"
                     /protein_id="WP_036707365.1"
     gene            35833..36258
                     /locus_tag="pd26_p52"
                     /locus_tag="IX56_RS03100"
     CDS             35833..36258
                     /note="hypothetical protein"
                     /product="hypothetical protein"
                     /locus_tag="pd26_p52"
                     /locus_tag="IX56_RS03100"
                     /protein_id="WP_036707368.1"
     gene            36317..36841
                     /locus_tag="pd26_p53"
                     /locus_tag="IX56_RS03105"
     CDS             36317..36841
                     /note="hypothetical protein"
                     /product="hypothetical protein"
                     /locus_tag="pd26_p53"
                     /locus_tag="IX56_RS03105"
                     /protein_id="WP_036707369.1"
     gene            36838..37245
                     /locus_tag="pd26_p54"
                     /locus_tag="IX56_RS03110"
     CDS             36838..37245
                     /note="Cell wall-associated hydrolase, NlpC family based
                     on COG0791, NlpC/P60 family based on pfam00877"
                     /COG="COG0791"
                     /product="cell wall-associated hydrolase, NlpC family"
                     /locus_tag="pd26_p54"
                     /locus_tag="IX56_RS03110"
                     /protein_id="WP_052174799.1"
     gene            37242..40571
                     /locus_tag="pd26_p55"
                     /locus_tag="IX56_RS03115"
     CDS             37242..40571
                     /note="Phage-related protein, tail component based on
                     COG4733 (e-13)"
                     /COG="COG4733"
                     /product="Mu-like phage tail component"
                     /locus_tag="pd26_p55"
                     /locus_tag="IX56_RS03115"
                     /protein_id="WP_036707375.1"
     gene            40579..43845
                     /locus_tag="pd26_p56"
                     /locus_tag="IX56_RS03120"
     CDS             40579..43845
                     /note="putative phage tail protein"
                     /product="hypothetical protein"
                     /locus_tag="pd26_p56"
                     /locus_tag="IX56_RS03120"
                     /protein_id="WP_036707377.1"
     tRNA            complement(44176..44250)
                     /old_locus_tag="IX56_03235"
                     /product="tRNA-Gln"
                     /inference="COORDINATES: profile:tRNAscan-SE:1.23"
                     /anticodon=(pos:complement(49463..49465),aa:Gln,seq:ttg)
BASE COUNT     7115 a  15059 c  15486 g   6917 t
ORIGIN
        1 tcgtcctcgg atcaagataa aatagacgcg cgcatcaccg aaattttcct tgttttgtga
       61 ggttgcgccg ttctctggct gctttcctcc cgttcgtttc ttgccacgcc cgttttaccg
      121 cttgcttcac aagtgaccgc tttccagatt tcgtaacagc ggccatgccg caaccccact
      181 gtcggccttc cgcccgttac aacccttcgc ccgtctcgat gttggtcggc cgttcgccac
      241 cccgcggcaa ccagacggct gccaactgac accccgagga ggcttagcct gccccggctc
      301 gcaccagcag gatccgcctc ggccggaaac cggcggcgcg catctcctcg atccggtgcc
      361 ggtggtgaaa tgcgtcagcg ggtcgacata acggtggtta ggcgaaggag cgcttggaca
      421 caggcgaggc gcctttacat cgtcgcggac gggcccgtgt cggtttcgac tctgtgctcc
      481 tccaccatcg cctcgacccc ctccctgatc ccggtgaaga accgtgccat gacggggtct
      541 ctgatctcgc cggtcgcctt gtcgcggacg gcgtccatct gccggtcgag gagttcgagg
      601 ttggccacag ccgtttcccg gaagacctgc tgcaactcga tgccgcgcag ataccgatca
      661 cgggcgcctt cagcctcgag ccgggcgtcg gccgcggctt cctcgtcccg ccgcgcacgg
      721 cgcaacgcgc cgctgatcgc catgacgacc tttccgaggc gcgccgcaag cggccggagc
      781 gggcccggag ccgtgtcgaa cagacccggc gttgagccga ccggagcgcc ggcgttgtca
      841 acgcggaggg tgccggcctc agcctcggcg gcgatgcgct ccagcgtccg gaatgcgtgg
      901 ctgaactttg cctttgcggt ggtgatgatg gtccctgcct gctccttcgc cgcgacggtg
      961 atcctgtcgg cctcggcctg cgcggcctgc gtaatctctg ctgcggcctt gcgcgcggcc
     1021 tgctcggcgg cagcggtttt ctcccgtgcc agccgtgccg cctcggcgcg ggcgtctgcc
     1081 tcggccgccc tggcggcttc ggttgcggcg acggcctcgg ccttggcggc cttctgctcc
     1141 tgcaacgcca aggcctcggc ctgagcatcg cgcagcatgt tcgcccggac ggtccggagg
     1201 gtgacaagat cagcctcgtg cgatgccctg gccgcctcca tgcgggagac ggcctcggcc
     1261 agcgcggcct gactggtctg cagttcggcg tttcggcccg caaggcgctt ggcataggtc
     1321 ttgatccgct tggcgacctt ggccttgcgg gctgcatccg cgccggcctt gtccaggtcc
     1381 gcctgggcct tggcgaggta tccgtccatc tcggccacac gcgccgtcgc gtcatcgagc
     1441 gcggatcggg cggcgctgac ctgcggctcg agcgtcgcga gcttgtccct tgcgatggcg
     1501 acgcgggcct cgagggccgc tgcgtcgcct tcgaggcgct gcacaatgtc gcggcccgcc
     1561 gccacctctg ccgcggcctc ggccaggtca tggggcaggt catggtgcaa ctgcttcacg
     1621 ctccggtgga ggacctcgcg aaactcggcg cccttggcca ggcgctcgcc ataacggcgg
     1681 ccacgctcga tgccggggca gtgccggctc atgatctcgg cggtcaggtc ctgaagctcc
     1741 gagaagatgc cgggccgcgt gctctgcgaa aggggatggc cgtcatgagt atagccgacc
     1801 agctcgaaat gggcgtggat cgtggtctcg tcgagatgca cggtcaggcc ggacaccgag
     1861 gtgttcagtc gatccgccgt agcctgcacg aggtcgcgaa acgcggcaac ctgctggtcg
     1921 ggcgaaaggc ggttgaacat caccgccgcc tcggacccga aggtaatgat gccggtcatg
     1981 gcgatcgaga cggtgcggga catggcccgt tcggtctcgc gttgtgagcg ccgctccttg
     2041 cagatatccc gcacctcgca gacgcggggg taggggatca gcacccggtt caggtcgagc
     2101 ctctcaggat cgacataccc gggcagcttg cccttccgca gatcatggcc gcgctggtaa
     2161 tacagccgcg aggcattgcg ggtctcgagg cggatggagg cggcgcgggg gtttgacctg
     2221 cggggatcgt tcgccggcac gaagctgtgg gtcatcagca tgggattgcc tcttcggtgg
     2281 aacctactag catcaggccc cgatcccgct gcgcgcgacc gggttctgat gctctccggc
     2341 gaagagggga tccgggcctg gcggcccttc tcccctcttt cgaaacaccc cagaagcggc
     2401 ggcccgatgg ccgccgacat gaggccgccg gatcggcgga caggggagag gtctggcatc
     2461 tggagcgggc ctgcgcgtga tccctgccgg ccgggcgggc cgggcagtcc gccagggcgg
     2521 cggcagggga tcgcgggatg cgggaactgt tcatcctcga ttcgatagcg gcgcggactg
     2581 aaagtccaaa gcgcgatcgc caaaaaaatt ggtcgggtct tgggggaggg gctatcccgt
     2641 gctcaggtgg tccccggccc ttcgcccgac gacggctcca accgtgcggc cttccggtgc
     2701 ggccggggcc gatcgacaca gtttcccgtg ccgccttctc ctcccttcac cgtgtcgccc
     2761 tctcgtcctt ccaccctgcc gcctgatccg tccttgcctt ctctccgcgc tccctccgtc
     2821 cctgttcctt tccttcattc atccccctcc accccggccg gcgtgagccg accggggcac
     2881 gaggatcctg cgtcaccggc cgccgcccgg ggtcggcgac gcaggatcct caaactctgc
     2941 cgcaaggatc ccgacgtctc cttcagttca cccttgcccg cgcggtgatc tcctcggccc
     3001 ggtccaccag gcgtcgcacc gcgcgcaggc tgcgcggcgg atgctgcctg aggtgatcgc
     3061 tcagcagccg gaacaccgga tctccggcgt ctccttcggc ccaaagccgc ccgtctccca
     3121 tccgctgcag cgtccccgcg tattccgccc gcgttggcgt gcgacagtcc accacctggc
     3181 agcgatcgag caggggctgc ggcaagtggc catgcgtgtt ggtggtcatc acccacgtca
     3241 cccggctcat gtcgaagccc acgcgcagat aggggtccgt ccagttctgc gcggtcacgg
     3301 gctcgatcag cgacatcagc gccgggatca ggccagccat ggtcccgccg ccggcggtgg
     3361 tcatcgtctc gcgggcgagc ccgatctcgt cgatgataat aacggggttg gcgatccgct
     3421 cggtgaggat cgtctgagtc agcacgccca tgccggcgct gccccagccg cgctcgaccc
     3481 cgaccagcga gaaggcgccc gactgcgccg cgccgaggtc gatctggatc accggcaccc
     3541 cgagcagttc ggccaggtgc cgcgcccagg ccgacttgcc gatgccgggc gggccggaga
     3601 ggatcatcgg cggcgctccg gccagacccg tcccctgcag cgtgcgccgg cgcagctcct
     3661 tcatgacccg gcaggaggcg gcgtccatcc acggggcgcg ctcatgcagg ccggcggcga
     3721 tctcgtcggc ttcgtgcgca gacacgaagg cggcgcggcc ctcacgggcg agcgcggtca
     3781 attgcgggcc gaggcccttt ttgctcggca gcgcctccag ccgtgcatcg cggcgttcga
     3841 tgaagttccg ggcgcgggct tggacgcgcc gcgtctgggt gatggacacc ggggagggcc
     3901 gatcggccgg ctcgagccag gcttcgatcg cgggatccgg ctccggcgcg gggcgcctgg
     3961 cgcgcagctt ctcgcagaag tccgtcagcc gctcggtgac ggcgcggagg tcggccgagg
     4021 tcgtcggcca attgcccgtc agaatacggg caggatgcag ggttggcatg agagatcgcc
     4081 ttcggctcgt tccacagatc acgcggcagt caccgccgga cccggcacag cccaagctgc
     4141 gcgaggatca ggcggcgcag gtcgcgcgta tgcgaagcga tctcgtcatg cgttcatcat
     4201 accggagaac cattcccgtc tcaaggatat ctccgtgacg tctccgcctc acatcacccg
     4261 aggaagtctc tcgatcgccc ggagcatgat ctccggcgtc gcccggctac catacacccg
     4321 atcctcgacg tcggtcgcgg cgtggccgag gatgtcgcgg cgcacccatt ccggcacgtc
     4381 agggtcgcgg cgcagatggt cggtcatggt gtgccggaag gaatgaaact tctttccctc
     4441 cacatcagcg ccaagctgcg cggtgagaag cttctgccag cgatactgca gcgagtcccc
     4501 gaggttgccg cggatggact tgcgggtcag gtccgggaac agccgctcgc cgggcggtcc
     4561 ggccgcgaac tccggcagcc cgagctcgac cagatggggg tgcagcggca gggtgcgctt
     4621 cgaggtcgcg ttcttgatcc gccgctcggc gtttgcggcg atctcgacca cccaaatccc
     4681 ctcatgctgc cggatcgagc cgcggaggag tcctgcaagc tcctcgcggc gcgcaccggt
     4741 gtaggccgcg agcagcggca gcctgtagag tccatctcgg atgagttcgg tccccggctc
     4801 cagtcgcctc gttgctgagc gcgacccggt ccagaccggc gagcgaaaga gacgctgcag
     4861 gtcggcctgg ctgaacggca ggacggcatc gcgggcatcg cgcgtgtcga cctcgcgcag
     4921 gttcgtgagg tcaagccgat cgctgacctc gatcccttgc agccgcgcgt gtttgaggat
     4981 ctggccgaga aagccgaggt tgcggttcac ggtcgccggc gacaggccct gcggctttcc
     5041 ggcccggcgg gcggccgtga tgatctggcc gagggtcatg ctgcgttcag acgcgctttt
     5101 gcgatagagc ggcggcaact gcgccatgac ctcgacgaag cgggcgaggt gcgcctgcgt
     5161 aacctcgcgc acgtcgggga tgccggtggc ctcgatgaag agccgggcgg tcgcctcgat
     5221 ctggtgggcg gtgcggtcgg tcacgcggcc acgcgtctgt ttgcccccgg ccatgctgcg
     5281 cgccaaggcg acgaggtcgg ggtcgtaggc gggcgggtct tggaggacag gtcccttcag
     5341 gatcgtgcgg tccgttgggt cgtgttcggc agggaccgga tcgagagaga tacctttccg
     5401 cgaaaaggat ccttgaacgg atgcggccgg atcttggtcc tggtccaaac ccgacccatg
     5461 gctgaggcca cgagccgagg tcccgacctg agcaaccgca gagaaaacgt cttcgatggc
     5521 ctcggcagcc aggtcggact cctgggttgc gagcttgtcg gtcgccatca gcgccgcgct
     5581 ccgcccccgc atccgcaagc gtcgcgcctc ccgcagcatc agctcactcg gcggctcgcc
     5641 cagaagctcg gtcagccgcc gcgtcaactt cgcggtgacg gccggcgctt cctcgacctt
     5701 gcgctgaaga tcgaggcagc ggccaacatg gtcgatcagc ggtgggtcgt agccctcgac
     5761 caccaattgc cgccgcgccg cgtcggtgag ttgggaccca tgccaccatc ggccaacagc
     5821 cgtagcgcca gcccgtgggc gatgtcctcg cggcgctcgg tggcttcgtc atccgtcggc
     5881 cgcccgaccc gtgcagcccg atacgtagcg gcccgctcaa gctcgtcgcg caccaccccg
     5941 tccagcaggg cctttgcctc ggcgcgggta agccgtcgtt ccatcatgtc ttcgaatacc
     6001 gcgtccgatc gcagcgtgac aatggtggcg atccgccggg ccacgcgcgg atcagaggtg
     6061 cacaggctga cctgcagcga cccggccccg gcggccgtcg ggacacggcg gcgccagaca
     6121 tgggtcgcct gccggcgggt gacgtgtgtt aggtgacacc tgatcttgca gagacctgcg
     6181 aagagccgcg gagatcagcg aagagctgcg aagggccagg aaaagcgggc ccgagagggg
     6241 ctgatgggag cctcaagcgg accatcggta gagtttgcag acgcgcgcga tctgggctgg
     6301 tttcgcgctc tgaacaagca cggtcgaggc agcggcggaa acgcgcgaga accgcgtgaa
     6361 acccccttca atgctggttc aattggagtt gcagacggtg tcaggcgctc cggaattgac
     6421 gctccagggc catcctaagt gggacgttgc ccgcccacta agggatcgag cgtcccactt
     6481 agcgatttat ccagcaatta cagcgggctg acccgcctaa gtgtgcggca ggcgcttgga
     6541 ctaagtggga cgtgatttcc aggctcatac agggctttcg acaagcgata gcgccccgtc
     6601 aggcagcggc ctctgaaggt ggactgcaag ttcaaatggc tgcgtcatcc acgcctccca
     6661 ctcctctggg gcggtgagga tgacaggcat tgccttgggg tgaacggcgg caacttcggc
     6721 atttggcggg caggtcagga aggcgaacag gtcgtctgtg gtctcgccgt ccttcacctt
     6781 gcggaccgac gtccagccgc gcacctggat gccggcaaag aatagcggtg cgccttcggc
     6841 cgaggtgaac cactggttgc cgcggcccgc tccaagcggc tcggcgaacg cggtcaaagg
     6901 caccaggcag cggtgtgacg ggcccagcca ccgccgccag tgcgggctgg cggtgtttcg
     6961 gacattggtc acgccaggat cgcgcgccgt cttgagaacg gacgggggcg acggcatacc
     7021 ccaacgcgcc ctggcgagtt cgaacccatc ggcgccgtgg cgaatgaccg gtgcgagctg
     7081 gtcaggatag aaccggccgg gctcaaggtt gccggctgcg ttctcgaggc gcaggccagc
     7141 gaagagctgc cggatcgcat ccaccgcccg ggtgttggaa tacaggttgc acacggcgcc
     7201 atcctcctca gagccacgac caaacggcag ggcgggcgag ttgtaccccg gcgcagcggt
     7261 gccgtcggcc aactgcagcc ctgggaacgc tgccatgaac gcctcggcgt cgtcgagcgt
     7321 ccggaaatag agcgcggcgc agtcaacgcc cgcgacgctg cccccaccgt gccacgcgta
     7381 attcgacgga ccaacgctgc ggtcaagcca ggcgtgcgcc tcgatggaca tgctgccgag
     7441 gcctcgaggc ccgatggcca ctcgcagccg gacagggaac gctccctcat cgatcttggc
     7501 ctgtgcagtg ctgcgacgaa ccatcagcgg aaattgctga tcagcagctc gggacgcgac
     7561 cctgcgggat cattgcggac actgctgatc gtgtaggtcg tgcggacctc ttcgagggcg
     7621 aaggccccga agagctcgcg gacctcaggc acgtcgttga gcgagagcag aaaccgacca
     7681 cggatacctg caagaacggc tgcgagccgc tggaaatcgt cgcggcagaa cagctgtcgc
     7741 ccgtagtctg cctcgcagcc ccagtagggc gggtcgaggt agaaaagggt gccggggctg
     7801 tcgtagcgtg ggatgaacgc tgaccagtcg aggcactcga tcaccacgcc ggccaggcgg
     7861 ctgtgcagat cttcgagcat cggctcaagg gtggtgaggt taaagcggcc aggcctttcg
     7921 cgggtgaccc caaaattccg gccgctgacc tttccgccga aggcggtccg ctgaaggtac
     7981 aggaacctcc cagcccgctc gaggtcggtg agggtgtctg ggtccaccgc caccaggcgc
     8041 tcgaactcgg ctcgggtggt aagctggaag cgcagggttt cgagaaactg cggatagtgg
     8101 cgctggagga tgcggaagag gttggcgatg tctctcgcac ggtcgttgat cacctcggcc
     8161 cgcggccgcg agcagcggcg caggaagatg ccccccatgc caacgaacgg ctcggcgtag
     8221 gtgatgcagg gggaggcgtc gaggatcgcg cagatttgcc gcgcgaggtt tcgctttccg
     8281 cccagccaag gggcgacggg cgaggtcgga tggatggggg tcatctgcgg ctccggctat
     8341 aacgagaaca tagcaggaac attgttacgt ggaaatagcc acaggaaccg gttcaccggt
     8401 cgcgatagct tcttccctgc gataggctgg cagggctcaa ccgaggatgc ggtcatggac
     8461 gccgtcaacg tacttctgca gctgccattc gaggtcatcg ccagcctagc gatgggctat
     8521 atcggttatc ggctggcttt tgctggtcgt tcgaaggggc accaggcgtt cgacaccgtt
     8581 tgcctcgtcc tggtcttcgc ggcgattggc aaggcgagca cagcttattc cgctggcaca
     8641 ccaagcgcga gaatattgca gggctgtgcc atggttgtcg tcagcgcttt gctgtggcgc
     8701 ctctgggtgc gatcgctggt tcgcaagggt ctgggaaggc tgggcatctc cgaaagcgat
     8761 acgctgccaa ccctgtggca gagcatcaat gcctccccgg cggcggagca agtcgtgagg
     8821 atcgtcgtgc gcctgacgga cggtagcgcc gtgatctccg aaggaatgca tcgttttcgt
     8881 ggcagtcctt tcaaggcatg gactgctggc gaggacggag cgatcgccat tcatgtgaca
     8941 ggcgtgcgat cgtcgctcgc ggcggattgg gaggatgtac cgttggcaaa gaacggccaa
     9001 tttgacctga cctatatccc tgccagtcgc atcgccgatg tggaaatcac gctgcagccc
     9061 tagcgtctgc tggggcggtc cttgctttcg ttggtgtttt tgggaggcgt gtcgtgctca
     9121 taggagccct tttccaccct ctcgggctct ttgaccccga tctgccgctc ggtcgcaggt
     9181 ctctgtttgt tttcgctcat gctctcactc cgtatgggtc cggctgcccg cgatatggct
     9241 tcgacttatt ccgacccctc cctcgacggt ttagggtcga ggccctcagg cttgacagcg
     9301 tcgctaagct ttttcaggcg gtcgccggtc aggacttcga ccgggaatag cttgttttcg
     9361 gacagcaact gcatcatggc gcgatctcgc cgcgatccat ttggtactgc gtgaaaaagg
     9421 cccaccagca gctgcagtgc agggcatcgc agtcgtcaag cgggaggctc accgcgttct
     9481 tagaccgaat tacttttcct gcccgtgatc gagcggcttc acacttttca taggggccct
     9541 cgactatccg cagcatagca taggggaagg ccggggcgac gcgcagcaag ctattaaggt
     9601 ctctttcgct ggcgatgtga tgacccgcta cacggaggat ggtctctgcc aaggatccgt
     9661 cgcgccgtcc gatcgctcct gcgaagcggg cggcaagttc cggcagcagc tcgcggaccg
     9721 gataggcagg gtgtcctgcc cattgagctg cccatttcag cactgcgagg cgctgctcgg
     9781 agctaagttc gatatcctgc ttgaagtctt caagccttgg tggaggcagc ctcattcgtc
     9841 cctcaccgtg tgcccccacc agaccacccg accgatgatc tcggcgcgct tgaggcggtc
     9901 gccggtcagg acttcgaccg gaaattcgtt gttgtcggac agcagctgca tctggccggt
     9961 ctcgggtcgc tcgacgcgct tgatgcgggg gccgtcggct gtgttcacgg cgaagatagg
    10021 ggggcggcgg cggtcttcgg ggccgcgtct gcgcaccgcg acctcgcgcg agccggtgtc
    10081 gatcagcacc atgtcgtcgt cgtgcagggt gggtgccatg ctgtcgccgc ggacccgggc
    10141 gatccgtgcc ttgtcggccg cgatgcccat gcggtcgagc cagtcgcgac ggaacgcgag
    10201 gtggccgatt accgcctcgg tgtcgttctg cgccgcgtag cccgccgcta ggaacgcgtc
    10261 gtggataggg atgctggcat attcatcgtc cgcacgaatt tgcttcggcg gaattacagg
    10321 ttgacgctcc ccgatgtaga gctcttcccc aagcgcgccg aggatcaacc tcgccttgtc
    10381 aatcgtcggc tgcgaccgct ttgcgtcgtc tcgaacgaac gcgcgtagga acccctgctt
    10441 ccagcccatc ttggcctcga agctgttcac gttctctccg cgctcatcca gcttctggag
    10501 caccagttcc gcgaaatcca tgaaggccaa ccctgcgagc agttgggata ctgcccaata
    10561 aactttgcgc ttgcaattgg gcaattgcca aattagatag ttgggcatac gccaaacaag
    10621 ggcgagccta tgaccaacga gcagatcaag aacatcttcg ccgtctactg cgcccacacc
    10681 gggcgccggc cctcgacggt tggaaactat gcggtaaacg acgggaaatt cttcgaccgg
    10741 atcgaggaag gccgcacgtg cacaatctcg acggcgcaga agctgcttgg gtggctgtct
    10801 gacaactggc ccgccgatct cgaatggccg cgcggtgtgc cgcgcccccg gaaacgggag
    10861 gccgcgtgat gggcatcgtc gaggacgtcg ccgatctgcg aaccgccgtc ggcgttgccg
    10921 gcctgagcga acgtcacctg cggctgttgt cgagggtcga tgcgctggtg agccggtttg
    10981 atgagcggga cgactacgcc ggtctgaacg ccgacgagat cagcgtcagg gacgagctgc
    11041 gggccatggc agtggaggcg cgctcatgac ccccgccgag cgagatcgcc ggctgctctc
    11101 cgtagcggtc catctcgacg agatggccgc cgccttcatg cgcctcgacc gagaggtccg
    11161 cgagctgctg cgggccgagt tccacgaacc cgacgccgct gagatcgctc tcgagggcga
    11221 ccaggcgtgc gtctccacca atcggaggac atcatgaccc gctttcgtcg tctcgccgtc
    11281 gtgctctgcg ttgcgtccgc cccggtgacc gctgtcgctg gcggctatgt ggcaccgccg
    11341 gtccagcttt tccccgtctc ggcaccggta gccgcggccc cggcggtcac cagcttgtgc
    11401 agcgagcccg tcgtctgcgc ggcggtcgcg ctggcggtga tggcgctgct gatcgacggc
    11461 gatgagaaag cgatgagcca cgtcgctccg ccggtcgtgg ttccacctct gcccggccca
    11521 gggattgacc ctgccccgca gccgatgccg gtgcccctgc ccgcctcagg catccttctg
    11581 gcagcggcgt ttgcggcgac gctcctgctg caggtttccc ggtcgcagcg cagccacggc
    11641 cgcggcttcc aagtcccggg ttcgggatgg gtgggccacg accccgccat gccgcccggc
    11701 ggctacgacc gcggcaccgc gcttctggat aagtcctctt gtccgcggcg gcaccggttc
    11761 cttcaaccca ccctcaacga ggttcgagca tgagccgcaa gccactcgag accgctgccg
    11821 atcgcgacgc gggaaatgcc gtccagccca gccaggctct gaccggaccg cggcggatcg
    11881 actgcgacga cgccccggtc tcgtccatcg agaccatggc cgaggtgaga gcgcgcctgg
    11941 cgcggcgcat tgaccctgcc tacgcggcgc gggcggcctt cgaggcgctg tccgagcggc
    12001 agcgtgtcga gctgatcggc gaactgctca gctcgttccg cggagcgcgg gccaaggatc
    12061 acctcgcgcg gacccggaac ctcatcacgt gccagctcca ccggctgatc acgtccgaat
    12121 acgatgccga ggtcgcggcg cggcccggcc tcatggcagc cgaaatcgcg cggcccgagg
    12181 ggccggcacc ggcatccagc ccatccctcg cccggcgctc ctccgccgag gacagggccg
    12241 acctcggggc ggcggtagct gccactcccc gccccgaggc gcgggtttca cccggacggc
    12301 gcatggtgcg cgcggcgcgg gcgctcgacg acagctggat cggcgacgca ctgggcgccg
    12361 tctgcctctt cgcgggcggc tacctgctgt tcgtggtcgc gggggtgctg tcgtgagcgg
    12421 gttttcggtc cggcgcgagg acggcaccta caaggtgctc gacccctcgg gatgcgtcgc
    12481 ggcgcggtac gcacaccgcg atcgcgcaga ggccaaggcc gatgcgctga cccgtgcccc
    12541 gcatgatcgc gtcaaggaac gcccctgcat gtgctgccgc cgggttttcc gcagcgaagg
    12601 catccacaac cgcctgtgca cagagtgccg ccgccagacg gccgaccatg atgcctgggg
    12661 gccttctccc ggcaaagccc gcttcgggcg gcgcagctga cattcaacga gaccacgcga
    12721 gacgatcatg cccgagccga ccctgatcca gagcaagacc acccttccgg ttgcggagat
    12781 ccgcgccgat cgtcgcctgc gccccgtcag cgaggccggg gtcgaggcga tcctggcctc
    12841 ggtgggcgag ctgggccaga tcgtgacgcc gctgacggtg cggcagcggc aggtgcaggg
    12901 cagcgggctc gtctacgagc ttctggatgg cgcgcaccgg ctcgaggcgg cgcgacggct
    12961 cggtcacggc gaagttccgg tccgggtgtt cgaatgcacc ggcgaccagg cggcgctgat
    13021 ggagatcgac ggcaacctgg cgggcgcgga gctgaatgcg ctcgacacgg cggtgttcct
    13081 ggcgacgcgg aaggcggtct acgagcggct gcacccggag acccggcagg gcggatcgcg
    13141 aggaaaccag cacacgggcg gttggcaaac ggacatgatg tccttttgcc agaccactgc
    13201 cgagaagttc ggcctgtccg agcgccatgt ccggcggatg accgcggcgg gcgcccggct
    13261 cggccccgac gaggtgcagc agttgcggct ggcgccgcgt ccggtcacgc tggccgatct
    13321 gcaggcgatc agcgccatcg gcgaggcggt ggaacgctac gaggtggtgc gtcagctggc
    13381 gaccggcgag gccaaaagcg cggccgcggc ccgcaaggca tggttccacc gcgagaaccc
    13441 gccggctccc gtgtcccccg aggatgccga gttcgcggcg ctgcatgacc ggtgggcacg
    13501 aaccagcaag gctgcccgcc gtcgcttcgt cgcagcgaac ttcgacgaac tggctgtcct
    13561 ggtcgccgag gaaagcgtga ggcacggcga caaggcgttc ttcctgaacc gtgcgctgcc
    13621 gtttgacggg ggtgccggag aatgagccgc agcggacccc cgcaggagtg gtggacggcg
    13681 gcagagttgg cggcgtccgg cctgcccgac ctgccgacca ccaaacgccg ggtcaacgac
    13741 atggcgctgc ggctgggctg ggccaatgcg cccggcaagt ccagaaagcg ggccgcgcga
    13801 ggcggcggcc tggagtacca ctggtcggtg ctgcccgcgc gggcgcgggt gcgtttggcc
    13861 atcactggcg ccgaagaggt cgtgaaacct gtccgcgcgc gggacgaagt atgggcggag
    13921 ttcgagcagc tgggcgaaca ggccgccgcg cgggcgcggc agcggcttga ggtggttcag
    13981 gtcgtcgagg cgctggtccg cagcggaagt cgtcgggatg cagccgtgcg cgacatcgcc
    14041 aagcgccacg acgtatctgc gcgatcgatc tggaactggc tggacatggt gcggggcatc
    14101 ccgcccgagg actggctggc ctatctggct ccgcgtcacc gccgcggtcc gaccggcggg
    14161 acggtgatcg tcgatcccga tttcggtgac cgcctgaaat ccgactatct gcgcctcgcg
    14221 cagccgagct tcacctcgtg ctacgagcgg acccggcgct gggccgcgaa ggagggcgtg
    14281 ccggtgccgg cgctccacac ggcgcgacgc tggtaccagc ggaccacctc gacggcgatg
    14341 gaggttctgg cgcgcaaggg cgttgacgcg ctcaagcggc tctatcctgc ccagatccgg
    14401 gatcgctcgg ggctccacgc cctcgaggcg atctgcggcg actatcaccg cttcgacgtg
    14461 ttcgtgcgca tgcagacgcc tgacggcgag caggtggtcc gtccgcagat ggtcgccttc
    14521 caggatctgt tctcgggcaa gatcctcgcc tggcggctca gccacagcgc caacagccag
    14581 accgtgcagc tctgcctggg cgacctgatc gagcactggg gcatcccgaa acatgcgctg
    14641 ctcgacaacg ggcgcgagtt cgcggccaag accatcaccg gcggcacccc gacccggttc
    14701 cggttcaagg tgaccgaaga ggacatcccc gggctgctca ccacgctcgg ctgcgaggtc
    14761 cattgggcca ccccgtacag cggccagtca aagcccattg aacgggcgtt ccgcgacctc
    14821 tgcgaccggg tcgccaagca ccccgcctgt gagggcgcct acaccggcaa cagcccggac
    14881 gcgaagcccg agaactacgc cagccgcgcg ctcgagttcg aggagttccg ggcgctcgtc
    14941 gatgcagaga tcgctgcgca caacgcccgg ccggaccgcc ggaccgaggt ggccttcggc
    15001 cggtccttcg acgacgtgtt tgccgagagc tatgcccggg cgccgatccg caaggccacg
    15061 gccgagcagc ggcggctgtg gctgatgggc gcgcggggcg tctcggtcaa tcgcaccaat
    15121 ggccgcatca gcttcatggg caacgcctat ttcgacgagt ggctgcacga gcacctgggc
    15181 gcgaccgtgg tggcgcggtt cgacgcggat gcgctgtggg acgggctgca catctacgcc
    15241 ctgtccggcg cctacctcgg tttcgcgccg tgccaggaga aggtcgggtt cttcagcgcc
    15301 gagggcgcga aggagatcaa gcgggcccgg accaacttca cgaaggcgac gcgggcgcag
    15361 ctcgaggctc atcgccgcct gaacgccgcc gaggtcgctg ccggcgcgct gggggcgatg
    15421 cccacggcgc cggcgccgcc gccggcccgg gtggtggaga tgccggtccc ccacaagcgc
    15481 gctgcgcgcg tcagccgggc atcggcagag gacgagcggc ccgtggagga ggtggtgacc
    15541 tccctcacgc gccaccgcac ggcgcgcggc gcgcgtgtcg aggatgaacg tgacctgttc
    15601 gcacgggcgc tggagttcga ggcgtcgctc gcccgcggcg aggcactgac cgcggaccag
    15661 gcgcggtggc tgcgcggcta ccagacgcat cccgactacc gggcgcagaa gctgctcgcc
    15721 gagcagctgg ggcagggact gcggggataa ggcggcgcgg ctgatttcac aggccaaccg
    15781 cgccgatcga ctgaacgatg gaggcaagga tgacagagca gagagaagaa aaaaagacct
    15841 tggcgccgct tcgcaacgtg agccggatgc tggcgctgat cgacaggttg cagaaccggg
    15901 gcgacggtgt ccccgggatg ggctgctttt acggcttctc gggcctcggg aagtccatgg
    15961 cctcgtcgtt tgcggtgaac accacgcgcg cggtccacgt ccagatgaag agcgtctgga
    16021 cgcacaagcg gctctgcgag gcgatcctcg acgagctcgg cttgcccccc cgcggcaccg
    16081 ccgccgacat ggtcgaccgg atcgccgagg cactcgcggc cgacagcctg ccgctgctga
    16141 tcgacgaggc agattttctg gtcaagaagg ggatgatcga gatcgtccgc gacctctacg
    16201 agatgtccga ggttccggtc atcctgatcg gagaggagct gctgccgcag aagctgaagc
    16261 ggtgggagcg ggtccatggg cgcatcaggt cgtgggtctc ggcggagttg gccgacgaca
    16321 gggacttcga gctcctgcgc acgatccggg ctccgggcat cgacatcgag ccggaactgg
    16381 tcaaggcgat caaggtcaac agcaacggga gcgccaggcg gctggtggtc aacctcgacg
    16441 aggtcgacga gatcagccgt cggatcggac gcgaccgcgt cggcatggcc gactggggca
    16501 acatgccgtt ctacactggc gacgcgccgc tcgcccgggg gtacgcggca tgagcgggca
    16561 gggcgcaaag aagactgcgc tggccgacga gcagcggcag gcggcatggc tgcaggtcgc
    16621 tgaccgtgac ggcttcacgg cgaccgagct ggcgaccgcc acgggcatgt cgcccgagtg
    16681 ggcccgcaag gtgatccgcg agtggcaggc cgaggggttg atcgccgagg ccgggcagga
    16741 gggcaagacg acggtctgga aggccagcgc gccgccgacc gacgatcagt cggtctacgc
    16801 ccgggagagc cgtcggcccg aattcgcgat gtggcgcacg atgcggacgc tgcgccgttt
    16861 cgcggcggct gacgtccatc tgacagccaa caccgatgcg acgccgctga ccgtcgccga
    16921 catccagaag tactgctcga cgctcgcgga agcgggatac ctcgcggtgg cttccaaggg
    16981 ccgccccggg caccgcgccg ccgtctacac catcaagggt cgaccggggc cgttcccgcc
    17041 ccggctcgtg cgggtgccgg ccatttacga ccccaacgag ggctcgttcc gcgtcctcga
    17101 gcgtcgggtc cgcccatgag cccggtcgat cacgtcgcca aggcccgtgc cgcctggggc
    17161 gcgaacgtcc cgagctgggt gatcgcgctt gcagaggcct gcgcgaaggc gagccagaac
    17221 cgcgtggccc agcggctcgg cgtgagtgcg tccctcgtct cgtcggtcct ggccaacaag
    17281 taccccggag acgtcgagcg cattgccgag atatgccggg gcgagttcga acgccagacg
    17341 atcgcctgcc cggtgctggg ggatatcgcc ccgctggcct gccgccgctg gcagctgcga
    17401 gccgaccggc tccggaccgg caacaaccag aacgctcgca tgttccgcgc ctgccgcggg
    17461 tgcggccgct atcgcaagga ggagatcgaa tgatgaccgt cgacgacatg cagcgcgtgc
    17521 tgtcgctgcc aggcgatccc gagcacccgg agttcgggcc ggcggtgatg gaggccggtg
    17581 cgcgcctcgc catggccgcg gccgacgaca gagggctgcg cgctgcgctg cacgaggctg
    17641 tgcagctggt gctggtgggg atgtcaatcg agacagaccg gccgcgcgcc accctgcaca
    17701 tgctgatcgc cgagctgacc gagggtgccg aggagctgct cgccctgacc ggccacgccc
    17761 ggcacgacgc ttgaccccga aggagacgat gatggcgaag aaagtgaaga cgaaggcggt
    17821 gccggccctg ccgatccctg ccgacgacac cgaggcgcgc gaggcgatcc gcgagatcgg
    17881 cgatcgtcag cgagaggcgc tgcggttgca ggccgagatg aatgaccaga tcgcggccct
    17941 tcaggagcgt tacggcgccc tcgtcgcccc catcaacacc aggatcgccg cgctgaccga
    18001 gggattgcag atgttctgcg aggtcaaccg cgcgcgcctc accgggggca aggtcaagta
    18061 cgccgagttc tcgaccggca aggtctcctg gcggctgcgg ccggccaagg tgacgctcaa
    18121 gaagatcgag gacgtgatcg aggccatccg caaggccggc ctcggcgatc gcttcctgcg
    18181 caccaagacc gaggtcaaca aggacgcgat gctcgaggac cgggcgacag ccacggcgat
    18241 caagggcgtg agcatcggct cggacggcga agacttcgtg gtcgagccct atgaaaccga
    18301 cctgaggggc gcagcctgat ggagcggtcg tcgtccgcga agtggttctg gcacgaactg
    18361 gatcgcatcc tgcggccggc gctgcaggga ggtgccagct ggaacgaggc gatctccgcc
    18421 ctgcgcgaca aggccgacca gcttgagcgg aaccgcgacg ccgggctcgt ggcggccagc
    18481 taccgcaagt tcgagcggct gtgatgagca ccgtccgagc catctatgcc gggcttcggg
    18541 ccgtcgggat cgccgacgag ggcgatcgac gcgacctcta tgagcgcgtg acgggtaagc
    18601 gctctctgcg gctcatgacc agcaacgagc aggagggcgt ggtccaggag ctgcggcggc
    18661 tgggcttccg gccgaccgct ggacagcgtc cccgggcaga gcgggctgac gtccgctacc
    18721 tccacgtcct gtggcggctg ctctcggatg ccggtgagac gcgacagcca gggcggtccg
    18781 gcctaaacgc cttcatccgc gcgcgctttg gcgcgtcctg gggagctgag ccgatcgacg
    18841 tcgacggctt gcgcgagccc gcgcagatca acgcggtgac ccgtgcgctc aaggactggt
    18901 gccggcgcgc gggcatccct catgatcacg ggcgagactg atgacgaccg ctggctggat
    18961 cgacgagctc gaggctgatc tgggtttgcc ggcccggctt cggctcgtcg ccaacgccgg
    19021 gggtcagcgc cggccgatcc ctcacatggc gtcggccggc aactccaagc tcgcgggtga
    19081 ggtaggggcg gacgtggcca ggtggctcgc ctcccgcttc gccggcgagg acatcgacat
    19141 cccgaacgac acctcgaccg cccggtcggc aaaatccgcg cggctcgtcg ccgacatcct
    19201 cgaggcggga ttgaccgaac cgacccgcag cgcgaatgat ctggcgcgag ctcatggcgt
    19261 cacccggcgc tgggtcgtca tgctgcgcgc cgctcttcgc gccgaacgca ccgccgcaga
    19321 cgaccagttg ccgttgttct gaccgcggga actgcttccc cgccgatccc ctgatccatc
    19381 gcccgtaggg tcgcccggac aaccggagcg acctatgcgc gtcaagaacc acaggatgga
    19441 gggtgtgccg tacaaggccg cccgcaacat cgggggggtg atcacccccg agatcgtcgt
    19501 gctgcacgac accgccgggc ggctcgagaa gggcaacagc gccgcctatc tgcgcgacaa
    19561 caaggcgggc gtcagcgtcc acttcgtagt cgagcgcgac ggctcgatcg agcagcaggt
    19621 gccgctgaac cgtcgcgcgg ctcacgccgg caagagcagc ttccacggcc gcagtgactg
    19681 caatgacttc tcgatcggca tcgagatcgt caacccgggc aggctggccg agaagggcaa
    19741 gtaccagggt atcagctggt ggggcgagac cttcgacatc gacaaggaca acctcgcctg
    19801 ggtcgagacg aaaccccacg ggtccggact gtggatggcg tacacgccgg agcagatcga
    19861 ggcggtactc gacctgctga ccgcgctgtt cgccggcgtg ccgtcgctgc gcgacatcac
    19921 cacccactgg tacatctcgc ccgggcgcaa ggtcgacacg aatccgctgt tcccgatcga
    19981 gggcctgcgt gcccgggtac tgggccgaga cgatcccgct gatgcgctag ccgaggcggg
    20041 gtccgagctg ctgccgaccg ccaccatgct gcggatcaag gcccccggcg acacgctgaa
    20101 catgcgtcgc tggcccagct tcgagaacaa tgtcgtcggc gccatcccgc acgggactgt
    20161 cctccctgcc atccggggtg ggaccttcgg ggatcgggcc tggacgctgg tccagtacgc
    20221 cggccgcgag ggctggatcg tcgacgccta caccgagatc gtctgaggaa gcaccatgaa
    20281 cactgtcacc gaagtgctgg ccaactcggc cgcgacgctg cccccgaaca ccgaccttcc
    20341 tcccttgccg atgtggaagg cgccgtcctt ctgggcgcag cttctggctg tgctgaccgt
    20401 tatcctgaat gcgtcgggga tcgacctgat ggccgcattt tccggaatgg gcctgggggc
    20461 tacccccgac caggtcgttg ccaccgggca gcacgcggtc aacatcgtac agcagctgct
    20521 gccgatggtc ttcgggatct gggcctactg ggaacggaag gcgcctcatt tccggttgtc
    20581 gctgcgcccc gggaaggaaa cccggccgtg aatttccagt tcgacctgac catctcgctg
    20641 ggcctcatct tcgcggtggt cagtgcgatc atcggctggg tgcgcctgca gctgaagcgg
    20701 atcgacacgc gcatcgatgt cgccaacgac cgcctggacc ggcacgaagc gcggctgtcg
    20761 atggccgagc agacgctgca gacgctgccc aagaaggatg agttgcacca ggtcaacatg
    20821 accctcgagc gcatggcagg cgacatgcgt gaggttcgcg ccctgatggg cgggcagcag
    20881 cagatcatgt cacggctgga aaccgtcgtg acccgccagg aagaccatct gatgagcagg
    20941 gccgcaaaat gagctatgcc gaacatgtcg ccggccaccg ccggctcgcc atcctgcgcc
    21001 acttggaggg cagccccgaa tatgtcagca acgcctcgat cctccagggc gtgctgatcg
    21061 gtctgggtct gccctgcacg tctgaccagc tgagcgcgga cctcgcgtgg ctgcgcgagc
    21121 aggggctggc gcgcttcgac cccgcggccg agttcatcgt cgtgaccgcc accgcgcgcg
    21181 gcaccgaggt tgcgcgcggg ctcgcgcagc acccgggcgt ccagcgtccg cgcccgaggg
    21241 tctgatgccg cccccgaaga agatcgacag cctccccgcc gagatccggg agtggcttca
    21301 ggacaccctg cgcgcgcggg ggtttgccga ttacgtggcg atcaccgaag agctgaacga
    21361 caagctcgcc gacgccggca aggtcgtgtc gttccaccac gccacggtcc accggttcgg
    21421 ccaggagtac caccagttcg tccgcactca ggagacggcc agcgcctggg cgcagggctg
    21481 gatgctggag aacggtctcg aggaggaggc caagcgccac aacgtgctgt tccagatggt
    21541 caccgcgctc gcgttccggg cgatggaggc gcgcatgatg gacgaaggcg cggacatcga
    21601 tccgaaggac ctgcacttca tcggcaagat gctgaaggac attatggcat ctgccggcat
    21661 ccgccagacc atgctcgcgg ccgagcgcaa gctccagtcc gagcgcctcg atgccgcggt
    21721 cgccgccggc gacatcgacg ccgaggccgc ggccaaggcc cgcgcgatca tggggttcgc
    21781 gtgatggcga gcagcgcgca gatcgcacac gacctgcgga tgcaggcgag cgcgctggag
    21841 gggcgccacc tgcaggggat gatgttgacc ggcctttgcc ggtccctgcg gcgcggcgcg
    21901 gacgagatcg agcggctggg ggccgaactg acgtggttgc gcgggtttgc cgacgaggtg
    21961 ctcgcggcgg aagccgccgc actggaggac gcggcatgag cgtccccttc gcgccggtcg
    22021 tcaatttcct gccctatcag cggcgctgga tcgccgacca gagccggttc aagatcggga
    22081 tgttcagccg ccagaccggc aagaccttct cgacgggcgg cgagtgcgtc gacgactgct
    22141 tccgcgcctg ggtggacgga cggcgcgcgc gctgggtcat cctgtctcgg ggggagcggc
    22201 aggcggccga gatgatgacc gaggtcatca agccgttcac gcaggccttc tatgccgcct
    22261 acaacaccct gttgaagggg ggcgaaccgc ggttttccga gggcgaattc cgggccccgc
    22321 aggagagcgg cccggacgcg acctacaagg cgctcgaggt caccttcccg aacggcagcc
    22381 ggatcaccgc gctgccggcg aaccctgaca ccgcccgagg cttctcggcc aacgtgatcc
    22441 tcgacgagtt cgccttccac gcgaagtccc gcgaaatctg ggccgcgctc tttcctgtga
    22501 tctcgcgcgg cggccagaag ctgcgggtga tcagtacgcc gaacggcaag ggcaacaagt
    22561 tctacgagct gatgacggcc gaggacagcg tctggtcccg gcacgtcgtc gatatctacc
    22621 aggcggtgag ccaggggctc gaccgcgaca tcgacatgct ccgccggggc atgtccgacg
    22681 aggacgcatg ggcgcaggag tacgagctca agtggctcga cgaggccgcg gcctggctcg
    22741 actacgacct gatctcggcc gcggaggcgg aggcggcggg cgacccggcc ggctaccagg
    22801 gcgggctctg ctatgtcggc gtcgacatcg ccgcgcgcaa cgacctgttc gtgatctggg
    22861 tggacgagct ggtgggcgac gtgctctgga cgcgcgagat catcgcccgc cgccggatca
    22921 gcttcgccga gcaggacgcg ctgctcgatg acgtgatgcg ccgctaccgg gtcgtgcggc
    22981 tgcgcatgga ccagaccggc atgggcgaaa agcccgtcga ggacgccaag cggcgccatg
    23041 gcgagctgcg ggtcgaaggc gtgctcttca gcgcggccgc caaactcgac atggcgacgg
    23101 cgctgaagga ggcgctgcag gaccgcaagc tgcggttgcc cgccggcgat cccgtgctgc
    23161 gggccgatct gcattcggtc aagagcgtgg tcggtgtcac cggcacccgc cgcctcgtgg
    23221 ccgacggcga cagcgacggc catgccgacc ggttctgggc cggcgcactg gccgcatcgg
    23281 ccgcgcgcga ggtgcccgcg acctacgatt acaccgccgt gccttcggcg cgctcgcgtt
    23341 tcgcggcagg tctggacgat gacgacgatg agccgggaat tcggcgacgg gggatctggt
    23401 gatgctggtg gatcgctatg gacggccgct tcgggcgccg acgacggacg agctcgagac
    23461 cgagcaggcg gtgccgacgc tcggatcggt ccgccagatt gccaccgggc atcctgccga
    23521 gggactggaa cccctgcgcc tcgcagcgat cctgcactcg gcggagacgg gcgatgccac
    23581 cgcctatctc gagctggccg agcagatgga agagaaggac ctgcactacg cggcggtgct
    23641 gggcgtccgg aagcgggcga tccgcagcct cgagctcaag gtcgaaccgg gtgccgagga
    23701 cgacacggcc gcccaggagg cggcagacct ggtgcgcgat gcgctgcacg ggcctgccgt
    23761 acggaccagc ctgatcggca tcctcgacgc gatcggcaag ggctactcgg tcagcgaact
    23821 tatctgggat cgatccggcc cgcgctggac catcgccggg atcgagcgtg tggacccgcg
    23881 ctggttcgag ttcgacgacc tcaccgggcg ccagctgaga ctgcgcggcc ttgcgggcgg
    23941 cgaggagctc cgtccgtgga agttcgtggt gcacttcgcg gaggccaaat cggggctgcc
    24001 gatccggggc gggcttgccc ggcttgcggc ctggggcttc atgttcaagc acttcaccat
    24061 ccgagactgg gccatcttca ccgaggccta tgggcacccg cttcggatcg gcaaatacga
    24121 tccggcgctc gccagcgcgc aggacaaggc cacgctgctg cgtgcggtgc gctcgatggg
    24181 caccgacatg gccgcgatca tccccaacaa catgctggtc gacatcatca ccaccgccgt
    24241 ctcagggacg caggagctct atgagcggac ggcgcggtac tgggacgagc agatctccaa
    24301 gggcgtgctc ggccaggtcg cgaccaccga cgccatcgcc ggcgggcatg cagtgggcaa
    24361 gatccacgag gaggtgcgcg gcgacatccg cgacgccgac gccgatgacc tcgccgcgac
    24421 gctgatgcgc gacgtggcga cgccgctgac ccagctcaac ttcccgcccg gcacacccgt
    24481 ccccgtgatc cgcttcgagc cgcccgagcg ggtcgatccc gagcagctgc tcaagctgat
    24541 ggagatcgcc ggtccggccg gactgcggat cgcacatgcc gacatctaca gggctttcgc
    24601 gctgcgcgag ccctccgagg gtgaggaggt gctggccttc agccccgccc cgccggtgac
    24661 gatcagaccc gggggcccgg ccatcccggc gcccgagcgg ccgctggccc tgccgtcgcc
    24721 ggggcgccgc gagctggccg cgcggtcggc ggacgacgcg catgaagatg cgatcaccgc
    24781 cgccatcgac gagatgatcg acggcggcgg gatgcagcaa cgcatggacg gcctcctcga
    24841 cgagctgctc gagggcatcc ggtctgccga gagccccgag gccgcgctgg aactcgttgc
    24901 ccggttcgag gcacgcgccc ctgacgccga tctgcgcgag ctgctcgcgc gcgcgatctt
    24961 cggcgcacgg atggcggccg acatgggggc cgatctcaaa tgaccgacgt tcgccttgcc
    25021 ccgctgccgc ccgcggaggc gatggcgtac ttccggtcga agggactggc gccggcggac
    25081 gcgcggttcg actatcgcga cgtctggcgc ggccagcatg cggcaagctt cgtcgtcgcc
    25141 aaggccatgc aggacgacgt ggcgaccctg ttcagggacg ccatcctgaa ggcccagggt
    25201 gagggccgca gctttcgcga ctttgccgac gaactcgagc cgcagctgcg cggcgccggc
    25261 tggtgggggc gcagcacgat gaccgacccg ctgaccggcg aggtgcgcga tgtgcagctg
    25321 ggctcgatgc accggctccg gacgatcttc gacaccaaca tgcgcaccgc cgccgcggcc
    25381 ggccgctggg cgcagatcga gcgcaccagg aaggcgttcc cctatctgcg ctaccgccag
    25441 atcgatcgac ccactcggcg gctccagcac aagcgcttcg acaacctcgt gcgcccggtg
    25501 gacgatccgg tctgggcgcg catctacccg ccgaacggct ggtattgcgg ctgctgggtc
    25561 gagcagatca cccaggggca ggtcgatcgc ggcgaggtcg aggtctcgcc gcccttcgac
    25621 ctggatgagg tcgagtggga gaacgcgcgc acgggccgca ccgaggacat tccccgcggc
    25681 gtccaccccg gcttcgacgt gaaccccggg atgatctggc tcgacatgac caggcgcatg
    25741 gagggtatgt ccgggccgcc gaaccatccc gagctcgtcg gcctcggcac ccagctgcgt
    25801 ctggacgctc tccgcgacgg gcgggcgcgg ggcgcctatg tcgcgcccga cggcaaggtg
    25861 cgcagcgcca ccgaagcgcc cgccgcatcg cccgagcagc tgccccctcc ctctctcgac
    25921 acggcggggc tggatttcat ccgcgcggtc cccagtgaac gaagcttcag ccgcgaggag
    25981 cttctgacgc tgaccgacga ggggctcgcc ggcgcgatca ccgtcacccc ggggggcagc
    26041 gtgtttgccg tgcatctgcg cggcagcccg gccgacagcc tgggcggcgt gctagatcag
    26101 ttcgaagttc gattggcttc tgatccggtg ctgctcgcct tggcgaagct gccggcggac
    26161 gagcggcgga aggtcatcga gcatttgcgt ctgctctggc ttgagcggca cgagcgcctc
    26221 gactacttct gggacgtgac cggtcggcag aacgacctgt tctcgagcct tgccgggctg
    26281 ttcgacacgc tgctggtgga cccccctcaa aaatcgccgt agagggccct cgtcgccccc
    26341 gaggctgtcc gtggacccgg gaatgccacg aacccgtttt tgaaggcgct ccggcggttt
    26401 tgaacaccat cccgcgccac atccccggtc ggcaggcgca gagacgcggc cggggaacct
    26461 cttcccccgc ctgaggcccc ccggtcaccc ttacacggat cgcagatcag catctgcgga
    26521 ccgacccatg accgacaccc tcgaacgcca caccgctgcc ctgaccgccg aggtctcggc
    26581 cgatgcgccg tcgcgcatcg agctgatccc gaccggcgca ttccggacgg ccgaccggcg
    26641 gggcgaattc tccatcgacg acgcggccga ggtgatctcg gcctcgctgg ccgcggcgcc
    26701 cggcgggcag atgtgcgtcg atttcggcca cggcatccac ggtggcggcg agcgccgctc
    26761 gtcggccgcg ggctggatca ccggcctcga gcaggaaggc gaccggatca tggccgccgt
    26821 cgagtggacg cccgaggggg cccgcgcctt gcgggaccgc gcctatcgct tcgtttcccc
    26881 ggtgttcaag acgcgcggcc gcaaggtcgt gctgatcgaa ggggccggcc tcgtcaacaa
    26941 ccccgccctg ccgcagctgc ggcaactcgc atcccagcaa gaggacatcc agatggatga
    27001 catcaagaag atcgctgcgg ccctgggcct cggcgaggac gccggcgtgg acgcgatcct
    27061 cgcgtcgatc gccgcgtcga aggaacaggg tgagcgcaac gccaccgtgc tcgcctcggt
    27121 catggacgcc gccggcgtgt ccgacctcac cgatgagggg gtccggcagc tttgcgcccg
    27181 ggcgggcgac gagcccgatc ccacccgcta tgtgccgaag gtcgcgctcg acgaggtgac
    27241 ccggcagctg gccgcgcttc agggcgaggt cagcgccaag tcggtcgaag ccgcgatcga
    27301 tgcggccaag aaggccggga agctgacgcc cgccatggaa ggctggggcc ggcagctcgc
    27361 gtcgcgtgat ctcgaggcgt tcgaggcctt cgccgccagc gcgccggtga tcgtcggcgg
    27421 cgagcggcag ctcgaaggcg cggcgcccgc gggggatgcc gacgagctga ccccgaccga
    27481 gcgccagatc tgcgccgtga ccggcgtcga ccccgcccgc ttcctcgcga cccggaaagg
    27541 tgaagcctga tggccaagga cgaaaaccgc atgccgctcg aggtcaacca cccagcggcg
    27601 ttcttcggca acccggtcgc ggccggtgcg cacatcttcc gcggtgcact ggtcgcgctt
    27661 gatgccaccg gcaacgccgt cccggccctg ccggcctcgc cggtcatgcg cggcgtggcg
    27721 cgtgaggaag ccgacaacac cggcggcgtg gctggcgcga tctcggtcga gaccgcgcgc
    27781 ggttgctggc tgatccgcaa caacggcacc gtgaaccgca cccacatcgg caagaacgtg
    27841 ttcgtcgtgg acgacgagac cgtcggcgcg accggcacgc tcgtcgccgg gcggtgcctg
    27901 gatgtcaccc ccggcggcgt tgccgtcgaa atcgtctgaa aggacccgct atgaagatgg
    27961 acagcgcagc gctgcgcgcc ctcgacaccg ccttcaccac caccttcaac accaccctga
    28021 acgacacgcc gaccacctgg cagaagatcg ccatgaaggt ggcctcgacc accgggcatc
    28081 aggcctatcc ccggctgtcc gacatcaagg gcatgcgcga gtgggtgggc gagcgtcaca
    28141 tccagcgcct ggaccgtgag gggttcacga tcaccaaccg gcgcttcgag aacacgattg
    28201 cggtctcggc cgacgacatc gccgacgatc agatcgggct ctacacgccg atggtggccg
    28261 acttcgccca gactgcggcc gaactgcccg acgagctggt gttcgatcac ctgctgaaag
    28321 ggttcgacac cacccactac gacggccagt tcttcttcga caccgaccat cccgtcctcg
    28381 acgagttcgg cgtcgagcgc agcgtctcga acatgaccgc gggctcgtcg ccggtctggt
    28441 tcctgatcga cgacacccgg gcgatcaagc cgatgatctt ccaggatcgc gaggcgccga
    28501 agatcacggc caagacgaac ctgaacgacg acaacgtctt ccaccacgat gaattcctgt
    28561 ggggcgtgaa gcgtcgctgc gccgcagggt tcggcgcctg gcagctgatc cacgcgagcc
    28621 gcgcgccgct caccgccgac aactacgccg cggcccgcca ggcgatgctg tcgatgcgcg
    28681 gggcctacga ccggaagatc aacctgcgcc ccggcctgct ggtcgtgagc ccggcgaacg
    28741 agggtgcggc gcgcaggatc ctgatgtccg agagcgacgc gggcgggggc accaacatct
    28801 ggcgcaacac cgcgacgctg cacgtcgaaa cccggctgaa ctgaggagcg agctgatggc
    28861 ccgaaaaccc gctgacaccg ctggcgccgc ccgcgccggt gccgacaccg ccccgctgcc
    28921 cgagggcgtc accgaagaca ctctcgtcgt caaaggcgag gctgcgacgg ccgcgcccga
    28981 ggccgcaccc gagccgggca cgatctcgcg cctgcccgag ggcgtcaccg aagagaccgt
    29041 ggtggtcggg ggcgaggccg ccgatccgat gcccgaagtg ggcacggcgg acgcaccctc
    29101 gacctcgccg ccgctgcccg gcgacgcgac cgacgatgcc ccgatcacgg ggaccgtcct
    29161 gctggtcacc tgttccgtcg ccgccggccg tcggcgggcg gggcggcgct ggcccgccgg
    29221 gaccacccgg gtcgccgcct cggcgttcag cgccgaggat ctcgaggccc tgcgcggcga
    29281 cgtgatgctg cgggtcgagc tcgaggctgc ctgatgagct atgcgtcggt cgccgacctg
    29341 aaggccgtca tccccgcccg cgacctcgcg ttgctggcgg ggttcgatca aggcgatgcg
    29401 gcggcgtccg acgcacggct ggcccaggcg ttgaccgatg cctcggccga gatcgacggc
    29461 tatctgcgcc ggcaggtcag cctgccgctg gccgacccgc cgcacacgct caacgtctac
    29521 tgccgcgacc tcgccatgtg gcggctctac cgcaacctcg gtcacgacac cgatcggctg
    29581 aaggcgctgc gggacggcgc tctctcgtgg ctgcgcgacg tggctgcggg caagatcggg
    29641 ctgggggacg atgacacgcc gccactcgat acgtcgggcg gggtggccat gacggatggg
    29701 cccgatcggc tgctgacccg cgacagcatg cggggctggt gatggaaggg cggatcgagt
    29761 tccgggacgg ggccctgaaa gacgccctgc atgagatcgg tcagcgcgcg gccgacctga
    29821 cccctctgat ggatatgatc ggcagccagc tcgtgagttc ggcccaaagc cggatcggcg
    29881 gctcgaacat cgggccggac ggtgtgccat ggcccccaag cctgcgggcg cgcgaggacg
    29941 gcggccggac cctctacgac acggggcggt tacgcgagag catcgtgtcg gccgcgtccg
    30001 cgcgcgaggt cgaggtcgga tcgaacctgc cttacgcggg catccaccag ttcggcggcg
    30061 agatcgtccc gaaggtggcc ggggcgctga gcttccgcct cgccaacggc cagttcgtca
    30121 cctgcggcaa ggtcacgatc cccgcccgcc cgtatctcgg catctcggac gaggaccagg
    30181 cgcagctcac ggatgtggcg ctcgcatacc tggccgacga cgatgtggct tgaccccgca
    30241 gatgtcgtcg cgcggctccg ggccgacgtt cccgatctcg tcgaggtcgg cacggcccgc
    30301 gatcttggcg ccgcgcgcat cgagacgatc ctgcccccgt ccgcctgggt ggtggtcctg
    30361 ggcgagaccg ccggcgaggt ccgatacgag gtgtgcgagc tcttcgagca ggtcgtgact
    30421 gtgcgcttcg cggtcgtgct cggcgtgcgc gacatcggcg accggaccgg aagccttgcc
    30481 acgagcgatc tgctgccgat ccggaaagag gttcaccggg ccctgaccgc ctggaaaccg
    30541 caggatgcca atcacggctg ccggtttgcc cgcggcgctc tctcgggcgc catcggcgcg
    30601 gacggcaccc tgttctggca ggacgagttc accgtggcgt tcgatcgccg cacccaactg
    30661 gagatcgccc catgagcggc taccaactgc ggatgatccg cgaaaaactg gagactgtct
    30721 ccgggaccga cgcggccccg gggcccgagg acgcggtgct ctgccgcaat ctgaccatgc
    30781 ggccgctcga gggcgactgg caggagcagg acttcgccac cgggcgcgag ggcgcgcagc
    30841 ccgaggacct ctacaacctg catgcggccg tcgagtacga ggtcgaggcg acgccgagcg
    30901 gcgcggccgg gacgccgccg cgggtgcggc ggcagctcat cagctcgggc ctttccgaga
    30961 ccgtcgtcac cggcgcgagc gtgggctatt cgcccacccc cgccggcgag gcgatcccct
    31021 ccacaacgct gcagatgcgc aacggcctga tccagcagaa cgtcgtgggg tgccgcggct
    31081 cgttcggctt cacggccgag gtgcgccgcc gcgccttctt cagcttcaac cgccgcggac
    31141 gctatggcgc gccggccaac catgtcgcgg ccgctcacga cttcacgagc tggggccgct
    31201 cgctggagtg cacgcccgag aacatgcagg ccttcaccct cggcgggacc cgcctctgcg
    31261 tgcgcagctt cagcctcacc gacggtcgcc agccgcaggt cgacaagtac atgaactgcg
    31321 ggggcaccga cctcggtgat cgccggttct cgggccggat gcagatcaag tggccgacgc
    31381 tggcagccaa ggacatcctc gggctgaccc ggaccggcac gacccaggcg ctggtgttcg
    31441 agctggggac gacggtgggt tcgcggctac ggatcgccgc gccccgagtg cagatgaagt
    31501 tcgcgggcga ggagaacatc gacggcgacc tcggcgcttc gatcgacctc gtgttcctgc
    31561 ccgaccaggg cgacgacgac atcctgatcg agttcctgtg atgggcggct gcgttgtcca
    31621 gatctggttc aagccggaag ccgacattcg gggcgggcag ggcgcgttcg agctgatcga
    31681 gaccgagatg cccgacttcg ccaccttctg cgagctggcg gatgcagacc gtctgatcgg
    31741 cggcgctcgc ctgatcaccc gcagcaacgc accggcgcgc gagcgcatca tcatcgcgcg
    31801 ccggcccatc gcgtttcgtg gctcggcgat cgcccgctgc cagctgccga cctgggcgct
    31861 tgtcgaagag gagaccccct gatgttcacg ttcgaccccg actacacctt ccactggccg
    31921 gtcaccgtcc agatgccgga agccggcgcg agccgcccgg ccgagttcac ggcgctcttc
    31981 cggctcgtcg aggaggacga actgttcgcg cggcgcggcg gcgacgccac gccggcgatg
    32041 accgacctgc tggcgggcga gcgcgcggct ctcgcggagc ggctgctcgg ctgggacggc
    32101 atcgagaccc cggacgggac gccgctgccg ttcagccccg agaaccgcga gcgcctgctg
    32161 cgccagcggc cgatccgcga agccgtggcg aaagcctact tcgatgcagt gctgcagggc
    32221 ggcgtcgcgg aaaaaaacta atcgccgctg cccgtctgct ctacgggcgg cgggcggcga
    32281 cgaaccagct gatcgaggat ctgatggcgc agggtctgga cgaggcctct gccagagcca
    32341 ccgcctcagg gctggtggac gaaccaggcg ccttgaccct tcccgagacg atgcggccgc
    32401 tgatcgatct cgtgctcgcc acgctcggcc agtggcggat ggcggggggc gggatgggac
    32461 cgctgcggcc ggtggcgctg gacctcggcg cggtggacgt cgcggcgcgc tggctgggga
    32521 tcacgcccga tgcggcactg ctgcgtgatc ttcgggtgat cgagcatgag gcgctgatgc
    32581 tgatgaggag cgaaccgtga gcatgatgcg cgcaagcctg atcgtctcgg ccgacgccac
    32641 tcaggtggtc ggtgcgatgc gtcaggcgga aggggcgctc gacggggtgt cgaagggcgc
    32701 cgcgcgtctc ggcggcgata tgcagcgggc aggcgccgcg agccgcaccg ccgtccgcga
    32761 cctggtcgag gcgacgacgg gcgtgggccg tgcgatgtcc tcggccgagc gatccgccga
    32821 cgtcttcagc cgcgcgctga cggagcagga ggcgcagttc aaggcgctgc gcgctgcgat
    32881 tgacccggca tggagggccg agcagcagtt ttcggccgca cagaaggagc tgaaccgggc
    32941 gctccgcgca gggctgacgg acactcgcac ccacggtgag atggtcgggc ggctcgaacg
    33001 gcaatacgag gccgcgcggg cagccgcgct gaagctcgac aacgcccagg gcgcggtcgg
    33061 ccgcgggtcg ggagcggtcc gggggcagat ccagaacgtg tcgttccaga tcggcgacct
    33121 cgccacccag atcggcgccg gcacggccgc gtccattgcc ttcggtcagc agctgccgca
    33181 gctgctcggc gggttcggtg cgctcggcgc cgtggcaggt gcggtcgtgg cgatcggcgt
    33241 cccgctgacc tctgcattcc tgggcgctgg gaacgcggcc aaggaagcgg aaaccgcgct
    33301 ctccaacctg gacaccgcac tcggcgcggt ctcggaccgg atggcgatcg tctccgacaa
    33361 gcggctcgag gacacgttcg ggagcatggc cgggtccgtg cgcgagctgt cggcggctct
    33421 gctcgaactc gaccgcggcg cgcagttcaa ggccctgggc gacagcctgg acgccaccgt
    33481 cgaaaagacc atcggccggg ggtcgttggg cttctggtcg cggccgatct ggaacaacca
    33541 ggagcagacg gccatgctcg agcgcgcaaa ttacgcgcag ctcacgggcg gccgcggtct
    33601 cgcctttgac gattttcaga cccgccgaca ggagatcgac ctgctcgcgc ggaccgggca
    33661 ggtcgaagag gtggcggagc gggtccagca gctcatcagg gacatggccg atggcggccc
    33721 ggtgacggcg ctcaacgccg aactgggcga gatgcttggg acgatgggcg acacggccat
    33781 ccgtgtcgcc gaggtcgaag ccagcttcaa cggttcggcc gaggccgcgg cggcctatcg
    33841 cgacgtgctc gatcaggcca ccgcccggca cgacgacctt gcccgccttg ccaccgtgcg
    33901 cgccgaggcc gagcagcggc tcggtgcggc gatcacggcc cgtgacgctg ccgccgcggc
    33961 caccgcgcgc gccgtcatcg ccgacaccga ccggcagatc acggccacca cggacgcgga
    34021 gggccgcgtg tcggcgctcg agaaggcttt cggcgaactg gagaccaccg ccggccgcgt
    34081 cgccttcgac cgcgatgccg ccttgcgcgg gaatgtcacg ttggtgcgcg acctcgtcgc
    34141 cgaagcccgc cgcaacgtcg ccgacctcga cgacgaggac ctgtcggggc ttgaggaggc
    34201 gatgagatcg gtggccgagt gggccggcat cctcgccgac gaaaccgcgg ccgcggccgg
    34261 cagtctcacc cgcgcccagg tgtcgggcta ccagggctac gcggccagcc ggcgcgcggg
    34321 cgccatgatc gccagcaccg acgccgtctc tgcgacccgt gcgatgatcg agcggtacga
    34381 gggatacgcg ccggtcgcga agtgggacga gaacgcgaac cggggcggct gggggtccag
    34441 caccgtcacc ctgccggacg gcagccgccg ccccctcgcg gccggcgagg ccgtgaacaa
    34501 ggccgacgcc gaccgcgatc tcgaccggcg catccgcggc tacctggacg agcagcagcg
    34561 gatcatcggc gccgcctggg cgggcttcac agccgatcag gtcgcggcgg tggcctcgat
    34621 ccagcacaac tacggctcga ttccccagcg catccagccg gcgctgcaga ccggcgacgc
    34681 ccagatcatc gcccaggcga tcgccgggct tgccatggat tacaccaggt ccgagcgcga
    34741 gcagggcaag accggtcggc cgatgaacta caaccgccgg atgggtgagg ctgccgcgtt
    34801 cggtgatccc atcggcgtcc gtgaggccaa cgatgcggcc cttgccgcac aggaagaggg
    34861 ggcgcgccag cgcaagcagg acgctgaccg gcgcgcgcgc gagatgaaga cccgcgccga
    34921 ccaggaccag agggtgcgcg acggggtgac ggccgagctc gacaagctga cgcccagcta
    34981 cgagcgcgcg gtggccgcgg ccgatcgctg gaaggcacag gctctggccg ggctcgacaa
    35041 gaccaaggcg gggtacgagg cgttcgccgc cgacatcgaa gccgtgtacc aaaagcagat
    35101 cgccaaggcg cgtgaggacg atctggcgcg ccagggggcc tgggcggccg gcatcgagcg
    35161 cggctttgcc gagctcagcg acagcgcgat gagctgggcg gacctgtcgg aaaacctgat
    35221 caccggctgg gccaagggcg gcgaggatgc cttcgccagc ttcgtcacca ccggcaaagc
    35281 gtcgctcgag gacctcgtcg acttttcgct cgagcagctc gcgcgtttcg cctggcaaca
    35341 ggccattcaa ccgggcttga acgggctgtt gcagtcggct gccaacgccc tcgggggcgc
    35401 gctcggagcc ggcgccgcct cgaccggtgt cacgctgccg accgcgcaca cgggtgggac
    35461 gggggtgatg cgcacttaca gcgccggcaa ccggaagcga tcggacgagc gccttgccat
    35521 gctgcggaac ggcgagcggg tcatgacgcc ccggatgctc gagaacgccg gggcgctggt
    35581 cagttcgctg gccgggctcg cgggccgggg cggtgaccag ccgatcgtcg acgcgcgccc
    35641 ggtggtgcag gtcatcaacc agtcctcggc gccggttacg ggtgaggtca aggagacacg
    35701 ggacgagcga ggcggccgcc agtatcagct ggtcctctcg gacgccgtcg ctggagcact
    35761 gacagtgccc ggcgggaggg ccgcgcaggt gctgcgccaa cgctacagcg tcaccacgaa
    35821 gggaccgcgc cgatgagcta tcccgtctgg cccgcgggcc tcacccagtt cgagcggtcg
    35881 ggctggcagt cgcagcggca ggatgcccgg cgccgtcgcc agggtgaggc cggtccgcct
    35941 gcatggcggc gccggttcag ctcggtaagc acggtcatcg gcgtttcgct ggtgaccgac
    36001 cgcaacggca aggccgtgtt cgaccggttc tacgaacagg gcacggccta tggttcggtg
    36061 ctgttctgga tgcccgaccc ggtcaccgac ggctgggcac tcaacgcctc gacgggcgct
    36121 ccgctgctga ccggcgcggg cgcgcccctg gtcatggccg cattgcgcct gtgttcgttc
    36181 ggcgacgagc ccccggtcga gtccatgatc ggcgacgtgg ggttcaggtt cgcgttcagc
    36241 gtggtggtca tgccctgacg ccgggcgaag gggttcccgg tctccggggg tcgcgcgcgc
    36301 gtgggacagg gtcggcatgc gccgcctgtc tctcaacgcc cgactgtcgc ttgacgcccc
    36361 ggcgtcgcag gacatccacg tcctgttgct gcacatcgag catccctctc tttcggcgcc
    36421 gatccggctg tccaccgaca acacggtccg gatctcggat gagccgctcg tctacggcac
    36481 ccgctcgagc tggcgcggag ccgacccggt ccgtgatcct ttcctgtgga tcatcgcctc
    36541 ggccctgatc ccatccgacc tcgaagacgc gccggcggcg gcgacgatcg tgctcgagaa
    36601 cctcgacgtc ggcatgacga ccctcctgcg cagcatgacg gacccggcat cgctcagcat
    36661 ggccgtggtg ctggccagct cccctgacct cgtcgaggcg gagtggagcg ggctgtccct
    36721 cgtgagcagc gagatcactg ccgacgagat cacgctgcag ttttcgcggg aagagatcga
    36781 ggtcgaacct ttccccatgg cgcggctgtc gcgtgagcgt tttccgggtc tgcacccgtg
    36841 agccactggt ccgcccgcta tgtcggcatt ccgttcgcag accacggtcg cgaccagatg
    36901 gggtgcgact gctatgggct ggtccgcctg gtctatcgtc acgagtgcgg catcctgctg
    36961 cccgattacc aaggctacgg gtcggccgag gagcacgccg agatcgcggc gctgatctcg
    37021 ggcgccgcgg cgggtccgga ctggatgccg tgccccggtg atcggccttt cgatctggtg
    37081 gtctttcggc gtggccggct cgccacccat gtcggcgtcg tcgtcgcgcc gggcgtcatg
    37141 ctgcacatgg ttgaagagga ttgcgccaag gtcgagcgga tcgcgggtcc ctgggcctcg
    37201 cgctgcattg gaagctggcg ccaccgcgaa ctggcggcgt catgacggaa gagcgcgtcc
    37261 atctgctcgc cgccccgctc ttcgatccag gcgcaggccg gatcgagctg acgctgcctg
    37321 ccggcctgag cctggccgag atgatcgacc tgtcgctccc ggcgctggaa gagaccgagc
    37381 gggcgcggct gcgggtggct ctggtcacgc ccggcggcgc gcagatcatc ccgcccgagc
    37441 tctggaagcg ggtgcggccc cgccccggcg tccagatcgt gatccgcgtc acgccgggca
    37501 agggcgccat gcggtcggtg ctgatgatcg cggtgaccgt ggcggccatc gccatgggcg
    37561 ggatctgggg gccggcgctc gccggcacac tcggcgtgag cacgcaggtg ggtgtcgccc
    37621 tggtcaccgc cggcgccaac atcgtcggct cgctgctggc caacgcgctc gtgcccccgc
    37681 cccagcccga cgacgagaag cgccgcgacc gcttcacgat cagcggatgg cgtaaccgct
    37741 acgacccgga cggcgcagtg cccgtcgtgc ttggcactca ccgttatgcg ccgccgttcg
    37801 ccgccacgag ctacaccgag atcgtgggcg actggcagta cgtccgcgcg gccttcacct
    37861 tcggctatgg cgggctcgat ctcagcgact tccgcctcgg agagacgtcg ctcgccgagt
    37921 acgacgaggt gcagatcgag gttcggggcg gggtcgcggg cgatgcgccg gtcacgctct
    37981 atccacggca ggtgatcgag gagacgatcg gcgccgagct gacccggccg atgccgcggg
    38041 acgacgccgg caacatcatc gacgacaatg cctcgatcga gaccccggtc gtgcgcacga
    38101 cggccgacga cgccgagcgg gtcagcatca tcctcgcctg gccggccggg ctgatctacg
    38161 tcgacgacga cggcgacaag cggaccgagg aggtgcgcat ccggatcgag cagcgccggg
    38221 tggaccagac ggcgtggacg ctggtggaga cgctgacggt gcgggcccgc aaggccgagg
    38281 ccttctaccg ccagcacagc tgggcgctgc ccgcccgtgg caggtggcag gtccgcctga
    38341 cgatgctcac cgaagagccg gccaacatgg gacgatcgcg acggaccgtg tggatcgccc
    38401 tgcagtcgct gcggcccgag tacccattca acatggccgg ccaggcgctc gcggtgctgc
    38461 gggtcaaggc gacccaccag ctgtccggcc agcttgacag cttctcagcg gtcgcgcggc
    38521 gggtctgcct cgactatgac gccccgacga gatcgtgggt gacgcgggcg acctcgaacc
    38581 cggcctcgct ctatcgctac gtccttcaga gcccggccaa cccccgccgg gtcggcaatg
    38641 cccagatcga tctggcccag ctcgaggact ggcacgattt ttgccggacc aagggtctgc
    38701 gctatgaccg ggtgctcgac gatccggcaa tgcagctgcg cgacgcgctg gccgagatcg
    38761 ccgccgccgg acgcgccacc ccgcgccatg acgggatgcg gtggggggtc accatcgacc
    38821 gcccgcaggc gttggtggtc gaccatttga cgccgcgcaa cagctggggg ttcaaggcga
    38881 cccgaagcta cgtccgccca cccgacgcct tccgcgtgcg cttcaacgac gccggagccg
    38941 attacgcccc gcgcgagcgt atggtgcgct ggccggggca gacgggcgag atcgttctga
    39001 ccgaggcgct cgacctgccc ggcaagaccg acgctgccga ggtatggcgc gaggcacgcc
    39061 gccgccagct cgaggcaatc caccgccccg agatgttcga ggcgagccag gagggcccgg
    39121 tccgggtcgc cacacgcggc gaccagatcg caatcaacca cgatgtcctg aacggggtgc
    39181 agcgcgccgc gcgggtcacc ggcgtgcgcg gtcgagagat ccagctggac gagctggtga
    39241 ccgtcgttgc gggcaccgac cacgcgatcc gtttccgggg gctgagcgcc gaagacaccg
    39301 tcggggcctc catggtccgg ccggtcaccg cggcgccggg cgagacccgg ctgctgacgg
    39361 tcgagggaga cggcagcctg cccgcggtgg gcgacctcgt gctgttcgga cgggccgggt
    39421 acgagagcca cgccgccgtc gtcaccggca tcgagatggg cgaggacatg acctgcctcg
    39481 tgcgagcggt gcctgcggca cccgagatcg acgcaacgct cgacgcgacc gcgatcccgg
    39541 cctggtcggc gcgagttggc gctgagttgg cggcgaccgc gatccagccg cctgaaccgc
    39601 ggtttgatgg cgtggcgagc ggcgccgcgg ggaccggcac ccgacagctg gtcgatatcg
    39661 cccttgtgcc tgggcgcggc cccgtgccga cagcgcgcta tgcgctgcgt caccgggtcg
    39721 ccggggcgtc gagctggaat acgacctata ccccggtcgc ggatggtggg ttccagcttt
    39781 cgacctacac caccggcact gccgtcgagt tgcaggcagc cgcgctgtcg ctggacggtg
    39841 tgatcggccc ctggaccccg gtccttcagc tcaccgtggg cggggcggac gcgggcctgc
    39901 ccgaggcgct tgaagaggcg gatgtgacgg cggtgccgct gctcggcggt gtgcggctgg
    39961 acttcgagac gcctgcggac ccgaatatca ccgcggtgcg cgtgtaccgc tcgcggagcc
    40021 ctgcgcttga ccgtgcggcc gatcgggccg ggacggtgga gaccgggccg tcgaggcaag
    40081 gcagcctcac gcttggagac gcgacgcggc gcaacatgat cgctgcgccg gcgatgggcg
    40141 atgcgtcggc ctggaccgtg acgggggggt gggaggtgac tggcggggcg gccgtccaca
    40201 cggccggcag cggcggccgg gtcagccagc ccgccgcact cgccgccggg cgctggtatc
    40261 gcatcggcta ccaaattgtg gcgatcagcg ccggatcggt ggccgcctcg ctggcagggg
    40321 gcacccttcg tcttggaccg gccgagacac agcccggtct gaagctggcg cgccttcagg
    40381 cggtcaccga taacagcagc atcgggctcg atgcgccgaa cgacttcgcc gggcaatgcg
    40441 acgacgtgat cgcctaccag gagaccacaa cctgcctcga gcagggcact cattacctct
    40501 ggctcgaggc ggtcaaccgg gacggcatcc ccggccccgt caccgggccg atcgccgtca
    40561 ccatcatctg aggtcctcat gtcgggcacc gccaccacca acctgccgct ctccgatagt
    40621 gccgacgacg tgatcgggaa tgccgcgggc agcaccattc gcgtgtcgat ggcgcgcctt
    40681 gcggctctgc tgggaacact tcagggccct gcctatggca gtgtgacgca gctgcaggcg
    40741 gacacagcct ggccgggcgg cgccattggg tcagtctacg gagggaccgc cgcccagatc
    40801 ggcgtctatc gcaagagcgg agcgcccggg tcagggtcgt ggtcgcggat tggcgacctt
    40861 ccggtcaact cgatcaccgc cgcccagctg gctgagaagg ccgcgctggc ggacctcacg
    40921 gctgagatcg cctaccgccg cgctgcgatc cgcgatgcag ggatcatgcc gcttgcgaac
    40981 gtcgccgggc gcaacagcat cagcgcgacc ctgacgccat cgatgatcga gggcggcgcc
    41041 accctggcca acatctcgac cgtggagctg atcccggccg aaacctcgga cggtccggtg
    41101 cagctcagcc tcgatggcgc cacgccggtc ccggtgcggg acgccgccgg ggcagagctg
    41161 caggtcggcg cgctgctcgc cgggcgaagc tatttcctgc gccggcgggg ttcgacatgg
    41221 cggatcatcg ctggcggggt ttcctcggtg gagatgcggg cggaggcgca ggcacgaatg
    41281 gaaggtgacc atgccgaagc gcaactgcgg ctggctgggg accgcgccct aggggtctat
    41341 gcgctgccgg ccgtcggcgg gtccgcgact gcgatcaccg ccgagctggg ctttcccgag
    41401 gagccgggaa agaccaaggt gatcctcgtt cccgcggccg agaacaccgg acctgtgacc
    41461 ctgcggctcg gcaccgggcc ggttcgggcg atcatgtccg ccgataacgc caacctatcg
    41521 gcgggcgact tgaaagctgg cagtggtgtt ctgctgcggc tgtcggccgc gggcgaatgg
    41581 cgtctcgtcg ggctggcgcg tggggacatc gcggccgcgg ttgcgggcga ggcaacagca
    41641 cggcagcgtg cgatctccaa cttgcgctct gcgatcgggg gcatgatcag tccgagcaat
    41701 gctgctttag gacagacttc ggatttttca ggcctgacca cgagcgttgg gtacacggcc
    41761 cgtgcgtatg ctctgcaagc accgataacc tcaagcggga cgctgacaaa cctgcgcctc
    41821 tattcccgga acacagcgcc gctgtcggga aacatcgttg cttggtccta ttctggcggc
    41881 gtgctgacgc aggaaaaggc tatgccggtc acgatcaacc ccggctacaa cagcttcaac
    41941 gtcgatctgg aggttccagc cggaggcgcg gtgggcgtcg tcactaccac ttcgctcctg
    42001 ctgggtcagg caggcggtgt accagacgcg ccgttcctct acttccaaaa cgcggtcggg
    42061 acgtccttca ccccggtcag taactccggc cggggggcaa tgctggcggc atccgtcact
    42121 ttttctgccg aaacgatcac gcctcgcctt gatgtactcg aggatgcagt agacgccgac
    42181 tcggcgctgc tctggtcgtt catcgcaaaa cagcgacaga tctacggaca aagcgcggat
    42241 atgtccgggt tgcccgcctc cactgccaag ggcgcagcgg tgatggttgc ccctgccatg
    42301 agggttacgg acgactgcac cctggtccgc ctccggatcg tggcaacttc caaccacacg
    42361 gctcaggtcc tcgtgtggaa cctgaatggc acgacctaca cgattgccag cagtcgcgac
    42421 gtccctctgg tcgctggcta taacgaggtc acgctgaaca ttccggtttc gtccgggcag
    42481 tttctcggga tcggcagcac tcgtatcgca acaagcaact cctccgccaa cggcatcctg
    42541 gtccgctatt caacgacagt cggaacaacg acgctggaag atgtggcggg gacgacggag
    42601 actttcctgt ggtcctacga gacggaaagg ttggttctca agaccgccga acctgtcact
    42661 cctacgccta cgcctacgcc cgcggcgcct tcgcgaactg ctgtgctgat cggctacggg
    42721 cagagcaaca tgcgaggcac aaacagcagc gcgctgtcgg cgccggctta tcgcaacacg
    42781 atgttcgacg gcggggtgct gacgcagggc ttgtctgtag ctgctcgatc caaagtcagg
    42841 gccatcgccg aagccgccgc cacttcgggg ctgtcatggg ccgcagcgta cgccgtggag
    42901 ctggaaatgg cctctcgcgg cgtcgcctca gctgatgcaa tcaggcaccg gtactttgcc
    42961 gcctgtccgg cgcagaacgg ggcggcgatt caatatctca tggaaggtgg ttcctattgg
    43021 ccggcggcgt gcgatgattt gcggcttgcg gggcaggcgc tcgtggcgga cgagcagata
    43081 ccgcattttg cggcgatcgc atgggtacag ggctttgcca accaaagcac cgcgcgagcg
    43141 gattacgccg cttccttgcg tgcaatcttc gcatccgcga cccggactgc cggcccgacg
    43201 cttgggggga aaccgctgct gatcgccgcg cagatgcctt tccatatccg cggcggtacc
    43261 gccgtgctgc cgcagacgcc tctcgccgtg ctggacgtgg cggctgatgt cgggggcgcg
    43321 gtgttcccgc tctatccggc tgaatgggga gacgacggca tccacatgac gcaacggggg
    43381 cacgtctata agggcctgat gatcggcaag ctcctctacg acatgaccca aggcatgttc
    43441 tacgagccgg tgcggatgcg ctcggtcgcg tggggagcgt cggcgctaac ggtcaccctt
    43501 gcaggaggca acggcagcta tgcgttcgac acctcggcca tgcccgcggt gccgaacatg
    43561 ggcttcgacc tctacagcgc gggggggacc ctgatcgatg gagtgatcac cggcgtgtcc
    43621 ctctccggcg cgaccgtcac catcgggatc aaccggccag tcgcggccgg cgagcggctg
    43681 gtgtacggct atggtcgcaa cgggttcgtc aatcccacca acgccgcgcc cggcccctac
    43741 acgctgggca acctgcgaga caccgaccct cgtacccgcg atgcggcggg cgtaacgcac
    43801 cggctctgga actggtgtgt catccacgaa gtcgtccggc cgtaggatat ccctcatgtc
    43861 ccgttcaaca ggggttcaat ggggcgcagg cggcgggcgc ttgtgtggcg cggcccatgc
    43921 tctgaactgg gtgcgcagct gaagaggtcg gcttcaagtc gagccaagcg agcaagacca
    43981 gcaaaaattc gtctgctgca aaaatggttg tcaaactctg caaaaacggc tgtcacgcta
    44041 caacgtgatt gatcagtccc aaggtgctct ccttcagagc gctccccggc ggatgtctca
    44101 caccctcgtg ccacagcctg attctcaggc caaaaatggc acattatgca acgcaatcaa
    44161 cgacttggat aatactggct ggggcggtag gattcgaacc tacggtacac ggtaccaaaa
    44221 accgatgcct taccacttgg ccacgcccca gcagtgcggg ggtgtttagc ggcagcggcg
    44281 ggggggtgca aggggcgggc gacaatttct tgagtgactc tgggccttgt tgcaggcgcc
    44341 tattttcagc gcggccgtgc gagaagttat tgccagcgcc tcgagcaacg ctgccggggc
    44401 actccctaga tcgaacatgg ctgacaaccg tctcccaacc ggcgtgaggg cccaccgttg
    44461 cgccggatta ggccagatca acgatccagt atccaaacct gcaggtcata cgcacgtgtc
    44521 gccatcaacc gccgcgccca gccccccagc gcgcgcccta ccctgcccct gtcgccc
//
