# Supplementary material for: Characterization of the virome of Paracoccus spp. (Alphaproteobacteria) by combined in silico and in vivo approaches
Source: Sci Rep. 2019 May 27;9:7899. doi: 10.1038/s41598-019-44460-4 (PMC6536676; doi:10.1038/s41598-019-44460-4)
Supplement: Supplementary file 2 — Supplementary Dataset 1 [file 41598_2019_44460_MOESM2_ESM.zip › vB_PsaS_PD27.gbk]

LOCUS       NZ_FNNA01000001        48193 bp    DNA              UNK 01-JAN-1980
DEFINITION  Paracoccus sanguinis strain DSM 29303, whole genome shotgun
            sequence.
ACCESSION   NZ_FNNA01000001
VERSION     NZ_FNNA01000001.1
KEYWORDS    .
SOURCE      .
  ORGANISM  .
            .
FEATURES             Location/Qualifiers
     tRNA            225..301
                     /locus_tag="BLW17_RS03300"
                     /old_locus_tag="SAMN05444276_101663"
                     /product="tRNA-Met"
                     /inference="COORDINATES: profile:tRNAscan-SE:1.23"
                     /anticodon=(pos:674968..674970,aa:Met,seq:cat)
     gene            complement(553..1212)
                     /locus_tag="pd27_p01"
                     /locus_tag="BLW17_RS03305"
     CDS             complement(553..1212)
                     /note="Phage repressor protein C, contains Cro/C1-type HTH
                     and peptisase s24 domains based on COG2932 (e-26),
                     Peptidase S24 LexA-like proteins based on cd06529"
                     /COG="COG2932"
                     /product="phage repressor protein"
                     /locus_tag="pd27_p01"
                     /locus_tag="BLW17_RS03305"
                     /protein_id="WP_052176100.1"
     gene            1434..1733
                     /locus_tag="pd27_p02"
                     /locus_tag="BLW17_RS03310"
     CDS             1434..1733
                     /note="Predicted transcriptional regulator, lambda
                     repressor-like DNA-binding domain based on COG3423, winged
                     helix-turn-helix DNA-binding based on pfam13693 and
                     DNA-binding transcriptional regulator Nlp based on
                     PRK10344"
                     /COG="COG3423"
                     /product="Mu-like phage DNA-binding protein Ner"
                     /locus_tag="pd27_p02"
                     /locus_tag="BLW17_RS03310"
                     /protein_id="WP_036730680.1"
     gene            1730..1906
                     /locus_tag="pd27_p03"
     CDS             1730..1906
                     /note="hypothetical protein"
                     /product="hypothetical protein"
                     /locus_tag="pd27_p03"
     gene            1903..2100
                     /locus_tag="pd27_p04"
                     /locus_tag="BLW17_RS03315"
     CDS             1903..2100
                     /note="hypothetical protein"
                     /product="hypothetical protein"
                     /locus_tag="pd27_p04"
                     /locus_tag="BLW17_RS03315"
                     /protein_id="WP_036730679.1"
     gene            2097..2429
                     /locus_tag="pd27_p05"
                     /locus_tag="BLW17_RS03320"
     CDS             2097..2429
                     /note="Transposase and inactivated derivatives based on
                     COG2963 (e-5) and Helix-turn-helix domain based on
                     pfam13518 (e-4)"
                     /COG="COG2963"
                     /product="IS1133-like element orf1"
                     /locus_tag="pd27_p05"
                     /locus_tag="BLW17_RS03320"
                     /protein_id="WP_036730678.1"
     gene            2423..2629
                     /locus_tag="pd27_p06"
                     /locus_tag="BLW17_RS03325"
     CDS             2423..2629
                     /note="hypothetical protein"
                     /product="hypothetical protein"
                     /locus_tag="pd27_p06"
                     /locus_tag="BLW17_RS03325"
                     /protein_id="WP_036730676.1"
     gene            2626..2823
                     /locus_tag="pd27_p07"
                     /locus_tag="BLW17_RS03330"
     CDS             2626..2823
                     /note="hypothetical protein"
                     /product="hypothetical protein"
                     /locus_tag="pd27_p07"
                     /locus_tag="BLW17_RS03330"
                     /protein_id="WP_036730675.1"
     gene            2820..3059
                     /locus_tag="pd27_p08"
                     /locus_tag="BLW17_RS03335"
     CDS             2820..3059
                     /note="hypothetical protein"
                     /product="hypothetical protein"
                     /locus_tag="pd27_p08"
                     /locus_tag="BLW17_RS03335"
                     /protein_id="WP_036730673.1"
     gene            3056..3196
                     /locus_tag="pd27_p09"
     CDS             3056..3196
                     /note="hypothetical protein"
                     /product="hypothetical protein"
                     /locus_tag="pd27_p09"
     gene            complement(3205..3711)
                     /locus_tag="pd27_p10"
                     /locus_tag="BLW17_RS03340"
     CDS             complement(3205..3711)
                     /note="RING finger, HC subclass, found in RING finger
                     protein 168 (RNF168) and similar proteins based on cd16550
                     (e-3)"
                     /product="hypothetical protein"
                     /locus_tag="pd27_p10"
                     /locus_tag="BLW17_RS03340"
                     /protein_id="WP_036730670.1"
     gene            3815..4270
                     /locus_tag="pd27_p11"
                     /locus_tag="BLW17_RS03345"
     CDS             3815..4270
                     /note="hypothetical protein, several BLAST hits to DNA
                     transposition protein"
                     /product="hypothetical protein"
                     /locus_tag="pd27_p11"
                     /locus_tag="BLW17_RS03345"
                     /protein_id="WP_036730668.1"
     gene            4267..6438
                     /locus_tag="pd27_p12"
                     /locus_tag="BLW17_RS03350"
     CDS             4267..6438
                     /note="Bacteriophage Mu transposase based on pfam02316,
                     pfam09299 and Integrase core domain based on pfam00665"
                     /product="Mu-phage transposase"
                     /locus_tag="pd27_p12"
                     /locus_tag="BLW17_RS03350"
                     /protein_id="WP_052176099.1"
     gene            6484..7254
                     /locus_tag="pd27_p13"
                     /locus_tag="BLW17_RS03355"
     CDS             6484..7254
                     /note="Cdc6-related protein, AAA superfamily ATPase based
                     on COG1474, AAA domain based on pfam13401"
                     /COG="COG1474"
                     /product="bacteriophage DNA transposition protein "
                     /locus_tag="pd27_p13"
                     /locus_tag="BLW17_RS03355"
                     /protein_id="WP_036730666.1"
     gene            7251..7517
                     /locus_tag="pd27_p14"
                     /locus_tag="BLW17_RS03360"
     CDS             7251..7517
                     /note="hypothetical protein"
                     /product="hypothetical protein"
                     /locus_tag="pd27_p14"
                     /locus_tag="BLW17_RS03360"
                     /protein_id="WP_074826069.1"
     gene            7514..8083
                     /locus_tag="pd27_p15"
                     /locus_tag="BLW17_RS03365"
     CDS             7514..8083
                     /note="MarR family based on pfam12802 (e-3)"
                     /product="hypothetical protein"
                     /locus_tag="pd27_p15"
                     /locus_tag="BLW17_RS03365"
                     /protein_id="WP_036730656.1"
     gene            8080..8421
                     /locus_tag="pd27_p16"
                     /locus_tag="BLW17_RS03370"
     CDS             8080..8421
                     /note="hypothetical protein, several BLAST hits to
                     transcriptional regulator proteins"
                     /product="hypothetical protein"
                     /locus_tag="pd27_p16"
                     /locus_tag="BLW17_RS03370"
                     /protein_id="WP_036730654.1"
     gene            8418..8957
                     /locus_tag="pd27_p17"
                     /locus_tag="BLW17_RS03375"
     CDS             8418..8957
                     /note="Mu-like prophage host-nuclease inhibitor protein
                     Gam based on COG4396 and pfam07352"
                     /COG="COG4396"
                     /product="Mu-like prophage host-nuclease inhibitor protein
                     Gam"
                     /locus_tag="pd27_p17"
                     /locus_tag="BLW17_RS03375"
                     /protein_id="WP_036730652.1"
     gene            8957..9142
                     /locus_tag="pd27_p18"
                     /locus_tag="BLW17_RS03380"
     CDS             8957..9142
                     /note="hypothetical protein"
                     /product="hypothetical protein"
                     /locus_tag="pd27_p18"
                     /locus_tag="BLW17_RS03380"
                     /protein_id="WP_036730649.1"
     gene            9181..9576
                     /locus_tag="pd27_p19"
                     /locus_tag="BLW17_RS03385"
     CDS             9181..9576
                     /note="hypothetical protein"
                     /product="hypothetical protein"
                     /locus_tag="pd27_p19"
                     /locus_tag="BLW17_RS03385"
                     /protein_id="WP_036730646.1"
     gene            9573..10220
                     /locus_tag="pd27_p20"
                     /locus_tag="BLW17_RS03390"
     CDS             9573..10220
                     /note="5'-deoxynucleotidase YfbR and related HD
                     superfamily hydrolases based on COG1896"
                     /COG="COG1896"
                     /product="putative hydrolase"
                     /locus_tag="pd27_p20"
                     /locus_tag="BLW17_RS03390"
                     /protein_id="WP_052176095.1"
     gene            10248..10511
                     /locus_tag="pd27_p21"
                     /locus_tag="BLW17_RS03395"
     CDS             10248..10511
                     /note="Bacterial nucleoid DNA-binding protein based on
                     COG0776, cd13831, pfam00216, smart 00411 and integration
                     host factor subunit beta based on PRK00199 and TIGR00988"
                     /product="bacterial nucleotid DNA-binding protein"
                     /locus_tag="pd27_p21"
                     /locus_tag="BLW17_RS03395"
     ncRNA           10512..10581
                     /ncRNA_class=hammerhead_ribozyme
                     /locus_tag="BLW17_RS03400"
                     /product="hammerhead ribozyme type II"
                     /inference="COORDINATES: nucleotide
                     motif:Rfam:12.0:RF02276"
                     /inference="COORDINATES: profile:INFERNAL:1.1.1"
                     /note="Derived by automated computational analysis using
                     gene prediction method: cmsearch."
                     /db_xref="RFAM:RF02276"
     gene            10587..11267
                     /locus_tag="pd27_p22"
                     /locus_tag="BLW17_RS03405"
     CDS             10587..11267
                     /note="hypothetical protein"
                     /product="hypothetical protein"
                     /locus_tag="pd27_p22"
                     /locus_tag="BLW17_RS03405"
                     /protein_id="WP_036730644.1"
     gene            11267..11665
                     /locus_tag="pd27_p23"
                     /locus_tag="BLW17_RS03410"
     CDS             11267..11665
                     /note="Mu-like prophage protein gp16 based on COG4382
                     (e-7) and many BLAST hits, Protein of unknown function
                     (DUF1018) based on pfam06252 (e-33)"
                     /product="Mu-like regulatory protein GemA"
                     /locus_tag="pd27_p23"
                     /locus_tag="BLW17_RS03410"
                     /protein_id="WP_036730762.1"
     gene            11662..11892
                     /locus_tag="pd27_p24"
                     /locus_tag="BLW17_RS03415"
     CDS             11662..11892
                     /note="hypothetical protein"
                     /product="hypothetical protein"
                     /locus_tag="pd27_p24"
                     /locus_tag="BLW17_RS03415"
                     /protein_id="WP_036730642.1"
     gene            11889..12137
                     /locus_tag="pd27_p25"
                     /locus_tag="BLW17_RS03420"
     CDS             11889..12137
                     /note="hypothetical protein"
                     /product="hypothetical protein"
                     /locus_tag="pd27_p25"
                     /locus_tag="BLW17_RS03420"
                     /protein_id="WP_036730635.1"
     gene            12134..12529
                     /locus_tag="pd27_p26"
                     /locus_tag="BLW17_RS03425"
     CDS             12134..12529
                     /note="Mor transcription activator family"
                     /product="Mor transcription activator family"
                     /locus_tag="pd27_p26"
                     /locus_tag="BLW17_RS03425"
                     /protein_id="WP_036730633.1"
     gene            12610..13482
                     /locus_tag="pd27_p27"
                     /locus_tag="BLW17_RS03430"
     CDS             12610..13482
                     /note="N-acetyl-anhydromuramyl-L-alanine amidase AmpD
                     based on COG3023, pfam01510 and PRK11789"
                     /COG="COG3023"
                     /product="N-acetylmuramoyl-L-alanine amidase"
                     /locus_tag="pd27_p27"
                     /locus_tag="BLW17_RS03430"
                     /protein_id="WP_036730626.1"
     gene            13492..14229
                     /locus_tag="pd27_p28"
                     /locus_tag="BLW17_RS03435"
     CDS             13492..14229
                     /note="hypothetical protein"
                     /product="hypothetical protein"
                     /locus_tag="pd27_p28"
                     /locus_tag="BLW17_RS03435"
                     /protein_id="WP_036730623.1"
     gene            14226..14447
                     /locus_tag="pd27_p29"
                     /locus_tag="BLW17_RS03440"
     CDS             14226..14447
                     /note="hypothetical protein"
                     /product="hypothetical protein"
                     /locus_tag="pd27_p29"
                     /locus_tag="BLW17_RS03440"
                     /protein_id="WP_036730620.1"
     gene            14452..14961
                     /locus_tag="pd27_p30"
                     /locus_tag="BLW17_RS03445"
     CDS             14452..14961
                     /note="Protein of unknown function (DUF1804) based on
                     pfam08822, putative terminase small subunit"
                     /product="hypothetical protein"
                     /locus_tag="pd27_p30"
                     /locus_tag="BLW17_RS03445"
                     /protein_id="WP_036730617.1"
     gene            14948..16600
                     /locus_tag="pd27_p31"
                     /locus_tag="BLW17_RS03450"
     CDS             14948..16600
                     /note="phage uncharacterized protein (putative large
                     terminase), C-terminal domain based on TIGR01630 (e-23),
                     Terminase-like family based on pfam03237 (e-3)"
                     /product="Mu-like phage large terminase protein"
                     /locus_tag="pd27_p31"
                     /locus_tag="BLW17_RS03450"
                     /protein_id="WP_052176090.1"
     gene            16600..17982
                     /locus_tag="pd27_p32"
                     /locus_tag="BLW17_RS03455"
     CDS             16600..17982
                     /note="Mu-like prophage protein gp29 based on COG4383
                     (e-80),  Protein of unknown function (DUF935) based on
                     pfam06074 (e-168), envelope glycoprotein I based on
                     PHA03291 (e-3)"
                     /COG="COG4383"
                     /product="Mu-like prophage portal protein"
                     /locus_tag="pd27_p32"
                     /locus_tag="BLW17_RS03455"
                     /protein_id="WP_052176088.1"
     gene            17979..19553
                     /locus_tag="pd27_p33"
                     /locus_tag="BLW17_RS03460"
     CDS             17979..19553
                     /note="Uncharacterized conserved protein, contains phage
                     Mu gpF-like domain based on COG2369 (e-14), Phage Mu
                     protein F like protein based on pfam04233 (e-8)"
                     /COG="COG2369"
                     /product="putative Mu-like phage morphogenesis protein
                     gpF"
                     /locus_tag="pd27_p33"
                     /locus_tag="BLW17_RS03460"
                     /protein_id="WP_074826263.1"
     gene            19660..20253
                     /locus_tag="pd27_p34"
                     /locus_tag="BLW17_RS03465"
     CDS             19660..20253
                     /note="Mu-like prophage protein gpG based on COG5005 and
                     Phage virion morphogenesis family; Protein S of phage P2
                     is thought to be involved in tail completion and stable
                     head joining based on pfam05069"
                     /COG="COG5005"
                     /product="Mu-like phage protein gpG"
                     /locus_tag="pd27_p34"
                     /locus_tag="BLW17_RS03465"
                     /protein_id="WP_036730607.1"
     gene            20250..20405
                     /locus_tag="pd27_p35"
     CDS             20250..20405
                     /note="hypothetical protein"
                     /product="hypothetical protein"
                     /locus_tag="pd27_p35"
     gene            20395..21204
                     /locus_tag="pd27_p36"
                     /locus_tag="BLW17_RS03470"
     CDS             20395..21204
                     /note="hypothetical protein"
                     /product="hypothetical protein"
                     /locus_tag="pd27_p36"
                     /locus_tag="BLW17_RS03470"
                     /protein_id="WP_052176085.1"
     gene            21197..21295
                     /locus_tag="pd27_p37"
     CDS             21197..21295
                     /note="hypothetical protein"
                     /product="hypothetical protein"
                     /locus_tag="pd27_p37"
     gene            21291..21422
                     /locus_tag="pd27_p38"
     CDS             21291..21422
                     /note="hypothetical protein"
                     /product="hypothetical protein"
                     /locus_tag="pd27_p38"
     gene            21422..21493
                     /locus_tag="pd27_p39"
     CDS             21422..21493
                     /note="hypothetical protein"
                     /product="hypothetical protein"
                     /locus_tag="pd27_p39"
     gene            21490..22620
                     /locus_tag="pd27_p40"
                     /locus_tag="BLW17_RS03475"
     CDS             21490..22620
                     /note="hypothetical protein, several BLAST hits to
                     peptidase - putative Mu-like phage protease"
                     /product="putative Mu-like phage protease gpI"
                     /locus_tag="pd27_p40"
                     /locus_tag="BLW17_RS03475"
                     /protein_id="WP_036730605.1"
     gene            22631..22969
                     /locus_tag="pd27_p41"
                     /locus_tag="BLW17_RS03480"
     CDS             22631..22969
                     /note="hypothetical protein"
                     /product="hypothetical protein"
                     /locus_tag="pd27_p41"
                     /locus_tag="BLW17_RS03480"
                     /protein_id="WP_036730603.1"
     gene            22983..23933
                     /locus_tag="pd27_p42"
                     /locus_tag="BLW17_RS03485"
     CDS             22983..23933
                     /note="Phage major capsid protein E based on pfam03864
                     (e-6)"
                     /COG="COG4397"
                     /product="Mu-like phage major head protein"
                     /locus_tag="pd27_p42"
                     /locus_tag="BLW17_RS03485"
                     /protein_id="WP_036730601.1"
     gene            23930..24391
                     /locus_tag="pd27_p43"
                     /locus_tag="BLW17_RS03490"
     CDS             23930..24391
                     /note="hypothetical protein"
                     /product="hypothetical protein"
                     /locus_tag="pd27_p43"
                     /locus_tag="BLW17_RS03490"
                     /protein_id="WP_036730599.1"
     gene            24447..24692
                     /locus_tag="pd27_p44"
                     /locus_tag="BLW17_RS03495"
     CDS             24447..24692
                     /note="hypothetical protein"
                     /product="hypothetical protein"
                     /locus_tag="pd27_p44"
                     /locus_tag="BLW17_RS03495"
                     /protein_id="WP_052176083.1"
     gene            24696..25121
                     /locus_tag="pd27_p45"
                     /locus_tag="BLW17_RS03500"
     CDS             24696..25121
                     /note="Mu-like prophage protein gp36 based on COG4387 and
                     Protein of unknown function (DUF1320) based on pfam07030"
                     /COG="COG4387"
                     /product="Mu-like prophage protein gp36"
                     /locus_tag="pd27_p45"
                     /locus_tag="BLW17_RS03500"
                     /protein_id="WP_036730596.1"
     gene            25118..25546
                     /locus_tag="pd27_p46"
                     /locus_tag="BLW17_RS03505"
     CDS             25118..25546
                     /note="hypothetical protein"
                     /product="hypothetical protein"
                     /locus_tag="pd27_p46"
                     /locus_tag="BLW17_RS03505"
                     /protein_id="WP_036730594.1"
     gene            25543..25737
                     /locus_tag="pd27_p47"
                     /locus_tag="BLW17_RS03510"
     CDS             25543..25737
                     /note="hypothetical protein"
                     /product="hypothetical protein"
                     /locus_tag="pd27_p47"
                     /locus_tag="BLW17_RS03510"
                     /protein_id="WP_036730592.1"
     gene            25737..26663
                     /locus_tag="pd27_p48"
                     /locus_tag="BLW17_RS03515"
     CDS             25737..26663
                     /note="hypothetical protein"
                     /product="hypothetical protein"
                     /locus_tag="pd27_p48"
                     /locus_tag="BLW17_RS03515"
                     /protein_id="WP_036730590.1"
     gene            26675..27046
                     /locus_tag="pd27_p49"
                     /locus_tag="BLW17_RS03520"
     CDS             26675..27046
                     /note="hypothetical protein"
                     /product="hypothetical protein"
                     /locus_tag="pd27_p49"
                     /locus_tag="BLW17_RS03520"
                     /protein_id="WP_036730587.1"
     gene            27043..27417
                     /locus_tag="pd27_p50"
                     /locus_tag="BLW17_RS03525"
     CDS             27043..27417
                     /note="Phage related hypothetical protein (DUF1799) based
                     on pfam08809"
                     /product="hypothetical protein"
                     /locus_tag="pd27_p50"
                     /locus_tag="BLW17_RS03525"
                     /protein_id="WP_036730584.1"
     gene            27414..31445
                     /locus_tag="pd27_p51"
                     /locus_tag="BLW17_RS03530"
     CDS             27414..31445
                     /note="Uncharacterized membrane protein YqiK based on
                     COG2268 (e-5), Protein of unknown function (DUF390) based
                     on pfam04094 (e-5)"
                     /COG="COG2268"
                     /product="putative Mu-like phage tail-tape measure
                     protein"
                     /locus_tag="pd27_p51"
                     /locus_tag="BLW17_RS03530"
                     /protein_id="WP_036730582.1"
     gene            31445..32107
                     /locus_tag="pd27_p52"
                     /locus_tag="BLW17_RS03535"
     CDS             31445..32107
                     /note="hypothetical protein"
                     /product="hypothetical protein"
                     /locus_tag="pd27_p52"
                     /locus_tag="BLW17_RS03535"
                     /protein_id="WP_052176082.1"
     gene            32112..32723
                     /locus_tag="pd27_p53"
                     /locus_tag="BLW17_RS03540"
     CDS             32112..32723
                     /note="hypothetical protein"
                     /product="hypothetical protein"
                     /locus_tag="pd27_p53"
                     /locus_tag="BLW17_RS03540"
                     /protein_id="WP_036730580.1"
     gene            32720..33133
                     /locus_tag="pd27_p54"
                     /locus_tag="BLW17_RS03545"
     CDS             32720..33133
                     /note="hypothetical protein"
                     /product="hypothetical protein"
                     /locus_tag="pd27_p54"
                     /locus_tag="BLW17_RS03545"
                     /protein_id="WP_036730577.1"
     gene            33133..37572
                     /locus_tag="pd27_p55"
                     /locus_tag="BLW17_RS03550"
     CDS             33133..37572
                     /note="Phage-related protein, tail component based on
                     COG4733, putative phage tail protein based on pfam13550"
                     /COG="COG4733"
                     /product="Mu-like prophage tail protein"
                     /locus_tag="pd27_p55"
                     /locus_tag="BLW17_RS03550"
                     /protein_id="WP_036730574.1"
     gene            37579..37803
                     /locus_tag="pd27_p56"
                     /locus_tag="BLW17_RS03555"
     CDS             37579..37803
                     /note="hypothetical protein"
                     /product="hypothetical protein"
                     /locus_tag="pd27_p56"
                     /locus_tag="BLW17_RS03555"
                     /protein_id="WP_036730570.1"
     gene            37813..38370
                     /locus_tag="pd27_p57"
                     /locus_tag="BLW17_RS03560"
     CDS             37813..38370
                     /note="hypothetical protein"
                     /product="hypothetical protein"
                     /locus_tag="pd27_p57"
                     /locus_tag="BLW17_RS03560"
                     /protein_id="WP_036730568.1"
     gene            38367..40232
                     /locus_tag="pd27_p58"
                     /locus_tag="BLW17_RS03565"
     CDS             38367..40232
                     /note="hypothetical protein"
                     /product="hypothetical protein"
                     /locus_tag="pd27_p58"
                     /locus_tag="BLW17_RS03565"
                     /protein_id="WP_074826072.1"
     gene            40229..41131
                     /locus_tag="pd27_p59"
                     /locus_tag="BLW17_RS03570"
     CDS             40229..41131
                     /note="Site-specific DNA-adenine methylase based on
                     COG0338, D12 class N6 adenine-specific DNA
                     methyltransferase based on pfam02086, putative Type II
                     N4-cytosine or N6-adenine DNA methyltransferase of unknown
                     recognition sequence based on REBASE, DPPY and FGG motifs"
                     /COG="COG0338"
                     /product="N4-cytosine or N6-adenine DNA methyltransferase"
                     /protein_id="WP_052176079.1"
                     /locus_tag="pd27_p59"
                     /locus_tag="BLW17_RS03570"
     gene            41131..41454
                     /locus_tag="pd27_p60"
     CDS             41131..41454
                     /note="hypothetical protein"
                     /product="hypothetical protein"
                     /locus_tag="pd27_p60"
BASE COUNT     6906 a  14159 c  14402 g   6230 t
ORIGIN
        1 ctcttttgac gccgcacggg tgaccgcgcg tcgcggggag agaaggcttt ttctggccga
       61 aataccccgg cccggaggcg ctcacgggtg ccgcgccggg gcaacggcgg cgcgtcccga
      121 ccgccttgcc cgccgcccca tcaacggcca ttcacccccg cgatttgcgc ttgacgaccc
      181 gcgccccctc gcctaaatcc ccggcacccg aacgggcacg ttggggcgga gtagctcagc
      241 tggttagagc agaggaatca taatccttgt gtcgggggtt caaatccctc ctccgctacc
      301 atcccttcca ggacgcctga gatcgcgcgc cacgtgtggg ggggtgaacc gaacgggaca
      361 gcgcctgaat gcgggtggac gtcagaaagc ccagcaatcc ttggggatca ccgggcttcg
      421 tggccgaaag cgattttgga cggtctgagc gtcaggcgct cattttacgc aggccgaatg
      481 ggacggatcg agcagaaatg agaacggccc cgggcatcgc tgccggggcc gtgttcgtct
      541 gctgcggaaa ggtcagagaa cccggccgac ccagacgacg cggccgatga ggtggaagcc
      601 gtcgctttcg gcgcggtcga tcatgaaggg cgcgtaggcc gggttgtcgg acgcgacctg
      661 gacggcaccg gcctgcatgg gctgcaggcg cttgaccagg acactgtcat cgagcgtgaa
      721 ggcccagatc gccggtgcga gctgtgtgtc ggtggtgtcg atcatcacca gatcgcggtc
      781 cgagatggtc ggttccatgc tgtcgccgcg ggcgtccacg atggcgaggc ccttggggcc
      841 gcggcccagg cggcgcgcga agaactcggc ggtgaagggg atgctgtcga gttgctcggc
      901 gcgctcgatg aacgcgccgt ggccggccga cagggcgacg tcgtaccgcg gcacggatgg
      961 gaaatcctcg cgggccttgg ccggcacagc tgccggaggg gcagagccgg ttgccagcca
     1021 cgcgggatcg acgccggaag ccgcggcgat cgccagcacg ttggagaggc tcggatcagc
     1081 cccacccttt cgccacttct cgatagcaga cttcgaaacg ctggcctttc cggccagcgc
     1141 caccactcca ccggcgcgcc ggatggcctc ctcgatgcgc cctgcgaaag cgtcctgtcg
     1201 gtcagtgttc acgatagtaa actctgacca agagggtcag tgttcggcgc gcggtcagtc
     1261 ttcgcagaaa taccacgaaa agacataggt ttagccgaag ccgacgcctg ggctacacga
     1321 tagtcgaact ctgaccgcac tttagtgctt gcgcagttta caaaagtgtt cattatcgcc
     1381 cttagagcag acgttaccca acagccgggt gccaccggcg cgggagagag cagatgacca
     1441 aagatgccat ttcatggcac ccggccgacg tacgtgcggc ggtgtccaag gcaggcagca
     1501 cgctggcgaa gatcgccgag gacgcgggcc tgcacgtcag cacggcccag caggcgctga
     1561 agcgcccctg ctatgccggc gaacaggcga tcgcccagtt cctcggtgtc ccggcccacc
     1621 acatctggcc gggccgttac gacagcgcgg gcctgcccaa acatccccgc atccgaaagc
     1681 aacttaacgc cgataactcg gcggtggaat gtcaaaagga gatggcggca tgaaccgcct
     1741 cacgctccgc cgcgcggccc gcatgttcgg gcgcatcacc gccgatgaca tcaccgacgc
     1801 cgtgggcgcg atgctgatct tcgcgaccct ggccgccggg atctgggtgc tcgccgggct
     1861 cggcctcgtc gagagcggcc acgagctggc gggcgtggcg cgatgacacc cgacacccgt
     1921 ccgtccgccc ccgccgaggc ccgcgccgcc ctcgctgagg cgaagctggc ccgcgtagtg
     1981 ggaggcatcc aggcgctgat cgacgtgctc gagacggtgg aggcagtggc cggcctttct
     2041 ttggacgacg agtgcacgat gggcgacttg cgcgagatcg tcgcggaggc gcgggcatga
     2101 ggacgtcgcc gttcccgccc gaggtccgcg agagcgtgat caccctggcc gaaaccgggg
     2161 tgagccagcg cgacatcgcc ggcaggttcg gcctgtcgaa gacgacggtc agcaagtgga
     2221 tcatcgccgc ccgtcgcaag ggccgggccg tcccggtgcc caccgacagg accggcgtga
     2281 cggtcctgtc cggcgacagc aagagcctga tccgcctgcg ggccgaggcc gagcggcgcc
     2341 atgtgagccc ggaaatgctc gccagcgtgc tgctggccac gatctgcgcc gacgacctgt
     2401 tcaacgccgt gctggaggat gcatggtgac ccacgaacgc gatgaacatc ccggcgtcac
     2461 gccgcgccag ttccgcgacc tgcggacagg agccgtccgc tgctgcgcta cccgcgccgc
     2521 ggtcgagcgg ttcttcgaca accgctcgcc gctgcacttc gaggagcgcc agccggacga
     2581 attccccggt caggctgacg tggtcgagca gcactggggc caggcatgac cggggtgctg
     2641 atctggcttg tggcccttct gtacgtcgcg ggagcggtcg tcacgcgcga actgctccac
     2701 atcggcatca tggtgatgga tggccgggtg ccggcggcct ggtcgcgcgt gttcgtcgtg
     2761 atgatctggc cggtcatcgc ggtcgccata tccgtgacgc gcattgcggg tgacgacaga
     2821 tgaacccgta ccagccgtcg atgatcgccg agtgggtcac gcccgagcac aagcgggcgg
     2881 tctgggaagc gctggcgccg cctgcgcggc tcgatctggc cggcatcgcg gcggcgaccg
     2941 gtctgcacgg cagcatcgtc aacgaaatct gggccgaggg cagcgccaag gggcggctgc
     3001 ggctggtcga tcaggggccg ggtttccggt ggatagagcg cgtggaggac gcagcatgac
     3061 gaaggggcaa ggctacatgc tcatcggggt cgccatgttc atcttggcct caatcgacca
     3121 gccccaccac tggggggcgg tcggctggtc ggtggccgga ctgctctgca tcatcagggg
     3181 agcggtcgcg aaatgatccg ctactcagag tgcgaacggg ctgccgccgc gcgatctggc
     3241 ggcaaccatg ccgtagttct tcccgtcgct cttcggaacc cttgtcttgc agagcgggca
     3301 ctcgagcgtg ttgggttgaa cgaactgcat tatcgaacgc ttctcctgct caaagcaggc
     3361 tgcgcacaga tcgtgcgggg gctctccttt agcatcgtcc gggttcaggc tatatacgag
     3421 gccgccccga tcggtcgtcg taagcgtata gcggctcgcc tgctgttcaa acttgctccg
     3481 gcgctgctct tcttccttga gcttcagcag caactttttc gtctccaggt tggcttcctg
     3541 tgccgccaga agctgggtgg tgatctcgac gatctgcgcc cggtactggg catcctgggg
     3601 cgtctccttg gcgaagagac ccttcagtcg tgccagcccg ttggcggcgg tatcgaatgc
     3661 ggttgcggcg gcgcccgcaa acccgatggc ggtggtgatg ttctcgatca ttcggatcgt
     3721 ccttctgttg atcttgaaca gggggatgta gctggcgggc ggggtggcag ccctgtccgt
     3781 cagtgccaga ttatcccgtt ccgccggtcc gacaatggcc aagcgtgacc gcctgacccc
     3841 cgacctgttc cgcgactggc aaccgccgga ggtcgccgcg cggcttgagg ggccgttgcc
     3901 ccagggcggc acgctgcgct cgcggatcag ccgggcggtg tcgcaggcgc tggccgcctc
     3961 ggcgatgccg cgcgaccgga tcgcggccga gatgtccgac tacctcggcg aggacatcag
     4021 caagcacatg ctcgacgcct atgccagcca ggcgcgcgag ggccacacga tcacgctcga
     4081 gcggttcatc gccctcgtgg aggtgaccgg gcagaccggg ctgctggggt tcgtggccga
     4141 cgccttcggg ctggtcgtgg tgccggcgaa atacgccgag ctgatcgagc tgcatttcat
     4201 tgacgaacag caggccgaac tggagcgccg ccggcaggca ctggcgctgc gctggaaggg
     4261 caagagatga gcgactggaa gacagcggcc gaatgggcgg cggaagggct ggacggggtg
     4321 ccggccaccg agagcggcgt cattcggaca gctaagcgcg aggactggaa cgccctcggc
     4381 tcgacccatg cccgcaagcg caaggggcgc ggcggcggct gggaatatca cgtcagctgc
     4441 ctgcccgagg ccgcgcgggc cgactgggcc cggcgccagc gcgccgcgct ggccagcgct
     4501 accgctaccc gcgaagccgc agtggtcaag gagcgcgcgt ccgagaccgc cgaaaaggtc
     4561 gccgcccatc gccgccgcgt gatggaggcg cggggcgcag tcatggtcga gctgcgccgc
     4621 cgcgagatcc tcgacggctc ggcgcgacag gcgatcctca acctgctggc cgaggcgcag
     4681 gccgggctgc tgcccacatc gctcatggag atgctggcgc tgtcggtcga gaagggccgg
     4741 ggcgagctgc gcctgccgag ccgggcccgg ctctatgcat ggaggcaggc ctatcaagaa
     4801 ggcggggtgc gcgccctgct gccagaggcg cggccgcaag agtgcaagtc cgggatgccg
     4861 gactggttgc cgatgctgct gcgccactac tgcaagccgg ccaaaccgac gctcgcacag
     4921 gcgctcgatg acctgcgcaa acacctagcc gatccgtcgg cagcgcccag ctacgatcag
     4981 gcgcgccgtg cgatcgcgag cctcaagggc accgacaatt acctcgcgcc gttcaagcgc
     5041 cgcgaaggcc cgattgcgct gaaggcgcgg atggccttca cccgccgaac gctcgacggg
     5101 atcgaaccga ccgagatcta cacctcggac ggcaagctct tcgaggccga ggtcgcacat
     5161 ccgatccacg gccggccttt ccgtcccgag atcaccccca tcctcgacgt ggccacgcgc
     5221 aaatgtgttg gctggtcggt cgggctcgtg gagaacagcc gcggggtcgc ggatgcgctt
     5281 cggcacgctt gcgagactca tggcatcccc gcgctgctct acaccgaccg cgggcccggt
     5341 ttccgcaacg atgccctcga caatgccacc agcggcattt gcggccggct agggatcacg
     5401 ccggtccact cgctgcccta tgtgtcgcag tcgcgcgggg tgatcgagcg gtcgcaccag
     5461 tcgatctgga ccaaccttgc caaagcgctg ccgagctact gcggcgacga catggaccgc
     5521 gaggcgggaa aggctcggca gaaagcgctc gtccgcgaca tccgcgaggt gggcgcgagc
     5581 cggctgctgc cgacctggga tcagttcctg gccgcggtgg aggcgacggt cgcggcctac
     5641 aacgaccggc cacatcggac gttgaaggtg cgcgacgcgg agagcgggcg gcttcgggcg
     5701 gcgtcgccga acgagaaatg ggcggagttc gtggccagcg gctttgaggc gatcgcggtc
     5761 accgcggacg aggttgacga tctgttccgg ccctacgtgc ggcgcaagtc ggcgcgcggt
     5821 gaagtgcagt ggaacaacaa ccagtacttc catcaggcgc tgcagccctt cgacgggatg
     5881 gaggtcctcg tcgggatcga cattcacgat gccagccggg tttgggtgcg ggagctggtg
     5941 catcacgagg gcaagcccgc tcaaggcgcc ttgatctgcg tggcggatta tttcgcaaac
     6001 aagcagcgct atttcccgca ctcgctcacc gacaaggcca aggaaacccg tgcgaggggc
     6061 cggatgcggc ggctcgatct caagcgggag gaggtcgagg ctgaggcgcg cggcgtctac
     6121 ttcatcgagg cgcaggccct agcgccggtg gccgagttca tagagcccgc gcgtgcgccc
     6181 gaggccgtcg ccgtcatcgc gccacagccc gaggctgtct cgtccggcgc gcctgagcca
     6241 gcccacgctt tcgccgatga cgaggaggtg tgcatggccg tggcgatcat ggccgaccac
     6301 ggcacgctga acaccatgaa ccccggctgg cgcatcacgc tggaggaaaa aatccatcgc
     6361 cctgccgggc ggcggaagct ggagatggca ggcgtcgatc cctgggcttt gctggacctt
     6421 ctgagatcgg ccgcctgacc accagcactg aacgaacaac gagcagtacg gagaaaaggc
     6481 tacatgagac ccgtctttgt ggaaacccga aactatcgcg cgttcttcga cgcaatcgag
     6541 gggctgcagt cccgcggcgc cgaggagtgc cgcctgatcg tggtcgatgg cgcgccgggc
     6601 cttggcaaga ccactattct gcatcgctgg gcggcgatgg agagctgttt ctatcttcgc
     6661 gccaaggagg actggacctc ttactggctg atgaaggagc tgctcgaatg cggccgcgcg
     6721 gccgtgccgc atgggcatga ggcgcggttc agcgcctgcc tgcagatgct ggccgaacgc
     6781 cagcgggtcg cggagatgac cgggcagagc tttgccatcg tgctcgacga ggccgactac
     6841 atctcgtcga agtccaagct gatgaacctc gtccgcgacc tggccgacat cgcggcagtg
     6901 ccgatcgttc tggtcgggat gggcaagatc cgcgatcagc tggtccgcta tccccagacc
     6961 gcgcgccgca tcagccgcta tgtgcggttc gagccggctg acctcgcgga tgtccagaag
     7021 ttcctggacg ccaagtgcga ggtgaaggtg gcgccggatc tcgcgcagtt cgtgcacagc
     7081 gcttccagcg gctacaacag cgaggtgctc gaggcgatcc gcaacatcga gcggttcggg
     7141 cggaacaaga ccaccggccc cgacggcctc acgctgcgcg acatggctgg ccatctgctg
     7201 atgaacgatc gccgcagcgg caacccggtg atggtccccg ggggtgcaaa atgacgacgc
     7261 tggcggacat gcagctgatc gccaccgagg cggtcgacag cctgcgggag ctgacaggca
     7321 ggcttgagaa gcgcttgggc cgcgagccca cgctgaccga ggtcgcgcag gcactggcgc
     7381 tcgcctatgg cgctgcccga ggcgcgctgc agatggccac gcccacggaa gaccttgccg
     7441 ctctgggcca gttcgtcgag gtcgcggccg acgacgcccg cttctgcctg atgggactga
     7501 gggaggcggg gctgtgacaa accagacaag aattctccat gcgctgggga cttcgtgcct
     7561 gaccattcac cagctcgcag accttgtggg gctgacggcg gtccaggtga gcaaggcggc
     7621 gtcggggctg atcgcccggg atctggtcga gcgcaccgag cccggatgct ttcgggcgac
     7681 ggatggtggc ctggctgcac agaagggagg ggtcgtgatc acaagcggtc cggcaaacgt
     7741 cgtctggcgc cagccgcggc gcgccgccgg gtccgggctg cgccagcgcg cctggaacgt
     7801 gatgggtctg accaagactt cgttcacggt gcctgacctc atcgtcgctt cggcccgtgg
     7861 tgacgaactc gacgccgagg acaacctgag gcgttactgc gccgtccttg taaaggccgg
     7921 atatctgcgc cggttgccgg gccgggatca agggagccgt cacggctcca acggcttcgt
     7981 gcgcttccgc gtcgtgaagc acagtggtcc gttggcgcca acgcatcggt ctcgagcagg
     8041 gaaggtgcgc gaccacaaca ccggcgagga ggtggcgctg tgagcgacga ctatctcgac
     8101 ctgctcaggg cagagaaggc gcgcggccgc accacggccg acatcgcccg ccagctgggg
     8161 ttcgcccgaa cgtcgatctc gctgctgctg tcggggaact accccgccgc ccgcgccccg
     8221 aagatcgagg cgaaggtgct cgaggtgttc ggtcgagcga tcgtttgccc gcatctcggc
     8281 gccgagatcg agcgcgacgc gtgcgacgcg caccggacga gcccgatgcc caccagctcc
     8341 gccgaccggc tgcgccactg gacggcctgc cgaacctgca cccagaaccc ggccgcgccc
     8401 gcggccatga agaggaaatg accatggctc cgaaggtgaa aaccaagacg aaggcagggc
     8461 cggccctgcc gatcccggcc gacgataccg aggcgcgcga ggcgatccgc gagatcggcg
     8521 atcggcagcg tgaggcgctg cggttgcagg ccgagatgaa cgaccagatc gcggccctgc
     8581 aggagcgcta cggcgccctg gtcgccccga tcaacgccag ggtgaccgcg ctgaccgagg
     8641 gcctgcagct cttctgcgag gtgaaccgga cgcggctgac tggcggcaag gtcaagtacg
     8701 ccgagttctc caccggcaag gtgagctggc ggctgcggcc ggccaaggtg acgctcaaga
     8761 agatcgagga cgtgatcgag gcgatccgca gggccggcct cggcgatcgc ttcctgcgga
     8821 ccaagaccga ggtcaacaag gacgcgatgc tcgaggaccg gacgacagcc tcggcgatca
     8881 agggcgtgag catcggctcg gacggcgagg acttcgtggt cgagccctac gagaccgacc
     8941 tgcgcggcgc ggtctgatgg agcggacgtc gtccgcgaag tggttctggc acgagctcga
     9001 ccgcgtgttg cggccggcgc tgcagggcgg atgcagctgg gacgaggcga tctcggccct
     9061 acgcgacaag gccgaccagc tcgagcggaa ccgcgacgcc gggctcgagg cggccagcta
     9121 ccgaaagttc gagcggctgt gatggccggt caccgaaaac acgaacgaga ggagaagtgg
     9181 atgcctgttt cctacgacac cgtgcagatc gcggagcaga tgcgcgagaa aagcgccgcg
     9241 ctgcgagttg ccgccctggc cgacgccggg gatgacatcg gccatcgcaa gttcatcgag
     9301 gctcaagcgg cgctgaccga ggcgacgatc atgcagagcc aaatcctcgc cgagctggtt
     9361 ggcgcgggga tgccaatagc ggagatcatc aaggtgttcg ctgcccattc gtcgaacatc
     9421 ctcgcttcgc tgctgagctt cgcgcccccg ggggatagcg aggcccgcga agccatcctg
     9481 gcgctgttca tggtgaccca gaggcagtcc gctaccgccg atgtgggtca tcgcgcctcg
     9541 atcgtaatcc gcggcacccc gggaggacgg gcatgacccc catcctctat cgcaccgcgc
     9601 acggccttct cgacctcaac cggctggcgc cgaccgcctt ctcggccggc gtggtctcgg
     9661 agtgcctggc gaagatcaac cgctacaatg gccggacgcc cgagccttgg tcggtggcct
     9721 cgcactcggt gctcgtggcc atgctctgtc gcccgcagca ccgggcccag gctcttctgc
     9781 atgatgccca cgaggcgatc ctcggcgacc tcgtgacgcc ggccgtcagg ctgatctgca
     9841 gcaagagcca gccggtcgcg ggcggcatcg tcgccaacgc catcacccag accaagctgg
     9901 acctcgatcg ccagatcttc gcagcctggg acgtcacctg gtcgcccgac ggcgcccgcg
     9961 aggtcgcggc cgctgatcac atcgcgctcc tggccgaggg tgccgtgttc ttcggcgcag
    10021 aggccggggg cgagatcagc ccggaaaccg ctgccgaggt ggaccgggcg gtcgggctga
    10081 tccgcgaact gccctacggc cagaactggc gcgccgcgcg cgagcggtgg ctgagcttcg
    10141 cccacgacct tgcctcggtc ggacagctgc ggctgccgcc cgagccctcc catccgaccc
    10201 gcacggcgcg ggcggtttaa ccccgagcag aggactaccc catgaacatc ggcaagaccg
    10261 aactggtgaa gcagatcgcg gacgcccacg gcacgagcca gacgcaggtc cgggcgacgc
    10321 tcgacgcggt gctcgaagcg atcatcggca acctcaacac cggccacgcc gtccgcctcc
    10381 agggcttcgg cagcttcacc gtgaaagagc gcccggcccg caaagtgcgc aacccgcgga
    10441 cgggcgagca ggtggatgcc ccggccagcc gcaagctgag cttcaagccg gccccgacgg
    10501 cgctgaactg accgcgaaac cggccccccc ccggggccgg tcggcggggc gtggtggccc
    10561 cgtcctgatg agcagccgag gatgcgatga cgacgagcta cagcctcagg acgagggacg
    10621 acgggcagac cgaagtgctc gagcattcgg cagtcgtcct cggcgcgttc gtgcgcccag
    10681 aacacgcgcg ccagttctac gactggatgg cgggttcgca tttgaccgtg cgcagggcgc
    10741 cggagcccga ggtcgcgtcc gcggcccctg ccgccgatac gcccgcggcc agcgccttcg
    10801 tgcctgaacc gatgaccatc cggcggcttt ccgtgccggc gctggtcgcc gaacagcagg
    10861 aggtgcccgc ccagccgacg cagcggcggc aggccggacg ggacaaggcc gtcccgccgg
    10921 cggtggagga cggtgagggc gcaccggaaa acctgcctgc tgcccctggg cgcgctgtcg
    10981 tcgagcggcc gcgccaggcg gtcaccatgt gcgcgcacct gccggaggag gtcatggcgc
    11041 ccgcgttcga gcggctcgag cggggtgaga agctccaggt ggtggcatcc gagctgggtg
    11101 ttccatggcc gtcgctgcgc ggcgcctatg ccggatacaa gggccgccgc cagcgcgaga
    11161 tcgcacgtgg cggcatgtcc tcgtgctgcc tgtgcagcag ggagttcatg ccgtcggtga
    11221 cgagccccga cacatgcgcg cgctgcgcca aggcgatggg gcggtgatgg ctcgcgatcc
    11281 gctcctcgcg cagatccaca tcgcccggca gcaactgggg ctggaggagg acgactaccg
    11341 ctcgatcctc gagcgggtca ccggcaagcg cagctcggcc gagctttcgg acacccagcg
    11401 gcgcgcggtg atcgccgagc tgaagcggcg cggcttcaag tcccgcggcg cgaaccgtcc
    11461 gaagagcagc aagccctatg tccgcaaggt ctttgcgctc tggggcgagc tgaagaggac
    11521 cggggtgtgg cgggaaccgg gcatcgcttc cctgcgcgcc ttcgtcaaga agatggcggg
    11581 tgtcgatgac ccggagttca tggaccatga cgaggcccgc aaggtgatcg aggcgatgaa
    11641 gaagatgcag gagcgcgccg aatgactgcc ccagccctca gctgcgccga gatcgagatt
    11701 ggcggcagca tcgacctcga tcccgtcacg atctgcgcgt gtgtgacttg gctagcgatg
    11761 cactggggcc actggaagcc tgaatgcctg gccggcgaga tggcccgtga attgttagcg
    11821 gcagccggca tagctgctgt cggaccgctg gccggcctgt ccaccgatga cccgctcggg
    11881 gaccatcaat gacccgccgc ggcccccaca acccgccagt ctcagaccac gccgtcctgc
    11941 ggtggctgga acggcacggc catgtgaatg tcgaggccgt ccgccgccag atctacgagg
    12001 agacccgtga ggcgttgcgc gcgggggcct cgcgcctgac gatcaatggc accgaatatc
    12061 gcattgaagg cggcgtggtc gtcacgatcg tcgacgtccg tcagacctgc ggcaagttgg
    12121 actggccgaa accatgaccc gcaacctccc cgtgccggtc gacgatctgc cgctgtccct
    12181 ggtggacatc gcggagacgc tgggcatggg ggtggcgatc aagctgatgc agcacttcgg
    12241 cgggctggag gtcaggttcc cgatcgttcc gccgcccgat caccccgtca tccgcgccct
    12301 cggggagaag gatggctatg ccctgtgcga tttcctgtcc aacgagcgca tctacgtccc
    12361 gcacggaagg ccggcccggt cggtgagggg cgcggtgcag aggctcgagg cgcaggggct
    12421 tgaccgggcc gcgatcgcgc gtgaactggg tgtatcgcag cgtcacgtgc gccgggtcgc
    12481 aaaccagagt gatctgcacc cccaccagcg aagcctgttc gacgactgac cccggacctg
    12541 atgtcctgcc ccgcgaccgg gcggcagcag gcatgacggg atcagcattc gtcccgtcag
    12601 gatcgcccca tgaaggtcat tcgccacaag gttcaggacg tcccgttcca gcgcgcgcgc
    12661 tgggtgggcg gcgtgatcgt ccccgagatc gtcatcctgc atgataccgc aggccggctc
    12721 gagacgggca attcggccgc atacctcgcg aagaacacgg ctggggtgtc ggtccatttc
    12781 gtggtcgagc gtgacggcag catcacccag ctggtcgaga ccaaccggcg cgccaaccac
    12841 gccggaaagt cgagcttcaa tggccggacg gactgcaacg gcttctcgat cgggatcgag
    12901 atcgtcaacc cgggcgggat gagccgcgca tcgggcaccg gaagcgcgct ggtcggccgg
    12961 tcctggtggg gcgaaatgtt cttcgacccc agcgacgatg tcgacctggt ggagatgaag
    13021 acgcccgagc acggtgcagg cgtctggatg tcctacccgc aagcccagat cgacgggttg
    13081 tgccggctgc tcgagtgcct gttccgggac atccccagcc tgagcgacat caccacgcac
    13141 tggtacgtga gcccgggccg caaggtcgat accaaccctc tgttcccgct cgaccacgtg
    13201 aaggcgaaga tcctcggccg cgacgatcct gccgacaccg ccgcggacga gggcgcgtcc
    13261 gccgtccagc cgggcagctt tgtccaggtt cactccccgg cctcgccgct gaacctgcgg
    13321 cgctggccca gcttcaaccc gaacgtcatc gccgccatcc cgcacggtgc cacgctgccc
    13381 gtgttcgctc agcgcgaaat cgacggcacg cagtggctga aggtcctgtt cgacggccgc
    13441 gaaggatggg tcgtgggccg ctacaccgcc aagatgccct gaggaggcac aatgtcgtcc
    13501 tatctgaaaa ccgtccctgc agcgctggcc attgccgcgg ctgcgatccc cgtcaccgca
    13561 tttgccgccg gcttcatcga aaccaccctg gccgagggca cgcagcagct cgtgatgatg
    13621 gccgtcggca tgctgcttgc cgcgacattc acctgggccg ccgccacctc cgagcgcttc
    13681 gctgccccgg cccgggccaa gtccccgcag gaccggacgt tggccgaccg cgcgatcatc
    13741 gaggcggaca agcgcatcga cgcgctgaac atcgcccagc tggagacgtt catcagccgg
    13801 ttcgtcctgt cgcggatcga caaggtgttg gcggggccgc tgctcgatcc catgcgccag
    13861 gccgacgagc tgctggtcga agggatcgat gcgttcaagc gccgcaaccc cgaactggcc
    13921 gcccagatga agatcgaccc gacgagcatg cgcgagctga tcgcggccgg gatcggccag
    13981 gtccgcaagg atgcactggg tcaggccttg gccgacgccg gtgtccgcgc cgaaaatctg
    14041 ccggttgcgg tcgagctgtt cggttctgcc gccgctagcc agatcaccgg actgcacaac
    14101 ctcccgccgc tttccgtttc ctccccggca gcgccggccg acccgccgac cacgatcgtc
    14161 aacactgttg tcctggatgg cgccgatcct gcggcgcctg tgactgccgg ccgcgaggac
    14221 gtcaaatgag caccgatctg ctgctgcgcg aactcggtgc catcaccgcc aaactggagg
    14281 ggctcgagga gggtcaggcc cgggtggaag gccggatcga gaagatggac gaccgcctgc
    14341 ggaccgtcga gaagggcgcg gcgctgtcgg gcgccgtctc gggcggggtg atcgccatcg
    14401 ccgtcgggct gatcaagggt gccctgaccg gcggcggcac cagctgagat catggcccac
    14461 tcgaaggaca ccaagcaccg cgcacggcag atgtatgtgc agacccggca gtccctgccg
    14521 gtcatcgcca tttccctgga cgttcccgag ggcaccctgc ggcggtggaa ggcggacgct
    14581 gcggcgaccg gcgacgactg ggacaccgcg cgggccgcgc agatggtcaa gggcgagggc
    14641 ttcgaggccg tcgtcacctc ggccgtcgag gacttcaccg tcatgttcca ggcgacgatg
    14701 gaggggctgc gcgacgacga caagctgccc catgccgatc gtgccaagct catggcgtcg
    14761 ctgtcggacg cgttcaacaa gatgatcggt gccgccgggc gcgcgaaccc gcggctctcg
    14821 cgcctcgcga tcgccaccga cgtgctgaag cgcttcgccg agttcgttca tgccgagttc
    14881 ccgcatcact cggccgtgtt cctcgacgtg ctggagccct tcggccagga gctgtcgagg
    14941 gcctacaatg aagccccgtg agttcctcga cgagatcgcc gatctcgccg ccgggtttcg
    15001 tcagaagatc gagctcgagg tcgaggcgtt ccccgtctcg gtcgccgaaa gccgggcgcg
    15061 cgtcgagcgg gtgatggcgg ccgacgggta tcgctatttc gtcgagacct acctgccgca
    15121 ttacctggga aagccgccct cgaagctgca cctcgacctc taccaggcgc tgccggcgat
    15181 ggtcgcagcg cctgagggtc agcaccggct ggtgatcgcg ccgcggggct cggccaagtc
    15241 cacccacatc agcctggggt ttccgctgtg gtgcatcgtc accgggcgca agcactacat
    15301 cggcctcatc atggacgcct tcgagcaggc ggcgatcatg gtcgaggcga tcaaggcgga
    15361 gctcgaggtc aacccgcgcc tgcgggccga tttcccgaag atcgtgggcg gcgggcgcac
    15421 ctggcgcgag ggcgtgatcg tcacgcgcaa caacatcaag gtcgagggct tcggcaccgg
    15481 gaagaagatc cgtggccggc ggcacgggcc atggcgccct gacctggtca tcctcgacga
    15541 cgttgagaac gacgagaacg tcgaaagccc gcgccagcgc gacaagctgg agagctggat
    15601 ctccaaggcg gtcatgaagt tgggtccgac cgacggcacg atggatgtcc tgtatgccgg
    15661 gaccgtcctg cacttcgacg cggtgatcga gcgcttcgcc aagaagccgg gctggcaggt
    15721 gtcccgttat caggctgttc tgcagtggcc cgaccgcatg gacctgtggg atcgctggga
    15781 agagctgtac ctgaacgacg agcccgccag cgaggcgtac tgggacaaga accaggcgga
    15841 gatgagccgc ggcacgctgc tgaactggcc cgagatgcac agcctgatct tcctgatgca
    15901 ggagcgcgcc ggcgatcacg aggccttcga gagcgagtac cagaaccgcc cgatcagcgc
    15961 atcgaacgcg ttcaccgacc tgcagtactg ggtcatgaag aagacggatt gggtgctgtt
    16021 cggcgcgatc gacccctcgc tgggcaaggc cgctgccggg cgcgatccct cggcgatcct
    16081 gatcggcggc atggaccgcc tgtcgggcgt gttcgacgtg gtcgaagcgt cgatccgcaa
    16141 gcgcctgccc gacgtcatca tcgacgatgc catcgccctg cagcgcgagt accagtgcca
    16201 gctctggttc gtggagagcg tccagttcca ggagatgctg cggaccgagc tgatgaagca
    16261 ggcagcgcgc cagggcatcg ccatgccctg cgtgccgatc cagccgatcg ccgacaaggt
    16321 gctgcgcatc gagcgcctgc agccgcccgt cgcctcgggg atgatccgct tccacagcag
    16381 ccagcgcacg ctcatcgacc agcttcagca gtggccctcg gccgcccatg acgacgggcc
    16441 ggactgcctc gagatgctgt ggtcgaatgc cgtgcgctac gccggcggcg cggctggcgg
    16501 cggcggacag atcctcacgg ccccgggtgg cgggccgagc ggccttgggg ccgggctggg
    16561 cagtggcctg ggcggcttcc gtctcggggg aggttggtga tggcgaaatc ccgtcgatcg
    16621 aaaggccgtg gcgtgccgct cgcccctgtc ccctcgcggc agaacctgcc ggccgaggcg
    16681 cgggcgctga tcgcaggcgc ccacaacgac atcacgatcc cgctgttctc caaccgcatg
    16741 cggccccagg acgaggtgct gatccagcgc ggcgggagcc gtgggctcaa gatctacgac
    16801 gacgtcgagc gcgacccgcg ggccttcgcc gcgctgcaga agcgcaagaa gaccctgatc
    16861 gcgcgcgact gggccgtcga gcccgccggc gaggacgccc gcgacatcga agcggccgag
    16921 ctggtgaccg acctgctggg tcagctaccc ttcgacagga tctgcgagga cctcctcgac
    16981 gccacgctga agggctatgc cgtctccgag atcgtctggg ggcgggatgg cagcaggatc
    17041 gtccccgtgg acgtggtgag ccacgatccg cggcgcttca ccttcgggac ggactggcgc
    17101 ccgcgtcttc tgacgatggc tgccccgctg gacgggatcg acctgcccga ccgcaagttc
    17161 atcgtccacc ggcacggcgt gaagggcaac aaccccttcg gcctggggct gggatcgcgg
    17221 ctgttctggc cggtgctgtt caagcgcgag gggatcacct tctggctgca tttcctcgag
    17281 aagtttgcag ccccgaccgc catcgcgcag tcgccctacg gccagctgag cgaggagcag
    17341 aaccggctgc tgaacacgct gctcgacatc cgcggctcgt cggcggtggt ggtgccggtc
    17401 gggacggacg tgaagttcct cgaggcggca cggtcgggcg ccgtgaccta cgccgatttc
    17461 ctggcctact gggacaagga gatcgcgatc tgcgtcactg gcgagacgct gaccacggac
    17521 atcggctcga acggatcgcg cgcagcgtcc gagacccatg cggaaatcct cgagctgctg
    17581 gtggacagcg atgccgacct tctgtcttcc accctgcgcc agtcgctggt cgcatggatc
    17641 gtcgactaca atctgcccgg cgcacgggtg ccccatgtct ggcgcgcccg ccccgagaac
    17701 gagctcgaga ccgccaaggt cggccaggcg aaggctgaca ccgccaaggc acgcgccgcc
    17761 gcgatgcgcg acgcgctgtc cttcctggtc aacgtcgcag acgacacgat cgcgctggag
    17821 ctgctgccgc acctcgcacc cgtcgagggg atgtccgagg cggcgctgcg caagctggtc
    17881 gaggggcgcg cagcgttcaa gagcgtgccg gtggcggcgc cgatgcctga acccgggccg
    17941 cggaccgagc cggactcgcc ccccggcgag gggcagccat gaagcacgtc tgctttgcgg
    18001 agccggacga cccgatcagc cggttgaccg accagctgat ggccaggctt cacccgatct
    18061 ttcgcagacg gttcgaccag ctggcggccg cggtggacca ggacaccgcg agcggggcgg
    18121 gggatcgtct tctggatctg gccgccagct ggtcgccgaa agcatctgcc catctgctgg
    18181 gcgatgcgat ggagctggcg gctctcctgg gcgctgacag cgtgagcgac gacgagcccg
    18241 ccgctcgctt cggggtcgag gccacaggtc agaccttccg cgagcaggcg gagttcatcc
    18301 gtcagaagcg ccctgcgctc accaaggcct ggacggacgc tctgtatggg cgccatgacc
    18361 gtgacttcgt cgttgccggg atagccgagc ttgccccgct cgaggaggtg tacagcgcgg
    18421 tcaagagcgc ggccgagacg tgggaccgcc ggaccttcaa cctcgagatg gccgagatca
    18481 tcagaaaata cgggctttcc gaccgcgagc ctcaaaagtg gggcgcgtgg cggatgcgca
    18541 ccatcttcga gacgaacctg cggacctcct atgcggccgg ccggctgaag cagatgcgcg
    18601 acccggcggt gctgaagatg cggccctact ggcagtatcg ccacgctgaa aaccgcctgc
    18661 cgaagcgccc gcgcgagcag cacgtccagt gggatgggct ggtgctgatg cacgacgatc
    18721 cgtggtggac cgcccattac ccgcccaacg actggctgtg cagctgcggg gtccgaaacc
    18781 tgtcccagcg caacctcgag gctctgggca aatccgggcc cgacgccgcc ccgccgtccc
    18841 ggacggtcct caagcctgac ccgcgaggcg ggtttgccgc agtgcccgaa gggatcggtt
    18901 tcggctggga ctacatgcct ggcgagctct ggcaacgagg actggttccc tcggccgcgc
    18961 cgccgccggg ggtgatcgcg tatgacgaag acaccggtcc gccgctgccg ctggacgatc
    19021 tgctggccgc cggacgtgac ttcaagggga agcccgctgc ccctggtgca gaggaagagg
    19081 cgatcgcggc cttcctcaag cggttcggca tcggtccggg cggtgtcgcc tggcatcagg
    19141 accaggccgg caacgtcatc ccgatctccg aagacctctt tcgccagcgc gacgggacgg
    19201 ggaaggaggc caagcgcgcc cggggaccgt tcaccgagat ggtcgcggaa acgatcaggg
    19261 agccggatga gatctggctc ggcgtgtcct acaaggcttc gcccagcgac gcccgggacg
    19321 tgtcgaggaa gaacaagcac ggcgaatggt ttctcgacct gcgatatatc cgggtggggc
    19381 gggtcacgga cctgaccgga gatgtgaccc agatcgcgca gacggcgatc ttccagatgg
    19441 gaaaccggac ttgggaagcg gccaccgcct tcgttcccga ccggaacaag gtaccctcac
    19501 cgaggggcat caagacgaag cgctacggca ggctgctgtg gaaaagaaaa tgatggtcag
    19561 ggtgctctga ccatcgtgcc aggtcctgtc cggctggagg caccccgctc agacctcggc
    19621 tttccttgaa agctggacga tcctgcagga gatttcaaga tgtcaggtgc acgcgttgtc
    19681 ttcgatgcca ggctggatga cgccgccgcg cggcagcgcc tggcggacct gatcgagcgc
    19741 ctcgaggaca agacagggtt cttgaatgac gtgggcgacg agctgctgca ctcgacccgc
    19801 gaccgcttcg tcagccagca ggaccccgac ggtaagccgt ggaagccgct ctcgagagcg
    19861 acgatccggg agcgggagcg cgcagggaag acgccgatcc agatcctgac gcggaactct
    19921 tatatgcgga gctcgctcaa caagcgggtg gacggcgata cactgtcgat cgggacgccc
    19981 gttccctacg gtgcgatcca ccagctgggc ggcacgatca gccgcccggc tcgcgagggc
    20041 gtcgtctatc ggcacgtcag ctggaaatcc cagaagatgg acaaccgctt cgcgccgaag
    20101 aagggcggca agggccagcc gaaggccaac ttcgtgcaga aggtcgagcg gaaggcctac
    20161 gagatttcga tgccggcgcg tccttttctc gggctgtcca aggccgacca ggccgccatc
    20221 atcaacattg cctcggactg gctgggggtg tgaacgaaac cagatcgccg ggcttgacgt
    20281 cagcaagacc tcgaaatcct tgcgccacat ggggaaatcg atatgccaat cccagcagca
    20341 gtcgcgagga tggtacagaa aatggcgggt gccgtactac cgcaggccca caagatgcgc
    20401 gatgacgtgg ctcatattga ggtcatcatc cgaaactccg agccgatcga actcctcgac
    20461 ttcacggcct ctctcactgg cattgcccgt gagcacgaac tgcggctcaa ggaaaggtcc
    20521 ccccggatcg aagtcgacca gacacggctg ctgatcgtcg atatccgaaa gggctcgatt
    20581 gtcctcgagc ttctgcccat cttggcgccg atcatctcga cggctgaaat gaccaacacc
    20641 gccgtcgact tcgtgagcca tatgaagagg gtctttggac agctgaggca acctggcggc
    20701 cgagctgaag gcgcgaccac cgctcaactg aaaaacctca acgatactgt ccagacggtg
    20761 gcgaacgaca gtaacggaga gctgttcatt gccgcacgat atcagaacgg cgaggtcatc
    20821 caggagctcg tcattaacaa gaacgaagcg gcaatcatca gtgagaacgc gacatcgcag
    20881 cgcaaagaga tcgaggccac gggaagcgcc aagctgagcc gtgtcctcat gcgtcttcac
    20941 caatcgagcg tcgacgacct gaaggtgggc agaaagacgt ccgagaaggg gattgtggag
    21001 cgggtcgatc tgaagcccag ggctttgatt tatgcctccg acttggccgg acagcggatc
    21061 aaggacgaga tactcaaaga cgacggcaat ccgtttcaga agggcttcgt ggtcgatctc
    21121 gatgtggaga cggtcggcgg caagccccgc gcttacagga tacttgccgt ccatgaggtg
    21181 atcgaccttg atgaggatga ctagtgtcgg cgaaaatcgc gcaggaggcc tcgggtgcgt
    21241 ctggatggtg ccaccggacc agaaaacccg acaccccccg ttaataggcc gttaaatccg
    21301 cgctgcggcg cttctgccgg cagggtcgag gagtaggcgc gcgatccggg cttgatccga
    21361 cgagcggcag cgggcagcat gtgctcatct ggggccgagg gggcgcccca gcgcggacct
    21421 gatgtccggc gtcatggccg ctccgggtcc cgtacagcgt gatggacagt tcttgcactg
    21481 gaccatcgca tgaccaccgc ccgtatcgag gttttccgca ccggccgctt cacgcccatg
    21541 cagggcgcgc cgctgtcgtt caccgcggcc gacctccgcg ccatcgccga cagctacgac
    21601 cccgagacgg cgcccgcgcc gatcgtcgtc ggccaccccg ccaccgatgc tccggcattc
    21661 ggctgggtgc gggcgttcga gttcgacgcc acggccgacc ggctctacgc cgacgtggcc
    21721 gagatggagc ccgccttctc cgaggccgtg aaggcgggac gctacaagaa ggtgagcctc
    21781 agcttcttcc gccccgagca cagcgccaac ccgatccccg gcacctggta ccccaagcac
    21841 gtcgggttcc tgggcgccgc ggccccggcg gtgtcggggc tgcgcaatgt gcacttcgcc
    21901 gacgacgagg acgccgcggt gaccttcacc gccgagttcg gcgtcggcga gagcacctcg
    21961 cgccttctgc gcgggctgcg cgagttcctg atcgagaagt tcggcctcgc ggacgccgac
    22021 cgcgccctgc cggccatgag catcgagtgg ctggccgacg aggacgagcc ccgccgcggc
    22081 ccggcattcg ccgcgccccc caacgtcccc acacaacctg tcgaggaaga cgacatgacg
    22141 cccccgaacg acaccccgac cgctgcgccg gtgacgcctc cggcctccga cacccccgcc
    22201 ttcgccgacc gcgaggcggc catcgccgcg cgcgaagccg cgatggccga gcgtgagcag
    22261 gcggttcgcc acgccgacca cgtctccttc gccgacggcc tggtggacgg cggccgtctc
    22321 ttgcccgcca gccgcgacca ggtggtgcag ctgcttgacg atctggcagc cgtggatgcg
    22381 gcctccttct cggccgacga cgccaatccc gcccagcggc tgcgcgacat tctcgcggcg
    22441 cagcccaagg tggtgcattt cggcgcggcc gagatcgagg acgacgccac gcccgccgcg
    22501 gccttctcgg ccgacgggcg cgaggtggcg aacgccgacc tccacgcccg cgccctggcc
    22561 tggcaggcca agcaccccga caccccgtat ctcgacgccg tgaaagcggt ccaggcttga
    22621 ggagccatcc atgaaccatt tccacgacac gctgtcgctc acggccgtgg cgaccgcccc
    22681 gatcgccgag ggcgacctcg tcgggttcaa cgacgccccc gtgaccgcgg tcgatgccgc
    22741 tgtgaagggc tgggcccgca accccgccgc gatcggcgaa gcgacctcgg tcatcgcgat
    22801 cggcgctttc cgctgcaggg ccgcggctgc gatcaccgcc ggccaggtcg tcgtctcggg
    22861 cgccgccgcc ggcaccgtgc aggcggccgg cgcgacgccc gccaacccgc tcggccgcgc
    22921 cctgaacacg gccgctgccg gcgccttcgt cctcgtcctc gtccgctgaa ggaacccggc
    22981 agatgtctct gaacaaccgc accgctggcg tcgtcgacgc cgtcctgtcc acccacgccc
    23041 gtggctaccg caacctcgag ttcgtctcgc ccgccctgtt cccgcgggtg cccgttccga
    23101 gccgcaacat gcgggtgatc cgtttcggca aggaagggtt ccgcatgatc tcgacccggc
    23161 gcgcgccggg ctcgaacgtg aagcgtgtcc agtacggcta cgcctcggac ccgatcagcc
    23221 tggtccagga cgccctggag ggcgtggtgc cggtcgaaca ccagcaggaa gcggagggtg
    23281 cgcccggcgt cgacctcggg gccggtgcca tcgacatggt gatggggatg gtcgacctcg
    23341 gtctcgagta tgaggccgcg cgcctcgccc gggacaccgc gacctatggc gtcaacaacc
    23401 gcgtggcgct cgccggcggc tcgcgctgga cgtcgccgac gtcgaagccg ctgtcggaca
    23461 tccgcggcgc ccgcgaggtg atccgccgca gcatcggccg gtaccccaac gtgctgcagc
    23521 tcggcccgag tgcggcgaac gcgctgacgg atcatccgtc cgtgcgcgag cagttcaagt
    23581 acacgacgaa ggagagcatc accgtcgaca tgctcgccgc ctacttcgac gtggaaaagg
    23641 tcgtggtggg caagggcgtc tacctgcccg agaccgccgc ggacaccgac gccgcgaccg
    23701 acatctgggg cgacgacgcg atcctcgcct atgtccccca gcagggccag gcgtatggcg
    23761 cgccctcgtt cggctacacc tacgagctcg agggctaccc gcaggtcgag cagccctact
    23821 acgaccgccc caccaagtcg tggatctacc cgaccacggt cgagcgccgt ccctacgtcg
    23881 tcggcgccga tgccgggttc ctgttccagg ccgccggcgg cccggcggct tgatcggagg
    23941 gacgatgatg ccgcaccgca agaccaccgt gacgctgacc gggccggccc ggatcgacgg
    24001 ccaggacatg aagaagggcg accaggtcga ggtcacgatc ggcgtggcgc tccagctcgt
    24061 cgagctgggc gcgctcgccg ccctccccga ggtggagctg cccggccccg cctcggacga
    24121 ggaccaggcg cttcatgaga aggcgctggc gatggccgag acgatggtcg ggcagaaggt
    24181 cgccgaagcg ctcgccgaga ccgccgccga gctggctaac gaacggcgcc gcgctgacga
    24241 tctcgggctc aagctggctg aagcgcaggc cgaacgggac agcctgcgcg cgcaactggc
    24301 cgtcgcgacc gctccgaagg ccgacaagga caccgccgag cacgctggcg gtgaggtcag
    24361 cgacaccgcg ccgaagaagc gtggcaagtg accgacccgg ccgggcggtg gcacccgccc
    24421 ggccaatccc tcccaactgc cacagaatgg agcgcatcat ggcaccgatc cctggatatc
    24481 gccccctcag cgaagatgcg caggagcgca tggctgcaaa caagcggatg gaggaagacg
    24541 tcctgcgcca gctggacctg cttgcccaaa gcggcgtcgt cgatcagcgc tggctcgcga
    24601 tcggccgcac gcagatcgag cagggcttca tggcggtgaa ccgcgccgtc gcgcgccctc
    24661 agcgcttgag cgacgccgag ctgggcggct gatccgtgcc ttacgccacc ctcgaggatc
    24721 tgatcgaacg cgccggcatg gacgagatcg tccaggtcgc cgaccgtgat ggcgacctga
    24781 tccccgaccc cgaggtcatc ggggcggcgc tgacgcacgc cgacaacctc gcgaacggct
    24841 atctggccgg ccggtacacg ctgcccttct cgacggtgcc ggacctgctg cgcacctggg
    24901 ccacggcgat cgcgcgctat cacctccacc gcgacggtcc ccccgagtac gtcaccgcag
    24961 actacaagga cgctctcgcc gggctgcggg acgtccagcg cggcgcgatc agccttccgc
    25021 tgccctcggg tggcgaacca gccgccacct cggccgggga tcatctctcg gcctcgcccc
    25081 gacaggtgtt caccgacgat ttcctgcggg gctggcgatg atcggggtga tcggtgcctg
    25141 gctggccgag gtctgcccgt ccgtcaccga cgtgaagacg gccgaggacc tcgatctgct
    25201 ggaaaaggcg actgccgcct tgcatggcac cgtcttcgtc atcccctacc gcgagcgtgc
    25261 ggccgaggcg cagctgatca cgggcatgca tcgccagctg gtggtggtgc agttcctgac
    25321 cgcgttcatc gtccgccgcc acggcgacgc tctgggcgcg cagcgcgccg ccgagttcga
    25381 cggcatcaag gccgagatcg aagccgcgct ggccggctgg gagcctgccc ccggcttcgg
    25441 cccctgcgag ctcgtcgggg gcgagggctc gccgctgggc aacggcgtca gcgtctacgt
    25501 ccagacctgg gaaacgaccc gctatctgca aggagtgcag cgatgaacga cctccccacc
    25561 accggcggcc gctggctgat gaccaagtcg ggacagctgc ggcgctatcc cgacaccgac
    25621 agtgacgatg ccggcgaaag cgagccgccg gccgatgacg agaccgcgcc cgaggcgccg
    25681 gcaccggaaa cccccgctgg ggctgatgtc cccgcgaaga gcaaagggaa accctgatgg
    25741 gcatccgtct gaagaacaag ctggcgatcc tcgtcaagcg cgagaccacc tatggcacca
    25801 gcgcggcgcc ggcggccgct gacgcggtgc tggtcacgaa cccccagctg aacatcctcg
    25861 aagccgagga ggtcagccgc gacctgatcc tgccctacct cggcaaccag ggcgtcgtcc
    25921 tcaccgggaa gcatgccacc atcgagttcg aggtggaggt ggccggggcg ggcgccgccg
    25981 gcaccgtccc gaagtacggc acgctgctgc gcgtctgcgg gatggccgag accgtgtcgg
    26041 ccggcgtgag cgtgtcctac acgatcgtcg agaccggggt cgaaagcgcg acgctccact
    26101 tcaacaacga cggcgtccag catgtgatgc tcggctgccg gggcaccttc acggtgaact
    26161 tcgcacccaa ggctctgccg cggttccgct tcaagctgac cggcctcttc gggaccgtca
    26221 ccgatgctgc catgccgacc gtgtcgcagg cgggctggac ggcgccgctc gaggcatcgt
    26281 cggccaacac gaccttcacg ctccacggca tccccggcgt ggccgaaagc ctctcgatcg
    26341 acctcggcaa caccgtggtg ccccgcttcc tgatcggctc cgagagcgtt ctgatcagcg
    26401 atcgcaagac cgtcggccag gccgtgctcg aggcgcggct gatcgccgag gccaactgga
    26461 tcggcaaggc cgtgagccgc gagcgcggtg cgatggcgct gatccacggc ggggccgcgg
    26521 ggaacatcgt ggcgttcaac gcccccgccg tcgagatcgg gcggccgacc cagggggata
    26581 cggacgggat cgccaactat tcgctgccgc tcagcttcgt cccggtcacg ggccgcgacg
    26641 agctgtcgat cgtggtgcgg tgagggggac ggccatgcgt ttcaagctcg ccgcgtcgta
    26701 ccgctactgg tggccggtca tcgtccgcct ccccgacccc gagaacccgg gtcagttcgt
    26761 cgagcaggag ttcaagctgg agctggaacc cttgtcgcgc gacgaggccc tcgcgtccca
    26821 ggaggctctg gtcaggcttc ggaccgaccg ggaggtcatc gatcacgaga tcgaccagac
    26881 cctccgggtg gtgcggaact gggacggggt ggtcgacgag cagggcacgg tgcccttctc
    26941 cgaagacgcc atgcggcagg cgctgcagca cagctggttc cgcaacgccg tcgcccgggc
    27001 catcgccgac agcctcaacg gcgaggcggc gcgcttggga aactgagagc cgccgcgcgg
    27061 gcctgggcgc tcgcgcggct cggccagacc gaccgggcgc ggccagcaac ggtcgatgac
    27121 gacgtggccg cccagttcgc ggccctcggg gtgacggtgg cggccgaggc gccgcgggaa
    27181 gacgaggcgt tcgagatcat gcaggccaat gcggacacca tgcgggcctg gctcgcctgc
    27241 gccacccagt ggcggtgcgc ggccggcatg gccgggctgg tatggctggg gctcgactac
    27301 gcgggggtga acgtcgttct cgcccgcggg agggtcgccg aacccgatgc cgtcttcgcc
    27361 gaccttcagc tcatggagga tgaggcactg gccacgttcg cggagggccg ggcatgacgc
    27421 agtcgctcaa catcgcgatg gtgctgcggg ccgacgccgg ccaggccaag ggcacgctgc
    27481 aggacttcca gacgtcgctg cagaagacga cggccgaggc tgcgaaagtc cggtcggcgc
    27541 tcgatgccga ggccgcggcg atgcagaagg tgatcgacgg cgcgctgcgg gccacggcgg
    27601 ccaagaaggg gctcgccgtc gtcgacagcg gcgcagcgag cgctgccctg acgcgggctt
    27661 tccagcaaac cgccagcacg gcgcggatct cgatcggcga aacggccacg gccgtgcagg
    27721 cggcccgggc ctcgctcgac ggctacgcca agtccttcgc gggcgcgggc gccgcgatcg
    27781 cccagaccgc gcaggcgtcg gtcgcctggc gcgcggcgat ggacgacatc cgggccagct
    27841 tcaacccgct gttcggggtg tcgcgccagt acgagcagca gctcgagcgc atcgcggatg
    27901 ccgagcggat gggtgcgatc agcgcccgcg aggctgccgc ggcgaggcag cacgccgcgg
    27961 cccagctggc tcccgccgcg cctctcggca gcgcggccgc tggacagatg cagcgtggca
    28021 ccggtgcgtg ggtcaccggc aacctcgccg ctcagggcaa cgacatcatg atgatggcga
    28081 tggccggcca gagcccgctg atgctggcgc tgcagcaggg gacgcaggtc agccaggtgc
    28141 tgaacgggct cgagaagggc accagcatca cccgcacgct cgccgccggg ttcatgtcga
    28201 tgatcaaccc ggtctcgctg gtgaccatgg gcctgattgc actgggggcg gtcggggtgc
    28261 aggcgctggc agcgctgatc cccaagtcga agtcgttcga cgatgcgatg ggcgacctgt
    28321 ccggcgccgt cagcgactat ggcaagcaga gcaagatcgc tcgagcctcc actgaagaac
    28381 tcgcggcgga attcgggagt gcggcaggtg cagcccaagg tcttgcgcgc gcgatggctg
    28441 atatcgaccg ccgccgcgca atgcgggggg cgggtgatgc ggtcaacgct ctgcagaagg
    28501 aacagggcct ctggttagtc gatccgacgt ggcggaacga cgaccccaac gcgagcacga
    28561 acgcacagct gtacgacgcg cgccgcgcgc gcgaccgcaa gaagctgcgg ggggtgttcg
    28621 ggctcgatgg gtcttcgggg tcgaccgcgc tgatcgaccc cgtcctggac gcgatgaccg
    28681 gtctcgaccg ggccaagacg atcgaggcgc aggttgcagc cgtcgagcgg ctcaaggcag
    28741 cgtgggaggc ggctgctgaa gcgcgaggcg ggagcagcaa ggaagaggac gagttccttg
    28801 cgaagatcgt cgctgctgga caggagctgg cgaggcttaa gggcctgcag gaaaacgcgg
    28861 cgggcaaggt cgctgccgcc gcgatggcgc gcgacctcga gcgacagtct gttttgcagc
    28921 tcaccatcct gcagtacggc caggacagcg cccaggtccg ggccgaggaa ctgcatcagc
    28981 agcaggagct gacggccgag aagctgcgtg gctgggggat cgaccagaac agcgccacct
    29041 ggcagaagat catggccggg atgcgagacg acgctgcggc gcgcgagcgc agtatcgtgg
    29101 acgatcgcgc ccgcgcctat gacaaccaga tggcggcact ggcgctggag gcccggctga
    29161 tcggcgcgac cacggctgag cggctgcaag ccaaagctgt ggccgaggcg caacgtgacg
    29221 ccgacgaaaa gtccctgtcg ccgctcgagc gcgcgctgga ggtctggcgc gccatcaccc
    29281 gcgccacggc cgaggcggcg aacgagcgcg ccaaggccat ccacgatctg cagaccacga
    29341 tcctgaccga cgcgctggac gcccagatcg gcatggcgcg cgatccgctg acgaaagctg
    29401 acctggaggg tgaacgcgaa cgcgtgcgcg tgatgcgtga aaccaaggat gccacgcttg
    29461 ccgacgccac cgccaacgcc gcacgcgcgc gcagcctgac cgaggcgatc agcgccgcgc
    29521 gcggccagat cgccaccatc tcggacgagg ttgccgtccg ccagcaggtc gcggctcagg
    29581 tcgccgccgg cacccttgcc gcgggcgagg caaacgcggc catccagcgc gagctgcagc
    29641 tgcggcctct gatcgctgcc gcggcccgcg ccgagggcga cgagaagcgc cgcttgaccg
    29701 agatcgtgac cggccttcgc gtcgcccacc agcttcaggc ggccgaggag cggcggcagg
    29761 cccagaacga ctatctgcgc ggcgcagccg agcgcgtgca gcaggcccgc ctggaactgg
    29821 ccctggtcgg ccagaccgcc gccgtccggg cccgcgtcct ggcgctcgtg caggccgagc
    29881 gggacatccg ggcgcaaggg ctcaccggcg cggcggcgga agaggtgcgg acgagcgccc
    29941 tcgagctcgt cgacctgaac cgccagatcg atgcgcaggc cgatgcctgg gagcgtgtgc
    30001 agggcgccgg cgaggcggcg atcgacgcgg tgctcgacaa gctcaagggc ggcgacgtga
    30061 agggcgcggt cgcgggcctg ctggatgagc tgaacaaggg cttcttcgac ctcgccgtgc
    30121 gcaacccgct taagaacatg ctgctcggga ccaacctcgg caccctcgac gacgtcggcg
    30181 gcctggccgg gatctgggga cggctgacgg ggcggacgcc gctcgaccag gacgcggtga
    30241 tcggtgcggc gacgcagccg gtgcaggcga tgcagattgc agccgcgcag gtgaccatca
    30301 acgccgcgtc gctggggctc ggggacggcg ccgcggggct gctcgccggg ttgccgggcg
    30361 cgaccggtct gcccggcgtg gccaacgtga acgcggcgcc gctgacaacg gggcgcggcg
    30421 tcgccggcga aatctggaac ttcttcgcgg cgaagggtct ggccccgcac cagatcgccg
    30481 ccatcgtcgg ccatgccgga gccgaaagcg gtttcaatcc cgcaatcgct ggagacaacg
    30541 gcaacgcgat cggtctgtgg cagcacaatg gcccgcggat gcgaggtctg ctcgatgcga
    30601 ttggcggccg cggaaacctc gggaacgtca cggctcaggc agagtacgtg tggcgcgaat
    30661 tcatgggcgc agagaatggg gcatatcgtc ggctgatggc tgcgcccgac ctgcgggccg
    30721 ccacctgggc gatgcagggg ttcgagcgcc cctcgggcta caaccagaac gtcatgggct
    30781 cggggatgca ctgggagaag cgcctcgctg gggccgagca ggcgctggcg acctttggca
    30841 gcgcggccca ggcggcggcc acgccggtgg gccagatggg acagtccgcg cagaacgcca
    30901 ctggccagat gggcgatctc gcctcgggca tgggccagtt cggcggcgcc cttcagcaga
    30961 tcctcggcgc ggccctctcg ggcaacaagg gcggcgcgtt gggaggcctg gtcaatctcg
    31021 gactggggct gctgacgcag ggcatgaacg cggccgcgcc cggcttcgcc cggggcggcc
    31081 ccacgggcgg caccgacccg tcgcgcgtcg ccggcgtcgt gcacgagcag gagtacgtct
    31141 tctccgctgc atcggtccgc cgcatcggcg cgcggaacct cgacgccctg caccggggca
    31201 gcttgcgcgg cttcgcgtcg ggcggctttg tcggccccgg gccgatgacc ggctccgcgg
    31261 cgggcgggcc ggccgctggc ggcaacgtca ccttcgcgcc cagcttcgat ctgcgcggcg
    31321 ccaacgatcc cgccgaggtg gagcgcgcgg cgcgccgcgg catggcggcg gcgctcgagg
    31381 actatgaccg gttccgaatg ccgggccgcg tcacggaact cctggccgat cggagggtgc
    31441 gctgatggcg ctcacctttc cgctcagccg cgcccagttc ttcgacctgc tgccgctgtc
    31501 gagcggccac ctcgtgctgc cggacacgac ccgcacgtcg cggacccagg gcggcgaaat
    31561 cctgcgggcg gaatacgccg cgcgcctctg ggaggcagag ctgcggctcg ggccgatgac
    31621 tgcggacgag gccgcggccg tgctgcctct ggttcacttg ctcggcggcg cgggcgccag
    31681 cttcatgctg gccgacgcga cgcgcctctt cccgcgccgc gatccgaccg gggggctgct
    31741 cgggtcggcg gccccggccc tcaactcgat cggcgcgaac cggcgcgaca tcacgctcaa
    31801 gggcttgccc gccggctaca tcctgtcgcg ccgcgatctg ctggcattcc cttatggcgc
    31861 tacgccgacc cgctacgcgc tgcatgagat cgtcaacgcc caggtgactg ccaacccgga
    31921 cgggacgacg cccgcgatcg aggtggttcc ccccgtgcgc gaaggggcgg cggttgatgc
    31981 accggtcacg ctcaagcggc ccgcctgcaa ggcgatcatc gtcccgcgct cgttccagtc
    32041 cgggtcgatg cgcagcggca cgatcacgga aggcgtcagc tttcgcgtgc agcagacgct
    32101 gaggtaggcc gatgcagtca cgcccgaccg tcctctccca gcacctgatc gcccgcaagc
    32161 cgatcctcgt cgcctggctc gtgtggatca ctggccgcaa ccgcggcacc ggggcggtgg
    32221 agagcctggg cctctggacc ggggatgacc atcaggagat cgccgtcggc ggtcagctgc
    32281 ggacgtacta cggcgccggc gggctggtca gcctcgaccc gatccgggcc ggtgtcggga
    32341 ccgacatccg ggaaacccgg ctgcggctcg cccccatggc tcccgaagtc gagcaggagg
    32401 tgaagggcta tgaggtccgg caggcgccga tcgaggtgca tcgcctggtc atcgacccga
    32461 ccaccatgcg gggcgtgggc gggccggtcc tgcgcctgcg cggctggatc aacaagctca
    32521 acgacatcac cgcgggcgag ggaggcgagg ggcggctgga cgtgacggtc gtctcatcgg
    32581 cacgcgcggg gaccaagacg ctcgcgctga agaagtccga cgccaccggg cagcttcgca
    32641 ccctgcccgg agggggcccg gatcggttct ttcagtacag cgacgtgtcc ggcgccgtgc
    32701 cggtgaagtg gggccagaaa tgaggctcta caactgggaa gcgcggctca gctcctacct
    32761 cgtccgggtc gcccgcgaag gcttcggctg gggtcggcac gactgtgcgc tcttcgccgc
    32821 tggcggggtg gaggccgtca ccggccgcga tccggccgcg ccgtggcggg gccgttatgc
    32881 cacccgccgt gagggcatgc ggctgatccg ggccgccgga catgctgacc acgtcgcggc
    32941 ggccgcagcg ctgctacccg aggtgcccgc cgcgatggtc ctccccggcg accttgccgt
    33001 cctgcccggg gtcgatggcc agccggcgct cgggatcgtc cagggcgcgc tggtgtatgt
    33061 cctgcgcgcg gaagggcccg gacttggcct cgtcccgatc ggccgggccg accgcatcct
    33121 gggggtccgc tgatgccgca ggtcggtctg gcgattggtg ctgccgcgag ctggctgctc
    33181 tcccccgggg tcggggcgct ggtcggcagg ctgctgctct ccacggccgt cagcgccatc
    33241 tcctcggcga tccagaagca gctgaccaag ccgcagcagc ggggcatcag gaccgagatc
    33301 acgaccgacg gcggcgacaa gccgatgcgc ttcgtgctcg gctggtacgc gaccgacggg
    33361 cacatggtct gcccgccgat gtcgcatggc aagttcgacg actggtcgaa cgcctatctg
    33421 acctacgtga tcgacctcgg caacgtgccg ggtgcacagc tcgacaaggt catcatcgac
    33481 gacactgagg tggcgttcgc cgacgccgag cagtcgatgg tgcagggcgg gccggtgcct
    33541 gcggcgaagc cggcgtggtg gtacgagcag caggggatcg atcccgccaa ccccaatgct
    33601 gcgacgccga cccgacccgt catcaccccg ggccggcccg tgctgggcga caagtacaag
    33661 gacaagatct ggctgcgcta tcacgacggc accgagacca cgccggaccc ctatctggtg
    33721 caggtctacg gtcccggcac gaaatgggcg gagaaatcgg gccggccctg gacagctgac
    33781 atggtcggga tcgggacctg ctatgccgtc ctgaccttcc gctacagcac caagagcttc
    33841 aacggcctgc cccgctgccg gttcgtgatg agggggacac ccctctatga tccgcgccgg
    33901 gacagttcga cgggtggaag cggggcccag cgatgggacc agccggcgac ctgggcgacg
    33961 acgacgaacg gcatcgtgat cgcctacaac atcctgcggg gcatcccgat ccagggcggt
    34021 ccgatgtggg gctatggcgt ctcggccgac gctctcccgc gggccgaatg ggttgcagcg
    34081 atgacggcgg cggaccaggt ggtcgacggc gcgccgcgct ggcaggcggc gtgggaggtg
    34141 gcgacggctg acgagccggc gtccgtcctc gacgaggtgc tgaaggtgtg ctgcgccaag
    34201 gtcgccgaga gcggcggggc gtggcgcgtc cgggtggggc cgccggcggc cccggtgatg
    34261 gtggtgtcga gcgacgacat catcatcgac gaggacatcg ccagcacgcc gttccccggg
    34321 ctcgaggcga cctacaacgg catccacgcg tcttatcctg aaccggctca gctctggcgc
    34381 ccgaaggatg ccccgccccg ctacaacgcc gcgtgggagg ccagcgacca agggcgtcga
    34441 ctggtcgccg aactgcagat gccggcctgc ccgtggggtc tccaggttca gcgcgtgatg
    34501 cgcgcctaca tcgaagaaga gcgccggttc cggcgccaca gcttcacgct gccgcccgag
    34561 gccgaggcac tcgaaccgct ggacacgatc gcggtcacct ggccggaaat ggggtatgag
    34621 gccaagctct tcgagatcga tgagatcggg gaggacaccc agaccctccg cgtgaccgcc
    34681 tcggtgatcg aggtcgaccc cgccgactac gactggcagc ccgggtttgt catcccgtcg
    34741 cccctggcgc cgattgcacg gccggacccg gcgccggtgg tgccacagta tttcaccgcc
    34801 gaaggcatca cgctgccggg cgcgaacggc cgcgccgggc ggccggctgc ccggttgcgc
    34861 tggggcgggt gggcactcga cgggatcacc ggggtgcgct gggagctgcg gcgcaccggc
    34921 cagaccgata ccgcccgcgg tctgatggca gaccccgagg ctggcgagac agtggtcacg
    34981 gcgagcttgc tgccagccac cgcctatgag gcacgcatca gctttctcgc ggagggcgat
    35041 cgggccgtcg agtggacgct ctggaccgcc ttcaccacgc cggacgtccg ggtgacaccg
    35101 ggcgacctcg acacgactgc gccgggaagg cccgcggccg tgagcctgac ctcgacgccc
    35161 ggcgagctgg tggcaacctg gacggccgac gccgccggcg tggcctattc cgagttggag
    35221 gtcaccgagg ccggtgccaa tccagtgctc ttccagacct cgggcacgcg gtatcggtgg
    35281 gcgccggtcc tctcgggggt cagctattcg gtccgccgcc gcgccgtcga cggggtcggc
    35341 aacaagagca cctggggacc gagcgcgagc cacaccgtcg ccagcgacac cgtgccgccg
    35401 gccgccgtga cgggcctggt cctgaccccc gggctgcggt cgatctggct gcgctggaac
    35461 cccagtggcg agcaggacct ctcgcattac gagatccgcg aatacaccag cgcccagacg
    35521 cccggcgcct cgaccgtgcc cacctatacg acgcaggcca acaactatct ggtgccggac
    35581 ctcggctatg acgcgcggcg ctggtacgcg gtgcgtgcgg tcgatacgtc ggggaacaag
    35641 ggggcatggt ctgcggtcgc caacgcgacg accgggccga aggacgcgat cacggccact
    35701 gaccttcagg gggtgatcga cgccaccacc tttgcctcgg gcatcgagcc cgtgtcgatc
    35761 gtggccagcc tgccgaccag caagctgacc acggtcgtga tgatggccgg gaagctctat
    35821 cgctggaacg gcagcgccta tgcggcggac gtgctcgggc aggatgcggt cacggcgggg
    35881 accgtcgccg cgggcgccat caacacgcgg gagctggctg ccggcgcggt caccgcatcg
    35941 atcatcgggg tcggtgactt cacgaacctg gtgccggacg atcagctgca ggacccggca
    36001 gcgtggtcgg gctcgggcgc ggtgcagccg tccagcggcg tgtcctggtc caacagcctc
    36061 ggccggatac tcttcaaccc ggacgccacc gccaaccaga cgatggtctc caagcccttc
    36121 gccgtgaccg tcggggatga gttctggacg acgttccagg caacgttcgg ggccgcggct
    36181 tcggtcatgg atctgcgggc ctatctgtac ttctacaacc ggctgggtgc acagctcgcc
    36241 gacccgaacg gtggggtcta cgtggccagc gccacgacgc gcagcaccca gatctatgag
    36301 aacagcgccc ccattatcgt tccctccggg gcgttcaccg cgcggtgggt gttctggtac
    36361 gccaaggaga acacggtctc gggcttggcc tacgcgccgg ccgtccgccg caagaacacc
    36421 ggcaagctga tcgtcgatgg ctcggtaaag gccaaccaca tcacggccaa cgaggcggtg
    36481 atcaccggtc ccgcgcagat cgctcaagcg acgatcgaga gcggccatgt cgtcgacctc
    36541 gtcgccgaga agatccgggg cggcacggcg cttctggcga cggtcacagt caacggcaac
    36601 gccctgggga ccaccaccgc ccgcgctgcc gaccccgcgg cgcgggtgaa cgcccacacc
    36661 accctcatcg acccgggcaa gatcaccatc tcgggaagcc ggaccctcgc tgactggcgg
    36721 ttcggcggag acctgacgca gatcgatggc gggaacatcg ccgccaatac cgtgcgcgca
    36781 aacgccatgg agatcggcag ccgcaacgtc gccatcgaga acataacgtt cgagtacaac
    36841 tccccgggcc ccaaccaggt gtcgtggacc gccggcgtca tccgctaccc gaccgacaac
    36901 gggcagcagg ctggcttcgc cgtcccggcc gggagcgcga cctggacgag cggcatcctc
    36961 tacatcgtgt tcaccaagga tggatcgcag ctttgggcga cgacgtcggc cgcgatcgcg
    37021 ttccagccca tggtgctgat ccttgcgact taccagggcg cgcaccgcct gaacgccaac
    37081 tacgggcgga ccctcatcga cggcaacggg gtcaagaccg acgcgcttct ggtcaccggc
    37141 aaggcgcaga tgggcactgc cgtcgtggac acgctgcaga tcgccggcaa tgcggtgacc
    37201 gtgcctctcg tcgccagctc ggccgccatc accgttctga ccaccagctg gacggacctc
    37261 gcgacgatcg gaatgccgcg gcagggcgcg ccgacgctgc tgatggccac gttccaggtg
    37321 gatgcgacag gtaccgccgg ccttgcgaac ctgagggtca cccgcgatgg cgtggacatc
    37381 tcgggccctt atccgaccgt gacaggggca tcgggaaccc agaccagcgg cgggctgtcg
    37441 atccttgaca acgatctcgg gagcggcccc acgacctaca agctgcaggg acagctgttg
    37501 tcgagcggcg cctataccgg caccccccgc atcgtccgcc ggacgatggt cgccactcac
    37561 gtcaagaggt agggccacat ggctgaaact gtcctcctgc gcaccgccct cacctcggcc
    37621 cgcatcgacg tggtcgaggc cttggagcag tgcctcggcg aggcgcgggc gcattctcag
    37681 acagctgtcg cggtcgtcat ggtcggcgaa gacggcgaca tcaggacggc gaccaccttc
    37741 tcttcccggc tgatgcttaa gggcgcactg cttcacgcgc tttcacgcat cgacagcgag
    37801 tgaggcaggc cgatgatccg atacgctctc gtcaacgccc aggggctcat catccagatc
    37861 ggcgccgtgc ctgaccagga gtgcctcgcc ctccaggccg aggtcaccgg gctgaccgcg
    37921 gttccagtcg acgacgacgt ggccgaggac agccactact ggaacggaag cgcgttcgag
    37981 ccgttcccgc agcctcggcc gggtccttgg gccgaatgga atggacaggc ctggatcgat
    38041 ccccgcaccc ctgccgccca tgccgcggag cttgcggccg cccggggcag cgcgagcctc
    38101 tcgaagctcg ccttcctgat ggggtgcatg gagtatggcc ttctgtcccc acccgaggtg
    38161 atcgcggccg ctcgcggcga gatccccgag agcttcgccg gggtcgtggc cgcgctgtcg
    38221 ccgatggagc gcgattacgc ctccgtctac tgggccgccg cccgccagat tgatcgcacc
    38281 cacccgctga tcctgatggt cgccgccggc gctggcatca gtgagagcac gctcgacgcg
    38341 ctgttcgggc tctcgccgat cgacttttga ggtgcacctt gaccagcatt ccgacgctta
    38401 ccctgacgat catcgcgcgc agccctctgg aagctggaga tctcgtcgga tttgacgacc
    38461 aacggaccct ggccccggat cacccagtga agggcatggc attgcacccg gccgacgccg
    38521 gcgatcctgt ttctgtcgtc gtcatcgggg cgatcaggtg tcgcgcgagg ggctcgatcc
    38581 gggctggcca gtgggtggtg tctgccacgg gtggcagcgt ggcagaggcg ccgtcaggcg
    38641 ctgccaaccc gatcgggcgg gcgctgcatg cggccgcgga cctggccacg gtcatggttg
    38701 tgctgggtgc tgcgcctggt ggcagcagcg atgttgtcgg ggcgcctact gcgctgcggt
    38761 cggccctgtc tccctcggca caagtcatcc acagcggaca cagtctgacg gacgcctata
    38821 accggctgcg gcgcgttcat gctgcggtat tcgcgcgccc gtgggaggac cagacgtttg
    38881 ccaccatccc gggctcggcg acgcggtggc ggtgggacaa ctatgatccc gcattcccga
    38941 acccccgaga cgacatggcc gatttcgaca gcctcgtcat caccgagcga gggctcgacg
    39001 tggtcggcgt ggctccgatc gaccacccga cgttccttga agacatcttc tacgagctcc
    39061 gcttcgccga ccgcgccgtt tccgctgggg cagaggtcat cctctggtcg atctggccgt
    39121 ctcaccagtg gagcgactgg cagggcattc tcgcagatta ccacaaccgg ttccgggtcc
    39181 gtgccgacta tctcacctgg aaactccgcc agctctatcc gggctggaca gggcgcgtgt
    39241 ggatcgcgcc aggacaccgg ctgatcgagc acctgacgac ccagctgccg cccggcgtgc
    39301 cgaccttcca aagcctcttc gtggacgaca tccaccccgg cgaggcgctg aaccacggcc
    39361 tgtccatcct cgtcgaggca atgctctacc gcaccgcgcc ggccggatgg cccgcgagcg
    39421 atcgacccgc tgcgatgacg gccgagcagg aagactggtt ccgcgctgcc gcgtgggcga
    39481 tcctccagga ttatgagccg gcgggcttcg gcggcgcggc cggatcagcg gcggtctggg
    39541 acggccacga ctggtatccg ggtgtgacga cgccggcgca gcttgaggct gcccggttcg
    39601 aggacggtgt tgcgcacacg gggggaggca gtgcggcccc atggccggtg ggtgtcccgg
    39661 ctctgctgcg ctggactgcc gcagagcagg ccgggccggc gatgtcgggc acgatgccga
    39721 ccgtcgaagg cggggtgctt gccttcgctg caggggccag cgcgctggaa ggcgctgtcg
    39781 acggcagctt cgctgattgc gaaatcttcg cagcgatccg cgtccccgcc ggtgccaacg
    39841 ccaacgagcc gttcgtcgcg ctcgctgcaa ccgcgggcgc catgtggtgg aacggtgctt
    39901 atcaagggct gctctacaac ggctgggtca atgggtggca gtgccggacg tccagcggag
    39961 gcgtcgtcgc agaggcctac ctctccaact cgaccgcgag ctgggaggtc acctcggtca
    40021 ggttcgaggc gcattcgcct tcgatccacg tggggacgag gatggcgtcg gccgccttcg
    40081 ctggccccgg gttcaccccg gctgtgctgc gcatcggaca tgaggggctg ccgcgtgtcg
    40141 aagtcgcagc tcttgcggtt gtccagggcc cgatcacggg tgagcagcgc gccgccatcc
    40201 tcagctgggc ccgcgggctc ataccggtgt gaggcccccg gggactggcc gacatctacc
    40261 gccttcgcag ccgggtatgt tcatgttatg ttctcacgaa atggagcgta ccatgacagc
    40321 gaaagcagac ctcggatcgg ttgatcccgt ccgacccgtg gcaccttggc ttggtggcaa
    40381 gcggaacctc gcgcggcaaa tctgcgcgat cctcgacgcc tcctcctgca tcacctacgc
    40441 cgagccgttc gtcggcatgg ggggcatctt cctgcgccgc tccgcccggc cgcgggccga
    40501 ggtcatcaac gaccgcgcgc gcgacatcgc caacctgttc cgcatcctcc agcgccacta
    40561 cccccagttt ctcgaaaccc tgcgcttcca gctgaccacc cgagccgagt tcgagcgcct
    40621 ggtggcggtg gatcccgaca ccctcaccga cctcgagcgg gccgggaggt tcctgtacct
    40681 tcagcggacc gccttcggcg gaagggtcag cggccggaat tttggggtga cccgcgaaag
    40741 gcctggccgc ttcaacctga ccaccctcga gccgatgctc gaggatctgc acagccgcct
    40801 ggccggcgtg gtgatcgagt gcctcgactg gtcagcgttc atcccacgct acgacagccc
    40861 cgacaccctt ttctacctcg acccgcccta ctggggctgc gaggcggatt acgggcgtca
    40921 gctgttctgc cgcgatgact tccagcagct cgccaccgtt ctcgcggggg tccgtggccg
    40981 gtttctgctc tcgctcaacg acgtgccgga ggtccgcgag ctgttcgggg cctttgccct
    41041 cgaagaggtc cgtacgacct atacgattgg cggcgcccgc aaggagccgg cagggtcgcg
    41101 cgccgagctg ctgatcagca atttccgctg atgcccctgc aaccacgacg gcgcctcata
    41161 atgtctcgtc cggctcgcgc acttgtcccg ttcggcgtgc cgcgccacac acgccgcgcc
    41221 cctgcagtcc tgacgcaccg accaatcctt gcatcacgtc ctgagcgatt gccggacgga
    41281 ccgcgcggcg cgcgtcgttc ttcatatctt attggcccag gcacggccct ctgcaccgtg
    41341 ccatcatcgc tgttcgggcc gagggataac gtctcgcgca ctcatcctgc cgttcgaatc
    41401 ccagcttctg aaccgccgtg gcccaagatg ccgcgcgcac gtcaggcaag ttgatcctga
    41461 acacgtaagc ccctgaccct cgcagacacc cgcgcgccca ccccatgccc ccgcgtcgcc
    41521 gattgcgttc cccggcgcgg atgctaaacc ggacgggctg acgagccgat gcgccgtgcg
    41581 cgctccctca gatggccctt cggggcactc gtgtgccatc ggcacgcggg gggacgccac
    41641 ggcgtcccgg acctgtcgtc ggccctgcat cttcggtcca tcctcacgcc aagggtc
//
