# Supplementary material for: Characterization of the virome of Paracoccus spp. (Alphaproteobacteria) by combined in silico and in vivo approaches
Source: Sci Rep. 2019 May 27;9:7899. doi: 10.1038/s41598-019-44460-4 (PMC6536676; doi:10.1038/s41598-019-44460-4)
Supplement: Supplementary file 2 — Supplementary Dataset 1 [file 41598_2019_44460_MOESM2_ESM.zip › vB_PsaS_PD28.gbk]

LOCUS       NZ_FNNA01000006        35452 bp    DNA              UNK 01-JAN-1980
DEFINITION  Paracoccus sanguinis strain DSM 29303, whole genome shotgun
            sequence.
ACCESSION   NZ_FNNA01000006
VERSION     NZ_FNNA01000006.1
KEYWORDS    .
SOURCE      .
  ORGANISM  .
            .
FEATURES             Location/Qualifiers
     tRNA            315..389
                     /locus_tag="BLW17_RS14855"
                     /old_locus_tag="SAMN05444276_10679"
                     /product="tRNA-Gln"
                     /inference="COORDINATES: profile:tRNAscan-SE:1.23"
                     /anticodon=(pos:83220..83222,aa:Gln,seq:ttg)
     gene            complement(431..640)
                     /locus_tag="pd28_p01"
     CDS             complement(431..640)
                     /note="hypothetical protein"
                     /product="hypothetical protein"
                     /locus_tag="pd28_p01"
     gene            complement(637..1392)
                     /locus_tag="pd28_p02"
     CDS             complement(637..1392)
                     /note="Acetyl esterase/lipase based on COG0657 (e-4)"
                     /product="hypothetical protein"
                     /locus_tag="pd28_p02"
     gene            complement(1406..2131)
                     /locus_tag="pd28_p03"
                     /locus_tag="BLW17_RS14860"
     CDS             complement(1406..2131)
                     /note="hypothetical protein"
                     /product="hypothetical protein"
                     /locus_tag="pd28_p03"
                     /locus_tag="BLW17_RS14860"
                     /protein_id="WP_036731642.1"
     gene            complement(2142..4985)
                     /locus_tag="pd28_p04"
                     /locus_tag="BLW17_RS14865"
     CDS             complement(2142..4985)
                     /note="putative Mu-like phage tail protein"
                     /product="putative Mu-like phage tail protein"
                     /locus_tag="pd28_p04"
                     /locus_tag="BLW17_RS14865"
                     /protein_id="WP_036731640.1"
     gene            complement(4993..8322)
                     /locus_tag="pd28_p05"
                     /locus_tag="BLW17_RS14870"
     CDS             complement(4993..8322)
                     /note="Phage-related protein, tail component based on
                     COG4733 (e-15), putative phage tail protein based on
                     pfam13550 (e-3)"
                     /COG="COG4733"
                     /product="Mu-like prophage tail protein"
                     /locus_tag="pd28_p05"
                     /locus_tag="BLW17_RS14870"
                     /protein_id="WP_036731638.1"
     gene            complement(8319..8726)
                     /locus_tag="pd28_p06"
                     /locus_tag="BLW17_RS14875"
     CDS             complement(8319..8726)
                     /note="Cell wall-associated hydrolase, NlpC family based
                     on COG0791, pfam00877 and TIGR02219"
                     /product="Mu-like phage N1pC/P60 family peptidase"
                     /locus_tag="pd28_p06"
                     /locus_tag="BLW17_RS14875"
                     /protein_id="WP_036701261.1"
     gene            complement(8723..9247)
                     /locus_tag="pd28_p07"
                     /locus_tag="BLW17_RS14880"
     CDS             complement(8723..9247)
                     /note="hypothetical protein"
                     /product="hypothetical protein"
                     /locus_tag="pd28_p07"
                     /locus_tag="BLW17_RS14880"
                     /protein_id="WP_036731636.1"
     gene            complement(9306..9731)
                     /locus_tag="pd28_p08"
                     /locus_tag="BLW17_RS14885"
     CDS             complement(9306..9731)
                     /note="hypothetical protein"
                     /product="hypothetical protein"
                     /locus_tag="pd28_p08"
                     /locus_tag="BLW17_RS14885"
                     /protein_id="WP_036731634.1"
     gene            complement(9728..12961)
                     /locus_tag="pd28_p09"
                     /locus_tag="BLW17_RS14890"
     CDS             complement(9728..12961)
                     /note="Lambda phage tail tape-measure protein
                     (Tape_meas_lam_C) based on pfam09718 (e-10) and TIGR01541
                     (e-4)"
                     /product="putative Mu-like phage tail-tape measure
                     protein"
                     /locus_tag="pd28_p09"
                     /locus_tag="BLW17_RS14890"
                     /protein_id="WP_036731632.1"
     gene            complement(12964..13326)
                     /locus_tag="pd28_p10"
                     /locus_tag="BLW17_RS14895"
     CDS             complement(12964..13326)
                     /note="hypothetical protein"
                     /product="hypothetical protein"
                     /locus_tag="pd28_p10"
                     /locus_tag="BLW17_RS14895"
                     /protein_id="WP_036731630.1"
     gene            complement(13323..13682)
                     /locus_tag="pd28_p11"
                     /locus_tag="BLW17_RS14900"
     CDS             complement(13323..13682)
                     /note="hypothetical protein"
                     /product="hypothetical protein"
                     /locus_tag="pd28_p11"
                     /locus_tag="BLW17_RS14900"
                     /protein_id="WP_036731628.1"
     gene            complement(13682..13963)
                     /locus_tag="pd28_p12"
                     /locus_tag="BLW17_RS14905"
     CDS             complement(13682..13963)
                     /note="hypothetical protein"
                     /product="hypothetical protein"
                     /locus_tag="pd28_p12"
                     /locus_tag="BLW17_RS14905"
                     /protein_id="WP_036731626.1"
     gene            complement(13963..14892)
                     /locus_tag="pd28_p13"
                     /locus_tag="BLW17_RS14910"
     CDS             complement(13963..14892)
                     /note="hypothetical protein"
                     /product="hypothetical protein"
                     /locus_tag="pd28_p13"
                     /locus_tag="BLW17_RS14910"
                     /protein_id="WP_036731623.1"
     gene            complement(14889..15341)
                     /locus_tag="pd28_p14"
                     /locus_tag="BLW17_RS14915"
     CDS             complement(14889..15341)
                     /note="hypothetical protein"
                     /product="hypothetical protein"
                     /locus_tag="pd28_p14"
                     /locus_tag="BLW17_RS14915"
                     /protein_id="WP_074826985.1"
     gene            complement(15331..15822)
                     /locus_tag="pd28_p15"
                     /locus_tag="BLW17_RS14920"
     CDS             complement(15331..15822)
                     /note="Mu-like prophage protein gpG based on COG5005 and
                     Phage virion morphogenesis family; Protein S of phage P2
                     is thought to be involved in tail completion and stable
                     head joining based on pfam05069"
                     /COG="COG5005"
                     /product="Mu-like phage protein gpG"
                     /locus_tag="BLW17_RS14920"
                     /locus_tag="pd28_p15"
                     /protein_id="WP_052171715.1"
     gene            complement(15822..16250)
                     /locus_tag="pd28_p16"
                     /locus_tag="BLW17_RS14925"
     CDS             complement(15822..16250)
                     /note="Mu-like prophage protein gp36 based on COG4387 and
                     Protein of unknown function (DUF1320) based on pfam07030"
                     /COG="COG4387"
                     /product="Mu-like prophage protein gp36"
                     /locus_tag="pd28_p16"
                     /locus_tag="BLW17_RS14925"
                     /protein_id="WP_052176227.1"
     gene            complement(16250..16723)
                     /locus_tag="pd28_p17"
                     /locus_tag="BLW17_RS14930"
     CDS             complement(16250..16723)
                     /note="hypothetical protein"
                     /product="hypothetical protein"
                     /locus_tag="pd28_p17"
                     /locus_tag="BLW17_RS14930"
                     /protein_id="WP_036731620.1"
     gene            complement(16720..17613)
                     /locus_tag="pd28_p18"
                     /locus_tag="BLW17_RS14935"
     CDS             complement(16720..17613)
                     /note="Mu-like prophage major head subunit gpT based on
                     pfam10124 and COG4397"
                     /COG="COG4397"
                     /product="Mu-like prophage major head subunit gpT"
                     /locus_tag="pd28_p18"
                     /locus_tag="BLW17_RS14935"
                     /protein_id="WP_036731618.1"
     gene            complement(17625..18014)
                     /locus_tag="pd28_p19"
                     /locus_tag="BLW17_RS14940"
     CDS             complement(17625..18014)
                     /note="hypothetical protein"
                     /product="hypothetical protein"
                     /locus_tag="pd28_p19"
                     /locus_tag="BLW17_RS14940"
                     /protein_id="WP_036701235.1"
     gene            complement(18014..19036)
                     /locus_tag="pd28_p20"
                     /locus_tag="BLW17_RS14945"
     CDS             complement(18014..19036)
                     /note="Mu-like prophage I protein based on pfam10123 and
                     COG4388, putative protease"
                     /COG="COG4388"
                     /product="putative Mu-like phage protease gpI"
                     /locus_tag="pd28_p20"
                     /locus_tag="BLW17_RS14945"
                     /protein_id="WP_036731616.1"
     gene            complement(19242..20564)
                     /locus_tag="pd28_p21"
                     /locus_tag="BLW17_RS14950"
     CDS             complement(19242..20564)
                     /note="Uncharacterized conserved protein, contains phage
                     Mu gpF-like domain based on COG2369 (e-14), Phage Mu
                     protein F like protein based on pfam04233 (e-13), phage
                     putative head morphogenesis protein, SPP1 gp7 family based
                     on TIGR01641"
                     /COG="COG2369"
                     /product="putative Mu-like phage morphogenesis protein
                     gpF"
                     /locus_tag="pd28_p21"
                     /locus_tag="BLW17_RS14950"
                     /protein_id="WP_052176226.1"
     gene            complement(20561..22162)
                     /locus_tag="pd28_p22"
                     /locus_tag="BLW17_RS14955"
     CDS             complement(20561..22162)
                     /note="Mu-like prophage protein gp29 based on COG4383
                     (e-80),  Protein of unknown function (DUF935) based on
                     pfam06074 (e-168), envelope glycoprotein I based on
                     PHA03291 (e-3)"
                     /COG="COG4383"
                     /product="Mu-like phage portal protein"
                     /locus_tag="pd28_p22"
                     /locus_tag="BLW17_RS14955"
                     /protein_id="WP_036731614.1"
     gene            complement(22279..23568)
                     /locus_tag="pd28_p23"
                     /locus_tag="BLW17_RS14960"
     CDS             complement(<22279..23568)
                     /note="Mu-like prophage FluMu protein gp28 based on
                     COG4373 (e-56), Terminase-like family based on pfam03237
                     (e-44), large terminase protein based on PHA02533"
                     /COG="COG4373"
                     /product="Mu-like phage large terminase protein"
                     /locus_tag="pd28_p23"
                     /locus_tag="BLW17_RS14960"
     gene            complement(23565..23780)
                     /locus_tag="pd28_p24"
                     /locus_tag="BLW17_RS14965"
     CDS             complement(23565..23780)
                     /note="hypothetical protein"
                     /product="hypothetical protein"
                     /locus_tag="pd28_p24"
                     /locus_tag="BLW17_RS14965"
                     /protein_id="WP_036731612.1"
     gene            complement(23780..24319)
                     /locus_tag="pd28_p25"
                     /locus_tag="BLW17_RS14970"
     CDS             complement(23780..24319)
                     /note="Protein of unknown function (DUF3486) based on
                     pfam11985"
                     /product="hypothetical protein"
                     /locus_tag="pd28_p25"
                     /locus_tag="BLW17_RS14970"
                     /protein_id="WP_036731610.1"
     gene            complement(24319..24615)
                     /locus_tag="pd28_p26"
                     /locus_tag="BLW17_RS14975"
     CDS             complement(24319..24615)
                     /note="hypothetical protein"
                     /product="hypothetical protein"
                     /locus_tag="pd28_p26"
                     /locus_tag="BLW17_RS14975"
                     /protein_id="WP_036707342.1"
     gene            complement(24612..24956)
                     /locus_tag="pd28_p27"
                     /locus_tag="BLW17_RS14980"
     CDS             complement(24612..24956)
                     /note="Protein of unknown function (DUF2730) based on
                     pfam10805"
                     /product="hypothetical protein"
                     /locus_tag="pd28_p27"
                     /locus_tag="BLW17_RS14980"
                     /protein_id="WP_036701220.1"
     gene            complement(24953..25300)
                     /locus_tag="pd28_p28"
                     /locus_tag="BLW17_RS14985"
     CDS             complement(24953..25300)
                     /note="hypothetical protein"
                     /product="hypothetical protein"
                     /locus_tag="pd28_p28"
                     /locus_tag="BLW17_RS14985"
                     /protein_id="WP_074826988.1"
     gene            complement(25313..26164)
                     /locus_tag="pd28_p29"
                     /locus_tag="BLW17_RS14990"
     CDS             complement(25313..26164)
                     /note="N-acetyl-anhydromuramyl-L-alanine amidase AmpD
                     based on COG3023, pfam01510 and PRK11789"
                     /COG="COG3023"
                     /product="N-acetylmuramoyl-L-alanine amidase"
                     /locus_tag="pd28_p29"
                     /locus_tag="BLW17_RS14990"
                     /protein_id="WP_036731608.1"
     gene            complement(26237..26638)
                     /locus_tag="pd28_p30"
                     /locus_tag="BLW17_RS14995"
     CDS             complement(26237..26638)
                     /note="hypothetical protein"
                     /product="hypothetical protein"
                     /locus_tag="pd28_p30"
                     /locus_tag="BLW17_RS14995"
                     /protein_id="WP_036701214.1"
     gene            complement(26638..27075)
                     /locus_tag="pd28_p31"
                     /locus_tag="BLW17_RS15000"
     CDS             complement(26638..27075)
                     /note="Mu-like prophage protein gp16 based on COG4382
                     (e-03) and many BLAST hits, Protein of unknown function
                     (DUF1018) based on pfam06252 (e-19)"
                     /product="Mu-like regulatory protein GemA"
                     /locus_tag="pd28_p31"
                     /locus_tag="BLW17_RS15000"
                     /protein_id="WP_036701212.1"
     gene            complement(27075..27260)
                     /locus_tag="pd28_p32"
                     /locus_tag="BLW17_RS15005"
     CDS             complement(27075..27260)
                     /note="hypothetical protein"
                     /product="hypothetical protein"
                     /locus_tag="pd28_p32"
                     /locus_tag="BLW17_RS15005"
                     /protein_id="WP_036731606.1"
     gene            complement(27260..27787)
                     /locus_tag="pd28_p33"
                     /locus_tag="BLW17_RS15010"
     CDS             complement(27260..27787)
                     /note="Mu-like prophage host-nuclease inhibitor protein
                     Gam based on COG4396 and pfam07352"
                     /COG="COG4396"
                     /product="Mu-like prophage host-nuclease inhibitor protein
                     Gam"
                     /locus_tag="pd28_p33"
                     /locus_tag="BLW17_RS15010"
                     /protein_id="WP_036701206.1"
     gene            complement(27805..28089)
                     /locus_tag="pd28_p34"
                     /locus_tag="BLW17_RS15015"
     CDS             complement(27805..28089)
                     /note="hypothetical protein"
                     /product="hypothetical protein"
                     /locus_tag="pd28_p34"
                     /locus_tag="BLW17_RS15015"
                     /protein_id="WP_036701205.1"
     gene            complement(28086..28463)
                     /locus_tag="pd28_p35"
                     /locus_tag="BLW17_RS15020"
     CDS             complement(28086..28463)
                     /note="hypothetical protein, several BLAST hits to
                     transcriptional regulator proteins"
                     /product="hypothetical protein"
                     /locus_tag="pd28_p35"
                     /locus_tag="BLW17_RS15020"
                     /protein_id="WP_036701202.1"
     gene            complement(28460..29029)
                     /locus_tag="pd28_p36"
                     /locus_tag="BLW17_RS15025"
     CDS             complement(28460..29029)
                     /note="Crp-like helix-turn-helix domain based on pfam13545
                     (e-3)"
                     /product="hypothetical protein"
                     /locus_tag="pd28_p36"
                     /locus_tag="BLW17_RS15025"
                     /protein_id="WP_052176224.1"
     gene            complement(29026..29769)
                     /locus_tag="pd28_p37"
                     /locus_tag="BLW17_RS15030"
     CDS             complement(29026..29769)
                     /note="Cdc6-related protein, AAA superfamily ATPase based
                     on COG1474, AAA domain based on pfam13401"
                     /COG="COG1474"
                     /product="bacteriophage DNA transposition protein "
                     /locus_tag="pd28_p37"
                     /locus_tag="BLW17_RS15030"
                     /protein_id="WP_036731604.1"
     gene            complement(29829..31937)
                     /locus_tag="pd28_p38"
                     /locus_tag="BLW17_RS15035"
     CDS             complement(29829..31937)
                     /note="Bacteriophage Mu transposase based on pfam02316,
                     pfam09299, pfam02914, pfam09039"
                     /product="Mu-phage transposase"
                     /locus_tag="pd28_p38"
                     /locus_tag="BLW17_RS15035"
                     /protein_id="WP_036731602.1"
     gene            complement(31934..32857)
                     /locus_tag="pd28_p39"
                     /locus_tag="BLW17_RS15040"
     CDS             complement(31934..32857)
                     /note="Chromosome segregation protein Spo0J, contains
                     ParB-like nuclease domain based on COG1475, ParB based on
                     cd16409, smart00470, pfam02195"
                     /COG="COG1475"
                     /product="chromosome partitioning protein ParB"
                     /locus_tag="pd28_p39"
                     /locus_tag="BLW17_RS15040"
                     /protein_id="WP_052176221.1"
     gene            complement(32885..33172)
                     /locus_tag="pd28_p40"
     CDS             complement(32885..33172)
                     /note="hypothetical protein"
                     /product="hypothetical protein"
                     /locus_tag="pd28_p40"
     gene            complement(33169..33795)
                     /locus_tag="pd28_p41"
                     /locus_tag="BLW17_RS15045"
     CDS             complement(33169..33795)
                     /note="hypothetical protein"
                     /product="hypothetical protein"
                     /locus_tag="pd28_p41"
                     /locus_tag="BLW17_RS15045"
                     /protein_id="WP_074826991.1"
     gene            complement(33792..34016)
                     /locus_tag="pd28_p42"
                     /locus_tag="BLW17_RS15050"
     CDS             complement(33792..34016)
                     /note="hypothetical protein"
                     /product="hypothetical protein"
                     /locus_tag="pd28_p42"
                     /locus_tag="BLW17_RS15050"
                     /protein_id="WP_036731596.1"
     gene            complement(34016..34294)
                     /locus_tag="pd28_p43"
                     /locus_tag="BLW17_RS15055"
     CDS             complement(34016..34294)
                     /note="hypothetical protein"
                     /product="hypothetical protein"
                     /locus_tag="pd28_p43"
                     /locus_tag="BLW17_RS15055"
                     /protein_id="WP_036731595.1"
     gene            34418..35071
                     /locus_tag="pd28_p44"
                     /locus_tag="BLW17_RS15060"
     CDS             34418..35071
                     /note="Phage repressor protein C, contains Cro/C1-type HTH
                     and peptisase s24 domains based on COG2932 (e-19),
                     Peptidase S24 LexA-like proteins based on cd06529"
                     /COG="COG2932"
                     /product="phage repressor protein"
                     /locus_tag="pd28_p44"
                     /locus_tag="BLW17_RS15060"
                     /protein_id="WP_074826995.1"
     gene            35282..35455
                     /locus_tag="pd28_p45"
     CDS             35282..35455
                     /note="hypothetical protein"
                     /product="hypothetical protein"
                     /locus_tag="pd28_p45"
     gene            complement(35452..36066)
                     /locus_tag="pd28_p46"
                     /locus_tag="BLW17_RS15065"
     CDS             complement(35452..36066)
                     /note="hypothetical protein"
                     /product="hypothetical protein"
                     /locus_tag="pd28_p46"
                     /locus_tag="BLW17_RS15065"
                     /protein_id="WP_036731593.1"
     gene            36193..36996
                     /locus_tag="pd28_p47"
                     /locus_tag="BLW17_RS15070"
     CDS             36193..36996
                     /note="Site-specific DNA-adenine methylase based on
                     COG0338, D12 class N6 adenine-specific DNA
                     methyltransferase based on pfam02086, putative Type II
                     N4-cytosine or N6-adenine DNA methyltransferase of unknown
                     recognition sequence based on REBASE, DPPY and FGG motifs"
                     /COG="COG0338"
                     /product="N4-cytosine or N6-adenine DNA methyltransferase"
                     /locus_tag="pd28_p47"
                     /locus_tag="BLW17_RS15070"
                     /protein_id="WP_036731591.1"
     gene            36996..37094
                     /locus_tag="pd28_p48"
     CDS             36996..37094
                     /note="hypothetical protein"
                     /product="hypothetical protein"
                     /locus_tag="pd28_p48"
     gene            37079..37264
                     /locus_tag="pd28_p49"
     CDS             37079..37264
                     /note="Putative SOS response-associated peptidase YedK
                     based on COG2135 (e-10) and SOS response associated
                     peptidase (SRAP) based on pfam02586 (e-6)"
                     /product="SOS response-associated peptidase"
                     /locus_tag="pd28_p49"
     gene            37261..37350
                     /locus_tag="pd28_p50"
     CDS             37261..37350
                     /note="hypothetical protein"
                     /product="hypothetical protein"
                     /locus_tag="pd28_p50"
     gene            37351..37461
                     /locus_tag="pd28_p51"
     CDS             37351..37461
                     /note="hypothetical protein"
                     /product="hypothetical protein"
                     /locus_tag="pd28_p51"
     gene            37458..37634
                     /locus_tag="pd28_p52"
     CDS             37458..37634
                     /note="hypothetical protein"
                     /product="hypothetical protein"
                     /locus_tag="pd28_p52"
     gene            37670..38752
                     /locus_tag="pd28_p53"
                     /locus_tag="BLW17_RS15075"
     CDS             37670..38752
                     /note="hypothetical protein"
                     /product="hypothetical protein"
                     /locus_tag="pd28_p53"
                     /locus_tag="BLW17_RS15075"
                     /protein_id="WP_036731589.1"
     gene            38749..39807
                     /locus_tag="pd28_p54"
                     /locus_tag="BLW17_RS11270"
     CDS             38749..39807
                     /note="phage conserved hypothetical protein, phiE125 gp8
                     family based on TIGR02215, Head-Tail Connector Protein gp6
                     of Bacteriophage HK97 and similar proteins based on
                     cd08054, Phage gp6-like head-tail connector protein based
                     on pfam05135 and Uncharacterized site-specific tyrosine
                     recombinase, C-terminal catalytic domain based on cd01184"
                     /product="hypothetical protein"
                     /locus_tag="pd28_p54"
                     /locus_tag="BLW17_RS11270"
                     /protein_id="WP_036731755.1"
     gene            39804..40130
                     /locus_tag="pd28_p55"
                     /locus_tag="BLW17_RS11275"
     CDS             39804..40130
                     /note="Bacteriophage head-tail adaptor bsaed on COG5614,
                     pfam05521 and TIGR01563"
                     /COG="COG5614"
                     /product="phage head-tail joining protein"
                     /locus_tag="pd28_p55"
                     /locus_tag="BLW17_RS11275"
                     /protein_id="WP_036731757.1"
     gene            40096..40371
                     /locus_tag="pd28_p56"
     CDS             40096..40371
                     /note="partial Peptidase M15 domain based on pfam08291
                     (e-7)"
                     /product="hypothetical protein"
                     /locus_tag="pd28_p56"
     gene            40602..40913
                     /locus_tag="pd28_p57"
     CDS             40602..40913
                     /note="hypothetical protein"
                     /product="hypothetical protein"
                     /locus_tag="pd28_p57"
BASE COUNT     6265 a  14329 c  13828 g   6698 t
ORIGIN
        1 ggggcggatc gggctgatta acgtgctgcc gtggtctctg ttggccacgg cggtttattc
       61 caccttgcga ttcaggttag gaagctggtc aacgcctcca gcacagggca gaagtggtcg
      121 cggtgaacaa cataccatgc ctcccgcgaa gatttctggt tttgtagccc gatttttcaa
      181 gttctgcgtg gttgtacacc attatgtcgg cgtacgaaga taatttgatc ctgaccaatg
      241 cggcctctgg accgaagttt ttccaacccg ccccttgcac cccccagtcg ctgtcgctaa
      301 acaccccgca ctgctggggc gtggccaagt ggtaaggcat cggtttttgg taccgtgtac
      361 cgtaggttcg aatcctaccg ccccagccag ttttatccaa gtcgttgatc gcgttgtata
      421 atgtgcctgt ttaggcctga gaatcaggct gtggcacagg ggtgtgagac atccgccggg
      481 gagccctctg caggagagca ccttgggact gatcaatcac gtctgtagcg tgacagccgt
      541 ttttgcagag tttgacagcc atttttgcag cagacgattt tccgtccggc cctgctgacc
      601 ccggtcttga acgggtgggt gtcagcgtcg gggatctcag acctcggcgc agatcgtcga
      661 caccacgaag ttcgcccagt ccataccaga ctcatcgctt agcagagctc gcaaggggcc
      721 gttgtggcgc ccgccgggca actctccaaa atgcatcggc gagtccgccg ccgaaatatg
      781 tgcaccggct cttttcagcg cgctgcgcgg gaatacttcg tcgtctctgg aggcgagaag
      841 catggacggc ggggcgccgg gcaggaccct ccaaggctga ggggggactg cggccagcgc
      901 gaaggtcacg atcggttcag gggagggcag gtcaagcccg tccaagccat agcaactccc
      961 cagcgcgatc aagcctcctg ccgacatgcc aatcaaggcc aacgggagac cggaaaggct
     1021 tgggccgcgt ccatcgtgcc gcaagaagtc cagcgccgcg gtgaggtcaa ggacccctcg
     1081 atatagaagc ggcccaagca gctgtggtcg aacttcggga tagaaggctt gggaccgccc
     1141 cgctgcgtcg aggattggtt tccgctgctc gaccggaaaa gccttcagtg gcctgccgcg
     1201 caggtgatag tcgatagacg cgaaggcaat atcgcgttca gcgaacagag gtccaagctt
     1261 ggctgcaagc cggtccttcc gcgacccgtg gacgaaaccg cctccgtgca gataagcgac
     1321 gagcgcgcgt tgcgcgttgg ggcctgccaa gtagtcgagc gacaccccgc gcttatactc
     1381 aagagacagc attttatttt actacctaca cacccagcgg gatgccgtat ttggacgaca
     1441 tcgcggcaag taccgccatg gtcggtcgag gatcgatatg cgccgccttg gcgagtacga
     1501 caatgtcgcc gaaaatcgcc gctgcgccgt cagccgcgct gttgtaggcg agcagaccgg
     1561 caacggggta cgccgcgttg gtgtcagtgg cttgaaccgc ggaaaccccc gcagacgccc
     1621 cgttgatcat catggccatg gtgcgggcgg cggacgacca ggaccacgcg agaaggcgcg
     1681 tcgtgcccac tgaagggctc ccgagctgtg ctgtaagagc cggcccatag ttatgggcca
     1741 gcttacattc gagcgccgtt ccgaccgagc gaacgcggtg agcgcctaca ccgaggagct
     1801 gaccatcggc ggtgaccctg acggggcaga tcagggtgta ctcagccgcc gcgaaggggg
     1861 acgtgacgcc gagcgaggat acggcagctg gcagcactac gcccggtttg ttgttcagct
     1921 ccgctctggc cgcgattgtt cctccatgtc gccaggtggc gcttcctacg cgcgccctga
     1981 accaggtgtt cgccggcgga ttagtggcag ggtcgatgac tgtcatgacg gcgccagacg
     2041 ccatcacggc cttctcatat gccgggatgt tcagttttgg ggcagccggc accgaaaggc
     2101 cggacgaatt ggggacttgg ataatgagca tgtgtgtctc cttaggtgag cctaattacc
     2161 tgctggcacg cccagtcgtt cagggggtgc ccgagggcgt tggtatcgcc gctttcggtg
     2221 cggatgttag ttccaccccc cgtccccgtg gtggggtcgc ggtttaggaa cccctcgttg
     2281 gtgccctcgt agggtccgac cccgatcgcg atccagcccg gcacgccggc ccccgggtcg
     2341 cctgtcaagg tcacggtaat ctgccgatta ccagtgatct gcaccgactg aatggtcacc
     2401 ggctgcccac catcctgata ccagaggagg ccgcgggtcg gcagtggtcg gaacccttgg
     2461 accacaggtc cttgggccgg gtcataggca tcaaacacca tcggcccggc accgccggca
     2521 aaggtcagga cgacctgcgc ccccgaacgg acgcccccag tgcaatggag tggtcgccac
     2581 gccccgttgc tgtcggtcca tcgcttggtc gcccgcgcca tgtggccacc gatcacagcg
     2641 tagccgtccg cgatcatatg cgtgccgtcc tgccgcgcga tgtaatagtc gggacccgcg
     2701 agcgcgaacc gctgcggctg ctcgaagccc aatcgggttt gagcgccgtt gataccgagg
     2761 ttgcctgggt ttttcgggtg ccagctttcc cctgtggtgc ggtgcgtgat cggcgcgatc
     2821 acgatcagag tcgggacagt cgcgcccgct ctgaccgaaa cgtctgctga gatatcggac
     2881 cagagctgca tcatcaaatc ataatactgc cgttcgccgt cgatcccgcc gcttacgccc
     2941 cccgactggc cctgttgcca atacatgacg acgcggctga ttgcgacttc gttggttgcc
     3001 gcccaaacgg caaaggactc aagacgagcc agccaccagg cataaacggg ggatctgccg
     3061 ttcttcacga gctgcaaaat gttgtagcca ccgcgagcat ggttcgtgag aaacaacccc
     3121 tcgtccggac caagaccgtt ggccgccatc ataaccccga cctggtgcat gggttgctca
     3181 cgcgtatagg cgccggccgg ggtcagcagg cgagacgcgt cgtccgcgtt ctccgcttcc
     3241 cccggcagcg gggcaaactt gccgcctgcg aacatcacag tccgcgccgg tgcgatctcg
     3301 gtaacgttgc tcacgctgcc ctcggcattg gagccggcca tgagggattg ccccatcccg
     3361 gcgaggatag cgatgcgcgg gtagcgccgt ggctcgtaac tgttaagccc gaggtccgga
     3421 ccgacagaac gcacgacgtc cacaccgccc accgtttcga tgaaccgaag gcgcgggcca
     3481 aaccagtggg gggcgcgctc acccgcgccg tcggtgatct gacggatcgt gccggcatag
     3541 ctgatcatgg cgatgtgcga aacgccggca accatctgcg tggtggggaa acaaccgagc
     3601 ggggcggcac cgaacgtccc tacccctgct atgtcgatcg ccgcaagctg cgcgccgctg
     3661 ccggttgtaa tcgccgccac aagtgggtga tcaatcggct cgaacccctc ttgcaacagc
     3721 ctcggctcaa ggttggcaac ggctgcctcc agttcgggca ccgtagccag gtcataccct
     3781 cctgcctgcg cccgcccggt gtcggtcaga ccgaacaaca gatcgttgtc agcgctggtg
     3841 ataccgaagg tgtagccgct gtcgtcatag gtccgctgaa tgcccgaagt gcggatgtcg
     3901 agccgctcgt cttccgctgc gcggagacgc gcttcggctg aaactacctc ggtgatctcg
     3961 ctacgcccca caccgacaac ccgccagtcg cccgcagccg acagccgcaa gaggacagcg
     4021 atccccgcct tcaggtctcc cgcagagaga ctggcgctgt cggcagacag gatggaccgg
     4081 atcggcccag tcccgagcct cagcgtcacc gggccggtgc tctcggcagc agggaccagg
     4141 atcaccttgg tctcacccgg cacctccggg aagcccaact cggcggtgat cgcggtggcg
     4201 gacccgccga cggccgacag cgcatggacc cccacggcgc ggtcgccagc cagccgcagt
     4261 tgcgcttcgg cctggtcacc ttccattcgt gcctgcgcct ccgcacgcat ctccaccgag
     4321 gaaattccgc ccgcgatgat ccgccatgtc gaaccccgcc ggcgcaggaa atagcttcgc
     4381 ccggcgagca gcgccccgac ctgcagctct gccccggcgg cgtcccgcac cgggaccggc
     4441 gtggcgccgt cgaggctgag ctgcaccgga ccgtcagagg tttcggccgg gatcagctcc
     4501 acggtcgagg tgttggccag ggtggcgccg ccctcgatca tcgacggcgt cagggtcgct
     4561 gtgatgctgt tgcgcccggt gacgttcgca agcggcatga tccctgcgtc gcggatcgcg
     4621 gcgcggcggt aggcgatctc ggcggtgagg tccgccagcg cggccttctc agccagctgg
     4681 gcggcggtga tcgagctgac cgggaggtcg cctatccgcg accacgaccc tgacccgggc
     4741 gctccgctct tgcgatagac gccgatctgg gcggcggtgc ctccgtagac tgacccgatg
     4801 gcgccagccg gccaggctgt gtccgcctgc agctgcgtca cactgccata ggcagggccc
     4861 tgaagtgttc ccagcagagc cgcaaggcgc gccatcgaca cgcgaatggt gctgcccgcg
     4921 gcattcccga tcacgtcgtc ggcactatcg gagagcggca ggttggtggt ggcggtgccc
     4981 gacatgagaa cctcagatga tggtgacggc gatcggcccg gtgacgggcc cggggatgcc
     5041 gtcccggttg accgcttcga gccagaggta gtgggtgccc tgctcgaggc aggtcgtggt
     5101 ctcctggtag gcgatcacgt cgtcgcattg cccggcgaag tcgttcggcg cgtcgaggcc
     5161 gatgctgctg ttgccggtga ccgcctgaag gcgtgcgagc ttcagaccgg gctgtgtctc
     5221 ggccggtcca agacgaaggg tgccgcctgc gagcgaggcg gccaccgaac cggcgctgat
     5281 cgtgaccacg cggtagccga tgcgatacca gcgcccggcg gtgagcgcgg caggctggct
     5341 gacccggccg ccgctgccgg ccgtgtggac ggccgccccg ccagtcacct cccacccccc
     5401 cgtcacggac caggccgagg catcgcccat cgccggcgca gcgatcatgt tgcgccgcgt
     5461 cgcgtcgcca agcgtgaggc tgccttgcct cgacggcccg atctccaccg tcccggcccg
     5521 atcggccgca cggtcaagcg cagggctccg cgagcggtac acgcgcaccg cggtgatatt
     5581 cgggtccgca ggcgtctcga agtccagccg caccccgccg agcagcggca ctgccgtcac
     5641 atccgcctct gcaagcgcct cgggcaggcc cgcgtccgcg ccgcccacgg tgagctgaag
     5701 gaccggggtc cacgggccga tcaccccgtc cagcgacagc gcggctgcct gcatctcgac
     5761 ggcagtcccg gtggtgtagg tcgaaagctg gaacccgcca tcagcgaccg gggcataggt
     5821 cgtgttccag ctcgccgccc cggcgacccg gtgacgcagc gcgtagcgcg ctgtcggcac
     5881 agggccgcgc ccaggcacaa gggcgatatc gaccagctgt cgggtgccgg tccccgcggc
     5941 gccgctcgcc acgccatcaa accgcggttc aggcggctgg atcgcggtcg tcgccaactc
     6001 agcgccaact cgcgacgacc aggccgggat cgcggtcgcg tcgagcgttg cgtcgatctc
     6061 gggtgccgca ggcaccgctc gcacgaggca ggtcatgtcc tcgcccatct cgatgccggt
     6121 gacgacggcg gcgtggctct cgtacccggc ccgtccgaac agcacgaggt cgcccaccga
     6181 gggcaggctg ccgtctccct cgaccgtcag cagccgggtc tcgcccggcg ccgcggtgac
     6241 cggccggacc atggaggccc cgacggtgtc ctcggcgctc agcccccgga accggatcgc
     6301 gtggtcagtg cccgcgacga cggtcaccag ctcgtccagc tggatctctc gaccgcgcac
     6361 gccggtgacc cgcgcggcgc gctgcacccc gttcaggaca tcgtggttga ttgcgatctg
     6421 gtcgccgcgt gtggccaccc ggaccgggcc ctcctggctc gcctcgaaca tctcggggcg
     6481 gtggattgcc tcgagctggc ggcggcgtgc ctcgcgccac acctcggcag cgtcggtctt
     6541 gccgggcagg tcgagcgcct cggtcagaac gatctcgccc gtctgccccg gccagcgcac
     6601 cagacgctcg cgcggggcgt agtcggctcc ggcgtcgttg aagcgcacgc ggaaggcgtc
     6661 gggtgggcgg acgtagcttc gggtcgcctt gaacccccaa ctgttgcgcg gcgtcaaatg
     6721 gtcgaccacc aacgcctgcg ggcggtcgat ggtgaccccc caccgcatcc cgtcatggcg
     6781 cggggtggcg cgtccggcgg cggcgatctc ggccagcgcg tcgcgcagct gcattgccgg
     6841 atcgtcgagc acccggtcat agcgcagacc cttggtccgg caaaaatcgt gccagtcctc
     6901 gagctgggcc agatcgatct gggcattgcc gacccggcgg gggttggccg ggctctgaag
     6961 gacatatcga tagagcgagg ccgggttcga ggtcgcccgc gtcacccacg atctcgtcgg
     7021 ggcgtcatag tcgaggcaga cccgccgcgc gaccgcggag aagctgtcaa gctggccgga
     7081 cagctggtgg gtcgccttga cccgcagcac cgcgagcgcc tggccggcca tgttgaacgg
     7141 gtactcgggc cgcagcgact gcagggcgat ccagacggtc cgccgcgatc gccccatatt
     7201 ggccggctct tcggtgagca tggtcaggcg gacctgccac ctgccgcgcg cgggcagcgc
     7261 ccagctgtgc tggcggtaga aggcctcggc cttgcgggcc cgcaccgtga gcgtctccac
     7321 cagcgtccac gccgtctggt ccacccggcg ctgctcgatc cggatgcgca cctcctcggt
     7381 ccgcttgtcg ccgtcgtcgt cgacgtagat cagcccggct ggccaggcga ggatgatgct
     7441 gacccgctcg gcgtcgtcgg ccgtcgtgcg cacgaccggg gtctcgatcg aggcgttgtc
     7501 gtcgatgatg ttgccggcgt cgtcccgcgg catcggccgg gtcagctcgg cgccgatcgt
     7561 ctcctcgatc acctgccgtg ggtagagcgt gaccggcgca tcgcccgcga ccccgccccg
     7621 aacctcgatc tgcacctcgt catactcggc gagcgacgtc tcgccgaggc ggaagtcgct
     7681 gagctcgagc ccgccatagc cgaaggtgaa ggccgcgcgg acgtactgcc agtcgcccac
     7741 gatctcggtg tagctcgtgg cggcgaacgg cggcgcataa cggtgggtcc caagcacgac
     7801 gggcactgcg ccgtccgggt cgtagcggtt acgccacccg ctgatcgtga agcggtcgcg
     7861 gcgcttctcg tcgtcgggct ggggcggggg cacgagcgcg ttggccagca gcgagccgac
     7921 gatgttggcg ccggcggtga ccagggcgac gcccacctgc gtgctcacgc cgagtgtgcc
     7981 ggcgagcgcc ggcccccaga tcccgcccat ggcgatggcc gccacggtca ccgcgatcat
     8041 cagcaccgac cgcatggcgc ccttccccgg cgtgacgcgg atcacgatct ggacgccggg
     8101 ccggggccgc acccgcttcc agagctcgcg cgggatgatc tgcgcgccgc cgggcgtgac
     8161 cagcgccacc cgcagccgcg cccgctcggt ctcttccagc gccgggagcg acaggtcgat
     8221 catctcggcc aggctcaggc cggcaggcag cgtcagctcg atccggcctg cgcctggatc
     8281 gaacagcggg gcggcgagca gatggacgcg ctcgtccgtc atgacgccgc cagttcgcgg
     8341 tggcgccagc ttccaacgca gcgcgaggcc cagggacccg cgatccgctc gaccttggcg
     8401 caatcctctt cgaccatgtg cagcatgacg cccggcgcga cgacgacgcc gacatgggtg
     8461 gcgagccggc cacgccgaaa gaccatcaga tcgaaaggcc gatcaccggg gcacggcatc
     8521 cagtccggac ccgccgcagc gcccgagatc agcgccgcga tctcggcgtg ctcctcggcc
     8581 gacccgtagc cctggtaatc gggcagcagg atgccgcact cgtgacgata gacaaggcgg
     8641 gcaagaccat agcagtcgca ccccaactgg tcgcgaccgt ggtctgcgaa cggaatgccg
     8701 acatagcggg cggaccagtg gctcacgggt gcagacccgg aaaacgctcg cgcgacagcc
     8761 gcgccatggg gaacggttcg acctcgatct cttcccgcga aaactgcagc gtgatctcgt
     8821 cggcagtgat ctcgctgctc acgagggaca gcccgctcca ctccgcctcg acgaggtcag
     8881 gggagctggc cagcaccacg gccatgctga gcgatgccgg gtccgtcatg ctgcgcagca
     8941 gcgtcgtcat gccgacgtcg aggttctcga gcacgatggt cgccgccgcc ggcgcatctt
     9001 cgaggtcgga agggatcagg gccgaggcga tgatccacag gaagggatca cgggtcgggt
     9061 cggccccgcg ccagctcgag cgggtgccgt agacgagcgg ctcatccgag atccggaccg
     9121 tgttgtcggt ggacagccgg atcggtgccg aaagagaggg atgctcgatg tgcagcagca
     9181 ggacgtggat gtcctgcgac gccggggcgt caagcgacag tcgggcgttg agagacaggc
     9241 ggcgcatgcc gaccctgtcc cacgcgcgcg cgacccccgg agaccgggaa ccccttcgcc
     9301 cggcgtcagg gcatgaccac cacgctgaac gcgaacctga accccacgtc gccgatcatg
     9361 gtctcgaccg ggggctcgtc gccgaacgaa cacaggcgca atgcggccat gaccaggggc
     9421 gcgcccgcgc cggtcagcag cggagcgccc gtcgaggcgt tgagcgccca accgtccgtg
     9481 accgggtcgg gcatccagaa cagcaccgaa ccataggccg tgccctgctc gtagaaccgg
     9541 tcgaacaggg ccttgccgtt gcggtcggtc accagcgaaa cgccaatgac cgtgcttacc
     9601 gagctgaacc ggcgtcgcca tgcaggcgga ccggcctccc cctggcgacg gcgccgggca
     9661 tcctgccgct gcgactgcca ccccgaccgc tcgaactggg tgaggcccgc gggccagacg
     9721 ggatagctca tcggcgcggt cccctcgtag tgacgctgta gcgttggcgc agcacctgcg
     9781 cggccctccc gccgggcact gtcagtgctc cggcgacggc gtccgagagg acgagctgat
     9841 actggcggcc gcctcgctcg tcccgcgtct ccttgacctc gcccgtaacc ggcgccgagg
     9901 actggttgat gacctgcacc accgggcgcg cgtcgacgat cggctggtca ccgccccggc
     9961 ccgcgagccc ggccagcgaa ctgaccagcg ccccggcgtt ctcgagcatc cggggcgtca
    10021 tgacccgctc gccgttccgc agcatggcaa ggcgctcgtc cgatcgcttc cggttgccgg
    10081 cgctgtaagt tcgcatcacc cccgtcccac ccgtgtgcgc ggtcggcagc gtgacaccgg
    10141 tcgaggcggc gccggctccg agcgcgcccc cgagagcgtt ggcagccgac tgcaacagcc
    10201 cgttcaagcc cggttgaatg gcctgttgcc aagcgaagcg cgcgagctgc tcgagcgaaa
    10261 agtccacgag gtcctcgagc gacgctttgc cggtggtgac gaagctggcg aaggcatcct
    10321 ccccgccctt ggcccagccg gtgatcaggt tttccgacag gtccgcccag ctcatcgcgt
    10381 tgtcgctgag ctcggcaaag ccgcgctcga tgccggccgc ccaggccccc tggcgcgcca
    10441 gatcgtcctc acgcgccttg gcgatctgct tttggtacac ggcttcgatg tcggcggcga
    10501 acgcctcgta ccccgccttg gtcttgtcga gcccggccag agcctgcgcc ttccagcgat
    10561 cggccgcggc caccgcgcgc tcgtagctgg gcgtcagctt gtcgagctcg gccgtgaccc
    10621 cgtcgcgcac cctctggtcc tggtcggcgc gggtcttcat ctcgcgcgcg cgccggtcag
    10681 cgtcctgctt gcgctggcgc gccccctctt cctgtgcggc aagggccgca tcgttggcct
    10741 cacggacgcc gatgggatca ccgaacgccg cagcctcacc catccggcgg ttgtagttca
    10801 tcggccgacc ggtcttgccc tgctcgcgct cggacttggt gtaatccatg gcgagcccgg
    10861 cgatcgcctg ggcgatgatc tgggcgtcgc cggtctgcag cgccggctgg atgcgctggg
    10921 ggatcgagcc gtagttgtgc tggatcgagg ccaccgccgc gacctgatcg gccgtgaagc
    10981 ccgcccaggc ggcgccgatg atccgctgct gctcgtccag gtagccgcgg atgcgccggt
    11041 cgagatcgcg gtcggcgtcg gccttgttca cagcctcgcc ggcggcgagg gagcggcggc
    11101 tgccgtccgg cagggtaatg gtgctcgacc cccagccgcc gcggttcgca ttctcgtccc
    11161 acttcgcgac cggcgcgtaa ccctcgtacc gctcgatcat cgcacgggtc gcagagacgg
    11221 cgtcggtgct ggcgatcatg gcgcccgcgc gccggctggc cgcatagcct tggtagcccg
    11281 acacctgggc gcgggtgaga ctgccggctg cggccgcggt ttcgtcggcg aggatgccgg
    11341 cccactcggc caccgatctc atcgcctcct caaggcccga caggtcctcg tcgtcgaggt
    11401 cggcgacgtt gcggcgggct tcggcgacga ggtcgcgcac cagcgtgaca ttcccgcgca
    11461 aggcggcatc gcggtcgaag gtgacgcggc cggcggtggt ctccagttcg ccgaaagcct
    11521 tctcgagcgc cgacacgcgg ccctccgcgt ccgtggtggc cgtgatctgt cggtcggtct
    11581 ctgcgatgac ggcgcgggcg gtggccgcgg cggcggcgtc acgggccgtg atcgccgcgc
    11641 cgagccgctg ctcggcctcg gcgcggatgg tggcaaggcg ggcaaggtcg tcgtgccggg
    11701 cggtggcctg atcgagcacg tcgcgatagg ccgccgcggc ctcggccgag ccgttgaagc
    11761 tggcttcgac ctcggcgaca cggatggccg tgtcgcccat cgtcgcaagc atcgtggcca
    11821 actcggcatt gagcgcggtt accggcccgc catcggccat gtccctgatg agctgctgga
    11881 cccgcttcgc cacctcttcg acctgcccgg tccgcgcgag caggtcgatc tcctgccgtc
    11941 gggtctggaa ttcgtcgaag gccagaccgc ggccgccggt gagctgcgcg tagtttgcgc
    12001 gctcgagcat ggccgtctgc tcctggttgt tccagatcgg ccgcgaccag aagcccaacg
    12061 acccccggcc gatggtcttt tcgacggtgg cgtccaggct gtcgcccagg gccttgaact
    12121 gcgcgccgcg gtcgaggtcg agcagagccg ccgacagctc gcgcacggac ccggccatgc
    12181 tcccgaacgt gtcctcgagc cgcttgtcgg agacgatcgc catccggtcc gagaccgcgc
    12241 ccagtgcggt gtcgaggttg gagagcgcgg cttccgcttc cttggccgcg tttccagcgc
    12301 ccaggaatgc agagctgaga gggacgccga tcgccacgac cgcacccgcc acggcgccga
    12361 gcgccccgaa cccgccgagc agctgcggca gctgctgacc gagggcgacg gacgcggctg
    12421 tgccggcgcc gatctgggtg gcgaggtcgc cgatctggaa cgacacgttc tggatctggc
    12481 cccggaccgc ccccgacccg cggccgacgg cgccctgggc gttgtcgaac ttcagcgctg
    12541 ctgcgcgtgc ggcctcgtat tgccgttcga gccgcccgac catctcaccg tgggtgcgag
    12601 cgtccgtcag ccctgcgcgg agcgcccggt tcagctcctt ctgtgcggcc gaaaactgct
    12661 gctcggccct ccacgccgga tcgatggcgc cacgcagcgc cttgaactgg gcctcttgct
    12721 cggccagcgc gcggctgaag acgtcggcgg accgctcggc cgaggacata gcccgaccca
    12781 cgcccgtcgt cgcctcgacc aggtcgcgga cggcggtgcg gctggcggcg cctgcccgct
    12841 gcatgtcggc gccgagacgg gcggcgccct tcgacacccc gtcgagcgcc ccttccgcct
    12901 gacgcatcgc accgaccacc tgggtggcgt cggccgagac gaccaggctt gcgcgcatca
    12961 tgctcacggt tcgctcctca tcagcatcag cgcctcatgc tcgatcaccc gaagatcact
    13021 cagcagtgcc gcatcgggcg tgatccccag ccagcgcgcc gcgacgtcca ccgcgccgag
    13081 gtccagcgcc accgggcgca gcggccccat cccgcccccc gccatccgcc actggccgag
    13141 cgtggcgagc acgagatcga tcagcggccg catcgtctcg ggaagggtca gggcgcctgg
    13201 ttcgtccacc agccctgagg cggtggctct ggcagaggcc tcgtccagac cctgcgccat
    13261 cagatcctcg atcagctggt tcgtcgccgc ccgccgcccg tagagcaggc gggcggcggc
    13321 gatcagtttt tttccgcgac gccgccccgc agaacggcat cgaagtaggc tttcgccacg
    13381 gcttcgcgga tcggccgctg gcgcagcaag cgctcgcggt tctcggggct gaacggcagc
    13441 ggcgtcccgt ccggggtctc gatgccgtcc cagccgagca gccgctccgc gagagccgcg
    13501 cgctcgcccg ccagcaggtc ggtcatcgcc ggcgtggcgt cgccgccgcg ccgcgcgaac
    13561 agttcgtcct cctcgacgag ccggaagagc gccgtgaact cggccgggcg gctcgcgccg
    13621 gcttccggca tctggacggt gaccggccag tggaaggtgt agtcggggtc gaacgtgaac
    13681 atcagggggt ctcctcttcg acaagcgccc aggtcggcag ctggcagcgg gcgatcgccg
    13741 agccacgaaa tgcaatgggc cggcgagcaa tgatgcggcg ctcgcgcacc tctgcgttag
    13801 cgcgggtgat caggcgagcg cccccgatca gccggtctgc atccaccagt tcgcagaagg
    13861 tcgcgaagtc gggcatctcg gtctcgatca gctcgaacgc gccctgcccg ccccgaatgt
    13921 cggcttccgg cttgaaccag acctggacaa cgcagccgcc catcacagga actcgatcag
    13981 gatgtcgtcg tcgccctggt cgggcaggaa cacgaggtcg atcgaggcgc cgaggtcgcc
    14041 gtcgatgttc tcctcgcccg cgaacttcat ctgcactcgg ggcgcggcga tccgcagccg
    14101 cgaacccgcc gtcgtcccca gctcgaacac cagcgcctgg gtcgtgccgg tccgggtcag
    14161 cccgaggatg tccttggctg ccagcgtcgg ccacttgacc tgcatccggc ccgagaaccg
    14221 gcgatcacca aggtcggtgc ccccgcagtt catgtacttg tcgacctgcg gctggcgacc
    14281 gtcggtgagg ctgaagctgc gcacgcagag gcgggtcccg ccgagggtga aggcctgcat
    14341 gttctcgggc gtgcactcca gcgagcggcc ccagctcgtg aagtcgtgag cggccgcgac
    14401 atggttggcc ggcgcgccat agcgtccgcg ccggttgaag ctgaagaagg cgcggcggcg
    14461 cacctcggcc gtgaagccga acgagccgcg gcacccgacg acgttctgct ggatcaggcc
    14521 gttgcgcatc tgcagcgtcg tggaggggat cgcctcgccg gcgggggtgg gcgaatagcc
    14581 cacgctcgcg ccggtgacga cggtctcgga aaggcccgag ctgatgagct gccgccgcac
    14641 ccgcggcggc gttccggccg cgccgctcgg cgtcgcctcg acctcgtact cgacggccgc
    14701 gtgcaggttg tagaggtcct cgggctgcgc gccctcccgc ccggtggcga agtcctgctc
    14761 ctgccagtcg ccctcgagcg gccgcatggt cagattgcgg cagagcaccg cgtcctcggg
    14821 ccccggggcc gcgtcggtcc cggagacagt ctccagtttt tcgcggatca tccgcagttg
    14881 gtagccgctc atggggcgat ctccagttgg gtgcggcgat cgaacgccac ggtgaactcg
    14941 tcctgccaga acagggtgcc gtccgcgccg atggcgcccg agagagcgcc gcgggcaaac
    15001 cggcagccgt gattggcatc ctgcggtttc caggcggtca gggcccggtg aacctctttc
    15061 cggatcggca gcagatcgct cgtggcaagg cttccggtcc ggtcgccgat gtcgcgcacg
    15121 ccgagcacga ccgcgaagcg cacagtcacg acctgctcga agagctcgca cacctcgtat
    15181 cggacctcgc cggcggtctc gcccaggacc accacccagg cggacggggg caggatcgtc
    15241 tcgatgcgcg cggcgccaag atcgcgggcc gtgccgacct cgacgagatc gggaacgcct
    15301 gccctgagcc gcgcgacgac atctgcgggg tcaagccaca tcgtcgccgg ccaggtatgc
    15361 gagggccaca tccgtgagct gtgcctggtc ctcgtccgag atgccgagat acgggcgggc
    15421 ggggatcgtg accttgccgc aggtgacgaa ctggccgttg gcgaggcgga agctcagcgc
    15481 cccggccacc ttcgggacga tctcgccgcc gaactggtgg atgcccgcgt aaggcaggtt
    15541 cgatccgacc tcgacctcgc gcgcggacgc ggccgacacg atgctctcgc gcaaccgccc
    15601 cgtgtcgtag agggtccggc cgccgtcctc gcgcgcccgc aggcttgggg gccatggcac
    15661 accgtccggc ccgatgttcg agccgccgat ccggctttgg gccgaactca cgagctggct
    15721 gccgatcata tccatcagag gggtcaggtc ggccgcgcgc tgaccgatct catgcagggc
    15781 gtctttcagt gccccgtccc ggaactcgat ccgcccttcc atcaccagcc acgcatgctg
    15841 tcgcgggtca acaggcgctc gggaccatcc gtcatcgcca ccccgcccga cgtgtcgagt
    15901 ggcggcgtgt catcgtcccc cagcccgatc ttgcccgcag ccacgtcgcg cagccacgag
    15961 agggcgccgt cccgcagcgc cttcagccga tcggtgtcgt gaccgaggtt gcggtagagc
    16021 cgccacatgg cgaggtcgcg gcagtagacg ttgagcgtgt gcggcgggtc ggccagcggc
    16081 aggctgacct gccggcgcag atagccgtcg atctcggccg aggcatcggt cagcgcctgg
    16141 gccagccgtg cgtcggacgc cgccgcatcg ccttgatcga accccgccag caacgcgagg
    16201 tcgcgggcgg ggatgacggc cttcaggtcg gcaaccgacg catagctcat caggcagcct
    16261 cgagctcgac ccgcagcatc acgtcgccgc gcagggcctc gagatcctcg gcgctgaacg
    16321 ccgaggcggc gacccgggtg gtcccggcgg gccagcgccg ccccgcccgc cgacggccgg
    16381 cggcgacgga acaggtgacc agcaggacgg tccccgtgat cggggcatcg tcggtcgcgt
    16441 cgccgggcag cggcggcgcg gtcgagggtg cgtccgccgt gcccacttcg ggcatcgcat
    16501 cggcggcttc gcccccgacc accacggtct cctcggtgac gccctcgggc aggcgcgagg
    16561 tcgtgccctg ctcgggtgcc gcctccggcg cggcggtcgc aggctcgccc ttgaccacga
    16621 gggtgtcttc ggtgacgccc tcgggcagcg gggcggtgtc ggcactggcg ccggcggcgc
    16681 cggcggtgtc agcgggtttt cgggccatca gctcgctcct cagttcagcc gggtttcgac
    16741 gtgcagcgtc gcggtgttgc gccagatgtt ggtgcccccg cccgcgtcgc tctcggacat
    16801 caggatcctg cgcgccgcac cctcgttcgc cgggctcacg accagcaggc cggggcgcag
    16861 gttgatcttc cggtcgtagg ccccgcgcat cgacagcatc gcctggcggg ccgcggcgta
    16921 gttgtcggcg gtgagcggcg cgcggctcgc gtggatcagc tgccaggcgc cgaaccctgc
    16981 ggcgcagcga cgcttcacgc cccacaggaa ttcatcgtgg tggaagacgt tgtcgtcgtt
    17041 caggttcgtc ttggccgtga tcttcggcgc ctcgcgatcc tggaagatca tcggcttgat
    17101 cgcccgggtg tcgtcgatca ggaaccagac cggcgacgag cccgcggtca tgttcgagac
    17161 gctgcgctcg acgccgaact cgtcgaggac gggatggtcg gtgtcgaaga agaactggcc
    17221 gtcgtagtgg gtggtgtcga accctttcag caggtgatcg aacaccagct cgtcgggcag
    17281 ttcggccgca gtctgggcga agtcggccac catcggcgtg tagagcccga tctgatcgtc
    17341 ggcgatgtcg tcggccgaga ccgcaatcgt gttctcgaag cgccggttgg tgatcgtgaa
    17401 cccctcacgg tccaggcgct ggatgtgacg ctcgcccacc cactcgcgca tgcccttgat
    17461 gtcggacagc cggggatagg cctgatggcc ggtggtcgag gccaccttca tggcgatctt
    17521 ctgccaggtg gtcggcgtgt cgttcagggt ggtgttgaag gtggtggtga aggccgtgtc
    17581 gagggcgcgc aacgcggcgc tgttcatctt catggcgggt cctttcagac gatttcgacg
    17641 gcaacgccgc cgggggtgac atccaggcac cgcccggcga cgagcgtgcc ggtcgcgccg
    17701 acggtctcgt cgtccacgac gaacacgttc ttgccgatgt gggtgcggtt cacggtgccg
    17761 ttgttgcgga tcagccagca gccgcgcgcg gtctcgaccg agatcgcgcc agccacgccg
    17821 ccggtgttgt cggcttcctc acgcgccacg ccgcgcatga ccggcgaggc cggcagggcc
    17881 gggacggcgt tgccggcggc atccagcgcg accagtgcgc cgcggaagat gtgcgccccg
    17941 gccgcgaccg ggttgccgaa gaatgccgcc gggtggttga cctcgagcgg catgcggttt
    18001 tcgtccttgg ccatcaggct tcacctttcc gggtcgcgag gaagcgggcg gggtcgacgc
    18061 cggtcacggc gcagatctgg cgctcggtcg gggtcagctc gtcggcatcc cccgcgggcg
    18121 ccgcgccctc gagctgccgc tcgccgccga cgatcaccgg cgcgctggcg gcgaaggcct
    18181 cgaacgcctc gagatcacgc gacgcgagct gccggcccca gccttccatg gcgggcgtca
    18241 gcttcccggc cttcttggcc gcatcgatcg cggcttcgac cgacttggcg ctgacctcgc
    18301 cctgaagcgc ggccagctgc cgggtcacct cgtcgagcgc gaccttcggc acatagcggg
    18361 tggggtcggg ctcgtcgccc gcccgggcgc aaagctgccg gaccccctca tcggagaggt
    18421 cggacacgcc ggcggcgtcc atgaccgagg cgagcacggt ggcgttgcgc tcaccctgtt
    18481 ccttcgacgc ggcgatcgac gcgaggatcg cgtccacgcc ggcgtcctcg ccgaggccca
    18541 gagccgcggc gatcttcttg atgtcatcca tctggatgtc ctcttgctgg gatgcgagtt
    18601 gccgcagctg cggcagggcg gggttgttga cgaggccggc cccttcgatc agcacgacct
    18661 tgcggccgcg cgtcttgaac accggggaaa cgaagcgata ggcgcggtcc cgcaaggcgc
    18721 gggcgccctc gggcgtccac tcgacggcgg ccatgatccg gtcgccttcc tgctcgaggc
    18781 cggtgatcca gcccgcggcc gacgagcggc gctcaccgcc accgtggatg ccgtggccga
    18841 aatcgacgca catctgcccg ccgggcgccg cggccagcga ggccgagatc acctcggcgg
    18901 cgtcgtcgat ggagaattcg ccccgccggt cggccgtccg gaatgcgccg gtcgggatca
    18961 gctcgatgcg cgacggcgca tcggccgaga cctcggcggt cagggcagcg gtgtggcgtt
    19021 cgagggtgtc ggtcatgggt cggtccgcag atgctgatct gcgatccgtg taagggtgac
    19081 cggggggcct caggcggggg aagaggttcc ccggccgcgt ctctgcgcct gccaaccggg
    19141 ggtgtggcgc gggatggtgt tcaaaaccgc cggagcgcct tcaaaaacgg gttcgtggca
    19201 tttccgggtc cacggacagc ctcgggggcg acgagggccc tctacggcga tttttgaggg
    19261 gggtccacca gcagcgtgtc gaacagcccg gcaaggctcg agaacaggtc gttctgccga
    19321 ccggtcacgt cccagaagta gtcgaggcgc tcgtgccgct caagccagag cagacgcaca
    19381 tgctcgacaa ccttccgccg ctcgtccgcc ggcagcttcg ccaaggcaag ctgcaccgga
    19441 tcagaagcca atcgaacctc gaactgatcg agcaggccgc ccaggctgtc ggccgggctg
    19501 ccgcgcagat gcacggcaaa cacgctgccc cccggggtga tggtgatcgc gcccgcgagc
    19561 ccctcgtcgg tcagcgtcag aagctcctca cggctgaagc ttcgttcact ggggaccgcg
    19621 cggatgaaat ccagccccgc cgtgtcgaga gtgggagggg gcaactgctc aggcgatgcg
    19681 gcgggcgctt cggtggcgcc gcgcacctcg ccgtcgggcg cgacataggc gccccgcgcc
    19741 cgcccgtcgc ggagagcgtc cagacgcagc tgggtgccga ggccgacgag ctcgggatgg
    19801 ttcggcggcc cggacagacc ctccatgcgc ctggtcatgt cgagccagat catcccgggg
    19861 ttcacgtcaa agccggggtg gacgccgcgg ggaatgtcct cggtgcggcc cgttcgcgcg
    19921 ttctcccact cgacctcatc caggtcgaag ggcggcgaga ccgcgacctc gccgcgatcg
    19981 acctgcccct gggtgatctg ctcgacccag cagccgcaga accaaccatt tggcggatag
    20041 atgcgcgccc agaccggatc gtccacgggg cgcacgaggt tgtcgaagcg cttgtgctgg
    20101 agccgccggg tgggtcgatc gatctggcgg tagcgcagat aggggaatgc cttcctggtg
    20161 cgctcgatct gtgcccagcg gcccgccgcg gccgccgtgc gcatgttggt gtcgaagatc
    20221 gtccggagcc ggtgcatcga gcccagctgc acatcgcgca cctcgccggt cagcgggtcg
    20281 gtcatcgtgc tgcgccccca ccagccggcg gcgcgcagct gcggctcgag ttcgtcggca
    20341 aagtcgcgaa agctgcggcc ctcaccctgg gccttcagga tggcgtcccg gaacagggtc
    20401 gccacgtcgt cctgcatggc cttggcgacg acgaagcttg ccgcatgctg gccgcgccag
    20461 acgtcgcgat agtcgaaccg cgcgtccgcc ggcgccagtc ccttcgaccg gaagtacgcc
    20521 atcgcctccg cgggcggcag cggggcaagg cgaacgtcgg tcatttgaga tcggccccca
    20581 tgtcggccgc catccgtgcg ccgaagatcg cgcgcgcgag cagctcgcgc agatcggcgt
    20641 caggggcgcg tgcctcgaac cgggcaacga gttccagcgc ggcctcgggg ctctcggcag
    20701 accggatgcc ctcgagcagc tcgtcgagga ggccgtccat gcgttgctgc atcccgccgc
    20761 cgtcgatcat ctcgtcgatg gcggcggtga tcgcatcttc atgcgcgtcg tccgccgacc
    20821 gcgcggccag ctcgcggcgc cccggcgacg gcagggccag cggccgctcg ggcgccggga
    20881 tggccgggcc cccgggtctg atcatcaccg gcggggcggg gctgaaggcc agcacctcct
    20941 caccctcgga gggctcgcgc agcgcgaaag ccctgtagat gtcggcatgt gcgatccgca
    21001 gtccggccgg accggcgatc tccatcagct tgagcagctg ctcgggatcg acccgctcgg
    21061 gcggctcgaa gcggatcacg gggacgggtg tgccgggcgg gaagttgagc tgggtcagcg
    21121 gcgtcgccac gtcgcgcatc agcgtcgcgg cgaggtcatc ggcgtcggcg tcgcggatgt
    21181 cgccgcgcac ctcctcgtgg atcttgccca ctgcatgccc gccggcgatg gcgtcggtgg
    21241 tcgcgacctg gccgagcacg cccttggaga tctgctcgtc ccagtaccgc gccgtccgct
    21301 catagagctc ctgcgtccct gagacggcgg tggtgatgat gtcgaccagc atgttgttgg
    21361 ggatgatcgc ggccatgtcg gtgcccatcg accgcaccgc ccgaagcagc gtggccttgt
    21421 cctgcgcgct ggcgagcgcc gggtcgtatt tgccgatccg cagcgggtgc ccgtaggctt
    21481 ccgtgaagat cgcccagtcg cggatggtga agtgcttgaa catgaagccc caggccgcaa
    21541 gccgggcgag cccgccccgg atcggcagtc ccgatttggc ctccgcgaag tgcaccacga
    21601 acttccacgg acggagctcc tcgccgcccg caaggccgcg cagcctcagc tggcgcccgg
    21661 tgagctggtc gaactcgaac cagcgcgggt ccacacgctc gatcccggcg atggtccagc
    21721 gcgggccgga tcgatcccag atcaattcgc tgaccgagta gcccttgccg atcgcgtcga
    21781 ggatgccgat cagactggtc cggacggcgg gcccgtgcaa cgcatcgcgc accaggtcgg
    21841 ccgcctcctg ggcgcccgtg tcgtcctcgg cacccggctc gaccttgagc tcgaggctgc
    21901 ggatcgcgcg cttccggacg cccagcaccg ccgcgtagtg caggtccttc tcttccatct
    21961 gctcggccag ttcgagatag gcggtggcat cgcccgtctc cgctgagtgc aggatcgctg
    22021 cgaggcgcag cggttccagg ccctcggcag gatgcccggt ggcgatctgg cggaccgatc
    22081 cgagcgtcgg caccgcctgc tcggtctcca gctcgtcctt cgtcggcgcc cgaagcggcc
    22141 gtccatagcg atccaccagc atcaccagat cccccgtcgc cgaattcccg gctcatcgtc
    22201 gtcatcgtcc agacctgccg cgaaacgcga gcgcgccgaa ggcacggcgg tgtaatcgta
    22261 ggtcgcgggc acctcgcgcg cggccgatgc ggccagtgcg ccggcccaga accggtcggc
    22321 atggccgtcg ctgtcgccgt cggccacgag gcggcgggtg ccggtgacac cgaccacgct
    22381 cttgaccgaa tgcagatcgg cccgcagcac gggatcgccg gcgggcaacc gcagcttgcg
    22441 gtcctgcagc gcctccttca gcgccgtcgc catgtcgagt ttggcggccg cgctgaagag
    22501 cacgccttcg acccgcagct cgccatggcg ccgcttggcg tcctcgacgg gcttttcgcc
    22561 catgccggtc tggtccatgc gcagccgcac gacccggtag cggcgcatca cgtcatcgag
    22621 cagcgcgtcc tgctcggcga agctgatccg gcggcgggcg atgatctcgc gcgtccagag
    22681 cacgtcgccc accagctcgt ccacccagat cacgaacagg tcgttgcgcg cggcgatgtc
    22741 gacgccgaca tagcagagcc cgccctggta gccggccggg tcgcccgccg cctccgcctc
    22801 cgcggccgag atcaggtcgt agtcgagcca ggccgaggcc tcgtcgagcc acttgagctc
    22861 gtactcctgc gcccatgcgt cctcgtcgga catgccccgg cggagcatgt cgatgtcgcg
    22921 gtcgagcccc tggctcaccg cctggtagat atcgacgacg tgccgggacc agacactgtc
    22981 ctcggccgtc atcagctcgt agaacttgtt gcccttgccg ttcggcgtac tgatcacccg
    23041 cagcttctgg ccgccgcgcg agatcacagg aaagagcgcg gcccagatct cgcgggactt
    23101 cgcgtggaag gcgaactcgt cgaggatcac gttggccgag aagccgcggg cggtgtcagg
    23161 gttcgccggc agcgcggtga tccggctgcc gttcgggaag gtgacctcga gcgccttgta
    23221 ggtcgcgtcc gggccgctct cctgcggggc ccggaattcg ccctcggaaa accgcggttc
    23281 gccccccttc aacagggtgt tgtaggcggc atagaaggcc tgcgtgaacg gcttgatgac
    23341 ctcggtcatc atctcggccg cctgccgctc cccccgagac aggatcaccc aacgcgcgcg
    23401 ccgtccgtcc acccaggcgc ggaagcagtc gtcgacgcac tcgccgcccg tcgagaaggt
    23461 cttgccggtc tggcggctga acatcccgat cttgaaccgg ctctggtcgg cgatccagcg
    23521 ccgctgatag ggcaggaaat tgacgaccgg cgcgaagggg acgctcatgc tgcgtcctcc
    23581 agttcggcgg cttccgccgc gagcacctgg tcggcgaacc cgcgcaacca cgtcagttcg
    23641 gcctccagcc gctcgatctc gtccgcgccg cgccgcaggg accggcaaag gccggtcaac
    23701 atcgtcccct gcaggtggcg cccctccagc gcgttcgcct gcatccgcaa gtcgtgtgcg
    23761 atctgcgcgc tgctcgccat cacgcgaacc ccatgatcgc gcgggccttg gccgcggcct
    23821 cggcgtcgat gtcgccggcg gcgaccgcgg cgtcgaggcg ctcggattgg agcttgcgct
    23881 cggccgcgag catggtctgg cggatgccgg ccgatgccat gatgtccttc agcatcttgc
    23941 cgatgaagtg caggtccttc ggatcgatgt ccgcgccgtc gtccatcatg cgcgcctcca
    24001 tcgcccggaa cgcgagcgcg gtgaccatct ggaacagcac gttgtggcgc ttggcctcct
    24061 cctccagacc gttctccagc atccagccct gcgcccaggc gctggccgtc tcctgagtgc
    24121 ggacgaactg gtgatactcc tggccgaacc ggtggaccgt ggcgtggtgg aacgacacga
    24181 ccttgccggc gtcggcaagc ttgtcgttca gctcctcggt gatcgccacg taatcggcaa
    24241 acccccgtgc gcgcagggtg tcctgaagcc actcccggat ctcggccggg aggctgtcga
    24301 tcttcttcgg gggcggcatc agaccctcgg gcgcggacgc tggacgcccg ggtgctgcgc
    24361 gagcccgcgc gcaacctcgg tgccgcgcgc ggtggcggtc acgacgatga actcggccgc
    24421 ggggtcgaag cgcgccagcc cctgctcgcg cagccacgcg aggtccgcac tcagctggtc
    24481 ggacgtgcag ggcaggccca gaccgatcag cacgccctgg aggatcgagg cgttgctgac
    24541 atattcgggg ctgccctcca ggtggcgcag gatggcgagc cggcggtggc cggcgacatg
    24601 ttcagcatag ctcattttgc ggccctgctc atcagatggt cttcctggcg ggtcacgacg
    24661 gtttccagcc gtgacatgat ctgctgctgc ccgcccatca gcgcgcgcac ctcgcgcatg
    24721 tcgcctgcca tgcgctcgag ggtcatgttg acctggtgca gctcgtcctt cttgggcagg
    24781 gtctgcagcg tctgctcggc catcgacagc cgcgcttcgt gccggtccag gcggtcgttg
    24841 gcgacatcga tgcgcgtgtc gatccgcttc agctgcagac gaacccagcc gatgatcgca
    24901 ctgactaccg cgaagatgag gcccagcgag atggtcaggt cgaactggaa attcatttga
    24961 cggccgccct gatagcctct tcgagcttcg cctcggcaat gttgcccagg accttgtcgg
    25021 aggggttcag gcgcgccagc gcgtcgggca cgcttcgctg cgcatgtgcc agcgcggcga
    25081 tgaccgcatc gcccgggccc aatccgcgct gcagggcagc ccgaataccg ctcatcagcg
    25141 ccgagtgcag cgcctcgcgg tccttggcct cgatctcgat gccccaacgc gcctgggcaa
    25201 cagcggcgac cttgatcagg aacgtcgcca gcacggtgcc cacgatcgtc aggatcgcag
    25261 gcaggacagt gttcagaatg gtcagcagtg cggccgacat ggctgtgtct cctcagacga
    25321 tctcggtgta ggcgtcgacg atccagccct cgcggccggc gtactggacg aggctccagg
    25381 cccgatcccc gaaggtccca ccccggatgg cagggaggac agtcccgtgc gggatggcgc
    25441 cgacgacatt gttctcgaag ctgggccagc gacgcatgtt cagcgtgtcg ccgggggcct
    25501 tgatccgcag catggtggcg gtcggcagca gctcggaccc cgcctcggct agcgcatcag
    25561 cgggatcgtc tcggcccagt acccgggcac gcaggccctc gatcgggaac agcgggttcg
    25621 tgtcgacctt gcgcccgggc gagatgtacc agtgggtggt gatgtcgcgc agcgacggca
    25681 cgccggcgaa cagcgcggtc agcaggtcga gtaccgcctc gatctgctcc ggcgtgtacg
    25741 ccatccacag tccggacccg tggggtttcg tctcgaccca ggcgaggttg tccttgtcga
    25801 tgtcgaaggt ctcgccccac cagctgatac cctggtactt gcccttctcg gccagcctac
    25861 ccgggttgac gatctcgatg ccgatcgaga agtcgttgca gtcgctgcgg ccgtggaagc
    25921 tgctcttgcc ggcgtgagcc gcgcgacggt tcagcggcac ctgctgctcg atcgagccgt
    25981 cacgctcgac cacgaagtgg acgctgaccc ccgccttgtt gtcgcgcagg taggcggcgc
    26041 tgttgccctt ctcgagccgc ccggcggtgt cgtgcagcac gacgatctcg ggggtgatca
    26101 ctcccccgat gttgcgggcg gccttgtacg gcacaccctc catcctctgg ttcttgacgc
    26161 gcatgagtcg ctccggttgt ccgggcgacc ctacgggcga aggatcaggg gatcggcggg
    26221 gaagcagttc ccgcggtcag aacaacggca actggtcgtc cgcggcggtg cgttcggcgc
    26281 gaagagcggc gcgcagcatg acgacccagc gccgggtgac gccatgagct cgcgccagat
    26341 cattcgcgct gcgggtcggt tcggtcaatc ccgcctcgag gatgtcggcg acgagccgcg
    26401 cggattttgc cgaccgggcg gtcgaggtgt cgttcgggat gtcgatgtcc tcgccagcga
    26461 agcgggaggc gagccacctg gccacgtccg ccccgacctc acccgcgagc ttggagttgc
    26521 cggccgacgc catgtgaggg atcggccggc gctgaccccc ggcgttggcg acgagccgaa
    26581 gccgggccgg caaacccaga tcagcctcga gctcgtcgat ccagccagcg gtcgtcatca
    26641 gtctcgcccg tgatcatgag ggatgcccgc gcgccggcac caatccttga gcgcacgggt
    26701 caccgcgttg atctgcgcgg gctcgcgcaa gccgtcgacg tcgatcggct cagcgcccca
    26761 ggacgcgcca aagcgcgcgc ggatgaaggc gttgaggccg gaccgcccag gctggcgtgt
    26821 ctcaccggca tccgagagca gccgccacag gacgtggagg tagcggacgt cagcccgctc
    26881 tgcccgggga cgctgtccag cggtcggccg gaagcccagc cgccgcagct cctggaccac
    26941 gccctcctgt tcgttgctgg tcatgagccg cagagagcgc ttacccgtca cgcgctcata
    27001 gaggtcgcgt cgatcgccct cgtcggcgat cccgacggcc cgaagcccgg catagatggc
    27061 tcggacggtg ctcatcacag ccgctcgaac ttgcggtagc tggccgcttc gagcccgacg
    27121 tcgcgttgcg cctcgagctg gtcggccttg tcgcgcaggg cggagatcgc ctcgtcccag
    27181 ctgcatccgc cctgcagcgc cggccgcagg atgcgatcca gctcatgcca gaaccacttc
    27241 gcggacgacg accgctccat caggctgcgc ccctgaggtc ggtctcgtag ggctcgacca
    27301 cgaagtcttc gccgtccgag ccgatgctca cgcccttgat cgccgtggct gtcgcccggt
    27361 cctcgagcat cgcgtccttg ttgacctcgg tcttggtgcg caggaagcga tcgccgaggc
    27421 cggccttgcg gatggcctcg atcacgtcct cgatcttctt gagcgtcacc ttggccggcc
    27481 gcagccgcca ggagaccttg ccggtcgaga actcggcgta cttgaccttg cccccggtga
    27541 ggcgcgcgcg gttgacctcg cagaacatct gcaatccctc ggtcagcgcg gcgatcctgg
    27601 tgttgatggg ggcgacgagg gcgccgtaac gctcctgaag ggccgcgatc tggtcattca
    27661 tctcggcctg caaccgcagc gcctctcgct gacgatcgcc gatctcgcgg atcgcctcgc
    27721 gcgcctcggt gtcgtcggca gggatcggca gggccggcac cgccttcgtc ttcactttct
    27781 tcgccatcat cgtctccttc ggggtcaagc gtcgtgccgg gcgtggccgg tcagggcgag
    27841 cagctcctcg gcaccctcgg tcagctcggc gatcagcatg tgcagggtgg cgcgcggccg
    27901 gtctgtctcg attgacatcc ccaccagcac cagctgcaca gcctcgtgca gcgcagcgcg
    27961 cagccctctg tcgtcggccg cggccatggc gaggcgcgca ccggcctcca tcaccgccgg
    28021 cccgaactcc gggtgctcgg gatcgcctgg cagcgacagc acgcgctgca tgtcgtcgac
    28081 ggtcatcatt cgatctcctc cttgcgatag cggccgcacc cgcggcaggc gcggaacatg
    28141 cgagcgttct ggttgttgcc ggtccggagc cggtcggctc gcagctgcca gcggcggcag
    28201 gccagcgggg cgatatcccc cagcaccggg caggcgatcg tctggcgttc gaactcgccc
    28261 cggcagatct cggcaatacg ctcgacgtct ccggggtact tgttggccag taccgacgag
    28321 acgagggacg cactcacgcc gagccgctgg gccacgcggt tctggctcgc cttcgcgcag
    28381 gcctctgcaa gcgcgatcac ccagctcggg acgttcgcgc cccaggcggc acgggccttg
    28441 gcgacgtgat cgaccgggct catgggcgga cccgacgctc gaggacgcgg aacgagccct
    28501 cgttggggtc gtaaatggcc ggcacccgca cgagccgggg cgggaacggc cccggtcgac
    28561 ccttgatggt gtagacggcg gcgcggtgcc cggggcggcc cttggaagcc accgcgaggt
    28621 atcccgcttc cgcgagcgtc gagcagtact tctggatgtc ggcgacggtc agcggcgtcg
    28681 catcggtatt ggctgtcaga tggacgtcag ccgccgcgaa ccggcgcagc gtccgcatcg
    28741 tgcgccacat cgcaaattcg ggccgacggc tctcccgggc gtagaccgac tgatcgtcgg
    28801 tcggcggcgc gctggccttc cagaccgtcg tctggccctc ctgcccggcc tcggcgatca
    28861 acccctcagc ctgccactcg cggatcacct tgcgggccca ttcgggcgac atgcccgtgg
    28921 ccgtcgccag ctcggtcgcc gtgaagccgt cacggtcagc gacctgcagc catgctgcct
    28981 gccgctgctc gtcggccagc gcagtcttct ttgcgccctg cccgctcatg ccgcgtaccc
    29041 ccgggcaagc ggcgcgtcgc cagtgtagaa cggcatgttg ccccagtcgg ccatgccgac
    29101 gcggtcgcgt ccgatgcgac ggctgatctc gtcgacctcg tcgaggttga ccaccagccg
    29161 cctggcgctc ccgttgctgt tgaccttgat cgccttgacc agttccggct cgatgtcgat
    29221 gcccggagcc cggatcgtgc gcaggagctc gaagtccctg tcgtcggcca actccgccga
    29281 gacccacgac ctgatgcgcc catggacccg ctcccaccgc ttcagcttct gcggcagcag
    29341 ctcctctccg atgaggatga ccggaacctc ggacatctcg tagaggtcgc ggacgatctc
    29401 gatcatcccc ttcttgacca agaaatccgc ctcgtcgatc agcagcggca ggctgtcggc
    29461 cgcgagtgcc tcggcgatcc ggtcgaccat gtctgcggcg gtgccgcggg cgggcaagcc
    29521 gagctcgtcg aggatcgcct cgcagagccg cttgtgcgtc cagacgctct tcatctggac
    29581 gtggaccgcg cgcgtggagt tcaccgcgaa cgacgaggcc atggacttcc cgaggcccga
    29641 gaagccgtag aagcagccca tcccggggac accgtcgccc cggttctgca acctgtcgat
    29701 cagcgccagc atccggctca cgttgcgaag cggcgccaag gtcttttttt cttctctctg
    29761 ctctgtcatc cttgcctcca tcgttcagtc gatcggcgcg gttggcctgt gaaatcagcc
    29821 gcgccgcctt atccccgcag tccctgccca agttgctcgg cgagcagctt ctgcgcccgg
    29881 tagtcgggat gcgtctggta gccgcgcagc cagcgcgcct ggtctgcggt cagtgcctcg
    29941 ccgcgggcga gcgacgcctc gaactccagc gcccgtgcga acaggtcacg ctcgtcctcg
    30001 acacgcgcgc cgcgcgccga gcggtggcgc gtgagagagg tcaccacctc ctccacgggc
    30061 cgatcgtcct ctgccgctac ccggctgacg cgcgcagcgc gcttgtgggg ggccggcatc
    30121 tccaccaccc gggccggcgg cggcgccggc gccgggggca tcgcccccat cgcgccggca
    30181 gcgacctcgg cggcgttcag gcggcgatga gcctccagct gcgcccgcgt cgccttcgtg
    30241 aagttggtcc gggcccgctt gatctccttc gcgccctcgg cgctgaagaa cccgaccttc
    30301 tcctggcacg gcgcgaaacc gaggtaggcg ccggacaggg cgtagatgtg cagcccgtcc
    30361 cacagcgcat ctgcgtcgaa ccgcgccacc acggtcgcgc ccaggtgctc gtgcagccac
    30421 tcgtcgaaat aggcgttgcc catgaagctg atgcggccgt tggtgcgact gaccgagacg
    30481 ccccgcgcgc ccatcagcca cagccgccgc tgctctgccg tggccttgcg gatcggcgcg
    30541 cgggcatagc tctcggcaaa cacgtcgtcg aaggaccggc cgaaggccac ctcggtccgg
    30601 cggtccggcc gggcgttgtg cgcagcgatc tctgcatcga cgagcgcccg gaactcctcg
    30661 aactcgagcg cgcggctggc gtagttctcg ggcttcgcgt ccgggctgtt gccggtgtag
    30721 gcgccctcac aggcggggtg cttggcgacc cggtcgcaga ggtcgcggaa cgcccgttca
    30781 atgggctttg actggccgct gtacggggtg gcccaatgga cctcgcagcc gagcgtggtg
    30841 agcagcccgg ggatgtcctc ttcggtcacc ttgaaccgga accgggtcgg ggtgccgccg
    30901 gtgatggtct tggccgcgaa ctcgcgcccg ttgtcgagca gcgcatgttt tgggatgccc
    30961 cagtgctcga tcaggtcgcc caggcagagc tgaacggtct ggctgttggc gctgtggctg
    31021 agccgccagg cgaggatctt gcccgagaac agatcctgga aggcgaccat ctgcggacgg
    31081 accacctgct cgccgtcggg cgtctgcatg cgcacgaaca cgtcgaagcg gtgatagtcg
    31141 ccgcagatcg cctcgagggc gtggagcccc gagcgatccc ggatctgggc aggatagagc
    31201 cgcttgagcg cgtcaacgcc cttgcgcgcc agaacctcca tcgccgtcga ggtggtccgc
    31261 tggtaccagc gtcgcgccgt gtggagcgcc ggcaccggca cgccctcctt cgcggcccag
    31321 cgccgggtcc gctcgtagca cgaggtgaag ctcggctgcg cgaggcgcag atagtcggat
    31381 ttcaggcggt caccgaaatc gggatcgacg atcaccgtcc cgccggtcgg accgcggcgg
    31441 tgacgcggag ccagataggc cagccagtcc tcgggcggga tgccccgcac catgtccagc
    31501 cagttccaga tcgatcgcgc agatacgtcg tggcgcttgg cgatgtcgcg cacggctgca
    31561 tcccgacgac ttccgctgcg gaccagcgcc tcgacgacct gaaccacctc aagccgctgc
    31621 cgcgcccgcg cggcggcctg ttcgcccagc tgctcgaact ccgcccagac ttcgtcccgc
    31681 gcgcggacag gtttcacgac ctcttcggcg ccagtgatgg ccaaacgcac ccgcgcccgc
    31741 gcgggcagca ccgaccagtg gtactccagg ccgccgcctc gcgcggcccg ctttctggac
    31801 ttgccgggcg cattggccca gcccagccgc agcgccatgt cgttgacccg gcgtttggtg
    31861 gtcggcaggt cgggcaggcc ggacgccgcc aactctgccg ccgtccacca ctcctgcggg
    31921 ggtccgctgc ggctcattct ccggcacccc cgtcaaacgg cagcgcacgg ttcaggaaga
    31981 acgccttgtc gccgtgcctc acgctttcct cggcgaccag gacagccagt tcgtcgaagt
    32041 tcgctgcgac gaagcgacgg cgggcagcct tgctggttcg tgcccaccgg tcatgcagcg
    32101 ccgcgaactc ggcatcctcg ggggacacgg gagccggcgg gttctcgcgg tggaaccatg
    32161 ccttgcgggc cgccgccgcg cttttggcct cgccggtcgc cagctgacgc accacctcgt
    32221 agcgctcggg cgcctcgccg atggcgctga tcgcctgcag atcggccagc gtgaccggac
    32281 gcggcgccag ccgcagctgc tgcacctcgt cgggtccgag ccgggcgccc gccgcggtca
    32341 tccgccggac atggcgctcg gacaggccga acttctcggc ggtgctgcct acaaaactag
    32401 caacggacat catgtccgcc gctgaacctt gacgcgcaag gccgccggcg acacccgccc
    32461 tcgtctccgg gtgcagccgc tcgtagaccg ccttccgcgt cgccaggaac accgccgtgt
    32521 cgagcgcatt cagctccgcg cccgccaggt tgccgtcgat ctccatcagc gccgcctggt
    32581 cgcccgtgca ttcgaacacc cgcaccggga cttcgccgtg accgagccgt cgcgccgcct
    32641 cgagccggtg cgcgccatcc agaagctcgt agaccagccc gctgccctgc acctgccgct
    32701 gccgcaccgt cagcggcgtc acgatctggc ccagctcgcc caccgaggcg aggatcgcct
    32761 cgaccccggc ctcgctgacg gggcgcaggc gacgatcggc gcggatctcc gcgaccggaa
    32821 gggtggtctt gctctggatc agggtcggct cgggcatgat cgtctcgcgt ggtctcgttg
    32881 aatgtcagct gcgccgcccg aagcgggctt tgccgggaga aggcccccag gcatcatggt
    32941 cggccgtctg gcggcggcac tctgtgcaca ggcggttgtg gatgccttcg ctgcggaaaa
    33001 cccggcggca gcacatgcag gggcgttcct tggcgcgatc atgcggggca cgggtcagcg
    33061 catcggcctt ggcctctgcg cgatcgcggt gtgcgtaccg cgccgcgacg tatcccgagg
    33121 ggtcgagcac cttgtaggtg ccgtcctcgc gccggaccga aaatccgctc acgacagcac
    33181 ccccgcaacc acgaacagca ggtagccgcc cgcaaagagg cagacggcgc ccaatgcgtc
    33241 gccgatccag ctgtcgtcga gcgcccgcgc ggcgcgcagc atgcgccgtc cgggtgaaac
    33301 ccgcgcctcg gggcggggag tggcagctac cgccgccccg aggtcggccc tgtccccggc
    33361 gggggagcgc cgggtgaggg atgggctgga tgccggtgcc ggcccctcgg gccgcgcgat
    33421 ctcgggggcc atcaggccgg gccgcgccgc gacctcggca tcgtattcgg acgtgatcag
    33481 cctgtggagc tggctcgtga tcaggttccg ggtccgcgcg aggtgatcct tggcccgcgc
    33541 tccgccgagc gagcagagca gctcgccgat cagctcgaca cgctgccgct cgggcagtgc
    33601 ctcgacggcc gcccgcgccg cgtagacggg gtcaaggcgg cgcgccaatc gcgctctcac
    33661 ctcggccatg gtctcgatgg acgagaccgg ggcgtcgtcg cagtcgatct gctgcgcgcc
    33721 ggtcagagcc tggcggcgct ggcgggcgac ccgcgcggcg cgatcggccg cggtctcgag
    33781 ttgcatgggg ctcacgcttc aacctctctt gaaagggtgg tgatggccgc tggaacagac
    33841 gcatcctcgg caccggcggc ggccgaccgg cgggcgaggt cgggcggctc gcagaactcg
    33901 gcgcgcatca ggtcgcgcac catccagtcc agccgcatga aggccgcggc cagctcgtcc
    33961 tgggccgtga tgatctccgc gagccggcga tggcgctcag ctgcagacgt agccatcacg
    34021 caaccccctt ccggaggtct tcagcatggg tcttgaagcg ggccagatag cccgcgcgga
    34081 cgacctcggg gcctgccgcg gtgatcagct tggccagcag ggcgcgccct ttggggccct
    34141 tggcgacacc gaacgtcgca tttctcgcga tgctcggggc gacgccgttt tcggcgcacc
    34201 agacctcgaa gctgccaccg gtggcccgga acgcgcccac gattgcctcg tggagcatca
    34261 cgcccggctg gaaggggaag gatttttctg ccatcttgcc tcgcaaggcg tctccgcgcc
    34321 gttacaaggc aagatatggt tcaaaatctt gaactcgtca acaactaagg tccaagattt
    34381 tgaccgcggg cgccgcattc ttgcggaacg cgaacggctg ggcctgtcac agcctgcgtt
    34441 cgctgagcga ggaggcgtct ctaagggttc tcagatcctt tacgagaagg gtaaggcccc
    34501 aaccgctgac tatcttgcgg caatagccca acacggcgcg gatgtgtctt tcatcttgac
    34561 tgggaaaacg ccgtccgacc gccttgctgc gctgaccgcc gacgcactcc acgtcgccga
    34621 cgactttgcc agcatcccga tccacgacgc gttcctcgcc gcggggtatt cggcgcaaaa
    34681 cgacaccgag gcagtgatcg gccacctcgc gttccgtcgc gactggctcg accgcatggg
    34741 catcgcggcc gacaaggcgc ggatcgcccg ggtccgcggc gacagcatgg cacccaccct
    34801 gcacgacgac gacatggtgt tgatcgacac cggctcgcgc gaggtcgcgg tgcgcaaacg
    34861 cggccccgag gatcggcgcc tgcccccgat ctatgccgtg aacacagccg acggaccgag
    34921 gatcaagcgc gtggagcgac ccgagaccgg ccagatgcag ctgctgtccg acaacaacga
    34981 attcccggtc gaagtcctga ccggcgaccg cctcaagcgc gccgagatca tcggtcgggt
    35041 ggtctggtgg gggcacacgg tgagggagtg aagcatgagc gataaggata agtgcggaca
    35101 gattgataag agccagcgcc caatcgctga caggtcgccg gtcgctccag cagcgaccaa
    35161 gcctcaacct aaggactgat attatgagcc gaatccgggt cggcgatagc cagcgtcccg
    35221 cgccgtcgaa gccctcgaca ggttctaccg ccccatctaa accgcaaccg aaggactgac
    35281 catggcggac agcgaccgca cggaacgcca gctcggcagc aagcagccaa acggcgagca
    35341 ggtcagcact ccctcgcatc ggcccaccgg agacttctcc atgaggccgt cagccgaaac
    35401 agtcgtcgtg cggcagttgg ctacggcgcc ggcgaagccc aaggagaagg actaggccct
    35461 gcgggttata tcgatccgct cgatatctgc ggccttgaag aaagacagtt cgaagccgtt
    35521 ctcgccttcg ggattgcaat cctgccaagc ctcgccctgt ttgcgcagtg cggtaatgta
    35581 catcgcgact gagccatctt cgccccagag acagggccct agtggtgcgt cattaaaacg
    35641 ggcgagatcg tcgcaaaggt aagacttgcc ggacttcagc accacgacga gctgtgtggg
    35701 gccacgcagg tcctcggcca gcatcgaccg ccagacatcg gcgtggccat cgtgatcgac
    35761 cagctttgcc tctctcaggg ttttgcgcag ccaacacgag agccagcgac gccagacgat
    35821 tgcgaggcaa agcgtgccga gggtcgccaa cacagatccg gataaggagt atgttcccgc
    35881 cagcgtcgcg agcagcgcgg aaataagcct cgccagcgtg gcaaagacaa cgaccagaaa
    35941 agtctcgtcg aaggtcttgt gatggctgtt cctgccgacg aaggcgatgc gataggcgac
    36001 atagcctgtc gcgaacaacc ataagaaatc atagggcagc gtggtaaacg tctcgggcgc
    36061 gagcatgcgt tcctcctgct agccgccgca atttgccaca ggttgacaag attgagaatc
    36121 cgtagccggc gtgcaattgc gcgatgttca ctttttgttc tacaatgcgc gtcgggaact
    36181 acgggtaccg ccatgcttac accgatcacc tcaacctctc cggtagcgcc ttggctgggc
    36241 ggcaagcgca acctcgcacg ccgcatctgc gcgatcctcg acgcctcccc ctgcatcacc
    36301 tacgccgagc ccttcgtcgg catggggggc atcttcctgc gccgctccgc ccggccgcgg
    36361 gccgaggtga tcaacgaccg tgcgagagac atcgccaacc tgttccgcat cctccagcgc
    36421 cattacccgc agtttctcga aaccctgcgc ttccagctca ccacccgagc cgagttcgag
    36481 cgcctggtgg cggtggaccc agacaccctc actgacctcg agcgggctgg gaggttcctg
    36541 taccttcagc ggaccgcctt cggcggaaag gtcagcggcc ggaattttgg ggtcacccgc
    36601 gaaaggcctg gccgctttaa cctcaccacc cttgagccga tgctcgaaga tctgcacagc
    36661 cgcctggccg gcgtggtgat cgagtgcctc gactggtcag cgttcatccc ccgttatgac
    36721 agccccgaca ccctgtttta cctcgatccg ccctactggg gctgcgaggc ggattacggg
    36781 cgtcagctgt tctgccgcga cgacttccag cggctcgccg ccgttctcgc gggtatccgt
    36841 ggccggtttc tgctctcgct caacgacgtg ccggaggtcc gcgagctgtt cggggccttt
    36901 gccctcgaag aggtccgcac gacctacacg attggcggcg cccgcaagga gccggcaggg
    36961 tcgcgcgccg agctgctgat cagcaatttc cgctgatggt tcgtcgcagc actgcacagg
    37021 ccaagatcga tgagggagcg ttccctgtcc ggctgcgagt ggccagacca cagacgacct
    37081 gttcgccttc ctgacctgcc cgccaaatgc cgaggttgcc gccgttcacc ctaaggcaat
    37141 gcctgtcatt ctcaccgccc aagaggagtg ggaggtgtgg atgacgcagc catttgaact
    37201 tgcagtccac cttcagaggc cgctgcctga cggggcgctt tcgcttgtcg aaagccctgt
    37261 atgagcctgg aaatcgcgtc ccacttagtc caagcgcctg ccgcacactt atgctggtca
    37321 gcccgctgta attgctgcat aaatcgctaa gtgggacgct cgatccctaa gtgggcgggc
    37381 agcgtcccac ttaggatggc attggagcgt cagttccgga gcgcctggca ccggctacta
    37441 ccccgattga accagcattg aaggggtttt cacgcggttc tctcgcgctt ccgcttcggc
    37501 ctaacccgtg ccggttcaga ggtcgaaacc agccgagatc gccactttct gcaaacttca
    37561 ccgctggtcc gctagaggct cccatcaacc cctctcgggc ccgcttttcc tggcccttcg
    37621 cagctcttcg ctgatctccg cggctcttcg caggtctctg caagatcagg tgtcacctaa
    37681 caacgtcacc cgccagcagg cgacctatgt cttgcgcccc cgcattccga cggtggcagg
    37741 ggccgggtcg ctccaggtca tcctgtgcac gaccgccccc cgcgcggccc gacggatcgc
    37801 caccattttc acgctgcgat cgtccgcgga attcgacgac atgatagaac gacggctcac
    37861 ccccgccgag gcaaagtccc tgctggacgg ggtggtgcgc gacgaactcg agccggccgg
    37921 cgcctattgc gcggtgagag tcgggcggcc tacggatgac gaagccaccg agcgccgcga
    37981 ggacatggcc cacgggctgg cgctgcggtt gttggccgat ggtggcatag gtgcccagct
    38041 gacggacacg gcacggcagc ggctggcggt tgacggctac gacgcaccgc tgatcgaaca
    38101 cgttggccgg tgcctcgatc ttcagcgcac ggtcgaggaa acgccggccg tcacggcgac
    38161 gttgacgcgg cggctgaccg ggcttctggg cgagccgcca agtgagctta tgctgcggga
    38221 ggcgcgacgc ttgccgatgt gggggcggag cgcggcgccg atggcgaccg acaagctcgc
    38281 agcccaggag tccgacctgg ccgccgaggc ggtcgaaaat ttgctctctg ccgtttctga
    38341 ggtcggtacc gcggctcgtg gcctcaacca taggtccaac tctgaccagg accgatatcc
    38401 ggccgcatcc gttcatggat ccttttcgcg gaaagggatc tgtcccgtaa aggtctctgc
    38461 cgaacccgac ccaaaggacc gtaggatcct gaagggacct gtccttcagg acctgcccgc
    38521 ctacaatccc gatctcgttg ctgtggcgcg cagcatggca gggcgcaagc agacccgcgg
    38581 ccgcgtggcc gaccgcaccg cccaccagat cggggcgacc gccaggctct tcagcgaggc
    38641 cgccggcatc cgcgatgttc gcgaggtcac ccaagcgcgc cttgcccgct tcatcgaggc
    38701 tatggcgcag ctgccgccgc tctatcgcaa agcgccgtcg agcggagcat gacgctcggc
    38761 cagatcatcg cgaacgctag ccgggtcgga aagtcgcagg gactgtcgcc ggcgaccgtg
    38821 aaccgcaacc tcggcttccg cggccagatc ctcaagcacg cgcggctgca ggagatagag
    38881 gtcagcgatc ggcttgatct taccaacctc cgcgaggtcg acgcgcggga cgcccgcgat
    38941 gccgtcctgc cattcagcca ggaggacctc cggcgcctct ttcgttcgcc ggtctggacg
    39001 gggtcacgct cgccgtcgcg gcggctggag cccgggacgg agattatccg cgacggtctc
    39061 tactggctgc cgctgctcgc tgcctatacc ggggcgcgct ggttcgggtt gtcggggatc
    39121 agcgtgtcga gcgaggcctc gatgcgcgcc gggtcgtcga agaacggccg ggtcggggcc
    39181 ttgtcgcggt tcgacagcgg caggacgtcg aagagccggc ggatctcggt cagcgcctcg
    39241 acgtcgttgt cgaaccgtct acgggaaggc ccaagactga tgcggctggt cctcgtcacc
    39301 ccaccggccg caccgccgat cacgctggcc gaggtcaagg cgcaggcccg ggtcacgcat
    39361 gatgacgagg acctgctgat ccagcattac atcgacgcgg caaccgcctg gctcgacggc
    39421 ccgtccggga tcctcggccg ctgccttgtg acccagacct ggcgcgcgga actggcggcg
    39481 gtcaccgggc cgatccggct gccgtttcct gataccgtga tcagcagcgc cgtgttcacc
    39541 gacgcagaag gaggggagct gatccatgca ttcgagctgc aggacaagcg tccgctgctg
    39601 cggctgagat caggcctcgg ccggcctgcg gcgattacct tcaccgcggg ctatggcgct
    39661 cccgccgacg tgccggccgc catccgccag gccacgctgc tgctggttac gcagtggtac
    39721 gagcatcggc aggtgacggg cacaggcacc gccttgccct tcgccgtcga ggcgctgctg
    39781 gcaccttatc gcaggatccg gctgtgagca gggacccggg gcagctcgat cggcgcgtca
    39841 cattccagtc cttcgtgatg atcgaagacg acatgggtgg ggtcatccag ggatgggagg
    39901 atcgcttcac catctgggca catatccact acctgcgcgg ctccgaggca gtcatgcagg
    39961 cgagactcgt atcgaaggca ccggtcatca tcaccgtgcg gcggtccgcg cagagcgtag
    40021 ggatcacctc ggaatggcgc gcggtggtcg gcagcgtgat cttcgatctc aaggaggatc
    40081 cgcggcccag cgaggatggc gggtttttcg agatgctggg cgaaggttaa tctcaccgaa
    40141 ggtgtgtcag gtgcgacccc gcaacagccc atgccgctaa tcgtccgctc agcctgccgt
    40201 agccccaagc ataaccgccc tgtcggcggc gcgacccggt cgaagcacat ggaaggcgcc
    40261 gacttcgaca tctccatggc gacacgcccc ggtgacgttc gaggcggcag cgcgggaggt
    40321 tgggttcctc ggcttcggct tctatccgcg ctcggggttt atgcacattg atcttgggcc
    40381 cgcacgcgag tggggcgacc ggttcccggt gcgaccggta gcatttgcag tgtaaatgcc
    40441 gcccgcaagg gaagtgctgg ccgaaaaccg gacaatgacg gccagcggtg ccgccggtgt
    40501 ggcgacgctg ggtgcggctg gcgtcgatgt ggcgcagaac gtcctggcgg aaacccagag
    40561 cgcgatcctg ccgctcgccc ctatctcgac accctggctg gttgttcatc gctgcggcgc
    40621 tcgcgggcat tgaggtcacg atctacgctc tgctcgacga ttggaagcgg ggggcgagga
    40681 tcgccgccgc cccgtggatg cgggtggccc tgcgctacgg cggcatcgcc cccgcggtgc
    40741 tcctgttcct gctcacgctc cggcgctccg gcgagcgcgc tggccggctc gccgagcgcc
    40801 ttgaaaccat ggataaggtc aatgacatcc aacgccagat gctcgacgcg gcagctcgcc
    40861 gtcctcgtga tcgcagcgat ttcgctgacc gcctgcgcga cggccacttc tgaacctcgc
    40921 atggctacgc atggctaccg tctgtccgcc gcttgttgag tacagccgag aggtccaggc
    40981 gcgcgcagcc cacgagctcg atgtcctgcc ggatgggtcg gcagtcgccg aaatgctctc
    41041 cgactacagc gtcatgcgcg atcaggctcc ggcgtgctct ccgttatctg agaaaaatag
    41101 ttattttgat gtcgacccca
//
