# Supplementary material for: Characterization of the virome of Paracoccus spp. (Alphaproteobacteria) by combined in silico and in vivo approaches
Source: Sci Rep. 2019 May 27;9:7899. doi: 10.1038/s41598-019-44460-4 (PMC6536676; doi:10.1038/s41598-019-44460-4)
Supplement: Supplementary file 2 — Supplementary Dataset 1 [file 41598_2019_44460_MOESM2_ESM.zip › vB_PsaS_PD29.gbk]

LOCUS       NZ_FNNA01000009        51588 bp    DNA              UNK 01-JAN-1980
DEFINITION  Paracoccus sanguinis strain DSM 29303, whole genome shotgun
            sequence.
ACCESSION   NZ_FNNA01000009
VERSION     NZ_FNNA01000009.1
KEYWORDS    .
SOURCE      .
  ORGANISM  .
            .
FEATURES             Location/Qualifiers
     gene            162..884
                     /locus_tag="pd29_p01"
                     /locus_tag="BLW17_RS16090"
     CDS             162..884
                     /note="hypothetical protein"
                     /product="hypothetical protein"
                     /locus_tag="pd29_p01"
                     /locus_tag="BLW17_RS16090"
                     /protein_id="WP_036734845.1"
     gene            complement(963..1211)
                     /locus_tag="pd29_p02"
     CDS             complement(963..1211)
                     /note="hypothetical protein"
                     /product="hypothetical protein"
                     /locus_tag="pd29_p02"
     gene            complement(1208..3322)
                     /locus_tag="pd29_p03"
                     /locus_tag="BLW17_RS16095"
     CDS             complement(1208..3322)
                     /note="CO or xanthine dehydrogenase, Mo-binding subunit
                     based on COG1529 (e-29), 4-hydroxybenzoyl-CoA reductase,
                     alpha subunit based on TIGR03194 (e-9),
                     Molybdopterin-binding domain of aldehyde dehydrogenase
                     based on pfam02738 (e-6)"
                     /product="xanthine dehydrogenase family protein
                     molybdopterin-binding subunit"
                     /locus_tag="pd29_p03"
                     /locus_tag="BLW17_RS16095"
                     /protein_id="WP_036734842.1"
     gene            complement(3319..3792)
                     /locus_tag="pd29_p04"
                     /locus_tag="BLW17_RS16100"
     CDS             complement(3319..3792)
                     /note="Aerobic-type carbon monoxide dehydrogenase, small
                     subunit, CoxS/CutS family based on COG2080 (e-65),
                     xanthine dehydrogenase E subunit based on TIGR03198
                     (e-38), [2Fe-2S] binding domain based on pfam01799 (e-31)
                     and aldehyde oxidoreductase 2Fe-2S subunit based on
                     PRK11433 (e-31)"
                     /product="aerobic-type carbon monooxide dehydrogenase,
                     small subunit"
                     /locus_tag="pd29_p04"
                     /locus_tag="BLW17_RS16100"
                     /protein_id="WP_036734840.1"
     gene            3875..4492
                     /locus_tag="pd29_p05"
                     /locus_tag="BLW17_RS16105"
     CDS             3875..4492
                     /note="DNA-binding transcriptional regulator, AcrR family
                     based on COG1309 (e-9),  Bacterial regulatory proteins,
                     tetR family based on pfam00440 (e-6)"
                     /product="TetR/AcrR family transcriptional regulator"
                     /locus_tag="pd29_p05"
                     /locus_tag="BLW17_RS16105"
                     /protein_id="WP_036734838.1"
     gene            complement(4694..4939)
                     /locus_tag="pd29_p06"
                     /locus_tag="BLW17_RS16110"
     CDS             complement(4694..4939)
                     /note="hypothetical protein"
                     /product="hypothetical protein"
                     /locus_tag="pd29_p06"
                     /locus_tag="BLW17_RS16110"
                     /protein_id="WP_036734836.1"
     gene            complement(4848..5093)
                     /locus_tag="pd29_p07"
                     /locus_tag="BLW17_RS16115"
     CDS             complement(4848..5093)
                     /note="hypothetical protein"
                     /product="hypothetical protein"
                     /locus_tag="pd29_p07"
                     /locus_tag="BLW17_RS16115"
                     /protein_id="WP_036734834.1"
     gene            complement(5090..5764)
                     /locus_tag="pd29_p08"
                     /locus_tag="BLW17_RS16120"
     CDS             complement(5090..5764)
                     /note="Uncharacterized conserved protein YcbK, DUF882
                     family based on COG1308 and peptidase M15 based on
                     pfam08291"
                     /product="phage peptidase M15"
                     /locus_tag="pd29_p08"
                     /locus_tag="BLW17_RS16120"
                     /protein_id="WP_036734832.1"
     gene            complement(5887..6195)
                     /locus_tag="pd29_p09"
                     /locus_tag="BLW17_RS16125"
     CDS             complement(5887..6195)
                     /note="putative phage holin based on TMHMM"
                     /product="putative phage holin"
                     /locus_tag="pd29_p09"
                     /locus_tag="BLW17_RS16125"
                     /protein_id="WP_036734830.1"
     gene            complement(6227..8164)
                     /locus_tag="pd29_p10"
                     /locus_tag="BLW17_RS16130"
     CDS             complement(6227..8164)
                     /note="Protein of unknown function (DUF2793) based on
                     pfam10983"
                     /product="hypothetical protein"
                     /locus_tag="pd29_p10"
                     /locus_tag="BLW17_RS16130"
                     /protein_id="WP_036734827.1"
     gene            complement(8161..12159)
                     /locus_tag="pd29_p11"
                     /locus_tag="BLW17_RS16135"
     CDS             complement(8161..12159)
                     /note="GTA TIM-barrel-like domain and Putative phage tail
                     protein based on pfam13547 and pfam13550"
                     /product="phage tail protein"
                     /locus_tag="pd29_p11"
                     /locus_tag="BLW17_RS16135"
                     /protein_id="WP_036734822.1"
     gene            complement(12169..12603)
                     /locus_tag="pd29_p12"
                     /locus_tag="BLW17_RS16140"
     CDS             complement(12169..12603)
                     /note="Cell wall-associated hydrolase, NlpC family based
                     on COG0791, pfam00877 and TIGR02219"
                     /product="phage N1pC/P60 family peptidase"
                     /locus_tag="pd29_p12"
                     /locus_tag="BLW17_RS16140"
                     /protein_id="WP_036734816.1"
     gene            complement(12600..13484)
                     /locus_tag="pd29_p13"
                     /locus_tag="BLW17_RS16145"
     CDS             complement(12600..13484)
                     /note="Uncharacterized protein based on COG5449 and
                     pfam09931, Phage conserved hypothetical protein BR059
                     based on pfam09356"
                     /product="putative phage structural protein"
                     /COG="COG5449"
                     /locus_tag="pd29_p13"
                     /locus_tag="BLW17_RS16145"
                     /protein_id="WP_036734813.1"
     gene            complement(13481..13696)
                     /locus_tag="pd29_p14"
                     /locus_tag="BLW17_RS16150"
     CDS             complement(13481..13696)
                     /note="hypothetical protein"
                     /product="hypothetical protein"
                     /locus_tag="pd29_p14"
                     /locus_tag="BLW17_RS16150"
                     /protein_id="WP_068766065.1"
     gene            complement(13693..14379)
                     /locus_tag="pd29_p15"
                     /locus_tag="BLW17_RS16155"
     CDS             complement(13693..14379)
                     /note="Phage-related lysozyme (muramidase), GH24 family
                     based on COG3772, Endolysins and autolysins are found in
                     viruses and bacteria, respectively based on cd00737 and
                     Phage lysozyme based on pfam00959"
                     /product="phage lysozyme"
                     /COG="COG3772"
                     /locus_tag="pd29_p15"
                     /locus_tag="BLW17_RS16155"
                     /protein_id="WP_074827033.1"
     gene            complement(14384..14515)
                     /locus_tag="pd29_p16"
     CDS             complement(14384..14515)
                     /note="hypothetical protein"
                     /product="hypothetical protein"
                     /locus_tag="pd29_p16"
     gene            complement(14508..14855)
                     /locus_tag="pd29_p17"
                     /locus_tag="BLW17_RS16160"
     CDS             complement(14508..14855)
                     /note="hypothetical protein"
                     /product="hypothetical protein"
                     /locus_tag="pd29_p17"
                     /locus_tag="BLW17_RS16160"
                     /protein_id="WP_036734810.1"
     gene            complement(14852..15478)
                     /locus_tag="pd29_p18"
                     /locus_tag="BLW17_RS16165"
     CDS             complement(14852..15478)
                     /note="Uncharacterized protein based on COG5448, Conserved
                     hypothetical protein 2217 (DUF2460) based on pfam090343,
                     originally annotated as glycoside hydrolase family 24"
                     /COG="COG5448"
                     /product="hypothetical protein"
                     /locus_tag="pd29_p18"
                     /locus_tag="BLW17_RS16165"
                     /protein_id="WP_036734808.1"
     gene            complement(15478..17940)
                     /locus_tag="pd29_p19"
                     /locus_tag="BLW17_RS16170"
     CDS             complement(15478..17940)
                     /note="Lambda phage tail tape-measure protein
                     (Tape_meas_lam_C) based on pfam09718"
                     /product="phage tail tape-measure protein"
                     /locus_tag="pd29_p19"
                     /locus_tag="BLW17_RS16170"
                     /protein_id="WP_074827034.1"
     gene            complement(17933..18166)
                     /locus_tag="pd29_p20"
     CDS             complement(17933..18166)
                     /note="hypothetical protein"
                     /product="hypothetical protein"
                     /locus_tag="pd29_p20"
     gene            complement(18163..18600)
                     /locus_tag="pd29_p21"
                     /locus_tag="BLW17_RS16175"
     CDS             complement(18163..18600)
                     /note="hypothetical protein"
                     /product="hypothetical protein"
                     /locus_tag="pd29_p21"
                     /locus_tag="BLW17_RS16175"
                     /protein_id="WP_036731569.1"
     gene            complement(18603..19541)
                     /locus_tag="pd29_p22"
                     /locus_tag="BLW17_RS16180"
     CDS             complement(18603..19541)
                     /note="hypothetical protein"
                     /product="hypothetical protein"
                     /locus_tag="pd29_p22"
                     /locus_tag="BLW17_RS16180"
                     /protein_id="WP_036731567.1"
     gene            complement(19565..19987)
                     /locus_tag="pd29_p23"
                     /locus_tag="BLW17_RS16185"
     CDS             complement(19565..19987)
                     /note="hypothetical protein, although many BLAST hits to
                     acyl-CoA transferase"
                     /product="hypothetical protein"
                     /locus_tag="pd29_p23"
                     /locus_tag="BLW17_RS16185"
                     /protein_id="WP_036731565.1"
     gene            20106..21704
                     /locus_tag="pd29_p24"
     CDS             20106..21704
                     /note="Uncharacterized conserved protein, contains phage
                     Mu gpF-like domain based on COG2369, Bacterial EndoU
                     nuclease bsaed on pfam14436 (e-13) in C-terminal part,
                     Phage Mu protein F like protein based on pfam04233 and
                     phage putative head morphogenesis protein, SPP1 gp7 family
                     based on TIGR01641 (e-8)"
                     /COG="COG2369"
                     /product="putative phage head morphogenesis protein, SPP1
                     gp7 family"
                     /locus_tag="pd29_p24"
     gene            21740..21967
                     /locus_tag="pd29_p25"
                     /locus_tag="BLW17_RS16205"
     CDS             21740..21967
                     /note="hypothetical protein"
                     /product="hypothetical protein"
                     /locus_tag="pd29_p25"
                     /locus_tag="BLW17_RS16205"
                     /protein_id="WP_036731562.1"
     gene            complement(22013..22642)
                     /locus_tag="pd29_p26"
                     /locus_tag="BLW17_RS16210"
     CDS             complement(22013..22642)
                     /note="hypothetical protein"
                     /product="hypothetical protein"
                     /locus_tag="pd29_p26"
                     /locus_tag="BLW17_RS16210"
                     /protein_id="WP_036731560.1"
     gene            complement(22639..22953)
                     /locus_tag="pd29_p27"
                     /locus_tag="BLW17_RS16215"
     CDS             complement(22639..22953)
                     /note="hypothetical protein"
                     /product="hypothetical protein"
                     /locus_tag="pd29_p27"
                     /locus_tag="BLW17_RS16215"
                     /protein_id="WP_036731558.1"
     gene            complement(22972..23994)
                     /locus_tag="pd29_p28"
                     /locus_tag="BLW17_RS16220"
     CDS             complement(22972..23994)
                     /note="Phage major capsid protein E based on pfam03864"
                     /product="phage major capsid protein"
                     /locus_tag="pd29_p28"
                     /locus_tag="BLW17_RS16220"
                     /protein_id="WP_036731556.1"
     gene            complement(24042..24422)
                     /locus_tag="pd29_p29"
                     /locus_tag="BLW17_RS16225"
     CDS             complement(24042..24422)
                     /note="Bacteriophage lambda head decoration protein D
                     based on pfam02924"
                     /product="phage head decoration protein"
                     /locus_tag="pd29_p29"
                     /locus_tag="BLW17_RS16225"
                     /protein_id="WP_036731554.1"
     gene            complement(24493..25806)
                     /locus_tag="pd29_p30"
                     /locus_tag="BLW17_RS16230"
     CDS             complement(24493..25806)
                     /note="Periplasmic serine protease, ClpP class based on
                     COG0616, Signal peptide peptidase A (SppA) 36K type, a
                     serine protease based on cd07022, Peptidase family S49
                     based on pfam01343. In C-terminal part also weak
                     similarity to DNA polymerase III subunits gamma and tau
                     based on PRK07003 (e-4)"
                     /COG="COG0616"
                     /product="phage serine protease, ClpP family"
                     /locus_tag="pd29_p30"
                     /locus_tag="BLW17_RS16230"
                     /protein_id="WP_036731552.1"
     gene            complement(25803..27308)
                     /locus_tag="pd29_p31"
                     /locus_tag="BLW17_RS16235"
     CDS             complement(25803..27308)
                     /note="Bacteriophage capsid protein based on COG5511,
                     Phage portal protein, lambda family based on pfam05136 and
                     TIGR01539"
                     /COG="COG5511"
                     /product="phage portal protein"
                     /locus_tag="pd29_p31"
                     /locus_tag="BLW17_RS16235"
                     /protein_id="WP_036731550.1"
     gene            complement(27311..27523)
                     /locus_tag="pd29_p32"
                     /locus_tag="BLW17_RS16240"
     CDS             complement(27311..27523)
                     /note="hypothetical protein"
                     /product="hypothetical protein"
                     /locus_tag="pd29_p32"
                     /locus_tag="BLW17_RS16240"
                     /protein_id="WP_036706918.1"
     gene            complement(27523..29577)
                     /locus_tag="pd29_p33"
                     /locus_tag="BLW17_RS16245"
     CDS             complement(27523..29577)
                     /note="Phage terminase, large subunit GpA based on COG5525
                     and pfam05876"
                     /COG="COG5525"
                     /product="phage terminase large subunit"
                     /locus_tag="pd29_p33"
                     /locus_tag="BLW17_RS16245"
                     /protein_id="WP_036731548.1"
     gene            complement(29525..30061)
                     /locus_tag="pd29_p34"
                     /locus_tag="BLW17_RS16250"
     CDS             complement(29525..30061)
                     /note="hypothetical protein, putative terminase small
                     subunit"
                     /product="hypothetical protein"
                     /locus_tag="pd29_p34"
                     /locus_tag="BLW17_RS16250"
                     /protein_id="WP_036731546.1"
     gene            30185..30379
                     /locus_tag="pd29_p35"
                     /locus_tag="BLW17_RS16255"
     CDS             30185..30379
                     /note="hypothetical protein"
                     /product="hypothetical protein"
                     /locus_tag="pd29_p35"
                     /locus_tag="BLW17_RS16255"
                     /protein_id="WP_028030958.1"
     gene            30399..30614
                     /locus_tag="pd29_p36"
                     /locus_tag="BLW17_RS16260"
     CDS             30399..30614
                     /note="hypothetical protein"
                     /product="hypothetical protein"
                     /locus_tag="pd29_p36"
                     /locus_tag="BLW17_RS16260"
                     /protein_id="WP_028030959.1"
     gene            30726..30953
                     /locus_tag="pd29_p37"
                     /locus_tag="BLW17_RS16265"
     CDS             30726..30953
                     /note="hypothetical protein"
                     /product="hypothetical protein"
                     /locus_tag="pd29_p37"
                     /locus_tag="BLW17_RS16265"
                     /protein_id="WP_028030960.1"
     gene            31050..31625
                     /locus_tag="pd29_p38"
                     /locus_tag="BLW17_RS16270"
     CDS             31050..31625
                     /note="Protein of unknown function (DUF3489) based on
                     pfam11994"
                     /product="hypothetical protein"
                     /locus_tag="pd29_p38"
                     /locus_tag="BLW17_RS16270"
                     /protein_id="WP_036731543.1"
     gene            complement(31626..32189)
                     /locus_tag="pd29_p39"
     CDS             complement(31626..32189)
                     /note="hypothetical protein"
                     /product="hypothetical protein"
                     /locus_tag="pd29_p39"
     gene            complement(32267..33592)
                     /locus_tag="pd29_p40"
                     /locus_tag="BLW17_RS16275"
     CDS             complement(32267..33592)
                     /note="DNA modification methylase based on COG0863, ParB
                     N-terminal-like domain based on cd16403, Chromosome
                     segregation protein Spo0J based on COG1475, SPPY motif in
                     sequence"
                     /COG="COG0863"
                     /product="N4-cytosine or N6-adenine DNA methyltransferase"
                     /locus_tag="pd29_p40"
                     /locus_tag="BLW17_RS16275"
                     /protein_id="WP_036731541.1"
     gene            complement(33589..34851)
                     /locus_tag="pd29_p41"
                     /locus_tag="BLW17_RS16295"
     CDS             complement(33589..34851)
                     /note="DNA modification methylase based on COG0863, ParB
                     N-terminal-like domain based on cd16403, Chromosome
                     segregation protein Spo0J based on COG1475, DPPY and FGG
                     motifs based on REBASE and in sequence"
                     /COG="COG0863"
                     /product="N4-cytosine or N6-adenine DNA methyltransferase"
                     /locus_tag="pd29_p41"
                     /locus_tag="BLW17_RS16295"
                     /protein_id="WP_036731536.1"
     gene            complement(35347..36183)
                     /locus_tag="pd29_p42"
                     /locus_tag="BLW17_RS16285"
     CDS             complement(35347..36183)
                     /note="Domain of unknown function (DUF3883) based on
                     pfam13020"
                     /product="hypothetical protein"
                     /locus_tag="pd29_p42"
                     /locus_tag="BLW17_RS16285"
                     /protein_id="WP_074827037.1"
     gene            complement(36180..38090)
                     /locus_tag="pd29_p43"
                     /locus_tag="BLW17_RS16290"
     CDS             complement(36180..38090)
                     /note="Superfamily II DNA or RNA helicase, SNF2 family
                     based on COG0553, SNF2 family N-terminal domain based on
                     pfam00176, DEAD-like helicases superfamily based on
                     cd00046 and smart00487"
                     /COG="COG0553"
                     /product="APT-dependent helicase"
                     /locus_tag="pd29_p43"
                     /locus_tag="BLW17_RS16290"
                     /protein_id="WP_036731537.1"
     gene            complement(38097..39428)
                     /locus_tag="pd29_p44"
                     /locus_tag="BLW17_RS16295"
     CDS             complement(38097..39428)
                     /note="hypothetical protein"
                     /product="hypothetical protein"
                     /locus_tag="pd29_p44"
                     /locus_tag="BLW17_RS16295"
                     /protein_id="WP_036731536.1"
     gene            complement(39443..39907)
                     /locus_tag="pd29_p45"
                     /locus_tag="BLW17_RS16300"
     CDS             complement(39443..39907)
                     /note="Restriction endonuclease BglII - pfam09195"
                     /product="type II restriction-modification system
                     restriction endonuclease BglII"
                     /locus_tag="pd29_p45"
                     /locus_tag="BLW17_RS16300"
                     /protein_id="WP_036731533.1"
     gene            complement(39916..40851)
                     /locus_tag="pd29_p46"
                     /locus_tag="BLW17_RS16305"
     CDS             complement(39916..40851)
                     /note="DNA modification methylase based on COG0863,
                     pfam01555, putative methyltransferase based on PRK11524,
                     putative Type II N4-cytosine or N6-adenine DNA
                     methyltransferase probably recognizing RGATCY based on
                     REBASE (74% identity), SPPY motif present in sequence"
                     /COG="COG0863"
                     /product="DNA methylase N-4"
                     /locus_tag="pd29_p46"
                     /locus_tag="BLW17_RS16305"
                     /protein_id="WP_074827039.1"
     gene            complement(41090..41797)
                     /locus_tag="pd29_p47"
                     /locus_tag="BLW17_RS16310"
     CDS             complement(41090..41797)
                     /note="hypothetical protein"
                     /product="hypothetical protein"
                     /locus_tag="pd29_p47"
                     /locus_tag="BLW17_RS16310"
                     /protein_id="WP_036731531.1"
     gene            complement(41810..42886)
                     /locus_tag="pd29_p48"
                     /locus_tag="BLW17_RS16320"
     CDS             complement(41810..42886)
                     /note="Site-specific DNA-cytosine methylase based on
                     COG0270, Cytosine-C5 specific DNA methylases based on
                     cd00315, putative Type II cytosine-5 DNA methyltransferase
                     of unknown recognition sequence based on REBASE, QRR, ENV,
                     PC, FGG motifs present"
                     /COG="COG0270"
                     /product="DNA (cytosine-5-)-methyltransferase"
                     /locus_tag="pd29_p48"
     gene            complement(42883..43896)
                     /locus_tag="pd29_p49"
                     /locus_tag="BLW17_RS16325"
     CDS             complement(42883..43896)
                     /note="Helix-turn-helix domain based on pfam13730"
                     /product="putative phage replication protein"
                     /locus_tag="pd29_p49"
                     /locus_tag="BLW17_RS16325"
                     /protein_id="WP_036731525.1"
     gene            complement(43893..44288)
                     /locus_tag="pd29_p50"
                     /locus_tag="BLW17_RS16330"
     CDS             complement(43893..44288)
                     /note="This model contains proteins with the VRR-NUC
                     domain based on smart00990"
                     /product="nuclease"
                     /locus_tag="pd29_p50"
                     /locus_tag="BLW17_RS16330"
                     /protein_id="WP_036731523.1"
     gene            complement(44285..44524)
                     /locus_tag="pd29_p51"
                     /locus_tag="BLW17_RS16335"
     CDS             complement(44285..44524)
                     /note="hypothetical protein"
                     /product="hypothetical protein"
                     /locus_tag="pd29_p51"
                     /locus_tag="BLW17_RS16335"
                     /protein_id="WP_036731521.1"
     gene            complement(44521..44781)
                     /locus_tag="pd29_p52"
                     /locus_tag="BLW17_RS16340"
     CDS             complement(44521..44781)
                     /note="Helix-turn-helix domain based on pfam12728"
                     /product="DNA-binding protein"
                     /locus_tag="pd29_p52"
                     /locus_tag="BLW17_RS16340"
                     /protein_id="WP_052176218.1"
     gene            45396..45995
                     /locus_tag="pd29_p53"
                     /locus_tag="BLW17_RS16345"
     CDS             45396..45995
                     /note="putative phage repressor protein"
                     /product="putative phage repressor protein"
                     /locus_tag="pd29_p53"
                     /locus_tag="BLW17_RS16345"
                     /protein_id="WP_036731519.1"
     gene            complement(45999..47270)
                     /locus_tag="pd29_p54"
                     /locus_tag="BLW17_RS16350"
     CDS             complement(45999..47270)
                     /note="integrase based on PHA02601, Site-specific
                     recombinase XerD based on COG4974 and TIGR02225,
                     Shufflon-specific DNA recombinase Rci and Bacteriophage
                     Hp1_like integrase based on cd00796"
                     /COG="COG4974"
                     /product="phage tyrosine integrase"
                     /locus_tag="pd29_p54"
                     /locus_tag="BLW17_RS16350"
                     /protein_id="WP_036731517.1"
     gene            47534..47974
                     /locus_tag="pd29_p55"
                     /locus_tag="BLW17_RS16355"
     CDS             47534..47974
                     /note="hypothetical protein"
                     /product="hypothetical protein"
                     /locus_tag="pd29_p55"
                     /locus_tag="BLW17_RS16355"
                     /protein_id="WP_036731515.1"
     gene            48320..49702
                     /locus_tag="pd29_p56"
                     /locus_tag="BLW17_RS16360"
     CDS             48320..49702
                     /note="Predicted ATPase based on COG4938 and AAA ATPase
                     domain based on pfam13175"
                     /COG="COG4938"
                     /product="putative ATPase"
                     /locus_tag="pd29_p56"
                     /locus_tag="BLW17_RS16360"
                     /protein_id="WP_074827042.1"
     gene            49711..50244
                     /locus_tag="pd29_p57"
                     /locus_tag="BLW17_RS16365"
     CDS             49711..50244
                     /note="hypothetical protein"
                     /product="hypothetical protein"
                     /locus_tag="pd29_p57"
                     /locus_tag="BLW17_RS16365"
                     /protein_id="WP_074827045.1"
     gene            50241..50918
                     /locus_tag="pd29_p58"
                     /locus_tag="BLW17_RS16370"
     CDS             50241..50918
                     /note="ATP-dependent RNA circularization protein, DNA/RNA
                     ligase (PAB1020) family based on COG1423 (e-3), RNA ligase
                     based on pfam09414, Adenylation domain of RNA
                     circularization proteins based on cd07894"
                     /product="DNA ligase"
                     /locus_tag="pd29_p58"
                     /locus_tag="BLW17_RS16370"
     repeat_region   51364..51410
                     /note="attachment site in tRNA-Met(CAT), 45/47, all
                     overlapping tRNA"
BASE COUNT     8840 a  16516 c  17050 g   9004 t
ORIGIN
        1 aaaaagcaaa tactatcaaa gacttaaaag ccgagtataa cgctcggctt tactcattcc
       61 aaatccttgt caacacctgg tcaacgtttt gcgaggcccc catcgacggg caacatgatc
      121 gcgctctctc cttgcgaaac ttgctgtggc agcatcgcgc catgatcaag ttccgcgctc
      181 ttccagatgg ccatcccgac ctgaagcact cgccgctctt acgcgcggcg ctgctgacgc
      241 tttgctacgc gcaggagcac ggtgccatcg gcctgaccaa gacaatggcc ttcaagcgcg
      301 tcttcgtgca ctgggcggtc gagcattttg actggccagg aaagagcgcg gaagaaatgt
      361 tccgctatag caaggtcatc aatgaatacg aattcccgcc gctcgaggtg ctgcaccagc
      421 ttctgatcac cctgcgcctc ggccggcact tcaagggcga attccgcctg accaagcgcg
      481 gcgccgaata cgcgggcgcg ccagcccggc tgtttgccga actcatcccg ttcttcgttc
      541 tccagatcga ccattcctcc tacgcccgct tcgaagatcg ccccttcggg aagtgggatg
      601 tgtggatgaa cgtcatcaac gccgaggctg accatggcac aaccgagcgg gcgttgttcg
      661 cggcattcta tggcgagaac catgattggg acaatgccgg gtggcgcgag atggccgcgt
      721 tctcttcctg cgtccttagg ccccttgagt gggcgggatt gcttgccgag acccgtgaag
      781 tacgcgacgg caaacatgtg caccacgtct tcaaaacgcc gctctggcgc agcgcgctga
      841 agctcgacac cgatgacatc ctacgccccg tcgcaatgca gtaggtcgac gcgatcggcc
      901 caaagctgtc gttcatcgcc gtcagcatgt tgcggtctgg cttgaccgga ccggtcgttc
      961 gctcatgaca cggcgatgcc tgctggtcga gatctgggct gccgacgaaa gcggttgccg
     1021 gcccttgggg gatcgacgcg gatacgcggg cgcggtctcg gcgaagcgac tgccgtggaa
     1081 tgggaattgg ccgctctcgg aaggcgcagg atcgggcggt gcggggcgga tggcgagaat
     1141 gcccgcgacg ggtttcgagc tccgccatcc tgtctgcggt cgggcgccgc catcatggca
     1201 gcgcgcctca cagacgcagc ggcagccgat cgaattgccg gccgctcagc gcctcgaagg
     1261 cattcgccac tgcggcaaca gtcgtcggta caccgacttc cccgaccccg gcaggtgaca
     1321 gtcccggcgc gccttcgagg tggatctcga agggcggcaa ggcgccgttc gtgaggatcg
     1381 gatagtctgc aaggctctcg acggcggcgg ccccgttgcg gaacgtcagc tcctcgtgaa
     1441 gcgccatcga caggccaagc aggacgccgc cctcgatctg gcgcaacacg cggtcgcggt
     1501 ggacaacctg cccgacatcg gccgccaccc acagcccgac gacatcctcg ccggcgactt
     1561 ccgcaaccgt cgccacgcgg gcctcgcgaa agatcatggc ggcaagaccg aggctgcgcc
     1621 cggccgcgcc ccagcccgcc atcgcgcctg cgcgcgcgac gaccgcacgc aggcgcgcat
     1681 ccgccatgtg gcggagccgc caggcaagcg ggtcctggcc cgagccgcgc gccagccgct
     1741 ccaccgtcac ctcgatcgcc cagatggtgt aggcggcgga gacaccccgc agaaagccgg
     1801 gcgtcggcgt ggcgggaacg cgggtccagg tgatccgctc ggcggcaacg ccataggggt
     1861 ggcgcgcccc atcggtggct gtattgtcct cgtcgccgcc ggggcccttg agcgaggtgg
     1921 gcagttgcgc ggacagcgtc ccatcggagg cgatgtcgtg ccgccatgtc gcgagatcgc
     1981 cacggccgtc gagagaggca tggatgcgct ggacggcggc aggacggatc tggccccgct
     2041 gcatctcgtc acgcaagggt cggatcactt gcacggggcg tccaagcgcc tttgccacgg
     2101 cgcaggcgtc gatcaccaca tcgttgagca cgcgccgccc gtaagcgccg cccgaagggt
     2161 gccccatggt ctccaccatg accggcgccg tcttccaggt ttgcgcggcg aaccgcatgt
     2221 ccagatcgag cgactgggtc gacgcttcca cggcgacgcc cagtcccatc gctgtggggc
     2281 gtgccgtcgc gttcaggggc tcgggcagaa catgggtcag ggccggggcg tggaacaagg
     2341 ccgcggcccc cgcggctgcc gagggttcca ccgcgccgac gctgcgcagc gcaacacggg
     2401 cctgcgacgg gtcgtcgagg gcagcggtca gccgccgctc atgcgccgcg ccgtcgaagt
     2461 cgccggccgg tgtccagtcc acctccagcg cctcggcccc ccggatcgcc gcccaggtgt
     2521 cggtggccgc caccgccacc gcatcggcca gcggcaccac agcgacaacg ccgggaacgg
     2581 ccagtgcgag gctgtcgttg atctcgcgcg gcgcgccctc cagatgcgcg ctgcggcgca
     2641 gcaccgcgac cagagtgtcg gccgcacgca gatcggtgcc gaaccgcttg cgccccgtca
     2701 cgatgtcatt ggcattccgg tcctcggggc tgctgccgac gatccggaac cctgccggat
     2761 cccgcaacgc gcggctggcc ccccgcggca ggctcagccg gccggaggtc gcgatctcgg
     2821 caaaatcaag cgtcgcgcca ctgggtcggt ggatcacgtt gtgagcttcc gcgtcgcatt
     2881 ctgtcacggc ccagccgcgc aaccgggccg ccgtggccac gaaggccgcc cgcgcctcgg
     2941 cgcccgccag acgcaggatc ggccagtacc ctttcgttgt ctgggaatcc gccgtcacca
     3001 tccgacccgc gaagtcggga ttgccgtagc gcgcggcatc gcgaggcgcc gcaatgacgc
     3061 gcaaccgcgc cagcgatgcg ccgatctcct cggccaggat catggccaaa gcatccggcg
     3121 cgccctgtcc gatgtcgagc gcggggcaga ccacttcgac cgcaccatcc ggggcgagtg
     3181 ccacgtaggc attgatcacc cgaccgttca gcacggtttg cggccagagc gcccaggtcg
     3241 ctccgcccga ggcgacagcg accgcagcac caccggagag ggcgacgaag gcgcggcggg
     3301 acaggcggag gcgctggctc atcgtgtcgc ctccccagcc atgcccgcgg cgcgcgcgac
     3361 ggcgcgcagg atgcgcggtc cggtcccgca gcggcagaga ttggcgtcca ttgccgcggc
     3421 gatgtcctcg ggcgagggcg ccggggtctc ggccagaaag gctgcggcct gcatgatctg
     3481 cccgggctgg caccagccgc attgggccac ccgctcctcc agccaggcgc gctggaccgg
     3541 atggtcgcca tcggccgaca gcccctcgat cgtggtgacg cgccttccct cgacatcgga
     3601 tgcccgcagc aggcaggccc gcatcgccac accgtcaaga tgcacggtgc aggcgccgca
     3661 cagcccctcc aggcaagaga acttggtccc cttcaggcca agcaggtcgc gcaggataaa
     3721 gaccagcggc atctccggat ccggcacatc aagcctttgg gcggcgccgt tgacaagaaa
     3781 cgacaggtgc atgtgaagcc gtacatgttg ttacgcttgc caaagacccg taatgcaatg
     3841 tacggattcg atcaagccat cgcatgcggg agccatgaag aaagatcgca agacggaacg
     3901 acgcgggcag atcgaggccg ccgcctatga agtgcttgtc gaacgcgggt tcagcggcgc
     3961 gaccatgctg gagatcgccc gccgcgcgcg ggcgtccaac gaaacgcttt acgggtggta
     4021 cggcagcaag acaggcctgt ttgccagcat gatcgcaagc aatcgcgcga ttgcagcaga
     4081 ggccctgacg gcttcgctcg aaggggaacg gctcgcagcc gatctcgaag ccttcgggtc
     4141 gacgctgctg cagggcatcc tgtccgatcg ggcgatcctt ctcaatcgcg cggcggcagc
     4201 ggacgccagc ggagagcttg cccggtccct ggccgagaca ggacgcggca ccatcctccc
     4261 gttgcttgtc cgacgccttc gggacgaacc cctcaccgat gaattcgccg atcacggcga
     4321 catggcggag tgcttcatct cgctgctggt cggagatctg cagatccgac gcctcatcgg
     4381 agtcatcgag gcgccggatg ccgcgacatg cgccgcgcgg gcagggctga gcgtccggcg
     4441 tttcctgcgc ctgatgcgcc cttgcgggac ggatcaaggc cgcggcgatt gaagcatggg
     4501 cggctcccta tgccgcgcat tgcaagcccg aagccgccat cgtgaccagg cctcgccgct
     4561 cgcgttgccc gcacgccact ggccgatggt cgcgggattg cactctgcac tgtcgacatc
     4621 cggaaaacca acggccgctt tcgcccatgg ccgccttgcg gcaccggcaa ttgctgcagt
     4681 ccgctttccg cccctaccgg caggcccgcg cctggtcgcg cagcacggca tagtcgccca
     4741 gcatccggac gatgaccgcg ccttctggca gcgagtcgac ctcgtcggcc gcgtgcgcct
     4801 gatcggcaga agaatactcc accaccggcg gacatggcgc gtaggtctca gaaccgcccg
     4861 tcgcgcaggc gctcagccag agcgtcacga tcagcagggc ggcgggcggc ggcgtcgagc
     4921 atctggcggt ggatggcatc gtttttctct ctggcatcaa gccgttcggc ggcgcgccca
     4981 gcgcgttcac cggcgcggcg caggttcagc aggaacagca ggatcgctgc ggcggtgagg
     5041 atcaggctca gcgcctttcg cgccgggaca tgggtcagaa gccagctgat caccgctggc
     5101 cccgcttcca gtcgtcgagc cgggcgtgga tggtgacggc gatgccgatc agcgcgatgg
     5161 cgatcagcac ccagcgcagg gtgtcgaggt aggggatcag cggctggatg gtggtctgcg
     5221 tttcggcaag aacgtcctgc agcacttcca cccctgccgc accgacagtc gcggcacccg
     5281 ccgcgccgcc accgcgcagg gtgcggcttt ccgacagcac ttcgcgcgca ggcgtcagtt
     5341 ccggcgcgaa gggcacaaga cgtgccggaa agggatcgcc ccaggaccgg gcagggccga
     5401 ggtcgatgtg catgaagccg gagcgcggat agtatccgaa ccccaggaag cccaccgccc
     5461 tcgcggccgc ctcgaaggct gcgggatcat ggtttgccgt ggcgatgtca aaggccgtgc
     5521 cctgcatgtg cttcgaggcc ggggccccgc cgacagcacg gttgtgttcg gggctgcggt
     5581 aggcagagcg gatgatcagc ggcttgccga ggcggtcgcg cagggtctgc agcttgtcca
     5641 ttgcttcggt gttgatcttg atcgcgccgg tgccgcggca ggcgatctcg gcggccgaga
     5701 agttcggcca gcgccaggca gtcgctggca catcgcgcca atggggatag gtcagggtcg
     5761 gcatggtgga tcctccagat gaaaaaaccc gcccccgcgc ggcaaggccg cgcagacttt
     5821 aggttctggc gggcattgcc cgccgggggc gggggacatg gtcgttgtgg tgtggtcgcc
     5881 aggcggtcag tcggatcggc cgcgctggaa ggcgtcgaac agcatgtccc gcatggatcg
     5941 gatgtccgtc tcgatccggt cgaggcggtc gccatcgacc ttgcgatctt cgctgcgctg
     6001 cttgtcagtc cggtcgcgtt cggtgatgag ttcgcgatca aggcgatcca gcagggcctc
     6061 gttggtgaag gccttgcggg tgatcgccgc gatcagggcc atggtgccgc cgatcagggc
     6121 agtcagcgcg gcggtaatcc cgtggtcccg aaaggcccgc gcgacctccc cggcgcgagt
     6181 ggtctggtcg ttcatgatgg tcctttcgct atcgcggtcc tgcggttcag aagtcggttt
     6241 cgaggtagac cccggcgcag tcgtaggcga cggcggccgc tgtcgcgccg gtgttcatga
     6301 agaggcgcgg tgaaaggaac tgagtggtcg ctggcaggtc ggcggtgatc tcctgttcga
     6361 agaccgcgcc ggaaacctcg tcgacgacgc gcacccacac ggatgaccca ttcggcgggg
     6421 ccgcgatgaa cagggtgagc acgccgcccg tggcgacggc aaagctcgcc cccatgtcat
     6481 tcagggtcgg cgccccggtg ccgtcgttcg cgaccaactg ccagcgggtg tgcgtcccgc
     6541 gctggaagcc gatgccgatg cagttgatgg cggcggccag cgccagcgtg gtggcgagcg
     6601 cggcggtgga gccgtagagg ccgaagaagc ccatcccggt cgcctgcaac gtcgtcagcg
     6661 aaatccgcgt gacaaaagtc cagccgccga ggcccgccgc gttcccgcgc cagcaggccc
     6721 agcctgcgga tcgctggtcg gcgaccgagt ccacgacggc cgccgaggtc aggcgccagc
     6781 gccgcatcga ggcggccagg ttcgtcgcgg ccagcgtcgg gtgcgaaacg gtgccgaccg
     6841 aggtgatcgg catcccttcg gtggtgatcg tcgtcgtgac cgaaggtgac cacgtggcga
     6901 tccggttcac cccgaaatgc ggctgcaaag ggaaatcccg tcccgaggga cgcatgacgt
     6961 cgatccatgg cgccccggca cggctgcgcg catagacggc ggccttccct gagggcggcg
     7021 gggtcggcgc ggcgctgagg ccgggcagga ccgtcggttg cggcagctcc agctggccgc
     7081 tggtacggtc gatccggatc gcgtcgaaga aggctgaccc gtccggactg accttgaagc
     7141 tgaaatcgtc gttgcccaag aggccgatca gcgcccgcgc tgaaaacccg gtcttgaagg
     7201 cgaatgcggc gtcgtttgcc ggggccgcct tgttcaccgt cgcttcgatg cccgcgcctg
     7261 cattgttcaa taggactgcg ggcgtgttca ccgacactcg gttgtaactg tcggccgtgg
     7321 ccccgccgag gccgagcagc tgcgcggtca ggttcgcctg ctgcattccg acctgcgtga
     7381 ccgcattggc gaaggtgacg gtgggcgtgt tcaccaccgt cgtgccgccc gcgccagccg
     7441 tcgcagagcc tatgttcacg accgtcgtcg acccggacgc gccgccggtg ccgatgttca
     7501 cggtcttggt gacgcccgtg gtcgtggccc cggtgcccat gccgtaggtt gcggtcgtcg
     7561 tggccgtgcc gatgctggcg ctggccgccg agacggtgac tgtgcccgag gcggtcagcg
     7621 tccccgagaa gctcttgttg cccgtgaagg tctgcgtccc cgcgaggatc gccagttcgg
     7681 aggatgtgtt tggcagcgtg aagctgcgcg tggtgcctgc gctgatcccc gccagcgaga
     7741 aggtggcctt cttcgtcgga tcagcgtcgt tcaccaggct gaacaccgct tccgacacgt
     7801 cgcgcggctc gcccacaacg tcccacgcgc tgccggtcca gacgaggaac agcccctcgg
     7861 ccgcgaccca cacaagccag ccggtgcgcg gcaccagccg gagccatgcc ccgtccaccc
     7921 agaaggcgat gttcagatcc catcctgccc agaggccagt ggcgccggag gccaccagat
     7981 gccggttgcc atctgcggga ctggcgggcg gggccgtccg cgtgcggtcg aggaccgaca
     8041 gctgcaccat cgcatcaagc agccgcaggg cctcgttgtg ggtgacatgc ttctgcgcct
     8101 gggcggccaa gaggtaaggc aagcccagat gggtcgtggt gtcggacatg ggaaatcccg
     8161 tcagaactgg agggtcacgg tcgcgggcgt tccgcggccg aggcggttcg aaagctggaa
     8221 gatacggatc gccagcgtct ggccggggcc aaggggcgcg ccccaatcgg ctgtctgctg
     8281 tgcggcggtg tagaggacag aagctatgct gctggtcagc gtccgcttga cggccgcccc
     8341 gtcgaggatc tgcacgtcgt agccttccag gtcttccgct agcggcacct cgacctgctc
     8401 ccaggcgtcg gcgaccagcg tgcgggagcg gcgcgtccaa cggatcgtca gatcgcccgg
     8461 gctgcgggcc gttcgccatg gctgctcgac atggaccggg gcgaagggga cgacgccccg
     8521 cccggtcggc gtgaagccct gcgcggcata gcttgcgtca ctgaccgccc gcgctgctgg
     8581 gccgacccgc cagttccaag gcagtccaag atcggcctcg gcgatgggta gggcggccag
     8641 cgtcgtatcc agtacaacga cccgcgcacc agccggggcc gtattgccca tcgcaagttc
     8701 cgttccgcgc tggccgcgca ggagccgggt caggctgtac ctgctcggcg cgatcagttc
     8761 ggccgcgcct gcctgcacga tctcccattg gccagcggcg ctctcgaccg ccagcgcatt
     8821 ggccccgccg aacagcgcga cgtctgtcac gctttccagt gtgcctgaca gcagatcgac
     8881 gaccagagcg ttgcccagat cgaagcgcga ggtcggcccc ggaaagaaat cgaaggccag
     8941 cgtcccgatc cgggcccgac tgccgaaggt cgtcagcaga ttgaagccat ccgtcgaggc
     9001 gctgcggaac acggcgatct cgccaggcca tgggctggca tgggcggcga tcaggggccg
     9061 atgtgcaggc tggccctcgc tgatctgcgg caggtccagc atcaccacct cgggcatgcc
     9121 gaagacgacg gggctcgaaa gcgaagccgg gcggggatcg ccgggcggca gatcataggc
     9181 tgcgcggtcc tgacgcactg cctcgatccc gcgtgcctca gagtcggcga cagagacgag
     9241 gcggaactcg acctcgcggc cgtcatgcgc gaggcggatc acgtcggcgg gatcgagggc
     9301 gagccgcgaa ggcggcaggc ggaaggtggc gctttcccgg ccgatccagg cttccatcag
     9361 cgcgcggcgg cagcggcgtt ccgcctcctc gggcgggatg gccatcggga aggactcgga
     9421 cgcgatgcgg gtggtgtcga cggtgatgcg ccgcgcctcg acaagggccg cgtcatagtc
     9481 ctcatccgcc cgcgcgacct gccacttcag ggcctgcggc agttcggtct cctgcgcgcg
     9541 ggtcagttcc agcgcctcgc cttcgcggct ggcgaccaga tcatccaccg tgagggtcag
     9601 gctggatgcc cgcccgcgca tgatgaagcg gattaccccc tccgtctcga tggcatcgaa
     9661 gccgaagtgg cgggccagcg tggaaatcga cgcgcgaggg ctttccagcg ccccgatcac
     9721 atagccctcg accgcgcccc agaggccggt gacgtcgatc aggctttccg caagcccggc
     9781 gcgcaggcag aggtgccgca cgagggccgc cagcgacacc gcaccgagcc gtccggtcag
     9841 ccagtgcccg agccgccagt tggggccatc cgtccagatg ccggtcagtt cgggaaagaa
     9901 cggatagggc cgcgcatccc aggtccaggc ggcgcattcg gggacatgca ccatccggcc
     9961 accgtagacg gatgaggtcg gattgttcgc ggcctgaccc caccagagat agctcgcctc
    10021 gaggtaggca cgctggatcg cgtcatcccg ccagccgcgg gagaagtacg gtgtgaagct
    10081 ctccgacgac ttcgggtcga agaagacgtt cggctggttc gtgccgcggt cgatggcggg
    10141 gcagcccagt tcggtgaacc agaccggctt ggactgcggc acccatgcgg tcggcgtacc
    10201 gctttccacc ccacccggtc ggttgaaatg cgggttcgac caccaggcgc gcagatcctt
    10261 gtatcggaac acccaaggtt tgcccgcagc tccatccgtg atgggcgtcc gcagttgagc
    10321 cgaccggtcg gccaggctgg catagaacca gtcgaagccc tcgccgcctg cgatgttggc
    10381 ctgcaggtag ccgcgatcat ggttcgcggg ccaaccctcc agcgcatcgg catggtcgaa
    10441 gccgtcgcgc cagtcggaga gcggcatgta gttgtcgatg ccgatgaaat cgatgttcgc
    10501 gtccgaccac agcggatcga ggtggaagaa cacgtcccct gttccatcgc ccggttggtg
    10561 accgaaatac tccgaccagt ccgaggcgta gcccaccttg gtgccgggcc cgaggactga
    10621 cttcacgtct gccgccaggg ccttgaaggc ggtcacggcg ggataggtgc tggcgccgga
    10681 gcggatggtg gtcagcccgc gcatctcggt gccgatgagg aaggcatcga ccccgcccgc
    10741 gacggcgcag agatgggcgt agtgcaggat catccggcgc aggccccagt cacccgatgg
    10801 gccggtccag ctgacgctgt cgcccgatac cgcgaactgt gccggggtgg ctgcgccgaa
    10861 gaaggccgag acctgcgtcg cggcagcggc ggtcttgtcc gcggtcccgg caaagcctgc
    10921 cgccggagaa caggtgatcc ggccccgcca ggggaagctg ggctgacccg gagtggcggc
    10981 gttgttcgaa taggggttcg gcagggtatt gccgggcggg acgtccatca gcaggaaggg
    11041 gtagaaggtg acgcgcaacc cgcgcgcctt catctcgcgg atcgcctgca ccaccgcgaa
    11101 atccgcaggc gtgccgccat agaccggccg gtcctcgacg tcgcgactga cgagatgggc
    11161 attcgcccgc gccacgccgt tgaccgtcca gaccttcggg ctggtgacct tggtcgccac
    11221 ctcgacgccg ggcttgatgg tgcagttccc cgagcgcagg tcgttgccga accaggcgac
    11281 gacgaggctg atgctctcga cggccggggc catggcctgc aggcggtcca gcgccacgac
    11341 gatgtcggcc tcatccggca gcgcattcaa gttctcggcc gaggtggtgc caccggttgt
    11401 ctggccgaag accgtggtcg tggcgcccac ggtcttacgg acagcctccg tggcataggt
    11461 gaactcgccc gaagcgggga tcatggtcac ggccttgacc agcccctcgg ccgtgtcggg
    11521 gtcggccaag ggccggaaga cctcgaagga cagttgcggc aggcggttgc cgtaggtcgc
    11581 aagcgccagt tcctcgaaga cgacataagc ggtgccgcga taggccgggg tgttggcggc
    11641 gcccatcttg gccgcaatga acggatcggc cgcttgcgcc tcgttgcccg gataccagcg
    11701 ccaggtgatc ccggtcatgt cgagcggcct gccgtcggcc cagatgcggc cgatgccggt
    11761 gatcggaccc tcgcaaagcg ccaccgcgaa gctggcgtag tagaggtact cggtcgtctg
    11821 gacccgcccg ccgccgccgc ccttgccgcc gccctgtgtg gtggtcttcg tctcctcgcg
    11881 gaaatcagtc gcccagacga tgttggcgcc gatgcgcatg cggccgtaga ggcgtgggat
    11941 gatggcgcct tcggtggccg aggtgatgcg caagctgtcg aggcgttggc cctcgatctt
    12001 ctgcgcgggc gccagcgagg acacgatcca gctgtcgacc accgatccga tggtcgagcc
    12061 gatgaagcca ccgatggcag cgccagagaa gccgaggatc gcgcctccaa aggccccgcc
    12121 gatggcggaa ccgacggcgc cgaggacaag cgtggccatg ggaaaatctc agcgtgaagg
    12181 gaacaggaat gcgaaggcga tgcgccgccg ccatgcggtc gtgagcggtt gctcgatcac
    12241 gccgaggcgg tcgtaggcgt gcaggaatgt gtcggggccg gtgaggatcc cgacatgctt
    12301 ggcgatcgcg cggggcatca tgcgaaacag gatcagcgca ccgggcccag cttcggatgg
    12361 atccagttcc ggcatcatcc gtctcgcgcc gtcggccagc acctcgcgcg gccccgtctc
    12421 accccagtct cggctgtagg gcggaatggg aaacggttcc ggccccacca cctcgcgcca
    12481 gatgccgcgc gcgaggccga gacagtcgca gcccaccccg cgcaaactgg cctggtcgtg
    12541 atagggcgtg ccgagccagg agcgcgcgac agcgatgacg atggcaggat cggcggtctt
    12601 cacagcaccg ccccctcgtg gccgccatcc ttggtggcgt agcgaaggac tgcgtcctgg
    12661 cccgggatgt gcgggaagcc gcggaagttg gcgacattgg cgaacttcgc gccgcaggtg
    12721 gcgaggcgct tgtcgcagcc cgcccggacc acgaaggtat ccgtcgtcac gatcgggcgc
    12781 accggggctt ccagcagggt caggatcgcg acgccatcga cgaggttatg cgacagcacc
    12841 tcgacccgcc gcccgacgtt cgcgccactg gtccattcga ccagcccgaa ggcgaaccag
    12901 cccgccgcga agctgccgag gccggaggcg gtgaaggcgc ggtcgcgcag cacatcgatg
    12961 accgcgccgg tccctttgaa ggccgatgcc tcgaggttca cgccgcagcg cgaatcaccc
    13021 agcgcggcat cgcaactggc ctgaaacgtc cgccccaccg tctggccgag gatatgggcg
    13081 aggctgcgca cctcggccac gaaggccagc cgcccgcgcc ggatctggcc gatggcaccg
    13141 cggcgcagca gcacgcgctg cgccggtgcc gaccaattca ccctccagac ctcgaccgag
    13201 gcattgtccc agcggccgtc gaggatgtcg gtctctgtga tccggtcaga ggacagcacg
    13261 ccttgcgcgt cctgcgcatc gaccgagagg tcggagccgg atcgcacctc tgacgcggtc
    13321 agcccgcttt ccggttcgaa ctcggtgccg tcaaaggtga gggtccggtc atggtcggtg
    13381 aagccgaagg tcatgccatc ggcgcgggtg atgcgccagc accaggcgag ggtcgtggcg
    13441 ccttcgtcga gatgggcttg caccgcgggc ggaagggatt tcacttccgc ccccagccgc
    13501 gcagcagggc cacggaggcc aggagcgaag acacgacacc tccggtcgcg ccggtcaggg
    13561 catagagatt gaaggggcga atatcgagcg tgccggttgc gaggtcgaaa tctgccagcc
    13621 ctgccacagc gaggccggag gcggcaaggc aggccagata gacgaggcca cgtgcgaggg
    13681 tccagttcat ggtcatgctc cgatcagggt cttgaggaag gtgaaaatgc gggtggtcag
    13741 gctcggcgcc gcctgcacgg gcgcggtgct ggtggcggcc gtggaagggg caggtgacat
    13801 aggggttgag ggtggattga gcagcgggcg cagcagtgcc agcgcctcgg tctcgctgag
    13861 ccgccggatc ggccgcgaga agtcgacccg gccgttgcgg tcgaccgacc agaccggaat
    13921 ggtgccggtc gggtagcggc ccttagcgaa gagatcgcgc tcggtctcgc gtcgggaccg
    13981 gatggccgca gggcgcagcc agcccatgaa tgccgcagcc gctgctaccc ggtcgcccgc
    14041 gttcaggtgc cgtgtcagca aggccttcgc gatgccgccg gtgttgtaat ggaaggagac
    14101 cagcgcatcg aattcgtggg gttccagcgg caccttcacg gtgcgcagca cttcggcctc
    14161 gtaggcggcg agatcggcgc ggaacagccg gaacgcctcg cggatcccgg cgtcgagatc
    14221 gattggcatc ccgcgcggca tccttgctgg atcgggcgga ccggcggcgg gggtgtgacc
    14281 gatgccgaag gtccagacgt ccttcacatc gagatagggt ccgggcacga cgccttcgtg
    14341 ccggatcagg gccagtagcc cccgatcaga ggtttgcatg ggattacccg agggttgaga
    14401 ggaaaaagat caggaaggcg acggcgaggc cgatgcgcag ccggtgggca aaggcctgtc
    14461 cggggtccgc gggatcgcag cgcagcgagc gggcaaggcg aaggatctca tgcatcagcg
    14521 tcatccttcc cggcgcggcg gagcctggcg aggatgagct cgatgaaggc ggccccgaag
    14581 acgccgacca ggtaggcggc cgagccgacc gccccgcctg cggcgacggc gccatcgggc
    14641 agaccgagcc attccgccac gatcacgatg gagaaactgc ccatccctgc ggcgatcaac
    14701 ccgccgagca ggacatggcg cagggcttcg cgcagcgcca tccgggtggt cagggcattg
    14761 gtggcaccgc ccagcgcgcc ccagaaagcc agcatcagcg ccgtcgaggc agcgatctcg
    14821 cgccaaaggt gggaccagaa ggattcgtcg ttcatgtacg gagttccacg agggggatcg
    14881 agttgatcga cccgagacgt tcgagatcga gggtgacgtc gaggacgtcg gtgtcgaagc
    14941 ggacgggaac gtcgaattcg aagcctgcgg tgatggcgac gcctgcggcg ggagccgtgg
    15001 tgaaggtgat gagaccggtt gaggtagaaa ccgaccagcc ggaggcctgg ggcgtgccgt
    15061 tcagggcgat ggtgacggtg cccgcgacag gcttggtgat ggtccgcgtc caggactgcg
    15121 cgccggaggt gtagcgcttg gtgagctgaa acagggtgac cgctccattg ccggtgccaa
    15181 tcggctggtt gatcgggccc ggcgtctgcg atggcaggca ggacttgaaa tcggcccagt
    15241 ccttgaagcg gaagccgtgg aggcgcccgt tccgggcctc gaagaaggcc atgactgccg
    15301 ccagatcgtc ggcgcggcgg atgccgtagg cgacgtcata gcggcggcgg ctgttggccc
    15361 agctggcatt gcgctcctcg gcgcccgagg ccagttcgac aatctgcgtg cgccgctccg
    15421 ggccgccgcg cgctccgcgg ctgatgttgt ccggaaacct gacctcgtga aacgccatca
    15481 catccccctc cgacccagcg acacggcacg ggcgatgtcg ctcgcgatct gcgtgcggga
    15541 ttggcggaag ctgtcggcat cccgcgcgtt gatcgtgacg ttgacagtcg gggcgctggc
    15601 ctggccgtag cctgccgctt cccgtcgcga gagcacccgc tccccgcgct gaaggatcgc
    15661 tggcacctcg tcaggtcgca gcccggccca gccgccgttg tgcatgcgcg gggcacccgc
    15721 aaaggccagc gccgggacca tgcgtccggg tccaggggcg ccgaccatgc cgcccccatg
    15781 caggatattg gcaaagatcc cgcccgcccc gcccagcgcg ccggaaaggg cgttcgcaat
    15841 agggccgagg atgaagcgcc gggcggcgag cttcgcgagg tcggcgatca tcgaggtgac
    15901 caggtcgcgg aagtcgagct ttccggtctt cacgaagtcg ccgatggcgt tctcggccga
    15961 agtgaaggcc ccgaccagcg cgctgccgat atccccaccg atgtggcgcg ccttgccggc
    16021 atagtcggcg agcgcggcgg tgacagcctg ccagccggtg agggcggtgt ccgcgccttg
    16081 cgccgcagcc gtccctgcgt cgcgtgcagc gccgccagcg ccatctgcgg cggtggcggt
    16141 gtcgttcagc ccggaagtca gggcatcggc agaagcggcc gcatccgcca gcgcggtttc
    16201 tgcttcggtc cccgtgccgg tcaccgcatc cttcagcgcc tgccagctgg cgagcggccg
    16261 accggcggca tcggcgagca tcccggccgc ctcgcgatag ccgtcggccc gggcgcgggc
    16321 atcgtcagcc atggccccga gcccgagatc gggtggttcc agataggtcc gcgacagcgc
    16381 ggccgagaag gcatccgcgg ctgcggcacc ggctgcggtc gcggcccctt caaagggatt
    16441 gccgatacgc cccagttcca ccggatcgag gatgccgatc cgcacgccac cttcgcccgt
    16501 ggcccactct ggcagcaagg ccagcgccgt gttcagggtc ccgatgaagc tgttgatacg
    16561 ggtgacgaca ccgttcaaca tcgcctcgac gccggagatc agcccgttcg cggcctgaaa
    16621 cgcgaagtct ccgatggccc ccggcaggct gccccagatg gcgacggccg cgtcataggc
    16681 cccctggaag atcgcggctg tccggtcgcc gaagctgacg acgcccgcaa tggtgccctc
    16741 gagagccgag agacccgctg ccttcaggcc ctcccatccg gccgccatgc gggcgagtgc
    16801 ggcgtccagc gacaggccga tgcgggacca gacctcgcgc gccagatcgc cgagcaggcg
    16861 gaaggcttcg cccacaccgc cgacccgggc caccagctgc gagaactgat agaccagctc
    16921 gcccgcgcca acgatcagcg caccgatgcc ggtgcggatc agggcgccgc gcaggaacac
    16981 gagcgccgtg gccaagccgc ccaccgacag ggccgcggcg gcgagacccg ccacccaccg
    17041 cccggccatg acggccgcga aggtcgccgc ataggacgcc aggcgtccaa ggttgccgat
    17101 caacccgtcg atggccgagc gcaggacgcc accatcggag gcgagggcca cgaaggcatt
    17161 ggccagcgcc tcgatcgtcg gggccatggc gacggcgatg cggttccgga gaccatcgaa
    17221 cacgagggat acggtgccca gcgccagttg cgtgcggcgc agggcttcga gcgcgtcacc
    17281 gtccagaacc gcacccaaat cggaggcctg gtcgccaagc cgcgccatgt ctgccccacc
    17341 attgcgcagc agtggcagga gccgcgtggc gtccgaggcc atggcctcga gatagaaggt
    17401 catctcctgc tggctgagac ccgcccgctc cagcgtgtcg acgtagagtt gcagcgcctc
    17461 cggccccgac agccgcgcga actggtcggc ggtgacgccc acgcgcggag ccacattctc
    17521 gaagaaatcc gccatcggcc cgccgccggt ctgcaggaaa tccccgaccc ggtcgttcac
    17581 gtccttcagg atgtcggcga gcttctcctg ctcgatcccc actgtccgcg cgccagccga
    17641 ccaacgctgc agagcctcgg gcgtggcatt ggcgacctgc gcaaactggc ggatctgcgc
    17701 ggcgctctcg gccgtcgaac ggacgatcag cccgagcgag gccgtggcgg cggcagcggc
    17761 ggccccgagg gcgatgcccg cccggcgcgc aaaggcggcc agacgggtgt tcgccagttc
    17821 catctcgcgc gacaggcggc caaagccacg ggcaccggcc tcaccgacac cctccagttc
    17881 ggcacgcacg cggcgtccgc cctccgccac gaggcggacg gagaccttct tctcagccat
    17941 tccggcgtcc ttccatctgc tcgttgagtt tgcgcaccat caccgcctcg atctcgggca
    18001 gcagttcggc ggcgatcagg acatcgacgc ccagcgcctg tgccagcgag agggccgcac
    18061 ccatgtccca tccgatcacg gcccccggcg cgatgcgcag ttggccacca aggcgctggg
    18121 tcaggtccca gacctgccag ccctcgaccg tcagcggccg gttcagtctt gcggggcagt
    18181 cggggcaggg gcctgcgcag gccgcgcagt agccgtcgcc cccgccgaag gaccagtcgg
    18241 cgagggcgcg gagacgtttt tttcctgatc cagcatcagg ccacgggcga cgtactgcgc
    18301 ctggaaggcc tcgaagaccg gccagatttc gagaagggcg tcgatccccg ctgggctgac
    18361 gggcataagg ttgccattct cgtcaccgac accttcccat tccagcacgg cgcggcgcgc
    18421 gacggccttg gccatggcca gcgccaggtc ttcctggctg gaggtttctg acaggccatc
    18481 gatggcggga tcggcgcggg cggagaccat cagcgcggtg gtgagagggg ccaccagcac
    18541 gcgaaggccg ggcagcaggt ccagccattc gggtcggttc gaaaggttca gtcggatcat
    18601 ggtcagtatc ccgtgacggt gttgacgagg acggcggtgc acatgcgagc ggggctggtg
    18661 gccttggcgg cctgccagtc gaagctggcc tggatgccct ggggccccgg gatctcgatc
    18721 cgcgggacgg gcaggtagac ggcgtgggcc gtgaaggtga agctggcatt cgcgccgagg
    18781 ctgtaggcga attccaattc gcagggcgtg ccgtcgatgg cctgggtgac gagggcgcta
    18841 tctgcgaagc gcacctcgat ccgtccggtc agcgccgcca tgccgggatc ggcgccctcg
    18901 atcttgccgt cgttgcggat ggtctcgatc cggtcgaggc cgttggtata ggtgatctcg
    18961 gccgagacca cgttgcccag cgccgtgccg ttgcgcttca ccaccccgtt gaaatggccg
    19021 aagcgctgca ggtccagggc cgtgggcgtc cccgcggccg tgatggccgc aatcgcctcg
    19081 ccttgcgcga tcagccgtgc agtcgcagtc agcaggcccg agcggttcat ctgccacgac
    19141 aactggtcca tcacgcagcc cgcatacatc gcaaaccgcg gcacctcggg cattgccact
    19201 tcgatggcca tggagggcag cgtccagttg cccgactgga aggtgtgggt cttcggcgtg
    19261 gtccccgtcg tggtcggggc gccgaaggcc gccttcagcc agaacccgaa ggcctccaca
    19321 tcgatcggca ccaccacctc gccatcggcg gtgacggcgt ccttgatggg ggccagggga
    19381 tcgcggccgt agcccagcag ctcggaattc agcagcggct gttccgcgcc cagtgtggtt
    19441 cgggcaaagg gcatcagccg atagccgctg gcgggcgggg ttccgtaaac cgtctcgaac
    19501 gcaagcgcca tctgcgcccg cgcgccgtga gcgcgtgcca tgggggtctc ctatgtgggg
    19561 ggtgtcaggc cagagggccg gtcgtggtgt agtgcaggac gatggtgatg accgccgcct
    19621 tcaaggccgc ggcaccctcg atgggcaggt cgaccgatgc cggggcctcg ggttcgaccc
    19681 agtcacagag gccgccaagc gtccggtcgg cttcaagcgc cgcgccgatg gcagctatca
    19741 ggtcgtcgaa ggcgctggcc cggccggtgc cagcctgaac gacgatctcc agctcggccc
    19801 ggtgctggta gtgacagcgc agcggtgaca gcgtcacttc cggctcgccc ggctggccgt
    19861 cgcgcaggat gatcagcccg gccaccggga tccgctcggg cagcacctcg tcacgcaagg
    19921 tgagggcggc aagcggctgc agccgcgcat gcagcgcggt gagaatggct tcgcgggtgg
    19981 tgggcattga cataaacctc gcagcctccc ttgggtcgtt gccgtgttgc aggcaccgtg
    20041 cggtggggtg aacgcttctt taccaactgc cgctacaaac cacccgcggg tcagcgggag
    20101 gttccatgca gcacaatcta cgggagttcc tccgccacgg tggcaacggg cagtacgtgt
    20161 tcggacggca gaacggggtc gtgtacggct atcgcgcggg catttccatc aagtcgcttt
    20221 tccccggcta tgccgacctg cgcgccgatt tcaccgacca actcgaccgc gtgatcgccg
    20281 acaacacccg gatgctgctg aatgcgctga cgcccccgga cactgtgccg tgggtgaccg
    20341 aagcagacct gcgcgacgtt tccgatgcga aggaggaggc gctgcgccgg tgggatgcgc
    20401 gcttgacggc catcttcgag gaatacgaga cccatccgca acgccttcgc cccctgcgaa
    20461 ccgccatgga agaacgcctg ctgcgggcct tcgcgggttt gatcaaccag cttcggcagc
    20521 aggacctcgg catcgagcgt tacatttggc gatcccagga cgacgcgaaa gtgcgtgaca
    20581 gccatgccga atacgacgac caagtgtttc gctgggacga gccacccgca ggcagccatc
    20641 cggggcaggc gcacaactgt cgttgctatg ccgagccggt tgcgccggga tcacggaatg
    20701 atgtgatcct tgcagagttt gcaccgacgg cagacagttt tccgaacagc ggcgggatcg
    20761 tacgcaggct ggcaaacggc ctgatagctc ggtcacctgc tgggatagcg gcctatgctg
    20821 cgctggaagc gaacaacctg cttcaaggct tcgtgcagtc cgcccgcgag cagcgagtcc
    20881 aagatgccgc cgccatcctg ggtgctgacc ttggcaccgt ggagggttcg cttgccgcgc
    20941 aatcctacgc tcaggcgctg gtactggctg aaaatggctt cttgtcaggg tccccggaac
    21001 gtggcgaacg ggcgagagtg atagctgaag ccctcggctt gtacgagatg taccggcccg
    21061 gtctgttcac attacccaac gagaacgccc ttgacgcggt caatctcgcg cgccgcctcg
    21121 ccgcagacgc tctcgccgca ctggacgccg ggcgccttgt catcgacgaa ggctcacttg
    21181 cgcagggttg ggtcgaggtc tttccggaac tgtctgagga tgaccgacgc ctcgggcagc
    21241 ttcccggttt cacgcccgaa cgcatcgagc aatggctgga aacctacccg gcagaggtgc
    21301 ttgggcttcc gaaccacacg ggttcgcccc ctgtcgaaga ttctaccggc aacatcatct
    21361 ccacgccgat cccggatgaa gcggggccga acatcgtgac tatggagaac ccgcattcga
    21421 ttgatagcgt ctctatcccc gaagaccgcg cgcggcatat cctggatggc gaggggcgta
    21481 gcggagggca tcgatacgga acgggcacgc cgggcaagac ggaatttccc gccagttggt
    21541 ccgatgatga cattctggat gctatccgcc aggtagcagg ttccggaacg gttatcggtc
    21601 cggcgcaccg agagggtgat cttttgatca gcggcgaggt aaatggcgtt acgatacgag
    21661 ttgtcgtacg gccaaacggg gaagtgcgaa ccgggtatcc agtttcaggc gatggcgtca
    21721 tagagaatcc gaggcaagaa tgaccgacaa agaagcaatc aacattcttg agaagcagat
    21781 catggcactc gttgctgctg gcgttgatat gtccatggat caggagttct tccgtgtcgg
    21841 ggagtatgat ctcgcgctgg aaggtgtcta cgttgcgcac aaaaggcacc ccggtgtgct
    21901 cgatgcaaga gaagtgcggg ccctcgtcga cgatttcggc atggacacgg ccgaattcga
    21961 ccagtgaact gcttcgagag tgggagtggc catgcgcgcc gtcagtgctg cattatatcc
    22021 taacctccac ccaccccgcc acgatccggc ccggcacgcc gtcgatggcc cgctccgcat
    22081 cccgcgcgag gtccagccgc ttgggcagct tgacctgcgg caccaagagg aagatcggca
    22141 cggtggtcag cccgcggccg gacttcgccc gtgacgccac agcgcgcccc ttgctgttaa
    22201 tccgcccctc ggccaccagc aggctcggac ccaggcggcg atagatgaac cgcagccgca
    22261 gtcccgtgcg gcgttcccat tcgccggggg tgatccggcc accgcgggtg gatttgcctg
    22321 cggccggggt ggggatggcc agccagaacc cgttgcgcga ccggatcagc ggcccagcat
    22381 catgcgcgcc gacgatcacc ggggcgttcg accagaccag cgccgcggcg ttcaggctct
    22441 cgccgccctt gggataggtg gcgagccgga tcgagttgcc gagccgggtg ccgaggcccg
    22501 cgccggtgat ctggccgcgc caggcggatt tcaggcccgc gcccgcctcg cgcatggcgg
    22561 tggtgacggc cttttcgccc gcggcgattt ccgcctgcat caggttggcg aggtcggggc
    22621 tgatttccag cttcagcctc atgctggcct cagatcgagg gtccagatca gccgttcgcg
    22681 gtcgcgcagg ggttccccct ggatgacatg gctgtcggca ccgatgacga tcacgtcgcc
    22741 cgggcgcggg gcgggcaggt cgaccacgcg cacgtccacc accatggtgt cgctgacgaa
    22801 ccggcccgcg ccgaagtcgg tcacgcgatc cggggcgcgg cgaatgatgc ggatctggcg
    22861 ttcctctgag gtggtggccg agatccagag ggccggggcc gccatggagg catggctgaa
    22921 gatgcggtcc atggcggcgg caaagacgga catgacgatt gcggcccggc gtcagttcga
    22981 ggtgtgcagg cggatcgcaa gccgcggccg cttgttcacc ggcaggatcg aggcctcggt
    23041 catcacgtcg atccagcggc ccttctcgtc gagatgctgg cgggcgtaga ggggcaggcc
    23101 gatggtgttg gcggtttcca gcaggttcgc cgggccgcca taggtggtga aggtgtccat
    23161 ggtgcccaag gggaaggcga tgccctcgtt cgccgggacc agccgttcgg tggccttggt
    23221 cgagagggtg acagtgccgg agtgctcttc gaagaggatc ccggcgaagg ggaagttgcg
    23281 ccgcacatcc tcgcgcaggg gctgcgcgcc ggtcgaggcg tagaacttgt aggcctcttc
    23341 ggtcttcgga tgcgcgatca gcttgtcgaa gaactcccgg ctgaccagcg catggacgct
    23401 ggtcatcgcc tcgcccagca gattgtcctc gatggcccgc agcacctcgc ggaccttgcc
    23461 ctgcacgttc gtgcctgcgg tgcccagcac gaagtccacc gagatctgcg ccaggccgaa
    23521 ctcggtgaag tagttgtaga gggtagtgcc cgcgccatcc ttcacgatgc cgcggagcgc
    23581 gttcatctcc atgtattcgc gggtctgggc atgcttgcgc cgcatcagca gcagcttgcg
    23641 gttcatcacc tcgacgaggg gatcggccgc gtcgaaggcg cccagcgcgg gctgtccctg
    23701 gatgtcggca ggcaggacca cgtcgtcatg cgggatccac ggcagcgcga aggaccgcat
    23761 ggaccggccc tcgcgcgtgc cgaccgtggc ggggccgccg aggggaacgg agggcagaag
    23821 gctcaggacg ccctcgtact gttcgatgat gaccgagcgc tggctgacgc cttcgaagcg
    23881 gaagaggccg atctgggcga ggcgggtgta gaggttgggc aggatgttga tggcctgcgt
    23941 catctcggcc agcgaatagc cgccagcgtc gaagggattg cggacgaggg tcatgggatg
    24001 ctccggggga tgaggggatg ggcgcggccg ggtaggcagc gtcagacgcc gtcgcgggcg
    24061 acgatgccga cggcggccag ctgggtgagc ttcgcggcga tcttggtgcc gtcatcgacc
    24121 gttgcgccgt aggcgagggc tgcgcgcgac acgatcgagg gaccgcggac cagcacaatg
    24181 cccgtggcat cggccagcgt ggcgtcgacg gcgtaaagca ggacagccgt ggcgacctgc
    24241 gacccgtcgg ccccggtcgc gggcgacagg gtatacttgc cgctggccgt gattttcccg
    24301 agcaccgagc cgacggggta gggcaggccc gcgaggagcg tcacaacctc gcgggtgtag
    24361 ttcgggttga cctcgtattt gaggacgtcg cccatgctgg gcggttccgt caggacgggc
    24421 atggttcagt ctccaggatg ttggtggggg tgcgccgcgc gatgacgcag cgcggggtgg
    24481 tccgcgccgg tatcagcgcg aggcggcggc ggatttcttg gcggccgcga cgatggggct
    24541 ttccttggcc ccgggcgcgg gggccgtggc gatgatgccc gcggcatcgc tgcgggcagc
    24601 gagatcggcc aggaccttgg cgcgcagggc ctcgggcttc acgcccttgg cgacggcgtc
    24661 ggcggcatca atctggatgc cgaggcgtgc ggcctgtgcg cagacctgcg cgacctccgc
    24721 cgcctcggcg cggatcgctt cgggtgacat cgcggccgcc gtggtttgca ccggcgcgac
    24781 tgccgcgggc ggggttggtt cctgcggcgt gctggcagca ggcgcgaccg caggctgcgc
    24841 atggtcttcg ggggcggtgg tcatcatcga gccctttcct ctgggggtga ttgtgccgcg
    24901 atgtgcggcg gtgaacgcgc ggaaggcggt gacgggatcg gccacctcgt cggcaagacc
    24961 ggcaaaaacc gccgcctcgc cgcggaagac ggcggcttcg gtgcccagcg cgcgttgggt
    25021 gtcgaggcgc tggccgcggc cctcggcgac ggtctcggca aagagttggc ggaggtcttc
    25081 caactcgccc gcgatcctgg ctcggacggc ctcgggcagg ggctggtaag ggttcgcatc
    25141 gaccttgcga gcgccagcgt ggatcagcgt gacggcgatg cccttctggt cgagcgcgcc
    25201 gctcatgtcg ctgtgcatgg ccacgacgcc gatgctgccg acggcgccgg tgcggggcag
    25261 gatgacccgg tcggcctgcg aagccagcgc ataggcggcc gagagggcgt gatcggcgac
    25321 gaaagcctgc acaggcttga cctggcgcgc ggcgcggatg cggtcggcga ggtcgaaggc
    25381 ccccgcgacc tcgccgccga agctgtcaat gtccagggca atgccacgaa tggaggggtc
    25441 ggcgacggcc gcctgcagct gggccgcgat cccctcgtag gaggtcagcc ccgaggattg
    25501 accgatccag gcgccgcgat gcaccagcgt gcccgcgatc tcgataacgg caatcccgtc
    25561 gacgaccgcg aagggctggc ttccgttccg cacttggcgg ctggtcaggt catcgccgaa
    25621 gagagaggcg cgggcgggca gggcgactgc attcccgtct tcggccgcga tttccagccc
    25681 ctcgacactg atctcccgcc cggtgatccg cggaccaagc ccggtcagga aagccagcgc
    25741 cttggcggga tcgaccatca gcggcgtgtt gaagacgcgc tgggcgatct gagtgtggtg
    25801 catcatgcgt cctccgcggg ccggggatca cggtcctcac cctcgtcatt ctcgcgctgg
    25861 tcctctttgt cagggcccgt ttcgccgccc tgatcctcgc tgctgccacc ggctgcctgc
    25921 gccggtgacc ccggccgccg gaagtccagg cccaactccg cctcgcgttt gcgttccgca
    25981 gcgatttcgc ggtccacctg ctctgcgtcg tatccccgtt cggcgatggc ctgcgtgcgg
    26041 gatttgagac ctgcctcgat ctgcagaatc tcggccgcgg catccttggc cgggtcgatc
    26101 cagtcccatt tcgtcgggag ccagtcgcag gcgagataag cacgccggtc ggtggcatag
    26161 cccggcagat cgatggcgcc cgccagcacg gccatatcca tccagcgcgt ccagaccgcc
    26221 cggcagagct gatagaccat caccgaatgc tggaaggccg agatgcggcg gcggaaatcg
    26281 acgagcgcga tccgcgtatt cgagaagttg cccttcgccg tgtcgccggt cagatagcca
    26341 tagggcacgc ccagcgccgc gccgatctgc aggagcgtgc ggtactggaa gggttcgtag
    26401 gtggacccgg aatccggcgt cgatggcgtg gtgacatctt cgcccggatc cagccgcacc
    26461 acttggcccg gttccacctc cagatcgtcc tcgaccgggt cgagggcggt ttccggggcg
    26521 ggcgaggtga tgaacatcgc gaacatcgcc gcggtcttct tccgctccaa ttccgcatcg
    26581 tcgtagagat cgagggtgaa cagcttcacc actgccgcgg cgaagcgcga caccccgcgc
    26641 agctggcccg cctcgaccgg gtccagaatg tggatcacct cggacgcggg cacgcgcacc
    26701 gtttccccgg ccagccccgg atcggtcatg tcgcccgggt ggcggcgcag gaagtggtac
    26761 gccacacgcc gaccgatgcc gtcgaactcg atcccctgcc ggatcgaccc ggcaccgggc
    26821 agaacgcgga tcatgtcctg gggcagcatt tccgagggca gcatctgcaa ctgcatcggc
    26881 actgtcagac catcttcggg acgccgggtg cggatgcgca agaacacctc gcctgccagg
    26941 aatacctccc gcgccgcccg gcgctgcaag ccgaagaagt cggtcagccc ctcggcgtcg
    27001 gcctcgtccg tccaggcgag ccagagcttc tgcaactcct ccttcttcgc tgccacagtt
    27061 atcttcgacg agggcttgat gccgtcgccg acaacatggt tggcgaaggc gtcgacggcg
    27121 ttcgcggcat agccgttgtt cttgaccagc cagcgggcgc gggccgtgat ggtctcgccg
    27181 gaggcggcga tcagcgtgtt cacatgcgcc cgggtggccc ggaacccgcg catgcgacgg
    27241 tgggactgcg ccgcgtcgaa cccgccgatg atggacccga gccgcgcacg gaaggcgtcg
    27301 agcaccatgg tcagagaccc ttcgtcgcga ccgtgcccca gcggcggcga cgcggcgtgg
    27361 cagaggcggt ggcaatccgt ccttccagat cccggatcgc cgcagccagt tcggcgtccg
    27421 agccataggt cacggtcttg ccgtcgtaac tgacgctgcg cagcccggcg aagcgggctt
    27481 cttgcagtgc ggtcagcagg gcctgcatgc gttccaagtc catcagtccc tcatgaagtt
    27541 cggggtgtag gcccgccgtt tccggcgcgg cgtggtcagg gttccggcct tgggctgggc
    27601 cggatcgggt ggtgaacttt ccgttgcgac ggccgtgggc atgcgcgttt ccacgcccgc
    27661 ctgagtttcc agccgccgcc aggtggcttc gtcccaccgg tctgcgccaa ggatccatgc
    27721 cgcggcgcgg gcgtagaccc ggcagtccag cgcctcgttc cgttcacgca tcttctgcca
    27781 ttcctgatgg gcatagccgc gcttgttgcg gatcgtgacc agctgctcgg ccaccagctg
    27841 tttcagccat tcggtgtcgg cccagccagg gatgtggacg gtgcccggcg catcgaggac
    27901 gcccagcgcc cggtcctcat ctgacggccg ttcaatgcgc aggaacctgt aggtctccgc
    27961 cttgaacgtc gccgttgcca ccgaccagag ccgcgcaccg cggcgcaagc gcttcccgcc
    28021 gatggtcgca tcgacatatg tcggccccga aaccggcgcg gcccggttga agccctcgag
    28081 ccccttcagc ggcgcgacct gctcgaaccc gaccttgcgc gaccaggcat agaccgccgc
    28141 ggcctcatat ccggtgtcga tgccgagccg cgccacggtc atgaaggcgc cgttggcatg
    28201 ttgccacgac cggccgagca aggcggtcag cttgtcccat gcggccggat cgtcaggccc
    28261 gcccggaatg acgatgtgat caacaagcca ggactcgagc ccccggcccc aggcccagat
    28321 atcgacctcg atgcggtccc tctggacgtc cgccccagcg gtcaggaaca gccccggcac
    28381 aggcacggta cccggcttcc acgcctcgcg ccgatccgcc agccgttgcc actccggcgc
    28441 gtcgccgctc tcgacccatg tctcgcccag aagcgtgttg cgcgctgcgc gcaatgtctc
    28501 gtccgaccct tgggccgcca gccattcccg cgcgacgtcg gaccagcttt tccacccgag
    28561 cggcgagtag agtgccgaga ggtggaaccc gatggccttc ggatccttgg aaaccgctgt
    28621 cgcccgccat tctccgcggg cgagcatctc ggtcttgtgg tgttcggcga tggggcgttc
    28681 gcaaccctcg cagtgatagg ccgccgtttc cggccggccc ctcgcccagc gcaggcggtc
    28741 gaattgcagc cattgcatcg tcccgcaatg cgggcagggg acgaagtagc gccgctggtc
    28801 ggacgcctcg aactcgcgct cgatgcgcga cagcccccgg atcgtggggg tcgacaccat
    28861 gaacaccttg cgccgatgcg agaaggtggt ggtgcgggct tcggccagcg tgaccggatc
    28921 gccttcctcg tcggctgagg ccggataggc gtcgacctcg tcgaggaaga catagcgcgc
    28981 gggcatcgac cgcaggccgg tcgccgaatt cgcgccggtc agcacgagga tgccgccggg
    29041 gaattccttc gacagcatcg aattcccggc atcgcgggac cgcgccgggc tgaccttctc
    29101 gcgcagcgcc gggctgtcgg cgatcagcgg gtcgattcgg ccgcgtgacg accgcttcgc
    29161 catctcgacc gtgggcagaa cggcgagcat cgggcccggg gcatggtgga tcacgaagcc
    29221 gatccagttg ttgccggcct cggtcgcgcc gacctgcgcc gccttcatga acgcgatgcg
    29281 ctgcgccggg tggccgggcg acagcgcatc catgatctcg cgcaggtaag gggtgcgcgc
    29341 cgtccggtac cggcccggct cggccgaggc gcgcgagctg agccagcggt gttgatccgc
    29401 ccattccgac accgtcaggt tggggtcggg gcgcatcccc tgccgccaga cccggagcag
    29461 atcctcggcg ccgtcgaagc cgaggtcgag gccggccgtc aggtcgttgt cgatccgatc
    29521 atcgtcaccc gagggaaacc cggaggtcgg cgagggcgtc gagctgttcg cggacatggg
    29581 cttccagcac cctctgcatg atcgcggtct cgatcgtcac cgatgccccg gattgccgtt
    29641 ccacctccgc catgatctgc gccgccatca gcgcggccac ccgtccgggc caggtgaccc
    29701 agacgtcccg ttcctgccgc gccagccgaa acaccagtgt ttccgcccgc gcacggtcga
    29761 ccagcgcgcc ctttttcttc tggaccgcga tctgcttgtc ctgtgcggca tagaccgtca
    29821 gcagcgtccg ggccttgatg taggacgagg tctcgcccgc accgctggcg agggtttcgc
    29881 cacccaggct gcgccgctgc tggtccgggt ccgtcatctc cgcccgccgc acatccgagg
    29941 ccgcggcgtt gatcgacccg tcgtcatgca ccaccagtcg cccgttcttg cgtgccttct
    30001 gcaccccgcc gcgcgacagg ccagaatggg ccgcgtactc gcgttcgctc atgcctttca
    30061 tggcgctgtg aatcccatca agatattgaa aataaacagg aaaagacaat caatccggtt
    30121 gattgccttg ccctccagag cgattctgcg atcaggaact cacccctgga tcggaggcca
    30181 gaccatgacc gcaaccgcca aacccgcccc cgccgcgccc gaggcgctca tgctcgacat
    30241 cgccaagcgc cacttcttcg tcgagacgct ggacacccgg aacagcgatg ggctcgactt
    30301 ccacgacgtc gccgtctggt cgatccgcgc cgccctgatt gaggcctatg ccgcgggcct
    30361 cgctgcggcc aagcgctgag ggagccgttg acatgaccat ggccatcacc accatccgca
    30421 tcgactattc cgcccttccc gacggcttcg atctgacccg ccccgacgcc atcgccgaag
    30481 tcatcgagca ggcgctgcgc gagagcggga tcccggccga ggcgtccgac gtcctttcgc
    30541 acctgaagat cgaactgccc accgcccagc tgggcgccgc cagccgcacg ctggccgaga
    30601 tgcagctgat ctgacgggag cgatcagaaa gcactgatat tgctccgatt tgcctacgat
    30661 catccgcccg acagagcgat ggtgtcggca ccaagacgat gcaactcacc gaaggacgcc
    30721 cttccatgac gacccgccgc gccaccgaca actccaaggc cctcgacgcc ttcatcgctg
    30781 caaaggccga gatcgacacc atgctggagc gcctgaaggc cctcagcgac gaccacttcg
    30841 aaacccaacc cgacgagatc cattgggggc atgtcgggac gctgacgcac tacgcgggcc
    30901 tgctgcgcca gattaccgac agtgccttca aggaaggcga acacgccgct tgacgcgccc
    30961 aacccgcgcg atggccgccc cgtccggatg gcggggcttg cctcagtaga aggcgcgcac
    31021 tgcgcgcgcc caagcgcccg gaggccccga tgactacccc gtccgacacc caatccctga
    31081 tcctgtcccg cgctgccacc cggcccggca acctcgccct gccgctgccc gaggggctgg
    31141 tcggcgccgc cgccaagatg gttgtcggca agatgatcgc tcgcggctgg ctcgaggagg
    31201 tcgaggcaga cctgcggcgc ggcgagccga tgtggcgcga aaccggcgac ggccacggca
    31261 ccacgctgat cgcgaccgag gccgggctcg aggccatcgg gatcgatccg gtggtggcca
    31321 acgccgtcgc cagcgtgcgg agggcgaagc ccaaggcgga acccgcgccc gacgccacag
    31381 ccaccacgaa acccatcgcc atccgcgctg gcaccaagca ggcgcagatc attgccatgc
    31441 tgcagcggcc cgagggggcg acggtcgccg aaatggtcga ggccaccgga tggttggcgc
    31501 acacggtcag gggctgcatc tcgggggcgc tgaagaagaa gctgggtttg cccatcgccg
    31561 cggagaaggt cgagggtagg gggacggtgt acaccctctt tcccagttgc caatatcgca
    31621 gttgatcaaa tttgggcttc gacgtgcaag acgtatgtct gggtcggcca aagcacatga
    31681 tgtctgccgg ccttagcatc cgagacggta cagtgctttc gatggaggcg gcgaattcca
    31741 tcgctgtcga taagggtaat agtgtgctcg ctcatcgtgc tgatgcaggt ccagtggtca
    31801 tgctttccgc ctaagcccaa gatcaccgac cccggtccat gatcggacag atgcgaagat
    31861 atgagttccc agaattgctg gagaccttca ggcgtttggc gaaatgcgag ttggcggctg
    31921 aggcggtgac cccggttgcc ctgcagaaat tcactggctg agtcaatcag tcgaccaagg
    31981 ggttgcactg tcattccgtt gcaaagagca tctgccagac gatcctcttc tcccaacttg
    32041 gcaatcagtt gccggaatag cttcctttca tcttcgccat tcaacctttt cggactcaag
    32101 tttctcacag agttgacgac tgcgtagacc ccgcagaggc cgtcgagatt accctgtata
    32161 cgggcccttg gcagagagtt acgtggcatg ccctacatcc gcttgaaatt gtccaagcgc
    32221 accgtatcgc gtgcagcaac tttcaggcaa tcaaagtctc cgctgctcat gatacgagac
    32281 cgccttctct tcccgtcgcc atctcccaac gtcgtacagc gacgtcgcag tagaccgggt
    32341 ccagttccac agcgcagcag cgccgcccgg tgcgttcggc ggcgatcagc tgggtgccgg
    32401 aaccgcagaa tggctcgaac accaggtcgc ctggatcagt gaaggcttcc agcactgcct
    32461 cgaccagcgc caccgggaag acggcggggt gcgacccggc ggcgccaaga ccgcccttgt
    32521 ggcgcatgat gcggaagacg ctgtccggga tgcggtggct ctggatcgcg ttgccgaaac
    32581 cggtcttgcg atgaaccatg ccgtcggccc cgcggagccc accgccgccg agggtttcgc
    32641 ccgcgtgctt gctctccact gtcttgttcg gcttccgggg ctggcggttg aagtggaaga
    32701 tgaactcgtg cgacggtgcc agccgcccgt tccagtcgcc gggcaggccg ggcccctggt
    32761 cccagatata ccagccgaag cgccgccagc cctgcgcgcg catccagtcg agccagcctt
    32821 cccaatacgg gatccattcg ccatcgcgat ggacaaggcc gaggttcacc agcagctggg
    32881 cgtcggccgt gacgggagcc gcggcgaaga cgccttgcat cagcgcatcc caatcgccga
    32941 ccttctcctt cgccgcgcca tagtcgcgct gctgggcata gggcggggag gtgaagagga
    33001 gcgacgcctg cgccccgtcc atcagccgcg ccaccacggc ggggtcggtt gcatcgccgc
    33061 agatcagccg atgatcgccc agcgcccaga tgtcgcccgg ctgggtgacc ggttcggccg
    33121 gggcctcggg gatggtatcc gcggtgtcat cgtcgatggg cgcacgatcg tcggcgtcat
    33181 gcagcagcgc gtccagctcg tcctcgggga tgccgatcag ccccaggttg aaatcctcgg
    33241 ccataaggcc ccgcaattcc tcgaggagga gcgcctcgtc ccacccgccc agttcggtca
    33301 gcttgttgtc ggagatccgg taggctcggc gctgcgcctc ggtcagatgg cccagcacga
    33361 tgactggcgc ctccgccagc ccgagctgtg cagcggccag gacgcggcca tggcccgcga
    33421 tcaactcgcc atccgcggca accaggcaag gaacggtcca gccgaattcg gccatgctgg
    33481 cggcgatctt cgccacttga tcggcatcgt gggtctttgc attccgggca taggggcgaa
    33541 ggcggcccag cggccaatgc tcgatccggc cgggcaggag gggcgcgttc atgccgcgag
    33601 ccgcttggcc ttgagggcgg caaaggtctc gccggtttcc gccagcacag cctcctcgcc
    33661 cgtgaaggac tgccagcgct cgatggcgac gtcgacatag gccgggttca actcgatccc
    33721 gaagcagaca cgccccgtcg tctcggccgc gatcacggtg gtgccggatc ccatgaaagg
    33781 ctcgtagact gcctggccgg ggctggaact gttcaggatc gggcggcgca tgcattcgac
    33841 cggtttctgc gtgccgtgga ccgtgtctgc atcctgatct cggttggcga tctgccagag
    33901 cgtggtctgc ttgcggtccc cggcccaatg gcccttgcct ttggcgcgca ccgcatacca
    33961 gcagggttcg tgctgccaat gatagtcgcc gcggctgagc accagcctgt ccttcgccca
    34021 gatgatctgc gaccggatcg cgaaacctgc tgcggtcaag ctgtccgcca cggtcccggc
    34081 atgcagcgcg ccgtgccaga cataggcgac gtcgccggga aacagcgccc atgcctcgcg
    34141 ccagtcggcg cggtcgtcgt tcagcacctt tccggtgcgt ttcgtcttgg ccgcgcccgc
    34201 ctgattgcgc cagcttggat catactccac gccatagggc gggtcggtga ccatcagcag
    34261 ggggcgtaca tccccgagca gccgtccgac cacatccgcc gcagtgctgt cgccgcagat
    34321 cagacggtgc gcgccgagtt gccacaggtc gcccggcacc gacaccggcg tgaccggaag
    34381 ttcgggcaca tcgtcctcgc cctcgaccgg accatcgtcg cccagcgcgt cgggatcccg
    34441 caaaagcgcg tcgaggtcat cgtcgctgat gcccaagagc gtcaggtcga aatcctcagc
    34501 cagcagcccc gcgatctcgt cgcgcagcag ggcttcgtcc cattcgccca gttccgtcag
    34561 cttgttgtcg gcgatccggt aggcccggcg ctcggcctcg tcgagatggc tgagccggat
    34621 gaccggcacc tcggtcagcc cgagcatggt ggccgccagc acccgtccat ggcccgcgat
    34681 cagttcgccg tcgtcggcca ccatgcaggg cacggtccag ccgaacttgg ccatgctggc
    34741 agcgatcttc gccacctggt cgtcgccgtg catcttggca ttgcgggcat acgggcgcag
    34801 ccgggcaatc ggccaggact ctacctggct cggcgcgaag acgaggtcca tgggataggg
    34861 ctcgggatgt gggggagggg aaatgaaaag cgcccgcgag ggggttcctc cgggcgcaat
    34921 ttcttcgatg atcaaggggt aggtcaatgg gggcaggtct gtcaacccga aaagtgaagc
    34981 ggattcaaca gcttctaacg aattggcttt tcggggtggc ttctggccac ctggcttccc
    35041 cgaaggtggc ttccctagct tcccgccggg aatccacccc tgccagatcg cgattccgca
    35101 agccgctgat ctgactcacg aattccggca tcaggtcgca aggtggcttc cgcctggctt
    35161 ccccggtgaa aatgcctcac gctagcgaac cgccgcgctg cgcccccccg catacgttcg
    35221 gggccgggga ggaaccagag gagggggatg tttgctcggt acagactgaa tacatgtggg
    35281 gaagtgatgt gttgtctcag agtgtctatc taccgtgctt tccgtattcg atctctgctg
    35341 gatgatctat gcttggttaa ggacgggaac ttctgcgttc ttccacgatc ctttcccgct
    35401 atctgtcggg atgtgagggg caacctccgc cactgttcga gtgtgcaaca ctggcggtgc
    35461 ttgattcata tcccagatat ggaaaatgta agcgtcggca gcctgaactg ccttgttcca
    35521 ttcattgcgt gtcacaatga agcgcatggg agagatcgta gtggacttga cttcaatgag
    35581 cctgttcgca atgccgccct tgctgttatc gtaggaaagc acgtcgtaac ctgcaaagtt
    35641 gtcatcaaaa cctggccatt ccggttcccg gtcaataccg atgtccttga ggcgcttgcg
    35701 ctcatgttcc agcgaaagga tttctgcagc gcgtccctgc tccatttttt cgtgatctgt
    35761 gagcaggcgt gcatagcctg aaaccgaatc ccaccaggta acaacatgga gtggcgtcgg
    35821 gctctccatc agaccggcag ctgcgaaaac atcttgatcg ttgcggtcaa gccttttgac
    35881 gaagcgctta cggccttggc gcatgagctt tgcccaaatc ggttggtgct ttatcaagac
    35941 acccttgatg caggtctggt agaaaagatg gccgtcgagc gggcagtctt tctcgacgag
    36001 cccggacagg tagacagatg cttccatatc caggctgtgt gcgtctgctt caacgctttc
    36061 gattagcgca agcagatcgg tgagcggaag ttctggatga cttgcccgat acttgcgaaa
    36121 caggcgaagt ccttcgaagc acggcagcga gaagacacgt tcggtagaga tcgccgcggt
    36181 cattcgacct ccggcggaac gtccggtgct gtaccctcca tctccgcgat gaggtcgatt
    36241 atatccttga gctcgacatc atagtcgagc ggatcggcgg cctcttcttc gtcaaaggcg
    36301 atctcgtgga gatcaggatc gtcaaggagc tgctgcatgt tgcggatttt ctcaacaagg
    36361 cggcgactga ccgacatgtc gatgctgccg atgacgggcg gtgccttgga gcggtagatg
    36421 tgaatgtggg tttcttcgtc gggtgccaga ccgaggcggt gaatgcggtc gatggattga
    36481 agataatggg tcgaaacgta gctgcggtcg gcgtagatgg cattgtggca gacggtgtgg
    36541 aggcttatgc cctcacccgc tgcagcagga tttgccacga ggacgaagca tcctgggtct
    36601 tcgtggaagc gccgaatccg tccctctcta gtttcaggat cactaggcag gcctgacgga
    36661 actccgccat ggatgtagac ggggttcagg tcggcaagcg ccgagacgaa actgtggatc
    36721 gtgtcggtga agatcgtcca gatcacgcac ttcttgccgt ccctcgccag tgcataggca
    36781 tgatccatga ctgcccgcat tttcgcggag tggccttcat cgagcacctg atcgacaatg
    36841 gccgagtcca ccttgacgtc atcattggcc atcgcgctga gcgcgagggt tggattaacg
    36901 gagagctgaa gcaggcgcat gaccgaccgc cgtgctttca ggaactgcgc gtcacccatg
    36961 ccgcgcgata tctgctttga atagttgcgc aggaattcgt tgcggacgat ggagtaaagg
    37021 gcgagttgcc ccgaatccat gctgatatca atgaagtgcc gctcggcggg tggaaggcct
    37081 agctcggtct tggtcgtgcg gacataaaga ttaccgagaa cctcacgcgg agattttccg
    37141 tgcgagattt cgaggccgta gccgtgtcca ggccagagaa aatcgagctg cgactccata
    37201 tcggatgccg cctgcggcat tggcgttccc gtaaggatat cgcgccgtat ggggtcatct
    37261 gccgttcgga gaaagaacgc gccgcgctga gactgccagc ccgccttcat gcggtgggct
    37321 tcatcaagta caagatgggt cggcgtggtg gcgaaatgtg aagccagcaa accctggtga
    37381 cggatcacca tgtcatagga gatgatgaac cgcgtcgccc ccgaccgaag cgcttttcgg
    37441 gtttcttcct cagaaccgac caagagcgtg aaaggttcag agccgccgtc tggggcatct
    37501 tcaatcatgc actcgtcagc aatgtccatc caggcctgaa aagccgcctt cggcgcgacg
    37561 acaatgaagt gatgtccagg tcgccgcgtc agcatatgca gcgcgaatgt caccgtagtt
    37621 tttccagcgc caggaacaga aaagtttgca ccgttgctga gtgcgagaag gtgagaaagg
    37681 tctcgaagct ggaagtcgcg gagttcccgc ttggtgaagc ccatgtcttt aagccgcgct
    37741 tcgatctcat ccgtgctgag aacttcagtt atctgactgc gtagctcgcg tgtcttgcgt
    37801 atctgcacag cgaacgcgcg caacttgcct tcggcctcac cctcgggtct gaagcggaaa
    37861 ttcaggctta tctggttggc cttgctgcca agctctcgca ccacgccaag cgtgtctggc
    37921 caagacagat tgatcgcgcc gccagcaacg gtgtgatcga gcttcttcgt acgaatcgcc
    37981 agcttcaggc gcgaccagat gggggtttcc agcgcgtcgt caggcactgt gaaagtgcct
    38041 gtgtgatctg gattatatcg aacggttacg gctgttgggg tatcgctcac gcaggcttac
    38101 tcctccccgt catcatcggc agcaacaccg tcctggcgcg cttggatcgc ggcctcgatc
    38161 ttgtcgagac ctttgcggat cgatccaatc tgcttgagga tggctggcaa agtcggcgtt
    38221 cctgcggaac tgatgtcgat gcccgtgatc ttggagttga cctgcgccag cgccttgagc
    38281 gcggcttctt cgttcttctg acctttgtcg agctcaatgg ctgtctcgca ggcctcgatc
    38341 aaagtggtga tcgcttcgtc cctggtatct tcgtcacgca gcacctggat gatgggcgtg
    38401 tagtctttgc tgtcgccgtc attgtcgata tcgatggcga aatcatcgtc atcgacttga
    38461 tcgtcatcat cggcggcggg cagctcaagc tgatcttcca taatttccag cacttggggt
    38521 gccagcttgc cgaacgccgc attaaagcgg tagacacgcc cgctaatcct gtcgcggttt
    38581 tcatagagac accacgcaat cgcgcggctt gcgttctgaa ggttcgcgtc cttcttggcg
    38641 atagctttgg ggagatcccc aaatatctgc tgcccgtcct gaagcaggtc gtactcgcca
    38701 ggcttcttga cccactcgct gaggtacaag tctgcttcat ccagcgcttg caggacgttt
    38761 tcgatgtcgg tcttgctgcg gcgaaggcgg tcagcgacct ccttcgtgga tctgttcttt
    38821 ccgacctggc ggcggatcag tcttgcatcg ccgatccagt catagtcgag cttcgtttga
    38881 ggccgcgctt gcagatcggc ttcgatatcg tcgatttcgt ctcgcgtaac gtctggcggc
    38941 aaaacggcac acttgatgtt ggtgaagcga tcatcaagcg atccatcctt gcgcttcatg
    39001 agctcgcgca tagcagcaag gcgtcggttg ccgttaacga caacacccgt gctggtaatg
    39061 aggatcgtct cgcgttggcc gtccttttcc agaaccgaga tgattggggt aacagagtcg
    39121 gtgccctgct tggcgagccg cgccaggatt tcgtgctgcg cctgctgagc ggtggtcagc
    39181 tcctgaccct tctcgaagaa gtccttggcc aggccttcgc gggcgatctc cgtctgctgc
    39241 gcgctgaacg tgcggcagtt ttccatgcgg tacacgggaa cgtcgatggg caaggaaatc
    39301 accttgggcg tgaacttgtc gctacgaaaa tcaaaaatag tttcgccgaa ttcatccgac
    39361 gcttctcgcc tcttggcgat catggcctcg cgctctgctc ggggtgtcag attgattttg
    39421 taggtcactg gcgtccccct tcttactcga acgcgaccac gaggataggc acggtgatta
    39481 cacggtcgaa gagctcaagc tctttgataa cgcgctcggc gttggcgata ttatcgccaa
    39541 tgatctttgc agcttctctt gttggcaggg ctatgcctgc ggcttcgatc ttctggcttt
    39601 gaaataggta ttggagcttc aggagatcgt agggcgctcg gctcatgttg cccgtttgaa
    39661 gctggaacgc gagatcgtct tgcatggcaa agacgctgag gccatgcgcc tggtcgaggt
    39721 tgacgtttag cgcccaccct tctttcagga actcggtttc cacatgcgtt cgaatatcgg
    39781 gcgtgcatcg cggcgcgatc ttgactgcgg gcgcttcaaa aacgtccgtg agccattctt
    39841 tcaggtcacg ccgatcccat tcggcacccg cgctgtgatg atcttcgtag gtatatgcga
    39901 gcttcatgga tcctactaag cattggggtc atagacgggt ttgttcatcg ggcgggtgcg
    39961 gagcgtacct gcgcggagct ggtgaatacg atcccatgca atatcgacat aggctttatc
    40021 gagatcgcag ccgtaggcat gtcttccatg cttcaacgct gcaatcgcgg acgaaccaac
    40081 gccaagataa ggatcgagga cgctctcgcc ttcgtttgtc aaagccaaca ccaatctctc
    40141 caccagcccg atggggaact ggcaaggatg atcggtcttt tcaacgtggt tggatttgac
    40201 attgggaata tcccaaacat cggaagggtt ctttccaaga ggattgctgg aaagctcgcc
    40261 cttgttcgga cctttgaagt gctttttgtt cggatacttc gaggggatgc ggacaggatc
    40321 taggttgaac gtgtagtcct cagatttggt gaaccataga atcgtttcat gcctacccga
    40381 aaagcgcttc tgacagtgca gcccatgacc gaatgtccaa acaattcgat tgcggagttg
    40441 caggccgtgg tgcttgaaga gcgggtagag aaggatgtct agcgggaata tctcgcctga
    40501 gtcaacgtgg ttgccaacct gccagcagat ggacccgttt ggcgcgagca gacgtacggc
    40561 ttcggcaatg cacgcagcct gatcctcaac atatttttct tgcgatgtgc gcttttcgta
    40621 agactttcca atgttgtacg gcggtgaggt cacgatcaga ctcatggact cgtcaggcag
    40681 acggcgcatg aactttaaat tgtgctcgca agcgatttcg gctttcgcat cccgttccaa
    40741 gcggtggatt gtggcactat cgttgtggtc agagtgcaca agggcaacgg cttgcttcga
    40801 gggcatgtct ttgttccgat gattctttac gctgcatgaa tggtgcggca ggacgaaaac
    40861 cgaggcggca cctagacgat atctggtatc tggcgcgaaa cgcaatcctg catctggcgt
    40921 cgttcgacca tcctcgcctc ttaccatacg ttagttgctc tgggttaacg gaagctgact
    40981 tggacaggac cggtggcatc gggagtactc gtcgtgctgc tgggccgcac acaactgtta
    41041 cgggcttggc gcaccgagag gccgcttgat gtctgcctcg acgacagtct caacgggatt
    41101 tggcaacagc aatcaatgcc tttgccggtg gcacctcggc gccccacggc cgcgccttcg
    41161 gcatcgctgc cgtcacctcg acctcccgca gcatcccgcc ttcgattagc ccctcgcgaa
    41221 cccaacccag cgcctggcac cagtcgtcat agccgcgccg ggcggcctcg atctgttgcg
    41281 gatggggaga aaaggtgacc gggcaggcca ggatgtcgac ggtcttccat gtggcacggg
    41341 cgcccgcgcc acgcacccgg atgcgttcgg tgccgacgac gatggcccct gcatgcgtgc
    41401 cgtgctggtt ctgcttgacg atggtcggca cgcagcgcgg gacggcgccc ggcatccagt
    41461 ccggtgtcag cccggcgcgg gccagttcgg cgacgcggat cgccatgcgc ttgccgccga
    41521 ggctgtcggg gatcccggcg acagtggcgg cgatgacctc agcgtcctcg tgggtgtagc
    41581 cgccgatctt gtgctgaccg ccgtcgatct tgcagcccag cacggcgcgc tgcagcagga
    41641 cgtattccaa cccgaagccg aagccttcct cggtgacgtc tgggggcagc ggcagttcca
    41701 gctgcgcctg ttcgatccgg aacgcccatt ccagcgcggc ttgcacgccc agcgcgcgct
    41761 tgatcctggt gccgctgacg cggccgtgga aactcatggg ttcaatcctt caaggaaatc
    41821 catctgcgcc gggcgctggg cctggtccgt cggccgccag atccacgggc ccgaggccat
    41881 gggcagccgc gagagtgcgc cacgcatgtg ccgctgccag aggatgaact ccgttgccga
    41941 gcaggcgcag agcgcgtgcc cgatgggcca acccatcagc catccgacga agagcgggtt
    42001 cagccgccgc cgtgcccggc ccttcaggat ccgccgcgag acgacgcgcc catgcgaggc
    42061 agtcatcgaa gcccagagcg ggcgcgagat cggggcgtgt ggcgaggacc gcggcccatc
    42121 cggccagatc gccggggctg ggcgggtgaa gccctgctcc gcccggtagt gcagcaggtc
    42181 catccgggac ttgccgtcgg tgcgcgtgat gctggcttcc gaactgccct tccagttctg
    42241 tgccgccggg gtcggccagt ggttcggcag ggccttcgca atgcccagcg ccagcgcttc
    42301 cgccttccgg gtgaagtcgc tgttcccggc cgggttgtag cggccggtgc cgggatgcag
    42361 gctcatcggt gtgggccagg atgaagatcc gcagccgttc atgcggcgcg ccgacctctg
    42421 ccgccgagaa caggcccgcc gcaggcctgt agcccaatcc ccaaagctct cgcaggacgg
    42481 tttcaaggcc gagggtgacg tgcccggcga cgttttcgag gaagatccat tcgggacggc
    42541 attcgccgat gacccgcgca acgtcgggcc agaggtgccg aggatcttcg gcgccaccgc
    42601 gctttccagc agcgctgaag ggctggcagg ggtatccggc aagaacggca tcgaaggcgc
    42661 cgcggaatgg ccgggcatcg aagctgcgca ggtcggtcca gattggggcc gggacgaaat
    42721 accccgcgcg ctgggcggcg atgaggaccg cccttggcca gtcctcccat tcgacgaagg
    42781 cgcgggtgtg atagccgggc tcggcgagca tgaggcccag atcaaggcct ccgccgcctg
    42841 cgcagaggga caatccgtgc cggggacgtg acaccatgcc attcaccgca ccccgcgctc
    42901 gcgcaggcgt tcggccgtga ccagcccccg ggccagcatg gcgtcgcgca tcgtgttgct
    42961 gatcgcgctg accggcaggt agcggtcaga gttgaccaga tcggcgtaga aggctggcaa
    43021 gtcggtgatt ggcttcgcag ccggggcagg ggcgggagcc tccttcgcct tccggcgctt
    43081 ccgcccggta tcttcgacct tgcgctgggc ggcacgctgc atcgcccggt ccagcgcctt
    43141 cggcccatca ggcggttccg gatgttcctg gcggctggcc tcggccgcag cgatgatctc
    43201 cgcctcggtc aggcaaagtt cgtcgcgcca gcgctggacg tgcagccggg gcggccagcc
    43261 ttgccaccag ccgggcagtg ccgcggggtc gaggccgagt gctgcgagca gatccccgaa
    43321 aacctcatcg gaaatcgcct cgcgcgcctg cgcgccctcc tcctccttta ctggttctct
    43381 taaaggttcc cttacagggt tagtgtccga aatccggaca cggctttcgg gattttccgg
    43441 acacggctcg gccggaaaat cggacacggg cctcgcgcta tccccgtgtc cgaaatccgg
    43501 acacggcagg gcgtcggcag cgccatccag gggcgaaccc tcggccatgt cagcgatttc
    43561 cgcgccgctg tcgttgccgt gtccgatttc cggacacggc accacagcca cgggtgtgaa
    43621 ccccggctcg aaccccagga tgtagcgggt gggcagctgg cgcttggtca cggggtcgag
    43681 ccgcggcacc cgccgcagca agcccaccgc ctcgagctgg ccaaggtgat cgttcagtgt
    43741 ggaccggctg atctcgcagt catgcgccag ccggtcctgc gaaggaaagc agccgtaatc
    43801 cgggttgaac cggtcgcaca gatgccagag cacgatcttg gtcgtcggct tcagcccgcg
    43861 ctgcttgatg gcccagttgg tggcctcgtg gctcatggcg ctgtcctccg cagggcaggg
    43921 gcgatgcgcg tggtgaagcc gtgatcggcc agtgcgccca gcgcatcgtc gaggctgcgg
    43981 accagcgccc agctgaaccc ctgcgccaga acggcatcac ggaatgcctc ctgttccggc
    44041 cgcaggcgcc ccttcggcgc cttcaactcg aggaacagga cgcggccgtc ccagatcacc
    44101 atcagatcgg cgaacccggc atggacgccc atgccgacaa ggatcgcctg gcgcttggcc
    44161 ccgcggggcc cggcctcggt gacttcgttg gcgcaatgat ggatgatggc cgagcggggc
    44221 agggcgatgc gaagcgcctg cacgacggcg cgctgcagat cggcctcggg ggtgccaagg
    44281 cgcatcatcg cgcggccctc ccctggtctt cgcgctgggc gcgccgcacc ggccgtcgcg
    44341 catcgacgac gaccagcagg cgctgggcat cagctcgctc gcccggggtc tcgccatgct
    44401 gggcaagcac gttgcaggcg agccggatca ggagatcgct gtgatgcgcg acgtcagcga
    44461 tgacggcgcg ggcctcggcc acgcggtcgg cgggccaggt ggaactgcgg ggctgcatgg
    44521 tcatgaccgc ccccgcgtct tgcgcaccgg atgggcctgt tcctgcgcgc ggatccactc
    44581 ctgaatggct gcgcggcgat agaaggtctt tcgacctatg cgtgtgcagg gcggcccctg
    44641 gcggcgggct tcccatcgag acagcgtgtc tgccgtcagg cccagcgccc gggccagctg
    44701 ctctcggctg atccagtcgg ccagcaggtc ggggatgtcc tcgtcaagat cggtctgaat
    44761 gtccttcatc ggctgctcca ttcgcgcggc acccctatgg cggggtcggt tcagcgaagc
    44821 agagcgcgag gaccggaaga caggcggaag gtggaattga gggccgccgc cctattccac
    44881 ctcttgtttc attgaggttt tttgccgtga tggcagattg gatcaccgca ggaacgcgtc
    44941 tccgcgacca gggtccgtgc cggttccgag cggcgattca tgcgccagcg ttaccgctct
    45001 ctccggggag ggccgattgg ccggtgttca ggcggtttcg tcgctgctga ggggagcgga
    45061 attgccggaa tggggcgttc cggtcaggtt ccgcaggcgc tcgacgatat ccacaggttc
    45121 tttctttgtt cgggtggtgc atcacaggtt tgtggttgcg tgctcgcctt ctggatgcat
    45181 agattaatgg ttgagcagtc cataagaatc gaaaagacga acacagtcgg atgtctgcgc
    45241 cggtgacggt gcggctctgg cctgcaggcg gttttcctcg acgacgtgct ctccaccccg
    45301 tgtgcccgcg cgcctctcgc gcgcagggtc atttgcaacc cgcgtgctga cggccctggc
    45361 cgatcgatgc cgcatgtctg aaaggagatt gtttcatgcc gcttccgccc gttgccttct
    45421 tctcgatcta cgaaatcgcc gtgcgctggg gctgtcaccc ggccgatgtg gcgggctggg
    45481 cggcggcggg gcatctgcat gtcgtggcgg gcattcctcc cgtcctctgc ggtgacgaga
    45541 cggtggccgg tatggtccag gtgccgatgg cggaactgat ggggatgttc cggcggatgg
    45601 gcccgagcga gcaggcgcgg ctcaggcgag tcatgccgct gggcagcaag acctggctca
    45661 agatcaccga tccggcagag ggtgtactgg tccggtcctc ggacttactg ctggattccg
    45721 gaacgctgca agccttcgag gaggaacgcg atctgctgcg gcgcccggct tccaccatag
    45781 gggccagccc gcgctacgat tgggacgcga tgtacgcgtg gctgacgtgg ttcctgttcg
    45841 aaaagggcgt gcccgacacc cagaccgcgc tggtcacgct ggtgcaggac tggttcgtcc
    45901 agaactcgaa gtcgggcgag gtgccggatg aaagcaccat ccgcaagcgg ctgtcctcgc
    45961 tctggcgcag gctgcgcggc gaggatgccg cgtgacggtc aggccgattt cggaaggtcg
    46021 gccccgtcct gtgccgcgtc atgcacgagg cgcggccgcg ggcgcaggag gctggccacc
    46081 gtgtcgacgc ccgcccggag gggagaatcc atcaggtgcg catagcgctg ggtggtctgc
    46141 atctggctgt ggcccagaag cttgccgatc atttccagcg atgcgccgcc actgaccaga
    46201 agcgaggcaa aggtgtggcg caggtcgtgg atgcggacgt cggccagccc ggcgtccttc
    46261 tgcaccttgg cccagaagcg gcggatttcg cgcaccggtt ggcccacggt gtcgccgggg
    46321 aagagccacg gattcccgcg tggcaccgcc tgctggcgca gccgcacgat ggccgcgacg
    46381 tcctgtgaaa tcgggacgcg atggatcttg cgctgcttcg tggtcgaggc gggtttcgac
    46441 cagatggcat agtcgaggtt gaactgttcg aaccgcgcgg tgcgaacctc gcccacccgc
    46501 gcgccggtca acatgcacat gcggatgatc gccgcggcgc gctgatcctc ggcgccatcc
    46561 agcacggtcg ccagtcgagt cagctcttcg ggcgacagga agcgctcgcg ggcatgttcg
    46621 atgcgacgat ggaacccctg cgcggggttg tccgtccgcc attcccattc catggccagc
    46681 gtgaacatct tgcgcagcac ctcacccatg cggttggcgc ggatcggggt gggcttgtgg
    46741 ccctgcagtt tgcgggccct gttattgggt ttcgccttgc aggggcgggg gcggccctcg
    46801 gccacgaaat cgaggaactt cgcgacgtcg gtcttggtga tctccgtcac cagccggttg
    46861 ccccaggccg gttcgaccat cttcttcagc atcgagacct ggtcgcccgc attcgtcttg
    46921 gccagtttcg gcagatgctc cgcgatgtag cggtcgatca tgtccgtgat ccgcggggcc
    46981 ccgcgccatt catcccgcgc cgccagagga tcctgtccct cgtcgatggc gcggcgcagt
    47041 tccttggccc gttcgcgcgc ggccgtgacg ctccactccg gccagcgccc gatggtcatc
    47101 cgccgctgcc gcccggcgtg ccggtagtcg atggtgaagg tccgcgcgcc cgaggcctgc
    47161 acacgggcgg cgaagccgat cacctccgtg tcgaatatct gatagctgac gccgggcttg
    47221 ggttccgcct cgcgcagggt tttctcattc agtttcagtc tcttgaccat ccatcccgcc
    47281 tccaagtcct gtgacacagg cgtagacccg cgccactatc aagtcggacc acgaggcagg
    47341 gaccggaata caggcggaag gtggaattgc gcgccggtgg caattccgga caggaagaac
    47401 aaggggttgg gcgaactggc ccagcgcgcg ggacagggag cagacggagg cacgccacca
    47461 tctgtaccca tcgtttgatc ggggtccgcc catggggtaa tcctgtcggc acgctcccaa
    47521 tcgcgaaact gccatgccca gcgccaagcc cccgagaaac ctgacgccag tgctgtgtca
    47581 gcgcctgcaa gccgagatgc tgaaggcctg tgaggctgtc gccgcccgtc atggcctggt
    47641 ggtcgagccg cggaacatca ctgccgttga cctgcgctgg gggtttgatg ccacctttcg
    47701 cgtgtcgatc cccctgccgg acggctcagc cctcgacctt gggcggttgc ggttcgaggc
    47761 gctggctgag gcacttgggc tttcccccgc cgattacggc cgccagttca gcacagggcg
    47821 cgagcagttc cgcgtcaccg gcatcgaccc ccgccgccca aaatacccgg tgtcagccga
    47881 gcgaatcccc gatggccagg gcttcaagtt caccgcagaa caggtggcac tgctgctgca
    47941 gaagaggatg aaggatgttg cgccgaagag gtaggtaggg gcggggcttt cggcccgaaa
    48001 cggccactcg gcggcaaatc ttccggcaat gccgcactct ccgaagccgc cggtcaggcg
    48061 caacgcagcg aaggctgcat caacttagga gcgatgcgcc cacccggtcg cgcacgtcag
    48121 ccgccgtggg atcgcgcttg gcgatttcga tcctgcggga gaagctgggc catccgccgt
    48181 cggcgtggcg caacaaaacg tgttaggcat ccgaccgctt cgaggtctgg aggtatcttg
    48241 ggcaaacgcg agcatcgaac ccgattgacg tgagcagttc aaaccgcgtt agtacaacaa
    48301 agcagcagga agagatgcga tgctagttga actacaggtg aaaaacttca aggcgtggca
    48361 ggatacgggt ccgatccgac tcgcgcctct caccgtcgtg ttcggcggca acagctccgg
    48421 caaatcgagc ctcggccatc tccttctcgc cttgaagcaa acggtgcaga tttccgaccg
    48481 aaaacgcgcg cttcatctcg gtgacgagaa ctccttgatc gatctaggga cttttacaga
    48541 ctgcctgcat ggtcacgatc tggagtcgtc gcttgagttc accttgaagt ggcggcttcc
    48601 tcgtcgattg gacatcgata actccctgtc ctcttcagaa ggatactcag gtgaccagct
    48661 gtccctccat tcgactctgc gggcagacaa ggcggggcag ccaatcacgg atgagatcca
    48721 atactcactc ttcgatgggg aagaaaagat cctcgagatc aagcatggtc gcaaaggcag
    48781 cggtgggtat cttgatgcca cgccgctgcg gcttatccat gctcaaggtc gaaaatggcc
    48841 agcagagcca cctgagaaat tctatcgttt cgcagatcga acgcttctcc gatatcagaa
    48901 tgctgatttc ctgactgagt ttgcgctaga gaccgaacgc ctcttggatg atttatatta
    48961 tctcggccct ttgagaagcc cacctcggcg agtgtatcag tggtcaggcg atagtccccc
    49021 cgatgtgggc caggagggtg aaagtgctat tgcggcgctc ctttcggctt cggctgaggg
    49081 ccgcaggctc aatcgcggcc gcgggcgcag caagcagcgt ttcgacgagt tcattgcatc
    49141 ttggctggtt gacctcggca tcatcgccaa gtttcgcgtg aaggccgtcg ctgaaggccg
    49201 caaagagtat gaggttctgg tgaaggcgca ggcaaagtcg cccgaagtca agctcactga
    49261 tgtaggcttc ggtgtttcgc aggtccttcc agcgttggtg caagccttct attgtccagt
    49321 gggttccacc gtgtggatgg agcagccgga aatacatctt catcccaaag cacaatccgt
    49381 attggctgat gcgtttatca gtgcaattca atcttacgag gatggtaagc cacgcgagac
    49441 acaactcatc atcgaaacgc attcggagca tcttctcaac cgtttgcaaa gacgggttgc
    49501 tgagggagtg attaagaatg atgatatagc ggtctatttt gtcaatggca gaaaagggat
    49561 ggctcaactc gaggagcttg agctcgatga gaacggagaa atcatgaact ggccagaaaa
    49621 ctttttcgga gatgaaatgg aggacataac tgcgcggaca ctagcggcaa ttaggagacg
    49681 atctgccgga aaattgagat aggtagaata atggttcgtg caattgtcga taccaatgtc
    49741 ctcttggtcg ctaacggaag ccacggagat gtctcggacg cttgcattga aaaatgcatt
    49801 gagcgcctcg tattccagaa ggaacagggc ataaccgtga ttgacgactg ctttcatata
    49861 cttcgtgaat atcagaacaa gacgcatccg aaccaaccga aaggggtggg tgatgtgttc
    49921 ctgaaatggc tgcttcaaaa ccaacggaac cccgctcatg tcgaacaagt aacaattact
    49981 gaggttgaag aaaacagatt ttcagagttt ccggacgcag agctcgaaga tctctttgac
    50041 cctcccgacc gaaagtttgc agccgtttcc aacgcgcatc cacagaaacc acctattttg
    50101 caggccgcag actgcaaatg gctggattgg tgggaaacgc tcggaaatca cggtatcgcg
    50161 gtcgatttct tgtgcccgga tgatgcttgt cagttttatg tttccaagtt tccagataac
    50221 ggccaaccaa aattgcctaa atgagcaact tctttcgctt tccacataca ccccacttag
    50281 cttggcttgg ttcgggaggt cctcgagggg acaaggttct ttcacaatat gaaatgcggg
    50341 agtttctggc gaacgaagta attgtcgagg agaagatcga tggggcaaac cttgggattt
    50401 cgtatgcaca ggacaacgag attttactgc agaatcgggg ttcctatctt tccccaccct
    50461 atcgaggaca gtttacccga cttacgtcgt ggcttggtga gcacgcggaa ggcttaggca
    50521 gcgttctctc cccggagaca atattgttcg gtgaatggtg cgcggcgaag cactcgctgc
    50581 tttatgatca cttgccggac tggtttgtgt tattcgacgt ctattgccgc ggtaaagaaa
    50641 gattcttaag cacagtgcaa aggaatgcga tggcacgggc cgctggtatc agcacagtgc
    50701 ccgaaattgc tagagggcgg ttcacgttgg gtcagttaac taacctatta ctcaatgcgc
    50761 agagtgagtt cagaaatggc acaatagaag ggctagtcat cagaagtgaa agcgatgagc
    50821 taagtgttgc tcgcgccaag ctcgtcaggc ctgacttttc acaagctatt caggaacatt
    50881 ggagctctcg ccctctatca tggaaccgct tggcatagcc atcggcggtg tcgtatccgg
    50941 ccaagaaatg aagatagctg cacgaactct gccagcgcac cccgaaagaa gagagaatct
    51001 accggggaca agcatttcac gcacacgttc atgaatgtcc gcgtttccgt tttcgcagag
    51061 actgcatgtc gcggtgccgt cagacagctt tccgcccatc gcgtgatgat cggtgcatgc
    51121 gaccgtggtg atggtctatt acacttgatg agcatcgctt gtcaacgtct ggtcaacccg
    51181 cgaatgcctt cctgtgcgca cgtcgatccg ccgaaatccg gcgagaaacg tcgagagttc
    51241 gcaaaagaat ccgccattcc aaaggcctgt ccactaagtc tctgaaaaca aaagagtcaa
    51301 aaaaatcaat aggttcggct cataacctga aggtcatagg ttcaaatcct atccccgcaa
    51361 ccagttttgt acgcgttatc aaacgcttac acgccgccct ccggggcggc
//
