# Supplementary material for: Characterization of the virome of Paracoccus spp. (Alphaproteobacteria) by combined in silico and in vivo approaches
Source: Sci Rep. 2019 May 27;9:7899. doi: 10.1038/s41598-019-44460-4 (PMC6536676; doi:10.1038/s41598-019-44460-4)
Supplement: Supplementary file 2 — Supplementary Dataset 1 [file 41598_2019_44460_MOESM2_ESM.zip › vB_PseS_PD30.gbk]

LOCUS       NZ_FZNM01000001        49157 bp    DNA              UNK 01-JAN-1980
DEFINITION  Paracoccus sediminis strain DSM 26170, whole genome shotgun
            sequence.
ACCESSION   NZ_FZNM01000001
VERSION     NZ_FZNM01000001.1
KEYWORDS    .
SOURCE      .
  ORGANISM  .
            .
FEATURES             Location/Qualifiers
     gene            complement(134..2092)
                     /locus_tag="pd30_p01"
                     /locus_tag="CHB77_RS00010"
     CDS             complement(134..2092)
                     /note="DUF262 - pfam03235, COG3472, COG1479, putative
                     phage tail protein"
                     /COG="COG3472"
                     /product="phage hypothetical protein"
                     /locus_tag="pd30_p01"
                     /locus_tag="CHB77_RS00010"
                     /protein_id="WP_089386136.1"
     gene            complement(2205..2450)
                     /locus_tag="pd30_p02"
                     /locus_tag="CHB77_RS00015"
     CDS             complement(2205..2450)
                     /note="phage hypothetical protein"
                     /product="phage hypothetical protein"
                     /locus_tag="pd30_p02"
                     /locus_tag="CHB77_RS00015"
                     /protein_id="WP_089386137.1"
     gene            complement(2359..2601)
                     /locus_tag="pd30_p03"
                     /locus_tag="CHB77_RS00020"
     CDS             complement(2359..2601)
                     /note="phage hypothetical protein"
                     /product="phage hypothetical protein"
                     /locus_tag="pd30_p03"
                     /locus_tag="CHB77_RS00020"
                     /protein_id="WP_089386679.1"
     gene            complement(2601..3275)
                     /locus_tag="pd30_p04"
                     /locus_tag="CHB77_RS00025"
     CDS             complement(2601..3275)
                     /note="Peptidase M15 - pfam08291, COG3108"
                     /COG="COG3108"
                     /product="phage peptidase M15"
                     /locus_tag="pd30_p04"
                     /locus_tag="CHB77_RS00025"
                     /protein_id="WP_089386138.1"
     gene            complement(3348..3656)
                     /locus_tag="pd30_p05"
                     /locus_tag="CHB77_RS00030"
     CDS             complement(3348..3656)
                     /note="putative phage holin based on transmembrane helix -
                     TMHMM"
                     /product="putative phage holin"
                     /locus_tag="pd30_p05"
                     /locus_tag="CHB77_RS00030"
                     /protein_id="WP_017998490.1"
     gene            complement(3690..5612)
                     /locus_tag="pd30_p06"
                     /locus_tag="CHB77_RS00035"
     CDS             complement(3690..5612)
                     /note="DUF2793 - pfam10983, putative phage tail protein"
                     /product="phage hypothetical protein"
                     /locus_tag="pd30_p06"
                     /locus_tag="CHB77_RS00035"
                     /protein_id="WP_089386139.1"
     gene            complement(5634..9632)
                     /locus_tag="pd30_p07"
                     /locus_tag="CHB77_RS00040"
     CDS             complement(5634..9632)
                     /note="GTA TIM-barrel-like domain - pfam13547, pfam13550"
                     /product="pahage tail protein"
                     /locus_tag="pd30_p07"
                     /locus_tag="CHB77_RS00040"
                     /protein_id="WP_089386140.1"
     gene            complement(9642..10088)
                     /locus_tag="pd30_p08"
                     /locus_tag="CHB77_RS00045"
     CDS             complement(9642..10088)
                     /note="Cell wall-associated hydrolase, NlpC family -
                     COG0791, TIGR02219, pfam00877"
                     /COG="COG0791"
                     /product="phage NlpC/P60 family hydrolase"
                     /protein_id="WP_089386141.1"
                     /locus_tag="pd30_p08"
                     /locus_tag="CHB77_RS00045"
     gene            complement(10085..10969)
                     /locus_tag="pd30_p09"
                     /locus_tag="CHB77_RS00050"
     CDS             complement(10085..10969)
                     /note="originally annotated as beta tubulin, DUF2163 -
                     pfam09931, TIGR002218, COG5449, pfam09356"
                     /product="phage hypothetical protein"
                     /protein_id="WP_089386142.1"
                     /locus_tag="pd30_p09"
                     /locus_tag="CHB77_RS00050"
     gene            complement(10966..11592)
                     /locus_tag="pd30_p10"
                     /locus_tag="CHB77_RS00055"
     CDS             complement(10966..11592)
                     /note="originally annotated as glycoside hydrolase family
                     24, DUF2460 - pfam09343, COG5448"
                     /product="phage hypothetical protein"
                     /locus_tag="pd30_p10"
                     /locus_tag="CHB77_RS00055"
                     /protein_id="WP_089386143.1"
     gene            complement(11592..14054)
                     /locus_tag="pd30_p11"
                     /locus_tag="CHB77_RS00060"
     CDS             complement(11592..14054)
                     /note="Lambda phage tail tape-measure protein - pfam09718"
                     /product="phage tail tape measure protein"
                     /locus_tag="pd30_p11"
                     /locus_tag="CHB77_RS00060"
                     /protein_id="WP_089386144.1"
     gene            complement(14047..14280)
                     /locus_tag="pd30_p12"
     CDS             complement(14047..14280)
                     /note="phage hypothetical protein"
                     /product="phage hypothetical protein"
                     /locus_tag="pd30_p12"
     gene            complement(14277..14714)
                     /locus_tag="pd30_p13"
                     /locus_tag="CHB77_RS00065"
     CDS             complement(14277..14714)
                     /note="phage hypothetical protein"
                     /product="phage hypothetical protein"
                     /locus_tag="pd30_p13"
                     /locus_tag="CHB77_RS00065"
                     /protein_id="WP_089386145.1"
     gene            complement(14717..15655)
                     /locus_tag="pd30_p14"
                     /locus_tag="CHB77_RS00070"
     CDS             complement(14717..15655)
                     /note="phage hypothetical protein"
                     /product="phage hypothetical protein"
                     /locus_tag="pd30_p14"
                     /locus_tag="CHB77_RS00070"
                     /protein_id="WP_089386146.1"
     gene            complement(15679..16101)
                     /locus_tag="pd30_p15"
                     /locus_tag="CHB77_RS00075"
     CDS             complement(15679..16101)
                     /note="originally annotated as acyl-CoA transferase"
                     /product="phage hypothetical protein"
                     /locus_tag="pd30_p15"
                     /locus_tag="CHB77_RS00075"
                     /protein_id="WP_089386147.1"
     gene            complement(16114..16974)
                     /locus_tag="pd30_p16"
                     /locus_tag="CHB77_RS00080"
     CDS             complement(16114..16974)
                     /note="This domain contains a conserved N-terminal (F/Y)RG
                     motif - smart00901, pfam08867"
                     /product="phage hypothetical protein"
                     /locus_tag="pd30_p16"
                     /locus_tag="CHB77_RS00080"
                     /protein_id="WP_089386148.1"
     gene            complement(17025..17642)
                     /locus_tag="pd30_p17"
                     /locus_tag="CHB77_RS00085"
     CDS             complement(17025..17642)
                     /note="phage hypothetical protein"
                     /product="phage hypothetical protein"
                     /locus_tag="pd30_p17"
                     /locus_tag="CHB77_RS00085"
                     /protein_id="WP_089386149.1"
     gene            complement(17639..17953)
                     /locus_tag="pd30_p18"
                     /locus_tag="CHB77_RS00090"
     CDS             complement(17639..17953)
                     /note="phage hypothetical protein"
                     /product="phage hypothetical protein"
                     /locus_tag="pd30_p18"
                     /locus_tag="CHB77_RS00090"
                     /protein_id="WP_089386150.1"
     gene            complement(17965..18987)
                     /locus_tag="pd30_p19"
                     /locus_tag="CHB77_RS00095"
     CDS             complement(17965..18987)
                     /note="Phage major capsid protein E - pfam03864"
                     /product="phage major capsid protein E"
                     /locus_tag="pd30_p19"
                     /locus_tag="CHB77_RS00095"
                     /protein_id="WP_089386151.1"
     gene            complement(19016..19396)
                     /locus_tag="pd30_p20"
                     /locus_tag="CHB77_RS00100"
     CDS             complement(19016..19396)
                     /note="Bacteriophage lambda head decoration protein D -
                     pfam02924"
                     /product="phage head decoration protein"
                     /locus_tag="pd30_p20"
                     /locus_tag="CHB77_RS00100"
                     /protein_id="WP_089386152.1"
     gene            complement(19438..20748)
                     /locus_tag="pd30_p21"
                     /locus_tag="CHB77_RS00105"
     CDS             complement(19438..20748)
                     /note="Periplasmic serine protease, ClpP class - COG0616,
                     cd07022; peptidase family S49 - pfam01343"
                     /product="phage ClpP serine protease"
                     /locus_tag="pd30_p21"
                     /locus_tag="CHB77_RS00105"
                     /protein_id="WP_089386153.1"
     gene            complement(20748..22259)
                     /locus_tag="pd30_p22"
                     /locus_tag="CHB77_RS00110"
     CDS             complement(20748..22259)
                     /note="phage portal protein - pfam05136, TIGR01539,
                     COG5511"
                     /COG="COG5511"
                     /product="phage portal protein"
                     /locus_tag="pd30_p22"
                     /locus_tag="CHB77_RS00110"
                     /protein_id="WP_089386154.1"
     gene            complement(22263..22475)
                     /locus_tag="pd30_p23"
                     /locus_tag="CHB77_RS00115"
     CDS             complement(22263..22475)
                     /note="phage hypothetical protein"
                     /product="phage hypothetical protein"
                     /locus_tag="pd30_p23"
                     /locus_tag="CHB77_RS00115"
                     /protein_id="WP_089386155.1"
     gene            complement(22475..24526)
                     /locus_tag="pd30_p24"
                     /locus_tag="CHB77_RS00120"
     CDS             complement(22475..24526)
                     /note="phage terminase large subunit GpA - pfam05876,
                     COG5525"
                     /COG="COG5525"
                     /product="phage terminase large subunit"
                     /locus_tag="pd30_p24"
                     /locus_tag="CHB77_RS00120"
                     /protein_id="WP_089386156.1"
     gene            complement(24474..25010)
                     /locus_tag="pd30_p25"
                     /locus_tag="CHB77_RS00125"
     CDS             complement(24474..25010)
                     /note="phage hypothetical protein"
                     /product="phage hypothetical protein"
                     /locus_tag="pd30_p25"
                     /locus_tag="CHB77_RS00125"
                     /protein_id="WP_089386680.1"
     gene            25145..25360
                     /locus_tag="pd30_p26"
                     /locus_tag="CHB77_RS00130"
     CDS             25145..25360
                     /note="phage hypothetical protein"
                     /product="phage hypothetical protein"
                     /locus_tag="pd30_p26"
                     /locus_tag="CHB77_RS00130"
                     /protein_id="WP_036708719.1"
     gene            25472..25699
                     /locus_tag="pd30_p27"
                     /locus_tag="CHB77_RS00135"
     CDS             25472..25699
                     /note="phage hypothetical protein"
                     /product="phage hypothetical protein"
                     /locus_tag="pd30_p27"
                     /locus_tag="CHB77_RS00135"
                     /protein_id="WP_089386157.1"
     gene            25795..26358
                     /locus_tag="pd30_p28"
                     /locus_tag="CHB77_RS00140"
     CDS             25795..26358
                     /note="DUF3489 - pfam11994"
                     /product="phage hypothetical protein"
                     /locus_tag="pd30_p28"
                     /locus_tag="CHB77_RS00140"
                     /protein_id="WP_089386158.1"
     gene            complement(26410..26607)
                     /locus_tag="pd30_p29"
                     /locus_tag="CHB77_RS00145"
     CDS             complement(26410..26607)
                     /note="phage hypothetical protein"
                     /product="phage hypothetical protein"
                     /locus_tag="pd30_p29"
                     /locus_tag="CHB77_RS00145"
                     /protein_id="WP_074556146.1"
     gene            complement(26652..26867)
                     /locus_tag="pd30_p30"
                     /locus_tag="CHB77_RS00150"
     CDS             complement(26652..26867)
                     /note="phage hypothetical protein"
                     /product="phage hypothetical protein"
                     /locus_tag="pd30_p30"
                     /locus_tag="CHB77_RS00150"
                     /protein_id="WP_089386159.1"
     gene            complement(26864..28237)
                     /locus_tag="pd30_p31"
                     /locus_tag="CHB77_RS00155"
     CDS             complement(26864..28237)
                     /note="DNA modification methylase - COG0863, pfam01555;
                     Chromosome segregation protein Spo0J, contains ParB-like
                     nuclease domain - COG1475, cd16403; SPPY motif"
                     /product="N4-cytosine or N6-adenine DNA methyltransferase"
                     /locus_tag="pd30_p31"
                     /locus_tag="CHB77_RS00155"
                     /protein_id="WP_089386160.1"
     gene            complement(28234..29496)
                     /locus_tag="pd30_p32"
                     /locus_tag="CHB77_RS00160"
     CDS             complement(28234..29496)
                     /note="DNA modification methylase based on COG0863;
                     putative Type II N4-cytosine or N6-adenine DNA
                     methyltransferase of unknown recognition sequence based on
                     REBASE; DPPY motif; ParB N-terminal-like domain - cd16403"
                     /product="N4-cytosine or N6-adenine DNA methyltransferase"
                     /COG="COG0863"
                     /locus_tag="pd30_p32"
                     /locus_tag="CHB77_RS00160"
                     /protein_id="WP_089386161.1"
     gene            complement(29941..31020)
                     /locus_tag="pd30_p33"
     CDS             complement(29941..31020)
                     /note="phage hypothetical protein"
                     /product="phage hypothetical protein"
                     /locus_tag="pd30_p33"
     gene            complement(31167..34193)
                     /locus_tag="pd30_p34"
                     /locus_tag="CHB77_RS00170"
     CDS             complement(31167..34193)
                     /note="Type I site-specific restriction-modification
                     system, R (restriction) subunit - COG0610, TIGR00348"
                     /COG="COG0610"
                     /product="type I restriction-modification system
                     restriction endonuclease subunit R"
                     /locus_tag="pd30_p34"
                     /locus_tag="CHB77_RS00170"
                     /protein_id="WP_089386163.1"
     gene            complement(34203..35507)
                     /locus_tag="pd30_p35"
                     /locus_tag="CHB77_RS00175"
     CDS             complement(34203..35507)
                     /note="Restriction endonuclease S subunit - COG0732, EcoKI
                     RM system protein HsdS - PRK09737"
                     /COG="COG0732"
                     /product="type I restriction-modification system
                     restriction endonuclease subunit S"
                     /locus_tag="pd30_p35"
                     /locus_tag="CHB77_RS00175"
                     /protein_id="WP_089386164.1"
     gene            complement(35507..37897)
                     /locus_tag="pd30_p36"
                     /locus_tag="CHB77_RS00180"
     CDS             complement(35507..37897)
                     /note="Type I restriction-modification system, DNA
                     methylase subunit - COG0286, pfam02384, TIGR00497"
                     /COG="COG0286"
                     /product="type I restriction-modification system N-6 DNA
                     methylase subunit M"
                     /locus_tag="pd30_p36"
                     /locus_tag="CHB77_RS00180"
                     /protein_id="WP_089386165.1"
     gene            complement(38088..38756)
                     /locus_tag="pd30_p37"
                     /locus_tag="CHB77_RS00185"
     CDS             complement(38088..38756)
                     /note="phage hypothetical protein"
                     /product="phage hypothetical protein"
                     /locus_tag="pd30_p37"
                     /locus_tag="CHB77_RS00185"
                     /protein_id="WP_089386166.1"
     gene            complement(38769..39836)
                     /locus_tag="pd30_p38"
                     /locus_tag="CHB77_RS00190"
     CDS             complement(38769..39836)
                     /note="Site-specific DNA-cytosine methylase - COG0270,
                     cd00315, pfam00145, TIGR00675"
                     /COG="COG0270"
                     /product="DNA (cytosine-5-)-methyltransferase"
                     /protein_id="WP_089386167.1"
                     /locus_tag="pd30_p38"
                     /locus_tag="CHB77_RS00190"
     gene            complement(39842..40849)
                     /locus_tag="pd30_p39"
                     /locus_tag="CHB77_RS00195"
     CDS             complement(39842..40849)
                     /note="HTH in N terminal part - pfam13730, putative phage
                     replication protein"
                     /product="phage helix-turn-helix domain-containing
                     protein"
                     /locus_tag="pd30_p39"
                     /locus_tag="CHB77_RS00195"
                     /protein_id="WP_089386168.1"
     gene            complement(40846..41241)
                     /locus_tag="pd30_p40"
                     /locus_tag="CHB77_RS00200"
     CDS             complement(40846..41241)
                     /note="VRR-NUC domain - smart00990, pfam08774"
                     /product="VRR-NUC domain-containing protein"
                     /locus_tag="pd30_p40"
                     /locus_tag="CHB77_RS00200"
                     /protein_id="WP_089386169.1"
     gene            complement(41238..41477)
                     /locus_tag="pd30_p41"
                     /locus_tag="CHB77_RS00205"
     CDS             complement(41238..41477)
                     /note="phage hypothetical protein"
                     /product="phage hypothetical protein"
                     /locus_tag="pd30_p41"
                     /locus_tag="CHB77_RS00205"
                     /protein_id="WP_089386170.1"
     gene            complement(41474..41722)
                     /locus_tag="pd30_p42"
                     /locus_tag="CHB77_RS00210"
     CDS             complement(41474..41722)
                     /note="HTH - pfam12728"
                     /product="phage transcriptional regulator"
                     /locus_tag="pd30_p42"
                     /locus_tag="CHB77_RS00210"
                     /protein_id="WP_089386171.1"
     gene            42345..42947
                     /locus_tag="pd30_p43"
                     /locus_tag="CHB77_RS00215"
     CDS             42345..42947
                     /note="phage hypothetical protein"
                     /product="phage hypothetical protein"
                     /locus_tag="pd30_p43"
                     /locus_tag="CHB77_RS00215"
                     /protein_id="WP_089386172.1"
     gene            complement(42951..44222)
                     /locus_tag="pd30_p44"
                     /locus_tag="CHB77_RS00220"
     CDS             complement(42951..44222)
                     /note="Shufflon-specific DNA recombinase Rci and
                     Bacteriophage Hp1_like integrase - cd00796, TIGR02225,
                     PHA02601, pfam00589, COG4974"
                     /COG="COG4974"
                     /product="phage tyrosine integrase"
                     /locus_tag="pd30_p44"
                     /locus_tag="CHB77_RS00220"
                     /protein_id="WP_089386173.1"
     gene            44531..45127
                     /locus_tag="pd30_p45"
                     /locus_tag="CHB77_RS00225"
     CDS             44531..45127
                     /note="phage hypothetical protein"
                     /product="phage hypothetical protein"
                     /locus_tag="pd30_p45"
                     /locus_tag="CHB77_RS00225"
                     /protein_id="WP_089386174.1"
     gene            complement(45167..46108)
                     /locus_tag="pd30_p46"
                     /locus_tag="CHB77_RS00230"
     CDS             complement(45167..46108)
                     /note="DUF1311 - pfam07007"
                     /product="phage hypothetical protein"
                     /locus_tag="pd30_p46"
                     /locus_tag="CHB77_RS00230"
                     /protein_id="WP_089386175.1"
     gene            46700..47026
                     /locus_tag="pd30_p47"
                     /locus_tag="CHB77_RS00235"
     CDS             46700..47026
                     /note="HTH, XRE-family like - cd00093, smart00530,
                     pfam01381"
                     /product="XRE family transcriptional regulator"
                     /locus_tag="pd30_p47"
                     /locus_tag="CHB77_RS00235"
                     /protein_id="WP_089386176.1"
     gene            47013..48044
                     /locus_tag="pd30_p48"
                     /locus_tag="CHB77_RS00240"
     CDS             47013..48044
                     /note="RT_Bac_retron_II - cd03487"
                     /product="RNA-directed DNA polymerase"
                     /locus_tag="pd30_p48"
                     /locus_tag="CHB77_RS00240"
                     /protein_id="WP_089386177.1"
     repeat_region   48482..48532
                     /note="attachment site in tRNA-Met(CAT) - 48/51, 47
                     overlapping,
                     GGCTCATAACCTGAAGGTCACAGGTTCAAATCCTGTCCCCGCAACCAAAAT /
                     GGCTCATAACCTGAAGGCCGCAGGTTCAAATCCTGCCCCCGCAACCAAAAT"
BASE COUNT     8220 a  15398 c  15981 g   8933 t
ORIGIN
        1 atcctgtaag atcaaatagt tataacccga cgcaaaccgt cgggtttttg cattgcgaat
       61 tcttgtcaac acctggtcaa cattcgacca gtccccctga aaaacggtgc acgcagcgtt
      121 ctgtcccatg tcgctattcc gccgcaaggc cggtgttcgg tgcattgagc ccctcgacgt
      181 aggacttgaa ggccgcggtc gatgtgaagc accgaaaccc cgcggcgctg gccatcgaaa
      241 tgagctcccc gctttcgccc agcaggaccg ccaccggctc agtcagttct tcctgaactc
      301 cactcggcca gaccagatcg aagatggcac gctgttctcc ggtgtccggt tcgacgaagt
      361 catatgccat ctggccgtgc gcaagcccct gagccgccac ccaagcattc agggcttcca
      421 gttccttggc ttcatcttcg ctcgcgatgc cgcccagaag cacccgatcc gtgatcctgg
      481 ctgcccgaga accagcaagc catgacgtgt cgtcgtgcag cagggatgcg aggcacgtgt
      541 tcgtggcttc ggcgagcaat gctttgcgag cttccatgaa gtcgcggtag ttctcgatcc
      601 gccaaagcgc agggtcatcg gggatccact gcgaacgcag cgcgccgggg tgtgcggcct
      661 cgatctcggg gaagtaatcc tccggtcgac ggtccgagat cgcgaggttc gtgtccttcg
      721 tcaggaagca gaagttcgcc agggcgttca cttccgcccg ggcgtagttc gcctcgtaca
      781 gccgcgcgcg tgggaagatg tggtggacct cgagacggct catcttgcca agaaggttgt
      841 tcttcaacgg caggccagtg ccccagtccc gtgcctccgt catgcgggtg agcatgtaca
      901 gcaccggata gaaccgcgct ccaacactcc acgagtggaa gtgaccaggt tcgacccgca
      961 gtccgccctg tgccaaccgc agttcgccga tcagcttgtc cagatccccg ccgctctgct
     1021 cgaggatccc gaggtccttg tcgatgaagc tctcgaccga tcccgaaaag cgcccccaca
     1081 tcccggattg gacgaaccag aagagcagtt tgtcgcgggt cttcgcatcg agatggccgc
     1141 ccttgctgtc cagataacga accatgaccg ggacggcgaa cttggagaat agcacgcggt
     1201 cgtggtctag acccagccgc ccgccaatca tgttcagcgc agtgtcgatg tgcttgactg
     1261 cacgcttcag ggcgctggcg atctcgtcag cgccctgcga gtggagatag aggaactttg
     1321 cctcgcccgt caggaccgtg ttcaccgacc gcaacagcca atcgagggtg aagtcgtagc
     1381 cctcggagcg ccagcgcgcg atgctggttt tcatcgtatc gcgcgcttcg ggccaatctg
     1441 cgcaaatctt ggcgagcgcc agttcgccct tcgacagttt ggttccgccg ctgttcactc
     1501 tattgaagat gtcgaccacc acatcgaggg tcttgtcggc acccgtaacc tcctcgatgt
     1561 ggaacgcctt gtcgcggatc ccgagaagct ggttcaagcg gccgacatat tcgccgatct
     1621 tcggaagatt ctccgggttc tggctgagcg tggtcaggaa cgcaccgatg ccagcattcc
     1681 ccttctgcat gacctcggta acgtcgatcc agagcggatc gtcccgcatc ttgatcggtt
     1741 ggtaaaactc gaagtcttcg ctggcgaggt tgaacctcag atccgtgaac gcctttgcgt
     1801 ttccatcgaa aaagcgaggg ggttttcccc ggatcacacc atagagcgag gtgatccgct
     1861 gttggccgtc caacaggagc ttgacgaccc ctggtgcaag cttgccgtcg ccgcgatgcg
     1921 tggccgtgga cgcgtccgtc gcccatacca gaaggctccc gacaggatgc ccgcgataca
     1981 gcgactggaa aagtcctcga acctgttctc gtccccagac atacccacgc tggaattccg
     2041 gcagcgccat gtggccattg tcgatgtaat cgaggatcga ggaaatctgc atcaaacgcc
     2101 cagcgaacgg ttaaacctat cgcctaggat gacccggagc ccatcgtcgt cgcaagaggg
     2161 gaagcgccag aatctcgaac ccatttcggt gcgtgggtta atcattacct gcatgcccgc
     2221 gcctgatcgc gcatcacggc gtagtcgctg agcatccgga cgacgacggc cccttccgac
     2281 agtgtttcca cctcgtcggc ggcgcgggcc tgatcggcgg ccgtgtagtc gaccacgggt
     2341 gggcagggcg cgtgggcttc agaacctgcc atcgcgcagc cggtcagcca gagcatcacg
     2401 atcaggaggg cggcgggcag cggcgtcgag catctggcgg tggatggcat cgtttctctc
     2461 tcgggcatca agccgttcgg ccgcgcgccc ggcgcgttca ccggcgcggc gcagattcag
     2521 gaggaacagc aggatcgctg cggcgacgag gatcaggccc agcgctttcc gcgcccggcc
     2581 atgggtcaga agccagccga tcaccgctgg ccccgtttcc agtcgtcaag ccgggcgtgg
     2641 atggtgacgg cgatgccgat cagcgcgatg gcgatcagca cccaacgcag agtgtcgagg
     2701 taggggacca gcggctggat cgtggtctgc gtttcggcaa gaacgtcctg cagcacttca
     2761 acaccggcgg cgccgacggt ggcagcccca gctgcaccgc ccccgcgcag cgtgcggctt
     2821 tccgacagga cttcgcgcgc gggcggcagt tccggggcga agggcacggg tcgcgccggg
     2881 aagggatcgc cccaggaccg ggcaggcccg aggtcgatgt gcatgaagcc ggagcgcgga
     2941 tagtatccga accccaggaa gcccaccgcc cgcgccgcag cctcgaaggc tgcgggatcg
     3001 tggttcgcca tggcgatgtc gaaggcggtg ccctgaatgt gtttcgaggc aggggccccg
     3061 ccgacggctc ggttgtgttc cggactgcga taggctgagc ggatgatcag cggcttgccg
     3121 aggcggtcgc gcagggcctg cagcttgtcc atcgcctcgg tgttgatctt gatcgcgccg
     3181 gtgccgcgac aggcgatttc ggcggccgag aagttcggcc agcgccaggc gctcgcgggc
     3241 acgtcgcgcc agtgggagta ggtcagggtg ggcatggtca gttctccaaa tgaaaaaccc
     3301 gcctctgggg cgggggatgt ggtcgtggtg gtgtggtcac cacgcgttta gtcggatcgg
     3361 ccgcgctgga aggcgtcgaa cagcatgtcg cgcatcgagc ggatgtcggt ttcgatccgg
     3421 tcgaggcggt cgccatcgac cttgcgatct tcgctgcgct gcttgtcggt gcggtcgcgt
     3481 tcggtgatga gttcgcgatc aagccggtcc agcagggctt cgttggtgaa ggccttgcgc
     3541 gtgatcgccg cgatcagggc catggtgcca ccgatcaggg cggtcagcgc ggcggtgatc
     3601 ccgtggtccc gaaaggcccg cgcgaccgcg tcggcgagtg ttgtctggtc gttcatgatg
     3661 gtcctttcat tgccgcaggc tgcggttggt cagaaatcag tttcgaggta gacaccggcg
     3721 cagtcgtagg cgacggcggc ggctgtcgcg ccggtgttca ggaacagccg cggcgacagg
     3781 aactgcgtcg cggcgggcag gtctgcggtg atctcctgct cgaagttcgc acccgagacc
     3841 tcgtcgacga cgcgcaccca gacggaactg ccgttcggcg gtgccgcgat gaacagggtc
     3901 agcaccccgc ccgtggcaat ggcgaaggac gcgcccatgt cggtgagtgt cggcgccccg
     3961 gtgccgtcgt tcgcgaccag ttgccaacgg gtgtgggtgc cgcgctggaa gccgatgccg
     4021 atacagttga tggcggcggc cagcgtcagg gtggtggcca gcgcggccgt cgatccatag
     4081 aggccgaaga atcccatgcc agttgcctgc agggtcgtca gcgaaatccg cgtgacgaag
     4141 gtccagccgc cgaggcccgc cgcgttcccg cgccagcagg cccagcctgc ggatcgctgg
     4201 tcggcgaccg agtccacgac ggccgccgaa gtcaggcgcc agcgccgcat cgaggcggca
     4261 aggttcgtgg cggccagcgt cgggtgcgag acggtgccga ccgaggtgat cggcaagcct
     4321 tcggtcgtga tcgtggtgct gaccgacggc gaccaggtcg cgatccggtt caccccgaaa
     4381 tgcggctgga gcggaaagtc ccggccagag gggcgcatca cgtcgatcca cggcgccccg
     4441 gcgcggttgc gcgcatagag ggcggccttg cctgcgggcg gcggcgatgg cgctgcggcc
     4501 agacctggca agaccgtggg ctgcggcagt tctacctgac cgctggtgcg gtcgatcctg
     4561 atcgcctcga aaaaggccga gccatccggg ctgaccttga agctgaaatc gtcattcccg
     4621 agcaacccga tgagggcgcg ggccgagaag ccggtcttga aggcgaaggc cgcgtcattt
     4681 ccggccgcag ccttgttgac cgtcgcctcg atcccggagc ctgcgttgtt caggagcaca
     4741 gcgggcgtgt tgaccgacat ccggttgtag ctgtcggccg tggccccgcc gaggccgagc
     4801 agttgcgcgg tcaggtttgc ctgcggcatg ccgacctgcg tgacggcatt ggcgaatgtg
     4861 acggtgggcg tgttcaccac cgtggtgccg cctgcgccag ccgtagcaga gccgatgttc
     4921 acgaccgtgg tcgatccgga ggcgccgccg gtgccgaggt tcacggtctt ggtgacgccg
     4981 gtggtcgtcg ccccggtgcc cattccgtag gtcgcggtcg tcgtggccgt gccgatgctg
     5041 gcggacgctg ccgagacggt gaccgtgccc gaggcggtca gagtccccga aaacgtcttg
     5101 ttgccggaga aggtctgcgt gcctgcgagg atcgccagct ccgatgaggt gttgggcagc
     5161 gtgaagctgc acgtggtgcc tgcgctgatg cccgccagcg agaaggtggc cttcttcgtt
     5221 gcgtccgcat cgttcaccag gctgaagacc gcgtccgaca cgtcgcgcag ctcgcccacc
     5281 acctcccagg cgctgccggt ccagacgagg aacaggccct cggccgcgac ccagaccagc
     5341 cagccggtgc gcggcacaag ccggatccaa gcgccgtcga tccagaaggc gatgttcaga
     5401 tcccacccgg cccagagtcc gctcgcgccg gaggccacaa gatggcggtt gccgtcggtg
     5461 gggctggccg ggggcgcggt gcgcgtgcgg ttgaggaccg agagctgcac catagcatcg
     5521 agcaggcgca gggcctcgtt gtgggtgaca tgcttctgcg cctgggcggc caggaggtaa
     5581 ggcaagccca gatgggtcgt agtgtcagac atggggattc ccgtggattg ggatcagaat
     5641 tgcaatgtga ccgcggcggg ggtgccgcgg ccgaggcggt tcgagagctg gtagatgcgg
     5701 agcgccagtg tctggccggg ctcgagcggt gcgccccaat cggcggtctg ctgagcggtg
     5761 gtgtagagga cggagggcgt gctgctggtc agcgtccgct tgatcgcagc gccgtcgagg
     5821 atctggaggt cgtaggactc aacgtcttca gcgagcggca cctcgacctg ttcccaggca
     5881 tcggccacca gcgcgcggga tcggcgcgtc caacggatgg tcagatcgcc cgggttgcgg
     5941 gccgttcgcc acggctgatc gacatggacc ggggcgaagg gaacaaggcc ccggccggtc
     6001 ggtgtgaagt ccagcgcggc gtaactagcg tcgctcactg cccgtgcagc cggacccacg
     6061 cgccaattcc acggcagtcc gagatcagcc tcggcgatgg gcagcgaaga cagcgctgtg
     6121 tcgaggacca cgacccgcgc ccccgcgggc gccgtgttac ccatcgcatg ttccgtcccg
     6181 cgctggccgc gtaggaggcg ggtcaggcgg taccggccgg gtgcgatcag ctcagcctga
     6241 cccgcctgca cgatctccca ttggccagcg gcgctctcga ccgccagcgc attcgccccg
     6301 ccaaacagcg cgacatcggt cacgctttcc agcgtcccgg acagcagatc gaccaccaga
     6361 gcgttgccca gatcgaagcg cgaggtcggc cccggaaaga ggtcgaaggc cagcgtgccg
     6421 atccgcgccc gactgccgaa ggtggtgagc agattgaacc catccgtcga ggcgctgcgg
     6481 aagacggcga tctcgccggg ccaggggctg gcatgggcgg cgatcagggg gcgatgggcg
     6541 ggctggtcct cggaaatctg cggcaaatcc agcatcacca cctcgggcgt gccgaagacg
     6601 acggggctgg cgagcgacgc gggccgtgga tcaccgggcg gcagatcgta ggccgcacgg
     6661 tcctgacgca ccgcctcgat cccgcgcgct tcggcatcgg cgactgacac cagccggaac
     6721 tcgacctccc ggccgtcatg cgcgagccgg atgacatcgg cagggtccag cgccaaccgc
     6781 gagggcggca gacggaaggt ggcgctttcc cggccgatcc acgcctccat cagtgctcgg
     6841 cggcagcggc gttcggcctc ctcgggcggg atcgccatgg ggaaggactc ggaagcgatg
     6901 cgcgtggtgt cgaccgtgat gcggcgcgct tccatcagcg ccgcgtcata gtcctcatcc
     6961 gcccgggcga cctgccactt cagggactgg ggcagttcgg tctcctgcgc gcggaccagt
     7021 tccagcgcct cgccttccct gctggcgacc agatcatcca ccgcgagggt gaggctggat
     7081 gcccgaccgc gcatgacgaa gcggatcatg ccctcggtct cgatggcgtc gaacccgaaa
     7141 tgccgggcca gcgtggaaat cgacgcgcgg gggctttcca gcgcgccgat cacatagccc
     7201 tcgaccgcgc cccagaggcc agagacgtcg atgaggtctt ccgccaaccc cgcacgcagg
     7261 caaaggtggc gcaccagcgc ggcgagcgac accgcgccca gccgtccggt cagccaatgc
     7321 ccgagccgcc agttcggccc gtctgtccag atgccggtca gttcggggaa gaagggatag
     7381 ggccgcgcgt cccaggtcca ggcggcgcat tccggaacat ggaccatccg gccgccgtag
     7441 atggatgagg tcgggttgtt cgccccttgg ccccaccaga ggtaactggc ctcgagatag
     7501 gcacgctgga tcgtgtcatc tcgccagcca cgggagaagt atggggtgaa gctctcggag
     7561 gacttggggt cgaagaacac gttcggctgg ttggtgcccc tgtcgatggc cgggcagccg
     7621 agttccgtga accagacggg cttcgattgc ggcacccatg cggtcggcgt gccgctttcc
     7681 accccgcccg gccggttgaa atgcgcgttc gaccaccagg cgcgcaagtc cttgtagcgg
     7741 aagacccacg gcttgcctgc ggctccgtcg gtgatgggtg tccgcaattg cgccgaccgg
     7801 tcggccgccg aagcatagaa ccagtcgaag ccttcgccgc ctgcgatgtt ggcctgcaga
     7861 tagccgcgat catggatcgc gggccaaccc tgcagcgcat cggcatggtc gaagccgtcg
     7921 cgccagtccg acagcggcat gtagttgtcg atgccgatga aatcgatgtt ggcgtccgac
     7981 cacagcgcgt cgagatggaa gaacacatcc cccgtgccgt cccccggctg atggccgaag
     8041 tattccgacc aatcggaggc gtaacccacc ttggtccccg gcccgaggat cgccttcaca
     8101 tccgctgcca gcgccttgaa ggcggtgacg gcgggatagg cactggcgct ggagcggatc
     8161 gtggtcagcc cgcgcatctc ggtcccgatc aggaaggcat cgaccccgcc cgcgaccgcg
     8221 cagagatggg cgtagtgcag gatcatccgc cgcaggcccc agtcgccgga ggggccggtc
     8281 cagctgacgg tgtcgcccga caccgagaac tgcgccgggg tcgccacgcc gaagaaggcc
     8341 gagacctgcg ttgcggcggc ggcggtcttg tcggtggtcc cgacatagcc tgccgccggg
     8401 gaacaggtga tccggccgcg ccaggggaaa ctcggctggc ccggcgtcgc ggcattcgcg
     8461 ctgtaggggt tcggcagggt attgccgggc gggacgtcca tcagaaggaa cggatagaac
     8521 gtcacccgca gcccgcgagc cttcatctcg cggatcgcct gcaccacggc aaagtcggca
     8581 ggcgtgccgc catagactgg cctatcctcg acgtcgcgac tgacgagatg ggctgcagcg
     8641 cgggagaccc cgttgaccgc ccagaccttg gggctggtga ccttggtcgc cacctccacg
     8701 ccgggcttga tggtgcagtt gcccgcgcgc agatcgttgc cgaaccaggc gacgacgagg
     8761 ctgacgcttt cgacggccgg ggccatggcc cgcagccgat cgagggccac gacgatatcg
     8821 gcttcatccg gcaaggcgtt caggttctcg gtcgaggtgg tgccgccggt cgtctggccg
     8881 aacactgtgg tcgtggcccc gactgtcttg cggacagcct cggtcgcata ggtgaactcg
     8941 cccgaggccg ggatcatggt caccgccttg accagccctt cggcggtgtc gggatccgcg
     9001 agcggccgga acacctcgaa tgaaagctgc ggcaggcggt tgccgtaggt ggcaagcgcc
     9061 agttcctcga agacgacata ggcggtgccg cgataggcgg ggttgttggc ggcgcccatc
     9121 ttggcggcaa tgaaaggatc gaccgcctgg ttctcgttcc ctggatacca gcgccaggtg
     9181 atccccgtca tgtcgagcgg ctttccgtcg gcccagatgc ggccgatgcc ggtgatcggc
     9241 ccttcgcaga gcgctacggc gaagctggcg tagtagaggt attcggtggt ctggaccctc
     9301 ccgccgccgc cacccttgcc gccgccttgc gtcgtggtct tggtctcctc gcggaaatcg
     9361 gtcgcccaga tgatgttgcc accaatgcgc atgcggccat agagccgcgg gatgatcgcg
     9421 ccttccgcag ccgaggtgat gcgcaagctg tcgaggcgct ggccctcgat cttctgcgcg
     9481 ggggccagcg aggacacgat ccagctgtcc accaccgacc cgatggtgga gccgatgaag
     9541 ccaccgatgg ctgcgccaga gaagccgatg atcgcgccgc cgaaggctcc gccgatggcg
     9601 gaaccgacag cacctaggac aagcgtcgcc atgggaaaat ctcagcgtgc aggaaacagg
     9661 aaggcgaagg cgatgcggcg tcgccaggag ggggatagcg gttcctcgat cacgccgagg
     9721 cgttcgtagg cgtgaaggaa ggtgccggga ccggtgagga tccccacatg cttggcgatg
     9781 gcgcggggca ccatccggaa gaggatcagc gcaccgggcg gcgcatctgc gggtgcgatc
     9841 tcgggcatca tcgcccgcgc cccatcggcc agcacctcgc gcggcccggt ctcgccccaa
     9901 tcccggctgt agggcaggat cggaaatggc tccggcccta ccacctcgcg ccagacgccg
     9961 cgcgcaaggc cgaggcagtc gcagccgacc ccgcgcaaac tggcctggtc gtggtacggc
    10021 gtgccgagcc acgaccgcgc gacggcgatg acaagagcgg gatcagcggt ccggtgtgat
    10081 agggtcacag caccgccccc tcatggccgc catccttggt ggcgtagcga aggactgtgt
    10141 cttgccctgg gatgtgcggg aaaccccgga agttggcgac attggcgaac ttcgcgctgc
    10201 aggtcgcgat ccgcttgtcg caacccgcct ggaccacgaa ggcgtccgtc gccatgatcg
    10261 ggcgcaccgg cgcttcgagc agggtcagga tcgccacccc gtcgacgagg tcgtgcgaca
    10321 gcacctcgac ccgccgcccg gcattcgcac ctgtcgacca tgcgacgagg ccgaaggcaa
    10381 accagcccgc cgcgaatgtg ctgaggccgg aggccgtgaa ggcccggtcg cgcagcacat
    10441 cgatcaccgc gccggacccc ttgaaggccg cggcctcgag gttcacgccg cagcgcacat
    10501 cgcccagcgc cgcatcgcag cttgcctgaa acgtccgccc gaccgtctgt ccgaggacat
    10561 gggcgaggct gcgcacctcg gccacaaagg cgagccgccc gcgccggatc tggccgatgg
    10621 ccccgcgccg aaggagtacg cgctgcgccg gtgccgacca gttcacgcgc cagacctcga
    10681 ccgctgcatt gtcccatcgg ccgtcgagga tgtcggtctc ggtgatgcgg ctcgacgaca
    10741 gcacgccttg cgcgtcctgc gcgtcgaccg agaggtcaga gccggatcga acctcggaag
    10801 cggtcagccc gctttccggt tcgaactcgg tgccgtcgaa cgacaaggtc cggtcgtggt
    10861 ccgtgaagcc gaaggtcacg ccatcggcgc ggctgatccg ccagcaccag gcaagcgttg
    10921 tcgtgccgtc gtcgagatgg gcctgcagcg cagggttcag ggacttcatg tgcggatttc
    10981 cacgagaggg atcgaggtga tcgagccgag ccgttcgaga tcgagggtga cgtcgagggc
    11041 gtctgtgtcg aagcggacgg ggacgtcgaa ttcgaagcct gcggtgatgg ccacgcccaa
    11101 ggccggggcg gtggtgaagg taatgaggcc ggttgaggtg gaaaccgacc agccggaggc
    11161 ttggggcgtg ccgttcaggg cgatggtcac cgttccggtg acgggcttgg tgatggcccg
    11221 cgtccaggac tgcgcgcccg acgtgtagcg cttggtgagc tggaacaggg tcgtcgtccc
    11281 gttgccggtg ccgatgggtt gatcgcttgg ccccggcgtc tgtgatggca ggctggactt
    11341 gaaatcggcc cagtccttga aacggaagcc gtgcaggcgg ccgttgcggg cctcgaagaa
    11401 ggcgacgacc gccgccagat cgtcggcgcg gcggatgcca taggccacgt cgtagcggcg
    11461 gcggctgttg gcccagctcg cattgcgttc ctcggccccg cttgccagtt cgacgatctg
    11521 ggtgcgccgc tcggggccgc cgcgcgcgcc ccggctgatg ttgtccggaa acctgacctc
    11581 gtgaaacgcc atcacatccc cctccggccc agcgaaacgg ctcgggcgat atcgctggcc
    11641 acctgcgtgc gcgattggcg gaagctctcg gcgtcgcggg cgttgatcgt gacattgacg
    11701 gtcgacgcgc ccgcctggcc gtaccccgcc gcctcgcgcc gggagagaac ccgctcgccg
    11761 cgctgcagga tcgcgggcac ctcgtcgggc cgcagcccag cccaaccgcc gttatgcatg
    11821 cgaggggcat gggcgaaggc cagcgccggg accatccggc cgggaccggg cgcgccgacc
    11881 atcccgcccg tgtgcaggat gttggcgaag atgccacccg caccgcccag cgcgccggaa
    11941 agggcattgg cgatggggcc gaggatgaaa cgacgagccg cgagcttggc gagatcggcg
    12001 atcatcgagg tgaccagatc gcggaagtcg agcttgccgg tcttcacgaa gtcgccgatg
    12061 gcgtcctcgg cgctctggaa cgcgcccacc agcgcgctgc cgatatcccc gccgatgtcg
    12121 cgcgccttgg cggcgtagtc ggccaaagca gcggtgaccg cagcccaacc ggtggcggcc
    12181 tggtcggccc cgtccgccgc cgcagcccca gcatcccgcg cggcggcccc ggcacctccg
    12241 gcagcttcgg tggtctcacc cagttcgttg ttcagggcat cagctgaagc agccgcatcc
    12301 gccagcgcgg tctcggcctc ggtccctgtt ccgttcactg catccttcag cgcctgccag
    12361 ctggcgagcg gccgaccggc ggcgtcagcc agcatccctg ccgcttcgcg atagccatcc
    12421 gcccgggcgc gggcgtcgtc ggccatggca ccgagcccga gatcgggcgg ctcgaggtag
    12481 gtccgcgaca gcgctgccga gaaggcatcg gcggcggcgg cacctgcagc ggtcgcggcg
    12541 ccctcgaagg ggttgccgat gcggccgagt tccaccgggt cgaggatgcc gatccgcacg
    12601 ccaccttcgc ctgtcgccca ttccggcagc aaggccagcg ccgcgttcag ggtcgcgatg
    12661 aagctgttga tccgggtgac gacgccgttc agcatcgcct cgacaccaga gatcagcccg
    12721 ttcgcggcct ggaaggcgaa gtcgccgatg gcgccgggca ggctgcccca gatcgcgacc
    12781 gccgcgtcgt aggcaccctg gaagatcgcc gccgtccggt caccgaagct gaccacgcct
    12841 gcgatggtgc cctcgagggc cgagaggccg gccgctttca gcccctccca tccggccgcc
    12901 atgcgcgcca gcgccgcgtc gagtgacagg ccaatgcggg accagacttc gcgggccaga
    12961 tcgccgagga ggcgaaacgc ctcgcccacc ccgccgaccc gggccaccag ctgcgagaac
    13021 tggtagacta gctcgcccgc gccaacgatc agcgcaccga tgccggtgcg gataagggcg
    13081 ccgcgcagga acacgagcgc cgtggccagg ccgcgcaccg acagggccgc ggcggcgaga
    13141 cccgccaccc accgcccggc catgacggcc gcgaaggtcg ccgcatagga cgccaggcgt
    13201 ccaaggttgc cgatcaaccc gtcgatggcc gagcgcagga cgccaccatc ggaggcgagg
    13261 gccacgaagg cattggccag cgcctcgatc gtcggggcca tggcgacggc gatgcggttc
    13321 cggagaccat cgaacacgag ggatacggtg cccagcgcca gttgcgtgcg gcgcagggct
    13381 tcgagcgcgt caccgtccag aaccgcaccc aaatcggagg cctggtcgcc aagccgcgcc
    13441 atttctgccc caccattgcg caggagcggc aggaggcggg tcgcgtccga ggccatggcc
    13501 tcgagataga aggtcatctc ctgctggctg agaccggcgc gttccagcgt gtcgacgtag
    13561 agttgcagcg cctcggggcc ggagaggcgc gcgaactggt cggcggtgac accgaccctc
    13621 ggggccacgt tctcgaagaa atccgccatc ggcccgccgc cggtctggag gaagtcgccc
    13681 acccggtcgt tcacgtcctt caggatgtcg gccagcttct cctgctcgat gcccaccgtc
    13741 ctcgcgccag ccgaccagcg ctgcagcgcc tcgggcgtgg cattggcaac ctgcgcgaac
    13801 tgccggatct gcgcggcact ctcggcggtg gagcggacga tcagccctag tgaggccgtg
    13861 gcggcggcag cggcggcccc aagggcaagg cccgcccggc gcgcaaaggc ggcaagcctg
    13921 gtgttcgcca gttccatctc gcgcgacagg cgaccgaagc cacgggcccc ggcctcaccg
    13981 accccttcca gttcggcgcg cacgcggcgt ccgccctccg ccacgaggcg gacggagacc
    14041 ttcttctcag ccattccggc gtccttccat ctgctcgttg agtttgagca ccatcaccgc
    14101 ctcgatctcg ggcagcagtt cggcggcgat cagggcattg acgcccagcg cctgtgccag
    14161 tgcgagggcg gcccccatgt cccatccgat gacggcaccc ggcgcgatgc gcagctggcc
    14221 gccgaggcgc tgggtcaggt cccagacctg ccagccctcg acggtttgcg gccggttcag
    14281 tcttgcgggg cagtcggggc aggggcctgc gcaggccgcg cagtagccgt cgcccccgcc
    14341 gaaggaccag tcggcgaggg cgcggaggcg tttttttctg tgtccagcat cagaccgcgg
    14401 gcgacgtatt gcgcctggaa ggcttcgaag accggccaga tttccagcag ggcgtcgatc
    14461 ccggctgggc tgacgggtac gaggttgccg tcatcgtcgc cgacgccttc ccattccagg
    14521 accgcgcggc gcgcgaccgc cttggccatg gcgagcgcca tgtcctcctg gctggagctg
    14581 tccgacaggc cgtccatcat gggatcggcg cgggcggaga ccatcagcgc agtggtcaaa
    14641 ggggccacga ggacgcgcaa gccgggcagg aggtccagcc attcgggccg gttcgacagg
    14701 ttcaggcgga tcatggtcag tatcccgtga cggtgttgac gaggactgca gtgcacatgc
    14761 gggcggggct ggtggctttc gcggcctgcc agtcaaaggt ggcctggatg ccctggggcc
    14821 cggggatctc gatccgcggg accggcaggt agacggcatg ggccgtgaag gtgaaactgg
    14881 cgttcgcccc gaggctgtag gcgaactcga gctcgcaggg cgtgccgtcg atggcctggg
    14941 tcaccagcgc agagtcggcg aaccgcacct cgatccggcc ggtcagggcc gccatgccgg
    15001 gatcggcgcc ctcgatcttg ccgtcgttgc ggatggtctc gatccggtcg aggccgttgg
    15061 cataggtgat ctcggccgag acgacattgc ccagcgccgt gccgttgcgc ttcaccaccc
    15121 cgttgaaatg cccgaagcgc tgcaggccca gcgcggtggg cgtccccgcg gccgtggtgg
    15181 ccgcgatggt ctcgccctgt gcgatcagac gtgcggtcgc cgtcagcagg cccgaacggt
    15241 tcatctgcca gctgagctgg tccatcacgc agcccgcata catcgcgaag cgcggcacct
    15301 cgggcatcgc cacttcgatg gccatcgagg gcagggtcca gttgcccgac tggaaggtgt
    15361 gggtcttggg agtcgtcccc gtcgtggtcg gggcgccgaa ggccgccttc agccagaagc
    15421 cgaaagcctc cacatcgatc ggcaccacca cctcgccatc ggcggtgacc gcgtccttga
    15481 tcggggccag cggatcgcgg ccatagccga gcagttcgct gttcagcaag ggctgttccg
    15541 cgcccagcgt ggtccgggcg aagggcatca gccgatagcc gctggcgggc ggggtgccgt
    15601 agacggtttc gaacgcaagc gccatctgcg cccgcgcgcc gtgtgcgcgt gccaaggggg
    15661 tctcctatgt gggggatgtc aggccagagg gccggtggtg gtgtagtgca ggacgacggt
    15721 gatcaccgcc gctttcagcg ccgccgcgcc ctcgatgggc agatcgaccg aggccggggc
    15781 attcggttcc acccagtcac agaggccgcc aagggtgcgg tcggcttcca gcgccccgcc
    15841 gatggcggcg atcaggtcgt cgaaggcgct tgcccggtcg gtgcccgcct ggacgacgat
    15901 ctccaactcg gcccggtgct ggtagtgata gcgcaggggc gacagagtca cttccggctc
    15961 acccggctgg ccgtcgcgca ggatgatcag cccggccgcc gggatccgtt cgggcacgat
    16021 ctcgtcacgc agggtgaggg cggcaagcgg ctgcagccgc gcgagcagcg cggtaaggac
    16081 ggtttcgcgg gtggtgggca tacgctatct aaatcaagcg ccaacgtgat ggatggcgcc
    16141 gacggtgaaa tctgaatggg gaacagataa cagcatcccg taacccgtat caaagtaagg
    16201 aggaggaaag agagagcgga cgcctaccat gctccctgag ccaagccact tgaacgcgtc
    16261 agagaggttg aatcggatca cgccgataat cgcttctgaa taatccatta ttcggccgcc
    16321 ctgctcgccc tttgcccgaa agagcattcc atgctgagaa tgaggccgca agaaaatgga
    16381 cgggaccgta actctcaggt cgataagttc ggttttgcgg ctcaacagca ttccgcggcg
    16441 aggttttccg cgtctatcat cgttggcgga cagcaggatt atgtagcaat aagaatcttc
    16501 cgtgactttt cgttggtcga aatggagaaa ttctttgtgt ttcccgaccg agaaagcttg
    16561 atgggatgcg aaccagagcg cgacccaaac attgtccacc acatcgatcc acgttgtgtg
    16621 aattccgtaa tgctgaagca gcggctcatg ggcgtagtcc ggaaatcctt cgaaaattcg
    16681 gcagttggct cgaaacaatt ccagcgtgga gttaagtgct gcatgtctgt ttgtttgggc
    16741 ggcgtcactc ttaattccgc ggtaaagcgt tggtgacaga ccatcatata gcttcgattg
    16801 gcctcgcaag aacactcgct caaatggttg cgctttgaac tttgcgtatc caacggcttg
    16861 agtgagcgca tgtggactct ctacgtgcaa cacattcttg cctgacgctt gatcaaccaa
    16921 atagcttgca tcgcgaatag tcaccttctc gaaaacgctc attgcgaacc ccactatcgg
    16981 tcagatttgt aagggctaat ccatctcgaa gctcgcgtcg agagtcagac ccaccccgcc
    17041 acgatccttc ccggcacgcc gtcgatggcc tgatctgcat cccgcgccag atcgagccgc
    17101 ttgcgaagct tgacctgcgg cacgaggaga aagattggca cggtggtcag tcctcggccc
    17161 gtcttcgcgc gggatgccac cgcccggccc ttgctgttca accgcccctc ggccaccagc
    17221 aggcttgggc cccggcggcg gtagatcaag cgcaaacgga ggccggttcg gcgttcccat
    17281 tcgccgggtg tgatccgacc gccgcgcgtg gattttcctg cggcggcggt ggggatcgac
    17341 agccagaacc cgttgcgcga ccggatcagc ggccccgtgt catgcgcgcc gacgatgacc
    17401 ggggcgttcg accagaccag cgccgcggcg ttcaggctct cgctgccctt gggataggtg
    17461 gccagccgga tcgtgttgcc aagccgggtg cccagccccg cgccggtgat ctggccgcgc
    17521 caggcggatt tgaggcttgc gcccgcctcg cgcatggcgg tggtaactgc cttttctccc
    17581 gcggcaattt ccgcctgcat cagggctgcg aggtcggggc tgatttccag ctttagcttc
    17641 atgctggcct cagatcgagc gtccagatca gccgctcgcg atcccgcagc ggctctccct
    17701 ggatgacatg gctttcggcg ccgatgacga tcacatcgcc cgggcgcggg gcgggcaggt
    17761 ctgccacgcg gacgtccaca acggtcgtgt cgctgacgaa gcgccccgcg ccgaagtcgg
    17821 tcacgcgatc cggggcgcgg cggatgatgc ggatcgggcg ttcctcggac gtcgtggccg
    17881 agatccagag ggccggtgcc gccatggagg catgggtgaa gatgcggtcc atggcggcgg
    17941 caaagacgga catgggtagg tccgtcagtt cgagctgtgg atccggacgg ccagccgggg
    18001 tcgcttgttg accggcagga tcgaggcctc ggtcatcacg tcgatccagc ggcccttctc
    18061 gtcgagatgc tggcgggcgt agaggggcag gccgatggtg ttggcggttt ccagcaggtt
    18121 cgcggggccg ccataggtgg tgaaggtgtc catcgtgccg agcgggaagg cgatgccctc
    18181 gttcgccgga actagccgtt cggtggcctt ggtggagagg gtgacggtgc cggaatattc
    18241 ctcgaagagg atgccggcga aggggaagtt gcggcggacg tcctcgcgca gcggctgggc
    18301 gccggtcgag gcgtagaact tgtaggcctc ctcggtcttc ggatgcgcga tcagcttgtc
    18361 gaagaactcg cggctgacca gcgcatggac cgaggtcatc gcctcgccga ggaggttgtc
    18421 ctcaatggcc cgcagcacct cgcgcacctt gccctgcacg ttcgtgcctg cggtgccgag
    18481 cacgaagtcg accgagatct gcgccaggcc gaattcggtg aagtagttgt agatggtcgt
    18541 gcccgccccg tccttcacga tgccgcggag cgcgttcatc tccatgtatt cgcgggtctg
    18601 ggcgtgcttg cggcgcatga ggagcagctt gcggttcatc acctcgacga gcggatcggc
    18661 cgcatcgaac gtgcccagcg cgggttgtcc ctggatatcg gcaggcagga tgacgtcgtc
    18721 atgcgggatc cacggcaggg cgaagctgcg catcgaccgg ccttcgcgcg tgccgacggt
    18781 ggcggggccg ccgagcggga cagaggggag aaggctgagg acgccctcgt attgctcgat
    18841 gatgacggac cgttggctga ccccttcgaa gcggaagagg ccgatctggg cgaggcgggt
    18901 gtagaggttg ggcaggatgt tgatggcctg cgtcatctcg gccagcgaat agccgccagc
    18961 gtcgaaggga ttgcggatga gggtcatggg ggatgctccg ggggaatgag ggggatcaga
    19021 cgccgtcgcg ggcgacgatg cctgcggcgg ccagctggcc gatcttggtg gtgatcttcg
    19081 ccgcgtcatc gacggtggcg tcgtaggcga ggcccgcgcg cgagacgatg gcggggccgc
    19141 gggcaatgac gatgcccacc gcgtccgcca gcgtggcatc gacggcatag agcaggacgg
    19201 ccgaggcggt ctgcgcgcca tcggtgccgc cgctggtcgc cagcttgtat ttgccgctgg
    19261 cggtgatccg gccgaggacg gcgccgacag ggtagggcat gcccgcgagc agcgtcacca
    19321 cctcgcgggt gtagttgggg ttgacctcat atttgaggac atcgcccatg ctgggcggtt
    19381 ccgtcaggac gggcatggtt cagtctccac gatgttgggg gatgggatgc gccgggatca
    19441 gcgcgaggcg gcggccgact tcttcgcggc cgcgacgatg gggctttcct tggccccttg
    19501 tgcgggggcc gtggcgatga tgcccgcggc atcactgcgc gcggcgagat cggccaggac
    19561 cttcgcacgc agcgcctcgg gcttcacgcc cttcgcgacg gcatcggcgg catcgatctg
    19621 gatgccgagc cgggcggcct gcgcgcagac ttgcgcgacc tccgccgcct ctgcgcggat
    19681 ggcttcgggc gacatcgcgg ccgccgccgt ctgcggcggt gcgattgccg tgggcgcggc
    19741 cggttccggc ggggtgctgg cagcaggcgc ggtcgcaggc tgcgcatgat cttcgggggc
    19801 agtggtcatc atcaggccct ttcctctggg ggtggatgtg ccgcggggtg cggcggcgaa
    19861 agcgcggaag gcggtgacgg gatcggccac ctcgtcggca agaccggcga agaccgccgc
    19921 ctcaccgcgg aacacggcgg cttcggtgct tagcgcgcgt agggtgtcga ggcggcgacc
    19981 acgaccttcg gcgacggttt cggcgaagag ctgacgcagg tcttccagct cgcccgcgat
    20041 ccgggcgcgg acggtctcgc gcaggggctg gtaggggttc gcatcgacct tgcgggctcc
    20101 agcatggatc agcgtgacgg cgatgccctt ctgatcgagc gccccgctca tgtcgctgtg
    20161 catggccacg acgccgatgc tgccaactgc cccggtacgc ggcaggatga tccgctcggc
    20221 ctgggatgcg agggcgtagg cggccgaaag ggcgtgatcc gcgacgaagg catggatggg
    20281 tttcacctga cgcgcggcgc ggaggcgatc cgccagatcg aaggcccccg ccacttcgcc
    20341 accgaagctg tcgatgtcga gggcgatgcc gcggatcgcc ggatcggcaa gcgccgcctg
    20401 cagctgggcc gcgatccctt cgtaggatgt cagccccgag gattgcccga tccaggcacc
    20461 acgatgcacc agcgtgcctg cgatctcgat gacggcgatc ccgtccacca cagcgaaggg
    20521 ctgtcttccg ttccgcgcct ggcggttggt caggtcgtcg ccgagcagcg atgcgcgggc
    20581 aggcagggtg gctgcttcgc gatcctcggc catgatctcc agcccctcga cgctgatctc
    20641 ccgccccgtg atccggggac caaggccggt cacgaaggcc agtgccttgg caggatccac
    20701 catcaggggc gtgttgaaga cgcgctgggc gatctgggtg tggtgcatca tgcgtcctcc
    20761 gcgcgccggg gttcccggtc ctccccatcc tcttcctgat tgccgtcctc ctgctgatct
    20821 cgttgctggc cctccgcatc acccggcgca gcgccgccgc ctgccgcctg tgcgggtgac
    20881 cccggccgcc ggaagtcgag acccagttcc gcctcgcgct tgcgttcggc cgcgatttcc
    20941 cggtcgacct gctctgcgtc gtatccccgc tcggcgatgg cctgtgtgcg ggatttgagg
    21001 cctgcctcga tctgcaggat ctccgccgcg gcgtccttcg ccgggtcgat ccagtcccat
    21061 ttcgtgggga gccagtcaca ggcgaggtag gcacgccggt cggtggcata gcccggaaag
    21121 tcgatggcgc ccgccagcac cgccgtgtcc atccagcgcg tccagaccgc ccggcagagc
    21181 tggtgaacca tcaccgaatg ctggaaggcg gagatgcggc gacggaagtc gaccaaggcg
    21241 atccgggtgt tcgagaagtt ccccttggcg gtgtcgccgg tcagataccc atagggcacg
    21301 cccagcgcag cgccgatctg caggagcgtc cggtactgga agggttcgta ggtggacccg
    21361 gaatccggcg tcgaaggcgt ggtgacgtct tcgcccggat caaggcgcac cacctggccc
    21421 ggttcgacct ctagatcgtc ctcggccgga tcgagggcgg tttccggggc gggggaggtg
    21481 atgaacatcg cgaacatcgc cgcggtcttt ttccgttcca gttccgcatc gtcgtagaga
    21541 tcgagggtga agagcttcac gacggccgcg gcgaagcgtg tcacgccccg cagctggccc
    21601 gcctcgaccg gatcgaggat gtggatcacc tccgaggccg gaactcgaac cgtttcgccc
    21661 gccagccccg gatcggtact gtcgcccgga tggcggcgca ggaaatggta ggcgacgcgc
    21721 cgcccgatcc cgtcgaattc gatgccctgc cggatcgatc ccgcgccggg caacacgcgc
    21781 gtcatgtcct gcggcagcat ttccgaggag agcatctgca gctgcatcgg cacggtcagc
    21841 ccgtcctccg gccgtcgcgt gcggatgcgc aggaagacct cgcccgcgag aaacacctcg
    21901 cgggccgccc ggcgctgcag cccgaagaag tcggtcagcc cctcggcatc ggcctcgtcg
    21961 gtccaagcaa gccagagctt ctgtagctcc tccttcttcg cggcgtccgc gatcttcgac
    22021 gagggcttga tcccgtcacc gacgacgtgg ttcgcgaaag catcgacggc atttgcggcg
    22081 tagccgttgt tgcgcacgag ccagcgcgcc cgggcggtga tcgtctcgcc cgaggccgag
    22141 atcagcgtgt ttacatgggc gcgggtggcg cggaacccgc gcatgcgacg atgagactgt
    22201 gcggcgtcga acccgccgat gatggaccca aggcgggcac ggaaggcgtc gaagaccatg
    22261 ggtcaaaggc ccttcgtcgc gacggtgccc cagcgacggc ggcggggcgt cgcagaggcg
    22321 gtggcgatcc ggccctccaa gtcgcgaacg gccgccgcca gttcggcatc cgagccatag
    22381 gtcacggtct tgccgtcata gctgacgctg cgcagcccgg cgaagcgggc ttcctgcagc
    22441 gcggtcagca gggcctgcat gcgttccagg tccatcagtc cctcatgaag ttcggggtgt
    22501 aggcccgccg tttccggcgt ggcgtggtca gggttccggc cttcggttgg gccgggtctt
    22561 gtgtggcgat gtcggttgcg gtggccgtgg gcaggcgcgt ttccacgccc gcctgcgctt
    22621 ccagccgccg ccaggttgcc tcgtcccatc ggtcggcgcc gaggatccac gccgcggcac
    22681 gggcatagac ccggcagtcc agcgcctcgt tccgctcgcg catcttctgc cattcctgat
    22741 gggcatagcc gcgcttgttg cggatggtga ccagctgttc cgccaccagc tgtttcagcc
    22801 attctgtgtc cgcccagccg ggcaggtgga tcgtgccggg ggcatcgagg gcgcccgagc
    22861 cgcgcgcctc gtccgagggg cgttcgatcc gcaggaagcg gtaggtctcc gccttgaaag
    22921 tcgcggtcgc gaccgaccag agccgcgcgc cgcggcgcag ccgtttcccg ccgatggtgg
    22981 cgtcaacgaa ggtcgggccc gagaccggtg ccgaccggtt gaagccctca agccccttca
    23041 ggggcgctac ctgttcgaac ccgaccttgc gcgaccatgc atagaccgcc gcggcctcgt
    23101 agccggtgtc gatgccaagt cttgccacgg tcatgaaggc gccgttggca tgctgccagc
    23161 tgcgcccgag cagggcggtg agcttgtccc aggcggcggg gtcgtcgggg ccgcccggga
    23221 tgacgatgtg atcgacaagc cagctttcca tgccccggcc ccaggcccag atgtcgacct
    23281 cgatccggtc cctctggacg tcggccccgg ccgtcagaaa caaccccgcc atgggcaccg
    23341 tgcccggctt ccaggattca cgccgatccg ccagccgttg ccactccggc gcatcgcccg
    23401 actcgaccca tgtctcgccc agcagcgtgt tgcgcgcggc gcgcagcgtc tcgtccgaac
    23461 cttgggccgc cagccactcc cgcgcgacgt cggaccagct tttccacccg agcggcgaat
    23521 agagcgccga gagatggaag ccgatggcct tcggatccct ggaaaccgct gttgcccgcc
    23581 attccccctt ggccagcatc tcggtcttgt ggtgctcggc gatggggcgt tcgcagcctt
    23641 cgcagtgata ggcggcggtt tccggcttcc ccttcgccca gcgcagccgg tcgaattgca
    23701 gccattgcat cgtgccacaa tgcgggcagg gcacaaaata gcgccgctgg tcgctggcct
    23761 cgaactcccg ctcgatccgg gacagccccc ggatcgtggg cgtcgagacc atgaacacct
    23821 tgcgccggtg cgagaaggtc gtcgtccgcg cctctgccag cgtgaccgga tcgccttcct
    23881 cgtcggccga ggcgggatag gcgtcaacct cgtcgaggaa gacatagcgc gcaggcatcg
    23941 accgcaggcc ggtggccgaa ttggctccgg tcaagaccag gatgccgccg gggaattcct
    24001 tcgacagcat cgaattcccg gcatcgcgcg accgggccgg gttcacccgt tcgcgtaggg
    24061 ccgggctgtc cgcgatcagt ggatcaaggc ggccccgcga ggtgcgcttg gccagttcca
    24121 ggctcggcag caccgccagc atcggccccg gcgcgtgatg gatgacgaag ccgatccagt
    24181 tgttgcccgc ttccgtggcc ccgacctgcg ccgccttcat gaaggtgatg cgctgggcgg
    24241 gatggcccgg cgacagcgca tccatgatct cgcgcaggta aggggcccgg gcggtgcgat
    24301 agcgccccgg ctcggccgcg ccacgcgacg acagccagcg atgctgatcc gcccattccg
    24361 acaccgtcag gttcggatcc gggcggaggc cctgtcgcca gacccgcagc aggtcctcgg
    24421 cgccgtcgaa gcctagatcg aggtcggccg tcagatcgtt gtcatcgtcc tcatcatgca
    24481 agcgagaccc ggaggtcggc gagggcgtcg agctgttcgc ggacatgggc ttccagcacc
    24541 ctctgcatga tcgcggtctc gatcgtcacc gatgccccgg attgccgttc cacctccgcc
    24601 atgatctgcg ccgccatcag cgcggccacc cgtccgggcc aggtcaccca gacatcccgt
    24661 tcctgccgcg ccaggcgaaa caccagcgtt tccgcccgcg cacggtcgac cagcgtgccc
    24721 ttcttcttct ggaccgcgat ctgcttgtcc tgcgcggcat agaccgtcag cagcgtgcgg
    24781 gccttgatgt aggacgaggt ctcgcccgca ccgctggcca gcccgtcacc accaagcgac
    24841 ctacgctgct ggtcgggagc cgtcatctcg gcccgccgca catccgaggc cgcggcgttg
    24901 atcgacccgt cgtcatggac caccagccgc ccgttcttgc gcgccttctg caccccgccg
    24961 cgcgacagcc cggaatgggc cgcatactcg cgttcgctca tgcctttcat ggtgccgttg
    25021 tgcctgtcaa gatattgaaa ataaacagga aaatacaatc aatcccgttg attgtttccc
    25081 cctccggagc gattctgtcg tccatcaaca ggccgcatcg cgccgatccc aggagggctt
    25141 caccatgacc acgaccacca tccgcatcga ctattccacc cttcccgagg gcttcgacct
    25201 gagccgcccg gatgccattg ccgaggtcat cgagcaggca ctgcgcgaga gcgggatccc
    25261 ggccgaggcg tccgacgtcc tgtcgcacct gaagatcgaa ctgccgaccg cccagcttgg
    25321 tgccgccagc cgcacgctgg ccgagatgcg gctgatctga ccggagcgat cagaacgcac
    25381 tgatattgct ccgatttgcc tacgatcatc cgccctgcag agcgatggtg ttcgcaccag
    25441 aacgatgcaa ctcaccgaag gatgccccgc catgaccacc cgccgcgcag ccgacaattc
    25501 caaagccctc gacgccttca tcgccgccaa ggccgagatc gacacgatgc tggagcgcct
    25561 gaaggccctg agcgacgacc acttcgagac ccaccccgac gagatcaact gggggcatgt
    25621 cggcacgctg aagcactatg cgggcctgct gcgccagatc accgacagcg ccttcaagga
    25681 aggcgaacac gccgcctgac gcgcccacac ggcgcgacgg ccgccccgtc cgacgacggg
    25741 gcttgcctcc gtagaaggcg cgcacagcgc gcgccgcagc gcccggaggc cccgatgacc
    25801 accccgtccg acacccaatc cctgatcctg tcccgcgccg cgacccggcc cggcaacctc
    25861 gccctgccgc tgcccgaggg gctggtcggc gccgccgcca agatggtggt cggcaagatg
    25921 atcgcccacg gctggctcga ggaggtcgag gccaacctgc gccgcaacga gccgatgtgg
    25981 cgcgagaccg gcgacggcca cggcaccacg ctgattgcca ccgaggccgg gctggaggcc
    26041 atcgggatcg agccgttggc ggccagtgct gtcgccagcg cgcggaaggc gaagccgaaa
    26101 ccggaaccgg tgcagacgcc cgacgacacc gccgccacga aacctgtcgc catccgcgct
    26161 ggcaccaagc aagcgcagat catcgccatg ctccagcgcc ccgagggcgc aacggtcgcc
    26221 gagatggtcg cggcgaccgg atggttggcc cataccgtcc gcggcgccat ctctggggcg
    26281 ctgaagaaga agctgcgcct acccatcgcc gcggagaagg tcgagggcag ggggactgtc
    26341 tacaagctgc ccgcctgagc cttcaacgaa taccacactg cgccgccgcc ccgcccgggc
    26401 ggcggttctt cattgccacg acagaagatc gcgggccgcc gcctgcagga tgtcctgcgc
    26461 catccgtggc tcgcaagtgt agatcccgcc cggttccggt tcgcccacat tgtcctcgaa
    26521 ccacgcccgc ccctcgtccg agatcggacg caggacgacg atggtcccgt gatcgttgat
    26581 ttcgatgtgc tgccagcctt cggacatggg acaaggctac cagtcgcggg cccgacgcgc
    26641 cagcgatccg gtcagtcccg ccgccagcgt tcgaacagcc tgcgcaagaa atagccgcgc
    26701 aacagcgata cgccggtgaa cgcgaggccg atggccagct gatcgcccag cgcgatgtgg
    26761 atgccgaaga ccggaaacac catgatctgc attccgacgg cgagggcata gccgacgatc
    26821 acgttggttg cggcctcggc cagagacatg cggcgggatt gggtcatgcg ccctttctcg
    26881 cacggagcgc aggcttagtc gccgcctccg cttccttgac ccggctggct gtccgccctg
    26941 tcgcaagttc ccatcgccgc accgcgacgt cacaatagac cgggtccagt tccaccgcga
    27001 tgcagcgccg cccggtgcgt tcagccgcga tcagttgggt gccggagccg cagaagggtt
    27061 cgaaaaccag atcgccagga tccgtgaagg cctccagcac agcctcaacc agcgcgatgg
    27121 gaaacacggc cgggtgcgat ccggcggcgc ccagcccgcc cttgtggcgc atgatccgaa
    27181 agacgctgtc cggaatgcgg tggctctgga tctcgttgcc gtagcccgtc ttgcgatgga
    27241 ccgtgccgtc cgccccgcgc aggccgccgc cgccgagggt ttcccctgcg tgcttgctct
    27301 cgaccgtctt gttcggcttc cggggctggc ggttgaagtg gaagatgaac tcgtgcgagg
    27361 gagagaggcg gccgttccag tcaccgggca ggccgggccc ctggtcccag acataccagc
    27421 cgaagcgccg ccagccctgc gcgcgcatcc agtcaaccca gccctcccaa taggggagcc
    27481 attcgctgtc gcgatggacg aggccgaggt tgaccagcaa ctgggcatcg gcggtgaccg
    27541 gtgctgcggc gaagacgccc tgcatcagcg catcccaatc gccgaccttc tccttcgccg
    27601 cgccatagtc gcgctgctgg gcgtagggcg gggacgtgaa catcagcaac gcctgcctcc
    27661 cgtccatcag ccgcgcgacc acggccgggt cggtggcatc gccgcaaatc agccggtgat
    27721 tgcccagcgc ccagatgtca ccgggtcggg tgatcggatc gggcggggcc tcggggatat
    27781 tgtcggcggt gtcgtcgtcg atgggcgcgc ggtcgtcggc atcgtgcagc agcgcgtcca
    27841 gttcgtcctc ggggatgccg atcagcccga ggtcgaaatc ctcggccagc agcccgcgca
    27901 gttcttcaag cagcagcgcc tcgtcccacc cgcccagttc ggtcagcttg ttgtcggcga
    27961 tccgatacgc gcggcgctgc gcctcggtca gatggcccag cacgatcacc ggcgcctctg
    28021 ccagtccgag ctgggttgcg gccaggacgc ggccatggcc agctatcaac tcgccatccg
    28081 cggcgacgag gcaggggacc gtccagccga actcggccat gctggcggcg atcttcgtga
    28141 cctggtcggc gtcatgggtc ttggcattcc gggcgtaggg ccggagacgg gcgaggggcc
    28201 aatgctcgat ccggccgggc aggaggggcg cgttcatgcc gcgagcctct ttgccttgag
    28261 ggcggcgaag gtctcgccgg tttccgccag caccgcctct tggccggtga aggactgcca
    28321 gcgctcgatg gcgacatcga catagaccgg gttcagttcg acgccgaggc atacacgccc
    28381 tgtggtttct gctgcgatca gcgtcgtacc ggaacccatg aagggctcgt agaccgcctg
    28441 gccggggctg gagttgttca ggatcggccg ccgcatgcac tccaccggct tctgcgtgcc
    28501 gtgcaccgtg tcggcatcct gatcccggtt ggcgatctgc cacagcgtcg tctgcttgcg
    28561 gtcccccgcc cagtgaccct tgcccttggc ccgcaccgca taccagcaag gttcgtgctg
    28621 ccagtggtaa tcgccccggc tgaggaccag ccggtccttc gcccatatga tctgcgaccg
    28681 aacggcgaag cccgtggctg tcaggctgtc cgccacggtc gcggcatgca gcgccccatg
    28741 ccagacatag gctacgtcgc cggggaacag cgcccaagct tcgcgccagt cggcccggtc
    28801 gtcattcagc accttgccgg tgcgtttggt cttggcagcg cccgcctggt tgcgccacga
    28861 gggatcatac tccacgccat agggcggatc ggtgaccatc agcagggggc gcacggcacc
    28921 cagcagccgc acgaccacat cggcagatgt gcagtcaccg cagatcagcc ggtgcgcacc
    28981 cagatgccac aggtcacccg gcaccgacac tggcgtgacc ggaagttcgg gcacatcgtc
    29041 ctcgccctcg accggaccat cgtcgcccag cgcgtcggga tcccgcagca gcgcgtcaag
    29101 ctcatcgtcg ctgatgccaa gcagcgtcag gtcgaaatcc tcggccagca gcctcgcgat
    29161 ctcgtcgcgc agcagggctt cgtcccattc gccgagctcc gtcagcttgt tgtcggcgat
    29221 ccggtaggcc cggcgctcgg cctcgtcgag atggctgagc cggatcaccg gcacctcggt
    29281 cagcccgagc atggtcgcgg ccagcacccg gccatggccc gcgatcagtt cgccatcgtc
    29341 ggccaccatg caggggacgg tccagccgaa cttggccatg ctggccgcga tcttcgccac
    29401 ctggtcgtcg ccgtgcatct tggcattgcg ggcatagggg cgcagccggg caatcggcca
    29461 ggactctacc tggctcggcg cgaagacgag gtccatggga tggggctcag gatgtggggg
    29521 atgggaaatg aaaagcgccc gcgagggggt tcctccgggc gcaattcttc gatgatcaag
    29581 gggtaggtca atgggggcag gtctgtcaac ccgaaaagtg aagccgattc aacggcttct
    29641 aatgaattgg cttcccgggg tggcttccgc ccacctggct tccccggagg tggcttccct
    29701 ggcttcccgc cgggaatcca ccccggccag ctcccgactc cgcaagccgc tgatctgact
    29761 cacgaattcc ggcatcaggt cgcaaggtgg cttccgcctg gcttccccgg tgaaactgcc
    29821 tcacgctagc gaaccgccgc gctgcgcccc cccgcataca ttcggggccg gggaggaacc
    29881 agagggaggg ggcaagagga atacgttgcg ggcgtgccat gcaggatggc accctatggt
    29941 ctacgacagg cgtttggcag cgtaggcgtc atgtatgaag ccgattgttc taagtaagcg
    30001 gcgatagaat tcatcaagga tttttggcaa gtcataattt atcttgagat ctcggccata
    30061 gaaatttgta cgattcttga acgtgtcaaa tcgaccatca gtcatgtctg gaatcagaac
    30121 aaacctttca accaatcgcg ctcttttgaa gttttcgtaa acgcgggcgc taatgtccaa
    30181 gtggccgtca tgaacaattc gatctctgat tgaggatatc atccaaatca gttcatcctt
    30241 cacaaataag gtgccttctt ttccgttaat ccgaagttcc ttcttgtcga tgtattgctt
    30301 tgatgcgccg cgcaatttta caatctttga aaaatccgca ccggtgcatt cagcttctag
    30361 tgctagtttt acggcataat cgagcatgct tctaaggcga acaaaggtcg tttcaagatg
    30421 tgcatgcaag agggcagtgg ctgcagaaac tgaagagcga aatccaactc tctcattcgg
    30481 agaatagata tagaaaacac tgtcattgag aattccataa aattctccaa ccacctgact
    30541 tatttgcgcg cttgttcttt gcagattagt gagcaggccc tgtacatctt gcaagtacag
    30601 gaacttgtga agcacggcat ctggttggga tctggccaga agctgttcga atctctgctt
    30661 cgtgacgcgg ctttctggtt caataccagc catatgaacc cagtcgggga tccgatcatg
    30721 gtagatcatg aactcgacat cagatacaat tgatcgtcgt atgtgcccat gcgttgcaac
    30781 gcagagctca tcgaaatcaa cgtcgacact cgtatctgtt cgacgccagt atccttgaat
    30841 gtctttgaaa aaggcggaag taaactcggg ctggatagct cgggacggac gtccattgag
    30901 atttttgatt ggcttgtcgt cttcgagtga gactggccat ccagaaattt tttttgggct
    30961 tgtagccgtt tgaatggaga tcttcgaata gcctcgccgt agatctgact ttcttggcat
    31021 tacaaatggg gatcactttg gttttgtttc tggttatgcc atcctcgccc aagatcggca
    31081 ggcccgtggt ggctgatgat gagcgcggcg cttttcgttt ttgggcgagt atcagtgtat
    31141 ccttgtgtgg gcatgatttc tccgccctac accgaattgg tcatcagtac ctttgcgata
    31201 ctctgactcc acgcggtctt gaacgcagga tctgaggcga agagcctgta aagctccagt
    31261 tcttcctttc tacgcttcag cattacttcc tgcagcattt tttcaagggc caggccgcgg
    31321 ttatatgggt cactattcgc ttcgtacttt tcagtgtagt cggggtgcga ccgtatactg
    31381 ttcacgacgt tgataaactt gacccgttgt tcctccggtg tggcgctcca tccctgaaac
    31441 catcgttcgt tgaaggaccg aatgatctcg tcgagggggt ctttctcggg ttcaccatcc
    31501 cgatagcccc gcggattggg gttctggggt tcgagttcgg ttggggatgc gtcgagaccg
    31561 atcgtgtggt tcagtttggt ccgctccagg ccataagagg ataggtcgac ggcctccagc
    31621 aactcgtcca acatgtcctg gtccggatcc ttgatcttca gctttggcac caggaacttc
    31681 aggaaccaga agagcttctc ccattccaga acctcgaacg gcatgatcga cgccatctgg
    31741 ccatagatct tgacgaactg ccgcgccttg atcttgacgt cgatcttgtc cttctcggct
    31801 agttccagtt gctggttgaa ccgatcggcc gccacgtcga tcaacgggct gagcgtctga
    31861 gcatcctcac ccgcgaagta gcgcgtgacg aactcttcga cctcctgcca ttcgtatacg
    31921 ccgacctggt caagcggtcc cttcagctcg tgaaggacat tcacatccgt tgcggatgaa
    31981 agggtggtga cagtgtagaa ggggtcgaag gccgccttga tgtcggtcac gtcgttgaaa
    32041 aagtccagga tgaacaggtc ctcggtccgt ttgccgagtt tcggtgccga acggttcagc
    32101 cgtgacagcg cctgcacggc gaggacgtac tgcagctttt tgtccacata catcgtggtc
    32161 agtttcggct ggtcgaaacc ggtcagatac ttgttggcca ccaccaacag ccggtagtca
    32221 tcctcgtcga acctgtcccg cgtgtcggct tcgggaaagc cgttcatctc ggcctcggtg
    32281 taggtcaccc cgtccacgac cttctcgccc gagaatgcga tcagcgcctt gaatgggttg
    32341 ccccgctccg ccagcaactt ggtcacggcc ttgtaatagc ggatggccgc ctcgatgttt
    32401 tgggtgacga tcatcccctt ggccttgccg cgcagcttct tcggcgtcac cacatgttcg
    32461 atgaaatggt cgagcatgat ctcggccttg gtgttgatcg tctgctggct gcgctcgaca
    32521 taggcgcgca gcttcttctg cgccttcttc gtgtcgaaca gggggttgtc ggcaatcgac
    32581 ttctggatct cgtaatagct cttataggtc gtgtagttcg ccaaaacgtt gaggatgaag
    32641 ccttcctcga tcgcctgctt catgctgtag agatggaagg gcttgaagct gccatccgcc
    32701 tggcgctcgc cgaacttttc cagcgtcgtg ttcttgggcg tcgcggtgaa ggcgaaatac
    32761 gaggcgttgc cccgcatctt gcgcgactgc atcgccgcga ggatgcggtc ctgcgggtca
    32821 tcctcgtccg ggtcctgatc gcccgcaccc atcgcgcggt tcatgttgtc atgcgcgctg
    32881 ccgctctggc cgctgtgggc ctcgtcgatg atcaccgcga accgcttgtc actcaggtcg
    32941 gcgatcccct cgatgatgaa ggggaacttc tggatcgtgg tgatgatgat cttcttgccg
    33001 ttctccagcg ccgatttcag atcggccgac cgcagcgccg gggcgacgat gttcttgacc
    33061 tcggagaagt ccttgatgtt ctcccgcagc tgcttgtcca gaagccgccg gtcggtcacc
    33121 acgatcacgc tgtcgaacag cggctggtcc agccccttgg cgcccggaat gcccaacttg
    33181 gccggatagg tctcgatcag ctgataggcc gtccaggtga tcgagttcga cttgcccgaa
    33241 cccgccgagt gctggatcag atagctgtgc cccacgccag tcgtggccgc atgggccagc
    33301 aatcggcgca ccacctccag ctggtgatag cgcgggaaga tcatcgactt cttggccagc
    33361 gggtcagtcg ccttgccctc cagcagcacg aaatgctgga tgatccccgc aaggctttcc
    33421 ttggtgaaaa cctcttccca cagataggcg gtcttgtgac cattggggtt gggcgggttg
    33481 ccttcgccct gttcatggcc cttgttgaag ggcaggaaga atgtcgcggg cccggccagt
    33541 ttcgtggtca tgaacacctc gtcggtgtcc accgccatat gcaccagcgc gcgaccgaac
    33601 tgcagcaggg gctgggtggc gtcgcggccg tcgcgatact gcttttgccc gtgatagcgg
    33661 gcggtctggc ctgtccaggc gttcttcaac tcgatggtga tcagcggcag cccgttgagg
    33721 aagaggacca tgtcgatctc ttcgcccggg ttggtctgcg aatagcggac ctgccgggtc
    33781 acgctgaaga tattggcggc gaagttttct tgcaccttgg tggccgagct ggccagcggc
    33841 gcgggataca tcagcgcaaa gaaggcgtca tcgacggcaa ggcccttctt cagcagatgc
    33901 agcacgccgt tcttcttgat cagccggtcg aagcgttcaa ggatcttgcg ctgccagtcg
    33961 gcaggattgc ggtccttcag cttggccagc tccttgcctt gggtggtttc cagaaactcc
    34021 cagaacagcc gggtgtcgag tgcgtattcg gcgtcgaaat cggcgggcag gccaaggcgg
    34081 aatgggccgt ggccttcggg ggcggggtgg ccggccagtt cctcggttgt caggcccgtc
    34141 aggtgccgct ggatcgcctg ttccagtgcc acttccttgg tgttgctgac catgatcccc
    34201 ccttacgcca ccttgatctt gcccgtgacc gccgcgttga tcaggctggt cttgtattct
    34261 ttgagtgcgg cgatctggtc ttctttaaat gatatggccc gatcatattc gccattaagc
    34321 ccttcgagat gctctgtcag ggcttgtcgc tcttccggtg gcggaatcgg aacagatatc
    34381 gaattgagat ttgaggttgt aagctggttg attgtcgcgg tcagaaacga tccagcgagc
    34441 atccggaaaa tctcgctatt gaggatctga aagatgtatc ggttcatttc agatcgaaac
    34501 acagtggtga acgcaccaaa gctcgcaccg gtgtcatcgt gtgtcgctaa cgcacatttc
    34561 ccgatgaggt cacgacttcc gttccgagag caaattagga tgtcattcgc gcgtattctg
    34621 agtttttcgg gaatgcgcat tcggacatag gcgttgagtc cgtccccgta gacaaacttg
    34681 ccgctcttca ggttcgatga ccgcaaaacg agagtgccct catcctcgtc acagaggtct
    34741 ttgggatcat aagtcaggcc aatcacagca tttccaagat gcttgagccg cttcacttcc
    34801 caatgcgcgg ggatttggcc gatccagtct atacggctgt ccttcatggg ggcggagggg
    34861 ttcaggccgc gggtcacggc ctgttggatc aggatctgcc gccgctcgcg caacagcgcg
    34921 atctgctctt ccttgatccg caccgcctcg tccaccttgg cgcatttctc atccagaaac
    34981 gccgcgatgg cgcgttgttc ctcgggtgag gggatgggca ggcgcaggta tttgaagtcg
    35041 tcataggaca agttctgccg cagccctgag cccagagcgt agaaaacctt cttcacgtcg
    35101 taggaatgca gcaggtaatg caggaacgcc gggtcaatct cggccttagg tcgaaggttg
    35161 atgtaggccg acgtgatgat gccagtatca cgcgccaacc ccgtgcgcag gcttgtcata
    35221 tcgttttgca gatcggtgcc gcgaatgatt atgtcgccgg gctggacgat ctggtaggtc
    35281 tcgaagcttt ccggcaccag tccggtcagc ttgtcctcgt ctttcacgat cacccggcca
    35341 tagctcaggg aaagcacggt gctttccttc atgccggtgt tcttgtcctt gttttcatac
    35401 agacactggc ggcccggttc gacgcgccag tctgcgggca cttcgccgat ccactcgaca
    35461 ccgctctcct tgtagttgtc ataggtcggc caggcggcga gcgtcatcac accgcctccg
    35521 acagatcggc gggcttcaca cccagaatat cggcgatcag gccatcggcc ttttgctcca
    35581 gcgccagaat gtcccgcgtc acgtcatcca ggctgcgcag cggcttgtgg cggtagaaat
    35641 acttgttgaa gctgatctcg tagccgatct tgaccgtgtc gaggttgatc caggcctcgg
    35701 gcacatgcgg ctttacctcg gccttgaaat agcggtggat gctgtctttc agggccaccg
    35761 cctcgctgtc gcgcaggtcg gtgctggggg cgtaggtcag gtaactgcca tccggctggg
    35821 cataaaggcc gaagtcgccc aactcgtcga tgccacagcc aagccgctct gccaccgcct
    35881 ccagctctgc cttggaatag cgctggatgc tgtcgatcac cttttccgcg tcatcggcat
    35941 accagctgac ggcgttcagg atcgcgttct tctcggtggc ggtcagcttg atcttgcggg
    36001 ccttcagcac cttgccgacg tgatcgcgga aggcgttgaa atccgccgtc tcttcggtgc
    36061 ctacggcctc catcagctga tggccgaccc cgatcagatc gcgctggcgc agccagagcg
    36121 aggtgtcgac cagtttgcca cgctgcttgg cgttcagcgc gatctcctgc tcctcgcacc
    36181 aggcctggat cgccttggcc tgggccttca ggaagccggg ttcatagacc ttgtcgccat
    36241 gttcggccca cagatgctcc atcggttcgc gaagggattt gtcgaagcgc agaggttcca
    36301 gccgttcgcg cgtgatgcgc gcgcggcggc ggtcggggcg ttcgatggtg accttgtgat
    36361 agccgaaatc ggtgttgtcg aagatttgca ccgcaatgcc ggtgggatcg ccgttcgcgt
    36421 caagctgccg ttcgaccggc tggaaggcca tgtaggcggc gatgatgtcg tcgatatgtt
    36481 ccggggcgaa ttcgcagttc ttgtcgccaa ggttcttgcg cagcttgcgg aacatcaggt
    36541 tggcgtcgat cagctgcacc cggccgcgcc gcccctcggg cttggcgttg gtcagaagcc
    36601 agatgtaggt ggtgatgcca gtgttgtaga acaggttgtt cggcagctgg atgatggtgt
    36661 ccagcatgtc gttttcgatg atgaagcggc ggatgttgga ttcgccgctg cccgcgtcac
    36721 cggtgaacag gctggagccg ttgtggacgg aggcgatgcg cgagccgatg gggctgttgg
    36781 cgatgggctt catcttgccc accatctcca tcaggaacag aagctggccg tcgctggagc
    36841 gcggtgttgc gtcgacggtt tccgtcttgc cccaataatc ggtcagttcc acctggaagc
    36901 gcgggtcgat gacgtcgttg ccatccttga tgtgcttcag gtcgctcttc cagctcttgc
    36961 cgtagggcgg gttcgacagc atgaagtcga agcgatggcc cgaaaattcg tcggtggaca
    37021 gcgtcgagcc gaccttgatg ttctcggggt tgttgccctt gatcatcatg tcggatttgc
    37081 agatggcata ggtctcgtcg ttgatttcct tgccataaag gtagacgtcg cccttggccg
    37141 cgatggggcc ttcgggttcc ttgatgtagt tctgggcctc ggtcagcatc ccgccgctgc
    37201 cgcaggcggg gtcgtagatt gtcatcaccg gcggcaactg gccgctgatc gggtcgaaga
    37261 tgaggtgggt catcagatgg atgacctcac gcggggtgaa atgctccccg gcttcttcgt
    37321 tgttttcctc gttgaacttg cggatcagct cttcgaagac atagcccatg ccgaggtttg
    37381 acagaccggg catcatgttg ccgtccgggt cttcggcgtc gtggggcgtc aggttgatgt
    37441 aaggcgaaat gaacttttcg aggacgtcga gcaggacctg cttgttcgcc atgtgccgca
    37501 tctgctcgag cagcttgaag cgggcgatga tctctttgac gttgtcgctg aagccgccga
    37561 gatattcctc gacgttggcc agcaggatct gctggttgtt cgtggccgtg gcgtagagct
    37621 gtttaagcgt ccacttgctg gtgttgtaaa acacgtatcc cgaagcagcg gtcagcgggg
    37681 catcatcgag ctctgtcgcc ttcatctctt cgcgctggaa gcggacttcc tccaggacgg
    37741 ccgccttggt gggttccagc agcgtgtcga ggcgccgtaa tacgaccatc ggcaggataa
    37801 cgtcacggta cttgccgcgc acatagacgt cgcgcaggca atcgtcagca atggaccaga
    37861 tgaaagagat gagcttgttg tgggcggcct ggttcatggt tctacactgc tgtccttact
    37921 ttggcgccgg aacggtcagt gtcggaaata tcttcagaaa accgagccct tgcagcgcat
    37981 agctatgtgg caccctagtt cgcatctggt ggccccgcaa cgtcctacgg tgttcgggcg
    38041 aaagcaaatc tgccatcggt tgaaacttcg ccgcacgaga tgccaaatca tttacaggaa
    38101 atccaaggcc gcgccttcgg catcgccacc gtcacctcga cctcccgcag catcccgccc
    38161 gcgatcagcc cctcgcggac ccagcccagc gcgtgccacc agtcctcata actccgcctg
    38221 gcggcctcaa tctggtgcgg gtggggggag aaggtgaccg ggcaggctag gatgtcgatg
    38281 gtcttccaag tggcgcgagc gcccgggccg cgcacgcgga tgcgttcggt acctacgacg
    38341 atggcgcccg catgtgtgcc atgctggttc tgtttcacga tggtcggcac gcagcgcggc
    38401 acagcgccgg gcatccagtc cggggtcagc ccggcgcggg ccagttcggc gacgcggatc
    38461 gccatgcgct tgccgccgag gctgtcgggg atcccggcga cggtggcggc gatcacctcg
    38521 gcgtcctcgt gggtgtagcc gccgattttg tgctggccgc cgtcgatctt gcagcccagc
    38581 acggcgcgct ggaggaggac gtattccagg ccgaagccga aaccttcctc ggtgacgtcc
    38641 gggggcaggg gcagttccag ctgcgcctgt tcgatccgga acgcccattc cagcgcggcc
    38701 tgcacgccca gcgcgcgttt gatcctggtg ccgctgacgc ggccgtggaa gctcatggct
    38761 tcaatccttc aaggaaatcc atctgcgccg ggcgctgggc cgcatccgtc ggccgccaga
    38821 tccacgggcc cgaggccatg ggcagctgcg agagagcgcc acgcatgtgc cgctgccaga
    38881 gggtgaactc catttccgag caggcgcaga gcgcgtgccc gataggccag cccatcagcc
    38941 atccgacgaa gagcgggttc agccgccgcc gcgacctgcc cttcaggatc cgccgcgaga
    39001 cgacgcgccc atgcgaggca atcatcgaag cccagagcgg gcgcgagatc ggggcgtgcg
    39061 gcgaggaccg cggcccatcc ggcgaaatcg ccggggccgg gcgggtgaag ccctgctccg
    39121 cccggtagtg cagcaggtcc atccgggatt tgccgtcgct gcgggtgatg ctggcctcgc
    39181 tcgacccctt ccagttctgg gcggccggtg tcggccagtg gttcggtagg gccgtcgcga
    39241 tgcccagcgc cagcgcttct gccttccggg taaagtcgct gttcccggcc gggttgtagc
    39301 ggccggtgcc ggggtgcagg ctcatcggtg tgggccagga tgaagatacg cagccgctcg
    39361 tgcggcgcgc cgacctctgc cgccgagaac aggcccgccg caggcatgta gcccaatccc
    39421 caaagctctc gcaggacggt ctcgaggccg agggtgacgt gcccggcgac gttttcgagg
    39481 aagacccatt cggggcggca ctcgccgata acgcgggcga catcgggcca gaggtggcgg
    39541 ggatcgtcgg cgccgccgcg tttcccggcc gcgctgaagg gttggcaggg atagcctgcg
    39601 aggacggcat cgaaggcccc gcggaagggg cgggcatcga agctgcgcag gtcggtccag
    39661 atcggggccg gggcgaagta ttcggcgtgc tgggccgcga tgaggacggc gcgcggccag
    39721 tcctcccatt cgacgaaggc gcgggtgtga tagccgggct cggcgagcat gaggcccaga
    39781 tcaaggcctc cgccgcctgc gcagagggag agtccgtgcc ggggacgtga caccatgcca
    39841 ttcaccgcac cccgcgctcg cgcaggcgtt gggccgtgac cagcccccgg gccagcatgg
    39901 catcgcgcat ggtgttgctg atcgcgctga ctggcaggta gcggtcggag ttgacgagtt
    39961 cggcgtagaa ggcgggcagg tcggtgatcg gctttgccgc cgacgcgggg gccgctttcg
    40021 gctttcggcg cttccgcccg gcatcctcgg ccttgcgctg ggcggcgcgc tgcatcgccc
    40081 ggtccagcgc cttcggacca tcgggcggtt tggggtgttc ctggcggctg gcctcggccg
    40141 cggcgatgat ctccgcctcg gtcagcccca gctcatcgcg ccagcgctgc acgtgcaacc
    40201 ggggcggcca gccttgccac cagccgggca gggcggcggg gtcgaggccg agtgccgcga
    40261 gcaggtcccc gaaaacctca tcggaaattg cctcgcgcgc ttgcgcgccc tcctcctcct
    40321 ttactggttt acttagaggt tcccttacag ggttagtgtc cgaaatccgg acacggcttt
    40381 cggcattttc cggacacggc tcggccgaaa aatcggacac gggactcgcc tcatccccgt
    40441 gtccgaaatc cggacacggc aaggcatcgg ccatggcgtc atcgtcacaa acatcggtac
    40501 tgtcgcggct ttctacgccc tgatcctgtc cgtgtccggt ttccggacac ggcaccacag
    40561 ccacaggtgc gaagcccggc tcaaacccca ggatgtagcg ggtgggcagc tggcgcttgg
    40621 tcacagggtc cagccgcggc acccgccgca gcagacccac ggcctccagc tggccaaggt
    40681 gatcgttcag cgttgatcgg ctgatctcgc agtcatgcgc cagccggtcc tgtgagggga
    40741 agcagccgta gtcggggttg aaccggtcgc agaggtgcca gagcacgatc ttggtcgtcg
    40801 gcttcaatcc gcgctgcttg atggcccagt tggtggcctc gtgactcatg gcgcgggcct
    40861 ccgcggggca ggagcgatac gcgtggtgaa gccttgatcg gccagcgcgc ccagcgcatc
    40921 gtcgagactg cgcaccagcg cccagccgaa cccatgcgcc cgcaccgcat cgcggaacgc
    40981 ctcctgttcc ggccgcaatc gccccttcgg agccttcagt tcgaggaaca ggacgcggcc
    41041 gtcgcagagc accatcagat cggcgaaccc ggcatggacg cccatgccga caaggatcgc
    41101 ctggcgcttc gccccgcggg gcccggcctc ggtcacctcg ttggcgcagt ggtggatgat
    41161 ggcgctgcgg ggcagggcga tgcgcagcgt ctgcaccacg gcacgctgca ggtcggcctc
    41221 gggggtgccg cggcgtttca tcgcacggcc ctcccctggt cttcgcgctg ggcgcgccgc
    41281 accggccgcc gcgcatcaac caccaccaga aggcgctggg catcagcacg ttcgtccggg
    41341 gtctcgccat gttggaccag cacgttgcag gcgagccgga tcaggagatc gctgtgatgt
    41401 gcgacatcgg cgaggacggc gcgggcctcg gccacgcggt cggcgggcca ggcggaactg
    41461 cgggggtgga tcgtcatggc cgcccccgcg tcttgcgcac cgggtgagcc tgttcctgcg
    41521 ccctgatcca ctcctggatg gcggcgcggc gatagaagat ctttcgacct atgcgtgtgc
    41581 agggcggacc ctgacggcgg gcttcccacc gcgacaaagt gtctgtggtc aaatccagtg
    41641 cgcgggcaag ctgctcgcgg ctgatccagt cggccaaaag gtcagggacc tcctccactg
    41701 ggtcgttttg catgtccttc atcggctgct ccgttcgcct cgcgcccctc tgccgggggc
    41761 ggtttcagcg aagcagagcg tgaggaccgg aagacaggcg gaaggtggaa ctggccgcta
    41821 tctcccaatt ccaccccttg ttttattgga ctttcagcgg atagcgcgcg acgcgacagg
    41881 cgttgccgca gccttcgcag ggcattccaa gcgccgcttc ctggcgacga tccgcgcttc
    41941 gtcgacaccg ctccgacagc ttggggctga ttgggcggcg ctgaggcggt ttcgccggtt
    42001 tcgcagggac cggaattgcc ggaatggacc attccggtcg ggttccgacg gttctggatg
    42061 atatccacaa gttctttctt tgttccggtg cgccagtgca ggattctggt tgatcgttcg
    42121 ccttcaggat gcgtagattc gtggttgagc agaacataag aatcgacaag gcaaccgaag
    42181 ccaggtgccg cccctcttgg ggtggggtgc ccaattacag gcagttttcc tcgacgacgt
    42241 gggctgcagc cagtccaccc gcgtgcttgg cacggcgggt ttttgtaacc cgcagtccga
    42301 cggccctggc cgaaggatgc cgtatgtctg agaggagttc gttcatgcct ttgccgcccg
    42361 tcgccttcta ttccatctac gaaattgccg tgcgctgggg ctgtcccccg gccgatgtcg
    42421 cgggctgggc ggcagagggc cagctgaagg tcgtcgcagg cattccgccc gtcagatgtg
    42481 gggatgaagt cgtggggggc ttggtcgagg tgcccatcgc ggaactgatg tgcatgttca
    42541 ggcggttcgg gccgagcgac gatatcggcc gattgaggcg cgttctcaaa cccggcagcg
    42601 cgacctgggc gcacgtgacc gaaccttcgg atggtctgcc gatccgctcg tcagacctgc
    42661 tggtggcgtc ggggtcgttg ctgcaattcg aggaagaacg cgacctattg cgccgcccgg
    42721 cctccaccat cggcgccagt ccgcggtacg attgggattc catgtacgcg tggctgaccg
    42781 ttttcctgtt cgaaaagggg gtgcccgaca cccagaccgc gctggttgcg ctggtgcagg
    42841 actggttcgt ccagaattcg aagtcggggg aagtgccgga tgaaagcacc atccgcaagc
    42901 ggctgacctc cctctggcgc aagctgcgtg gcgaggaaac ggtgtgaagg tcaggccgat
    42961 ttcggcaagt cggttccgtc ctgcgctgcg tcatgcacaa ggcggggccg cgggcgcagg
    43021 agactggcca ccgtatcgac gcctgcgcgc aagggggaat ccatcaggtg cgcataacgc
    43081 tgggtggtct gcatctggct gtggcccaag agcttgccga tcatttccag cgatgcgccg
    43141 ccgctgacaa gcagggaggc gaaggtgtgg cgcaggtcgt ggatgcggac gtcggccagc
    43201 ccggcgtcct tctgtgcctt ggcccagaaa cggcggattt cacgcaccgg ctggccaacc
    43261 gtctcgccgg ggaagagcca cggattgccg ctcggcaccg cccgcaggcg caggcgcacg
    43321 atggctgcga cgtcctgcga gatcggcaca cggtggatct tgcgctgctt ggtggtcgag
    43381 gcgggtttcg accagatggc atagtcgagg ttgaactgtt cgaaccgcgc ggtcctgacc
    43441 tcgcccaccc gcgcgccggt caacatgcac atgcggatga tcgccgcggc gcgctgatcc
    43501 tcggctgtat ccagcacgac cgccagccgg gtcagttctt cgggcgacag gaaccgttcg
    43561 cgggcatgtt caatgcgccg atggaacccc tgcgcggggt tgtccgtccg ccattcccat
    43621 tccaccgcca gcgtgaacat cttgcgcagc acctcgccca tgcggttggc ccggattggg
    43681 gttggcttgt gaccctgcag ctttcgggcg cggttgttgg gctttgcctt gcaggggcgg
    43741 gggcggccct ctgccacgaa atcgaggaac ttcgcgacgt cggacttggt gatctccgtc
    43801 accagccggt tgccccaggc cggttcgacc atcttcttca gcatcgagag ctggtcgcct
    43861 gcattggtct tggccagttt tggcaggtgt tcagcgatgt aacggtcgat catgtcggtg
    43921 atgcgcgggg ccccgcgcca ctcgtcgcgc gccgccagag gatcctgccc ttcgtcgatg
    43981 gcgcggcgca gttccttggc gcgttcgcgc gcggccgtga cactccattc cggccagcgc
    44041 ccgatggtca tccgccgctg ccgccctgcg tgccggtagt cgatggtgaa cgtgcgcgcg
    44101 cccgaggcct gaacccgggc ggcgaagccg atcacttccg tgtcgaagat ctgatagctg
    44161 acgccgggct tgggttccgc ctcgcgcagg gttttttcat tgagtttcag tctcttgacc
    44221 atgcatcccg cctccttgcc cgacgacaca ggcgtagacc cgcgccacta tcaagtcgga
    44281 ccacggggcc gggaccggaa tacaggcgga aggtggaatt gaacgctggc ggccaattcc
    44341 ggacaatgaa aacagggagt tggccgtgca agcccagcgc gccgggtggc ctgagatggg
    44401 gaatcttact ggcatttgca tcgaccgttt gatcgaaccc cgcgcatggg gtaggcgaac
    44461 tcgcggcctt cgagcccagc gattaagtga taccgccagc ggaccgcata atgacggagt
    44521 aggatacaaa atgcttcaac cgaccgaggc ccccggccag ctattcgtga tcgtcatcga
    44581 cgagacatat ggaggggacg aggacacttg ggaattcgag agcgaacggt atcggcgtga
    44641 tttggagcgg gcgtttggaa caactttcca agaggcgaac gttgggcccg gcgccgacat
    44701 cccagccttt ctcactgatc tgatcaacgc cagagtccca ctctggagcg ccgcgttggt
    44761 tgtgttcttc gcgggcaagt ccattaagga tagcttcgag gcttggattg agatggcccg
    44821 cgccgtccga agcttcttcg atcgccctgt gattttggca cggcacggcg cagcggtcct
    44881 cgccatcgaa gcggcgcttg ccgagatgaa tggtatccca aaaacaatcc gactggttcg
    44941 ctaccgggcc gggcatctgg ctgaggatac gtcgctcctt gatgcaaacc taggcaacgg
    45001 aattgaagac agtccaccta ccctgaacct tgggtacgtg gtgcatctct tcgagatgga
    45061 ggtcgacggc gtgcttctcc gcgtgagcgt cgacggcagg cgggctacgg tcgcgcgggt
    45121 ttcctgagct ttggtcaggc cgccccgggt cacctaagca tgctcgtcag tccatccagc
    45181 cctcgatgac gcccttcagc tgaatgatgc gatcctgcac caatgcggat ctctctccag
    45241 cccaaacgag cggatacata gagccaccct caacctgcga agcgatcagg gcggcatgct
    45301 ggtcggcaaa gtcggaccaa gccgcgtgag catcgcgaag catggaggcg tccatgccag
    45361 gaagagccgc aacccgttcc aatagcgcgt tcagttcctc ctcctcgccg cgcagtttgt
    45421 cgccagcggc gacattcatc gcagtctgcg ttcgaggtac tgagccatgg agaacctcga
    45481 caacggccca atccaccccg tcgacgaacg ttcgggcggc atcaatgaag gctgtaaggt
    45541 ctgaaaggtc gaatacggga tcagcgggta gttcatgtgt taggacgtgg cgaacttcga
    45601 aaaggcgtga gagagccacc atcatcgcat tgtagttggt gacgatggga ggaagtggcc
    45661 aatcgtccga ctcctctgac cagcgcggat gcgccgcttt gagtttgtgc gcgaagccgg
    45721 ggatcaaggt gtccaagatg gccaagatcc catcaatccc gtttagggaa acggagtgag
    45781 cgatgaagtc gccgatcgtc agctcgcgcc gattcacgtg tgcggcgaag gtcagatcga
    45841 tcttcgcgcc tttgacgagt ttttccgcgc gttggaaggt ggcttcgtcg ccatcgacca
    45901 gctcggcgat cacctcacgg aggaagactt caaggatcgt caccaatcgg atcggcacga
    45961 actgaaggtg cataggcgcc aatcccgcaa tggtactgac ctcggctcta agcgcatcga
    46021 tttgtgcagc gagttcctgt ccgaggcgac gatgttcccc gcgtcgggcg ttccattcga
    46081 tgatctgctg atagggcgag cggtgcattg tttctgcgac atactttctg atctaatggc
    46141 tgatacttgt cactcgttgc ggcaggcttc aaggacggtt ggctattcgc gccgctgacg
    46201 gacatggtgc ttggttggcc gcacgttagc ataaatggat tatcaccatt ggtgattatc
    46261 tatttgactg catgcgtcga atcgttcatg atggcgtggt gaagattgtt catccgagga
    46321 gcagaacccg tcttgagttg gggccgtgag ccctgtggag gccgatggtc tccgtctcaa
    46381 tcccgtagct ggcagggacc gcggacgagc gccgcacccg ctgggcacgg gtgcggcatg
    46441 ttcgaggtaa aacgtcgctg aactgacctt cttcccgatg ggcaccggca ctttcgccgg
    46501 tgggtaagaa ggagactttc aggatggaca ggaaaaatcg tcaccagcgg cggcgccgcc
    46561 ggtctggcag gaaccaaggg tggctctggc gagtcgtcgt tctgctgggc caggcaacat
    46621 actacgttgt tcgtttttgg ttctggtttt cggaccgaga gtgagcggcg acctcgaaaa
    46681 tagccgattg gagggaacga tgtctgatgt gaagcgaccg atgatcaacg acgcccttcg
    46741 cctgatccgc ctataccatg ggttttcgca agcagaactt gccgaagaga ttggactgtc
    46801 gcaatcaatg atctcggaga tcgagcgcaa tgccaagcca gtctcgatcg aggttcttga
    46861 gcgatacagc caaaagctcg gggtgcggat gtcgcagctc atgttctttg ccgaggagtt
    46921 ggaaggcgag cccgtgcaga agcgcggtaa gctgatcgtc gcgaaccgcg tgttgaagct
    46981 cctagagtcc ttttccccta gggagcctgc tggtgcggca cagtaggaag ccgcacccgt
    47041 acgagattta tggtctcgag aggtctccgt ttgcccagcg ccctacccaa cgggaggtcg
    47101 ccgatcttct gggcgaaacc aaagctgacc ttatccgctt ggccaattac aaagaccagt
    47161 tcatcgtgcg ccgccgggaa aacataggcg gcaaggatcg ggatctcgca tatccggtgt
    47221 cgcggcttcg tggcgtgcat gaacgcctca agttccatct caacaaggtc caacagccca
    47281 gctatctctt tagcccgcgt aagaagcgga gccagcggga caacgcggca ctgcatctcg
    47341 accaggatca gtacctgacg atggacgtaa agcaatttta tccgtcaacg acggaggaaa
    47401 tggtgtatcg ctggtttgta gacgaactcg ggctgttcga ggatgttgcc ggtctgctca
    47461 ctcgtctgag taccattgat ggcaaggcat ccttcggctc gccgctcaca cctgtgctct
    47521 gcacccttgt ccatcgtcct ttgttcgacc gcatctccga tatctgcggc catcgaggac
    47581 tgcgccattc tctttgggtc gacgacttga cgatttctgg aaaatttgtg cctggacagg
    47641 ttgttacgag catccgggaa gttattcgac agcgcggtct acgctcgcac aaaatccgat
    47701 atcgcacggg taaccgacca gtcatgataa ctgggatcgg cgtcgtcggc cgggatcttc
    47761 tcgcgcccaa ttcgctcaac ctccgcatta agcagtattg gcaggatctg catgatgcga
    47821 tgacggcaga ggaacgggcc tcatgcgccc aacgcctcct cagccagctc ggaaccgtcc
    47881 ggcatatcgt cggaacgaag tctaacgtgg ggcagcgagc gtccgaccag atgaacatgc
    47941 tcaagcagaa gcgagacaaa tggataagtg aggcgagcca agaagcgtcg aaaaagagcg
    48001 ccgatgaggc cgcgccgatg gagcatgaag acataccgtt ctgatccggg cgtgggctaa
    48061 ggtttttttg agcgcgactg tgtcagtgcc atccggtcga agattgcgtc ggcggttacc
    48121 tgcacctagc tgactcttag gtaagacgtg gcaaaaggcg ttaacctctc ctcgcatcga
    48181 gttcggtgcc aggtttgtgg ccttcgctcg tcggaaggta atctgcttgg cttgtcaacg
    48241 tctggtcaac ccttgaattc agtttcaccg cgttcgcttc cgttgaaatg agttgatttc
    48301 cgccgagtgt cggtcagtac ctcaacgaat tcaaaggcat gctgtgtaag tgattgattt
    48361 gattcacttt acaggatcgg cgtggttgcg gctcataacc tgaaggccgc aggttcaaat
    48421 cctgcccccg caaccaaaat taccacgcga taacggtgac ttacaagccg cccctccggg
    48481 cggctttttg ctgtgcagat tttaactcaa caccaactca acaaaaccgg tg
//
