# Supplementary material for: Characterization of the virome of Paracoccus spp. (Alphaproteobacteria) by combined in silico and in vivo approaches
Source: Sci Rep. 2019 May 27;9:7899. doi: 10.1038/s41598-019-44460-4 (PMC6536676; doi:10.1038/s41598-019-44460-4)
Supplement: Supplementary file 2 — Supplementary Dataset 1 [file 41598_2019_44460_MOESM2_ESM.zip › vB_PsoS_PD31.gbk]

LOCUS       NZ_FRCK01000001        42946 bp    DNA              UNK 01-JAN-1980
DEFINITION  Paracoccus solventivorans strain DSM 6637, whole genome shotgun
            sequence.
ACCESSION   NZ_FRCK01000001
VERSION     NZ_FRCK01000001.1
KEYWORDS    .
SOURCE      .
  ORGANISM  .
            .
FEATURES             Location/Qualifiers
     tRNA            208..284
                     /locus_tag="BUB57_RS02025"
                     /old_locus_tag="SAMN05444389_101409"
                     /product="tRNA-Met"
                     /inference="COORDINATES: profile:tRNAscan-SE:1.23"
                     /anticodon=(pos:414605..414607,aa:Met,seq:cat)
     gene            complement(241..1875)
                     /locus_tag="pd31_p01"
                     /locus_tag="BUB57_RS02030"
     CDS             complement(241..1875)
                     /note="Site-specific DNA recombinase related to the DNA
                     invertase Pin based on COG1961, Serine Recombinase family,
                     catalytic domain based on cd00338, Resolvase, N terminal
                     domain based on smart00857, Recombinase and resolvase
                     based on pfam07508 and pfam00239"
                     /COG="COG1961"
                     /product="phage serine recombinase"
                     /protein_id="WP_073062043.1"
                     /locus_tag="pd31_p01"
                     /locus_tag="BUB57_RS02030"
     gene            complement(1877..2044)
                     /locus_tag="pd31_p02"
     CDS             complement(1877..2044)
                     /note="hypothetical protein"
                     /product="hypothetical protein"
                     /locus_tag="pd31_p02"
     gene            complement(2041..2718)
                     /locus_tag="pd31_p03"
                     /locus_tag="BUB57_RS02035"
     CDS             complement(2041..2718)
                     /note="hypothetical protein"
                     /product="hypothetical protein"
                     /locus_tag="pd31_p03"
                     /locus_tag="BUB57_RS02035"
                     /protein_id="WP_073061204.1"
     gene            complement(2706..3047)
                     /locus_tag="pd31_p04"
                     /locus_tag="BUB57_RS02040"
     CDS             complement(2706..3047)
                     /note="hypothetical protein"
                     /product="hypothetical protein"
                     /locus_tag="pd31_p04"
                     /locus_tag="BUB57_RS02040"
                     /protein_id="WP_073061207.1"
     gene            complement(3029..3157)
                     /locus_tag="pd31_p05"
     CDS             complement(3029..3157)
                     /note="hypothetical protein"
                     /product="hypothetical protein"
                     /locus_tag="pd31_p05"
     gene            complement(3154..3423)
                     /locus_tag="pd31_p06"
                     /locus_tag="BUB57_RS02045"
     CDS             complement(3154..3423)
                     /note="hypothetical protein"
                     /product="hypothetical protein"
                     /locus_tag="pd31_p06"
                     /locus_tag="BUB57_RS02045"
                     /protein_id="WP_073062046.1"
     gene            complement(3423..3620)
                     /locus_tag="pd31_p07"
                     /locus_tag="BUB57_RS02050"
     CDS             complement(3423..3620)
                     /note="hypothetical protein"
                     /product="hypothetical protein"
                     /locus_tag="pd31_p07"
                     /locus_tag="BUB57_RS02050"
                     /protein_id="WP_073061210.1"
     gene            complement(3614..4267)
                     /locus_tag="pd31_p08"
     CDS             complement(3614..4267)
                     /note="hypothetical protein"
                     /product="hypothetical protein"
                     /locus_tag="pd31_p08"
     gene            complement(4264..4596)
                     /locus_tag="pd31_p09"
                     /locus_tag="BUB57_RS02055"
     CDS             complement(4264..4596)
                     /note="hypothetical protein"
                     /product="hypothetical protein"
                     /locus_tag="pd31_p09"
                     /locus_tag="BUB57_RS02055"
                     /protein_id="WP_073061213.1"
     gene            complement(4593..5147)
                     /locus_tag="pd31_p10"
                     /locus_tag="BUB57_RS02060"
     CDS             complement(4593..5147)
                     /note="hypothetical protein"
                     /product="hypothetical protein"
                     /locus_tag="pd31_p10"
                     /locus_tag="BUB57_RS02060"
                     /protein_id="WP_073061215.1"
     gene            complement(5144..5578)
                     /locus_tag="pd31_p11"
                     /locus_tag="BUB57_RS02070"
     CDS             complement(5144..5578)
                     /note="hypothetical protein"
                     /product="hypothetical protein"
                     /locus_tag="pd31_p11"
                     /locus_tag="BUB57_RS02070"
                     /protein_id="WP_073061221.1"
     gene            complement(5820..6692)
                     /locus_tag="pd31_p12"
                     /locus_tag="BUB57_RS02075"
     CDS             complement(5820..6692)
                     /note="hypothetical protein"
                     /product="hypothetical protein"
                     /locus_tag="pd31_p12"
                     /locus_tag="BUB57_RS02075"
                     /protein_id="WP_073061225.1"
     gene            complement(6870..7250)
                     /locus_tag="pd31_p13"
                     /locus_tag="BUB57_RS02080"
     CDS             complement(6870..7250)
                     /note="bifunctional HTH-domain containing
                     protein/aminotransferase based on PRK13355 (e-5), HTH
                     (XRE-family) domain based on cd00093 (e-4) and pfam12844
                     (e-3)"
                     /product="putative phage repressor protein"
                     /protein_id="WP_073062047.1"
                     /locus_tag="pd31_p13"
                     /locus_tag="BUB57_RS02080"
     gene            7339..7647
                     /locus_tag="pd31_p14"
                     /locus_tag="BUB57_RS02085"
     CDS             7339..7647
                     /note="putative phage Cro-like protein"
                     /product="hypothetical protein"
                     /locus_tag="pd31_p14"
                     /locus_tag="BUB57_RS02085"
                     /protein_id="WP_073061228.1"
     gene            7619..7969
                     /locus_tag="pd31_p15"
     CDS             7619..7969
                     /note="hypothetical protein"
                     /product="hypothetical protein"
                     /locus_tag="pd31_p15"
     gene            7966..8226
                     /locus_tag="pd31_p16"
     CDS             7966..8226
                     /note="hypothetical protein"
                     /product="hypothetical protein"
                     /locus_tag="pd31_p16"
     gene            8351..8647
                     /locus_tag="pd31_p17"
                     /locus_tag="BUB57_RS02090"
     CDS             8351..8647
                     /note="hypothetical protein"
                     /product="hypothetical protein"
                     /locus_tag="pd31_p17"
                     /locus_tag="BUB57_RS02090"
                     /protein_id="WP_073061232.1"
     gene            8644..9615
                     /locus_tag="pd31_p18"
                     /locus_tag="BUB57_RS02095"
     CDS             8644..9615
                     /note="Myb-like DNA-binding domain based on pfam13921
                     (e-3) - putative phage replication protein"
                     /product="hypothetical protein"
                     /locus_tag="pd31_p18"
                     /locus_tag="BUB57_RS02095"
                     /protein_id="WP_073061235.1"
     gene            9620..10756
                     /locus_tag="pd31_p19"
                     /locus_tag="BUB57_RS02100"
     CDS             9620..10756
                     /note="conjugative transfer relaxase protein TraI based on
                     TIGR02760 (e-4) and Toprim domain bsaed on pfam13362
                     (e-3), putative phage DNA primase"
                     /product="putative phage DNA primase/topoisomerase"
                     /locus_tag="pd31_p19"
                     /locus_tag="BUB57_RS02100"
                     /protein_id="WP_073061238.1"
     gene            10758..11060
                     /locus_tag="pd31_p20"
                     /locus_tag="BUB57_RS02105"
     CDS             10758..11060
                     /note="hypothetical protein"
                     /product="hypothetical protein"
                     /locus_tag="pd31_p20"
                     /locus_tag="BUB57_RS02105"
                     /protein_id="WP_073061241.1"
     gene            11057..12970
                     /locus_tag="pd31_p21"
                     /locus_tag="BUB57_RS02110"
     CDS             11057..12970
                     /note="Phage- or plasmid-associated DNA primase based on
                     COG3378 (e-73), phage/plasmid primase, P4 family,
                     C-terminal domain based on TIGR01613 and phage/plasmid
                     primase, P4 family, C-terminal domain based on smart00885
                     and pfam08706"
                     /COG="COG3378"
                     /product="phage DNA primase"
                     /locus_tag="pd31_p21"
                     /locus_tag="BUB57_RS02110"
                     /protein_id="WP_073061243.1"
     gene            13320..14072
                     /locus_tag="pd31_p22"
                     /locus_tag="BUB57_RS02115"
     CDS             13320..14072
                     /note="hypothetical protein"
                     /product="hypothetical protein"
                     /locus_tag="pd31_p22"
                     /locus_tag="BUB57_RS02115"
                     /protein_id="WP_073062049.1"
     gene            14192..14530
                     /locus_tag="pd31_p23"
                     /locus_tag="BUB57_RS02120"
     CDS             14192..14530
                     /note="HNH nucleases based on cd00085 (e-6), smart00507
                     (e-5), pfam01844 (e-4)"
                     /product="HNH endonuclease"
                     /locus_tag="pd31_p23"
                     /locus_tag="BUB57_RS02120"
                     /protein_id="WP_073061246.1"
     gene            14532..14657
                     /locus_tag="pd31_p24"
     CDS             14532..14657
                     /note="hypothetical protein"
                     /product="hypothetical protein"
                     /locus_tag="pd31_p24"
     gene            14654..15148
                     /locus_tag="pd31_p25"
                     /locus_tag="BUB57_RS02125"
     CDS             14654..15148
                     /note="HTH domain containing protein based on BLAST hits"
                     /product="hypothetical protein"
                     /locus_tag="pd31_p25"
                     /locus_tag="BUB57_RS02125"
                     /protein_id="WP_073061248.1"
     gene            15150..16856
                     /locus_tag="pd31_p26"
                     /locus_tag="BUB57_RS02130"
     CDS             15150..16856
                     /note="Phage terminase-like protein, large subunit,
                     contains N-terminal HTH domain based on COG4626 and Phage
                     Terminase based on pfam03354"
                     /product="phage terminase large subunit"
                     /locus_tag="pd31_p26"
                     /locus_tag="BUB57_RS02130"
                     /protein_id="WP_073061251.1"
     gene            16856..18100
                     /locus_tag="pd31_p27"
                     /locus_tag="BUB57_RS02135"
     CDS             16856..18100
                     /note="Phage portal protein BeeE based on COG5695,
                     pfam04860 and TIGR01537"
                     /COG="COG5695"
                     /product="phage portal protein"
                     /locus_tag="pd31_p27"
                     /locus_tag="BUB57_RS02135"
                     /protein_id="WP_073061256.1"
     gene            18102..18983
                     /locus_tag="pd31_p28"
                     /locus_tag="BUB57_RS02140"
     CDS             18102..18983
                     /note="ATP-dependent protease ClpP, protease subunit based
                     on COG0740, pfam00574, cd07016, PRK14513 and TIGR00493"
                     /COG="COG0740"
                     /product="phage Clp protease ClpP"
                     /locus_tag="pd31_p28"
                     /locus_tag="BUB57_RS02140"
                     /protein_id="WP_073061259.1"
     gene            18973..20190
                     /locus_tag="pd31_p29"
                     /locus_tag="BUB57_RS02145"
     CDS             18973..20190
                     /note="Predicted phage phi-C31 gp36 major capsid-like
                     protein based on COG4653, phage major capsid protein, HK97
                     family based on TIGR01554 and Phage capsid family based on
                     pfam05065"
                     /COG="COG4653"
                     /product="hypothetical protein"
                     /locus_tag="pd31_p29"
                     /locus_tag="BUB57_RS02145"
                     /protein_id="WP_073061262.1"
     gene            20263..20607
                     /locus_tag="pd31_p30"
                     /locus_tag="BUB57_RS02150"
     CDS             20263..20607
                     /note="hypothetical protein"
                     /product="hypothetical protein"
                     /locus_tag="pd31_p30"
                     /locus_tag="BUB57_RS02150"
                     /protein_id="WP_073061265.1"
     gene            20604..20963
                     /locus_tag="pd31_p31"
                     /locus_tag="BUB57_RS02155"
     CDS             20604..20963
                     /note="Head-Tail Connector Protein gp6 of Bacteriophage
                     HK97 and similar proteins based on cd08054 (e-14) and
                     Phage gp6-like head-tail connector protein based on
                     pfam05135 (e-8)"
                     /product="phage head-tail connector protein"
                     /locus_tag="pd31_p31"
                     /locus_tag="BUB57_RS02155"
                     /protein_id="WP_073061268.1"
     gene            20950..21285
                     /locus_tag="pd31_p32"
                     /locus_tag="BUB57_RS02160"
     CDS             20950..21285
                     /note="Bacteriophage head-tail adaptor based on COG5614
                     and Phage head-tail joining protein based on pfam05521"
                     /COG="COG5614"
                     /product="phage head-tail adaptor protein"
                     /locus_tag="pd31_p32"
                     /locus_tag="BUB57_RS02160"
                     /protein_id="WP_073061271.1"
     gene            21288..21677
                     /locus_tag="pd31_p33"
                     /locus_tag="BUB57_RS02165"
     CDS             21288..21677
                     /note="Protein of unknown function (DUF3168) based on
                     pfam11367"
                     /product="hypothetical protein"
                     /locus_tag="pd31_p33"
                     /locus_tag="BUB57_RS02165"
                     /protein_id="WP_073061275.1"
     gene            complement(21674..21955)
                     /locus_tag="pd31_p34"
                     /locus_tag="BUB57_RS02170"
     CDS             complement(21674..21955)
                     /note="elongation factor G based on PRK00007 (e-4)"
                     /product="hypothetical protein"
                     /locus_tag="pd31_p34"
                     /locus_tag="BUB57_RS02170"
                     /protein_id="WP_073061278.1"
     gene            21985..22443
                     /locus_tag="pd31_p35"
                     /locus_tag="BUB57_RS02175"
     CDS             21985..22443
                     /note="Bacteriophage HK97-gp10, putative tail-component
                     based on pfam04883 and TIGR01725, both e-5"
                     /product="hypothetical protein"
                     /protein_id="WP_073061281.1"
                     /locus_tag="pd31_p35"
                     /locus_tag="BUB57_RS02175"
     gene            22436..22639
                     /locus_tag="pd31_p36"
     CDS             22436..22639
                     /note="hypothetical protein"
                     /product="hypothetical protein"
                     /locus_tag="pd31_p36"
     gene            22626..23090
                     /locus_tag="pd31_p37"
                     /locus_tag="BUB57_RS02180"
     CDS             22626..23090
                     /note="Phage tail tube protein based on pfam06199"
                     /product="phage tail tube protein"
                     /locus_tag="pd31_p37"
                     /locus_tag="BUB57_RS02180"
                     /protein_id="WP_073061284.1"
     gene            23090..23524
                     /locus_tag="pd31_p38"
                     /locus_tag="BUB57_RS02185"
     CDS             23090..23524
                     /note="Phage tail tube protein, GTA-gp10 based on
                     pfam11836"
                     /product="phage tail tube protein"
                     /locus_tag="pd31_p38"
                     /locus_tag="BUB57_RS02185"
                     /protein_id="WP_073061288.1"
     gene            23521..23652
                     /locus_tag="pd31_p39"
     CDS             23521..23652
                     /note="hypothetical protein"
                     /product="hypothetical protein"
                     /locus_tag="pd31_p39"
     gene            23645..26092
                     /locus_tag="pd31_p40"
                     /locus_tag="BUB57_RS02190"
     CDS             23645..26092
                     /note="putative phage tail-tape measure protein"
                     /product="putative phage tail-tape measure protein"
                     /locus_tag="pd31_p40"
                     /locus_tag="BUB57_RS02190"
                     /protein_id="WP_073061291.1"
     gene            26089..26499
                     /locus_tag="pd31_p41"
                     /locus_tag="BUB57_RS02195"
     CDS             26089..26499
                     /note="hypothetical protein"
                     /product="hypothetical protein"
                     /locus_tag="pd31_p41"
                     /locus_tag="BUB57_RS02195"
                     /protein_id="WP_073061294.1"
     gene            26499..27020
                     /locus_tag="pd31_p42"
                     /locus_tag="BUB57_RS02200"
     CDS             26499..27020
                     /note="Domain of unknown function (DUF1833) based on
                     pfam08875"
                     /product="hypothetical protein"
                     /locus_tag="pd31_p42"
                     /locus_tag="BUB57_RS02200"
                     /protein_id="WP_073061297.1"
     gene            26999..27439
                     /locus_tag="pd31_p43"
                     /locus_tag="BUB57_RS02205"
     CDS             26999..27439
                     /note="Cell wall-associated hydrolase, NlpC family based
                     on COG0791 and NlpC/P60 family based on pfam00877"
                     /COG="COG0791"
                     /product="phage NlpC/P60 family protein"
                     /locus_tag="pd31_p43"
                     /locus_tag="BUB57_RS02205"
                     /protein_id="WP_073061300.1"
     gene            27498..30065
                     /locus_tag="pd31_p44"
                     /locus_tag="BUB57_RS02210"
     CDS             27498..30065
                     /note="Putative phage tail protein based on pfam13550
                     (e-3)"
                     /product="putative phage tail fiber protein"
                     /locus_tag="pd31_p44"
                     /locus_tag="BUB57_RS02210"
                     /protein_id="WP_073061303.1"
     gene            30058..31107
                     /locus_tag="pd31_p45"
     CDS             30058..31107
                     /note="hypothetical protein"
                     /product="hypothetical protein"
                     /locus_tag="pd31_p45"
     gene            31104..31562
                     /locus_tag="pd31_p46"
                     /locus_tag="BUB57_RS02220"
     CDS             31104..31562
                     /note="hypothetical protein"
                     /product="hypothetical protein"
                     /locus_tag="pd31_p46"
                     /locus_tag="BUB57_RS02220"
                     /protein_id="WP_073061308.1"
     gene            31627..31992
                     /locus_tag="pd31_p47"
                     /locus_tag="BUB57_RS02225"
     CDS             31627..31992
                     /note="hypothetical protein"
                     /product="hypothetical protein"
                     /locus_tag="pd31_p47"
                     /locus_tag="BUB57_RS02225"
                     /protein_id="WP_073061311.1"
     gene            31997..33283
                     /locus_tag="pd31_p48"
                     /locus_tag="BUB57_RS02230"
     CDS             31997..33283
                     /note="hypothetical protein"
                     /product="hypothetical protein"
                     /locus_tag="pd31_p48"
                     /locus_tag="BUB57_RS02230"
                     /protein_id="WP_073061315.1"
     gene            33285..33584
                     /locus_tag="pd31_p49"
                     /locus_tag="BUB57_RS02235"
     CDS             33285..33584
                     /note="hypothetical protein"
                     /product="hypothetical protein"
                     /locus_tag="pd31_p49"
                     /locus_tag="BUB57_RS02235"
                     /protein_id="WP_073061318.1"
     gene            33584..33874
                     /locus_tag="pd31_p50"
                     /locus_tag="BUB57_RS02240"
     CDS             33584..33874
                     /note="hypothetical protein"
                     /product="hypothetical protein"
                     /locus_tag="pd31_p50"
                     /locus_tag="BUB57_RS02240"
                     /protein_id="WP_073061322.1"
     gene            33943..34479
                     /locus_tag="pd31_p51"
                     /locus_tag="BUB57_RS02245"
     CDS             33943..34479
                     /note="Endolysins and autolysins are found in viruses and
                     bacteria, respectively based on cd00737, Phage-related
                     lysozyme (muramidase), GH24 family based on COG3772 and
                     Phage lysozyme based on pfam00959"
                     /COG="COG3772"
                     /product="phage lysozyme"
                     /locus_tag="pd31_p51"
                     /locus_tag="BUB57_RS02245"
                     /protein_id="WP_073061326.1"
     gene            34476..34895
                     /locus_tag="pd31_p52"
                     /locus_tag="BUB57_RS02250"
     CDS             34476..34895
                     /note="putative phage holin based on TMHMM transmembrane
                     helice"
                     /product="putative phage holin"
                     /locus_tag="pd31_p52"
                     /locus_tag="BUB57_RS02250"
                     /protein_id="WP_073061329.1"
     gene            35225..35986
                     /locus_tag="pd31_p53"
     CDS             35225..35986
                     /note="hypothetical protein"
                     /product="hypothetical protein"
                     /locus_tag="pd31_p53"
     gene            36143..37420
                     /locus_tag="pd31_p54"
                     /locus_tag="BUB57_RS02255"
     CDS             36143..37420
                     /note="Site-specific DNA recombinase related to the DNA
                     invertase Pin based on COG1961, Serine Recombinase (SR)
                     family, Resolvase and Invertase subfamily, catalytic
                     domain based on cd03768, Resolvase, N terminal domain
                     based on smart00857, Recombinase and resolvase based on
                     pfam07508 and pfam00239"
                     /COG="COG1961"
                     /product="serine recombinase"
                     /locus_tag="pd31_p54"
                     /locus_tag="BUB57_RS02255"
                     /protein_id="WP_073061333.1"
     gene            complement(37389..37595)
                     /locus_tag="pd31_p55"
                     /locus_tag="BUB57_RS02260"
     CDS             complement(37389..37595)
                     /note="hypothetical protein"
                     /product="hypothetical protein"
                     /locus_tag="pd31_p55"
                     /locus_tag="BUB57_RS02260"
                     /protein_id="WP_073061337.1"
     gene            complement(37592..37903)
                     /locus_tag="pd31_p56"
                     /locus_tag="BUB57_RS02265"
     CDS             complement(37592..37903)
                     /note="hypothetical protein"
                     /product="hypothetical protein"
                     /locus_tag="pd31_p56"
                     /locus_tag="BUB57_RS02265"
                     /protein_id="WP_073061342.1"
     gene            complement(37987..38364)
                     /locus_tag="pd31_p57"
                     /locus_tag="BUB57_RS02270"
     CDS             complement(37987..38364)
                     /note="hypothetical protein"
                     /product="hypothetical protein"
                     /locus_tag="pd31_p57"
                     /locus_tag="BUB57_RS02270"
                     /protein_id="WP_073061345.1"
     gene            39029..39343
                     /locus_tag="pd31_p58"
     CDS             39029..39343
                     /note="hypothetical protein"
                     /product="hypothetical protein"
                     /locus_tag="pd31_p58"
     gene            complement(39587..39832)
                     /locus_tag="pd31_p59"
                     /locus_tag="BUB57_RS02275"
     CDS             complement(39587..39832)
                     /note="Protein of unknown function (DUF982) based on
                     pfam06169 (e-5)"
                     /product="hypothetical protein"
                     /locus_tag="pd31_p59"
                     /locus_tag="BUB57_RS02275"
                     /protein_id="WP_073061350.1"
     gene            39902..40558
                     /locus_tag="pd31_p60"
                     /locus_tag="BUB57_RS02280"
     CDS             39902..40558
                     /note="Putative SOS response-associated peptidase YedK
                     based on COG2135 and SOS response associated piptidase
                     (SRAP) based on pfam02586"
                     /COG="COG2135"
                     /product="putative SOS response-associated peptidase"
                     /locus_tag="pd31_p60"
                     /locus_tag="BUB57_RS02280"
                     /protein_id="WP_073061353.1"
     gene            40551..40769
                     /locus_tag="pd31_p61"
     CDS             40551..40769
                     /note="hypothetical protein"
                     /product="hypothetical protein"
                     /locus_tag="pd31_p61"
     gene            41163..41837
                     /locus_tag="pd31_p62"
                     /locus_tag="BUB57_RS02285"
     CDS             41163..41837
                     /note="Opacity protein and related surface antigens based
                     on COG3637, Outre membrane protein beta-barrel domain
                     based on pfam13505"
                     /COG="COG3637"
                     /product="porin family protein"
                     /locus_tag="pd31_p62"
                     /locus_tag="BUB57_RS02285"
                     /protein_id="WP_073061355.1"
     gene            41943..42896
                     /locus_tag="pd31_p63"
                     /locus_tag="BUB57_RS02290"
     CDS             41943..42896
                     /note="Glycosyl transferase family 2 based on pfam13704
                     (e-5)"
                     /product="glycosyl transferase family 2 protein"
                     /locus_tag="pd31_p63"
                     /locus_tag="BUB57_RS02290"
                     /protein_id="WP_073061357.1"
BASE COUNT     7386 a  13789 c  14550 g   7221 t
ORIGIN
        1 tcccaacccc ttgctctcac tgctgcaacg ccctgcgggc gcgcccggtt tcctgtggat
       61 ttcctgcccg gccggacccg gttaggcaag caccccgcgc cccgcggcca gctggcaggg
      121 gccgcgccag aaatccgctt gacgcaggcg cgcgcacgcc ctacatcccc cgcacccctc
      181 gcgggcccat ggttcgcgac gcatcggggc ggagtagctc agctggttag agcagcggaa
      241 tcataatccg cgtgtcgggg gttcgagtcc ctcctccgct accacagcac cccccgacag
      301 ccgtcgtttc agggtcggcg catcgatcag ggcgcgcaac ttgcctgcca ccgtgatctc
      361 catctgccct ttggcagttt ccgagatcgt cacggtttcg atcagtcccc gcaggatctc
      421 cgcatagcgc gtggtctcgg agctgttgtc ggtgcccatg atttgggcca gcttagcaag
      481 gtccaagcga tagccgacca gggccgccgg gtgcagcatc accggcgtga tcgccggcgg
      541 ctcatcctcc agctcggcct tggctgacgc gagctcctca cagcgggcct cgtaatcggc
      601 cgccaaccgg tcggtattgc cgatgccgcg tgcgacaaag tcgatcaggc ggctaacctc
      661 cgcgtcgagc tgcttgatac ggctctcgag cttggagcgc cggcgcagca tcccggccgc
      721 atattcggca cgcgccttgt tgtactcgct gacatagagg tcgagcatcg ccggcttttg
      781 cagctcgccg cgcagcaggc cgatgacctg ttcctcgacc acgtccagat accacgtgcg
      841 cggcttgggg caggtgcggc tttgcacatg ccgggtgcag ccgattcgca cccgaccgct
      901 gcggtccttg cctttaaccg acatcccgcc gccacaggcg ccgcaccgca ggagaccgga
      961 cagcggccgc gtggggcggc gcatcttggc gcggtcggaa tgcgatgtcg tgcggtcggg
     1021 cgtgatcatt gcctgcacct gatcccatac cgcatcgtcg atgattcgca ggtgcggggc
     1081 gtcgtgatgc agccagtttt cggcaggatt cgagcgagac acccgccggc cggtctcggg
     1141 atccgtcaca aaacgggtct tgttccagac gatgcgcccc acatacagat cattgcggag
     1201 gatgccggat cggcgctcgg cccagccgta gatcgtgctg gcctgccagg cgcgggcgcc
     1261 gcggggcatc gggcatttgt cctttgtcag cccgtgagcg atctcaacag ctgatcgccc
     1321 atcggcaaat tcctgaaaga tgcgcctgat gatttcggcc tcctcgggca cgatcaccag
     1381 ctcgcccctt tccgtcgggt gcggccgata tccaaaggcc cgccccccgg cagtgcgacc
     1441 ccggcttata ttgccggtca tcccgcggcg gatcttgcgg gcgttgtcct cgcgaaacag
     1501 ctgcccgacc aagccgcgca ggccaactgt cacggtgttg gccacgccct catgcaccgc
     1561 gcggatctcg atcccggcga aggacagccg cttatggatg ccggcgagat cctccatgtc
     1621 gcgtgcgagg cggtctagct cctcgacgat cacggcatcg aacagcccct ctctcgcatc
     1681 cgcgaggagc tgcagcagcc cgtctctccg gaaaatcgag gcgccggatt gggcagcgtc
     1741 cgagtaaaat tgctggatgg ccatcccgtt ggcgagcgca tagcgggtga taagggcctg
     1801 ctgatcctcg atcgaaagct cgttttgcag gtcggtagaa tatcggctgt agccgacggc
     1861 ccttatgatg gccatgttac tgcctcccgg cctccagcga agccatgtgg tcttgccaag
     1921 cccgtctgcg ggcgagctgg atgataaggt cgcgggccgc cttatcaata gccccgaaat
     1981 cgtcaggctc ggtctggccg gtggcggctc gcacaatagg gttggccgag actggatgcg
     2041 tcatgctgcg gcctcctgca gcgcatgccc gccccattgc tcggccgcgg cgcgcatcat
     2101 cccggggaac gacctgctgc gcaggcgagc gcgctccggc cctggcggca tccggtgcac
     2161 acggttccag agcttccatt cggcggaccc gcgctcgggt tcgggcaggc ggttggtcgg
     2221 ccgcagcggc ggcaggccgc gcagatacca ccccgtcgcc ttgtatgctg gctcgccgaa
     2281 ccaatgtggc tgcaccatct gcggcgtcgg caggtcggca ggcatccggt cccgcgcgag
     2341 atcgttcatc tcggggttct cgatcgcgac ccggaggatg ggcgcctccc agcacgtcaa
     2401 aaaaacatgc acacccagct cgaactcggc tcgcatgtcg gcccagctgc gaccgcgcgg
     2461 cagttgcttg ggcggcgtcc atttgccggg accggacatc cagcggcggc cggaccggca
     2521 cagtcttgtg cagggcgggt gcatgacggc cagcaggtcc cagccctcgg tcaggatgcc
     2581 gtctcgcacg tcgcagatga tatggcgatt gctgccgtcc tcggccggat cgaggtcgca
     2641 ggaccagaca tcatgcccca gcgcggcaaa ggcgcgccgc gcgatgccgc tggtctcgca
     2701 ggcgatcagg acccgcatag cgccgccagt gccaagtcag cggctacctg cgccgccatg
     2761 cacatcagca cgtcgcgcca ggcggcgagc ttgcgcgcac gatccagatc acgctcgagc
     2821 cgctttgcgg cccggctctg cgcgtgggac tcagccgccg cccaagctgt gttgcagtag
     2881 tcgatcgccc gggccagccg ccgcagatcg tcgggatcgc cctgaaaggt caaatgcccg
     2941 ccgactgcgg ctgcgacccg caggcgatcg gccatgatca ggccgaaccc gccggccggg
     3001 cgcagatcga gaaactgctg cagcatggtc acggccccgc ccaccacccg aacagggtga
     3061 gccccagcca gatccagccc ggcagggcga gcattgccat ggccagcagc cacaggatca
     3121 gcgcggggcg aggtgcgtgg tggcgatcgg tggtcattgc gggacctccc tcgccgtcgg
     3181 ttcatgatat cgaccctcga cccgcgcgag atattcgcgg agcatcgcga tcatgtcctc
     3241 gcgctggccg ttactgatgt agttgacgcg accaccttcg atcttgccaa attccgccac
     3301 gagcaagatg aatccgattt tcggcttctt gccgggcttt cggtctccgt tcaggatttc
     3361 gtcgatccca gccgcgagcg cgttcatgtt gcggcggtac tccgcctgga tgggatcggc
     3421 catcagaacc tccaccccag tcgcgcttct atgcgctcgg catcgtcggc cttggtgtaa
     3481 gccaggccgc ccagcagctg ccgggtcagc gccacgtcga tgccggcgcc gtagaccggg
     3541 gcgtcctgcg ccaggtcgaa gcccgccgtg agatacggca gcacgcggcc gaggctgtag
     3601 ccgccctgcg ccatcagcaa gggtgctgtc ctcgccgccg acacgggcat agctcgcctc
     3661 gactccgatc accgcaccag ccgccagctg gcgcctgtag cccgcaaaca cgccggcggt
     3721 gctgtcgctg ctgcggatcg tttcggtgcc agtctgcaca gtctctgcgc ccgtcgtctc
     3781 ggtccattcg cgcacgatca ccggcggcgc gccgtccacc gtggcggtcg cccagccggc
     3841 gtccggcgtg tgggccagca ggttggcgca ggtggtctga tacgcaaacc ccggataact
     3901 gatcgcatag acccgatccg ggtccgcgca gccgctggcc gacaggtcgc ggtgcaggtc
     3961 ggccttggtg tagggccggg tctcgcggtg cgtctcggtc agctcgcgat cttcgtagct
     4021 cgcgcgggtg ctcttggtcc gctgggtgcc gtaggacagg ccggcatagg cgccggtcca
     4081 gttgtgggcg gcggccgccg ggcgagccac aggcggggcg tcggtgatcg gggcgacgta
     4141 gccgccggcg aaggcggggc tggtcagcag cagggctgcg gtggtcagga tacgcatggg
     4201 gtctccgtct gcgtgagatt gcatctggct gcgccccgcg gtccgaggcg caacgggctg
     4261 caatcatcgg agtcgcgccg gctccaggcg cttgagctgg tcacgcgcct tggccagcca
     4321 ggcgtcgatc agcacggcca agccgcggac gctggtgaca gtgatgccgt gcagctgcag
     4381 gcggctggga tcggtcagtc cgactcgggc cttggcgccg tgctggcgtc ggatgtggcg
     4441 cagcaactcc tcggccgcgg cgcggtgccg gtcatggctg gcgatccagc tgccattggc
     4501 gtccgcgccg atccgcggca gcgcggcgtg gcgcggctcg atgtcggcga ttgcggcccg
     4561 cagcagggtg gcgcggtcgg tgatctgcac ggtcatgctg cggtgccccc ggtcgcggcc
     4621 gcggcggtgc ggcggtggcg caggtcggcc aaggcgacca gccaggcggc atgacgttcg
     4681 tcagagcctt cggccagcgc cgcgggaggg ttagccacca gggcgcgcgc ccgggcgatt
     4741 gtctgcggtt cggtccgggc aaccgcattt gcggctgcaa tccgctctgg atcgcgccag
     4801 tcgaagctgg gcaccgccga tcccgtcgcg ctatccttgc ccccggtcgc cgagcggcgc
     4861 gacaggaaca ggagtgcgac ggcatggaca ccacgatgga cgagattctt caccgtctgg
     4921 aacaggtgga gcagcggctt gaaagtctgg aaattgcggc gcggcagggc ggtgtgtgga
     4981 ccgcgccggg cggtaaggac ttcacgcagg ccgatctcgt gctgtggctc gagcacctga
     5041 tgcgctctct ctcggatgcg cacgccagac tggaccgcgc gaacctcggc gggccgcagg
     5101 atggtcgcga ggcgctggac gcgtggggtc gggtgtactt tcgtcatccc tgatccccct
     5161 cgattgggcg atcgtccggg atgatctgga aatctccgaa caccgcccgc gcgatcaggg
     5221 tgcctccggg cgtgatttct gcatgcatcc agtcgacctc ggaaagccca aggtgccgac
     5281 gcgcgcgttt gatctggacg ggtgtcggca tccggttgag aggcagcggc cagaacagct
     5341 cttcccggac cggcgaaggg tcgacacgat aaatcgcggc gacttcctca aggtttatca
     5401 gggtgtcttc gttagatgcg aggccgtgaa acccgatgcg cttggcgctt tggattgtcc
     5461 gggcgagcgc gccggcgctc acagcaaatt cctgcctctc gccgcttttg aaaagcaccc
     5521 cgatccgctc gtgggcgctg gcctggtcct tgtcgtcgct gtccatcctg acctccatcg
     5581 ggttgcgatg cccggcggat cagcggatgc gtcttcgcgc cgggtaaggt caaggtggtt
     5641 cagataatat ggactgtcaa catgtattgt tcatattttc tggacttcat gattcggccg
     5701 ggcgatcagg aaccatgcca acgccgggcg gcgacacatg aaaaagcccg ccggtgaggg
     5761 caggcttttg ggtaaaactc tgatcgtgca ctaagttgcg gcctgccaga gccggccagc
     5821 tatgcttcgg gtgtgccagt cacaatctgc gcgctgatgg catggaacgt ctttatcggt
     5881 ccgtcgatta tgcgcgtagt cttccctgtg agagtgatgg gcaggctctc cgcgtaagcg
     5941 cgcttgtaaa catttcccgg tcgttcaaac tcagggtctc cgatgatggc aggaaggatg
     6001 cgctcaccct cagcgtcttc ggggtcgaac acaaacagca cacgccgctg gtctcggatg
     6061 ccctcgatgc gaaacgtcat gtccaagatg tcgctgacct ctagatcttc cttggcacgg
     6121 attgcatctg ccgtcgcttc atcgaccacg gggctatcgc ccctggcgcg cgccgcgaac
     6181 gtcgatgccg atttaccaat cggtgcgact gccagctttg ctgcgccatg aagtgcgagc
     6241 gcttggtcat gaagaagctg gcgcatatgc tctcgctgat gccgcatgtc cgcatagacg
     6301 gcgtcacgct cgcgttgtcg atcctcatgg gcgcgctccc gctccgccgc cagcagatca
     6361 agcattttgt ccataatttt gtccgcctct cggcgccgtc cgccgaacca gagcataaca
     6421 tagtttatga aatgttctat caggttggac tggatagccc cggtgaagtc agggagcaag
     6481 gggagcaaac ccggtgctgt ttgcgtgatc cacgcaagct cgaagctgcc cgcacgcggc
     6541 tcaccaacgg tcatcaccag tgagcttgaa cgcggcgctt ttttctggac gatgcccgtt
     6601 tccagcgcgc cgtagagcga tgaaacgatg cgatccaggc ccatcaacgc agggctgagg
     6661 tcgcgcgcgg gaagccggtg catcgtggcc atcagaccat cataggaaaa cgacccaaag
     6721 gcaatgtcgc ccaaaacagt cccctcactc tctgccggtc tcgcgccaga cagtctgcgc
     6781 cagcttgccg cggcgcgacc ttcggggttg atccgtcggc ggatgttcgc ttaacgttcc
     6841 agaaaggcgg aggggcgcag tgtcgaggat catgtttgca gttgctgccc tcgcggtgcg
     6901 gctcgggatc gacctgaact ttcttttcga tcccattcat cggtcgcggc ttcaagcgct
     6961 gggaaaagcc gttcctgcac atcgccgggc aactgcgaaa agtcgccatt catcatgaag
     7021 ttgaagtcga tacgatgcgc tcgatagaga tatttcagga tgtctcgatt tggatatgtc
     7081 gacccggaca tggcgttgct caggactgtc ttcgacacgc ctgtcgcctt ggccaagtcg
     7141 agatgttgct tcagcccggt aacaatgaag gccgcgcgca gccttatggc tgccgcctca
     7201 agccccatgt cgttcacgcg ggccagtctg gttttgtgct ccaagtccat gaggcaacta
     7261 tcgcctgcgg tccagatatt ttgaacaatc catcatctgg acattgacag tccagtttat
     7321 ctgaaccaga ttggctgcat ggaacgcatc tatgcccact ctgtctcttc gatctgcgac
     7381 gcgctcggcc gcaagaaaat cgccgatgtc attggcgttc gactgacctc ggtcagcaat
     7441 gctgtgtcgt gcgggcaatt cccagcacga tggttcgacg cgatcgagaa gctttgcgcg
     7501 gatgcgggca ttgcctgccc tcgccatctg ttcagcttcg ccggtgtcga aaagacacat
     7561 gtgggcatgg atgcccctca acccgccgca tccgcggcct ccaacaacga gcccaaccat
     7621 gacacctctc ccgacgacgc tgcgtgaccg gggtatcccg gctcgcgccc aaacctctcg
     7681 tatcaacgat ttcgcaccgc agggcgggcg gggccgcagc cgcagctcgg cccggcgtgc
     7741 gcatgtctgg gcggccgatc cgggccggcg gcgcgatgaa ttcacgcagc gctggtcgcg
     7801 gttgatcatg gtcagttttg ccagccccga ggcctgcgcc ctgtgggccg accagaccac
     7861 ccagaccgcg cgcaactgga tcgagggctg caaccgccct tacggcgacg tggtgacaca
     7921 ggcctggctg accctgccgg atttcgcccg gatcatgggg gaggagtgat tgtcgcgatc
     7981 ccgcctaggc gggtgatcag ggtcctcggg gcggaggaga cggtgggggc gcagtccctg
     8041 gccgaaaccc cgccacggtt ccggccgctc cgaggcgggc acgaaccggg actgtggaac
     8101 ctgcggctgg cccggccgag agctgcccca tggcagcggg gcaaattacg ccggatgcgg
     8161 gtgactgcct gcccgccccc ggctgactgg cgcggcgggg ctctgccgtc ccgccgcgca
     8221 ttttaggaga tcccgcgccc ggccgaaccg ggccgggcag ctgcggggcc gccggtggca
     8281 accccagatc ctccctcggg gcggtcccgc agcgacaaaa agactggaca ttgatgacgg
     8341 accccgcccc atgaagctga ccgtgcatga tcatgcgctg atccacgcgc tgcattatct
     8401 gatcagcgcc ccgtgggacg agcgcgaggg gcacatcgac atggtgttgt ccatcctgcg
     8461 cgacgtgctg cccggggtca gccgcggcaa tccggccttg gcgccgatgg tggcattgtc
     8521 cgagcagatg ctgagcgtcc gcggcgatat tgcctgcctg tatcccaaca tccgtcacgc
     8581 ctgccacgcc tggcaccggc tgcgcctggc cgccgcgtgg gagcatatca acgagggctc
     8641 gagatgaccg atttgacgat ccgcctgggc gatctgcacc aactggccgg gctgctgccc
     8701 gaggcgaccc cgccccggat ggtggccgag gtcgcgcaat gggcggttga gctggctgag
     8761 gtcaaggcgg gctgcgacct gatcggtggc gattgtttcg ccgcgcgcgt aatcggggat
     8821 ttcgaggtca tcgaggatga cgcgcctgag cccccggagc ctgccgagac ggagcccgca
     8881 cctgcactga gggcagaagc ccaggagccc gcagcggcgc gcccatggac gccagcggaa
     8941 gatgaaaccc tgctatctat gttcgccagc ggcgcgaagc tgggggatat cgccgaagcc
     9001 ctgggccgca ccgagatcgg cgtgaatacg cgccggcagc ggctgttgcc gaccgatccg
     9061 cgcgccaata tcccgcagcg ggcacggccc tggaccgagg ccgaggacga gaccctgctg
     9121 gcgatgtatc agtcaggcgc gcggttgggc gagatcgccg aagcggtcgg gcgcacggtc
     9181 cgtgcggtgg atgtccggcg gcaccggctg gcaaggacgg atccgcgcgc gacccccgca
     9241 gtcaagggca gcgcggtcgc tgcatcaact gagaccgcaa agcgccggcg ggtgaagccc
     9301 cgcaaggcca agcccccaca aacggcggcc gcgcccgcgg tcccggacgg tgtggcccat
     9361 ctggtggact gcttggccga gctggatgac aatttcgagc cggccgatga cgagctgctg
     9421 gtgcgccagc gctatctcgg ggtcggattt gccgatatcg ccgccgagct gggctgcgac
     9481 gaggccaccg ccaaggcgcg gtggcgcgag atcctgaaat gcggcgtcaa gcacgccggc
     9541 ggcatcgtca ccgaaaaggg ctgggacgag ttgcgcgccg cggttgcgca gcgggcggcc
     9601 gaggtcgagg gctgatcctg tgtccgccgc agacgatatc cgcctgcagc aggcacatgc
     9661 gatcccgatc gccgaggtcg ctgaccggct gggcatcgca gggctgcagc gggccggcgg
     9721 cgagctggtc ggcccatgtc cccgctgcgg cggtaaggat cggtttgggc tcaacctgac
     9781 ctcgggggtg tttcagtgcc gaaaggattg cggcgccaac agccgcggcg accaggtatc
     9841 actcgtccgg tttgttctgg acatgagctt tccccaagcc ctggaatggc tggtggggcc
     9901 gcgcgaggaa cttaccccgg cgcagcggcg cgagatcgag cagcgcgccg agcgaaaccg
     9961 ccgccgtcgc gccgaggccg aggcacgtca gcgcgagcag gctatcgccg ccgcgcgcga
    10021 catctggtcc cggtcagtct cggccgaggg cacgccggtg cgcgactacc ttaccctgcg
    10081 agcgattaca ccgcagctgc tgccggtcat gcccggatgt ctgcgctaca tggccgattg
    10141 cccctatacc gtcccggacg aggatcagcg cggcaaatgg cgggtgatcc accgcggccc
    10201 ggcgatgatc gcagcggtgc aggcccctga ccgccgcctg accgccgtgc atcgcacctg
    10261 gctggatctg gatcagccct cgggcaaggc ggtgatcgtc gatccgctgg ggcggcgcag
    10321 cgatctgccc gccaagaagg tgctggggtc gaaaaagggc ggcgcgatcc gcctgcgcag
    10381 cccggccggc gccaccacca taatcatggg cgagggcatc gagacgacgc tgtccgggct
    10441 ggccggcgag agcgtccacc ccggcgccgc tttctgggcc ggcgtggacc tgggcaacat
    10501 ggccggccgc cgcaagcttg gccccggcct gaaatatgcc ggcctgcctg atctggatga
    10561 tgccgaggcc ttcgtgcccc cgccccagat cgcacggctg atctttatcc aggacggcga
    10621 cagcgacccg cgcctgacgc gcgccatgct cgaatccggg ctgcgcaggg ccatggcgcg
    10681 gcgtcccggc ctgcaaggct cgatcgtatt cccgggaccg gggcgcgatc tgaacgatgt
    10741 attgaggggt gattaatttg cagtcccgat ctgaaatcct ggacgaggcc aagcgcatcg
    10801 tcacccgcga ccgcaacaac acctatggcg agcccgcggc gctgtttgcg gcgatctcgc
    10861 tggcctggga cgcgctggac atggcgcgag gcgaccgggc gcatgacggc cgcgacgtgg
    10921 cgctgaaatt cgcggtgttc aaggcggtgc gcgcctcggc cgcgcctgac cacatggatt
    10981 catggatcga tggttgcggg tattttgcct gcggcggcga gatcgaggcc gcgactttgc
    11041 gcgtggtctc cgcgccatga ccgagcaaac cccggccgaa cgggcacgag agatcatcgc
    11101 ccagcccgag cccgtcgagc tgcccgaggg cctgaccacg gatgccgacg ccgacgctcc
    11161 gcccccggcc gatctgccgc cgctggacag ctatgacgac gattatcctg gcggcgatgc
    11221 gccccccgcg gcccccgatt caggggatga cccgttccgg gactgcgctg gctatcagct
    11281 caacgactac ggcaacggtc gccgattcgt gcgccaccac ggccaggacg tgatgcaggt
    11341 cccacgcatg ggattttatg tctggaccgg ctcggtctgg cgccgggacc cagacgaaat
    11401 cgaggtccga aagctggcgc aggacctggg cgaaaagatc gaacaggaga tcccgcatct
    11461 ggcgctcgaa gaatggcaga tgaaggtcct gaccgaaggc caggccttga aacgccgcgc
    11521 gcgggaactc gagcgggcgg ccgagggcgg cggcgccgat gcggatgctg cccgggacga
    11581 gctggcgcga ctggacgggc agctggcccg cctggccggg atcgaaaagt tgatgaacag
    11641 cgtccgcaag gatcatcacg gctgggcgaa aaccagcggc aacagcgggc ggatcgacgc
    11701 aatgctgaaa gaggcctcgc ctcgcatcgc ccgcgcacat gaccagctgg atgccgcgcc
    11761 gctcgatgtg gcctgcctca acggggtgct gcgctttgcg gtggatcgcg acgatcccgc
    11821 agccggctat atcggtgccg gcgcctccct ccagctggtg ccgcacgatc gagcccagct
    11881 gatcaccaag cagatgcccg tggtctatga ccccgcggcc accgcgccac gattcgacgc
    11941 gttccttcgg cgtgtgcttc cggatcagga gatccgcgaa ttcatccagc gctggttcgg
    12001 cctgtcgatg accgcgctga ccggcgagca aaagctggtg ttcctgcacg ggatgggcgc
    12061 caacggtaag tcggtgctgg tcgacgtgct cgccaagatc ctcggcgact attccgccac
    12121 agccaagatc gagaccttga ccggtcaggg caagcgcgac ggcgcggcgg ctaccccgga
    12181 cctgattccg ctgatggggg ccaggtcggt gcgcgcggcc gagcccgagg agggcgagcg
    12241 gtttcgcgag gccctgatca aggagctgac agggggcgag ccgatcaacg tccgccccaa
    12301 ctacggcgag ttcatcaccg tgctgccggt attcaagttg acgatcagcg gcaaccacaa
    12361 gcccgagatc aggggccgcg atgacggcat ctggcgaagg tttctgctgg tgccgttcga
    12421 tgtgacgatt cccccggccg agcgcgaccc cgatctgggc gccaagctgt tcgaggagcg
    12481 gtcggggatc ctcaactggc tgatcgaggg gctgctgtcc tatctcgatg gcggcctgcg
    12541 cgagcccgag gcggtcgcca cggccaccca ggagtatcgc gaggaaagcg acccgctcgg
    12601 gcatttcctg gaaaatgcgt gtgtggtcag cggccagccc gaagacagcg agttcgtccg
    12661 cgacctcgtc caggcgttcc agttctggca ggacgagcag ggcggcgccg tctggcagcc
    12721 gggcacgatc cagcgccagc tgaaagacaa gatgcgacga tgggtcagcc ccagtacggg
    12781 caagaaattc accccgcgca agtccaacgg cgtcatgcgc tatgacggca tccgcttcaa
    12841 cgacgtgttc gggccgcgct ttaggtctgc acctcgcgac aaccacgggc gcccgcttgc
    12901 gggcaggtct tcggacgacc aggacgtcgc tgaccgctcg catgtgcggg atttcagcga
    12961 tgatttctga cccccgcacc cccttttggt cacgccagca gggaacatct gcgtccctcg
    13021 gggaggctgg ggactgtcga gcatccccgg cttttctgcg ccttctcaag gggttcgggg
    13081 gttcagggag tgcagggagg cgatttcacc ccttcacacg cgcgcgtata atccaagggt
    13141 ccgggatggc gattgctctt atgcgtagcg tggcttttgc ctccctgcac tccctgcccc
    13201 gtccaccctg ttggtttcat tgccgaatat gcggcttgtg atcttccctc aatcctccct
    13261 gtccatcttc aatcctccct attctccctt tccatgaaca acgaaaaaca acaggtggta
    13321 tgacagtgaa agcggagcgc aatatcttga agccaacccc cgggaagccg ggccaagcgg
    13381 gccgtgatct ggatgctgag cgccagcggc tggccgcgat catcgctgca gccacgccgc
    13441 cgaccgagtg cggcccggac atcgtaccgg cgccggcccg cggccgctgc gtgctggtcc
    13501 cgcacatcgc gatggcgccg agcggcaccg acgcccgcgg cgaacagaag tgggtcccgg
    13561 cagccaccgg ctacggtcac cgcgccagcg tccgccagat ggacgtgttc gaccggatgg
    13621 tgctggccgc caggcgcggg cgccgccctg ccccgttgac ccccgggcag atcgcggttg
    13681 cccggcgcta ccgcgacctg gtcgagcgcc atgacgcggg cggcatccgc tgcagcgacc
    13741 tcgaccgcgc caccggggac gggaccggcc gggacttcat ggacgcctat ctggccgagg
    13801 gccgcgagat cgaggcgatc cgccgccgga tcggtggtgg cgcatcgctg gctgtccgcc
    13861 gcatccgccc ctcaacccgc ggcggcccgg cccggcgcgc catcctcgac cgcgcgctgg
    13921 tggacatggt ctgcctgggc gaccgcaccc tgtccgaggt gctgcggggg catggatggc
    13981 aggtagatgg tcgccatcgc gctgccctca cagaggcgct gagcggggcg ctggaccgca
    14041 tgatcggtta tcggggcaaa aaaacttctt gacccttata cccgcccatg gcaagggaat
    14101 cattaatatc tggaattgcg cccgcaggga tcatcccctt gcgggcgctt ctcgttgcgg
    14161 cctgtctcgg ctgcgcaacc caagggacag catggctcga cttcggcagc tcgcaccgcg
    14221 agggcatcag ctggtgctgc gcggcggtgc gcgcgaggcg gcaccgcgga tgcgcgaccg
    14281 ggtcgaccgc tggcgcggct ggtataagac ggccgaatgg cgccagcttc gctggtccgt
    14341 gctggtcgac gcgctgttca cctgccgccg ctgcggccac atcggcaccg gccccgatct
    14401 ggtggccgac cacatcaccc cgcatcgcgg ggaccgcgat ctgttctacg accgcgcgaa
    14461 cctgcaatgc ctgtgcaagc cctgccacga tggcgccaag cagcgcgagg agcgccgcgg
    14521 ccagccgtag cgtgcggcct gcgcgccaat cgacggccgc ccctgcccga agtgccgaaa
    14581 gggggggtgg gtcaaagtct gggggcctgc cgggccggga cccgcgcccc cctcaagcgg
    14641 agattttttt ctggtgagcg tgaatttcga cctgttcggg aacccggttc gggacggtca
    14701 cggcaagcgc ggccgcccgc cgttcgaggt gacgccggaa aagtccaata aaatcaggct
    14761 cggcttggcg ctcggctggt caaatgaccg catcgccaat gcgattgctt gttcgccggc
    14821 gaccctgaag cggtatttta gagccgagct ggccgagcgg accatggcgc gcgaccagat
    14881 ggagttgcgg cgtttcgagc tgatcatggc cgaggccaac aagggcaatg tcggcgcgat
    14941 caaggaattg gggcggatgc tggaacgcaa tgacagcgtc ctggccggcc agcgattcga
    15001 tgatgcgcag cggcgcggcc aagagcagac caaggccgcc aagccgctcg ggaagaaaga
    15061 agcggcgcaa ctcgcggcgg aaactgcggg gggcgagggg tcgttgtggg gcgaggacct
    15121 gacaccgggc ttcgggcgcc cgaactgaca tgaccgctcc gaaccgtccc gatgcctggt
    15181 ccacggccgt gccggattgg gaggatcgga ttatggggca gcggtccctt gtgcccgatc
    15241 tgccgctcta cgacgcggtg gccgaaaagg cgctgcgcat cttcaaacgg ctacgggtgc
    15301 cggacatcat cggcaccccg acctatggcg aggtttgcgg ggactgggtg ttcgagttcg
    15361 tgcgcgccgt cttcggcagc tacgatccgg acaccaagcg ccggatgatc cgggagttct
    15421 tcttactggt gccgaagaag aacgggaaat cctcgatcgc tgcggcgatc atggtcacgg
    15481 cgctgatcct caacgagcgt ccgctctgcg agctgctgct gatcgccccg acaatcgcgg
    15541 tcgcagccat cagctacgat caggcccttg ggatcatcgc actggacgaa gagctgggca
    15601 aactgctgca cctgcagccg cacctgaaga cgatcacgca ccggatcacg ggcgccatcc
    15661 tgatgatcaa gtcggccgac cccaaggtgg tgacgggcac caaggccgcc tatgtgctga
    15721 tcgacgagct gcacgagttc gcggagatgt cgcgggccgc ggcggtgatg cgcgagatca
    15781 agggcgggct ggcggcgcgg ccggacggtt tcttgctgac gatcaccacc caatcgaaga
    15841 agccgcctgc cggcgtgttc cggtcggagc tggagaaagc gcgggcggtt cgggatggcg
    15901 ccatcgccct gcccctgctg ccggtgctgt atgaactgcc gctgtcggag tcgaaggacg
    15961 ggggatggaa agaccccaag acctggccgc tggtcaaccc ggccctgggc gcctcggtcc
    16021 agccggaatt cctggctgac gagctggtgg cggccgaggc ggacggcatc gaggcgttga
    16081 tcctgctggc cagccagcac ttcaacgtcc agatcggcat ggggctgcgc gccgaccgct
    16141 ggccgggggc gctgcactgg gaaccttgcg gggacaaggc cctgacgctg aaggagctga
    16201 tggcgcggtc caaggtctgc gcggtcggca tcgatggcgg cgggctggat gacctgttcg
    16261 cgatgtcggt gatcgggcgc gaaaccggca cgcgcaactg gctgcactgg gcccacgctt
    16321 gggcgttccc ggacgtactg gcctatcgca aggagatcgc gcccaggctg catgatttcg
    16381 agcgcgacgg cgatctgacc atctgcgagg cggttggaga tgatgtgcgc ggagctgttg
    16441 aggtgatcct gcagttggaa gaggccgggc tgctgccgat cgacagcccg gccatcggcc
    16501 tggatgccgc tgggatcgcg gaactgctgg acgagttgga cgccgtgggc attggcgaag
    16561 accgctgggt cagcgtcggc caaggctgga agctgcagca ggcggtgctg acgctgccgc
    16621 ggcggctgaa ggatcgcaag ttgatacacg gcgccagcga aatgatggcg tggaacgtcg
    16681 gcaacgccaa aaccgaactc aaggggagca actacatcgt gaccaagcag gtggccggaa
    16741 gcgcgaagat cgacgccctg atggcgacct tcaacgccgc gatgctcatg ttcggaaatc
    16801 cggaagcccc ggcgtcgatc gacgatttcc tgtccagccc gatcatggtg gtgtgatgga
    16861 caagcccctg gccgtgctgg atcgcttcgg tcgcccgttg gcggcggtca gcgacctgac
    16921 caaggaacag cggctgacgc tggccggcgg cgacctgggc tattacgttg ccaccaacgc
    16981 cagcggcaag acggtaacgc tgtcgtcggc gctgaccgtg tcggcggtct gggcctgcat
    17041 tgcgcgcagc gcccaggtga tggccgcgct gcccctggac gtctatcgca agacctcgac
    17101 cgggcggaag aagatatcgg gtccggtcga tgatctgatc ggcctgtcgc cgaatgccga
    17161 ccagaccccg gttgagttct gggaggggat gctgtcgtgg ctgctggcca cgggcaatgc
    17221 ctatgccgag atcgacgaga tcaacggccg cccggtcgcc ctgctgccgt tgccgtcggt
    17281 ccttgtgaaa ccgatccgca acccggtcac ccgggaattg atgtatgaag tccgcgagcc
    17341 tggcatgagc cggccgcggg tgctcaagca aaagcaggtc ctgcacctgc gcggctgggg
    17401 cttcgggggt gacgagggga tgtcgcccat ccgctggggc acgcagtcaa tcggtgccgc
    17461 gatggcagcg gacgaggcgt ccggcagcat gttcggggca ggcatgcagg catccggcat
    17521 cctgaagacg aaccagcgcg tcaacgaacg ccagcgcccg gagatccaga agctgctgga
    17581 gagctacagc ggctcgagcc gcgccggcaa aatcatggtg ctggaagccg gaatggagtt
    17641 ccagcagctg tcgctgaacc cggatgacgc gcagatgttg gagacccggc gattttcgat
    17701 cgaggaggtc tgccgctggt tcggggtgcc gcccatcgtg atcggccatt cggccgaggg
    17761 gcagactatg tgggggaccg gggtcgagca gatattcctg tcgtggatgc agctcggcat
    17821 caacccggtc ctgcacaaga tcgagcagcg catccgcaag cagctgatcc cgctgcgcga
    17881 gcagcgcgag gtgtatgcgg aattcaaccg cgagggcttg ctgcagatgg acagcaaggc
    17941 caagtccgaa ttcctgcggg cgatgaccac gaacgggatc atgtcgcgcg acgaggcccg
    18001 cgacaagctg aacctcgagc gccgcggcgg cgtggcggac gatctgatgg tgcagacggc
    18061 catgtcgccc atcgacctgc tgaacgaaag gatgggctga catggccaag aaccacatgc
    18121 cggtcgcgca tttcggtgtg cggcccgacg acgtacgcgc cgactgcgcg ccgcccaagg
    18181 ccatcgaccg ctggcacccc gagctgcgcg cccgcgcgga ggcctcgtcc gatgacgctc
    18241 cgctggtgat cgacgtgatg gacgtgatcg gcgacacctg ggacggctat ggcattaccg
    18301 cgcgcaaggt cggggcgcta ctgcgcaatt ccggcgagcg cgaggtggtg gtcaacatca
    18361 acagccccgg cggcgatgtc ttcgaggggc tggcgatcta caacctgctg cggggtcacg
    18421 ccggcgacgt gacggtgcgg atcgtcgggc tggcggcctc ggcggcctcg gtcatcgcta
    18481 tgggcggcga caggatcgag atcgcccggg ccgggttctt gatgatccac aacacctggg
    18541 tgttcgcggt cggggaccgt cacgatctga cgaccgtcgc aggccagctt ggcgcttttg
    18601 acgaggtcct ggccgatctc tacgcggtgc gcacagggat cgacgccgcc gagatcgggc
    18661 agatgatgga ccgcgagacc tgggtttccg gacgcgccgc ggtggagcgg aaatttgctg
    18721 accagctgct aaccgccgat caggtcgagg cagacccgca ggcgcgggcc gaagcgccgc
    18781 gcctgaagaa cctggcgaag gtggatgctg cactggctcg gggcgggatg gcccgcagcg
    18841 agcgccgcag cctgatcaag gatctgacca gcacgccgag cgctgctgat gacggcatgc
    18901 cgagcgctgc caagagcatg gccgccctga tggggtcggt cgaaaccaca ctggccaaga
    18961 tggagactgg acatggcctt tgacatggaa atggcgcttg gcgacctgaa ggacaacttc
    19021 gagaaggtca ccgccaagct gaacgagggc gtgcagaacg tcctggccga gaacaagcgt
    19081 ctcggcgggc tgaccgacga gaccaaggcc gcggtggaca aggcgctggc cgagcagggc
    19141 gagctgaaga cccgcatcga cgagatgcag gcctcggcgc gcgagctcga gcagcggttt
    19201 gccagcggcc gccggggcgg cgcgggtggc gcaaagtccc tgggccagct ggtggtcgat
    19261 gaggcgaccg aggcgatcca ggcgcttgcg aaatccggcg tcaacggcaa ccacagcctg
    19321 ggcgtgttca atgcgatcac gtccgcgccg gggtcggggg gcgcgctgct gcccgagcgc
    19381 cgcgaatccg agatcgtcgc cgagcccgac aagaagctgg tgatcaagga tctgatcacc
    19441 gtcggcgaaa ccggccagcc gctgatcaag tatttccgcg aggtttcgcg gtcgggcgct
    19501 gctggcatcg tgccggatga cggcgtgacc gtgaagccgc tgatcgacaa ggtctgggat
    19561 gctgtcgagg cctcggtcaa gacgatcgcg ggccggatgg aaatccacaa gcacatgctg
    19621 gatgacatcc cggcgctgcg cagcgacatc gacaccaccc tgacctacga agtcaacaag
    19681 gtcgaaaatg cgcagatcct cgccggtgac ggcaccggcg agaatttctc ggggctgatc
    19741 acgaacgcca cggcctatgc gcagaccgcg cgtgagcccg cgggcgccac catcctggac
    19801 cggatgcggc tggccatgct gcaggttacc gcagcgggct atgtcgtcga tgcgcatgtc
    19861 ctcaatatct gggactgggc cgcggctgaa atgctgaagg ataccaccgg tcggtatatc
    19921 ttcggcaacc cgttcatgga gaccccgacc ccccgtttgt ggggccgcag ggtggtcgac
    19981 accgaggaca tgccggaagg ggatttcctg accggggcct tcaagctggc ggcgacctat
    20041 tacgagcggc agggcatcga gatcctgctg tcgtcggaaa accgcgacaa cttcgacaag
    20101 aacatgttga cggtccgcgg tgaaaaacgc ggcgtcgtcg cggtcaagcg gcccctggcg
    20161 ctgtgctact acactgcgcc tggcggctga tcctgatcct gcccccagca ctggcgcggc
    20221 cgtcgcgcca gtgcatcccc atcgctcaga aggattccgg atatggcaaa gctcaaatcg
    20281 cttcgtggcg ctgtcggcac ctatggccgc gtcaccgcgg gcggcatcgt ggacgtcgac
    20341 gagaccatgg ccgaaaaact ggtcaagacc ggcaggttcg tccgcgcctc ggaggccgac
    20401 atcgaggccg cacaggcagc gcagcaggcg acactggcga cggcgatccc cgggctgggc
    20461 gccggttttg tgccgctgcc tggtggcgcc gcgggtggcg cggaccccga gcgtatcgcc
    20521 atggccgagc ttgaggccaa ggcccaggcg gaagcggagg ccaagggaaa ggctgccgct
    20581 gccaagtcgg agaaggccgc gaaatgatcg tcccgccgga ggagttgcgc cagcatcttc
    20641 acattgacgg cgacgacgag gatgcagtga tcagatccat cagcctggca gccgaggggc
    20701 aggtgcgcga ctggatcggc cggccgctct acgccagcga ggaccatctg ccctcgcccg
    20761 gcgcggaaga ctaccatccc tcgcagatcg tcgcggacga gcggatcaag gtcgccatca
    20821 agatgctggc ggaccggatg ttcgccgccc gcggaggcga gggcggcggc gccgaggatg
    20881 cggtgccgcc cacgacggtc cgcgcgttgc tcgccgggca ccgcgttttc ttctgggagg
    20941 cgacccgcga tgcagacggg taacctggac agccgtgcga cgttttcgcg gcgcgagcac
    21001 gtcgaaaccg acatgggcgg cacgctggac caatgggtta cccagttcgt ggtttgggct
    21061 gccgtcaagc atttgcgggg cggcgaggcc gtcatgcagg cccggctggc cagccgcaac
    21121 ccggtgatat tgacgatccg caatagcacg caggcgcgcc gcatcaccag cgagtggcag
    21181 gtcgaactgc gcgaccgcac cggcatccgc aaggtgtacg agctgcgcga ggatccccgc
    21241 ccgatcgagc ggggcgccta cctcgaaatg ctggtggagg gctgatcgtg ggcaccagca
    21301 gcgatctgca gcggctcatc gtcgcccggc tcaaggccga ggtgccggcg gtggatggcc
    21361 gggtctatga caacccggcc gaggatgcgg tgatgccgta tatcagcatc gggccgtcct
    21421 actggagcga cgacagcgca gagtgcatcc gcgcgcggcg cgaaacggtc caggtggatg
    21481 tctgggccag caaccggccc gacaagcggg tggcgaagga tgtgagcgat gccgtcgccg
    21541 ccgccctcga cgactgggcg gatcaggacg cactgaccat gcatccgctc cgcgtagcgc
    21601 tggtgcgggt tatggacgat ccgcagccgg gcgtggtgca tggggtggtg caggtcgagg
    21661 cggtcgtaga aacctagtcc ggcagcccgt ggttcagaaa cacctcgtag cacagaggat
    21721 tggcgatcgt cgcatccgca tcgcggcgat agaggttgct gcaagcagtc gtgaggcggc
    21781 tctgaacctc ctcctcctgc tgccggaagg gctcaccctt ttccaagatc ttgtgcatta
    21841 gcgcctcaga ccgagcaata gactccagca tccggtcacg ctcctcggcg gtctcttgtg
    21901 ctgacacagg ccatgccagc agcacgagac cgaaaaggaa aaggcgaagc tccatttcaa
    21961 tatcttccgt ttccggtggc agcgatggct caattatccc cacgtctgcg cgcgcgtcta
    22021 gcccaggtgc ccgatattgc ccgagaagct gcagcccggg ccatggagga agtcgcgcag
    22081 gaaatcgtgg acgaaatgaa gcgcctcgcg ccggtgctgc ggacgccaga caagcgccgg
    22141 tctgcaggag cgctgcgaga cagcatcgga tggacatggg gtgacgtgcc agccggcagc
    22201 tttgtcatcg acgaaattcg cagcggcaag aacaagggcg accagtacgc taccctgcgg
    22261 atcaggattt acgcaggtag caaggatgct ttctacgccc ggtttgtcga gttcggcacc
    22321 aagaccggcg gacccgcgca gccgttcttt ttccccgttt ggaaggccag gcgcgccgag
    22381 ttccggcgcc gggtccggga gagcgttcgg cgcgccatca gagaggcatg ggacaatggc
    22441 taaggcgaca ttccatcggc gcttcgatgc gaccgatacg aaacggggca tctcggtccg
    22501 catcgagccc accgacggac cccagacctt cccggcgtgg atcattgatc gcgccgtcca
    22561 ggctggcgcg gcgacgcgcg agcaaacaaa gccggcgcgt cgcgcaaaat ccagtgaggt
    22621 aaaagatggc actgcctgaa cgtcattacc gtggcgatat cgtcgtcatg gtcgattggt
    22681 ccgcgaccgg cggggtcggc gcgacctgga ccaatttctg cggcgcgacc agcgtgtcac
    22741 tgaacgtgga caacgaggtc caggaagaaa cggtcggcga ttgtgacgac tggaccctgc
    22801 cgccccaaaa ggtggcagag tacggcgccc agtcgtggtc gatcaggatc aacgcaacac
    22861 tggcggccgc caaccgtgac aagattctgc gggctgccaa ggatcaggtg gtcctgccca
    22921 tccgggtgca catcgttggg gcgcagacgg gtgaggtcga atatatcgac ggaccgctga
    22981 tcctgccgtc gctgtcgatc gacaacatcg gcaacgtcga tcgcgccgcg gtgacgctga
    23041 cgctgaacgg ccgcttcaag gaagcgcccg agttcacgga cgccacctga tgaacgcgga
    23101 tctgatcgtg tggcccggcg gagagcatcc tttccgcctg gcgctcgcgc agctcgaagg
    23161 gctgcagaag gcaaccgact gtggccccga attgctgctg atgaagcttc gctccggtca
    23221 gtggcttgcc accgagctgt tcgaggttct tcgctggggg ctgatcggcg gcggcatgga
    23281 tgcgggcgcg gcgaagaagg ccgtcggaga ttcctttgat cggcacccga tgatcgcgtt
    23341 caaggtgccg gcaatgtcgg tgctgatgtc cgggcttttc gggccggcag atgaccccgt
    23401 gggaaagccc tcgctggcgg gcgagacaac gccgagcgcc gagagcgagg acgctggcgg
    23461 ttcagcacct tctacggaat cggagccgcg gcagggttct cgccgcaaga gatcggcgag
    23521 atgagcctgt ggcatttcat ggctgccatc gagggccatg gacgggcgca ctgggggctc
    23581 aaggatccgg tggagccaat gagcatcgaa aagcttcgcg agctgggcat cgaagggttt
    23641 acagatggct gaaccggatc tgatcatcga ggccgggttc tcagacgcga agctggcggc
    23701 tgaaacccag aaagtactcc agaagtacaa gcagatggga gaagccgccg aaaaggcgtt
    23761 ccgcgatgcg tccggttcgg ttgcggacaa ccaggccctg cgcgcccatc tgcgcgagct
    23821 ggaccgcctg caacgcgcct atgatcctgt ctacaccgcc gcgcagaagt acgaagcagc
    23881 ggtcaagcgg ctcgaccgtg cccttgagct tggagcgatc gatcaggcga aatacaccgc
    23941 cgaggtcaaa cgcgcgcagg tcgagcttgg ccgggtttcg ggggcggtgc agcaggcggc
    24001 aaccggcagc cgcatcgccg gccaccagtt ccagaatgtg ggttatcagg tccaggactt
    24061 cgcggtccag gtcgccagcg ggaccgatgc cagccgtgct ttcgcccagc aatttccgca
    24121 gctggccagt gcgttcgggg tttggggtgt tgctgtgggc acggttgccg ccgtgctggt
    24181 gccgctggca gcgtccctgc ttggcacatc ggcaaaggcc aggacgctcg aagaggagct
    24241 gagcgacctg gaaaagacca cggcagctgc ggcgagtgct gccgaggccg ctgccgtgcc
    24301 ggtcgagcaa ctcagcgcca aatatggcga tctggccgac gaggtacacc gtgccgcaca
    24361 ggcgatggcg atcatcacca gcgccagtgc cgaacaggct gcattcgacg cggctcgccg
    24421 cttgggcggt gatttccggg accggctgag cctgccgaac atgggtgcat atctcgaccc
    24481 ggccggcaac gtgatgcccg gatatgagag cgcgcgggaa aagctcgtcg agcaggcaat
    24541 ccagcgtctc ggggaaacgg ccggcgccac cgcggagcaa gcggaacggc tcgcggtagc
    24601 cattggcaat attggtcgca gtggaaacat tgcagacgta ttggccgacg gagaggcgct
    24661 gctttcgatc ctcgcggaaa tcgagccgac caccaaggcg caacaggctg ccatcgaaag
    24721 catggcatct gaaatcgccg ccgtcattga ggcctccaag tctttggtgg ccgatggtct
    24781 ctccgagcag gaaaaggcgg ttgctcgact gtacgatacc tacgaccgcg cgatgcgtca
    24841 gcaaaagcag ctcgtacagg acctggccga cgccgaggcg gcccgtgcgg atgcgttgag
    24901 ggcggggaac gccgagcagg tcgccgacat ggaccgcata attgcggcga tccaggatgc
    24961 gcttgccgac acggacggct gggccgcagc tatggccgcg gtgcgcgcgg aaatcgcctc
    25021 gatcgcatcg gtgctgtcca gcatcggggg cggcatggtc gcgcgagcgg gctatgcggc
    25081 cggcgaagcg atcctcgatg ccggcggcac cgctgcggcc gcggaactgg ccaggcgccg
    25141 ggaggctgaa aaggccgcgc tgcgccagcg ggcatccacg gccgacggct atatgccgtc
    25201 ctgggcgcag gatctggaga tccaggagtt ggaacagcag tgggccgagg aagacgcata
    25261 tctggctcga ctggaggcag cgcgaaaaac cgagcgggag gccgcgaagc gttcggccgg
    25321 cggtggccgc aaatccagcg gcggcggtcg tggtagccgc accgaacccg gcctgttcga
    25381 aagcatcgag cgcgaaaaac tgaacctcga gcgcgagatt accctgatcg gcaagtccgc
    25441 ggccgaagtc gccaaggcgc gcgccgaatg ggcaatgctc gacgaggcca agaagcgcgg
    25501 catcgcggtc agcgatgagt tgcggggcaa gatcgaggcg gaggcgcaga agctgggcga
    25561 gctgacccag cagcagcagc acctgcaggc ggtgtcggac agcgtgcgat cgtcgctaca
    25621 gaacgcgttc caaggtgtat ttgacgatcc gaaagaggcg ctcaaggacc tcgccaagca
    25681 gctggccatg ctggcgttgc agatgcagct ggtgcggtcc ttcccaggga cgttcggcag
    25741 cggcgggatc attccgctcc tgcctgggcg ggccagtggc ggcacggtaa tggctgggca
    25801 gccctacatg gtgggcgagc gtgggccgga gccatttgtc ccggctgtta gcggccgcat
    25861 cctgagcgtg ccgcaggcac aagcggccct aagagggggc ggtggtggaa ccagcatcca
    25921 gattatcgac cagcgcagcg ccagtgcccc gccggtggag accgagacca cgcgcggtcc
    25981 cgacggacgc gagatcgtgc ggatgatcgt ggccgacgac ctggcccgcg gtcgctacga
    26041 caagacgatg ggcggccgat acggcgccaa gccgcaaagg cgcatccggt gaccacaatc
    26101 atcccttggc cctccggcgt gccgtcctgc gtcaggcaaa tgtcgccgca gggcggtctg
    26161 cgtgacaatc ggctgtcatt cgagacggac gatgccgtga cgcccgtcga gcgcccgcgc
    26221 accagctggg cgcccgagtt gtatcaggtc accatggtgc caatggaccg ggcgatgttc
    26281 caggcgttcc agtcgtggtt ccgcggcccg ctggcctatg gcacgctgcc gtttgtcatg
    26341 gatcacccga tcacgcgcga gccgaccgtg tggcgcatcg tcaagggcga tccaccgtat
    26401 caggtcagca aggtgctggc gatgcgcagc gcggacgtgc gcgggatctc ggtatcgttt
    26461 ggcatccagt cgatgccgct acccgtgccg gtgccctgat gccgcgccac atcaccccgg
    26521 ccgacgctct ggacttgcaa tccgaggcca gcccgcacgc gctgctggcc tttgtcacca
    26581 tccggcaccc aaacctgacg gagccgatcc gggcggtggc ggacccgttt gattatctgg
    26641 tgactgagga cgggcagacg catctctatc gcggcctgcc cttcgagatc cgcccgccga
    26701 ccgacagcga ccgcgagccg gtgacgcaga tgcgggtgcc caacgtcacg ccgctgatcg
    26761 gcgaggcgat ccgcgaatcc tcagtgcggg cgcaggtgtc gctggcggtg cgctcaacgg
    26821 cggatttcga cctgtcgcag tcgccgcggg tcgaactggc ggtgcgggcg ccgatctaca
    26881 gctttgcgca tttcgagctg accgatgtcg aggccgacat gctggagttg tccggcacgc
    26941 tgtcgctgcg ggattatgcg caggagccct ggccctcgac gcgtgcgacg gaggggcgat
    27001 gcccggcgct gttccggtga ccgcgccatg gtggggccgg tatgtcggcc tgccctatgt
    27061 ggacggcgga cggggcctgc acgctgtaga ctgttggggc ttgtgcaccc tcatctaccg
    27121 cgagcggctg gggatcgagc tgcccagcta cggcgagata tcggccgcgg acctgctgcg
    27181 catcgcgcgc gccatcgcct cggggtccgg catcgaggac ggctgggcgc cggtcgatga
    27241 gccgcagccc tatgacgtgg tgatgatgcg gtcaggccgg ggcagccgcg ccacggtgca
    27301 tgtcgggatc atggtcacca cacagctgat gctgcacgcc gaggcgggca tgggcagcgg
    27361 cgtggtgccg gtcagtcatt acagcgtcgc gggacgcatc ctggggtatc gtcgccatgc
    27421 ttcttgccgt ctatcgtgag ccattctcgt ttcagccggt tgtccgcagg cttccggctg
    27481 gcgagacgct ggccgcgatg cgcgcgcgga tgccgggcct gcccgaggat ttcgaccagc
    27541 ggggggtgat ctgcatcgac ggccatccgg tgccccgggc gctgtggcac gcggtgcgac
    27601 ccaagggcgc tgtgaccgag atcacgtttc atgcggcccc catgggcggc gggggcggca
    27661 agaaaaatcc gctggccacc attgcggcca tcgcgctgac ggtggtcacc ggtaatatcg
    27721 ccagcggcaa gctgctgggg ggactgaccg gcgccgctgc tgccgggcag gcaaccgtcg
    27781 catccgttgc gctggccgcg ggcgtatcgc tggtcgggtc tctggcgctg tcgtcactgg
    27841 tcaagccgcc gacgtggatg ggcggcaacg atgatccgcg ccggcaggac cggggcgcgg
    27901 cctcggcctc tggcaacgtg ctggagccca acgccgccat cccgcgggtg atcggcaccc
    27961 gcaaggtcta tccgccgatg gcgatggagc cgctgaccta tttccagggc ccggacgaga
    28021 tcgtcgaggc cgcctatgtg ctggccgggc cgcaccagct cgaggatatc cgcatcggcc
    28081 ccgcgccggt ggcgtccatg gcagacgtcg aggtcgaaac ccgcgagggc tggctgggcg
    28141 aggccccggt ctatctgctg tcccgacagg gccgcaccga ggcgatcaac tccgagctgc
    28201 gcgctcacgt ggtgggtgac gacaaccgca ccatcgagag ccctgcgggc gacatcctga
    28261 ccgcgctgcc gcagccgcaa gtgttcgcca cgcgcgaggc gccggacgaa caccagctgc
    28321 aaatctcgtt tccgcagggt ttgcagctgg ccaccggcga aagcggcgtg gcgatccggg
    28381 tgccgctgcg catccgcgcc cgccgcgtcg gggatgttgg ctggcgcaac ctgcccgagc
    28441 tgcatttcca gcagcgccag ctgggccaga tccgggcgac gatccgattt gcctggaccg
    28501 acgatccctc gggggcgcct gcggctgcat cggggtcggg gtgggtcgag gcgcggcggt
    28561 ttgcacccgg ccagaccgcg ctgcctgcgg cggaggattg ggccgcggac ccgtatttcg
    28621 gaacgtccgg gccggattac ctcgatgctg gcaacaccgg caccaccggg gtgcagcatg
    28681 tccagatgga ccgctggacc gccaccctgc tgctggaccg cgccgagtgg ccgcccgggc
    28741 gctatgagtt cgagatcgtc cgcggcgcgg cgttcaaaac ttcggattac aacgccggca
    28801 gctatcagta tggcggcagc gtctgggatt tcttcggccg ccgcggcacg ccgggccaga
    28861 tcgtgatgag ccgcgacaac gtggtggact cgctctatct gctgcgctcg gtgtcgatct
    28921 gggacgagca cccgctgccc tcgcgcgacc tggcggtgat cgccatccgc gcccgcaacc
    28981 gcgccgcaga ccgactgtcg gtgctggcct cgggctgggt gcgggattgg gacggcaccg
    29041 gctggcgcga ctggaccacc accagcaacc cggccccgca tctggtcgac gtctggaccg
    29101 ggatgctcaa cgtcgatccg gtgccggacg ggttgatctg gcacgaccgg ctgctggagt
    29161 ggcgggcgca ttgcgcggcc gagggctata ccgtcgatgc gatcatcgag gatcgctcgg
    29221 tcgatgacgt ggcgcggctg gtcgcgtcct gcggctatgc cgagccctac atgagcgacc
    29281 agtggggcgt ggtctatgat cgggacacct ctgccgaggc gccggtgcag gtgttcacgg
    29341 gccgcaacag tcagggcttt ggctggtcca aggggttcgc gcggatgccg gacgggctgc
    29401 gggtcaattt tgccgagcag gtccgggact atgagccgcg ccagatcagc gtgtttcgcc
    29461 ctggcctgtc caatgacaac ggccgggtcg agcaggtcga ttacccgggg ctggtcgatt
    29521 acgacgcggt gcaccggcgc gcgctctatg accaggcgca ggcgatctac cgctcgacct
    29581 tttacaacct gacggccccg gccgaatacc tgctgagccg ccggggcgat ctggtcggga
    29641 tccagcatca ggcgctgtcg gaatgggccg ggtccgcccg ggtcgcggcg gtgcagctgg
    29701 acggcaacgg cgacaccgtc gcgatcctgc ccgacacgcc gctgaccatc agccagcgcc
    29761 cctacatgga ccaggtgccc aacctcgcgg ccgaggatcg gctggacctg ctggggctgc
    29821 gcatggggct ggcaatccgt gccggcggca atgtggccat ccacgacgcc acgcaggacg
    29881 gcgactggat cgacctggac ccgccagccc cgggcgacat caccggcgcg ctggtcgtcg
    29941 tcggggcatc gggccacgtc taccggcggg tgcggatcat ggacatcgag ccgggcgacg
    30001 atctgaccgc ccgcatcacc gcggtggatg aggccccgca gatttggagc atgttgcatg
    30061 gctgacaggt caacatttaa cggcgcgtcc accaatgtgc cgtggcagga caccgccgag
    30121 acccccgagg gctttggcaa ccagtatgcc cggcacatca cgacgctgta tgacgcgtcg
    30181 gcgctgccgc tgtcgtctgt cggcgggacg ggcgacaacg tgaccgcgac tgtcgatccc
    30241 agcctccccc cgggtgggct gcgcgacggc atgaaattcg ggatcacctg ggcagcggcg
    30301 aacagcggac cgatgacgct caaggtcggg tcggctgcgg cggtgccggt gctgagcgcg
    30361 gacggggctg ttgccgatcc gggcttggca gtcttcggcg gtcgggcgct gctggaatat
    30421 gtcggcgggg cgtttcgcgt gttgtcgggc ggggctggct cgggcggttc ggcgcggtat
    30481 tactggcagt ttaccgcatc ggggacgtgg accaaacctg cggggctgcc tgacaacgcc
    30541 aatgtcaccg tcgagatgtg gggtggcggc ggtggcggtg gcggtggcgg cagcggcggt
    30601 ggtggcggat acgtgcgctg ccattttcgg gcgaccgatc taccgtccaa cgtcccgatc
    30661 acaatcgggg caggcggggc gagcggtaac cctggcggag taggcgggca gacaactttt
    30721 gggagtctcg gccgcgcgtt tggcggcggc ggctctggcc cttccacctc tcgcggcggt
    30781 ggcggtgggg gcgaattggc ctctggcacc tccggcggcg ctagcggcgg cgacggcggc
    30841 gctattggag gcggtaacgg caccgggaat gaagggggct atgccttaac gatctatggc
    30901 ggtggcggtg gcggtggcgg cagcggcggt ggtggcggga aagcggtata tggtggcgga
    30961 ggaggcgctg cgggggctgg aaatgcagca ggcaccagtc tttttggagg cgacggcgga
    31021 accagcggtc aacccggaac agcgccgggc ggtgggggtg gaagaagcgg cgcgggtgcc
    31081 cgcggcgagg tgaggatctg gatatgagac tggcgcagat cgacggcggc atcgtcgtca
    31141 acgtgatcga ggcggacccg gcggcagtgc cggactgggc tgccgactgg cccgaggcgg
    31201 ccgaggccgg gccgggctgg ctgtgggacg gcgaaggatt tgcaccgccg cccgaacctg
    31261 acccgccgga gccgaaccgc accgccatgg ccctgacctt tgcgcagttg atgatcgggc
    31321 tggtgaccga gggctggatc accgaggccg agggcgacgc atggctggac ggcacgctgc
    31381 ccgctccggt gctggcgctg atcgcgaccc tgcccgaagc cgagcaattc ccggcccgcg
    31441 cccgcgcaaa acgcctgatt gaggcgcagc gcctcgaccc gctggtcatc gggctggcgc
    31501 tggccgaggg taagaccgac gccgagctgg acgcgttctt cctgacctac gcgcagagct
    31561 gatccttccg acacatcatt atcccgcccg gccaccgcgc cgggttttgc cacatggaga
    31621 cccatcatgg ccgtgatcta caccagcgcg ctgcgcacca cccgcatgac cgccacccgt
    31681 gacgcctgcg cgggcggcgc gctacagctg ctcgattccg gcggcaacgt gctgtccagc
    31741 cataccctgt ccccgaccgg cggcaccgtg gccgatggcg actggacgct ggcctttgcc
    31801 aatgcgaccg ccgccgcatc cggcaccggc accgcgacgg ccgcgcgcat ccgcaacagc
    31861 agcgatgccg acgtggcgac cgggttgacc gtggggctga ccgacagcgg cgccgatgtc
    31921 gagctgcaaa acaccagcat caacgccggt caggacatca tcatctccag cgccaccctg
    31981 acggacggct gatccgatgc cgccgccgat cacatccggg ttgctgtggt ccacggatgt
    32041 cgcgattgag ttcgcaacgt ccggccccgc cgtgcccgcc attccggtgg ctcgggcggc
    32101 ggggccgctg tatgtgatca tctcttattc gcaggcggtg acccccagcg aggacgagcc
    32161 gacgatattc tatgtcggca gcccatccga caacctctat accgccagcc acttccacgc
    32221 gttccgaaac tgggggaccg gaatcggcat tgccacgacc cccgggcgcg gaatgatggt
    32281 cgaactgcca gcgccaccgt ccgatttcgt cggcgagttc tgggcggcca gcgccggctc
    32341 gaacatggtc agctatctga cgcccggctg gtatatggac ccgatcccag atcacaaccc
    32401 ggtcgccacg tcgcatctgt ttatcggcta caagccccag gacgccaatc cggcctggcg
    32461 cggcgccggc acgatccgcc ggatggcgat ctacgatcgc atcccctcag ccgccgagcg
    32521 ggcgcaactg gtcgaatggg tgcaatcgca gggcgcgccg ctgatcaccg cgacgttggc
    32581 cgcgtcggac gcccccgaca ccgcgcgcat catcgcctcg gtccgctggc cgacgattac
    32641 cgccaccgtg gcagcggcag atgcaccgga cagcgcggcg atccgtgcaa ccgtcggatg
    32701 gccggccatc atggcctgcc ttgctgccgc ggatgcgccc gataccgctg ccgtgtcgat
    32761 tgccgtgccg atccgcgccg cgctggcggc caccgacccg cccgacaccg cggcaatccg
    32821 cgccggcacc ggctggcctg cgatcagtgc ccggcttgcc gcgcgggacg cccccgaccg
    32881 ggcggcggtg gtggtggcgg tggcgatccg gggtgcgctg gcggctgccg atgcgccgga
    32941 cctcgcccgg atcattgccg gcaccggctg gcccgcgatc atggcgcgcg tggctgcatc
    33001 ggatgcaccc gaccgcgccg cgatccgtgc cgcggtgccg atcagcgccc ggcttgccgc
    33061 gggtgacgcc ccggacagcg cgcgtctgtc ggtcgccgtc cgcatcggcg ccgtgctcga
    33121 cgcggcggac gcgcccgaca tggcccgcat catcatgcgg ctgtggtcgc agtcctcgcg
    33181 ctacgcctat cctggcgatc cgcagggcgg tgtcgtcggc ccctcggcgc gcggcggcgt
    33241 gctgacacca tccatccgat ccggcactat cacgaggccc tgacatggcg acattttaca
    33301 tcaagcgggg cgatacagcc ccagccctgc gctatgcgct gctgcccgag accgtcgacc
    33361 tgtccggcgc cagcgtggcc tttgtcatgg atggcctcgg ccgccagccc gcgcacgtga
    33421 tcgaggcaag accggcggtg gtgcaatacg actggcagcc gggcgacact gatcgcagcg
    33481 ggctgcaccg cgcggaattc gaggtgacct attcggacgg cgcgatcgag acctggccga
    33541 acgccggata cctgctggtg cagatcagcg aggacctggg ctgatgaata acgacctgca
    33601 gcccatcgaa ttctggctcg cggtcgcggc ggcgctaatc gtcaaggtca agacgacagc
    33661 tcgctttggc cccctgcgcg tcgcaacgac tgtcgccgtg gccatcgccg ccgcctggac
    33721 gatgacggac tggaccgcgc agaccctggg cgtcccggtg cccgtcgccg ctgccatcgt
    33781 cacgctgacc gccgagggcg tgatgcgctg gctgttgctg gcggtggacg atcccaagca
    33841 ggccatcgat ctctggaaat actggcgccg ctgagccccc gtctaacatc cgtctaacat
    33901 tcgccccgcc tcgcgcgggg cttttttcat gggaaaatca gcatgataaa ccccttcgcg
    33961 accctctggg agcggatcaa atccctgttc gcgacgccgc agaaggcggc agcaaccacc
    34021 ggcacggcgg cggtcctggc cgcggctgca gccttcgtcg gaccctggga gggcgagcgc
    34081 accgaggcgt atctggaccg catcgccagc ccgccggtgt ggacggtgtg ctatggcgaa
    34141 acgcgcggcg tcaaacccgg ggaccgctat accagccagc agtgccagca gatgctgatc
    34201 gcggcgctgg ccgactatca cgcccctctg gcgcgctgca tccccgccct gcccgaccag
    34261 ccgcaaggcg tgcaggtcgc gctgaccagc tggacctaca acgtcggccc caccgccgcc
    34321 tgcagctcga cgctggccag gctggccaac gccggcgact ggcgcggcgc ctgcaaccag
    34381 ttgccgcggt gggacaaggc cggcggcaag gtggtgcgcg gcctgaccaa ccggcgcgcc
    34441 gccgagcaga aactgtgcct cgaatccctg aaaggttgat cgacatgctg tccgctatcc
    34501 aacacatcat ccagccgatc atcgtggacc tgctgaccta tggcgtggtg gcgctgatgg
    34561 gcgtcatcgc ctccggcctg cccggcttcc tgcgccgccg cgtcgaggcg gtggaccggc
    34621 aggcggtcta tcatgccgtc gataccgtgg cgacgctgct gtttgccgct gtccgccgca
    34681 accctgcggc cgccgtcacc gatgcagcta tctcggccgc agcgcgcggg gtgttggaca
    34741 agatgcccgg ggtggtccga cgcttggcac cgacgcaggc cgccatcgag gacatgatcc
    34801 gcgcccgact gcaggagcgg ctggacgcgg cactggggcg ggatcgtctg gccgaggagc
    34861 tgcggcggct ggggctggag gcggtgacgt cgtaacgcct gcagatcacg ttaccactgc
    34921 cgccagttca gccccattgt catactagcg cagcgcaagc attgcaaccc ctgaaataca
    34981 tcccggctaa aataattcgc gccccgacgg aaatcccgca cagtagccag tcgcacccgc
    35041 agccccgccg cggcgctgct gaccgacagc ggcccacggg cgcagcgcgc cgggctgctt
    35101 gtgctggacc agatgcgggc ggggtgcgga caggtagatt agtggttggc gcctcggcgg
    35161 gccgcaacta gatgcagtct cgaccccgct ggggtcgagc tgtgtaaacc gaaacgagca
    35221 tcagatgcaa cttcagcagg ttctgaccaa gatttctctt atggctgagc aagagatgat
    35281 cccgcggggg atatctgctg aaggccgaat tttttcgctg gggcttatcg aaaacaatga
    35341 agccactcat ggccgcgttc tcgatatcgt tcaagggtta aaagatcacg ttggacagcc
    35401 ttttgatttg cacccatggg ctttcacatt cgaactatca acactcgaac aggatgggca
    35461 agttgttcca ttacgcttcc tgggaatagt cgaacctcat tcagctcgcc agattgcctg
    35521 tagtgagttc ctactgatcg gttctcgaat gcgtagacta tccaaagtct actacgagca
    35581 cggcccggat ggcacaaatg tttatatccc cggcatgaca cctgaccaaa tccgcgacca
    35641 tactcaatca tacccgatag ccatcgcaat gctaaacacc cgcggctgca acatcgatct
    35701 aaagcgcgcg ccctcaattc ttaacgaaaa acgcaagcgc gcccacaagc caatgattcc
    35761 gcagcactat gatgttaatg ctcaagagta tcttgctgca ttaaaataca gtactgaaag
    35821 tgcggccaat ggtgggcatc atgccagccc gctcccgcat atcaggcgag cacatgagcg
    35881 catcatgtcg gatggaaggc gcatttgggt tcgtagctct ttggtcaacg tcaggtcaga
    35941 gggcgacatc gcctttgttg aacggcgcag gggctataag aaatgatatc gccagctcgc
    36001 cgagcaggca gtagccagaa gctgcgcccg tccgctggcg gtggtaactg cttgacgtcg
    36061 cctcgcgcgg cgatatgtac gcctcgtcgc cgttccggcg tgggtcaaaa ttcgaacaat
    36121 ttgacacctc acggggggcg ctttgcgctg cgcgatttac acacgcaagt cggccgacga
    36181 gcgggctggg actgaattcg ggtcacttga gaaccagcgg tcctattgct cggcgtatat
    36241 cgccagccaa ggcgggcaag gttggcagga gctcccggac cgttacgatg atgagggcat
    36301 ttccggcggg acgctgcggc gcccgtcgct gaagcgcctg cgggccgata tcaaagccgg
    36361 caaagtggat acggtagtcg tctacaagat cgatcgcctg tcccggtcgt tgaaggattt
    36421 ttgcaacctg gtggccgagt tcgaagaggt tggtgtcaat ttcgtggcgg tcacccaggc
    36481 tctggatacc gccacggcca tggggcgcct gaccctgaac gtgctgctga gcttcggtca
    36541 attcgagcgg gagctcacca gcgagcgact aacggactgg ttcgccggtg cccgggaacg
    36601 tggactgtgg gttcctcaaa ggccgttcgg atatgcaaag ctgccgggat caaaccagct
    36661 ggtcccgcac gagaccgagg cgccgcacgt gcgctggatg tttcagcgct acattgctct
    36721 tcgatcagcg gagcgggtcg ccgatgaaat gtaccggcgc ggtgtcaggg gcgcaaaggg
    36781 ccagccgttt accggcggca tggtgcggca cctgattcgg catccgattt acctaggcaa
    36841 gatcgttcac cggaaacagg cgatgccagg gattcacacg cccctggtct ccgctgcgct
    36901 ctggaaaaaa gccaatgagg tcctggcgga tgcatcgcta cgccgcaggt caggccgcag
    36961 cagaatctcg ccaggtctcc tcaagggctt gttgtacgac cggacgggcg ggatcctggt
    37021 ctacacattc ctttggtcca aagggcatgc atatcgatac tatatcgccc agcaagaatc
    37081 gcgccgcggc tatggcaagg ggtcggatcc ttatatgcgc ttccgagctg gggaccttga
    37141 aggggcggtc cttgaggtcg tgcacaggat gaccggctat gatctgtcag atctcaccaa
    37201 gcgcgaaacc caagagcggc tgcgcaaata tgtcgagcgc gtcgacatcg accttgaggg
    37261 gatgtcggtg gtgttccgtg ccggcggcgt tgtgcgggcc gaagcgaagg gcaggctgaa
    37321 gcccggtgct ccgaggccgc gaccaacccg ttaccgcccg caactggagc tcgatacggt
    37381 cggcgagctc aagccctccc ctcgtccacc agcgtcataa gcgcgcgcaa cgcccgctcc
    37441 tgccggaccg gttggcctgc caaggcgttg gcgatcgacc tgcgggcaag atcgaggcgc
    37501 ttgtgggctt ggtcataggt cagcgcgttt cgggccatcc agtcgcgcag aacctcggca
    37561 aaggggcggg cgtcatcgat cggcgcgcag ttcatgcact ttctgcccgg gcgagcttgc
    37621 ttaaggccgc gagcgccttg cgctcgttga ccccgcacaa ccggtcgccg cagtgctcca
    37681 tcaacctgcc ggttgcgcgg ttgcggacca gcacgccgcc catatggatt tttgcgacag
    37741 gctcccaatg cggggtggtc gcgacgatcc gctcagacat agccccgtag gaccacgctg
    37801 aatacttcgc caacttcgca ttctcaggtt cacccggcca gcgccattcc ggcgccgtgg
    37861 cataggggcc gctcagctcg atccgatcac gcgtgctcat cataagttgc tccaagggtt
    37921 ggccatctcg aaaagatcgc tgcggcgcgc ctcgtcgcag gcgattgctc gcgccgcaga
    37981 tcagtgtcag gcgaggtaga ccttggcccc gtccccgtag cggttagaca actcctgcgg
    38041 cgtcatgccg ccgaaagccc accggcaaac gtccgcccca aggctagcgg ggatgatctc
    38101 gcacgccttg cccttgatcc agcgccggcc cagaatggct cgctgcgctt cggtcggtgc
    38161 ctcggccggc gtttcggtca ggtggaagta aagggcgggg ttcgccgttt tccgcggggc
    38221 atcgcggctg atctcttgga cagcaccatc gtcagagatt tccagggtca cagcggcgta
    38281 aagcgtggcc atgaacgcgt ggccaacgac ggtttcctcg actttgccga cctcggtatc
    38341 ggcgatcatg cggatagcag ccatggtctt gtctctgccc ctgatatgtc ccgaggcgcg
    38401 gcgtcagcgt cctgctgata gatcctagat agtgcattag atgcactacc gtaagaagaa
    38461 aatggacgtt cccgtggatt attttgcatg gaccggcacg gggcgcgtgc gaggtgacgg
    38521 cgctgccaac ccgcgcccgg gcgccgcgcc gtcgtcgcca tcttgtcctg actcgtccga
    38581 ttatatgagg gggtttctcg gcctgcgacg acagggcgca gcggcatcac ggctcccgaa
    38641 tggaaccccc gctgcggtgt ggatcgagcg gtggccatgc agaagcggcg ggattttacc
    38701 cccgccgctt cgccctcacc agtcaggcac cggataccag ccagcgacaa ctttgtccgg
    38761 accttgtttc ggcgcccggc gaggatgcca ttagggtgga agatagagtc agcggcggtt
    38821 ggcagcggcc ggacggttct ttccttcggg accgggggca gcctggtcct tcccgtgctg
    38881 cggcttccca gcttcatcac tgcgcagctt gtcgtcgggt gggtcagaag gtttgttcgg
    38941 ttgctggccg ttgccaggca tcttgtcggt acccatgctc gggtcctcca taacaccgcg
    39001 tagaagatac tacccggtcc tcatctaggt gggggtcggc cagtcgggtt acatcccctg
    39061 ccgccgaact acctcacaac ccgcggacat tgcccgcaac aattgtcggg ccggggtgaa
    39121 tagaaggctt caatgccaag agcgcagcgc agtccacgag catcacttgg ctttgccctc
    39181 catcaagctc gctgtgcaac cggcgcccaa gcgtcgcgtc gtgcatcacc atatgcctca
    39241 gttgcagaac agtccccgaa gacgcctagc aggagcgcgg cggcaggggc gggcggatgg
    39301 gccagcggat ttatgctcaa tatgtaagaa gccattcctc tgacacccaa tatcggttac
    39361 agtccgaagc ctaggtgatc aggaggtaag gatgggccag aatatcgtcc cggaattaca
    39421 agatccggtg cggatgcctg agggacaagt taccccccgc ttgacggacg aggaggtcga
    39481 cgcaaagttc gacgcgctcg tggcggttct cgatgcacaa gcgctcataa aaccgcagcg
    39541 tacggcggag tgacgaaagg tcccgcgttc tgcgcgggac ctcgctttat ggatcccgaa
    39601 caaagacccc tgcggccttc aacgctgcta caaaatccgc ccgcgcctgc tcaggttccg
    39661 tgtcgccgct ttcaagggct aggcacgcaa cagccgcttt ctggaagtat gggtcacttg
    39721 gttcacagtg tgtcagtagc gcggcaccca tgcccttcgc atccgtgaca actctgaagg
    39781 taccgattct ttcttcaaag ctgaccggcc tgatggtagc tcttcgtcgc atcgcgcccc
    39841 ctttcagcga ttgtggggct gcttaatcta ggtcgaggcg atatgttccg ggatcggtcg
    39901 gatgatcgcc ggcgccggaa tcggatggca tctcatgtgc aatctttatc gtacgctccc
    39961 cagcgcggcc gagctcactg ccctcgtgcg caccatggat cgcaccggca accacccttg
    40021 ggaggtcgat gtctatcccg accgcttagc gccgatcatc cgcaatggcg ccgacggcct
    40081 cgaggttgcc caggcgcgtt ggggcatgcc gacacccccg cagcacctgc gcacgcagcg
    40141 cgacccgggg gtgaccaaag tccgcaacac cagctcgccg cactggcgtc gctggctggg
    40201 cccggacagc cgttgcctgg tgccgctcgt ggcgtttgcc gagccgggcc cggaccggca
    40261 gccggtgtgg ttcgaggcga tcgacggcca gccgatgttt ttcgcaggga tcgaaacccg
    40321 cggctggacg tcggtgcgca aggtcaagga tggtccgacc accgatgacc tgtatgcatt
    40381 tctgacctgc ccgcccaacg ccgaggtcgc ggctatccat cccaaggcga tgccggtgat
    40441 cttgcggacg ccggcggaat ggcaggcgtg gttgaccgcg ccgtgggatc aggcgcggca
    40501 gatgcagcgg ccgctgcccg acggcgcgct gcgaatcgta gagctggccg atggatgaca
    40561 agccggacca tggatatccg caatgggtct ggttggagtg ctactgcggg cactgggcga
    40621 aggtgtgctt gccatgggga ccatatcgcc tgcgcgactg gatcctgccc cgggcgcgat
    40681 gcactaagtg cggtcgcaag ggagccaagg acacgctggc ggcaagggat ccggcggatg
    40741 agccgccggg gaactatccc aagttctagc gcggcggggg aggcgcctag gcgcaggatc
    40801 gcaggaaaaa caggggttct gggaggtgtg ggttgccgct gagacgcacc tccgctacca
    40861 aatgcagcga ttattgccgg cggcatctca ttccagcatc atccgattgc ggacagttca
    40921 actgtcgggc gaggcgtttt ccgtcaactg tcctgtcgcg ggaatggagc cgacgttgcg
    40981 acgttacgtg acgttgcttc cgcagttgtc ttgacaacct cagggcttct cataacgcgc
    41041 tgcaaatgcc ggggaaggct gggcaaacaa gacctatcca aaaatacaac atcccttctg
    41101 caacattttg tcgcaacttg tagccacaac gagtcgagtg tttaccggta ggagttgtaa
    41161 cgatgaacat tgttctggtc ccaactgccg tggccgccgt cctggcgacc acggcggcga
    41221 cggctggggg ttatgccgcc cccatcatcg cggtcgagcc ggttgcggcc gcacccattc
    41281 ttcaacctgc acgggattgg accgggtttt acgcgggtct gcaattcggt cgggtagagg
    41341 ttgaaggcca gccgggatgc gaccggttcg cgaaaccaaa aaacaatctg ggtaagctgc
    41401 cacccttttg cgaactcgaa ggaacgggga agcagtatgg ggcgcatctt ggatatctgc
    41461 acgacttcgg caggatggtt ggcggcgcag aactttcctt cgacaggctc gaagtgaatg
    41521 atattgattt ctgggaggga gatttgcggg atgcaaaggg ccacatactc cgcggcaagc
    41581 tattggctgg atatgatgcc ggcagatttt tgccctatgc cacgataggg gttgcacgag
    41641 cctcgcttga ttttgtggac gttgatgaca accctgaaag cggtcacgat actgcattcg
    41701 gctatggtgc cggagtcaaa ttcctggcca ctgagcactt tatgctgggc ggggaatgga
    41761 tgacccatga attcacgacg acaaatggga aagtcgactt cgacaccctc gggctgagcg
    41821 cctcttaccg cttctgattt tccgcatatt ccaattccat acgacaattc cgcgcggcat
    41881 cttgtcttgc cgcgcggaag ctgcttttgc ctgcgcgggc atttatcggc gcaggcattc
    41941 acatggtcgc acccaccccc gcacccggca gctggagcgt cgccgccacc gtccgcgcca
    42001 gccgggcgct gtgccagaca ttcgcccgcc accagctggc ccgcggcgcc tcgcgggtgt
    42061 tcctgttcca cgacgacccc gaaatggcat gcgacatcgc gctgcccggc gtcaccagca
    42121 cgatctgcga cggcggctgg tggcggcgcg gccggccaga ggcgctcgag cagcggcagc
    42181 tccataacgc cacccgcgcc aagggctggt gcggcaccga ctggatcctg cattgcgaca
    42241 tcgacgagct gatctggtcg gacagcccca tcgccgaggt gctggcgtcg gtccccccgg
    42301 acgtgggcgg catcctcgtc cgcccggtcg aggcggtcta tgccgcgcca cccgacgaag
    42361 gcaccatctt ccacaccccc catttcaagc gcttcttcag ccccgccggc cgtccccgcg
    42421 cctatcgcga catctcgcag cgggtctatg gcgcgctgtg ggaggccacg aaatacggat
    42481 tctggggcca tatcctgggc aagtccttca tccgcgcggc ggcgccggtc ggaaagatgc
    42541 cgctgcacgg caagaaaccc gacgagatcg ccgggctgaa gatgcgccac cacgacgacc
    42601 ggctggtcct gcgccactac gacacgctgt cgctcgcgca gtggaaggac aagcacctgc
    42661 gccggatcac gggcaaggtg ctggtcccgc aggcgggaaa gttccgggcc cggcagcagc
    42721 agctgatcgc cgagacgctg gcgcgcgagg gcgaggacgg gctcgaccgg ctttacctgc
    42781 gcatggcggt gatgccgccc gaactgctgg ccgaatcgct ggaagcgggc ttcgtgcgca
    42841 ttatcccacc cgagccgcat ctggccgcgc cgcccgccat gccggcgacg caatgaacaa
    42901 cgccgcccct gggggcggcg cgtcgggtcg tctggacctt gggtct
//
