# Supplementary material for: Characterization of the virome of Paracoccus spp. (Alphaproteobacteria) by combined in silico and in vivo approaches
Source: Sci Rep. 2019 May 27;9:7899. doi: 10.1038/s41598-019-44460-4 (PMC6536676; doi:10.1038/s41598-019-44460-4)
Supplement: Supplementary file 2 — Supplementary Dataset 1 [file 41598_2019_44460_MOESM2_ESM.zip › vB_PspP_PD41.gbk]

LOCUS       MEES01000006           48760 bp    DNA              UNK 01-JAN-1980
DEFINITION  Paracoccus sp. SCN 68-21 ABS73_C0006, whole genome shotgun sequence.
ACCESSION   MEES01000006
VERSION     MEES01000006.1
KEYWORDS    .
SOURCE      .
  ORGANISM  .
            .
FEATURES             Location/Qualifiers
     gene            108..458
                     /locus_tag="pd41_p01"
                     /locus_tag="ABS73_03690"
     CDS             108..458
                     /note="phage hypothetical protein"
                     /product="phage hypothetical protein"
                     /locus_tag="pd41_p01"
                     /locus_tag="ABS73_03690"
                     /protein_id="ODT60950.1"
     gene            complement(419..1081)
                     /locus_tag="pd41_p02"
                     /locus_tag="ABS73_03695"
     CDS             complement(419..1081)
                     /note="phage hypothetical protein; putative internal
                     virion protein - Mesorhizobium phage vB_MloP_Lo5R7ANS"
                     /product="phage hypothetical protein"
                     /locus_tag="pd41_p02"
                     /locus_tag="ABS73_03695"
                     /protein_id="ODT60951.1"
     gene            complement(1078..3834)
                     /locus_tag="pd41_p03"
                     /locus_tag="ABS73_03700"
     CDS             complement(1078..3834)
                     /note="phage hypothetical protein"
                     /product="phage hypothetical protein"
                     /locus_tag="pd41_p03"
                     /locus_tag="ABS73_03700"
                     /protein_id="ODT60952.1"
     gene            complement(3831..5222)
                     /locus_tag="pd41_p04"
                     /locus_tag="ABS73_03705"
     CDS             complement(3831..5222)
                     /note="phage hypothetical protein"
                     /product="phage hypothetical protein"
                     /locus_tag="pd41_p04"
                     /locus_tag="ABS73_03705"
                     /protein_id="ODT60953.1"
     gene            complement(5219..5935)
                     /locus_tag="pd41_p05"
                     /locus_tag="ABS73_03710"
     CDS             complement(5219..5935)
                     /note="phage hypothetical protein"
                     /product="phage hypothetical protein"
                     /locus_tag="pd41_p05"
                     /locus_tag="ABS73_03710"
                     /protein_id="ODT60954.1"
     gene            complement(5946..6575)
                     /locus_tag="pd41_p06"
                     /locus_tag="ABS73_03715"
     CDS             complement(5946..6575)
                     /note="phage hypothetical protein"
                     /product="phage hypothetical protein"
                     /locus_tag="pd41_p06"
                     /locus_tag="ABS73_03715"
                     /protein_id="ODT60955.1"
     gene            complement(6565..7041)
                     /locus_tag="pd41_p07"
                     /locus_tag="ABS73_03720"
     CDS             complement(6565..7041)
                     /note="N-acetyltransferase - COG3153, cd04301, pfam13508"
                     /COG="COG3153"
                     /product="N-acetyltransferase"
                     /locus_tag="pd41_p07"
                     /locus_tag="ABS73_03720"
                     /protein_id="ODT60956.1"
     gene            complement(7031..9136)
                     /locus_tag="pd41_p08"
                     /locus_tag="ABS73_03725"
     CDS             complement(7031..9136)
                     /note="phage hypothetical protein; putative phage tail
                     tape measure protein"
                     /product="phage hypothetical protein"
                     /locus_tag="pd41_p08"
                     /locus_tag="ABS73_03725"
                     /protein_id="ODT60957.1"
     gene            complement(9140..9901)
                     /locus_tag="pd41_p09"
                     /locus_tag="ABS73_03730"
     CDS             complement(9140..9901)
                     /note="phage hypothetical protein"
                     /product="phage hypothetical protein"
                     /locus_tag="pd41_p09"
                     /locus_tag="ABS73_03730"
                     /protein_id="ODT60958.1"
     gene            complement(9907..10305)
                     /locus_tag="pd41_p10"
                     /locus_tag="ABS73_03735"
     CDS             complement(9907..10305)
                     /note="phage hypothetical protein"
                     /product="phage hypothetical protein"
                     /locus_tag="pd41_p10"
                     /locus_tag="ABS73_03735"
                     /protein_id="ODT60959.1"
     gene            complement(10361..10711)
                     /locus_tag="pd41_p11"
                     /locus_tag="ABS73_03740"
     CDS             complement(10361..10711)
                     /note="phage hypothetical protein"
                     /product="phage hypothetical protein"
                     /locus_tag="pd41_p11"
                     /locus_tag="ABS73_03740"
                     /protein_id="ODT60960.1"
     gene            complement(10767..11846)
                     /locus_tag="pd41_p12"
                     /locus_tag="ABS73_03745"
     CDS             complement(10767..11846)
                     /note="phage major capsid protein based on BLAST hits"
                     /product="phage major capsid protein"
                     /locus_tag="pd41_p12"
                     /locus_tag="ABS73_03745"
                     /protein_id="ODT60961.1"
     gene            complement(11860..12843)
                     /locus_tag="pd41_p13"
                     /locus_tag="ABS73_03750"
     CDS             complement(11860..12843)
                     /note="phage hypothetical protein; putative phage portal
                     protein"
                     /product="phage hypothetical protein"
                     /locus_tag="pd41_p13"
                     /locus_tag="ABS73_03750"
                     /protein_id="ODT60962.1"
     gene            complement(12923..15079)
                     /locus_tag="pd41_p14"
                     /locus_tag="ABS73_03755"
     CDS             complement(12923..15079)
                     /note="phage hypothetical protein; putative phage
                     protease"
                     /product="phage hypothetical protein"
                     /locus_tag="pd41_p14"
                     /locus_tag="ABS73_03755"
                     /protein_id="ODT60963.1"
     gene            complement(15079..17754)
                     /locus_tag="pd41_p15"
                     /locus_tag="ABS73_03760"
     CDS             complement(15079..17754)
                     /note="intein-containing phage terminase large subunit -
                     smart00306, cd00081, COG5410, TIGR01630, COG5362,
                     pfam03237, smart00305"
                     /COG="COG5362"
                     /product="intein-containing putative phage terminase large
                     subunit"
                     /locus_tag="pd41_p15"
                     /locus_tag="ABS73_03760"
                     /protein_id="ODT60964.1"
     gene            complement(17756..17989)
                     /locus_tag="pd41_p16"
                     /locus_tag="ABS73_03765"
     CDS             complement(17756..17989)
                     /note="phage hypothetical protein"
                     /product="phage hypothetical protein"
                     /locus_tag="pd41_p16"
                     /locus_tag="ABS73_03765"
                     /protein_id="ODT60965.1"
     gene            complement(17993..18682)
                     /locus_tag="pd41_p17"
                     /locus_tag="ABS73_03770"
     CDS             complement(17993..18682)
                     /note="endolysins and autolysins - cd00737, COG3772"
                     /COG="COG3772"
                     /product="phage lysozyme"
                     /locus_tag="pd41_p17"
                     /locus_tag="ABS73_03770"
                     /protein_id="ODT61017.1"
     gene            complement(18685..18990)
                     /locus_tag="pd41_p18"
                     /locus_tag="ABS73_03775"
     CDS             complement(18685..18990)
                     /note="putative holin based on transmembrane helice -
                     THMHMM"
                     /product="putative phage holin"
                     /locus_tag="pd41_p18"
                     /locus_tag="ABS73_03775"
                     /protein_id="ODT60966.1"
     gene            complement(19007..19399)
                     /locus_tag="pd41_p19"
                     /locus_tag="ABS73_03780"
     CDS             complement(19007..19399)
                     /note="phage hypothetical protein"
                     /product="phage hypothetical protein"
                     /locus_tag="pd41_p19"
                     /locus_tag="ABS73_03780"
                     /protein_id="ODT60967.1"
     gene            complement(19399..20049)
                     /locus_tag="pd41_p20"
                     /locus_tag="ABS73_03785"
     CDS             complement(19399..20049)
                     /note="DNA-binding response regulator, OmpR family -
                     COG0745, PRK10643, pfam00486, cd00383, smart00862 (e-3)"
                     /product="putative transcriptional regulator"
                     /locus_tag="pd41_p20"
                     /locus_tag="ABS73_03785"
                     /protein_id="ODT60968.1"
     gene            complement(20034..22970)
                     /locus_tag="pd41_p21"
                     /locus_tag="ABS73_03790"
     CDS             complement(20034..22970)
                     /note="BNR repeat-containing family member - pfam15892"
                     /product="phage hypothetical protein"
                     /locus_tag="pd41_p21"
                     /locus_tag="ABS73_03790"
                     /protein_id="ODT60969.1"
     gene            complement(23130..23450)
                     /locus_tag="pd41_p22"
                     /locus_tag="ABS73_03795"
     CDS             complement(23130..23450)
                     /note="Phage protein (N4 Gp49/phage Sf6 gene 66) family -
                     pfam13876, PHA01971"
                     /product="phage hypothetical protein"
                     /locus_tag="pd41_p22"
                     /locus_tag="ABS73_03795"
                     /protein_id="ODT60970.1"
     gene            complement(23566..23778)
                     /locus_tag="pd41_p23"
     CDS             complement(23566..23778)
                     /note="phage hypothetical protein"
                     /product="phage hypothetical protein"
                     /locus_tag="pd41_p23"
     gene            complement(23795..24277)
                     /locus_tag="pd41_p24"
                     /locus_tag="ABS73_03800"
     CDS             complement(23795..24277)
                     /note="phage hypothetical protein"
                     /product="phage hypothetical protein"
                     /locus_tag="pd41_p24"
                     /locus_tag="ABS73_03800"
                     /protein_id="ODT60971.1"
     gene            24586..24864
                     /locus_tag="pd41_p25"
                     /locus_tag="ABS73_03805"
     CDS             24586..24864
                     /note="phage hypothetical protein"
                     /product="phage hypothetical protein"
                     /locus_tag="pd41_p25"
                     /locus_tag="ABS73_03805"
                     /protein_id="ODT60972.1"
     gene            24848..25288
                     /locus_tag="pd41_p26"
     CDS             24848..25288
                     /note="phage hypothetical protein"
                     /product="phage hypothetical protein"
                     /locus_tag="pd41_p26"
     gene            25359..25673
                     /locus_tag="pd41_p27"
                     /locus_tag="ABS73_03810"
     CDS             25359..25673
                     /note="phage hypothetical protein"
                     /product="phage hypothetical protein"
                     /locus_tag="pd41_p27"
                     /locus_tag="ABS73_03810"
                     /protein_id="ODT60973.1"
     gene            25744..25938
                     /locus_tag="pd41_p28"
                     /locus_tag="ABS73_03815"
     CDS             25744..25938
                     /note="phage hypothetical protein"
                     /product="phage hypothetical protein"
                     /locus_tag="pd41_p28"
                     /locus_tag="ABS73_03815"
                     /protein_id="ODT60974.1"
     gene            25941..26075
                     /locus_tag="pd41_p29"
     CDS             25941..26075
                     /note="phage hypothetical protein"
                     /product="phage hypothetical protein"
                     /locus_tag="pd41_p29"
     gene            complement(26206..26562)
                     /locus_tag="pd41_p30"
     CDS             complement(26206..26562)
                     /note="phage hypothetical protein"
                     /product="phage hypothetical protein"
                     /locus_tag="pd41_p30"
     gene            complement(26573..26860)
                     /locus_tag="pd41_p31"
     CDS             complement(26573..26860)
                     /note="phage hypothetical protein"
                     /product="phage hypothetical protein"
                     /locus_tag="pd41_p31"
     gene            complement(26823..29093)
                     /locus_tag="pd41_p32"
                     /locus_tag="ABS73_03820"
     CDS             complement(26823..29093)
                     /note="hexameric replcicative helice RepA - cd01125,
                     COG3598, primase/pomylerase domain - cd04859, pfam09250"
                     /COG="COG3598"
                     /product="phage replication protein"
                     /locus_tag="pd41_p32"
                     /locus_tag="ABS73_03820"
                     /protein_id="ODT60975.1"
     gene            complement(29093..29227)
                     /locus_tag="pd41_p33"
     CDS             complement(29093..29227)
                     /note="phage hypothetical protein"
                     /product="phage hypothetical protein"
                     /locus_tag="pd41_p33"
     gene            complement(29314..29694)
                     /locus_tag="pd41_p34"
                     /locus_tag="ABS73_03825"
     CDS             complement(29314..29694)
                     /note="phage hypothetical protein"
                     /product="phage hypothetical protein"
                     /locus_tag="pd41_p34"
                     /locus_tag="ABS73_03825"
                     /protein_id="ODT60976.1"
     gene            complement(29691..29864)
                     /locus_tag="pd41_p35"
     CDS             complement(29691..29864)
                     /note="phage hypothetical protein"
                     /product="phage hypothetical protein"
                     /locus_tag="pd41_p35"
     gene            complement(29861..30109)
                     /locus_tag="pd41_p36"
                     /locus_tag="ABS73_03830"
     CDS             complement(29861..30109)
                     /note="gamma-glutamyl phosphate reductase according to
                     TIGR00407 (e-4)"
                     /product="phage hypothetical protein"
                     /locus_tag="pd41_p36"
                     /locus_tag="ABS73_03830"
                     /protein_id="ODT60977.1"
     gene            complement(30102..30380)
                     /locus_tag="pd41_p37"
     CDS             complement(30102..30380)
                     /note="phage hypothetical protein"
                     /product="phage hypothetical protein"
                     /locus_tag="pd41_p37"
     gene            complement(30387..30929)
                     /locus_tag="pd41_p38"
                     /locus_tag="ABS73_03835"
     CDS             complement(30387..30929)
                     /note="phage hypothetical protein"
                     /product="phage hypothetical protein"
                     /locus_tag="pd41_p38"
                     /locus_tag="ABS73_03835"
                     /protein_id="ODT60978.1"
     gene            complement(30926..31438)
                     /locus_tag="pd41_p39"
                     /locus_tag="ABS73_03840"
     CDS             complement(30926..31438)
                     /note="phage hypothetical protein"
                     /product="phage hypothetical protein"
                     /locus_tag="pd41_p39"
                     /locus_tag="ABS73_03840"
                     /protein_id="ODT60979.1"
     gene            complement(31435..31602)
                     /locus_tag="pd41_p40"
     CDS             complement(31435..31602)
                     /note="phage hypothetical protein"
                     /product="phage hypothetical protein"
                     /locus_tag="pd41_p40"
     gene            complement(31599..31859)
                     /locus_tag="pd41_p41"
                     /locus_tag="ABS73_03845"
     CDS             complement(31599..31859)
                     /note="phage hypothetical protein"
                     /product="phage hypothetical protein"
                     /locus_tag="pd41_p41"
                     /locus_tag="ABS73_03845"
                     /protein_id="ODT60980.1"
     gene            complement(31885..32100)
                     /locus_tag="pd41_p42"
                     /locus_tag="ABS73_03850"
     CDS             complement(31885..32100)
                     /note="weak hits to HicB_lk_antitoxin domain - pfam15919
                     and prdicted transcriptional regulator - COG3905 (e-3)"
                     /product="phage hypothetical protein"
                     /locus_tag="pd41_p42"
                     /locus_tag="ABS73_03850"
                     /protein_id="ODT60981.1"
     gene            32265..34685
                     /locus_tag="pd41_p43"
                     /locus_tag="ABS73_03855"
     CDS             32265..34685
                     /note="phage hypothetical protein"
                     /product="phage hypothetical protein"
                     /locus_tag="pd41_p43"
                     /locus_tag="ABS73_03855"
                     /protein_id="ODT60982.1"
     gene            34815..35483
                     /locus_tag="pd41_p44"
                     /locus_tag="ABS73_03860"
     CDS             34815..35483
                     /note="phage hypothetical protein"
                     /product="phage hypothetical protein"
                     /locus_tag="pd41_p44"
                     /locus_tag="ABS73_03860"
                     /protein_id="ODT60983.1"
     gene            35576..36130
                     /locus_tag="pd41_p45"
     CDS             35576..36130
                     /note="NUMOD4 motif, HNH endonuclease - pfam07463,
                     pfam13392, PHA00280, HTH domain - cd00093, smart00530,
                     pfam00530"
                     /product="endonuclease"
                     /locus_tag="pd41_p45"
     gene            complement(36127..38340)
                     /locus_tag="pd41_p46"
                     /locus_tag="ABS73_03865"
     CDS             complement(36127..38340)
                     /note="Polymerase I functions primarily to fill DNA gaps -
                     cd08642, PRK14975, TIGR00593, smart00482, pfam00476,
                     COG0749; BLAST hits to other phages"
                     /COG="COG0749"
                     /product="phage DNA polymerase I"
                     /locus_tag="pd41_p46"
                     /locus_tag="ABS73_03865"
                     /protein_id="ODT60984.1"
     gene            complement(38333..38767)
                     /locus_tag="pd41_p47"
                     /locus_tag="ABS73_03870"
     CDS             complement(38333..38767)
                     /note="deoxycytidylate deaminase - COG2131, cd01286,
                     pfam00383, PHA02588"
                     /COG="COG2131"
                     /product="deoxycytidylate deaminase"
                     /locus_tag="pd41_p47"
                     /locus_tag="ABS73_03870"
                     /protein_id="ODT60985.1"
     gene            complement(38764..39006)
                     /locus_tag="pd41_p48"
                     /locus_tag="ABS73_03875"
     CDS             complement(38764..39006)
                     /note="phage hypothetical protein"
                     /product="phage hypothetical protein"
                     /locus_tag="pd41_p48"
                     /locus_tag="ABS73_03875"
                     /protein_id="ODT60986.1"
     gene            complement(39016..39735)
                     /locus_tag="pd41_p49"
                     /locus_tag="ABS73_03880"
     CDS             complement(39016..39735)
                     /note="Thymidylate synthase ThyX - COG1351, PRJ00847,
                     TIGR02170, pfam02511, COG1351"
                     /COG="COG1351"
                     /product="FAD-dependent thymidylate synthase"
                     /locus_tag="pd41_p49"
                     /locus_tag="ABS73_03880"
                     /protein_id="ODT60987.1"
     gene            complement(39732..39935)
                     /locus_tag="pd41_p50"
                     /locus_tag="ABS73_03885"
     CDS             complement(39732..39935)
                     /note="phage hypothetical protein"
                     /product="phage hypothetical protein"
                     /locus_tag="pd41_p50"
                     /locus_tag="ABS73_03885"
                     /protein_id="ODT60988.1"
     gene            complement(39932..40210)
                     /locus_tag="pd41_p51"
                     /locus_tag="ABS73_03890"
     CDS             complement(39932..40210)
                     /note="DUF2312 - pfam10073, COG3750"
                     /COG="COG3750"
                     /product="phage hypothetical protein"
                     /locus_tag="pd41_p51"
                     /locus_tag="ABS73_03890"
                     /protein_id="ODT60989.1"
     gene            complement(40207..40431)
                     /locus_tag="pd41_p52"
                     /locus_tag="ABS73_03895"
     CDS             complement(40207..40431)
                     /note="phage hypothetical protein"
                     /product="phage hypothetical protein"
                     /locus_tag="pd41_p52"
                     /locus_tag="ABS73_03895"
                     /protein_id="ODT60990.1"
     gene            complement(40508..41152)
                     /locus_tag="pd41_p53"
                     /locus_tag="ABS73_03900"
     CDS             complement(40508..41152)
                     /note="DUF2815 - pfam10991"
                     /product="phage hypothetical protein"
                     /locus_tag="pd41_p53"
                     /locus_tag="ABS73_03900"
                     /protein_id="ODT60991.1"
     gene            complement(41159..42469)
                     /locus_tag="pd41_p54"
                     /locus_tag="ABS73_03905"
     CDS             complement(41159..42469)
                     /note="DUF280 - pfam10926, Cas4 is RecB-like nuclease with
                     three-cysteine C-terminal cluster (superfamily)"
                     /product="Cas4-like protein"
                     /locus_tag="pd41_p54"
                     /locus_tag="ABS73_03905"
                     /protein_id="ODT60992.1"
     gene            complement(42453..42641)
                     /locus_tag="pd41_p55"
                     /locus_tag="ABS73_03910"
     CDS             complement(42453..42641)
                     /note="phage hypothetical protein"
                     /product="phage hypothetical protein"
                     /locus_tag="pd41_p55"
                     /locus_tag="ABS73_03910"
                     /protein_id="ODT60993.1"
     gene            complement(42645..43322)
                     /locus_tag="pd41_p56"
                     /locus_tag="ABS73_03915"
     CDS             complement(42645..43322)
                     /note="phage hypothetical protein"
                     /product="phage hypothetical protein"
                     /locus_tag="pd41_p56"
                     /locus_tag="ABS73_03915"
                     /protein_id="ODT60994.1"
     gene            complement(43350..44681)
                     /locus_tag="pd41_p57"
                     /locus_tag="ABS73_03920"
     CDS             complement(43350..44681)
                     /note="Superfamily II DNA or RNA helicase, SNF2 family -
                     COG0553, pfam00176, smart00487, cd00046"
                     /COG="COG0553"
                     /product="superfamily II DNA or RNA helicase"
                     /locus_tag="pd41_p57"
                     /locus_tag="ABS73_03920"
                     /protein_id="ODT60995.1"
     gene            complement(44755..45141)
                     /locus_tag="pd41_p58"
                     /locus_tag="ABS73_03925"
     CDS             complement(44755..45141)
                     /note="phage hypothetical protein"
                     /product="phage hypothetical protein"
                     /locus_tag="pd41_p58"
                     /locus_tag="ABS73_03925"
                     /protein_id="ODT60996.1"
     gene            complement(45138..45596)
                     /locus_tag="pd41_p59"
                     /locus_tag="ABS73_03930"
     CDS             complement(45138..45596)
                     /note="Holliday junction resolvase RusA - COG4570,
                     pfam05866"
                     /COG="COG4570"
                     /product="RusA family crossover junction
                     endodeoxyribonuclease"
                     /locus_tag="pd41_p59"
                     /locus_tag="ABS73_03930"
                     /protein_id="ODT60997.1"
     gene            complement(45593..46117)
                     /locus_tag="pd41_p60"
                     /locus_tag="ABS73_03935"
     CDS             complement(45593..46117)
                     /note="DNA N-6-adenine-methyltransferase (Dam) -
                     pfam05869, NPPY motif"
                     /product="N4-cytosine or N6-adenine DNA methyltransferase"
                     /locus_tag="pd41_p60"
                     /locus_tag="ABS73_03935"
                     /protein_id="ODT60998.1"
     gene            complement(46114..46365)
                     /locus_tag="pd41_p61"
                     /locus_tag="ABS73_03940"
     CDS             complement(46114..46365)
                     /note="phage hypothetical protein"
                     /product="phage hypothetical protein"
                     /locus_tag="pd41_p61"
                     /locus_tag="ABS73_03940"
                     /protein_id="ODT60999.1"
     gene            46510..46950
                     /locus_tag="pd41_p62"
                     /locus_tag="ABS73_03945"
     CDS             46510..46950
                     /note="Transcriptional regulator, contains XRE-family HTH
                     domain - , cd00093, smart00530, pfam01381"
                     /COG="COG1396"
                     /product="putative phage repressor protein"
                     /locus_tag="pd41_p62"
                     /locus_tag="ABS73_03945"
                     /protein_id="ODT61018.1"
     gene            47083..48081
                     /locus_tag="pd41_p63"
                     /locus_tag="ABS73_03950"
     CDS             47083..48081
                     /note="shufflon-specific DNA recombinase Rci and
                     Bacteriophage Hp1_like integrase - cd00796, pfam00589,
                     PHA02601, COG0582"
                     /COG="COG0582"
                     /product="phage tyrosine integrase"
                     /locus_tag="pd41_p63"
                     /locus_tag="ABS73_03950"
                     /protein_id="ODT61000.1"
     repeat_region   48219..48266
                     /note="attachment site in tRNA-Thr(GGT) - 48/48"
BASE COUNT     7758 a  15760 c  15395 g   9353 t
ORIGIN
        1 acgtaacccc ctgaatttgc tggatgaaac ggcccatagg cgcggtgtct gtcggccacc
       61 tacatacaca ttttgggcgt cattttgggc gcacagggag aatcgagatg actaatctgg
      121 ataagctgct caaggcggtg gaggcgggaa gcgctaaaga gacagatttc ttggcgtcct
      181 tccagagttc cacaatgagg cacctcttgc tacgcgctta cgaaggctcc ctcgacgcgg
      241 cccttgcgct gcatgaggcg ctgctgccgg ggtgggacgc gctgatcgac ctaacagcgg
      301 acgtgtccgt cagcaacggc gcaaaaacac tggccgagta ccgggattat ttcgggaagg
      361 ccgagcggtc gcccgctcgc ggttggctgc ttgccatctt gcgcgcctat cgcgaccttc
      421 agccgaagaa ggatccgacg tcagcgaata gcgcctgacg ccgcgccagt tcgacctcgg
      481 gcgcgggcct gccgagcgcc ggggcggcct gctgcatggg ctccggcccg ggcagcatag
      541 tggcggggcc gtcgttgggc tgcgcgaaca tgtcggccag gctgatcgcg gacggcatgg
      601 ccggagtgtt cggctgcgcc gccccgtagg acagcccgcc ggtcccgcca gccatgccca
      661 gcatctgcgc ggccttggcc cggtgggggc cgaactggtt gttcaccttg tcggccaccg
      721 tgcccggggc gccgccgttg ttggcgtccg aggcgccgta acgcccgacc cggcccgcgt
      781 tgacggccga atacatgtcc atgatgccca tgccgggccg atagcccgca ttggtcagat
      841 acttctcgac ggcctgcatc tgagaggcga cgggcatccc ctgcgacacg ccgtattgct
      901 gcctctgcgg ctcgccccat tggatcaggc cgcggtgctg gccccattgc gtcgtagggc
      961 ccgccttcca cggatcgaac gtcccggccg tctcgtagga gatgacggtt gccagatcga
     1021 ccggatcggc cccgatgcgc tcggccgacg cgcggatggc cgccgcgaga tccggcgtca
     1081 ttcgcccatc cccgcgaacg gatcgtcttc gtcggcgtca tcgccggcca ggatgttcgc
     1141 caccgtcggc aggcgcacgc cgaagcgggt caggaaggcc cgattctcgg ccgcttcgtc
     1201 ggcggggttg tagcggcgca gcagcgcggc ggctagatcg ggatcgttga cggccttcgc
     1261 catcagttcg tcgatcgccc ggccctgcac cttggcgctg cggttgcgca ggaacgtcga
     1321 caggacgtcc acgaccgcga tggtgggaga cagctggccg cggttcacgg accgggcgcg
     1381 cgaggcgatc gaggccgtcg tcagggacgg gtcgaacttt cccgccagcg actgcgcggt
     1441 gccggacgat ccgatcgcct tggcgttgac cgacccgtcg gccttggaca atgcgctgac
     1501 gacctggcgg atgtcggtca ggtgttccgg cgcatcctcc cacagcacct cggccgtctt
     1561 ggcgaagcgc ggatcgtcga acagcttctg cagccctcgg ccgctccacc gctgcacgcc
     1621 gtcggccgac gtcatggtcg gggcgttcag cttgccggtg cccgagactt cctcccacag
     1681 cgcggccttg gccgacgcgc gggtggcggg cgtgtcgccg gccacctcca gcagttcccg
     1741 gacggcccgc tcgggctggg cggacttcca cgccgtgccg atggccgcgc gggtctgggt
     1801 gtcgtcgtag cgcagatact gaccggcggc ggatgtcccg cccggccgat aggccttctc
     1861 ggtcgccttg gccgtggcct cggccgcgtc cagcgtctgt ttgctggtgc ccgcccgctc
     1921 cagcgcggtg cgcgcctcgg gaaagtcgct gaaggcgaag ttgcgttcct gcatgaaccg
     1981 ggccagcgcc tcggggctgc gggtcgcctt ggcggcctgc gcgtcggcca gcagcgtgtc
     2041 gcccaaggct ttgcgcgcgg tcgggttgtc gccgacctcg gccatgacgg cgcgatagtc
     2101 cgtctctccg gccatcgccc ggcccggcac ggcctcgtcg ggcatccggg gctggccgcg
     2161 gcccgtctcg cgcaggatgt ccggcacggc gccgcggtcc tcaaaccgct tgccgacgtc
     2221 caggcgcttc gccttggcct cggtcatcag ggcgcgctgg tcgtccggca gggacttcgc
     2281 gatgaagtcg tccacctcgt ccaggtattg ccccgtgacg cgcttctgct gatcggtggc
     2341 cgccggcgag cggatgtcgc tggacaggcc ggatcgcatc gacatggcct cgcggacggg
     2401 cacctcggcg gtcccttcgg gcgccagctg cgccgggatg ccggcctcgc tgggggtgaa
     2461 ccgctggcgg tcgttcaggg gcagaccttc cgtcacgccc tcgacgcgct ggcgcagcgc
     2521 gcccgcatcg accgggatcg tgtcgtcgat ctggccgtag aggctcgcga tgccttccat
     2581 ctcctgcgcc tggcggtcgg ccagcccgga ccggatgacc gatccccgct cgaccgcgcc
     2641 cggcacgacc agtccggcgg atgcgtcgtc gaactgcgtg cgcgcggcgg acaggccatc
     2701 attggcctgc tcgatgcggc cctgtgcgcc gaaggacagc gcctcgcgca accccgccgg
     2761 gttggcgtcg ggggccaagg ccgcgatgcg ctcgtccacg gctgcggcgt tgctggttcg
     2821 ccgcgcgttg gccgcgcctg gcagcatcgt gtcggtgttg taggccagcg tcgagatgcc
     2881 cgggtcctgg acccggtccg cgatgttggc ctggaagttc gggatgacct gctcggcctc
     2941 cgagggccgc gacagtgcgg atgccagcgg cgacgcatcg accgcgccgg gcccctgggc
     3001 ggcatagcgc gcctgcatgt cggacgagtt gttcaccagc cggtcaacga cctcgcgccc
     3061 ggccacgtca tcgaacgccc cggtcctgcc cgtggccgcg ccgatcatgt tccgacccag
     3121 cccgccgacc gcgttggccg tgcccaaggc cgccatgccg ccgaccgaac ccaagaggtc
     3181 cgaccaccag gtcccctcgc cgtccggcgt gaccatctcg ttcaggccct gcgcgccggc
     3241 gccggccgcg cccgcatagg tcatctcgcg cgctgcgacc cgtccagggg cgacggccat
     3301 cggttccacg aaggacctgg cgatcgggcc catctgccgc gcgccctcga cgccgacgct
     3361 ggccgccttg gcccccagcc cgacgagggg gacggtggtc gcgccgactt cctcgccgat
     3421 ccggttcgcg aagcgccccg cgcccgtctg cggttcgtaa tccggcacca gcccgcccgc
     3481 gcgcagcatc atgtccatgt ctgcggcccc gccacgcggc cggtccgaga acggcgtcat
     3541 gccctgttcg cccggcagca ggttcagcag catcggggat gcgttgatgg cctccgcagg
     3601 cagaccggcg acgttcgcca cgcccttgcg gataccacgg gccgccgatc cggccacgtc
     3661 cgtcgcggtg tcgccgaagc ggctccagaa gccgggttcc tcggcggtcg gggcttccgc
     3721 gccgccagcg ggatcctgcg ccagcaagcc ctggatggcc gaccgcatgg tgtcctgatc
     3781 ggtcccttcg gggaactcca gcacgcgacc gtcgggtagt tcgacctcga tcattcgaag
     3841 gctcccgttg cggggttgaa gcgcagccgc gtggcgccgc cggtcggcgc gggcgggacg
     3901 atcgtgcccg cgtccgtgtt gacgttgcct gggttctgga cggacacgcc gcccatctgg
     3961 ccgctggtgt cgccggtgcc gagtgcgccg cccaggaact gctgctggcg ctccagctgc
     4021 tgaattgcga cgtccaggcg cgccagactg tcggcctggt tgcccagcat cttgtcgagg
     4081 ccgagagacg accgcgcgtt gcgcagcatc tcgttcgaca ggcgctcgcc cgtcatggcc
     4141 ttggcatact ggaaggccag catgttgccc agcatgtcga tcgcgggcag ggtcgggtcg
     4201 aagaactcct gcgcgacgcc cgcgtcaaga aggccctgat cgacgtcctt catcacctcg
     4261 gccacgccgc cgcccaggaa ctggcccagt tcgttgccgg tctgcatcag gttctggctc
     4321 gtgccgcgca gcgcgccgat cacgccctgc gacgcgccgt tcgcggcgat catctcgcgc
     4381 agggaccggg cggtgccgac ggcggtgccg atctccagca tctgctgctg gacgcggccc
     4441 tgtgtcgtcc ggccaaggcc gacgtcctcc gcgctgccct gcgccgcggt cgagaacatg
     4501 gtcgtgcccg gcggcagcgg cgcgccggtc tgggcgtcca ccagtccttg cgcggtctgc
     4561 agggccgtcg tctgtgtccc gtccggcaag cgcgcgttcg tcagcttgac gtcgccgctg
     4621 gtcatccggt cgttgctgta ttcggccacc tcgggcatcg tgtcgaagcc cagggccgca
     4681 agcgtgtcct gatccagacc gcgcgtctgc tcgcccggcg acagcggagc catcaggttg
     4741 tcggtcatgt tcgtttgcag cgtcgtgcgg ttgtcgccgt cagtcttgta gcggacgccg
     4801 tcgaggttac ggtcggccac atactgggtg ccctccaggc cgatgtcctg gccccggcgt
     4861 gccgtctcgt cgcccatgat gccaaggtcc atcgcacgct ggttgtcgcg gacgttgttg
     4921 ccgaccgacg cgccgtaggt caggtcctgc ccgcgccggt tcgtctggtc gcccatgcgg
     4981 acggcctcga acgactggtt cggggtgtag aggcctccgc cgatcgccgc gcgttcgtcg
     5041 cccgtgttga cgaacatgtc ggtcagcccg atctgctggg cgcgctgcat ggcctgctgg
     5101 cggttggcgt cggccgtcgc atatccggcc aggtcctgcc ccgacatggg cgcgaacagc
     5161 cccgcgatgt tctcgaacgc ctggccgatg gccgggtctg cgtatcggtt cttgatggtc
     5221 atccgaggaa ccctccgcgc acgctgttta cgttctggac ccccgcgccg cgcaggccgg
     5281 cggccagtcg gtcgccgccg ggcagccagc ggtcgatgct gttggtgatg actggattgc
     5341 ccgcgccggc catgctgctg aagccgccca acaccgcgcc gctgcccttc agcagatcac
     5401 ccagcaggcg cttgttgccg ccctgcatcg acgcggcgtc gagttcgaag gcgttggcgt
     5461 cgctggaccc gcgccggaac ccggtcatct ggtcgatctc gcccgaggcc cggcccatgc
     5521 cgcgcatctt gtcgcccagc agatccccga aggaccgcat cgacgccagg ttctgcgcgt
     5581 tctcggacgc gcgctgcgcg gcgttgccgc tctgcgtctg cagttcgcgc gtggtgatgg
     5641 acgacgtgcc ctctggcgcg accattcccg ccgtgacgtt cgcgtcgccg gccaggggcg
     5701 cctcatagaa ctgcgtcagg tccatctcgc gctggccctg gtcctgcgtg aactgggcca
     5761 tttcgtcttg gcttccctgc gctaggttct gctggcgctg ctccatgctg cgctgccggg
     5821 tccgctcggc gtccagcgaa gcggatcggg cgcgggcggc ctgattgttg gccgacgcat
     5881 gggcgacggt cccgccagcg gtcagggcaa gagcaagaag gggaagtggg atcatggccc
     5941 tgctcctatc gggtgacgcg cacggcgccg ctcggggcgc cgtagctgac gggggtgtag
     6001 ccgcggctgg cgccgccgct ggcggcataa gcccgctctg ctgcgtaacg ctggcccagt
     6061 tggccggtga agccctggaa catatccccg atcgggctga agtcgcccgc cgggcgggac
     6121 agggcctcgg cgcgggcgcg ggccgcgttg gtcgcgccgg tcgcgtcgcc cgtggcgttg
     6181 acctgcgaga tcagccccga ccgggcgtct tccaccgaat ttcgggctgc gttctgctgc
     6241 gccagcgcct gatccgcgat ctgctgctga cccagggaat agattttctg caactcgccg
     6301 ccctgcgtgg cgcgggtcga actgtccaat ttgccgccgc gcgccagatc gaacgtcaac
     6361 tgcttgttcg cgtcctggtg ctggtcctgc agctgggggc tggcgaagtt ctgatagctg
     6421 tccgcgatcc cgctgaagaa ctcgggagtg aactggctgt cgaaggtctg gttgatgttg
     6481 gccgtgccct cggcgacgcg ggcctggcgg gcttcttcat cctcgcggac ccggcgcgct
     6541 tcacgttcgg cctgctttcc tgctttattg cccattcaga tcgagcctca ttgcgtagcc
     6601 atatttgcga aagccgaagc gcgagaggaa gcgggcggtc tgctccgaca tgatgtcatt
     6661 gtcgttcccg cccagaacct cgatcgcgcc catatcacgg ctccattcga ccagtttctt
     6721 catcagcaat gcggccgccc gagtgccgcg tttgtcgggt ctgacgaaca ttacttcctg
     6781 acaggtgaaa aggccagcga aagtgcggta ttggccccat gtcgccagca ggaagccgac
     6841 gacttgtccg gcgtcctcga ccacgaatac cagacattcc tgacgatcca tgtatgcgcc
     6901 gaagaagctg gcccgtgcac ggtcctcgga ccattccaga tgcgggcagc tttcggcgtg
     6961 gttcatgcgg accagttccc ggacggcctc gtagtcgcgg ggctcggcca gtctcacgca
     7021 ccagcgccgg tcagtcctca ttcaccttgc cctcgaagtg gatcaccagc gccgatagct
     7081 tggcggggcc gccgcggctt acgaaccgca gaccgacatg ggtgctgcgc cccttcatgg
     7141 cgatccggcg cagtccgtag gtcgtttcgg tcaggttcgc gatgtcgtcc tgcgtctcgg
     7201 gctggttcgg gtcgaacgac acgcccacgg tccagttgcc cgtgatggcc gcgtccacgc
     7261 cgcgccagtc cttctcggcg gtcggcgcgt cggcgtccag catcggcagc caggcgacgg
     7321 cgggcgtggc gtcataggcg acatcgcccg accagccgcc gtagcagtag atcgcgttgc
     7381 ccgcgcgcag gaacacgcgc cggtcgaacg agatggcgtc ctcgatgtcg aactccgtcc
     7441 gaacggtgcc gatcgtcgag gcagcctcgt agcgcgtcca ggcgttgacc ttgctgttcg
     7501 ggtagtagct gtagacgaag atttcccgac ccatgaccag ccagaacctc ttgtccgacg
     7561 ggtttatcaa cccgaccacg cgctggcgct gcgacgcgct catagcggcc agcttggccg
     7621 acaggatgtc gtcgatcggg acgccgatgt ccgttgacgc cgcggcgttg gaactgtccc
     7681 gggcgcgcag ggaccgcagg ccggaggtgt ccagatagaa gatgtcggcg tcgccgaact
     7741 gcgtcacgct gcgcgggcag tcggtgcccg tgttttccag aacctgcgac tggacgacca
     7801 gatctgggtc cgggtccagg aaccaggtct ggacggtgtc gcccgtgaag acggccagct
     7861 tgtcgaaata gcgggccagc gccgtgatac ggtccggcga cgagttgctg tccgccacgt
     7921 tggtaaagcc cgcgccgatc tgccccgcgc cggtgccgcc cgcttgccag taggtcggcc
     7981 cctggatggc cgaataatgc aggttcgtgc ccgaccccgc atacagcttt tctcggacgg
     8041 tcagcacgac atcggcgggc aggaagttcg tcgccccgag ttccgcgccg ccagcggtgt
     8101 ccgtgccggc tggcgtcgac aggctgatcg tgccggatgt cgtgaaggtc agcgtccggc
     8161 cattctgcgc ggtcccggcc tcgttggtgt ggatgaacac ggtcccgtcc cgcgcaatgg
     8221 cgctgtattc cgggttcgag gacagatcgt tgatgccctc cgcgatggcc tctgccatcg
     8281 ccgccgcgct gcccggccag gtaacagcct ggcgcaacgc gcggaccccg ccgatcgaca
     8341 gcgtcagaag acgcgggacg atctcgttca cgccgccgga gaacgtcgta gcggcgccaa
     8401 gggcgaaatt gccagtcgtc tggaaggtga tcgtccggcc gttcgccgcc gtgccggggc
     8461 gctctgctgt cagagtgacg acgctgcccg ctgctgcggc cagatagcgg ggcgtggtcg
     8521 ggttcgcgtt gatgcgggcg gcgatggccg ctgccgtcgt ggcgttgtcg ccggtatgga
     8581 ccagcggcgt gccaaggatt tcggtgccgg acacgcggat agaggtgacg gtgttgatta
     8641 cctcgccggc gccgccggtg acggtaaact gcgccgttgc ctgttgcgat ggcgtgaccg
     8701 aaccgctctc gacgcgaagc tgaaccgtcg cccgtgcgtc ctgccatgta gggacttcca
     8761 cgccattata gaaatgcgcg atggcgccgt cggtgaactc ggcgatcgcg taaatcttcc
     8821 cgctgaacaa ctcccaatct cgaatgcgcg caagggtttt actcccactc tgcagcctct
     8881 gatatcggat gaacggcgac agggctccgg ggcgggtgcc cgaaccgaag accaggaggc
     8941 cgctttctgt ctgcgcgagc ccgaccgttc ccgcggggag gtcgaactcc ttcacgaacg
     9001 cggcgcgggt ttcgaactcc ccgccgcgcg tgatatgtcc gttgtcggcc cggatcagca
     9061 cgcctccggg cgtcgtctcg ggcaaccggc gcgcgtctag gccgccggtc atctccttga
     9121 tgtggatcgt gcccattcgt tactccgggc gccgatagcg cgaaacgtag gggcgcggga
     9181 cgtgctggac ggcacgggtg ccaaacaggg agaacggctc gcgctggtcc tggtcgccct
     9241 tgatccgcag gtagtggcgc tgcgcggcct ccagcttcag gttcgtgtcc ttggcgcccg
     9301 cttcagccag gatcgccgcg ccgccgtaaa gcgccagcag gcggtcgtcc agatcggcgc
     9361 ggtcgtcatc gtcgcggaag ggccgcagat cgcgaacgcc ccggatgcgg atcacggcct
     9421 gcatctcggg cggggccgac tggttaacgg aggtgacgcc gctttcgtcc ggcatcggcc
     9481 agatttccag cgcgtcgtct tcgctgcgtt gccatgcgcg cggcggccat gaaacctcgc
     9541 ccgccaggct gtcatgcgag aaacgcatgt ggtcgccgat cccgtagtga agcgtgcgcc
     9601 acaggtggcc gtcgaagatc gcgacgtcgc tgatgcgctc catcgacaga tcgttcttcg
     9661 gctcccagtt ctcgttgaac ccggcgcgcg ggtcgtaata gcgtcggccc gccccggcgg
     9721 gcaggtagcg tgacaccatc aggtgcggcc agtcatgatc ggcccacaac cgttcctgct
     9781 cacgctgcag caatccgatc tgcgcgtctc gatcccccag gttgtgcgac gggttcatgg
     9841 acaggcgggc ctcgccgcgc atgtccgtca ggatcttcag cagggtctgg ttgcgggcca
     9901 ttcaggtcag tccatcacgc tgttggcgtc tgcgtcggcc ttcttggtgc gcgtggcggt
     9961 cttcttcgtg ctggcgcgcg aggtggcctt catggcgccc tcggggatgt ccagttgacc
    10021 gatgctgctg acgaccttgg cgcccgcgcc cggatagacc tggcggatga cggtgtggcc
    10081 ctcggtgtcc tggacccggc catagatgcc ggacagacgc gcgatttcct cggcgtcgga
    10141 cagttcctcg gcgtcctcgg gggcgtccac gacctcgaag tcggtcagcg cgtcggggcc
    10201 gtggatcgcc atcagaaccg ggatctcgga cacagggacg aagaatttcg ggacggtgtt
    10261 gttggcgtcg ccgccgatcg caacctgcag gttgacgtaa tccatgatgc tctccttcgg
    10321 aaaaggtcag cccggccccg cgaagggccg ggcgtcaggg tcagccggcg gtggtctgga
    10381 ccttgcgcgg cgtggtcagg ttgtagctgc cgttgatgtc gatctctccg aaggacagat
    10441 agacctcggc cgccgcgggc agggtgctgc ccgtgttgtt ggtcacggtg atggtcgacg
    10501 cgccaaaagc gaacgcgacg gtgccggcgc cggacgcggc ctgtttgaag acctcgccgg
    10561 atttcagggc cagctggccg ttcgtcgaac cggtcagcga cgcctgggtg gtgccggcgg
    10621 gatagggcac ggtaaacgtg cccgcattgg cgactgcggc ggccagcgtg tgccgaaggt
    10681 tcgcgatcgc gctgaaggga cgggtgggca tgacagcctc catttccaaa agggttgaac
    10741 ccggcgcttg cgcgccgggc gggaaatcag gcgatgtcgt agatgcccga cgtgttcagc
    10801 tgcttcgcga tcagcgcgca ggtcgtggtc atgccgttat acatgacgta gcggtcatac
    10861 ggccgcgagg gctggtgctt cttcaggcgc tggccgcgca tgtattccag catgatctgc
    10921 ttgtggtcga tcgcgatggc ccgcttggtc agacccagat cgtccagggt cgggtcccag
    10981 acgacggggt cgccgtcgaa cttcaggccg cccatcgcgc cgtcctgcgc accgcggaag
    11041 ccggtctgcg agtaggagcc gttcgcacgg atctcgttct cgtaggccgc gatccagtcg
    11101 gaccccgcgt agtacacgac gttggcgccc gaacccgcgt agcgggtgcg gcggcgcttc
    11161 tcgccctgca ggaaggtgat cagcgtgccg ccgttggtcg gggcggacgt gatcgcgccc
    11221 tggccgccgg cggtgccgtt ggctgccgtc gcggcgcggt tgcgccacca ggggttcagg
    11281 acacgggaca ggccacccgt ggtgcccgcg gcgggcgctt cggtcagcag cgacatgatc
    11341 ccggcgatcg acttggggtc ggccgttcca tccgcgtgca gcaggcgatc gaaggcgaag
    11401 tcgaagtcct cgcccatcat gtccagcttt tcctcgtaga ggtcgttcag cttgatcagt
    11461 tcgccttccg gcacgtcgcg cgtggtttcg gtgccgttgc tctcgatcac ctcgataccg
    11521 tccatcttca gttcggtatg ggtgatgacc atgcccatgt ggtgttcttt ccacaggtag
    11581 cgggcgttgc gcaggccgac ggggttgccg tagttgacct gatcgtcgcc ggtataaccc
    11641 tgcagcgtca gaccaccctg gccggccttg accttgacca cgatctcgcc gttgccgccg
    11701 gtcacgcgct ccttggcgcg cttctcgaac tcggccagca tgggcttgtt cgagacgttc
    11761 tggttcgcgg atttctggcg acggttcagc cagaatgcca tcgtcgagtt gttgatgtcc
    11821 gcaagttgtg cagccgtgaa ggccatgact tagtcctcgt tacttccgca gccccatctt
    11881 gatcgcgtca agcatggagg caggttctgc ggcgggggtt cccggtgctg ttccgcccgt
    11941 gacgggacga accgcggggc gcggcgcagc ggcaggtgcc accacgcggg cctgttggtt
    12001 cacgctcgca taggcgcggt tcagctggtc ccggacgccc tcgggcgtgt tggggatgcc
    12061 ttcttcgcgc tgcaggaaag cgatttcccg ccgcatcagc ggctctttgc tctggaacgc
    12121 cgggtcgcgg gtgttgcggt cgttggccca tgagatcgcg gtgtcgcgca gggctcggcc
    12181 ctgctggaca cgttcgtcct cctgacggcg ctgctctgcc tggcgctgcg tttcctgctg
    12241 gtgttgcagg gtcgctcgcg cgcggctgac ctccttggcg gcgtccagcg gcagttcgcc
    12301 ggcctgaacc ttcgcccgca ggtcttgcgg cagcgtctcc cccgtggcct ccaaaaggcg
    12361 ctggatgtgc ggcttcaacg cctccagtgc tttcgtcggg tccttcttca tcagcgccat
    12421 gatctgaaga ccatcggccg cttcctcggg atcgaggtcg ttctgcttca tgaagtcctg
    12481 gacgatccga tgctgttggg cgtcggcctc gaactctttc ttctggcgca gaagctgctg
    12541 aaagcggggg tgtttgttga acggcacgtc cgaatagttc gtgtcgtccg tctctttggg
    12601 ttccggttcc gcatcgccag cggcgacggt ttcctcggct ggttcggtgg ctgacggggc
    12661 cggttcctcg gtcttgccga tcacgtcgcg gacgacggac agcatgtcct tgggttcgtc
    12721 tttctcaggt gcgggtgacg ggtccgcagc accggcatcg tccgcttgcg cgggcgaagc
    12781 ctcggtaacg tcttcgacct gctcggacga ctgcaggtct tggtcttcta cgtcctgggg
    12841 catgactgct cctgtgttat gccctgctag acataacgta tgtcaggctt tgtcgcaatc
    12901 catttcagac acgcctgaca cgctagacct ggttcgaccc gaacgacgcg gaactgcccg
    12961 gcggcgtctc ggacgggccc gcgggcgcgt tgtcggcccc ctgcccgccc tgggcgcccg
    13021 gcgcggcggc cgggtcgtcc gtggcgatcg cgttctgggg cgccatctgg ttcatcgcgg
    13081 cgatggacgg caggcccgcg acgacggctt cggtcaggtc cagacggtcg tccatgcggc
    13141 gcagaacctc gcgcgccagc cacatcgggt cgatgttggg catctgcatc aggaacggca
    13201 tcagcgtctg catgttgtgc atctcgctgg cttggttcgg cttgccggtc gatccggcct
    13261 cgatctccag gaacagttgg tcggcgatct cgtccagcgt catctccggc cacagcgcgc
    13321 cgggcccgac gatctgcgtc acccgctcgg gcgacatctc gcgcagcagg atctggccgc
    13381 tggcgcgggc caccatcgtc aggaagttgt ccaggtcgtc gacggacgat ccgtcgctgg
    13441 ccgccatgct gctttcggcg atcgcggcct cggtggccgt ggccttcgag atgccgccca
    13501 tcgtggcctg ctgcgatccg acgaccagct gcatgtcctg gaagaacggt cccgtttcgt
    13561 agaggttcgg gtcgacgccg gggatcgaga tggcctccag cgcatcgttg acgctctggt
    13621 ccatcgtcag gttcagcggg atcacgtcga agggctcggc cgaccccagg cgcccgtaat
    13681 ccttctcgtc catcgcgccg gtcttgatga cgaagcgcgg gcgggccgct tggcggtgtt
    13741 cgcgctgtcc ttggcgggat cggttcagtt cggcctgctg gtgcagcatc agccgcgcgt
    13801 cggacggcgg gaacagttcc ttctcgttct cgacctcgtt gaaggtcagc gcgtagaccg
    13861 gccagaaatc ctcgacgaag acctcgggcg gggccggcga gcgcaggaac ttgctgtgcc
    13921 cgtccgcgac gtaatagacc agcccggtcg ccttgtcgaa atgctcgtag acgcggacca
    13981 tgcctttcgt cttgccgtcg cggcgctggc ccttgctgtc ggtcgactgc tgcgcgcggg
    14041 gcgcggcctc gtcctcgacc cagtccgcgc ggtagggtgt gaacccgtcg tcgatctcgg
    14101 cgccctcgaa ctgctccttc acctcgttgg cggtgaacag gtactcgacg gtcaggtgtc
    14161 gggcgctgac aaagccgacc agcgacgtcg tgttcttgtc cgggatgacc cgcgtggcct
    14221 gcgggtaatc gaagatcagg ccttccttga cgacgaccag ttcttcgttc tggatggcct
    14281 ccagcgacag ctgcagttcg cgcgtctccg cggcgatgtc ctcgatctct ccttcggcca
    14341 cctcctgcga caggcgctcc agatgcgcga tgcggttgcg gatgtcggtc atccggtcct
    14401 gcgtcaccgg cggggcgccg agttcgcgga cgaaagccag cttcacataa ccgacgccgg
    14461 tcgtgcaggt ccggcggacc agcttcttca tgcccatctt gaaatcgagg ggcttctgct
    14521 cgcgcatggc gtggttgaac agcacctgca aggtcttgcc cagcttggtc agcatgtcgc
    14581 gccgctgctg gccttgggtg aagtccccga tcagttcctg ggcctccgcg aagcctggga
    14641 tctccggcat gaccggctgg cctgtcaggg ggtcgatcgg catttcagac atgccggcca
    14701 tcatctgctg cgccatctgg atcgtctgga acgccatcat caggctctgg gggttctcgt
    14761 cccagacagc gaagtccagc gtctcgcggc ggcgcgcgac gaccttgggg ttcttggcgt
    14821 agagggccgc ggtcttctgc ttgacgtgtc ggccgacgat gttggccgta tagtgccctt
    14881 ccggccaagt cttgttccgg ccgtgggtgg cgagttgcat gtcctcgcgc atcttctcga
    14941 aggcttcctt gtggtgcgac tgatcctcgt ggatcgtctg caggatgcgc ttgaccaggg
    15001 ccgtctcgtt ctcgggcacg ttttcagctt cggcgccctc ggcggtcggc tgctggacca
    15061 gatcagtttc gtcttccatc agaagccccc gtagacattt gctttggccg cctgctcctg
    15121 gcgggcctga tcttccttca gccagcgcca cgatccgaac cgtggttctg ccgtctgctt
    15181 gcgctcggac ttgccgaact ggctgttaag ccccagaccg aacagcgaca gcgcatcgac
    15241 gaagtcgtcg tgcaagccgt tcggaaaggc cagcatttcc tctatagcct tatcccagat
    15301 cgcgccttta ggaaagaaaa ccttgccgag tgcgacgcgg gccgcgatcg actgcgcgcg
    15361 ctgctccttg tcgcccaccg gcgtgacctc ctggacgttc atgtagcggc ccgtctcctg
    15421 catccgcttg gacaggaacg gcccgatcga cttggagatg tggccccgtt ccgcccacca
    15481 caagagcggg cgcgtggcgg gctcgccgcc ggcccccatc tccagcatca gttcgacagc
    15541 ctggtccgcc gggatgcggc gccacaggat gtcggccagc cacaggttgc cctgcgggtc
    15601 gacgccgccc ttcaggaagc agctggggtc gttgcgctgc ttcgtgccga ccgcgtggtc
    15661 gctcgtcgcg tagtagcgca ggttctccgg catctcgtgc ggctcgtatc gctggatcgt
    15721 ctcgcggcgg aacaacgtgc cgtcggccac cgttggcgtc tgctggtaga gggctgcgaa
    15781 gccgagcggg tcgatccgct gctgggacgc caggaacttc gtgtcgaagg cgttcggcca
    15841 caggggctcg cccggctcgc gcccgagcgg gtcgtcgtcc tcggccaggg ccggcagccg
    15901 gatgatcttc cagttcgcgg cctcgatgct gttgtaatgc tcgttctcgg ggtccgtcag
    15961 gcgaccgatg atgtcgtcgc tatgccagcg cgtcatggtg atgacgacca gtttggggcc
    16021 catcagtcgc gtcagggcca ccttcgtgaa ccagttccac gccgcgtccc tgatcgtctg
    16081 gctgcgggct tcctcgtggt ctttcaggat gtcatctatg agaagacaat tatgaactag
    16141 gacgccgttc gcgaagaagc actcggtttc ttccacctgt atgtcgtaga caacggcgct
    16201 tctgccagtg tcttcaatcg agacgacaac gcttctttct gatccgaaaa atgcaccttc
    16261 atgtgacagt cccagcacag ggtcgccaag ttcacggtcc tgttgttcag cgggttctcg
    16321 tcgatgtgat gaacattcag tttctccgtg ccttcgcaca gaaggcatcg gttcccgtcc
    16381 cgcttcagca ccagcggtcg aatttcccgg tagtgcctgg ccacatgtgg cttcgtccgc
    16441 tgcttgaata cgccgccgtt ccatcggggg ttggcagcgc ccagcatctt cgctgaatgc
    16501 gcccggtccg cacagtcccg accgcagaac gcctgatacg aggtcgctgg gacgaacatc
    16561 gcgttgcagc gaggacaagg cttcatcttt gccaggctcc gcgcttcgta ttcctccgcc
    16621 ttgaactgct ccagacacgt cttcgagcag aaaggccgcg tcgacatccc gcagctggtc
    16681 tccttcggcg cggggcctcc gcactgcgaa cattccctct tgccgtatcg ccgctcgttg
    16741 ctcgcctgcg accagcactg gttcgagcaa aacgtctccg tcaacccccg acgctcgtgc
    16801 ttcataacct cggccgctgt ccgaaccccg acgctctggc actgcgcaca agagacgatc
    16861 accgggggat agttcacgcg cttcggtcca ccgtccgtcg acgaagaagc gatggtcgct
    16921 cgtagcttcg acagttcgtc ctgcgttatc ggtaatcctg aatatccgag cctctggacg
    16981 cacggcgaca gcctggacgg ctcgccaaac gacgcgaccg cttcctgggc agtaggaaag
    17041 aactttttga ccgacataca cgtcacgcag tttgaccgaa ccttcctgac aaactagcac
    17101 ggtatccccg gttaaacaat gcgctccttt gcctgtcagg ccagtcccgc gaccgacaaa
    17161 gaccagacgg ccgttgcggg tggtcagcat gttcgacttc gacgtgccgc ccgcctgaag
    17221 ggcgtggccg gggaacacct ggcggtgctg cggcgacttc atgatgttgc ggacgtccgc
    17281 gcccatgtct tcggccaggc tgtccgcgta ggtgccgacg gcaatgttcc attcggggtg
    17341 ccgaccggac agccaagcgg tgaaacgctt ggtcgccaac tcgctctttc catgacgagg
    17401 aggcatgcag aaaatcataa gctggatctc gccgcgctcg acggcctcca tcgcccgcgc
    17461 gacttcctca tgaaaccgct gcgcgtcgta ggtcgtggcg cgcgggtccg aggtgttctc
    17521 cgggtccggc atggtgaact tggtgtagag cagcagatcg tcccgcgctt gcatcgcgat
    17581 ctgctggcgc tccagaaggg ccagttcctc gtcaagggcg cgctgggctt cctcggcggc
    17641 gtgctgtgcg gcgtgacgtt ccagctgctc cgtctcccag tcatagcggc ggccggtcag
    17701 cggattgacc cgcttggccc ggctgccgtg gttgttggcg ggtgtcggct tcaattcagg
    17761 tcacgccgcc gggcttgcgg ctggcgaagc gcgaccagac gaagctgccc agcaccgtgc
    17821 cgacaccgcc gacgatcgtg gcggtcccgc cggccagcgt ctcggccaac agggggatgt
    17881 tgatgcaggc gttgtcggcg ccggtcatgg tgacggcccc ggtccaggtc agggcgcccc
    17941 cgatggcgta aagcgcgatg cggatcgcga gtgcagcagg tccgaacata ggtcaacctt
    18001 tccagatgac ggccgcgatg gcggccagga tggcggcgag aaccgccggg atcgtcagtt
    18061 tgccggtcgc cttttcagac acggcaggcg cagttgcgcc gggcttggca tcgggcagca
    18121 cgggcgaacc catgaacgcc aggatctgtg cctgcgacag cgtgcggatc gggcgccagg
    18181 tgatgcggcc gttctcgccg accggccaga cggcggcctt tttgctgccg tagctgcccg
    18241 atgccagaag gtttccttcc gcctcgcggc gctccttgat ctctgcgggc gtccgccagt
    18301 tctgcaccat gctcattgca gcggcgcccg ctttgccatc cagccacagc ttgacccagt
    18361 tcgcgcgccc gatggcgccg gtgttgtagt ggaagctgac agccgcgtcg aactgatgct
    18421 gcggaaccgt ccggcccgcc agaacgcggt tcacggcggc ctcatatttc ggcaggtccg
    18481 cccgcagcac gcggaaggct tctgcgatgc ctgcgtccag atcggcgggc atcccgcgcg
    18541 ccatcttgga cgggaccggg gcgcctgctg cagccgtgtg cccgacgcca taggtccaga
    18601 cgcccacgct gtcgagatag ggtccgggca cgacgccttc gtgcgcagcc aggaaggcga
    18661 tgccttggtc ggaggtcttc atggtcattg gacaggccct ctttctagtt tggcctcgat
    18721 cttgcggacg ctgtcgagga tcagcagaag acgctcgtcc tggcgggcgc cgttattctc
    18781 cagcccgcgg atgcgggctt cgtgcgcgga cagcgtctcg cgcgtgcgtt ggtcggtggt
    18841 tacggcattg tcctgctgga tccgcacctg ttcctgtacc tggcccaggc ccgccgtcat
    18901 cacgccccag gagatcccgg cggtgacgag gatggctccc aacgtgacga tgtttgctct
    18961 tgcttcgact tgcatgtgct gtccagacat tggcttttcc tgcaattcaa cgtgtttgcc
    19021 ggcctgcgcg ttgcgcccaa ccgaccgaaa tgacgatcaa catcgcgaac cagcaaaaaa
    19081 tggcatccat ccacaggcct ttgaccaggc acgcggctgc gtagcaccct gacgtaagtg
    19141 cgacggtatc cagaaacccg tcccaagcgg ccggcagaat gcgcttcccc tgtctcgcgg
    19201 cgcgccacaa ttgcgcgccc tcccagagga ccagataacc gacagacacg aggataaccg
    19261 cggtccacac atcgatgatc atcgcggcga cggcccacag ccctaatccg acatccctat
    19321 gcgccatgaa cgtcgcggcc caatggtgcg gatcggattg cgcgtcaggg gtgcgcagca
    19381 ggtcgccaag gaaccccatc agaccgcctc catctgatag ccgaagcccc acacgctgct
    19441 gatcgtgtag cggccagcca gcttgacccg catcttgctg atctgaacct ggatcacttc
    19501 cggacccggc gtctcttcga acgtcgctgc cgcgcctagg cgttcgtggg ccactgggct
    19561 gccgaggtga cggtgaagca ggccaaagat agccgcctgc gcctgtgtga ggcccaacga
    19621 cagcccaagc gccagatcgg cgtcagtctg tccggcgact tgctcatagg cctccagcgc
    19681 gtattccagc gcgtccttgt cgctcattcc ccggacagcc tcgcgcaggg ttcgcggcgc
    19741 gggcggtggc gggccgttcc tgatggtcag cccggcccgg tcagcgatgc gatagacagc
    19801 acctttgccc atgccaagat cgtctgcgat gtgttcgacc gggcgccgct ccgcaatgcc
    19861 ccgctcgata gcggccacgt cgccggggtc gagcggtttc gggttggatt tggcaggaca
    19921 cggcctgcca gcagccgagg tcagggcttt gcgcgggtca tacccgttct gaatgcggcg
    19981 caggaccgtt gacggagcca cgccgatctc gcgcgctaat gatcggatgc tggtcatggc
    20041 aggccccact tagccgacag aaccgccctg atatcggcat cttgctccgc tgtcggcgtt
    20101 ccatagacga ggaccaattc agccagtttg aacgatgccc tgcgcccaat gttgttcgga
    20161 tcgccaccaa ggtagagggc gttatccagc gcctcgcctg aaccagagtt catgccgttg
    20221 ccaactgcca cagtgccccc gtcaacgcgc acgtcaaaga gggttccgta tgtcggcctg
    20281 acacgcgtcc gcaggatagc cttttttccg actgtgaagc cgcttgtgac tgcctgcgat
    20341 ccattcggcg cgttgacctg gaacgtcgat tgcgcagcat cagcaccagg ccggatgatt
    20401 gaaggcatga ccttgactga ccgcctcacc gtagtggcat cgcgcggggc ggcttggatt
    20461 gccatcatcg gacgcaatcc gccgtaagac gacacgtcat ttagacctgc aattcgctcc
    20521 gcgaccatgt aaacggtcag gtaggaatgc agcggcccat ccgcgcgcag catgtcgccc
    20581 gaaacagccc cgtcgaatgt gacggcaggt cgcgtgccat cccaacccgt cgcgctgtaa
    20641 gccggtgccg tagaggatgc agcaaccgac aatgcgaacc ctgcgggcga ttgatcctgc
    20701 cagccggtca cgtcgctgcc cgtcagcgtg atggatgccg tttcgcttgc gtccgcattg
    20761 aacaatagcg ccgggcctgc aatctgcgaa gcatcgatgc tggtaagatc agcatggatc
    20821 gtctgacctg tcgcgatcac ggttgccgaa ccattgacgc tggtcgcggt gatttcgcag
    20881 gtgatagcag ctccgatgtc ccccgagaca gccgtatagg tgcgcgctgt tgccccgctg
    20941 atcgcagccc cggcccgtcg ccattgatag gccaaggcgg gctgcggctc ccctcgcaca
    21001 tcagtatccg ccgacagcac gcgcccgacg accggcgtgc cgttgacctg ggcattggcg
    21061 atgctcggct ctacgccttg tgccgcgaca aggccgccag tgccgtaagc gtatgccttg
    21121 aggattttcc ccagggacgt gtcgttgagc gcagccccgc cgctgcctga aatgctcgtt
    21181 tcgccaaaga cgaaatgcag ctcatccgtt ccgttgaata cggggttagg aacgccgagc
    21241 ctgtatgtgt cagcggcgcg gatacgggtt tcgcccgtcc atcccccggc ctgcgtccag
    21301 tcgcgctgat aaatgtctcc atcccgctct gttgccagcc ctttggcata gagcaagcgc
    21361 atagacccat cggccattgc acgcatgccg aggccattgt agcggttgcc gagggtgccg
    21421 accaagacag gttccgacca cgtgccgccg ctgcgcacga tctgataaag ggttcgcgtt
    21481 ccagccgctg tgtcgccctg ctgataaatc aggtgcaggc gaccggctgc gtcacgctcc
    21541 gcaaaaccaa agccgccgaa ggttccctgg gcggtctgat caagaaccct gtggtcagcc
    21601 cccagggtga tcggcagcga tgcctgcggc gtggtcacag tgcccgatat gttggaaacc
    21661 gcgcccgatt gcagatcgta gtccaggaac cagacatccc tgcgggccgt atcctcggta
    21721 ttggacccgt aaatgggcag gatgaccttg ttgctgccat tcctgacagg ccaaccgata
    21781 tagcaacggg tatcggcccg ctgcgctacg gtaaactcac cgccaacggt cccgttaccg
    21841 tttgacaggc tggtgatttt gcgcagcacc agaggcatcc ctgtgcccgt gttgtcacgc
    21901 atgaacagga aaatcgtggt cccgtgcgcg atagggtgcg gatagccgta gccgtccgtg
    21961 aagtcgccgc cgatgatgcc tcgccgaacg aaggtagcgg gatcgcgggg ggccgtcgtg
    22021 gaccaccaca aaagaccgct gctgtgcccg ccgccgaaga cgtgaacatg cccctgatgg
    22081 tcaaagcaaa gtgtcggaac gccgtgatca tcatcagggg ccgtggaggc gaaaagatcg
    22141 taggtctggc tccattcgct ggtggcgtgg tcatagatac gcagcgcggc gcgtcgctcg
    22201 cgcccgtccc accgctcgta agcaacccag gtcttgttgc ctgtcgcgtc ataaacagca
    22261 ttcggcacag aggcataata ccagggatgt gtgacaatat cgcgggcaaa ataatcgacg
    22321 ctggcgatag tcggggcggt cggggtgacc gtaagatttg cctgccgggt tgcattgggc
    22381 gggacgccgt ttgccgccgt ccaagtcgcc gcatagaccc gatctgcatc gccgggaacc
    22441 gcgccgcccg cataccgtcc atcggtgacg gtgatcggcg tgccgttgcg ggtcgcggcc
    22501 agcgtgaccg tcggcgtcgg ggtgcctgcg gtgacagtgg gggcggtgaa cacgatgtcg
    22561 ttgccgtcaa cagtgatcgt gccgccagag ccgaaggtgg gggcgacgga cgggtccggt
    22621 atctggcccc catccacgcc gtcgatccac ttctggacct tcttcggcgt cgtcagatga
    22681 taggagccgt tgatcgtgac ctcgccgaac gacagataga ccagccccga caacgtcagc
    22741 cccgagcggt tcgtcacggc gatgctggaa gcgccgaacg agaactcgac ctggcccggg
    22801 ccctctccct gcgggacggc gccgcccgat gcgagggaaa gttgaccttc cgtcgatcca
    22861 gccagtgtgt tctgggtctg cccggcgggg taagggatgt cgaaggtgcc tccagtcgca
    22921 actgggctcg caagccgggt ctgaatgctc gtaatcgctg atacccgcat ggccccgcct
    22981 gatccttgtc cgatttgtcg gccaacatgc cagacaactg ggcggcgtgc aagaaaaagc
    23041 ccgccgcgag tgagggagga tcgcgcggcg ggccagttcg aggcatccca tgacggataa
    23101 ctgcaggatg cgtcaggttt cgtcggtcgt caagcctgac gacaagccgc cgcggaatga
    23161 agcctctggc gcaacagata cccctcgaac gcccagatct tgttgcgggc gttgtcgcga
    23221 gcgattttgc gaccgatctc ccggtcaaag ttctcggggc tcgcggcggc gctttccccg
    23281 gtgacgatga agccgttccg cagcgtcagt gcgcacacgg tcagcgtggt gtccgggaaa
    23341 acgtggaatt gctcatgctt gatggccgcg tcgatgtccg cgggcgtcag acgcggggcg
    23401 gtctttcctt tggcctggat ttcggcctcg atctcgtctt cggagtgcat ttggtggtcc
    23461 tttcgatcta tcgcgcttct cggcgcctgt gccagaaggt tgcaggatgc ctgacagaca
    23521 tgtccgacgt caaggacgat gctgcgggtc ggatttttcg accgattagg ccgatccggc
    23581 gatgcgggcg acaccccgat tttttagacc cgagattttt cccggcgtgt cctgcgccgg
    23641 ctttcgggtg cgcgggcgag tgccccccag gggtcggccg gggtcgaggc gggcaccgat
    23701 cggcccgtat ttggggccag tgcgcgcaac atgcgcccaa gaaacccgcc tttccctcgc
    23761 cttatcagca cgttgcaccc cctttgtaag ggtgtcatcc gaaaacgccc ccatcctggg
    23821 cgggttcgtt gtcgatcact tccgcctccg gcatgtcttc gaacgccttc agctggcggg
    23881 cccgcagttc aacgatacgg gcggccagtt cggccggcgt catgtcttct ggtgccttct
    23941 ccgccgcctc tgcattgcgc cccagcgaat aggacatggt tatcttgatg ccttccacgt
    24001 gtgtcttggc tgtcatctgg ggtttttcgg acaccgcgtc atctaggatc ttttccagcg
    24061 ccatcacggc cttgggtagc agcttgtttt cgacatattt cgcctgttgc gcgcgcacgg
    24121 cttcagccac agcgggccgg gcggccactt tgcacgccag ccgatcgggg tcagcatacc
    24181 ccgccttata tcccgcaaag ggcgcatttc ccgtttctgc catatgctta acaaacactt
    24241 tttcctgggg cgtgagatgc ccgccgcgcc ttggcatgag cctaaccctt ccgctaaccg
    24301 ccgcaaatgc ttaacgtttc tgccgccccg cttctatacg ggcgggaaac gctgcgattt
    24361 aacaccatac gccagttgcg aaccgttcgc aaagatatct gcatatcggt gcatttttgt
    24421 gcttgtctgt cgtgtttgtc tgacatacaa ctatgacata caacctgaca cggaacgcag
    24481 acacgatgcc ccgcctagac aagagaagat gaccgggccg cctagaacgg gcggccgatc
    24541 cgaaaccccg aatgaaccca ccagcacgca caaggaactg accccatgac ccaagcaatc
    24601 gtcaccaagt acatcggacc gtccaacacc agaggctcgc gcatcaaggc gaccgcatgg
    24661 gccggatcgg ttaccgtccc ttaccaaagc aacctaagca gcgaaaagaa ccatgccgag
    24721 gcggcccgcg ctctggcgac caagtacgga tggcacggaa agtttgtggg cggcgggatg
    24781 cccggaacag atggtttcgc tttcgtgaac atttccgccg ccgcgggtga agctgtcttc
    24841 actacctatg ccgaaaatgt ctgaaatgac gacagacgat cttgttctgc gccccctgac
    24901 cggggcgcat cgctggaacg tcaccccaac ccgaaaggct cacaccatgc aaacgatcac
    24961 tcttgccatc ccccgcggcg ccaagatcgg ccccgatgca aagccaattt acggttatga
    25021 aaacgtcacc gctacggttg accggggttt ggctgttcac aaggcagttg gaaaaggccc
    25081 gcgctggaaa tggacgatta cccacgtttc cacgggcttt gcgttggaac gcatcggcgc
    25141 gatgacaaaa aagcaggcct tggagaacat ggaacgcgcg ctggcgctgc ctgtcgactg
    25201 gaccttgccc gaggctgaaa tcttcaaggt gctgcgggaa gatcgccgca tcatggacgg
    25261 gataaacgcc atcgccaccc acaattgacg cgcttgtcag gccgccccgc gccgggcggc
    25321 cgtgctggaa cgtcacccca acccgaaagg ctcacacaat ggcacgtaga cccgcttgca
    25381 tctcccgcac cctgaagcag attgacgccc gttgcatcgg cggcggcgcc ggcgccggaa
    25441 agcgcgaatt gcgcgacgcg ctggaactgc ggtttcaatt cggcgaattg ccggttttcc
    25501 agaactgggc cgccgcgtcc ggcctgcccg catcggcccg cgccttaaac gccgatcaga
    25561 tgtttgacgc gctttattgc ctcgcctggt gccgcgcttg gctgcgcccc gcgtccgagt
    25621 atgtccagat gacccgccac aacgaagtcc agctggatct cttggccgcc tgacgcgcct
    25681 gttaggccgc cccgcgccgg gcggccgtgc tggaacgtca ccccaacccg aaaggctcac
    25741 accatgacca tgaccatgaa cagcttccag aaatgggccg atgactacgg acgcgcccac
    25801 ggtttcatcg tcctgatgac cgggaattgg gtcacgatgc tgaaagatga tctttccgag
    25861 gtctgtcact ccgccgctgg cgtgcaagcg gtctgcgacc gcgacgcgga aaagcgcgat
    25921 gcgccagagg cgctgtaggc gtgctgtggg ccctcattct ggctgccgct atccttgccc
    25981 ccgccgcagc cctatttgcc gccctgtgcg gcctcctggg acgtctggcg gcctatcccg
    26041 tccttaaatg tatcccgacc cgcaaaagga actgatccga tgacatccac cgaaatgcgc
    26101 aagcacccgc ctttggctcc cggctaccac ttctcaaacg ttgcgccgct agggcaggat
    26161 cccgactggc gggttgagct tgcgccgcct gccgcgtctg gttttctatt tgggtacgag
    26221 cccgcggatc ttctggccaa acaatatcgc tgacgcgcgc cagctgcacc acacaacgcc
    26281 ccgcccggtt cgccgcgcgg ggcttttgct tgcccgatcg tcggccaggt tgcagggtgg
    26341 tggcgccccc atcctgtgtc cggagatccc gccatgctgt cccttgcaat cgtctttgcc
    26401 ctgatcgccg tgcccgtcgc gatatgggcc ctgcccttcc gcgcctgccg cgccctgaac
    26461 gctggccttg tccgggggct ggatcgtttc tttgcctggg cgttcccgcg tcagggtcgc
    26521 tgacatacaa tccccgacca tccgccgcgc gtttgacctc atggcgttaa ggctaaatcc
    26581 caacgtgctg ccgacgccag caacgcgaca ggcggcagtg gagcaaagcc ccattttcag
    26641 ccactggcgc gccactggcg cagtggtaaa tggggcgtgc gccagtggat ttatccttaa
    26701 ggccaaatga ccagtggcgc aaatggccgt gcgccagtga aactaaaaag tgcgccactg
    26761 gatttcccca ctggcgcacc tccgatgtga catacaaaaa gcaaatggca acaacttttg
    26821 ccttacccga aaacgtcctc cgcagcgacg cttttgacat acaacccttt gcgtgttttg
    26881 cgctgtgttt tcgactgata ttcgcgcgtc tcgatacgcc cttccttcaa ccaggccgcg
    26941 atgatgacct tcgcttgttc cggggactta cccagggtgg cgacgaccag atccccgacc
    27001 catcggccct tgtcctgcgt ccgcgccgaa tagcgttcac cgtcctccat gccctccccg
    27061 atcaaccgga gtaacggcgc ctcttggtcc cccaccccat cccatgcgtc gggcatctgc
    27121 cacggcgttg cgacctgcac gttgtccccg cctgcatagg cccctgcacc gttgcccagc
    27181 gccacgccct ctagcttcag ccattccgtc ttcgccaagg gcggcgccat gttcgacttg
    27241 gcgtcgtcga tccgcacata catccgccgt tcctcgtcag gcaccccgac acgcaccgct
    27301 tcctccgaag acatgggggc cagagtgtag gccgaacgtg cgccgccgcc ctgggtcgat
    27361 ccgcccctca tgctgtccag atcgcccgcg atggcgccct tcttggtgtg gtggacgaga
    27421 acgacggccg cgtccgtttc ctgcgcgatc tgcgcgaaca gccgcatcac ctcgtcctgc
    27481 gcctcgttgt cgttctcaga cacgccatgc gaccgcagga acgggtcgac gatcagcacg
    27541 tcgatcgcct cccgcttcat ttcctcgatc agcagatggt agtccggctg gacgatgaac
    27601 cccgcgtcgg ttcctgtgcc ggtgcggacg atcttcatgc cgcggtcccg tccgctgttc
    27661 agccgcaggt tctccaatgc cgccgggccc agatcatagt gctgcaaggc ggccttcagg
    27721 cgccgcttca gttcgatgat gtcgtcttcc aggttataca gccacacccg cagcggacgc
    27781 ccgccctgcg gcttgtcatg caacaacgcg atgttcgcgg cgcaggacaa ggccatcgca
    27841 taggtgaagg ccgtcttgcc gacaccgccc ggcgccgcga tgaaggtgac gtatttccga
    27901 aggatcttgt gcccgtatag ccattccctc gggggtaggt cgtccaggtc gtccagggtc
    27961 atgcgtcctg ccgtgatcgg cggggtctgc gcctcgggat tgttttcccg ctcctgctcc
    28021 gcgatggtgt cgaagatcgt cgttccgtgc tgctgcccgg tggcctcgtc tctggcgaca
    28081 ggctggaacc aggcatccgc gcggttgaag gcaccctctg acgtggcatc ggccttctcg
    28141 tagagatagg acgcgccaac ccggaacggg cccttcatgc gtctccagtc ggccgcatag
    28201 acgtccgggt cgttcgtgcg cccgtgatcg tcctcccatc tgtcgcacca actggcgtaa
    28261 atctcgaacg cctcgtcctc atggtctggc aaggccgcct tgatcgcata gccgaaatca
    28321 cgataacttt cgcgcgacgg gaaatgatgc gaggtgttcg gcgtggcggc aaccgcgcgg
    28381 cgcaccgtct ggacatcgcc gcgcagggcc gcctggttga tgtcggtcgt ggcgccttcc
    28441 cggatcagct tcggatcggg cccggcctgc ggcagcaggg tcagcagttc ctgcaagagg
    28501 ccgtcgatct ggttcggctc gaacagcggc aggtcatcat agtcgaccag atctctcggc
    28561 caggtgtagg gctggcgcgt gccggggtga atgccgtggg ccacgaacat ccgaccatcg
    28621 gacagcgcct cgacgcgctc ggcctggccc ctgtcatcgc gggggccgaa atcgatgcgc
    28681 gtgtagctgt agggatcggt cacgcggcac aggtagaggg ccttggggta gcgtccgacc
    28741 cggatcggca atgcgccgcc caggtggcgt tctatggcgt ccctgatgat gcgcgcgttt
    28801 tcctctgtcg gcgcgtcggc gtcgatcgcg atcagaccgg acccggtctt gatgccgatg
    28861 ccggcgccca tgcgctgcca ccgctcgaga tcggtttcgt cagcgacgtg cggaacccag
    28921 tcccaagaaa accagttgcc gtccctgccc ttgatgccgg gtgtcttgcc gcggccgtcc
    28981 tggggcgtgc cgatgcgctt gaacagggtg gaattggccg agatcggggc ggtcggcggg
    29041 atgatcggca cgaggctggt gtagccgcgc gcccagagat cggcgaattt catcagggcc
    29101 tcttgtcggt gcgggagcgg gccgtgtcgt cagaacgcaa catctgcacg acagacatca
    29161 gacagccact tgatgtagtt ggcgggctgt cgtatggtgg cctcactcct gttggtgggg
    29221 gtgtcatctg tgtgatggtg aaggcgggga gagatcctcg ccttcttccg ttcttacgcc
    29281 gggcgcgtgt ctgccgacaa gcctgtcgtc atttcagaca tcatcgccct gcatttcctc
    29341 ggcataggcg tcgaccacga tcgaggcgac gaactgcgac atgcggacct cttttgggca
    29401 gttatctatc agccattgct tcacgtcatc ggacagcgca gcgcggaact gataggggaa
    29461 gttacgaccg atcggcagat caacggcggg gcgctttcgc tcggcccggg gcttccggtt
    29521 gtagcgattg tagctgaccg tcgtctcgga tatgccaagc gcggccgcta catctgcggc
    29581 gcgggcgcca gcttccatct gcgttagtat ccagtcgtca cgctcgttta tgatggccgg
    29641 ggccgtgcct tttttcatcc ggccctggat gcgcagcggc ggtcttggga tcatggcgcc
    29701 accttgcgct tgtgcgccag gatcgcgtgc gccgtcgcat aggccccgtt gccgcgggcg
    29761 atctgcgcgg ccttgtccag ggctgcgttc cactcgtcgg ttgcgtaggg gtctttcggg
    29821 ttgccgtccg tgcgggggcc gggggtgagc atcaggtcgg tcacggcttt ccctcctgtg
    29881 cgatcttggc gagggcggcg cgcaaatcgt ccagtttggc gatcaggtcc gcacttaggt
    29941 attcccggtc atgaaaaatg gcctgttcga ccatagccgt tcccgcctcc accagttccc
    30001 gcaccacggc gtcgtggtgg tagcgggtgc cgccggggaa cggctgatca tcgtgcttgt
    30061 ccagcatatc gaacgaatac tggagccaga ttgtgcgtgg ctcactcatg gctcttgccc
    30121 tccttggggt tgcggcgaag ggcgcggtcc cgtgccttga tgaatgccgc ccatgccttg
    30181 cccttagggc cgttcttgcc gccgcgatca ggtggggtgg cttcataagc gacgtgcagt
    30241 tccaatgctt cgttcatgta ttttatagcg caggacgctt cacgacacgt ttccagcagt
    30301 gcatccaagc cgtcacactg gccgatgtaa tcacggtcca ctaacagtgc tgcaatttta
    30361 gaaaaatatt cgcttgtcat tttgctctac ctcacaaggg ttcgaataag tttggcagct
    30421 tctttccggc catctcgcaa gccctgatga tgcggccccg atgttggctt cccgccctta
    30481 attggcttca cgtcagccaa tttcgccgcc gcctcaatcg ccgcgttcca ctccgcatcc
    30541 ttcacggcgg tcagggctgc ggtggcttcg gtgggtgggg tgagtgtctc gatgctgtct
    30601 ttgcatccgc acgcataata cgcttcatca gccgcagcat cccgccccgc ctcccacgcc
    30661 gctgcttcac gggcgctggc ttcggtgagc tgaaccatcg ccgttgccga cgccccgcat
    30721 acggtgttgt gggccgcctc cgccgcttcc agccgctcac gcagggctcg ggcagcatcg
    30781 gcatcctcca tgtcccgata gtgccggtct tggaaccact tgcttgccgc gtcaaaataa
    30841 gcctgccgat cagccgcgtc gtttgtgcgg aaagccttga ggcgcagctt gtcgatgcgt
    30901 gctgccacat cctcgcgcgt cggagtcatg ccgcaccccc gttctgcgag agggcggcgc
    30961 ggatggttgc ggcgaacccg ctgccgggat ggattgcctc cagctcaatc tcggcttgac
    31021 gcagcaattc cgcgtaacgc tgtgctttcg cccgcagatc gttggcaggc tgcggggccg
    31081 gggcgggctg cgagatcacg gcgacaacgg cgtccgtgat ctcgtcaagc cgttccgata
    31141 ccggcacgaa atcatcctgc gtcattgtcc cgacgctcca cgcctcccaa acgcgagtgc
    31201 agtcatacgc gccatatgat agttcgcctt caagcgcggt gcgaacagcc gcccgcagat
    31261 cgtcggcagg ggtggcgcgg cggtgggcta tgatgatctc gcgcaacttc ggcttgatat
    31321 tgttgaaggc gtggccggac atggttgatc cggtcgcgtt catccactca acaaaagccc
    31381 agccctgttc attcagcagg gtttcgtcca gcgcctcgtc ggtcagtcgt tcggtcattt
    31441 ccgtgcctca ctctcggtaa cggcgacaaa gcgcccggtg gattgatacg ctgcgatcag
    31501 gtcagggcgt ccgtctgttg cggggccgct ctggatcgcg ctgtagccga tgtgcagcac
    31561 ggcaggggcg gggcggcggg cgtaaggaac cgggttcttc atttcatcac ctcgacagca
    31621 caggccatcg cctctgcacc gacgtaattg gaacaggctt ccggtctggt gggagcggcg
    31681 aaggcgctgc tggccatcag ccacagcagc gcaccgaccg cagcagccag aacgagcagg
    31741 cacaggccgt cgatcagccg ggcacgggag gtccgctgcg ggcgcgcggg gcgttcgtcc
    31801 cagaagccct tcagatcgtc gtagtcgggg tcgccggaac ggcggttgtc gcgtgtcatg
    31861 gtggttctcc gttggtggtc ggcgtcagcc gaagatgttg ttggtgtcgg tcgtcgtttc
    31921 agacgcggca ggcgtgccgg tctggcgcgt cagatcgcgc tccagcagcg cgacgaaata
    31981 gttcgaccgc gacatgcctt tcttgctcgc gatccggtcc agcttcttca ccagatcgcg
    32041 cggcagccgc atggtcgtgc tgaccttgct gttggccttc tggacctgtt tcgctctcat
    32101 gttcggggcc tcctttcgtg tcgtccttgt aaggttgtat gtcagacttg accgacacgc
    32161 aagctatttg tcaggcacaa ttcgcacagc ctgacattct gcaagacatc gccagacagg
    32221 tccgttatga tgcgggcaac gatttcaggt gattgaggcg cgaaatggcc gatacgaccc
    32281 cttatgtgcg gtcctacagc ttcacgaatt accaggccga cgtgcctgac aagccgctgc
    32341 ccggcgaccg gctggacatt gaactggaca acatcgcgga ccggtccaag acgctgaccg
    32401 atctggtcaa ttccggcttc aaggtcgatg cgaacctggg ggacatcgtc acggtcgcag
    32461 acgagatcgg caaggtcgtc ttcgtggccg acaacatcgg ggacgtccgc gccgcggcgg
    32521 gcgtcgcacc ctacgtccaa acggccatcg ccctgttcct gggcgccttt cccgaagatc
    32581 cgtcgaccgg cacgaacggc ggtccgctga cgatcggcgc gacctattac aacaccgtcg
    32641 tcagccagtc cttcgtctgg accggcagcg gctggacgcc catcgcgcag gtcagcatcg
    32701 gcggggtgct gcagggatcg ctggtcgtgt ccggcggctc gacaaccttt aacatcggtg
    32761 atttcgtcag tgtgacggtc gcactgaacg gtcaggtgct gcggcccggt atcgacttca
    32821 cgccggccag cccggacatt accatcccgg gcgcggtcga cggtggcgag gtgacgtggt
    32881 tcggcatcct gaaaggctcg atcaccgatg ccgcggcctt cgtcaggcag agcatcctga
    32941 cgaccacggc gacgcgctac agcaacaact ctgcaggcca gcccctgaac ctgacgccca
    33001 gcaatcacat cctgttcggg gctgcaccct tcgcggtgct gacctacggc gtcgattaca
    33061 cggtcgatgc gggcgacgtc gtgttcagct tcacacccga cgcgggcgaa ctctatcacg
    33121 tcttctcgat gccgcgcttc accaataccg aagcccaggt gctgctgcag gactacgaga
    33181 accgcgtccg caacgacgca ggtcgggccg aagcggcggc agcggaggcc gtcgctaacg
    33241 gccagttcaa ccctccgacc gctgcggctg gcgtgttccg accgatggtt cagcgcgccc
    33301 gtgacagcgt gtctgcgctg gacctgatga cggcgggtgg gctggatagc gcggtgcgta
    33361 accgtgaagc gaccagtgcg gatgcaggcg atatcacggc ggcggtgcag gaggctttgt
    33421 cggcctgcgc cgcgaagcgg tggcggctgg accttccggc ggggcggttc tggttcaacg
    33481 acaagctgac ggccaacacg ccggtcagca tcatcggcgc ggggatggac gcgaccgatc
    33541 ttgtgtgggc gtcagcgtct ccggcggagg gcattgccgt caacgcgggc ggggttgtag
    33601 ccgtcaccac cattcgcgac ctgaccatgc ggacggggaa ggtctcgcag gattatccga
    33661 tcacgctgga ctattcatcc ctgatcagcg gtggcatcat cctgccccgc gcagaaagcc
    33721 atgcgaaaat ccagcgggtt cggacgcgcg gcaccggcac attcaccacg aacggctgga
    33781 agggcggcat caaggcgatc agcctgttgg gcttggacct ggacagcgtt cggctcaacg
    33841 gcgtttacac gggcgcttat gggtccatgc cgcagagcga agcgggcgtt tggttcggtg
    33901 gcgcgggttc tccggtgcaa ttgaccatgc gtgcgtcgat ggtcagcgcg atgcaggatg
    33961 ccgtttatac cgaagatgca gagggcatct acatccacaa taacgagttc gtgacggttg
    34021 ggcgtgggta tcgctgtgtc aatgccgtga acgaaagcgg gctggtgttc acggacaacc
    34081 atgtcgcaac ggtggataag ggcatcgttc tggagcggat ggccgaggct atcgtgcgcg
    34141 gcaacatttt ctacacggtc aacaacgttg gcccgattga ttttgtgacc gtcggaaccg
    34201 gctgcgatga cgtggtgatc gacggcaata tattccgccg cctcggatct gtctcggttg
    34261 tgcgctcggt tgttgtgacc gctggagacg gtattcgggt tggcgacaat cttcacgaca
    34321 ttggcagcac gaataccgcc atttctgtaa ccggcgggcg ggcgattgtt gcaccgcaga
    34381 cgctggagag tgcggcaaac ccaccgttca tcaacaccac cagtccatcg cagtttgaaa
    34441 cctttcgagg gttcacgggc gacttgaaca acatcaacac ggactggcgg actccgcgtc
    34501 aaattcacac tctcggcgca ggcgtcgtca acgcgccggg ggcatggggg gcgacatcgg
    34561 gggctatcat cgaaaccctg agcgtggacg caaacactgc ttggcagatc ggacgccacc
    34621 ctaacgtctc cagcaccgtc tataatcgcc gcaagaccgg tggagcgtgg caagcgtggg
    34681 tatgaccgcc cgcctgatcc gccctgacgg cactgtcgcg cgggtctggc gcaccatgga
    34741 cccgcgcgcc gcgctgacgg ctgaccgcaa ctgcccgcca ggatggcggg ttctgatcga
    34801 ggaggacgcc tgacatggcc ctgaaccccc tatccgcccg cgacaagcag aaaggcctgc
    34861 tgcggaccga catcgtgcaa accctggaca ccgcccagca ggccaacgtc cgcacagcca
    34921 tcggcgctcc gcccgccacc cggagcatca gcacggcggc caatagcggc ctgtccggcg
    34981 gcggcaatat gacggccaac cgctcgcttt ccttggcggg catggccgcg gccatccggg
    35041 atctgaccgg cgcaggaacc ggtttcatcg tcaaactggt cggagataat gcggtccttc
    35101 ggtcgttcgg cgttggcaac ggactgaccg gagaaaatct cggcggccag gcgggcaatc
    35161 caacgatcag tctgggcacg ccgtcgccga tcacccgcac cagcaccagc agcaccacgg
    35221 ctaacagcca cagccacgaa ttgccgcagg ccgctttccg cgacatgctg gcgaaccata
    35281 tcggagtgaa ccagatcgga tcgctgatgt tcgcgaccta taccgggcca gaccggcttt
    35341 atggcgagac ggtcagcggg tcgacgctgc gcccttccag cgacaacggc atccagccgg
    35401 gatcggacat cgcaggccaa tggcggtgtc tggggtatgg gcggaacggc tccagcacgc
    35461 tttggctgaa gatcagcaac tgaccagcga aaagggccgc ctctcggggc ggcccattca
    35521 acccttgcat aaactttagt ctttgttata ctctccctaa ccaaggagac tagcaatgat
    35581 tgattttgaa tggcgggacg ttcccggatg ggaaggtgaa tatcaagtta gtacggaggg
    35641 agatgttcga tcattagatc gtcgcgcgcc cgtcgttaat aggttcggaa atattgagaa
    35701 ccgcttgcat aaaggtaagc aattaaaact cacggtcggt aaaaatggat acgcgatggt
    35761 gtctttcacg cgacccggag gtgaacgaaa atctgccacg gttcattcta tcgtcgctga
    35821 agcgttcttg gggcccaagc ctaaagggac agaggtttgc cacgacaacg gggttaggtc
    35881 agataacagg gttctgaacc tgcgctatgg aagccgatcc tcaaatgcta tggatcggca
    35941 cttacacggc accatgaacc aggccaaagg ggaagttcat tacttctcaa agctatcaga
    36001 gaaagacgtc cggtggatcc gtgaaaacgc cccgcgcatg acacgcaggg caatggcaga
    36061 ggttttgggc gtttcgcata gcaccgttag caacgtcgtg aacggtgtcc aatggaagca
    36121 caccgcctaa cttttgcgat acctttttcc ggcccatccg tctgcagtca gcgggaggcc
    36181 gtcggcccag tccggcagtt cgcagatcag ccgctcgaac gcggccagat cgccgaagcc
    36241 ccgcggcacc tcgcacagca tctcgtcgta ggtatgaagg acaacgggat agcccgcgcc
    36301 ttcggccttc cgcatcccgt tgaccagcag gtcgcgcgcc gtcgcctgga cggccgactg
    36361 gaacagatcg cccccgtagg tccgcttgcg cacgaagcgg ttggtcgtcc ggtccatgcc
    36421 cagatacgag atgcccggcg acgtgtcgcc ctgtacctgc gccaagccct tcgcggccag
    36481 cttctcggcg gcgtcccgat ccatgacctc ggcgtccgcg taatcaccgc cctcggtctt
    36541 caccttgacc cagacctggg cggacagctg cggcgacggg aagcacagga cgcgcttgct
    36601 gggcagctgc atccacagat agccaaggcg ggaaattagg cggcatcgcg cggcgtcgtg
    36661 gacggtgccc gggctctcga tcgcggcgcg cgctgcgcct tccgtatcct gccaagcctt
    36721 tgcgatggcc gcgttctggg cgcgccagcc ctgcacgatg acataacagg ccatccatgc
    36781 gttctgcgac atatcacgcg ccccgccctg cccccgtgcg aagctgaatg caaagcgtcg
    36841 ggccgccttc tcgcgcatct ccaggtcggt cttctcccag atcggggcgt gcatggcgtc
    36901 cagatcgacc cggtaaagac gggccatcgt gccgaacgcg gacacactcc ctccgaaacc
    36961 caaggccaac tcggccggct ttccgatcgc ctgtcgggac cagtgcttct tcgtgaccgt
    37021 ctccagcggc aggcccagga tccgcgccgc cgtctggcgg tacatgtcgg ggatcttggg
    37081 gtcggagatg atgccgtgca tcgcctccag cttccattcc tcgtcggcca gccacgctgc
    37141 gacggccccc tcgataccgg aatagtcggc ctgcagaaac tcgtgccccg gcgcagccag
    37201 gatgaagccc cggatcgcat cggacagaag gtgcatcgga cggccgagat cgtcgccgta
    37261 gagcgtcatc agcacgtcag ggtcttccgt gcggatcgcg ccgaacaggg tggccgtgtt
    37321 caggtgggcg tcgtcgtaga tgccgcgggt ccgcggcagg ttcgacacat tgacgcctgt
    37381 cgatgtccac cgccccgtgc tggccccgtg gtaggtgtag cacccccgga cacgcccgtc
    37441 agggctggcc ctgttcagga aggcctcgat cttcgtgacc gacgtcttcc cgccctccag
    37501 ccgcagttcc agcgctgtgc gaacggccgg cggcagatcg gtcagctgca gcgcgtcggc
    37561 caggtcccct ttggccccgc ccggcaggtc aacgccctgt gctgcgcacc acgcgaccag
    37621 cttcccgatc tcggaaacct tcctgacgga accaccggtg gccgctgcca tttcctcgtc
    37681 tagcttcgct ttggcgcgct cagccagctt cacggcagcc ctggcggact tcgcgtcgat
    37741 ccgcagcccg cggcgattga tgcgctcgga cagatgccag acgtcttgct cgtcgtcgga
    37801 tagcgggacc agcagcttgt cggcttcgcg ctcggctgcg acgtccagat cgcaataccg
    37861 cttgtaggcc tcgaagtccg cagggtgggc ggcgggatcc ttgacctgac ccttgctgtc
    37921 ggggatcgag aacatccgca tcaggcgggc gccctccttg tcctttttga tcggcaggtc
    37981 cagcgcctcg cccagcttgt cgaggctctg gggcaaggcc atcgccaggc ctgtcgccat
    38041 cgtgcaggag aattgctcat aggcgggcat gggccagccc gcatttgcgg ccagccactc
    38101 gaaacagcgc gtctcaaacc ccgcgttgaa cgctttgatc ttcccaccgg cctcgatgtg
    38161 gctctttagg tcggccgggc acggctcgcc cagttgccac cgctgaatag ggccatctcc
    38221 gatggcgtag gatccgatca gcaccttggc tttggggctt tcgaaataaa catggctccc
    38281 ctgctttggc aggttgaccg ggctatatgt ctcaaaatcg cagatgcagg tttcaagcat
    38341 cgcccatctc cattccaatg acctcgacgc ccgcttccgc gaacatggtg gccgccgccg
    38401 cgaactcgtc gtccggcatc gacgtctggc ccgggccgac atagacccgc cggatgccgg
    38461 cctggatcag ggcttttgag catcccgagc agcacatgtg ggtgacgtag acgctgcaac
    38521 cttttgtgcg gatgccctcg cgcgctgcga aggagaccaa attaatttcg gcgtgggctg
    38581 aaaatttgta cttctcgggc cgttcccggc gcgcgggcat gtcccggacg ccccgcgggg
    38641 ggccgttgta ggcgcagagc cgcacttcgc cgtccaggcc gaccaaagct gcgccgacct
    38701 gcgtgctgtc cttggattta agcgcagcgt gtcgcgcaaa tcccatcaga tactcattcc
    38761 agttcatccg aaaatgtcct cgtccttggc cgcgtcggcg gcaggttcca gcacccgaac
    38821 gggaccggtc agcgcgtcct tgatgccgcg cgacgggatg gccgcggtga tgcaccgcca
    38881 gccctccgtc ttgccgttcg cgcggcgcac attgcattgg aagcccccgg cgcacggcca
    38941 gaccgtcagg gcggtgaggc cgccgctctt ggcggcctcg tcgatcagtt gctccagggt
    39001 cgccatgatg gccccctaga acagcagcgg catgacgccg tgcagggctt cgcggatctg
    39061 cgccgccagc tggcgatgct ccttctgcgt ctcatggcgc tcgcgcacgt ccaggaaatg
    39121 cacccaggac cggacggtgg cgttcacata gaggcggctg acggtcaggc cctccggcag
    39181 gatgacacgg gccgtctcct tggcctcgcc gttgtccagg cggcactggt attccgccgc
    39241 gatgtgcgac aggacatcgg tgttgctgaa ctcggcattg cgaccggtcg catcatcgtc
    39301 gatcgaggac tggcggttgt cggggtcggc cagacggcct tcccgctcca cgaaacccgg
    39361 caccgcgcta tatctttgcg aaaattcttg aacgccgccc gcgtgcttgt cgatgccgtc
    39421 agggtagaat gacaggcact cgtcatgttc gaccaccagc atgctttcgt ggcgggtgaa
    39481 ctggcgggtg atgtcgcggg ggccgacgat ctccagattg atgttggcca tctgcatgac
    39541 cgaccattcc ccgcgcgcct tgcagctggc gatgaacttc tcggacgaga tgaccttctc
    39601 gccggccagc tgcttctcct ggtttcggat gttgctgacg cgggactggt agacgatcaa
    39661 atcttcggtc gtcgggatgt ccagcacgac cggcttggtc atcgcgatga cgcggacgtc
    39721 gaacaggtct ttcattggtt cgccctcatt ttggagagtg cgcgcgtcaa ctccatgctg
    39781 gcgcgcttga cgctcgcggt gtgttccccg ccgtcataga atgggtccat atcgacgtga
    39841 ggctggcggg gatcttgttc gtgacgcagc gccgcgatgc gggacaggaa acgcaacgct
    39901 tcttgttccg ccaagtcgat cagatgcttc ttcatccgaa aatctccatg ccaagcgcct
    39961 cgccatagag gcgcaggatc gcgttttctt ccgcgatcgc gtccttgtcg cggcgccgca
    40021 gcgccacgat ccggtcgatc gtcttggggt cgtagccccg gccctttgcc tcggcgcgga
    40081 cctccttgat gccttcggcg gcgacggcct tctcgtcgtg cagccgctcg atgcgttcca
    40141 cgaaggcgcg cagttcatcc gccgcgaccg tgtaggcctg gtcgccgctg ttgtgccccg
    40201 ggccactcat gaccggccct ccacagcgtc agccagcttg cgcaagctgg ctacaaagtg
    40261 gagcttgtgg tcgtcgccga ggccgtcgag gatatcgacc gcgtcgtcca gcagcgagcc
    40321 ggcgtccaaa ccgccggcca gtccccgcca gaactcctcg gcgaaatggc cgtcatcctg
    40381 caacttctcc agcacatcgt cggcaccgat gtcgacgcta aaataagcca tagccttact
    40441 cctgattgat gggggttgga caaggccgac gatccggcct tgtctgtcgt cgtatcagac
    40501 agtcaggtca gccgaaaagg ccgccggcgc ccgcgccgcc cttcgtctcg tcaggggcct
    40561 tctcggcggc cacggtttcg gccttgaaga acttgtcggt gtagacgccg ccgccaccgc
    40621 ccaggctgtc acccgacttg atcttctgga acgcgccgat gttgaacgtc acgcccttgc
    40681 cggtcttcgg gtgatcccag gtgaaggcgt tgacgacggc atagccgtag tcgccggact
    40741 tcagtctcga cgggtcgttc gacgcgatct tctggacgag ttcgtccacg acctgcggcg
    40801 ggtagttctc gccagaagat gcgcggatga agaaatggcc ctcgaagccg gggtggcggt
    40861 cgccggtctt cttgctgacg ccctgggggc cgtcgccgtt cagcaccggc agcttgatcg
    40921 caccgttatc gatcatggtg cggatcttcg cctcgtcgcc ccagctggcg gagacgcagg
    40981 catcaatgat ggcgttctgc agcgccgtca gggtggtcgt gtcggtcttc gggatcagca
    41041 gcgtgcagcc gtatttcggc gtttggcctt cctcggccgc gcgggcctcg aacaggttct
    41101 ggacgaagga tgcgcggacc agtccggtca tgatgtcttg cgagcgtgcc atgtgttttc
    41161 agtccttgtt ctgtgctgtg aaaaaagagg tgatcggcgc ggcaatctcc tgccgcatcg
    41221 tgttgtcgag gcgcaccagg ttggtgccgc cagtcggcgt ttcagacagt tcggccacca
    41281 gcgcggcctg gtccttcagc gccttgcgga cctgcttggg cgtccgcagc ttgcccggtg
    41341 tcaggaacag gtcggtcttg atgtcggcca tctcgcaagc gagcgtgacc tgatcttcga
    41401 cgccgtcctt ccacttctcc cggcccgtct tgcgaaccag gccgtagccg gtggcggggg
    41461 aaccgccctc ggccagatgg tgttcatggg cccgaacctg cttcacccag ttctcgatca
    41521 tgtcgagcat gtcgaggcgc ttcgcgcgct cgtcggggtc ggtctgttcg ggcacattcg
    41581 ccagctgcgc atcccctgcc ggggtgaacc agacgccgac cgcatccagc gccgcctgct
    41641 ccagcgccgg gcatgtcgcc gcggccttgc agaaggtgct gccgcaatgc ggccccgggt
    41701 tcaggtaggc cgcagcccat gccgccggcg ccagatcggc gcgagcgtcc attgcttcct
    41761 tggacagccg catcgcggtc agcatgtccc aagtccagtc gaccaggtcc atgacgtcga
    41821 tcgtctcgga ccggatacgg ccgtcggggt gtggcgcgcg gggctggacg atcgtgacct
    41881 tgactgcaga cgccgtcagg cccttgtttt ccaccatagc gccaagccca tacgtgcaaa
    41941 gctgcgggtt tcgatcgcgc ttctctttac cgtctgcgtc cgtcgtgatc ttcaccactt
    42001 cgacgaccac gcccctgccg cccttcaggt cgacgacctc gatcagttcc catttcggga
    42061 accagatcac cgcgtcgccc gtgccgcccg cgtcgaaggg cgtaccaaga gacgacaggt
    42121 cgaaccgttg ctctaccatc aggacagcgt gttcgcccgt gtcggccaga tagtcggcca
    42181 tgcgcttgcg cacatagtcg atgtaggtct gcgccgtctc ggccatttcc tcgtcgacct
    42241 cgaaggaata cttcttgccc ttcaaggttg tgccgatgaa gcgttccgcg tcggtcccgt
    42301 ctcgtagaca gacgtccccg atctggtggc agcaagttcc ccagtctgcg gcctcgctgg
    42361 tgctgtccgg cagattgatc gtcatcgcca gcgcgccctt gcaggcgaag ttgcgggccg
    42421 aggcgctggc cgaccaggac gcatggtcgc ggtcagcgtg cgcttgcatc gccagtgacc
    42481 tcgcgcatgt agcggaaacc cggtgtgacg accgcgacca tagtcctccc gctcgtgaag
    42541 gtaagcgcac cagtatccgt gttgaagtag aagctctccg cctcgaacac gacgtcttcc
    42601 atgtcgacgt caaggcacac ttcgaacttg cgaagggaca tcggtcagcc ctccatcttc
    42661 gcggtcagcg cgtcgatgac cagcctgaac gcggccgcgt cctcggggat ctcggacagc
    42721 ttcgtaacgt tgccggcggg gaagttgcta tttaggatcg ccagcaggtc cgtggtcagc
    42781 cggtccatgc ccatcttctg gccgtaggcc atcatggcgg cgcgcacgtc gtcgcgggtc
    42841 ggctcggcgg ccgtggcgtt ggccgggtcc gcggcctcgt cggcagcgtc ttgcgcgtcg
    42901 tcctcggggc tgacacgttc cgcgccggtc gagatagcgg gcttgggttc gatgtccgca
    42961 ttggcgattt cgcggcctcc gacctgctga tctgcgaaat cggcggcctc gtcttcctcg
    43021 atctcggcct tggttctgcg ggccttgccg ggggcgggct tgccgcgctc gcggacgata
    43081 tggacctcgt ccaccggttc gtcagtcgcc ttttcagaca cgtccgacac ggcatcgggg
    43141 acgtcgtctg ctttggcccg gtcgcgcggc ttgtcttccg catcgagacg gcgcggctcg
    43201 ggcatcgcca acgagacgcc gcggctgtag ccgatggctt ccatcgcgcg ggccagatag
    43261 ttgctggcgg caccggcgcg gatgtcgtct tcggggatgt agacttcgat tttcatggtc
    43321 atggttttag tctccttgtt gatggtcggt cagcgcatca cagaattgat ggcttgccat
    43381 ttgcgaagca ggacggattg aattgcgtcg tccacacttc cttctagcgt cgcaacgcgg
    43441 accctcgggg tacgggcttg gccgaagttc gtcacgcgga aggccatctg ggccatttgt
    43501 gcaggctgaa agctgctttc cgcgaaaatc agttccgccg cggcggacag gtcgattgcc
    43561 tcgcccgcgg cctggatgtt gccaatgaac acccggatgg ccggatcggt ctggaacgcc
    43621 gcgacgttgg cctcgcgctc tttggcgctg gtcgcgccgg tcagcgtcac gacgccgaac
    43681 tttgccagct gctcggccag ttccgcgatg acgtcagtgt gccagcccgc caggacgatc
    43741 ttgtccagcc cgctgtcaaa ttcctctttc aaggcttcga ccagcggcgc gaccttcagt
    43801 tcgccccaga tgcggcggac cgggcccaga tggtcgtcgc gcagcccgtc cagatcgccc
    43861 gctgcgatct tcgccagaac cttcgcgtcg acattggtgc gctcggcggc ctgggcgcgc
    43921 ttaacggcga ccggggacgc catgagcggc atgatctcgt agatgggggc cgtgatgccg
    43981 acgtcctgct gcgtgcggcg catgtagaag ccgtccagtc gcgcagccag ttcctccagg
    44041 ttctgcccgc cgatgatgac gtcgacccag cgatgaaatc cgatcttctt gggcttgatc
    44101 ttgcagtagc ggcgcttgaa cacgtcgatg tcgctgacgt ccgggcgatc gccgtcggcc
    44161 tccagacgtt cgggtgccag cgccttcagc atcgggaaca ggtcgaaggg cgagttgggc
    44221 atgggggtgc cggtcaggca ccagacgcgg gccgcgcggt gcgccaggcc gccggccata
    44281 tcgaaggccg cgatcgtgcg cttggcatca aaggacttgg catagtgggc ctcgtccagg
    44341 atcaggacgt cccattggcg cttccacagc gccattatgc gcgcgggatc ggccatctgg
    44401 ggccagccga cgatgacgac ttccgcgtcg tcctggaggc ggtcgccgcc tgccagtatt
    44461 tgggtcttgt ggccgatcat cgaccagtcc gcaaaaccgc gtctccagac cgggcggccc
    44521 gatgcggtgg tgacgaccag gatgcggcgg gcgccgacca tgtcggccgc catgatggcc
    44581 gtgccagtct tccccacgcg gggaaggtct gccagcaggg cagttcttct ctcggcgagg
    44641 aaggcggctc ctgtcagctg gtggtccttg gcgatcatca tcttctaaac ctgttcatcc
    44701 ggtgcatcat gtaagctgtt gtatgtcacc atttcagaca ttggcgacac gaagtcaatc
    44761 cgctttcttc cgagcgaccg acatttcttc gatcatgcgc gacgccacgc cagcgacgcc
    44821 cggcttattg tcgaccagcg tgccctgcgc ttctgcgtcg atcaggatcg cgcagcaggc
    44881 catgacgtgc ccgagatgat ggatcttgct gtcggacgcc tcacgctcgc catcccacca
    44941 tgccaaaagg tggcgaaagg cggcgtcgta gtaggtggcg gcgtcgaccg ggcgggaccg
    45001 ccagttcatt aggccatatt tcttctcgcc gtcttccatc gcgagcccga gccatagaat
    45061 tgccgatggc gggatggcgt gcagtggcgg tttggcgcgt cctactgccg ccttggggtt
    45121 agtgctgccg tcctcggtca tccgaaaaca tcctctcgtt catggggcca cgcatcgggc
    45181 cattggtcgg gggtgaaggg gcggacgacg atccaggtgc ccggcttgtc gccatatctc
    45241 ttgcggacac ggccatccac gacttgcccg tcatcgcccc agaccaccag gttcagcgcg
    45301 tcgaccgtct tgccgtagtt atcccagtcc ggcttgcttg tcggcagttc ccgcatctcg
    45361 cgggcggcat cctggcgctt cttcggccac gagggggcga tcggcaccac gacgaacata
    45421 tccagggcca agggcccttc cagtggcgtg cggcccgtca tggcctgcat cgctgcgtat
    45481 ttcagttggg cctcgaagga ggccgtcttg gcgggcgtgt aagccctgcc cgtctcgcgg
    45541 ttgaagcgcg gcctgccctt cgggaccggc ttgcccagaa ccgcgatctc gatcatccga
    45601 atattccccg gtctaggaca acgatctgct tgtctcccgg aatatcctgc agtcgttcga
    45661 catttccgac accgtaagca gcgattactg acggggcgcc cgaattagcc gcggcccgct
    45721 tgccgtcgac gtagtgaaag tggaggcgcc cgcgcaagaa agcgagcgcg tcggccttct
    45781 tccatacatg ctcgaagaac atgtctgttt ccgtccgggc aaagatcaag gccattccgt
    45841 tgccgtgatc ggccagccgg tccagccaat tcgcagcttc tcggccgtag ggagggttca
    45901 accaaacacg tccgaaccaa ggaagggcca gaccgtcagc cacagggccg atggagggcc
    45961 gcccgtaatg gacagaggcc gtatcccaag ggcggcggtt actggggctg caagggtcaa
    46021 gatcgaaagg gccaagggcc tcgaccaaag cgggaggcgt caaccattca tcgttcttca
    46081 tggctgcaga ctgatggccc ccgataccct ggttcatgcc atcgccgcca cgtcaggcga
    46141 cagcagcgcg ttggccgaca tcttcgccag cagcggccag tcggtgttcg tcgcgatgcc
    46201 atagaggtcg ttgtaaccct gcgcgcggta ttcaccttcg cgggcctgtc ggctggcgcg
    46261 ccaatagttc agcgcctcca gttctttgaa cgatctgctc ggcgtcatgg tcatccccca
    46321 ttttcgattg tcgcccatca tgggcggacg tgtccgcagc aacaaacatg cacatttgga
    46381 cagtttctgt aaggcggcct gtatgtcttg ccgacctgcc tgacatacat cctacaaaaa
    46441 taagggctgg tcaagcggaa attgtatgat atacatcctg acatacaaca aacacgacgg
    46501 gcaccacaga tggctaagaa tgtaaggact tacatgggga acgacgcccc caccccggag
    46561 ggggaacggc ctaagcacct gacgaagcag gagtttgggc gccgggtcta tcgcctgatg
    46621 acggaacgcg gctggcacca gagtgaactg gcccgccagg cgcaactgac ccgcgacgcc
    46681 gtgtcgacct atgtcaacgg tcgcagcctg ccggacccgc gcaacgcgca gaagctggct
    46741 gacgccttcg gcatgacggt cgaacagctg ctgccgaacc tggtcgaaca gtcgatcgac
    46801 cgcgatccgc cggcgatgga gttgaaggtc agcgccttga acccgaacgt ggcgtggctg
    46861 cggctgaacc gcctcgtcga gacggagaac gcgatgaaga tcatgtcgat cctgcgtgaa
    46921 gacaatgcag catcttctga cggaagctga agtcgcgcag cgcctgcgct gctcgacctc
    46981 gaagatcaag agactgcggc tgtcgggggc cctgacctat atccccggcc gcccagtcct
    47041 ggtggccgaa gatgatctga acgaatatct ggagtgtctg aaatgtcgat cccaagcatc
    47101 aaacaagccg ccaacggggt ctggtacgtc cactggaccg atggccgacg cagcaagcgc
    47161 gagagcctgg gcactcgcga aaaagcggaa gccaaggcgc gcttcgcgca gtggttgatc
    47221 gtcgatgggc agaacaaggg cgcggcgccc gtggaatata gcgtggccga tctctggaca
    47281 gcctacgaga aaggccatgt caccacgctg gcgagccctg caacggccgt cttctcgtgg
    47341 aagaacctgg cgccgcattt cgcccacctc gcgccccgtg acgtgcccgg cgcggtcccg
    47401 gcctatgtcg ccaagcgatc ggccaaggtg aagcctggca cgatccgccg agatctcgtc
    47461 cagctgcgcg ccatcctgaa ctgggcgtcc gacccgcgcc gcggcaagcc gctgatcgag
    47521 ccggtcccgc cattcaccat gcccaaggaa gggccgccgc gggatcgctg gctgaccgac
    47581 atggaagtgc agcgcctcta tgccgcctcg gacgacgagc ggatcaccct gttcatgcgc
    47641 ctcgcgctgg agacggccgg tcgcaaggcc gcgctgctgg aactgacctg ggaccgggtc
    47701 gacttcgaca cgatggtcat ccatctcgcg aacccgtccc gggagacgac gaagaagcgg
    47761 cgcgccagcg tcccgatctc gccgacgctg ctgccgcatc tggaggccgc ctatgcggcc
    47821 cggcgcggca cccacgtcct cgggaggggc ggcgacgtct atcaacagat ccagcggatc
    47881 gcgaagctgg cgaaggttcc gggcgtcagc ccgaacgtgt tccgccacac ggcggcgacg
    47941 aagatggccc ggcgcggcgt gccgctttgg ttgatcgcga aagtcctcgg caactcgctt
    48001 ataatggtgg agcgtgtata tgccaaaagc caacccgacg acctgcgggc cgcagtcaat
    48061 catatctctg gaagggggtg aaaaattgcg cgcagagatg ggcgcagcgc ccgaattggg
    48121 cgtcatacat gcctgacatg acctgacaaa tacctatact gaccccagca aatgcaggcc
    48181 acattgcgtt tttaccagac atacacctga caaacattcc cttggtaagg gtgaggtcga
    48241 gagttcaatc ctctctcaca gcacca
//
