# Supplementary material for: Characterization of the virome of Paracoccus spp. (Alphaproteobacteria) by combined in silico and in vivo approaches
Source: Sci Rep. 2019 May 27;9:7899. doi: 10.1038/s41598-019-44460-4 (PMC6536676; doi:10.1038/s41598-019-44460-4)
Supplement: Supplementary file 2 — Supplementary Dataset 1 [file 41598_2019_44460_MOESM2_ESM.zip › vB_PspP_PD43.gbk]

LOCUS       NZ_JPKW01000003        45238 bp    DNA              UNK 01-JAN-1980
DEFINITION  Paracoccus sp. SM22M-07 scaffold03, whole genome shotgun sequence.
ACCESSION   NZ_JPKW01000003
VERSION     NZ_JPKW01000003.1
KEYWORDS    .
SOURCE      .
  ORGANISM  .
            .
FEATURES             Location/Qualifiers
     repeat_region   1..66
                     /note="attachment site in tRNA-Leu(CAA) - 66/66 and 57
                     overlapping the end"
     gene            complement(420..1064)
                     /locus_tag="pd43_p01"
                     /locus_tag="IE00_RS05585"
     CDS             complement(420..1064)
                     /note="phage hypothetical protein"
                     /product="phage hypothetical protein"
                     /locus_tag="pd43_p01"
                     /locus_tag="IE00_RS05585"
                     /protein_id="WP_072296105.1"
     gene            complement(1057..1215)
                     /locus_tag="pd43_p02"
     CDS             complement(1057..1215)
                     /note="phage hypothetical protein"
                     /product="phage hypothetical protein"
                     /locus_tag="pd43_p02"
     gene            complement(1215..1673)
                     /locus_tag="pd43_p03"
                     /locus_tag="IE00_RS05590"
     CDS             complement(1215..1673)
                     /note="phage hypothetical protein"
                     /product="phage hypothetical protein"
                     /locus_tag="pd43_p03"
                     /locus_tag="IE00_RS05590"
                     /protein_id="WP_072296106.1"
     gene            complement(1666..1992)
                     /locus_tag="pd43_p04"
                     /locus_tag="IE00_RS05595"
     CDS             complement(1666..1992)
                     /note="phage hypothetical protein"
                     /product="phage hypothetical protein"
                     /locus_tag="pd43_p04"
                     /locus_tag="IE00_RS05595"
                     /protein_id="WP_072296107.1"
     gene            complement(1989..3059)
                     /locus_tag="pd43_p05"
                     /locus_tag="IE00_RS05600"
     CDS             complement(1989..3059)
                     /note="C-terminal catalytic domain of Lambda integrase, a
                     tyrosine-based site-specific recombinase - cd00800,
                     pfam00589"
                     /product="phage tyrosine integrase"
                     /locus_tag="pd43_p05"
                     /locus_tag="IE00_RS05600"
                     /protein_id="WP_072296108.1"
     gene            complement(3056..3250)
                     /locus_tag="pd43_p06"
                     /locus_tag="IE00_RS05605"
     CDS             complement(3056..3250)
                     /note="phage hypothetical protein"
                     /product="phage hypothetical protein"
                     /locus_tag="pd43_p06"
                     /locus_tag="IE00_RS05605"
                     /protein_id="WP_072296109.1"
     gene            complement(3250..4332)
                     /locus_tag="pd43_p07"
                     /locus_tag="IE00_RS05610"
     CDS             complement(3250..4332)
                     /note="Cytosine-C5 specific DNA methylases - cd00315,
                     COG0270, pfam00145"
                     /COG="COG0270"
                     /product="DNA (cytosine-5-)-methyltransferase"
                     /locus_tag="pd43_p07"
                     /locus_tag="IE00_RS05610"
                     /protein_id="WP_072296110.1"
     gene            complement(4334..4585)
                     /locus_tag="pd43_p08"
                     /locus_tag="IE00_RS05615"
     CDS             complement(4334..4585)
                     /note="DIF2312 - pfam10073, COG3750"
                     /product="phage hypothetical protein"
                     /locus_tag="pd43_p08"
                     /locus_tag="IE00_RS05615"
                     /protein_id="WP_072296111.1"
     gene            complement(4597..4791)
                     /locus_tag="pd43_p09"
     CDS             complement(4597..4791)
                     /note="phage hypothetical protein"
                     /product="phage hypothetical protein"
                     /locus_tag="pd43_p09"
     gene            complement(4788..4970)
                     /locus_tag="pd43_p10"
     CDS             complement(4788..4970)
                     /note="phage hypothetical protein"
                     /product="phage hypothetical protein"
                     /locus_tag="pd43_p10"
     gene            complement(5023..6123)
                     /locus_tag="pd43_p11"
                     /locus_tag="IE00_RS05625"
     CDS             complement(5023..6123)
                     /note="Recombinational DNA repair protein RecT - COG3723,
                     PRK09846, TIGR00616, pfam03837"
                     /COG="COG3723"
                     /product="phage recombination protein RecT"
                     /locus_tag="pd43_p11"
                     /locus_tag="IE00_RS05625"
                     /protein_id="WP_072296112.1"
     gene            complement(6126..6887)
                     /locus_tag="pd43_p12"
                     /locus_tag="IE00_RS05630"
     CDS             complement(6126..6887)
                     /note="phage hypothetical protein"
                     /product="phage hypothetical protein"
                     /locus_tag="pd43_p12"
                     /locus_tag="IE00_RS05630"
                     /protein_id="WP_072296113.1"
     gene            complement(6899..7279)
                     /locus_tag="pd43_p13"
                     /locus_tag="IE00_RS05635"
     CDS             complement(6899..7279)
                     /note="phage hypothetical protein"
                     /product="phage hypothetical protein"
                     /locus_tag="pd43_p13"
                     /locus_tag="IE00_RS05635"
                     /protein_id="WP_072296114.1"
     gene            complement(7289..7594)
                     /locus_tag="pd43_p14"
                     /locus_tag="IE00_RS05640"
     CDS             complement(7289..7594)
                     /note="phage hypothetical protein"
                     /product="phage hypothetical protein"
                     /locus_tag="pd43_p14"
                     /locus_tag="IE00_RS05640"
                     /protein_id="WP_072296115.1"
     gene            complement(7594..8076)
                     /locus_tag="pd43_p15"
                     /locus_tag="IE00_RS05645"
     CDS             complement(7594..8076)
                     /note="phage hypothetical protein"
                     /product="phage hypothetical protein"
                     /locus_tag="pd43_p15"
                     /locus_tag="IE00_RS05645"
                     /protein_id="WP_072296116.1"
     gene            complement(8073..8288)
                     /locus_tag="pd43_p16"
                     /locus_tag="IE00_RS05650"
     CDS             complement(8073..8288)
                     /note="phage hypothetical protein"
                     /product="phage hypothetical protein"
                     /locus_tag="pd43_p16"
                     /locus_tag="IE00_RS05650"
                     /protein_id="WP_072296117.1"
     gene            complement(8285..8482)
                     /locus_tag="pd43_p17"
                     /locus_tag="IE00_RS05655"
     CDS             complement(8285..8482)
                     /note="phage hypothetical protein"
                     /product="phage hypothetical protein"
                     /locus_tag="pd43_p17"
                     /locus_tag="IE00_RS05655"
                     /protein_id="WP_072296118.1"
     gene            complement(8482..8778)
                     /locus_tag="pd43_p18"
                     /locus_tag="IE00_RS05660"
     CDS             complement(8482..8778)
                     /note="phage hypothetical protein"
                     /product="phage hypothetical protein"
                     /locus_tag="pd43_p18"
                     /locus_tag="IE00_RS05660"
                     /protein_id="WP_072296119.1"
     gene            complement(8952..9317)
                     /locus_tag="pd43_p19"
                     /locus_tag="IE00_RS05665"
     CDS             complement(8952..9317)
                     /note="phage hypothetical protein"
                     /product="phage hypothetical protein"
                     /locus_tag="pd43_p19"
                     /locus_tag="IE00_RS05665"
                     /protein_id="WP_072296120.1"
     gene            complement(9450..9764)
                     /locus_tag="pd43_p20"
                     /locus_tag="IE00_RS05670"
     CDS             complement(9450..9764)
                     /note="weak similarities to HTH domains COG1396, cd00093,
                     smart 00530, pfam01381"
                     /product="putative phage repressor"
                     /locus_tag="pd43_p20"
                     /locus_tag="IE00_RS05670"
                     /protein_id="WP_072296121.1"
     gene            9851..10056
                     /locus_tag="pd43_p21"
     CDS             9851..10057
                     /note="putative phage lysis-lysogeny control protein"
                     /product="phage hypothetical protein"
                     /locus_tag="pd43_p21"
     gene            10057..10374
                     /locus_tag="pd43_p22"
                     /locus_tag="IE00_RS05680"
     CDS             10057..10374
                     /note="phage hypothetical protein"
                     /product="phage hypothetical protein"
                     /locus_tag="pd43_p22"
                     /locus_tag="IE00_RS05680"
                     /protein_id="WP_072296122.1"
     gene            10374..10523
                     /locus_tag="pd43_p23"
     CDS             10374..10523
                     /note="phage hypothetical protein"
                     /product="phage hypothetical protein"
                     /locus_tag="pd43_p23"
     gene            10507..10740
                     /locus_tag="pd43_p24"
                     /locus_tag="IE00_RS05685"
     CDS             10507..10740
                     /note="phage hypothetical protein"
                     /product="phage hypothetical protein"
                     /locus_tag="pd43_p24"
                     /locus_tag="IE00_RS05685"
                     /protein_id="WP_072296123.1"
     gene            10737..10994
                     /locus_tag="pd43_p25"
     CDS             10737..10994
                     /note="phage hypothetical protein"
                     /product="phage hypothetical protein"
                     /locus_tag="pd43_p25"
     gene            10998..11384
                     /locus_tag="pd43_p26"
                     /locus_tag="IE00_RS05690"
     CDS             10998..11384
                     /note="endodeoxyribonuclease RUS - PRK09786, Tex-like
                     protein N-terminal domain - pfam09371, both e-3"
                     /product="phage hypothetical protein"
                     /locus_tag="pd43_p26"
                     /locus_tag="IE00_RS05690"
                     /protein_id="WP_072296124.1"
     gene            11381..12226
                     /locus_tag="pd43_p27"
                     /locus_tag="IE00_RS05695"
     CDS             11381..12226
                     /note="HTH domain - pfam13730"
                     /product="putative phage replication protein"
                     /locus_tag="pd43_p27"
                     /locus_tag="IE00_RS05695"
                     /protein_id="WP_072296125.1"
     gene            12216..12737
                     /locus_tag="pd43_p28"
                     /locus_tag="IE00_RS05700"
     CDS             12216..12737
                     /note="phage hypothetical protein"
                     /product="phage hypothetical protein"
                     /locus_tag="pd43_p28"
                     /locus_tag="IE00_RS05700"
                     /protein_id="WP_072296126.1"
     gene            12741..13229
                     /locus_tag="pd43_p29"
                     /locus_tag="IE00_RS05705"
     CDS             12741..13229
                     /note="phage hypothetical protein"
                     /product="phage hypothetical protein"
                     /locus_tag="pd43_p29"
                     /locus_tag="IE00_RS05705"
                     /protein_id="WP_072296127.1"
     gene            13226..13645
                     /locus_tag="pd43_p30"
                     /locus_tag="IE00_RS05710"
     CDS             13226..13645
                     /note="phage hypothetical protein"
                     /product="phage hypothetical protein"
                     /locus_tag="pd43_p30"
                     /locus_tag="IE00_RS05710"
                     /protein_id="WP_072296128.1"
     gene            13632..14189
                     /locus_tag="pd43_p31"
                     /locus_tag="IE00_RS05715"
     CDS             13632..14189
                     /note="DNA-packaging protein gp3 - pfam16677"
                     /product="phage terminase small subunit"
                     /locus_tag="pd43_p31"
                     /locus_tag="IE00_RS05715"
                     /protein_id="WP_072296338.1"
     gene            14186..14548
                     /locus_tag="pd43_p32"
                     /locus_tag="IE00_RS05720"
     CDS             14186..14548
                     /note="phage hypothetical protein"
                     /product="phage hypothetical protein"
                     /locus_tag="pd43_p32"
                     /locus_tag="IE00_RS05720"
                     /protein_id="WP_072296129.1"
     gene            14545..14862
                     /locus_tag="pd43_p33"
                     /locus_tag="IE00_RS05725"
     CDS             14545..14862
                     /note="phage hypothetical protein"
                     /product="phage hypothetical protein"
                     /locus_tag="pd43_p33"
                     /locus_tag="IE00_RS05725"
                     /protein_id="WP_072296130.1"
     gene            14859..16184
                     /locus_tag="pd43_p34"
                     /locus_tag="IE00_RS05730"
     CDS             14859..16184
                     /note="Phage terminase large subunit - pfam04466,
                     TIGR01547, COG1783"
                     /COG="COG1783"
                     /product="phage terminase large subunit"
                     /locus_tag="pd43_p34"
                     /locus_tag="IE00_RS05730"
                     /protein_id="WP_072296131.1"
     gene            16253..16495
                     /locus_tag="pd43_p35"
                     /locus_tag="IE00_RS05735"
     CDS             16253..16495
                     /note="phage hypothetical protein"
                     /product="phage hypothetical protein"
                     /locus_tag="pd43_p35"
                     /locus_tag="IE00_RS05735"
                     /protein_id="WP_072296132.1"
     gene            16495..18213
                     /locus_tag="pd43_p36"
                     /locus_tag="IE00_RS05740"
     CDS             16495..18213
                     /note="phage hypothetical protein"
                     /product="phage hypothetical protein"
                     /locus_tag="pd43_p36"
                     /locus_tag="IE00_RS05740"
                     /protein_id="WP_072296133.1"
     gene            18217..19722
                     /locus_tag="pd43_p37"
                     /locus_tag="IE00_RS05745"
     CDS             18217..19722
                     /note="Laminarinase, member if the glycosyl hydrolase
                     family 16 - cd08023, COG2273, pfam00722"
                     /COG="COG2273"
                     /product="phage glycosyl hydrolase"
                     /locus_tag="pd43_p37"
                     /locus_tag="IE00_RS05745"
                     /protein_id="WP_072296134.1"
     gene            19722..19982
                     /locus_tag="pd43_p38"
                     /locus_tag="IE00_RS05750"
     CDS             19722..19982
                     /note="phage hypothetical protein"
                     /product="phage hypothetical protein"
                     /locus_tag="pd43_p38"
                     /locus_tag="IE00_RS05750"
                     /protein_id="WP_072296135.1"
     gene            19982..22243
                     /locus_tag="pd43_p39"
                     /locus_tag="IE00_RS05755"
     CDS             19982..22243
                     /note="phage hypothetical protein"
                     /product="phage hypothetical protein"
                     /locus_tag="pd43_p39"
                     /locus_tag="IE00_RS05755"
                     /protein_id="WP_072296136.1"
     gene            22340..22528
                     /locus_tag="pd43_p40"
                     /locus_tag="IE00_RS05760"
     CDS             22340..22528
                     /note="phage hypothetical protein"
                     /product="phage hypothetical protein"
                     /locus_tag="pd43_p40"
                     /locus_tag="IE00_RS05760"
                     /protein_id="WP_072296137.1"
     gene            22528..24204
                     /locus_tag="pd43_p41"
                     /locus_tag="IE00_RS05765"
     CDS             22528..24204
                     /note="Bacteriophage head to tail connecting protein based
                     on pfam12236 and hypothetical protein based on PHA00670"
                     /product="phage head-tail connector protein"
                     /locus_tag="pd43_p41"
                     /locus_tag="IE00_RS05765"
                     /protein_id="WP_072296138.1"
     gene            24201..24515
                     /locus_tag="pd43_p42"
                     /locus_tag="IE00_RS05770"
     CDS             24201..24515
                     /note="phage hypothetical protein"
                     /product="phage hypothetical protein"
                     /locus_tag="pd43_p42"
                     /locus_tag="IE00_RS05770"
                     /protein_id="WP_072296139.1"
     gene            24508..25155
                     /locus_tag="pd43_p43"
                     /locus_tag="IE00_RS05775"
     CDS             24508..25155
                     /note="putative protease based on PHA00666"
                     /product="putative phage protease"
                     /locus_tag="pd43_p43"
                     /locus_tag="IE00_RS05775"
                     /protein_id="WP_072296140.1"
     gene            25168..26199
                     /locus_tag="pd43_p44"
                     /locus_tag="IE00_RS05780"
     CDS             25168..26199
                     /note="major capsid protein based on PHA00665"
                     /product="phage major capsid protien"
                     /locus_tag="pd43_p44"
                     /locus_tag="IE00_RS05780"
                     /protein_id="WP_072296141.1"
     gene            26264..26692
                     /locus_tag="pd43_p45"
                     /locus_tag="IE00_RS05785"
     CDS             26264..26692
                     /note="phage hypothetical protein - PHA00664"
                     /product="phage hypothetical protein"
                     /locus_tag="pd43_p45"
                     /locus_tag="IE00_RS05785"
                     /protein_id="WP_072296142.1"
     gene            26694..27020
                     /locus_tag="pd43_p46"
                     /locus_tag="IE00_RS05790"
     CDS             26694..27020
                     /note="phage hypothetical protein - PHA00662"
                     /product="phage hypothetical protein"
                     /locus_tag="pd43_p46"
                     /locus_tag="IE00_RS05790"
                     /protein_id="WP_072296143.1"
     gene            27086..27697
                     /locus_tag="pd43_p47"
                     /locus_tag="IE00_RS05795"
     CDS             27086..27697
                     /note="phage hypothetical protein"
                     /product="phage hypothetical protein"
                     /locus_tag="pd43_p47"
                     /locus_tag="IE00_RS05795"
                     /protein_id="WP_072296144.1"
     gene            complement(27700..28239)
                     /locus_tag="pd43_p48"
                     /locus_tag="IE00_RS05800"
     CDS             complement(27700..28239)
                     /note="HNH endonuclease - pfam13392"
                     /product="phage HNH endonuclease"
                     /locus_tag="pd43_p48"
                     /locus_tag="IE00_RS05800"
                     /protein_id="WP_072296145.1"
     gene            28350..30389
                     /locus_tag="pd43_p49"
                     /locus_tag="IE00_RS05805"
     CDS             28350..30389
                     /note="phage hypothetical protein - PHA00661"
                     /product="phage hypothetical protein"
                     /locus_tag="pd43_p49"
                     /locus_tag="IE00_RS05805"
                     /protein_id="WP_072296146.1"
     gene            30391..30861
                     /locus_tag="pd43_p50"
                     /locus_tag="IE00_RS05810"
     CDS             30391..30861
                     /note="phage hypothetical protein - PHA01733"
                     /product="phage hypothetical protein"
                     /locus_tag="pd43_p50"
                     /locus_tag="IE00_RS05810"
                     /protein_id="WP_072296147.1"
     gene            30861..31427
                     /locus_tag="pd43_p51"
                     /locus_tag="IE00_RS05815"
     CDS             30861..31427
                     /note="phage hypothetical protein"
                     /product="phage hypothetical protein"
                     /locus_tag="pd43_p51"
                     /locus_tag="IE00_RS05815"
                     /protein_id="WP_072296148.1"
     gene            31427..34003
                     /locus_tag="pd43_p52"
                     /locus_tag="IE00_RS05820"
     CDS             31427..34003
                     /note="Muramidase (phage lambda lysozyme) - COG4678,
                     cd00736, pfam00959"
                     /COG="COG4678"
                     /product="putative phage tail spike protein"
                     /locus_tag="pd43_p52"
                     /locus_tag="IE00_RS05820"
                     /protein_id="WP_072296149.1"
     gene            33990..37316
                     /locus_tag="pd43_p53"
                     /locus_tag="IE00_RS05825"
     CDS             33990..37316
                     /note="structural protein - PHA01972"
                     /product="phage tail protein"
                     /locus_tag="pd43_p53"
                     /locus_tag="IE00_RS05825"
                     /protein_id="WP_072296150.1"
     gene            complement(37321..37605)
                     /locus_tag="pd43_p54"
                     /locus_tag="IE00_RS05830"
     CDS             complement(37321..37605)
                     /note="phage hypothetical protein"
                     /product="phage hypothetical protein"
                     /locus_tag="pd43_p54"
                     /locus_tag="IE00_RS05830"
                     /protein_id="WP_072296151.1"
     gene            complement(37644..37928)
                     /locus_tag="pd43_p55"
                     /locus_tag="IE00_RS05835"
     CDS             complement(37644..37928)
                     /note="Arc-like DNA binding domain - pfam03869, PHA01513"
                     /product="phage Arc-like DNA binding protein"
                     /locus_tag="pd43_p55"
                     /locus_tag="IE00_RS05835"
                     /protein_id="WP_072296152.1"
     gene            37930..38148
                     /locus_tag="pd43_p56"
     CDS             37930..38148
                     /note="Arc-like DNA binding domain - pfam03869"
                     /product="phage Arc-like DNA binding protein"
                     /locus_tag="pd43_p56"
     gene            38254..39000
                     /locus_tag="pd43_p57"
                     /locus_tag="IE00_RS05845"
     CDS             38254..39000
                     /note="phage antirepressor/regulatory protein - pfam03374,
                     COG3645, COG3646, pfam09669"
                     /COG="COG3645"
                     /product="phage regulatory protein"
                     /locus_tag="pd43_p57"
                     /locus_tag="IE00_RS05845"
                     /protein_id="WP_072296339.1"
     gene            38997..39281
                     /locus_tag="pd43_p58"
                     /locus_tag="IE00_RS05850"
     CDS             38997..39281
                     /note="phage hypothetical protein"
                     /product="phage hypothetical protein"
                     /locus_tag="pd43_p58"
                     /locus_tag="IE00_RS05850"
                     /protein_id="WP_072296153.1"
     gene            39278..39625
                     /locus_tag="pd43_p59"
                     /locus_tag="IE00_RS05855"
     CDS             39278..39625
                     /note="phage hypothetical protein"
                     /product="phage hypothetical protein"
                     /locus_tag="pd43_p59"
                     /locus_tag="IE00_RS05855"
                     /protein_id="WP_072296154.1"
     gene            39760..42060
                     /locus_tag="pd43_p60"
                     /locus_tag="IE00_RS05860"
     CDS             39760..42060
                     /note="phage hypothetical protein - PHA02515"
                     /product="phage hypothetical protein"
                     /locus_tag="pd43_p60"
                     /locus_tag="IE00_RS05860"
                     /protein_id="WP_072296155.1"
     gene            42060..42449
                     /locus_tag="pd43_p61"
                     /locus_tag="IE00_RS05865"
     CDS             42060..42449
                     /note="phage hypothetical protein"
                     /product="phage hypothetical protein"
                     /locus_tag="pd43_p61"
                     /locus_tag="IE00_RS05865"
                     /protein_id="WP_072296156.1"
     gene            42449..42892
                     /locus_tag="pd43_p62"
                     /locus_tag="IE00_RS05870"
     CDS             42449..42892
                     /note="phage hypothetical protein"
                     /product="phage hypothetical protein"
                     /locus_tag="pd43_p62"
                     /locus_tag="IE00_RS05870"
                     /protein_id="WP_072296157.1"
     gene            42885..43292
                     /locus_tag="pd43_p63"
                     /locus_tag="IE00_RS05875"
     CDS             42885..43292
                     /note="putative phage holin based on TMHMM transmembrane
                     helix"
                     /product="putative phage holin"
                     /locus_tag="pd43_p63"
                     /locus_tag="IE00_RS05875"
                     /protein_id="WP_072296158.1"
     gene            43308..43565
                     /locus_tag="pd43_p64"
                     /locus_tag="IE00_RS05880"
     CDS             43308..43565
                     /note="phage hypothetical protein"
                     /product="phage hypothetical protein"
                     /locus_tag="pd43_p64"
                     /locus_tag="IE00_RS05880"
                     /protein_id="WP_072296159.1"
     gene            43568..44059
                     /locus_tag="pd43_p65"
                     /locus_tag="IE00_RS05885"
     CDS             43568..44059
                     /note="Phage-related lysozyme (muramidase), GH24 family
                     based on COG3772, pfam00959 and cd00737"
                     /COG="COG3772"
                     /product="phage lysozyme"
                     /locus_tag="pd43_p65"
                     /locus_tag="IE00_RS05885"
                     /protein_id="WP_072296160.1"
     gene            44056..44337
                     /locus_tag="pd43_p66"
                     /locus_tag="IE00_RS05890"
     CDS             44056..44337
                     /note="phage hypothetical protein"
                     /product="phage hypothetical protein"
                     /locus_tag="pd43_p66"
                     /locus_tag="IE00_RS05890"
                     /protein_id="WP_072296161.1"
     gene            44342..44515
                     /locus_tag="pd43_p67"
     CDS             44342..44515
                     /note="phage hypothetical protein"
                     /product="phage hypothetical protein"
                     /locus_tag="pd43_p67"
BASE COUNT     8196 a  13727 c  14561 g   8115 t
ORIGIN
        1 cggattcaaa atccgtttca gcgatgagtg ccggttcgag tccggccgcc cctaccacgc
       61 tctttcgccc agcaattgct gggctttagc gcgcgtcaag ccattggcct aagtcatgcg
      121 tcggggcggc tgatttgtgt ttcccagtgt gtttcccagt ttccctaagc gttctcggat
      181 gttccgcagg gtccggggcc gccaatgacg acaggttttc agcatgtgga caaggcgacc
      241 gaccgtcatc aacggcaaaa ctgaacctga tgattggatg atctatcgcg ccggtgtgcc
      301 tgtgggtcgg gtctatgacg tgcgtatcag caccggcggc gggcgatggg tttggtcggt
      361 cctggttggc gagacgggca tgggccacgc cgagactttc gaggcggcct tggaggcggt
      421 cagggagagg gcggggtagc gtcccggcgc agggatcgga ttgcctgacg aacatctccg
      481 acagccgcac agccgccttg ccggaaccct gtgatccaat cgtcgccatc caccggggct
      541 tttggcatgg ccgtcagcat atcagtggtt tttgccacca tcgcctcaat cgccgcgttc
      601 cattccgcgt cacggacagc ttgcaagtcg gcgggtgggg tgagggcgcg gaggtgctga
      661 attgcgtctc cgtgcgaaat cgcctcggcc agcgcctcac atgctgcgtc atcgtcgcgg
      721 ccacggtgga tgtcagcctc ggccttcaat gcgtcgcgct tgctctcatg gtacaaagtc
      781 atcttggcga ttgccgcttc ccatgccgca gccgcttggg cgcgggcttc aaggcgctgc
      841 tgatccatgc gacacatcag gtcagcagca tcatctgcaa tccttcggta tgtgctctcg
      901 gcttcttccg ccgcctctgc ccgctggcgc agggcttcga tggtgtcggc cgcagcgaaa
      961 acgtcttcat gctcatccca atcaggcgca gcgtgtcggt ccatatcgcg gcccagcttt
     1021 ttcaaccgct cgaccagccg ctccacttca tcccggtcag tcatggctgg caactccatc
     1081 tgcatccaat gcgtcaataa gttgatcaat gtggtcgcgg atgcactcta gtgcgtactt
     1141 ggtggtggat gcgggttgac tggtatcgcc aaataggcgg tcgatctgtc tgatgatttg
     1201 gtcacgcact tccatcacgc atcccccttc tgtgcgaggg cggcttctgc tgcctctttg
     1261 ctgtcgtgct cggtgacgat caggtccgtg tcgcagtcgc agtcatcttc atcggtgcat
     1321 ttgcaatcga cccgaaccgc agcccagatg tcgggcaggc tagtggcgca actaatctgc
     1381 acgacatgat tcccctttct tgggcgatca tagaaatagt gttcttccaa tacctcagtg
     1441 aggtcaaagc agcacttttc gctatcgtgg cagtcggctt cgtagaacca ctcggggcgc
     1501 agcatcttcc gcagtttcga cagttccgcc tcaacggcct ccgcgcgtcg cgccagcgcg
     1561 tcgtctgccc ggcggcgttc cagcaattct aaagccatct tttccgtccg cgaaccggtg
     1621 acagaataca tcaccatctg gtccagttct tcgtcggtca aaaagtcagt catggatggc
     1681 gtccttctgt gcgagggcgg cgatcagagc atgatcggct ttcgagattg caatcccgag
     1741 gtgaagccag tgcggccctg tctgcgcccc gatgcgatgg gtcttcctcg cctgctttat
     1801 aagctcatcc atggtggcaa gaagatcgtc ggcaggggtg gcgcggcggg atagcagcct
     1861 ttcgatcagt tgtgcggcgt ccgcgccgat gccgcaggtg cagcgtgcct cgccgttctc
     1921 atggcatccg atcatcatca gctctgggat gatttgacga gccagcgcct cgtcggtcag
     1981 tttctcggtc attcgtccgt tcccttctcg ctctcgtttc gcttgctctg ccctgccttg
     2041 gcgtgggcct tctgccttgc cgcgcccgcg tatttccgca gcatggcgag ggtcttgtgg
     2101 ccggtgacgg cgctgatttc gttgtcggga atgcctgcct cggccatctg gtgcgccacg
     2161 gtgtagcgca ggccgtgctg ggtgctggcc ttgatgcggg ccgccagcct ctcgtcgcct
     2221 gcatcgagcg cggcctggac cgcagcggcg cgggcgatga cgaaccggct acagaccccg
     2281 gaataggtca tggcgccgac ccgcgcgccg gtcacgatgg tggcggtgcc gcgctcgatc
     2341 tggttcaggt atgccgccag cgtgtcggtc ggcgggatgg tcagagcggt gccggtcttg
     2401 ctctgctgga tctcgaagcc gtccgggccc cattgatccc aacgcagctt gatcgtgtca
     2461 ccgatgcgct gcgacaggcc gagggacagc tcgaacgctg tccgctctga gctgccgatc
     2521 ggtgcggcgg cgcgatacgc ggcgatgaca tcggccgccc agggtccatg cacctcggcc
     2581 tcgccccgtg gcttgcgcaa cagcttcacg cccttggccg ggttgtgggt catccaaccc
     2641 ttttcgatgg catgggcaaa gagaatgccc agcacctgga cgatgtaatt ggcaaaccgc
     2701 cggcggtgct gattggcgtc acgggccatc acgatatgcg gctgcatcat ccgcgacggg
     2761 tccttgccgg gcatggtcgc gatggcccat tccagcacct tctcgtagtc gcgcttggtc
     2821 cgcggggcga gatccttcca cgccgggctt tgccgatagc tggcgatcag cgtctgccac
     2881 gtccgggcgg tggtcgggac cagcgagacg ccgcgcttgg ctgcgtcata cttggcgagg
     2941 aagtccggcg cgtccgggtc cggcaggcgg atatatccct ccgcccgccg gaagtaccag
     3001 tatgtccgcc cccggctttt cttcttcgtc aggtagggca ggccttgcgt cgtcttcatt
     3061 tggacccgcc gaagtcgatg gcgtcatagt tcgccgcgtc tggtgcgggc tcgatgtcgg
     3121 cccgctccgc gatcaggtcg ccgtcgcggg tcatgcggaa ccgcgtgagg ctggggtcgg
     3181 ccttggacat cgcccgcaca aagcgcgcga tccgggcctc ggtcagtggt ggggtgcttg
     3241 gggtcggcat cagatggcct ccttcatggt tgcagcggtg tcgaaggctt ggatgaaccc
     3301 tttcgccgcg tgcggattga ttgcattgcc gtagccccgc aagagcccca cacggccgga
     3361 taccccatca gccagcggga atgttccggg ttcaactggc cgccactttc catcccggca
     3421 gaacagccag tcagcatccg accagaagcc gtgaagcggg ctggtgcggc cagctgcgcg
     3481 gcatcgtcca gattgcgttt gccctgcgca aatcgtttca aggcggtctg aggcgttgct
     3541 gtccttccat tcgggtcgcc gtcccgagct tgaggggtcg gccagcccgc catcaccgcc
     3601 gcgtggttca gagtgatgtt cggcgtcgtg aagccctctc ccggcgatcg aaccgcatcc
     3661 gtcgctgtca ctgtcggcca gcccgccagc cacaccactc ggcccagcag gccgttcagt
     3721 tccacgttca cgttcgggtt cccgccatcc ttccagtccc gcgtcgtcgg cgtcggccag
     3781 gtcgacagcc ccgaagaatg tgcgctgtct gatgtgcggc gcgccgacgc ccgctgacgg
     3841 gaaatcgctc gccccaacgg cgtaacgtgc ggcttccagg cgatctgata gatcgtcgat
     3901 ccaagcccat gcaggcggtc cgccagcgcg ctttccagcg ccgcctgcag cttttccgaa
     3961 gacttccgaa ctggcgacct gttcgccaaa cagcactcgg gggcggcagg accgcaccag
     4021 atcgataaaa tggggggcga ggtggcgggc gtcgtctcgg cccctctgct tacctgccgc
     4081 gctgaacggc tggcagggtg ggcttccagt ccagcacggg cgatcgtctg gccatccggc
     4141 gaggcgcagg gcacaactcc atcctccgat gccggcgaag aaatggcatt gggtgaagcc
     4201 gcgcaggtcc acaggtcgaa cattgagaat tgatcgttca tcgacttctc catcggcgat
     4261 cagcccgtct ttgataagct ggcgcagcca tgccgctgcg ccggggtcga tctcgttgta
     4321 ataggcggcc acgtcacgcc atccccaggg cggtcttgta catttccatg atcgcctcgg
     4381 cttcggcgat gtcgtcgcgg tcgcgcttcc gtaaagcgat gatctgcttc atgatcggca
     4441 cggagtagcc gcgggccttg gcctctgcga aaatatcctt cttgcgctct gcgatgtctt
     4501 tggcttcggc gtcgagctgc tcctgctgct cgatgaactg gcgcagctcg tcggctgcaa
     4561 cgccgtatgc ttgatcgtcg gacatggtgt gttccttcac tgtttggttt cgtcttccgc
     4621 cttgatcggc agcggcgggt tttcattggt ctggaagaag cggcaggcgg gcgcatggcc
     4681 ggggaaccgc ctcgtggcct ttcctctgat ctcgtaattg caccgcgccc gtttcagcac
     4741 gccgggccgc tctttgttgc ttgcggcgta atggccgggg ctctcgatca cgctgccgcc
     4801 atccttcttg aaccgcttga cgccccacag cgtgcattcc cggcaggtcc ggttccggcg
     4861 atgtgcgcct gtcccaagaa ggtggcgcag agatgcgcgt gttcgggcag aggcttgagg
     4921 aagcggttga cttcgatgtg gtcgttcgga gtgctgtgca tcgggatcat gtcttgctcc
     4981 tgttcggtgg gtgcggggcg gcccggcgcc gcccttggcg ggtcagtcgg cggggcgcag
     5041 ggcctcgatc agcgcatcgg cttcatcggc atcttcggcg cggatgttct cgatctgcgc
     5101 ctcgaacatt tcgaggactt catcgaaggg cgctccctcg gccagcatgt ctttcatgct
     5161 gccctcgacc atcttgatcc gctccgacag gctggggctg aacatgctgc cctgctcgcc
     5221 ttcctcggcc ttgggcttgc cggtcgtggt cttcttggcc ggttccttct tcggctcctc
     5281 tctggccggg gcctcgtcct tctcctcgac ctcgccggtt tccacgtcat aggcctcgcc
     5341 ctcgatgtgg ccagcggtgg ggtctttggc gaaggcggtg taatcgatcc ggttttcatc
     5401 gaccgacagg gcatcgctca gcttgccgcc gtccatttcg atgctgatgg gcagatactt
     5461 gaacagggcg cgcacggcgg tcttggccgc catctcgtgc tggtgcgcga tccatgggct
     5521 gtctttcttg ttgtactgca cggccatcct gtagccctgc gatgcgtccc ggatggccat
     5581 gacttcatcc cacggcagga ccacgaaagc ctcgccatcg gtcagggtcg cgtggcaata
     5641 ggcgtagagc gggttttcgc gcttgccgcg ggggcggtgc gtcaagtgct ggttgctgcc
     5701 atactcgaag ctgaaatcat cgctctcata gacaacatcg ccgtggatgt tcttgacgtg
     5761 gcccgagcgc cgcgccaggt cgatcatccc cttgtagcca aggatcagct ggacttcggt
     5821 gatacccttg cgcttgttct tgaagggcaa gaggtaggcg tgccccaagg gggtatttgg
     5881 ttcgacgccg aggctggcgc aggtcatcat cgaacccagc aaggacagcg ggtcgcaatc
     5941 gcccagctgg ggcgtggtgc ggatggcgtt ggccatcagg cgcatcatgc gatcgggctt
     6001 catgtggctg gcggcgacgg tggccagctg ctgcttggcc atgtcgttca tcagaagttc
     6061 tttgacgttc gtcacctggc gcaagggccg ggtcgccacg ctggtcgatt gttgctgggt
     6121 catgttcaag ctaccgtctg agtttcgttg aaggtgatgc cggggatgac ggtcgggccg
     6181 tccttgcggc ggcgcgcggc ggtggccagg cgttccattt ccttgaccag cgcttcgcgg
     6241 ctgtcgggat cggccagcag gaagccgaag gcgcggcgcg catcgccatc gctctggatc
     6301 tcggccgtgt agactgtccg ggtggacatg gtgcggccac cgccggtcgc gctggcgatg
     6361 ttggcctttg cggggcgttc cgctgccttg gtcgccctgg cggcttcctt tgcggccttc
     6421 tcggcctcgg cctgcgcgag cacgtcattg cgggcctctg cggcgcggcg ggcttcctcg
     6481 gcctcggctg cggccttggc tgcggcctcg cggtccttgc gcttctgctc gtcaataatt
     6541 cgctgctgtt ccgcagcgaa atcagcgagg ggctttttca gcttcttcac caggttctcg
     6601 atcgggtcgg ccagtgcctt gaatgccgtg tcgacctcgc ggccggcgtc gaggtggggc
     6661 tgcttggccg ccttgcgggc ctcgtccacg tctttccagg tcttgcggct ctggccgatg
     6721 aaatcgttca gcttgctggc cttctcctcc gtctcgatct tgccgaggtc cagccagtcg
     6781 ccgccggcgt cggcgatctc ctgaacgcgg gctttcaggg cctcgaaggc gtcgaggtcg
     6841 tagagcggcg ggtgattgtg gccgatgggc gcggtctgga tgttcatgag gtttcctttc
     6901 agggtctgat tgcggccatg cggccaaggt cgagggcgac gtgtgtggcc gccatgtcgg
     6961 ggatcgtttc tcgggtgccg gtgagggcgt cgtaatccgc ggcgctgatc gcgcggcagt
     7021 agggccagac ggtgaccggg ttgcagggct gggcgttgca gatcgcccgc aattcctcgg
     7081 gggccgtcag ttcgcccgtc tcggggtcga tgtcctgctc gatccagatc tcgaccggaa
     7141 cgaacggacc gccgcgaacc atccggcgct tgtagaagcc gggttgcggc tcgtcctcga
     7201 agcgggcgac acgctccccg gcgacggtgc ggcgccagaa gtccagcgca acggcctcgg
     7261 gtgtgggctg gcggatcatc ttcgcctcct actcagcggc tagtttcatt gcggggttgt
     7321 cttccaggcg gatcacggtc ggccagtcca gcccccgggc gatgcagact tcctgcagct
     7381 cgcgctcgaa gctgtcggta tcgtccacgg tgctgacggg caggccgcct gcgatggtga
     7441 tcttccagac accaacggga tcgccggcgt cggtggcaaa ggtgaattcg tcatatgccg
     7501 cgtcacggtc agcggtcggg tcggacgagc cgaggccaag ggtgccgaag tcgcggatga
     7561 cgatgtagag aacggcggga agggggttgc gcatcattcg ccctccggga tgctgtcgcg
     7621 tgcggacagg acggcggcgg tcgcggcgtg ggtgtcgcgg atggttgccc ggatgcgcgg
     7681 caatgcctta gcggcgcggc gttcgcacca aggcagatcg tctccatctt cgcgttcgac
     7741 atccccgatg tctgccagcg ccgcctctgc aaaccgcaga tccgccttca gccgttccac
     7801 ctcgagcgcc aagtcgtgcg cgcgggcggc gtcctctgcc agtgcggtgt tgacggggaa
     7861 agcctcacgg tatgcctggg cgtcccatcc cttcccgccg caatattcac atgcccaagt
     7921 cgaatatgaa atgtcgccac aatctgcgtc attgcgttca cctgttcccc cacaggcttt
     7981 gcaggcgcat ttcgccatca cgcgcatagc ttccttgtgg tcgtaattca ctgggctacc
     8041 aagtgcctcc aggcctgtga tctgttccgg cgtcatcgtg cggcctccag ctcggccagc
     8101 gtcaccgcgt gcagggcttc gacctctgcc acgcaggcgc tgacaaggcg aaggtatgct
     8161 tcgagggtct gctgaaaatc accgccatct ctggcaagtt cgaactggga cttgatgttc
     8221 tgctcccgcc gcttgagttc acggatcagg ctgtcggcgt tcggctcgta caggtctttg
     8281 atgatcatcg tgcggcctcc ttcatgcggg cgggggcgtc atggctgaca acgaagcgcg
     8341 gaaatctcag ctcggcgcgg ccttccagtt catcgatggt gtttgcgacc aggttgggca
     8401 catccgacgc gtgcaagccg ttcgcgatcg cgtcctcgat gacctcgcac atggcggtca
     8461 gggtggcgtt gtagcggtcc atcagcgggc ctccgcagct gcgacacatt cgctggtgaa
     8521 gccggcgcaa gctgcggggc gggggctttc catcgcgtcg gccagaagcg gcatcgcgag
     8581 gaacaggccg agcgccaccg cgccgaggat cagcaggccc caggcgaagc tgccaaggat
     8641 cgtgccggtc accatcatcc gcggcccgtt gcgctgctcg tccatcgtgc cgcgctcggc
     8701 ttcgtactgg tcctgccagt caggggcgcc gtggctgcgg tcgccggtcg gttcgtagct
     8761 ggggggattg tgggtcattc catcctccgg tgttcggggt atgggatgac gttacaaggg
     8821 acaaatatcc ccgtcaacaa taaaagggat aaatatcccg aaaaagtctg gaaacggcga
     8881 ttcgggcggg atacgcgcgc atgaaaaaac ccgcctgggg cgggtcaggt cactctaaaa
     8941 ttgtgggact gtcaggctcc ctcgaaccct tgtctgcaga ttgagcatat gcgaatgccg
     9001 agcaatagtc cggcaattcc agacactgcg ccgagctgtc cgcgccatgt catccagcca
     9061 tcatcgctat ggtagccaga tccgccgagc caccagaaga atgcatatcc agccgcgcta
     9121 cctgcaaacc caaaaaagat gagaatggcg ggggcgtttg ccttgtctgt ccatgaaacg
     9181 ccgcgcgcca tgacgccagc cgacatgcag aagccgacat agctgccgcc tttcatgaat
     9241 gctcgggcgg tcaggatcgt gcaaatggcc agtactgcgt gggcgagcgt cacggcggct
     9301 agaatggctg cgtccataaa cttcccctgt caactgtata aaggtcaggt tggaatgcgt
     9361 tctgtgttct tgttacgttc tatttttagc gtgagaggtt gagatgacta ttgcagatct
     9421 acggcgcgaa ctggaagaaa ttgcagctct caaggatggt cccgatcggc gcgaccgcgt
     9481 gctgcgtctc gcaggatctg acgttcttcc tctgatagcg cgttgtaggt ctgaactatc
     9541 tcggctcggt cttcggccag atcatcggcc agaaactcgt tcagggtaag gccgaagaac
     9601 gctgcgaccc gcaaagcatc ctcgacgttg gttgatcctg acttgccctg gcggactttc
     9661 ttgagctgct cgtaggaaac gccagctttg tcggccacct ctttcaagga tgccttgccc
     9721 ggtccggtgc gctcgttgag cgcctctctg aatgttctcg acatgctcac ggcatagccc
     9781 gccgaacttc gtcagcaaag gcgacgatta tcccttgaca tgcaggggat aaatatccct
     9841 ttatggcgct atgagcacga tcaaacttat cagcgaagtc gaggcgcacg caaagaaatg
     9901 cgggctttcc ccggccacga tcatcagccg ggcggtgtcg aacgggcgcc tctatggccg
     9961 attgaagaat ggtcacgggt gccacctcga tacggcagag aagatccggg cctacatggc
    10021 cacgcatccg ccgaagaaaa aagaaggggc ggcctgatgt cagtcgcccc ctcgctcgca
    10081 gtccaatgtt ctcgcttgcc atgcgatcaa catgggacat cagcgatgaa aaatcttgcc
    10141 gaaaacgtga accccggagc tgcgcgccga tggttctcca acctgctttg gcgggccttc
    10201 ccgtcgaact cagaaaacga actcgcgcag cgcgcggcca ccgtcctcga tgtgtcgccg
    10261 cgccaagtca agaattggct ccgcgaagat aacgacgcct cactccgcta cgtcatggcc
    10321 gtgatggccc tggccggcgc cgaggtcatc ttcgccaaga tcgagggacg ctgatgaagg
    10381 tcatcgtttg gtatctgctt gggcggctca acgaggcgcg cgccgtgcgc gccttggccc
    10441 tgcatcaccg cttcacgaaa gaggcggaaa aatttttctc aaggatcagg gaggctcgcc
    10501 atgaacatga agacgaaaag tgaggccgcg cgggacaacc gcgatctggc catcgtgagg
    10561 gcgcgcgcgg aaggcgtggc gtcgggcgat atcgccgagc gcctcgggct gcatgaggcc
    10621 tatgtccgca cgatgtcgaa ccgcatccgg caggccgatc tggacgagag cggcgaggac
    10681 cggaaagcgg tctttgcctg ctactggtcc ggcaagcccg gcgcgcgcca ggcggcgtga
    10741 gacatgcagc gccccgcgcc aacatctgcc gcaagtacat caaagccggg gtccatcgct
    10801 ggtccatgtt cggcgtcaac ggatggtggg tgtgccgcga gcacctcgcc gatgccgaag
    10861 actggcactt cgctcacggc ggcaagggca gacgcatatc ggaaagcaaa gcaggggccg
    10921 gacaggcgga tgcaacaggg gatcgcaaga gccctgaccc atctggcctt gggcctctat
    10981 tcggaaaggg gtgagggatg accacccgca ggaagatcgc gcggctggtg ctgccgtggc
    11041 caaagctctc ggagctgtcc gcgaacagcc gcctgcactg gcgcgcgaag caccgcaaga
    11101 ccaaggcaca gaagaacatg gcggcatggc tggccatcga ggtcgggctg cagcgcgtca
    11161 agatcgagga cgaggcgcag atcttcgtca cctataccgc gtgcccgccg tcgcgcgtca
    11221 gccgcttcga tgacgacaac ctgggcaccg ccttgaaggg cgcgcgggat gccattgccg
    11281 aggtgctggg cgtcgatgac agccggttcc aggtgcagcc gatcgagcgt ggcgagcggt
    11341 ccaaggacgg cggcgtgatc gttgagatcg aggtagcggc atgagcatcg cgcacatgga
    11401 agccgtcttc cagagcgatc tcggcccgac gccgcggctg gtcatgctgg cgctggcgga
    11461 tcacgctgac ggccgcggcc aatgctatcc gtccgtcgaa aggatctgcg cccggaccgg
    11521 attgagcgat cgggcggtgc agaagaacat caaatcgctg atcgatgcgg gctggttgac
    11581 gatccagaaa ggcggcggac ggggcagggc aaatgcctat ctggtcaacg caaaccccga
    11641 acctcgttcg ccttttcagg aaataaaccc cgaaccagaa acaccgtttc tgatgcaaaa
    11701 ccccgaacgt ggttcgctaa accccgaacc tcgttcgcta aaccccgaac caggttcccc
    11761 ccaaccgtca ggaaccacca tagaaccaga ggacggggcg gaggacgcgc gcgaggcatc
    11821 gctgccatct ggcgccagtc tggtctcccg cctgacccac gccctgggct tcgatcatca
    11881 cggcatcgtc ccgaaatatt gggcaacagc cgacgcgccg atgatcgtca gccggtggat
    11941 ctccgatctc ggcctcacgc ccgaggaagt catccacgtc gccaggtcca attcggtggc
    12001 tcatggctcg ccggccaacg gcccgaagac cctcacccga cacatgcagg attttgccgc
    12061 tgccaaggcg gccccgaaac ttacgcccac ggaaggaatg ccccatgcac aacccgcccg
    12121 cttcccgtct ggccgccagc acaccggcac aggtcaacag ctctctggcc tcgctggcgc
    12181 agcaatgcga agtatcgctt cacgtcagca aggacatggc agctgaatac gaccgcaacg
    12241 gcgcattcct gggctacaag ccgacaggca agccgctggc catcgtcaag ggaaaccccg
    12301 acaacatcga gacgctgctg cgccgcctag aaggggcatt cgcaccggcc ggggatgatc
    12361 agatcgacgc atggctcgcc gagctgggtt tcatcgcccc gtcccgcaaa gggtccgacc
    12421 tcgatgcgga cctgcagctc gcggcgtatc gcaggcggtt gcaggactat cccgccgatg
    12481 tcgtccgcga ggcgcttctg gttcgggctt ggcgcttctt ccccagctgg gccgagctca
    12541 aggaagtctg cgacgagctg gtgcagcatc gcgccgccgt ccgtgacgca ctggtggccg
    12601 caaaggatgc gacggcccgg gcgtccaacg cgatcgaaaa gcaaccgcat gagggtatga
    12661 cccgcgacaa gcaccgccgc gttgcgaccg agctgtctgc cctgttcccg caattctttg
    12721 agcgcagaga gggctgaccc atgcctaagc acgtccccgt caccggaccc gatggaacgc
    12781 attacccgac gctcaaggcc gcggccgtcg cgctcggcgt gaacgtctgc acgatccggt
    12841 accacctcgg caaatacggc aacctgaacc tgatcaacac ctggtcggtg ccggtgttct
    12901 accgcggcaa ggcctatgcc agcatcaagg attgcgccga tgcccatggc tttgcccgcc
    12961 atacgctgag ctatcacctg caggcgcatg gcaacctcga caagctcggc gccggcaagg
    13021 ggcacggcaa tccgggcaat gccggcaacc gcaaggccac ccggatcggg cccatgcagt
    13081 tcgatcgccg ccgggatgcc gccgatgcct tgggcgtcaa catcggcacg ctgcgccgct
    13141 ggctggccaa ggacgcaacg ccgcgtcagc gcgccgcctt ggccgaggcc gcgatgatcg
    13201 cgggccacaa gcgcgaggtg cgggcatgat caccgttcga ggcacccgct tccctgacga
    13261 gcaggccgtg gccgatcact tcggcatcca gcgcgaaagc gtgcggacct acatcgcccg
    13321 ccacggccac gccgatggtg tcggcgccaa acagcgctac ccccgcgaaa gcgtcgatgc
    13381 cgcagaggcg tggatcatcg agacggcaga ggccacgttc gccgacgccg ccgcgcggtt
    13441 cgggatcagc gtctacgcca tccggtcccg gatcttccac cactacggca cgctcgccga
    13501 tgcccgccgt ggtggccgcc ggcgcttcct ggtgccggtt cgtcgctgcc tgtgctgcag
    13561 cgagagcttt gccagccggg acgacaagcg gatctgcccg aaatgcacca agcgaaacgc
    13621 gggggttcac gatggcggcg cgtgatggag gaaaaaagga ggttaaggcc gtggtcaaga
    13681 aagcgacgaa aaaacctacc gccaatggtc ggaacgtcaa aggacagttc gcgcccggca
    13741 acgacctatg gacggcccgc agcagcgccg ggcccaagcc caagtttgcg acagccgatg
    13801 atttgtgggc ggcgtgctgc gagtatttct cttggatgtc cgatcgaccg ctgatcgaag
    13861 tgaagccctt cgcatacgag ggcaagatca cgatggccga cttgccgcac atgcgggcca
    13921 tgacgctggc ctcgctctgt gtgtttctcg atgtggacta ttcgacttgg gacgcgtggc
    13981 gcagcagccg ccccgatttg tccgaggtca ttacacgagt ggagcggatc atcttcgcgc
    14041 agaagttcga gggtgctgcc gctggcctgc tgaactcgaa catcatctct cgcgagcttg
    14101 gcctggctga caagaaggac attgccgggg tgctgaccat tgagcgcgtc gatgtcaatt
    14161 tcgtcgggga tgatgggggt gaggcatgac tgttaagcgg atcggaaaac tgcgggtgag
    14221 gacccgcaag agcaagatgg tggcaaaggg aagccacggg cctcttattc gaattggcgg
    14281 actgagcctg ttatccgaaa ccaacagcga taatctttgg aacatcgcaa gctaccacca
    14341 ccccgatagc atcacatggc gctggatcct gtctttcagc aaggggcgca ggtttcgcgg
    14401 cgatgatgga aaatggccaa ggggctggtt cgttgctcgg tattaccgcc ggacccctga
    14461 cgggttcttg tccgaagttt gcgttctttt cggatcgatt agcttcaccc tgcatcggca
    14521 gaaagacatg aagcggggtg aggcatgaca cgcaagggca tcatctcccc cgaggcggcg
    14581 ctggcatgct gcgagggcaa ggcgcggttc cgcaccgaag acgaggccac cagcctgacc
    14641 gggtgccgcc ggtccactgt ggtgagcgcg tatcgctgcc cggtctgcaa tggctggcac
    14701 ctgacagggc cgggacatga gcgcgcggaa cgtcgccggg atgcactgcg catgtcgcgg
    14761 cgcaagctgg cgcaggccga cctgaaactg acccgtgccg cggctgcgat catggaaagc
    14821 ggcggggatt gggaagacct gcggacctgg gggcgcgggt gatcctgaac gtccaaccgc
    14881 ccaaggtctt cgcgccgctc tggaagtcga aggcgcgcta tctcggggca catggcggcc
    14941 gcggctcggg caagtcctgg gacgcggctg acaacgtgaa cgtgaagcac atcacgcagc
    15001 ccggccgctt cacgatctgc atccggacgg ttcagaaatc gctggatcaa tcggtctata
    15061 agttgatcgt ggagagccag cagcgcctcg ggatttcgtc gctgttccgg cccgtaccgt
    15121 ccgacaacct gatccacgcc cccggcggcg gtctgatctt gttcaagggc atgaacgagt
    15181 tcaacgccga caacatcaag tcgctggaag gcttcgatga agcgtggtgg gaagaagcca
    15241 acacggccag ccagggggcg ctggacctgc tgcggcccac cctgcgcaag ccggggtcgc
    15301 agttgcgttt cacctggaac cctaacctgc gttccgatcc cgtcgatgta atgctgcggc
    15361 agaaccccgc ttttgcggac agccggtgcg tggtcgaagc caattaccgc gacaacccgt
    15421 atcgcagcgc cgagctggag gaggagaggc tgctcgacct ggcgggtgat tacgagcgct
    15481 atcagcacat ctgggaaggg gcctatcagg ccgagagcga cagccagttc atcggcggcg
    15541 gtatcgtccg ggccgcgatg gcgcgcgagg tgcccacgca tatcagcgac gagctggtgc
    15601 tgggcgtcga cgtggcccgc ttcggggatg accgcacggt gatccggatg cgccggggca
    15661 gggatgcgcg ccgcatgccg ccgatcgtcc tgcagggcgc cgacacgatg gccgtggccg
    15721 cgcgggtaat ggccgagatg gatcagcaca agccggatgg ggtgtttatc gatgaaggcg
    15781 gcgttggtgg cggtgtggtc gatcgctgcc gccagatggg ctatgccgtg atcggcgtga
    15841 acttcggggg caaggctgac cggcacatcg atggcgtgcc caagtgcgcc aacaagcgcg
    15901 cgcagatgtg ggccacgatg cgggaatgga tcaagtccgg gggatcgctg cccgacagtc
    15961 gcgcgctgga gatggatctg accgggccgc tctatagctt cgacagccac aacgcgattg
    16021 tgctggagaa gaagtccgac atgaagaagc gcggggttgc cagccccgac gaaggtgatg
    16081 ccttggccct gaccttcgcc tatcccgtgg tcgcgcggtc agtcaccatg caggagcagg
    16141 cccgcaccga cgcggaatat gatcccgtgt ggggcaaccg ctagcccggt cctaatatcg
    16201 ggacggcgcc ttcctatcct cacgctgaac acgatcagca ggagggcccg ccatggccgc
    16261 atataccgtt gccgacgcga cccgcacggc ccagcagctg cccgcccgag gtgctggcgt
    16321 ttgggtccag ccccttggag ggtccatccg catcgcctcg acccaggccg agctggcact
    16381 ggtcggcacg atcgcctcgg gcgtcccgta cgagctgcca gccgccggga cgttctggta
    16441 ccgcgccgag ggcggagcca aggtcaaggt tcgcatgtgg gacaagcctg catgatgcgc
    16501 ttcggctggc gaacctttgg cagcgtgtgg ggcggcctga tgggcagcgt tgccccacct
    16561 ccgacgcccg cgacgatcgc cgagatgtac ggtatcggac cgggacaagt cccgctgcgc
    16621 gccaaggttt cgacggccgt catgtcgggc gagaatatcg tccgcgttcc gaacgccggc
    16681 ggggctggtt ctgccttcga catgatcgcg ggcacctcgg ccatcacgat cacggatggc
    16741 gcggccgacc tgatgccgga cgagtatttc cgcttcggca cgtctgccgc cacgccgccc
    16801 gatctgatgg acacgaccgt gttcatgcgg gccaagcttc ggtccgttgc ggtcgatcag
    16861 tatttcttcg gccagggttc accccagacc gacatctacc tcaaggccgg cggcgcgcag
    16921 atggtgttca accgccgttc cgaggtcacg aaccagtttg agacggtgac tatcccgttg
    16981 tcgcctgcgg ttgaagcggt cgagcggtcc tacgagatca gcgtcgatcc tgcagggcct
    17041 atcacggtgg ttgtcgaggg ccagctgcgc ggcaccggca cgcaccccgg ctggccttcg
    17101 ctgcgggtct ggaacttcgc cagcggtcgg aacccggtca acgcgaacgg cctgaacgcg
    17161 ctggtcaagg acgtgctgtc gttgcgccgc ggcgggaacc acgacgccaa ccgggccgtg
    17221 atccgggcgg aatgggcggc actgtatacc gctgcgcccg tggcgcccga gatctcgatc
    17281 acgtccggcg gcgggtatgc ggggtcaacc tacacgtcaa cggttgctgg tcagtggacc
    17341 gcgaacgatg tggatattct gggcgagacg ggcgcatcgt ggacgatgac gcgcgaatac
    17401 gagggcgcgg tcatcaggtg cggcggcagc aatgcgatcc gcatgtggat gccgaccgat
    17461 ctggacgcgg gcttgaaggt cgtttgggcc gaccctaagc gccagcagtc ggcaggaacc
    17521 gggtttgtca gccagctggc ggaccaattc ggcaccaatg actttgtcca atcttcgcca
    17581 agccttcgac ctgtcgcgaa cacagagggc ggcgatccgt tcatctcgtt caacagcggc
    17641 acgtatctgg aaagcacgac cgcgattgcc acgccctata tcgcgttcgt gtcccggtac
    17701 aagacgggcg tagaggcggc gttcgacacc taccaggtcc tgatcgggga cacaggaggc
    17761 catcgcgtcc agggcgacgg cttcaacgcg acgcaatgga acagcggccc cctgcgcaag
    17821 aacggcggag catcgagcct cgtcgcgctt ccgatgccca agtcgttgtt catgggcgtt
    17881 cccgcgcgcg cggccacggt cgccaagatc tggctgggta gcactgcgcc gcgatggaat
    17941 ggcgggcttt gggagttcat tgcgctatct gccatgccga ccgaggccga ccgcctcatt
    18001 cttgagggct gcatggcgca ccgtaacggc atcgcggcat cgctgccttc cgggcacccc
    18061 tacaagctga cggggccgca ggtcgcggtc gctgcgcctg caaccgaaga atgggcaatg
    18121 gctgcaggtg acggcagcgt caccatcgaa agctcaccat cagatcctga acctgccgcc
    18181 actgctggcg atggatcgat cacaacagga tgaattatgg gctatttgct agttcctgcg
    18241 gaaaacgctg acgatgatct gacgggcgca aagttcgccc ccaatgcggg ccgaggtagc
    18301 gtcatctccg gcctttacaa tcagacggcc tatcgactgt tcgccacgcg ggaaggcccg
    18361 caggtcacgc ccatcgggcc ggacaacggc agcccctatc cgcgggcggc gccgtgggtc
    18421 gatttcgtga agccggacat taccgcgccc gccgaagtca ccatgccgtc cgggcaaaac
    18481 gtggtctgga tccccctaac ggctgtcggt ctgattgagg cgacagtgct tgtgcgctgc
    18541 atccgtgcgt ccaacattac aggcggggtc aatgtcggaa acagcacggc tcagaaagcg
    18601 ttcctgacga acgatgtgtt ccgctggtcc cccggcgacg accccaccca ttacgtccgc
    18661 ttgcagttcc caaacgcggc gtatgctgcg ggtcccggct gcaagatttc gttcgagacg
    18721 ttcggcggtc aaaagcagtt catcgacgtg gttgtcaact ttgccgatgg cgtatccatg
    18781 ccgcccaggc cgacgcagaa ccatcgcgcc gcgcgggtgc tggatctgac atccgcaacg
    18841 cgggcaaacg tgtttgatcc cgcgactgtc acatggtcgg acagcgggtt cgatgcgaac
    18901 ggaaacccat gctggcggtc gcgcctatcg cacggctatt cgcaagtcgg taacggagag
    18961 acgggcctct acatgagcga ggagaagttc cccgagcatg cgcagaaccc gatttcgtac
    19021 gacgcaaccg aggatgcgat ccgcttgcac acggtagcgt tcccgatgga cgcgcggcca
    19081 gagttccaaa gcgtgctgta tcggcaccaa gccgcgatga tccagggcca gaccattgac
    19141 gaagtttgcg gaagtgacgg cgtgtggcgt gctgtcgtca agtcgtctcg ccgtcgctat
    19201 gcgtggccag cgttctggat ggtgggtcgc gggtcgaacg gcgcggcggg agggcagacc
    19261 caatggccgc ccgagatcga catcttcgag catttcaacc agaccttcgg atcgacaacg
    19321 ccaatcacgg gcttccagac aagcgcatcg cagcattacg gcaatgcagg gtcgaacgca
    19381 cgggaaggat cctatggtca ctatcccgat gtggactggc tgtttggcac gaccgtgccc
    19441 atccatgaag gctaccacag ctatgcctgc gcggtggtct gggatggcga cgacgcatgg
    19501 ctgacgcagt tcttcgatga cgtggaaata tccacggtga agctgctggc ccgacatcag
    19561 gacaacaaaa cgcgcctgcc ttactacccg atgatgaacg tcgcggttcg ggcgccggac
    19621 gcatatacgc cggagcagta caacaccgac gatggccggg gcttcgacgg agatatgtgc
    19681 atccgggaca tggggtacta tccagcgggg tttagtttct gatggcatca acgcaatcct
    19741 tcaccgtggg cgccacctgg acccgcatcg cagaggctga tgggggcggt gatggccctg
    19801 tcgtgcgcgt ggatggcgcg ggcgactatg tgctggccgt gacggttggc aagcgcgccg
    19861 ttcctccgga tcttccctcg actgtcgggc atcgcttctc tggccggatc gatttccccc
    19921 tggctggtga gcaagtcctc tgggcttcgg ccgcaactcc aatttccatg caggtgagct
    19981 gatggcatcc gcgaccaaac tgacgactgc cgccgccggc tggaccccga tcgccgaggc
    20041 gcgagggcgc atgggcctga tcgagatcga tgcctatggc acggtccaag tggcgatctc
    20101 cgagggcagg gcgcccgatg ggtcggtgac gggccatgcc gtgacgggcc agttccggcg
    20161 cgtcctgcgc gggaaagagc gggtctatgt ccgcggggca ggggtgcagg tgatttccac
    20221 gctgctggcc gcagatgatg aactggcgtt ctcgctggac aatgctggga tcgaggcgct
    20281 ggcaaaggcg acggcggcac agattgcggc caacgaggcc aaggccgcgc tgctggcccc
    20341 ctatattccg ttcgcgtccc gtgcggcggc cgaggctgcg agtatcccgc cctggttcca
    20401 gcacatccag atcggttcgc tgcgctacgt tcgggatgcg gccggcacgg cgctgacgac
    20461 tggtgacggc ggcaagtggt caccggatgg gacgcccgcc atgctggagc atttcggaaa
    20521 tgtcgggaac ggagagaacg acttcgcagc gatgcagacc gcgatcaact atgccaagtc
    20581 gcggggcgcg gacctgcgcg gaaccttcgg caagacctat ctatgccagg ccccgcttga
    20641 cgccgcctta ccgcttggcg acacgaccaa gtggtcgctg gacctgaccg gatgcgtgtt
    20701 gaagcaggat ttcgcaggcc gtgaccagat cggcctgcgc ttttccgtcg atggtgcgcg
    20761 ggctggtggt gtcgcccggc tgcgcggggc gcggttcgag aacggcccga acgccgtggc
    20821 caatccgccg atcatgctgg acatatccgg cgcagcgaac gtgcatggcg acgagctgca
    20881 cttcgcagga acgaccaaca cccagatccg cgccgacagc atgtacaaca accggctcag
    20941 ccgggtgaca tgctattacg gcggcatgtt cctgccctac cgggtgacga ctggcgtcac
    21001 gttcagcacg acagccgggt cgcccgctgt cggatcaagc gccaaccatt tcactgcagc
    21061 tgacgttggc cggaacctga cgctgacccg cgcagatggc agaagcgaaa tgatcagggt
    21121 ggacgcattc gtcagcccga ccgaggtcac ggcctcaaag cctctgacga cgaactacag
    21181 cggcgcgacc ggcaactggg aacacgcccg catcacgatc gcaggcacgg ccgcaaccat
    21241 cgttggagag gattggccgg ctaacatcga agggcagtcg atctacgttc tgggcgctgg
    21301 cgctgatgga actctggagc ggctgcagat cgccacgagg aacagcggcg caacggtgac
    21361 attggccgcc gcgccgacca acaacgtgac gaacgcgcgg tttgccgtgc ccagtgtcga
    21421 tatcgggtca agcgcggaat atgccggggc taacacctcg ctgaccgaga cgaactatgt
    21481 gaccatagac gaactgttta tcgagaactg ccggggggtt ccgcttgtcg tgaacgatgc
    21541 cgcgaacctt tggatctcga acggcaagat ccacggagag gcccagccca acggcaacac
    21601 ggctgcgacg tcgcatcaca tttgggcttg tcagtggcag ggcggatacg agggcacgct
    21661 ggaggctgac aacgtgtcgg gcgcgaaggt gctgaacatc gcgaaccccg gcaagctgaa
    21721 gttcgacaac catcttcggg cgcagctggc gatcaaccag aaactggtcg agcatgtcag
    21781 cgcggccacc gggggcgtgg tcgagatcga aagcgtcgag gcgatcggca atgtgggcgt
    21841 gacgacgcag atccgcgatg aagcgcttgg cagcctgggc ctgacccgga tcggcagcgt
    21901 gtcgcaagcg ggcagcgcgc cgatctacct tccgacacgg ccccacggcc tgctgaccct
    21961 gaacagcgat gcgcaggagt tcatcaacta tgactggtcc gaacccccgg tcatcgtgga
    22021 cacgacgacg ctgacggcgc accggacgcg ggaactgtct gcggtcggtg cgcaggtcgt
    22081 gggcgacgtg atccgcatca cccgcacggg cggcggggcg ttcaacctga acgtccggga
    22141 cttcaccagc agcacgacgc tcaaggcgct cgtgcagaac acctggggcg atttcgcttg
    22201 gaacggcacg gcctgggtgc tgatcggata cggggctttg taatccgcaa agcaaccgcg
    22261 accgcattct gccgatgccg gtcctaatat cgggattgtc ctccgtccat gttcctcgtg
    22321 aacagcaaga gggcaatcca tgtgcatcga accggacatt gaagatccca agcagatgca
    22381 ggccagcaaa gcgccggtct tctcgtccac ggccacgacg cagagcaagt cgggccgcaa
    22441 gggcacgctg ctggcgccga ccgcgccgca gcagcctgcc atggcagcca gcgccccgac
    22501 ccagaaaaaa acgctgctgg gggcctgatg ccagcgatcg agaacattga gctgcggaag
    22561 aacctggacc atcgcaagac cgcgatggat gccgagttca gccattggag cagccatttc
    22621 cgcgagcttc gcgatgcgat ccagcccagc aagggccggt tcgatggcga ggaacggcgc
    22681 ggatcgtcct cgatcaacaa gcgcatcctc gacagcacgg gccgcaccgc gttgcgcgtc
    22741 cttcaatccg gcctgatggc gggcatcacc agcccgtcgc gcccctggtt ccgtctcggc
    22801 cttcgcggtc gcgccgccga tggcctcgac ttcgctgcca aggaatggct gcacgaggtc
    22861 gaaaagcgga tgtacgaggt catgcgcggg tccaacatct atcgcgtcct gttctcaacc
    22921 tatggcgatc tcggcctcta cggcaccagc gccagcgtga tcgtccagga cttcgaggac
    22981 gtggtgcgcg gccatcactt cccggtcggc cgctatcggc ttggcgagga cgggcagggc
    23041 cgggtcactg gcatgttccg cgagatcaag atgacggtgc gcggcatcgt ggaaatgttc
    23101 ggcctcgatc gcgtgagctc gcaggtcaag aacgattacg accgcggcga atattaccgc
    23161 atgcacacca tctgccacat gatcgacaaa cgggccgatg gcgatcccaa ggcgctgaac
    23221 cccgccgggc gcccctgggc ctcggtctat tgggaacagg caaagcccgg caccttcctg
    23281 caaatcggtg gccatcgcgt ccgcccgatc atgaccccgc ggtgggaaca ggtcgagggc
    23341 gaggcatggt cgcagatatc gccgggcatg gaggccttgg gcgatgtgct gtcgctgcag
    23401 gtgatgcagc gcgagaaggc catcgccatc cagaagatgc acaacccgcc cttgcaggcc
    23461 ggacccatcc aggccggggc ggcgtcgttc cgcaacgtgc cgggtgctgt cacggccatg
    23521 gctggcaata atctgagcga aggcggcatc cgtcccgcct atgaggtccg ccccgacatt
    23581 cagggtctgc tgctggacat ccaggagacg cagcgccgca tcgatgtggc gttctatcgc
    23641 gacctgttcc agatggcgaa ccatgccctt gagggtcgca gccagatcac ggcgcgcgag
    23701 atcgcagagc ggcacgagga aaagctgatg gccctcgggc cggtgctgga aagcctcgac
    23761 catgagctgc tgcagcccct gatcgaatgc gtcttcgcct acatgcagga agccgacatc
    23821 atgccggaag cccccgaaag catcgagggc gacagcgtgc gcgtggatta catctcgctg
    23881 ctggcgcagg cgcagaaggc catcggggtc ggtgcgatcg aacgcaccat cggcttcgcc
    23941 gggacgctgg cccagatcaa gccctcggtc atcgacatgc tggacgagga acagatgatg
    24001 cgcgagttcg cggatcaggt cggcgggcct ccgggcatcc tgcgcgggcc ggacgagctg
    24061 caggccatcc gcgagaggaa tgccaaggcc gcacaggctc aacagatggc agaggcagcc
    24121 cagcccatgg caggcgcggc aaagctgctg agcgaggcga acctgaacgg catcgacgcc
    24181 ctgcaacgcg gggccgcgct atgacccgcg aggaactggc cgaacagcac atgcgcgatg
    24241 cctggggcac cgtccttggg tccgaggaag gccgggcggt gatctggtcc atcctgcagg
    24301 ccacgttcct gttcgatcag acgcatgtcg gcgatgccct cgatggcttc cgcgccggta
    24361 tgcgcgaggt cgggctgcag gtggtgcgca acaggatcca gccggcgggc ttcgacgtgc
    24421 tgggcacgct gcagcgcgag gcggcggagc gggccgatcg gttcacgctc gccgccaagg
    24481 atttcaacca agacgaggat ttcatcgatg aatgacacgg ttgcagatgc cccgaccgat
    24541 accaccgacg ccaccgcggc gcccgccccc gagacgcaat ccgccgaagg cgtgagcccg
    24601 gacgggtcgg ccgtcgcgcc cgatacggcc aagccggaag gcgaggatca gaaaggcgat
    24661 gccgcccccg aaggcgaggc cgaaccgttc accttggccg cgcccgaggg catggaggcc
    24721 atgcagggcg atttcgacaa gttctccggg gcgatggacg gctggctcaa ggccaacccg
    24781 aacgccacgg cacgcgaggc gctggcggaa gccgcccgga tgcagggcga tgccgtcatg
    24841 caggggcagg ccgcagcggt cgagcaacgc aacagccaga tcgagacgtg ggaaaccgac
    24901 ctgcggaacg acaaggaatt cggcggcgcg gccttcgagg ccaacgtcgc gacctattcc
    24961 aagggggtgg aggcagtcgg ttcgcccgag ctgcgcaccc tcttggatga aaccggcctg
    25021 ggatcgcatc ccgaggtcgt gcgcgccttc tggaaggtgg ggaagatgac cgcagatagc
    25081 ggcatcgcca ccggccagac cggcaccgcg ccgaaggcat cctttgcctc ggcgctctat
    25141 ggcaacggca actgagaggt ttaacccatg gccgagctta acgtgaagaa ccccagcctc
    25201 gccgatgtgc tttcccgcac gaacccggca ggcaacatcg cccagatcat cgagctggcc
    25261 gagaagatga acccgatcgt gcgcgatgcg atctataccg agtgcaatga cggcaccaag
    25321 caccagcacg tcatccgcac cggcatcccc gaaccggcat ggcgccgcta taaccagggc
    25381 gtgaagcagg tcaaatcgac caccgccaag gtcgtggaca ccaccggcat ggccgaggag
    25441 ttcatcgcgg tcgacaaggc gctggccaag ctgcacggca acgaagccgc ctatcgcgcc
    25501 tcggaagtca ttcccgccat ggaaggcttc aaccagttca tggcccgcaa catgttctat
    25561 ggctcgacgg acaccacgcc ggacgggttc atgggtctgg atgcccgcta caacgacgcc
    25621 tcggcgcagt cgggtcgcca gatcatcgac gcgggtggta ccgggtcgaa caatacctcg
    25681 atctggttca tcacctgggg ccagcgcgcc acgtcgctgc tgtatcccaa gggctcggcc
    25741 gccggcctgt cgcacaccga caagaacgaa cagttctggg acgcccccga tggctcgggc
    25801 aagttcctgg cgctggtcga tcacctgaaa tgggacatcg gcatgacggt tggcgattgg
    25861 cgcggaaacg cccgcatcgc caacatcgat gtggacgcgc tgtccaagga tgccagcacc
    25921 ggcgccgacc tgctggatct gctgatcgat gccgaggaaa tgctggacac ctcgtcccgt
    25981 gtgggcatcg acggccaggg caacctggtc gaaggcaaga cctgcatcta tgtcggccgc
    26041 acgatcgcca agttcctgcg caaacaggcg ctgaacaaga agaacgtgaa cctgaccgtg
    26101 gaagaagtcg cgggcgagcg catgaccatg tggggcgaga tgccgatccg ccgcatcgac
    26161 gcgatcagct cgaacgaagc ggccattccc ttcgcctgat ggcatggggc cgggcggcag
    26221 tcgcccggtc catccttctc cgatgcattg aaaggataac gccatgcatc tcgacgcaca
    26281 gaatatcttc tcggacgcgc aggcgatcac tgccaccgcg aacagcacca accacctcga
    26341 cctcggcgcg accgcgaccg tggcgatgtc ggcctcggcc ctcaagcggg atctgggcgg
    26401 cgcgcaggac attcccctgc tgatccaggt ggtggaaaac ttcgccggcg gcacctcggt
    26461 cgaagtgcag atccaggtcg atgacaacag ctcgttctcg tcggccaagc tggtcgcctc
    26521 ctcgggtgcc atcccggtcg cccagctggt cgcgggctac aagttcaacc cgcccgtggt
    26581 gccccttggg accgacgagc gctatatgcg gctgcgctat gtcgtggtcg gcacgcccac
    26641 cgcgggccgc gtgacggctg gcatcgctgc ggggctgcag accaatggct gatgtgaaat
    26701 gggcaaaggc caccgccctg ggccagacgc cggatcgcct gtggcatacg cctgacggtc
    26761 ccgccttcca gatcgacgca ggcaagtggt cggaccgctg gatgcgtgaa gccaccaagg
    26821 cggagatcga ggcggccggc ggtcattccg aggtcgtgga cgtggacggc accaccacgg
    26881 gcgacggcaa ggacatggaa accatgaccg acgaacagct gcgcgcccat tacgaggccg
    26941 tgatgggcga gaaggcgcat cacgccgcgg gccgcgacac gatgatcaag cgcatcaccg
    27001 aaaagctgaa cgacgactga cgcgaaaggc cggtcccttc gggggccggt caacccggtt
    27061 tctctcacat ttcagcaggg ccgccatgca atccgccatt gaaatctgca acgccgcgct
    27121 gaccacctat ctgggcacgc aatcgatcgt gtcactggac gacgcttcgc ccgaggcgga
    27181 agcatgcaag ctgcactatg accgcgtgcg ccgttcgctg ctggaacgct ggccatggct
    27241 atgggccacc cgccgcgagg tgctggtgca agaggccatc aacgatcgcg ccccggcctg
    27301 gtccttcaaa tacgcgcgcc ccggccacct gctgcgcatc caatgggtca atgagccaac
    27361 cgccgcgcgc tatgcgttcg agggcgggca ggcgcaggac acaccccgcg aggtcacggc
    27421 acgggccatc tattccgaca ctgccgatgc ggtgatcgaa ttcacccgcg acgaaacgga
    27481 ccccacgcta ttctcggccg ccttctcgga tgcctttgcc gcatcgctgg ctgccgccat
    27541 cgccatggtc atcaagaccg acaggcccac gaaacaggac gcgcagcgcg atgcgcagat
    27601 gctgctggat ctcgcgatcg cgcaggactt caaccaacgc ccggcgcgcg agctggtgcc
    27661 ggtccctgac agtctggccg tgcgggggct acgctgatgc taagagcgac cgtgattggg
    27721 atgaaagccg aacttgatat tagcctcagc tcgcgcagcg atggcgtcgt caaggcgctt
    27781 gaagcgcccg aggtaatggt ttttcccgcc actgcgtgct tgcgcgacgt aaacttgatc
    27841 gcggcggtag aaagtcacgc ccgtgtggcc ggtcgatgtt cccggcttgg ctcttttatt
    27901 tttgagattt tccgtcctcg aaacatctcg aagattgata atacggttgt cacttcggac
    27961 gccgttgatg tgatctatat cagcttcagg ccagcatccg tagacaatag cccatgcgac
    28021 acgatgagca taaagcaatt tcccgtcaaa gtttccggaa tggtatccgc ttttggatgt
    28081 gtaggtgaag gcaggttttc cagcccagca cttattccat gtttgctggt tcggggtcaa
    28141 atctccgctg tgtgcaagcc acgtaaactt gcctgtttcg gcgtcatagg acagtcgttg
    28201 acgcaaacgt tcaatcgtgg gaaggggctt cttagccatg cgatgttcca atcatcgttt
    28261 tggtcaggga ccgattgccg ctccaacggc tttcagtccc gcctttatcc catgatattc
    28321 cggaccaatc aatattgcgg ggtggcgtaa tgccttcttc aatgtttgtc ccatcgtttt
    28381 ctgccggtat tctttccccg ggactttggg ggaggattga cctccagcgg tatgacagtg
    28441 gcctccgaaa agcgcgaaac atgattgtgt tggctcacgg cgggatcagc aaccggcccg
    28501 gaacgcggtt cgtctgtgag gtcatggaca gcaccaagcg gcaccgcctg gtgccgttcg
    28561 cgcgcgatga aggcgacacg gccgtgttgt tgttcggcga atatgagatg ggcgtggtga
    28621 agaacggcgc gcgggtgcag tccggcggcg cggattacgt ccttgagacg ccctggttcg
    28681 cggcgcagct ggacgccatc gactatgtgc agagcatcga tgtgatgttc atcgcgcatc
    28741 gcggtcgcgc gccccggcgc ctgtcccgca tcgcggatga taattggtcg gtggtgatcg
    28801 ttccggtcaa tccggcggtg cccgttccgg agatcgacac ggtggttgcg cgccggactg
    28861 ggggcgagca ataccggtac cgcgtgaccg ccatcgtgga cggcgtggaa agcttcccgt
    28921 ccgacatccg gtccaccacc actgcggaaa tcctgagcgc agagggcgct tatgtcgatg
    28981 tgtccttctc ggccgtggcc ggggcagagg aatatcgcgt ctatcggatg cggaacggcg
    29041 tgccgggcta tatcgggttc acggatggca ccacgttccg cgacgacaat atttcccctg
    29101 acgtgacggt gacgcccccg gtcgagagcg acatcttcga tggcgagggg aactggccgt
    29161 ctgtcgtgtc catctatcag cagcggctgg cgttcgcgtc atccgtcaat cagcccgaga
    29221 cggtctggat gtccagggtc ggggactatt ccaacttcac gcgatccaag aacctggtgg
    29281 gctctgatcg ggccgagttc gatatgtccg gcgaaagcct gaaccgcgtg tgcgcgttgc
    29341 tgcaactgcg ggaattgctg gtcttcacct cgtcgggcga gttcagcgtg accggaccgg
    29401 atggcgggtt tgacgcgacg aacccgatca tctctcaata tggctatgtc ggcagttcat
    29461 cggtcaagcc acttgtggcg gatgataccg cgctgtttgt tgatcgatcg ggtcgtaatg
    29521 tgagagatct gcggtatgcc tatgagacgg acggttatgc cggcaacgat ctgtcgatct
    29581 tcgcctcgca tctgttcgag gatcggacca tcgtggattg gtcgctggcc aaaaacccct
    29641 ggtcgctgat ctgggtggtg ctgagcgatg gcgcgctgct ggccttcacc tacaagcgcg
    29701 agcaccaggt ctgggcatgg accgagatgg agatcgatgg cgccgtcgaa agcgtggcga
    29761 cggtgaccga gggcgcgcgc gatgcgacct atctgatcgt ccggcgcgag gttgagggcg
    29821 ttcagcgccg ctttgtcgag aggtttgacg cgcgtgactt catcgacgtg cgtgatgcct
    29881 atttcgttga ctgcggcgtg acctatgacg gcgccgagac ggacacgatc acggggctgg
    29941 atcacttgga gggtcgcgag gtcgtggccc tggcagatgg cgatgtcgtt gcggacctga
    30001 tcgtgaccgg cggtcaggtc gtgctgccct tcaccgcgtc caaggttcac gtgggcttgc
    30061 cctatacctc cgagatggag aaccttcccc cggccatcga tctgcagggt gtgggttcga
    30121 cacgggggcg tccgcacaag atcagcaagg tccggctgca gctggagaag acgcgaggga
    30181 tcaagctggt ttctcccaat ggcaaggtga atgagctggt gcagaccggc ggcgatttgt
    30241 cggccgacat cccgatggcc acgggcatga tagaactgac cgcctcggcc tattgggggc
    30301 ctgacggcac ggtgacgctg cgccaagact atcccctgcc catgacggtt ctggcgatct
    30361 cgcccgagct gtcgatcggg acaagctgac atggcggcgg atgtggaatt cgggccggtg
    30421 acgcccaagg tgctgaccga tcttctggca tcgttgcggc ccatcgaccg gatcgagctg
    30481 gattgcatgg ccgatggcga tcccgtggcc aagctgcatc gctcgatcga acgcgcccgg
    30541 cggtcctgcg cggtctatat cgacggggaa ctggcggcgg tggtggccat caacagccgc
    30601 acgctgtcat cgctgaccgg gtgcccctgg gcgctgacaa cgcgggtgat cgacaagccc
    30661 ggcgcgcgcc gcgtgttcat cgaaggcagc aagccggtga tgggatggct gatccgtgat
    30721 ttctcttgcc tctggaacct ggtcgcggcg gagaacaaga ccgcgatccg gtggctcaag
    30781 tggctggggt tcagcttccc ggaccgggat gatgtggtaa tctgcgggca tcgtttccgc
    30841 tattttgaaa gggcaacctg atgtgcgttg atccgctcac tctggcgctg gcatcggcag
    30901 gcgcacccac tggcggcatg gccggtctgt tctcgatctt cggcggggca ggaggtcttg
    30961 gcactgcagc acaggcggcg tccggcgttg tgggcgcggc atcctcgctg gcaaacggcc
    31021 aggcggcggc cagcgccgcg caggccagtg ccaacgcgca ggaacaggcc gcccgtgacc
    31081 tgatggtgca aggcgaggaa gaaagcgatc gccagcgccg ggcaggggcc gcagcgctgt
    31141 cgcagcagaa aatcgccatg gccgcgaatg gtgtggatct tggcagcgcc gcagcgatcg
    31201 agacgctgga cacgagccgc cttgccatcg aagacgacgc cttcgcgatc cgaaagaccg
    31261 gcacgggccg ggccaacaac atgttccagt cggcggcgaa cagccggacg cagggcaatt
    31321 cggccaagtc gcaatcgatg ttcggcgcgg catcctctct gctcagcacc ggggcacggg
    31381 tcggcagcaa gtattcggca tgggccgcta accgagggtt tgcataatgg cgatgcgcgt
    31441 cccaacctat cagcggcagc aggtcgccca agtatcggcc ccggtcgaga tccaggcgcc
    31501 ccagaccggc gcgggccagc tggcgcaagg ccttgccgat gtcggcggca tgttcgacca
    31561 gtggcaggct gatgtcgatg aagccgatgc caaggccatc gataccacgt tctccaacga
    31621 cctccgcact gcgctgcatg acccgaataa cggctatctg aacgccaagg gcggcagcgc
    31681 cgtcaaacgc cgtcaggaag tcgttcagaa cctcgaaaag gcctacaatg atcggcttgc
    31741 ggagctttcc cccgcagcgc gcgaaatggc atcgccgatc atgcagaaga ggctggaggg
    31801 tgcacagctc gatatcgata ggcatgccgg ttccgaacgg gtcacctatc tcgaagggca
    31861 gtctaacgca cgcatgcagg ccgcagtcga tgacgcggtg gtcaatcccg gcaacatgcc
    31921 taggagcctt tcgatccttc gcagcgagat ccaagagaaa gcatcccgcg ccggatggtc
    31981 gtcggaacag acgaaagcag caatggcatc gtccgagagc gagctttacc ggatgaccac
    32041 gatcaacatg gcagaggccg atccggtggc cgctgccgag ttcctggcgc agcgcgcggc
    32101 caccatggcg ccggccgatc ttatggtggc caatgacgcg ctggccaagc cgctggctgc
    32161 gattgcagag aaggaggcga tcgccaacgt gcaggcgggc gtcggtccga agaaccttgg
    32221 ctcgacagta tttgctgcca acgatctgcc gcaggaagca tatgcgcttc tgggaacgat
    32281 cgcaggcacc gaggcgcccg attatcagac catcaacggc ggcgagaagt tcgacgatct
    32341 gagcgatcac ccccgccgca agggcgcggg gggaacgtcc accgctgctg gtcgctatca
    32401 gttcgtgcaa gccacgtggg atcgcacggc cagcgccaac gggttcgcgg atttttcgcc
    32461 agagaaccag gaccgcgggg cgtggtggct ggcccagcag gactacaagg ccaacaccgg
    32521 gcgagacctg atgagcgatc tgaaagccgg gaagtattcc gaggtccgcg cagggctcag
    32581 ttccacctgg gagggcatcc acaagctttc cgacgcagag ttcaccaagc gcatggaggg
    32641 tgccgggggc gtcgtgttca gccctcgggt ggcatcggcc attgcggcgc gtcctgatta
    32701 tcaagcagac caggttcgcg aggctgcgct gaacggcgtc tcggcatggc gaaccgagca
    32761 gcaagcggct gcgaatgccg agaagaccaa ggtaaaggaa agctttcagc tgcgcattgc
    32821 gacggacgat gtccggttga ccgaggggga gatcctggga tcgcccctag atgatggcga
    32881 caaggccacg ctgatcaagt cgcgggccac gaagttcaag gatatcgagc agacgcaggc
    32941 cgatgtcacg gccttcacgg cggggcagat ggttgttgac ccctacagca ccgatggccg
    33001 caagcgggtg gacgggctgt ggaaagagca gtcgaagacg atccagcagg gcgaagaccc
    33061 ggcggcattg gtcgagggca tcgtttctca gaccggcctt gtgccttcgg cggtcaacgg
    33121 cgcgctgcgg caagggatca ccagtcgcga tcccgccatg gttcaaagcg ccctggtgac
    33181 ggcggggcgg attgccgcga tcgacccgca tgccttgggg cgccgcgacg gcggcacgca
    33241 ggttgccgag atggccacgc tctatgacca cctgaccggc accgtgggcc tgagttcgga
    33301 gcaggccgtg cagcgcgtca tggacatgtc gaaccccgag aagatggccg accgccgtgc
    33361 gctgctttca agcccggcga ccgagacatg gttgaaggac aaggcaacgg tcgatgatgc
    33421 ccggtcagtt ttctcggagg gcttctttag ccggacgccc aagcttggag aaacgcccat
    33481 ccaagaggcc gccgccgtgt cggagtatcg tgagatcctg gagcaaagcc tgatcgacac
    33541 caatggcgat caggatctgg cggcgacgtt ggcctcagac cgcttcaagc gccgctatgg
    33601 aacttcggaa tacagcatga ccggcgcgaa tgtcgtgacc cgcctgccgc ctgaggtcac
    33661 ctatccggcg gggccggacg gagggcattc ctatatcgga gagcaggcca tcgcggccct
    33721 ggccgatgac gacctgaaag cgtccgatgt cttccttcaa tcggacgtga ccacggcggc
    33781 ggatgtgcgc gccggacgcc cgccgcgcta tgtcctctat tacacggatg aagatggcat
    33841 gatccagcag caccagttcc gcttctctgc ggagccgccg gcaccttccg aggtggccgc
    33901 cgcgcgcaag gcgcaggcga tggaagaaca gcgccatctg atcgagcgaa accgcgccct
    33961 gcgcgcgcct gagaaccagc gaggcaacaa tgcccttcga tagagaaaac cccatcgcgc
    34021 cgcagatgct gaccacgggg cagagggatg cgcaggaggg gcccggcttt ggggcaacga
    34081 tcggcgcagc gacccgccag tcgaacatga ttggttcgat cctgacatcc gaagcggcgt
    34141 ggcttcgcgc gcgcggcagc tatgacgaaa agcagccgga ctataacgtc tttgatgaca
    34201 tcaagggcta tgaagacagg atcgacagct tcatcgacgt gttcaatccc gttgctgcgg
    34261 ctgcggtgaa ggcggacatc gatcgggagg cccgggaccg gaaaacgctg gaggcttcgg
    34321 ggtggctcgg gacggctgcg gagatcggtg ccagcattgt cgatgccccc acgcttctgc
    34381 cgggtggggc gctgatccgc gcgggcggca aggtcggtta ttcggtggcc cggtccgccg
    34441 gttcggtcgg cgccgccgcc ggtgcaggcg cggccatcca ggaagcaggc ctgcaatcct
    34501 cgcaggagct gcgcagcaat gcagagagtg ccgtcgcgat cggtgggtcg gtggttctcg
    34561 gcgcgctgct gggcggtggg gttggggcgg tcatgagccg gggcgagtac cgggcggcga
    34621 cacgatcctt gcaggaagcc acgcgccctg attttgatgt gccgaccgac gcgctgcacg
    34681 ctgaactcgc tgtcatcgcc aagcctgaaa gcgtcggcgc agctgcaaca ccgtccagca
    34741 cgctggacga tttcagcgtc gaaggccgcg cggccagcaa ggtggcaaag gccacctcga
    34801 agctgaaccc cgtcctgcga accatgcaca gcccgtccaa gctggtgcgc gagattgcgg
    34861 gtcagatgat ggagaaccct gtctatctca agcggaacat ggccggggag ggtgaagccg
    34921 ccgccgagac cgccatgaag gaatggaccc gcggcgccct gggggaaacc gtcgaggcga
    34981 tggacgcagc ttacagcgcg gcccgcaagg gcggcttgaa gatgaatcgg accgagttca
    35041 atcaaatggt gggcatggcc atgcgccgcg gcgatcggag cgatgtcccg gaggtggcca
    35101 aggctgccgc cgcaatccgg tccggcgtct tcgaccccct caaggatcgc gccattgcag
    35161 cgggcctgct gccagaggat gtgagtgtcg acaccgccga gacctatttc agccgcctgt
    35221 ggaaccacaa ggcgatcgaa gccaatgagg ccgagttcaa agagatcctg cgccgccatt
    35281 tcgatggcca gatcactggc atggcgcagg cgcgcgcggg cgaggtcgag gcgtccacca
    35341 aggcgttgca ggaagcccgt gaggccatca tccgatccgc agatgcgcgg cgtgcggacg
    35401 ctgaggcgct gtcgggcggc gtgtcgcgca gcgtgggcga catcttgacc gaagacgcgg
    35461 cgcaggcatt ccgttccggg gtggaccgcc tgaccggtag ggtaaccggc cagttggacg
    35521 aagcggacgc ggcaaagctt ggcaagatcg aagcggactt ggcgaagctg gggcagcgcg
    35581 gggagttcga tttccttagt gacgccgacc ggatggatta cctggagagc gtggtcgagg
    35641 atgtctatgc catggtaacg ggccgggccc acggcggcgg catcggcggt ggtgtggttc
    35701 cgacgaagcg cggccccttg gctgagcgga cctttcacat ccccgacgag gtggtcgaga
    35761 agttcatcga aagcgatgcc gatctggtca tgcgccgcta tgcccgcatc atgtccgcag
    35821 atatcgagct gcagaaccgg ttcgggtcgg tgaccatgaa accgcagatc gaccaaattc
    35881 aggccgacta ttcgcagctc aaggcagagc ttgaagcgcg gacagacctg acgccaaagc
    35941 aaaaggccaa gcagctggaa accctccagg cgcgcgagaa aggcgatatt gccgacatcg
    36001 aggcggtgcg ggacatgctg cgcggaaatt tccgcccgga tatccagcac accaattacg
    36061 cccgcatcct ggcggcggcc ggcaccttca actatgtcac ggcgctcggc ggcgtggtcg
    36121 tgtcgtcgct gacggacgcg gttcgccccg ccatggtcca tggcctcaag gcctacatgc
    36181 aggacggcat cggaccgctg ctgcgcaata ccgaagggtt gaagctgtcc aagcgtgagg
    36241 ccaagcaggc tggcgccatc gccgaaaagg tgcttaattc ccgcatggcc acgctggccg
    36301 aactgaccga cccttattcg cagggatcgc ccttcgagcg gttcctgaac aatctcggca
    36361 ctggcttcac aaagatgacc ggcctgctgc attggaacga tttccagaag acgatcaccg
    36421 ccaccatgtc gcagaaccgc atcctgcaga acgcggagac tgcgctggag aagggcttcg
    36481 acgcactgcc caagtccgag caggcgtata tgggatatct gggggtcggt cgcgacagcg
    36541 cgccgctgct gggccgcctg ttccgggagc atggccagaa ccttgaaggg gtccgggtgg
    36601 ccaatgccga cgcctggccg ccggagatgg agcacatggt tcgcgcctgg cggtcggccg
    36661 tgaacaagga tgtcgacagc atcatcgtaa ccaagggcat cggtgacgtt cctgttttcg
    36721 ccaacacacc cacgggccgg gcactgctgc aattccggtc cttcgccctg gcgtctaacc
    36781 agcgcgtgct gctgcgaggc ttgcaggaag atcagacccg catgtggggc ggagtggtcg
    36841 gcatggccgc gatcggttcg ttcgtctatt ggctcaaaaa catggagagc ggccgcaagg
    36901 tttcggacaa ccccggcaca tggatcgccg aggggctgga tcgatcgggc atcttctccc
    36961 tcgcgttcga ggtcaacaat gcactggaga aggcgggcgg ctttggcatc tatcgcggtg
    37021 cggccgcggc gttccccggg agcagccaga aggcaccggc ctcgcgattt gccacgcgga
    37081 acgttgtgtc gggcttcatg ggtccgacct tcggccgcgc gaatgatgcc gtcgatctgg
    37141 tggggctggg cttccggtcc gccggcgccg ccgtttccgg tgaagccccg gacatctcgg
    37201 cgggcgacgt gtctctgatc aggcgccaga tcccgggcgc ttcgcttccg tattggcgct
    37261 ggctcctcga tgggcagatc ctggcgccgc ttaaggagga tcttagcggg cgctgagcca
    37321 tcagcagatc ggatcacccc tcagacggca tgcaaaaagt tcgatggact gattatagac
    37381 gctaatggca tattgggtgt ccctatcctt ctgtgcatta gacagcgatg ggtccacatc
    37441 gacgcactgc acatactcga tgatcgaatt gcgatattca tgatcaagat atgagacgca
    37501 gtaatctatg gacatttggc tgctgaacgt tccaaaggcg atcgcgcatt ccgccatcga
    37561 gggcaggggg cactgcacct gagaaagtgc gggctttacc agcatgggca gcattgttga
    37621 cagaacaaca gctgacgcgc gcatcacttc ttcaccggcc tgattaacag tgacgaaccg
    37681 tccttgaaga cccgaaacca gtgagagcca acgaacaccc tccgctcctg cccgtcttca
    37741 atgacagcgg cgacgaccgg cccaatatcc ccatcacctt ctggataggc gtcttccaac
    37801 gtcgccacga tctcagagtt catgctgcgg ttgttgctct ctgcggccgc cttgatcctg
    37861 tcccgcattc cagcaggaag gcggaccatg aactgttcgg tgagggttcg attttgcgtc
    37921 tctgacatat tgatagcctt aggcgataaa attgttgacg gctatattac cattaggcta
    37981 ttagtagcat taggcgacta tagagaggac accatgcaaa acaggaagct tgacgacaag
    38041 ttcatgatgc ggatgccgga cggatggcgt gacgcaatca aggtcgaggc cgcgaagaac
    38101 cgccggtcga tgaacgcaga gatcctttcg gccattgagg tggccatgcg cgtcaagggg
    38161 gtgcagcttg agagcgcatc ctgaaacgag tgaagccgca gggactggca tccccacggc
    38221 ttcgattgaa tacccagcaa aaggaattca gcgatgaata tgcagcagca gcctggaaaa
    38281 ggcaatctcc cgatgcacct ctctggcggt gcagacccga ccatgagcag ccgcgagatc
    38341 gcggagttgg tcgaggcgcg gcatgacaac gtcaaagtca cgatcgagcg cctctccgaa
    38401 aaggctatcg tgacttttac tgcggtgcag gaaaagtcct cagggggccg cccaggcacg
    38461 gtttatcacg tcaacaagcg cgacagcttt gtcgtcgtcg ctcaactgtg cccgcagttc
    38521 accgcccgcc tcgttgatcg gtggcaggaa ctggaggagc agaaggcaag tggcaccttg
    38581 gcgctgccgg acttcgccga ccccggcgcc gcggcgcggg catgggcaga gcagtacgag
    38641 gccaaccgcg cgctccaaat cgagagccaa gggaaagacg cactgattgg cgccatgcag
    38701 cccaaggtcg aagcgttcga cagcctgatg aacgcagagg gtctctatgg gctgcagaac
    38761 gcaggccgtg tgctgggcgc tcgcccgaac ctgttcatcc gctggctcaa gcaggatttc
    38821 cttttctacc aagggagcgc ccttgtcgcc cggatggaat accggcagcg tggttacttt
    38881 gaggtgaaaa ccaaggtcat cgacgagaag gcgcggcccg agacgttcgt caccccgaaa
    38941 ggcttggagt ggttgcgcgg caagatcccc gccaacctgc tgatcggggg cagggcatga
    39001 gcgacatcat tgacatcggc acgcggtcaa atagctgcgt ctccagagtt tcagtccaag
    39061 tgtctcaata cagcgaagct aatggcggca gcgagcttgg caccggtacc ctcttcgctg
    39121 tggaaacgct tttcacagac gggacttggc ttgtcgaaca ctggcacagg gatctccaag
    39181 cagcgcgcga tcacgctcgc gcggttgccg atgatcgggg tgcggtcgtc cttatcaaca
    39241 gcatgtggcc gaaccgtcag gtgatcgggg gtgtccaatg aagcgtcgcg acatcctgag
    39301 ccttgcccct gccttggtca ttccggccgc gctgcctgcc agagcggatg cggaattgac
    39361 gccggtcatg gcgctgtttc gcaagtggct ggaattggat gcgatcgaag caagagcatt
    39421 tgcagagggg gcagacgaaa gcgcccaaga cgccgcaatc gagagaaaaa tggaaatcga
    39481 aagattgatg atggatgcgc cgaaagtcag ctttatcgac gtggcgctga ccgccgtggc
    39541 ttccagtgac ttcggcggtg cgatgatcga tagcgagaag ccaagagttt ggcgtcacga
    39601 ggcacgtgtg ctggcgggca tctgacctcc tgctcaccgc agcgcttcat agaagggcca
    39661 ccctaagggc ggccctttcc cgcgtgtccc cagccggtcc taatatcggg gccatcccct
    39721 tcatagcgtc ctgtgcaaag cttcacagga tttttgcgca tgacggttga aagcaccacg
    39781 aacaaggcgg ggccttatat cgccaccgga accggaggca ccttcccccg ccccttcctt
    39841 ctgctggacg aggatcatct gcgcgttatc cgggtgcgcg atggcgtcga ggccgacatc
    39901 acaagtgtgg gccacaccgg gatcggtgaa gccgagggcg aagtggtgat cggcagcggc
    39961 ttggtggcgg gcgatctggt ctatctgctg cgcgcggtgc cgaaccttca acggagtgat
    40021 tacaacgatc aggggcgggt tcgtccggaa cagatcgaaa gtgatttcga cctcgttgcg
    40081 atgatgatcc aggacctcgc cgagcggcag ggtcgggcgc tgacgctgag cgtggcctca
    40141 gagcttggcg gcgaggcggc gttgcaggcc gccatcgatg cgccgcgcta tgccacggaa
    40201 gccatggagg cagccaagga ggcggcagtc gctactgagt ggtcagttcc aaccctgcct
    40261 gtgcttctgg cctcgacgcg gacctatccc gtgggttcga tcattcggac gcgcaaggag
    40321 ggctatgcct ttgaggtcat cggcctgggc gatgatccag acctcttgac tgccggcggg
    40381 gtttatctcc gcgcgctgcc cgacgctgat gggtttgtgc atctggcgca gtatggcgcg
    40441 atcgcggacg gcaaccgcta caccgggacc ggcaccgaca acacgctgtc gatccgccgg
    40501 gccttcgcga catcgcacaa catcaacatt ggctggggca cctttgcggt gcgcaacacc
    40561 atccagaacc tgaaagagaa ccggatcgtg aagggctcgg gcatgggcat gtgctgctcg
    40621 tccccgatcc aggatcgcct ctacttcaac gcgccgagct gcattctggc gatcggcgac
    40681 acggcgacga agcgggtcat cacacggcgc aagtatcgtg ccagcgcggc atcgccgaat
    40741 gatcccgcat tggctgctgt catcgagaac tggggcgcgg ggtcgaccta caaagatttc
    40801 tcgatcgagc ttttctgcga ttacacgaac atggcccgca cgaacctggg cgcgaattgg
    40861 gatgtcggct tcttcaacgg ttgccggtcg aatgtcggct tggatcatgt ctcgatcctg
    40921 ggctatttcc gcgccggcag cacctattgg gacgtaacgg acgcctatgg cctgccgaac
    40981 gtcctggaca tctacggcgt gcaggtaccg atcccgactg caggggcaga cgcggggccg
    41041 aactatggcc gggggtccgg ttcggatggc tgctggatgc accgctgcga gatccgaggc
    41101 cgcctgccgc gggttatcct cgggccagat cgcaaccgga caggggcacc gtattacgat
    41161 tgggtcacga atgcgaccta tgccgatgat cggggtcagt cgggcgccag cgatttccgc
    41221 tcgcgcgact gcatcctgcg ggcggaacat cacagcaact atcggatgaa ggacccgatc
    41281 ggctacgggt cgacgctgac ctatgccaac atgatgctgg agccggactt cgcgccagcc
    41341 gtgcaataca tcgacagcgg caacaccaac ggcgctgacg tggcggggcc aacggcagcg
    41401 gcacgcggca tcatcctgga cgatctgcgc tatgtcaccc gcgaagcgtt cagcacccgc
    41461 ttgggccagg tgaaagaact ctatttcggg cagcggacct gggcggaaag caacggcacg
    41521 ccgagccagc tgttcgacac tgccgggggt gacatcttcg cgaaccgcgt gaacgaggat
    41581 acccacttct acggccacct ctgcacgaac gcggacacgg gtcgcgtcac ctgggagaac
    41641 acggttctct cgatcttcac caagtgggtt tacagctggg aatggaccca gcttattgac
    41701 cggcaagggc ggaagcgtgg acttgactgc ggcatggtga cagcccccgc cgggggcaac
    41761 ggcactatca agatcatgac ccgcagcggt gggcatatct cgatcgtacc gggcggcatc
    41821 gggtcggggg cggtcctgct gccagcggcg gcgttcctcg cctttgacgt ggcgaacacg
    41881 ccgctcctgc aggccggtgg cctgaccggc gccagcgtga cgatcctgaa ccctgaaacc
    41941 acgccggaca acggcaacac gccggacggg aacatttcgt tctcggcttg gccgggcgag
    42001 atcaggtttc gcaaccgact tccgagcggc gagacgttgc tggcctggag tatcatctga
    42061 tgcgtgagat gctccgcgag ctgctgcgcg cagacagtca acgcgatccg caccattggg
    42121 tcgccaccct tgccggccat gtctatgtcg gcatcgtcct ttggggcgtg gtcgccatgg
    42181 gcctcgatat gtggacggcc gcgctgatcg ttccgcccgc ctacctcctc ctttgggaag
    42241 gcctccagtt ctggatgctg gaacggcact accggacctg ggccttgttc tgggatgggg
    42301 tcctagatgc tgtgggcgtt gccttcgggt gcttcggcgc ggcgttcctc ggcctgaatt
    42361 tcgaccatat ggcactgatc tgcttcctcg ccctgatgcc cgtcgcggtc gtgggctggt
    42421 tcgtccggga agcgaggcgc ccgtgctgat gtcgatcctg tcctggtggt tcacgaattt
    42481 cagacagcga cggctggagt ggtgcatcgc cctctacacc gtgggctttg gtgcgttcct
    42541 gatgctgcct ttcgtcagct ttgccacggc gggctatcgc ggtgtgctga cgctgatgtc
    42601 ggagttcagc tgggggctgg tctacctgct gaccggcatc cttcacaacg tcgccctgca
    42661 cgtcaatgga cgcgccgcct ggacgccctt cgcgcgtgtc gtgaccctgt tcctcaatag
    42721 ccaggtcttc ctcgcctttg ctctggcatt cgctcactcg aacccggccg ggtccggggt
    42781 cttcacctat gccgtgatcg cgaccctgtt ctgttgggtc gccctttggg ctgccgggga
    42841 agattgcggc cgagaataca agatctggaa agaaggacgg cggcatgcct gagattgact
    42901 ggaaccagtt ctggcaaggc cttgggctgg ccttcgccgc ctgcatcatc accctcgcgc
    42961 catggatcgc atcacggaaa tccagcggca agccgccggc cgaccgggcg ccgcagccgc
    43021 acgaggtcaa gcgcgcgctc tacgagatgc acgagaagct cgaacgcggc ggcctcgatg
    43081 ccgacgctgt cgccagcctc aagcgatcca tcgacctgct gaccaaggcc aacgacatgg
    43141 tggcggagga gctgcggcga aacaccgaac ggctggacgt gaacagcaag tcggcggacc
    43201 gcgtcgctga gcggatcacg ccgatccagg acgcggtgaa ggagatggcg aaggaactgg
    43261 aattcagcgc gcggatgaac cgctcgcgat aaccgaaagg gaaagccatg accgacgaaa
    43321 ccaccaaaga ccccgccaag aaggatgcgg tgatcgtgac caactgggcg ctgatcctgt
    43381 cccgcgcttg gtcggtccgc ttcatggggc tggccgccgt cctgtcggcc atcgaggtgg
    43441 gcctgtctct ctatgacgcg caggccttgg ggctgtcgca aggcaccttc gcagctgcat
    43501 ctgctgtcgc caccgctgcg ggcctcgtcg ctcgcatctg ggcgcagcgc gacatggagg
    43561 attgaccatg tgtctcaagg ggaaggcgtc cagccggggc gtcaagaaga ccggggcggt
    43621 ggccgccgct gtcatcgcgc tggccacgcc gttcgtcgcg ggatgggagg gcaagcgcaa
    43681 ctatgcctat atcccggtgc ctggcgacgt gccgacgatc tgctacggca gcacggcggg
    43741 cgtcaagctg ggcgattaca agaccgacgc ggaatgcgaa gcccttctca agcgtgaggt
    43801 gggcgagttc tgggcccgga tggatccgtg cgtcgatgat gcggtgccgg tcagcgtgca
    43861 ggccagcatt ctggagctgg gctataacgt gggcacctcg gcggcctgca agtccacgat
    43921 ggtacgcaag gccaacgccg gggactatgc cggcgcctgc gccgagcttg accggtgggt
    43981 gaaggcatcg ggccggacgc tcaagggtct ggtgaaccgc cgcaacgcct cgcaggccat
    44041 gtgcgtgcgc gacctatgac ccgctatctg ctggccgggg cggtcgtgct gtccctcggc
    44101 ctttggggct ggtttcagat gcaacgggcc gacgcgctgg ccgtcaagct ggagcagcgc
    44161 gaggcgcagc tagtggaaca ggcccgggtt tccgagatcc agcgccagtc gatcaggcgg
    44221 ctgcaggcct tggccgatgg cgctgcccag ctcgaccgcg aatttcagga gaaggatgga
    44281 gccgatgacg cgctacctga ttatctgcgc tctggcgctg gccggctgtg gccctgaccc
    44341 ggtgccggtg gccccgccga tcccggccga catgctgacg ccgtgccccg gatggcaggg
    44401 ccggacgccc gagacgcagg gcgaactgct gcgcgccgcc ttggcggaga agaccgggcg
    44461 gcaatgcgcc aatcagaaga tcgaggggat aaaggagatc gtcgggcagg gctaatgcaa
    44521 ttcccgcatt catgattcgt tcgtgctatg tcttgagtgg gtttcccgcc tagcacgttg
    44581 caaatcatga ctattcaag
//
