# Supplementary material for: Characterization of the virome of Paracoccus spp. (Alphaproteobacteria) by combined in silico and in vivo approaches
Source: Sci Rep. 2019 May 27;9:7899. doi: 10.1038/s41598-019-44460-4 (PMC6536676; doi:10.1038/s41598-019-44460-4)
Supplement: Supplementary file 2 — Supplementary Dataset 1 [file 41598_2019_44460_MOESM2_ESM.zip › vB_PspS_PD32.gbk]

LOCUS       NZ_CP025408            52055 bp    DNA              UNK 01-JAN-1980
DEFINITION  Paracoccus sp. BM15 chromosome, complete genome.
ACCESSION   NZ_CP025408
VERSION     NZ_CP025408.1
KEYWORDS    .
SOURCE      .
  ORGANISM  .
            .
FEATURES             Location/Qualifiers
     repeat_region   1..52
                     /note="attachment site in tRNA-Met(CAT) 50/52, 47
                     overlapping"
     gene            complement(600..1943)
                     /locus_tag="pd32_p01"
                     /locus_tag="CUV01_RS02125"
     CDS             complement(600..1943)
                     /note="Sulfatase maturation enzyme AslB, radical SAM
                     superfamily based on COG0641 (e-17)"
                     /product="sulfatase maturation enzyme AslB, radical SAM
                     superfamily"
                     /COG="COG0641"
                     /locus_tag="pd32_p01"
                     /locus_tag="CUV01_RS02125"
                     /protein_id="WP_101459021.1"
     gene            complement(1940..2227)
                     /locus_tag="pd32_p02"
                     /locus_tag="CUV01_RS02130"
     CDS             complement(1940..2227)
                     /note="hypothetical protein"
                     /product="hypothetical protein"
                     /locus_tag="pd32_p02"
                     /locus_tag="CUV01_RS02130"
                     /protein_id="WP_101459022.1"
     gene            complement(2433..2705)
                     /locus_tag="pd32_p03"
     CDS             complement(2433..2705)
                     /note="hypothetical protein"
                     /product="hypothetical protein"
                     /locus_tag="pd32_p03"
     gene            complement(2728..3096)
                     /locus_tag="pd32_p04"
     CDS             complement(2728..3096)
                     /note="hypothetical protein"
                     /product="hypothetical protein"
                     /locus_tag="pd32_p04"
     gene            complement(3084..4433)
                     /locus_tag="pd32_p05"
                     /locus_tag="CUV01_RS02135"
     CDS             complement(3084..4433)
                     /note="hypothetical protein"
                     /product="hypothetical protein"
                     /locus_tag="pd32_p05"
                     /locus_tag="CUV01_RS02135"
                     /protein_id="WP_101459023.1"
     gene            4958..5558
                     /locus_tag="pd32_p06"
                     /locus_tag="CUV01_RS02140"
                     /pseudo
     CDS             join(4958..5140,5142..5558)
                     /note="hypothetical protein"
                     /product="hypothetical protein"
                     /locus_tag="pd32_p06"
                     /locus_tag="CUV01_RS02140"
     gene            complement(5575..6840)
                     /locus_tag="pd32_p07"
                     /locus_tag="CUV01_RS02145"
     CDS             complement(5575..6840)
                     /note="Site-specific recombinase XerD, Shufflon-specific
                     DNA recombinase Rci and Bacteriophage Hp1_like integrase"
                     /product="phage tyrosine integrase"
                     /COG="COG4974"
                     /locus_tag="pd32_p07"
                     /locus_tag="CUV01_RS02145"
                     /protein_id="WP_101459024.1"
     gene            7394..7651
                     /locus_tag="pd32_p08"
                     /locus_tag="CUV01_RS02150"
     CDS             7394..7651
                     /note="DNA binding domain, excisionase family; An
                     excisionase, or Xis protein, is a small protein based on
                     TIGR01764 (e-3), HTH domain - pfam12728"
                     /product="phage DNA-binding protein"
                     /locus_tag="pd32_p08"
                     /locus_tag="CUV01_RS02150"
                     /protein_id="WP_101459025.1"
     gene            7591..7887
                     /locus_tag="pd32_p09"
                     /locus_tag="CUV01_RS02155"
     CDS             7591..7887
                     /note="hypothetical protein"
                     /product="hypothetical protein"
                     /locus_tag="pd32_p09"
                     /locus_tag="CUV01_RS02155"
                     /protein_id="WP_101459026.1"
     gene            7884..8279
                     /locus_tag="pd32_p10"
                     /locus_tag="CUV01_RS02160"
     CDS             7884..8279
                     /note="This model contains proteins with the VRR-NUC
                     domain based on smart00990"
                     /product="VRR-NUC domain-containing protein"
                     /locus_tag="pd32_p10"
                     /locus_tag="CUV01_RS02160"
                     /protein_id="WP_101459027.1"
     gene            8276..9226
                     /locus_tag="pd32_p11"
                     /locus_tag="CUV01_RS02165"
     CDS             8276..9226
                     /note="Helix-turn-helix domain based on pfam13730"
                     /product="putative phage replication protein"
                     /locus_tag="pd32_p11"
                     /locus_tag="CUV01_RS02165"
                     /protein_id="WP_101459028.1"
     gene            9223..9897
                     /locus_tag="pd32_p12"
                     /locus_tag="CUV01_RS02170"
     CDS             9223..9897
                     /note="hypothetical protein"
                     /product="hypothetical protein"
                     /locus_tag="pd32_p12"
                     /locus_tag="CUV01_RS02170"
                     /protein_id="WP_101459029.1"
     gene            complement(9982..13083)
                     /locus_tag="pd32_p13"
                     /locus_tag="CUV01_RS02175"
     CDS             complement(9982..13083)
                     /note="Type I site-specific restriction-modification
                     system, R (restriction) subunit based on COG0610,
                     TIGR00348"
                     /product="type I restriction-modification system subunit
                     R"
                     /COG="COG0610"
                     /locus_tag="pd32_p13"
                     /locus_tag="CUV01_RS02175"
                     /protein_id="WP_101459030.1"
     gene            complement(13076..14254)
                     /locus_tag="pd32_p14"
                     /locus_tag="CUV01_RS02180"
     CDS             complement(13076..14254)
                     /note="AAA domain pfam13166 and Wobble nucleotide-excising
                     tRNase based on COG4694"
                     /COG="COG4694"
                     /product="type I restriction-modification system anticodon
                     nuclease"
                     /locus_tag="pd32_p14"
                     /locus_tag="CUV01_RS02180"
                     /protein_id="WP_101459031.1"
     gene            complement(14251..15402)
                     /locus_tag="pd32_p15"
                     /locus_tag="CUV01_RS02185"
     CDS             complement(14251..15402)
                     /note="Restriction endonuclease S subunit based on
                     COG0732, Type I restriction modification DNA specificity
                     domain - pfam01420"
                     /COG="COG0732"
                     /product="type I restriction-modification system subunit
                     S"
                     /locus_tag="pd32_p15"
                     /locus_tag="CUV01_RS02185"
                     /protein_id="WP_101461804.1"
     gene            complement(15399..16943)
                     /locus_tag="pd32_p16"
                     /locus_tag="CUV01_RS02190"
     CDS             complement(15399..16943)
                     /note="Type I restriction-modification system, DNA
                     methylase subunit based on COG0286, ype I restriction
                     system adenine methylase (hsdM) - TIGR00497, N-6 DNA
                     Methylase - pfam02384"
                     /COG="COG0286"
                     /product="type I restriction-modification system subunit
                     M"
                     /locus_tag="pd32_p16"
                     /locus_tag="CUV01_RS02190"
                     /protein_id="WP_101459032.1"
     gene            complement(16940..17128)
                     /locus_tag="pd32_p17"
     CDS             complement(16940..17128)
                     /note="DNA binding domain, HTH; putative RM system
                     regulator"
                     /product="DNA-binding protein"
                     /locus_tag="pd32_p17"
     gene            17648..18901
                     /locus_tag="pd32_p18"
                     /locus_tag="CUV01_RS02200"
     CDS             17648..18901
                     /note="DNA modification methylase based on COG0863;
                     putative Type II N4-cytosine or N6-adenine DNA
                     methyltransferase of unknown recognition sequence based on
                     REBASE; DPPY motif; ParB N-terminal-like domain - cd16403"
                     /product="N4-cytosine or N6-adenine DNA methyltransferase"
                     /COG="COG0863"
                     /locus_tag="pd32_p18"
                     /locus_tag="CUV01_RS02200"
                     /protein_id="WP_101459033.1"
     gene            19063..20856
                     /locus_tag="pd32_p19"
                     /locus_tag="CUV01_RS02205"
     CDS             19063..20856
                     /note="DUF262 - pfam03235, DUF1524 - pfam07510,
                     uncharacterized conserved protein, contains ParB-like and
                     HNH nuclease domains - COG1479"
                     /COG="COG1479"
                     /product="phage hypothetical protein"
                     /locus_tag="pd32_p19"
                     /locus_tag="CUV01_RS02205"
                     /protein_id="WP_101459034.1"
     gene            complement(20947..21480)
                     /locus_tag="pd32_p20"
                     /locus_tag="CUV01_RS02210"
     CDS             complement(20947..21480)
                     /note="DUF3489 - pfam11994"
                     /product="phage hypothetical protein"
                     /locus_tag="pd32_p20"
                     /locus_tag="CUV01_RS02210"
                     /protein_id="WP_101459035.1"
     gene            complement(21581..21808)
                     /locus_tag="pd32_p21"
                     /locus_tag="CUV01_RS02215"
     CDS             complement(21581..21808)
                     /note="phage hypothetical protein"
                     /product="phage hypothetical protein"
                     /locus_tag="pd32_p21"
                     /locus_tag="CUV01_RS02215"
                     /protein_id="WP_101459036.1"
     gene            21931..22518
                     /locus_tag="pd32_p22"
                     /locus_tag="CUV01_RS02220"
     CDS             21931..22518
                     /note="phage hypothetical protein"
                     /product="phage hypothetical protein"
                     /locus_tag="pd32_p22"
                     /locus_tag="CUV01_RS02220"
                     /protein_id="WP_101459037.1"
     gene            22466..24508
                     /locus_tag="pd32_p23"
                     /locus_tag="CUV01_RS02225"
     CDS             22466..24508
                     /note="phage terminase large subunit GpA - pfam05876,
                     COG5525"
                     /COG="COG5525"
                     /product="phage terminase large subunit"
                     /locus_tag="pd32_p23"
                     /locus_tag="CUV01_RS02225"
                     /protein_id="WP_101459038.1"
     gene            24512..24724
                     /locus_tag="pd32_p24"
                     /locus_tag="CUV01_RS02230"
     CDS             24512..24724
                     /note="phage hypothetical protein"
                     /product="phage hypothetical protein"
                     /locus_tag="pd32_p24"
                     /locus_tag="CUV01_RS02230"
                     /protein_id="WP_101459039.1"
     gene            24728..26245
                     /locus_tag="pd32_p25"
                     /locus_tag="CUV01_RS02235"
     CDS             24728..26245
                     /note="phage portal protein - pfam05136, TIGR01539,
                     COG5511"
                     /COG="COG5511"
                     /product="phage portal protein"
                     /locus_tag="pd32_p25"
                     /locus_tag="CUV01_RS02235"
                     /protein_id="WP_101459040.1"
     gene            26245..27654
                     /locus_tag="pd32_p26"
                     /locus_tag="CUV01_RS02240"
     CDS             26245..27654
                     /note="Periplasmic serine protease, ClpP class - COG0616,
                     Signal peptide peptidase A (SppA) 36K type, a serine
                     protease - cd07022, TIGR00706, pfam01343"
                     /product="phage serine protease ClpP"
                     /locus_tag="pd32_p26"
                     /locus_tag="CUV01_RS02240"
                     /protein_id="WP_101459041.1"
     gene            27681..28061
                     /locus_tag="pd32_p27"
                     /locus_tag="CUV01_RS02245"
     CDS             27681..28061
                     /note="Bacteriophage lambda head decoration protein D -
                     pfam02924"
                     /product="phage head decoration protein"
                     /locus_tag="pd32_p27"
                     /locus_tag="CUV01_RS02245"
                     /protein_id="WP_101459042.1"
     gene            28114..29136
                     /locus_tag="pd32_p28"
                     /locus_tag="CUV01_RS02250"
     CDS             28114..29136
                     /product="phage capsid protein"
                     /protein_id="WP_101459043.1"
                     /locus_tag="CUV01_RS02250"
                     /locus_tag="pd32_p28"
     gene            29136..29450
                     /locus_tag="pd32_p29"
                     /locus_tag="CUV01_RS02255"
     CDS             29136..29450
                     /note="phage hypothetical protein"
                     /product="phage hypothetical protein"
                     /locus_tag="pd32_p29"
                     /locus_tag="CUV01_RS02255"
                     /protein_id="WP_101459044.1"
     gene            29447..30076
                     /locus_tag="pd32_p30"
                     /locus_tag="CUV01_RS02260"
     CDS             29447..30076
                     /note="phage hypothetical protein"
                     /product="phage hypothetical protein"
                     /locus_tag="pd32_p30"
                     /locus_tag="CUV01_RS02260"
                     /protein_id="WP_101459045.1"
     gene            30159..30872
                     /locus_tag="pd32_p31"
                     /locus_tag="CUV01_RS02265"
     CDS             30159..30872
                     /note="phage hypothetical protein"
                     /product="phage hypothetical protein"
                     /locus_tag="pd32_p31"
                     /locus_tag="CUV01_RS02265"
                     /protein_id="WP_101459046.1"
     gene            complement(30932..32707)
                     /locus_tag="pd32_p32"
                     /locus_tag="CUV01_RS02270"
     CDS             complement(30932..32707)
                     /note="phage hypothetical protein"
                     /product="phage hypothetical protein"
                     /locus_tag="pd32_p32"
                     /locus_tag="CUV01_RS02270"
                     /protein_id="WP_101459047.1"
     gene            32795..33214
                     /locus_tag="pd32_p33"
     CDS             32795..33214
                     /note="originally annotated as acyl-CoA transferase"
                     /product="phage hypothetical protein"
                     /locus_tag="pd32_p33"
                     /locus_tag="CUV01_RS02275"
                     /protein_id="WP_101459048.1"
     gene            complement(33222..33689)
                     /locus_tag="pd32_p34"
                     /locus_tag="CUV01_RS02280"
     CDS             complement(33222..33689)
                     /note="Staphylococcal nuclease homologues - smart00318,
                     cd00175, pfam00565, Endonuclease YncB, thermonuclease
                     family - COG1525"
                     /COG="COG1525"
                     /product="thermonuclease family protein"
                     /locus_tag="pd32_p34"
                     /locus_tag="CUV01_RS02280"
                     /protein_id="WP_101459049.1"
     gene            33785..34723
                     /locus_tag="pd32_p35"
                     /locus_tag="CUV01_RS02285"
     CDS             33785..34723
                     /note="phage hypothetical protein"
                     /product="phage hypothetical protein"
                     /locus_tag="pd32_p35"
                     /locus_tag="CUV01_RS02285"
                     /protein_id="WP_101459050.1"
     gene            34723..35172
                     /locus_tag="pd32_p36"
                     /locus_tag="CUV01_RS02290"
     CDS             34723..35172
                     /note="phage hypothetical protein"
                     /product="phage hypothetical protein"
                     /locus_tag="pd32_p36"
                     /locus_tag="CUV01_RS02290"
                     /protein_id="WP_101459051.1"
     gene            35169..35378
                     /locus_tag="pd32_p37"
                     /locus_tag="CUV01_RS02295"
     CDS             35169..35378
                     /note="phage hypothetical protein"
                     /product="phage hypothetical protein"
                     /locus_tag="pd32_p37"
                     /locus_tag="CUV01_RS02295"
                     /protein_id="WP_101459052.1"
     gene            35380..37563
                     /locus_tag="pd32_p38"
                     /locus_tag="CUV01_RS02300"
     CDS             35380..37563
                     /note="Lambda phage tail tape-measure protein - pfam09718,
                     COG5281 (e-3), TIGR02675 (e-3)"
                     /product="phage tail tape measure protein"
                     /locus_tag="pd32_p38"
                     /locus_tag="CUV01_RS02300"
                     /protein_id="WP_101459053.1"
     gene            37579..38205
                     /locus_tag="pd32_p39"
                     /locus_tag="CUV01_RS02305"
     CDS             37579..38205
                     /note="DUF2460 - pfam09343, COG5448, TIGR02217"
                     /product="phage hypothetical protein"
                     /locus_tag="pd32_p39"
                     /locus_tag="CUV01_RS02305"
                     /protein_id="WP_101459054.1"
     gene            38202..39086
                     /locus_tag="pd32_p40"
                     /locus_tag="CUV01_RS02310"
     CDS             38202..39086
                     /note="originally annotated as beta tubulin, DUF2163 -
                     pfam09931, TIGR002218, COG5449, pfam09356"
                     /product="phage hypothetical protein"
                     /locus_tag="pd32_p40"
                     /locus_tag="CUV01_RS02310"
                     /protein_id="WP_101459055.1"
     gene            complement(39161..39910)
                     /locus_tag="pd32_p41"
                     /locus_tag="CUV01_RS02315"
     CDS             complement(39161..39910)
                     /note="Predicted restriction endonuclease - COG3183,
                     pfam01844"
                     /COG="COG3183"
                     /product="phage HNH endonuclease"
                     /locus_tag="pd32_p41"
                     /locus_tag="CUV01_RS02315"
                     /protein_id="WP_101459056.1"
     gene            39950..40420
                     /locus_tag="pd32_p42"
                     /locus_tag="CUV01_RS02320"
     CDS             39950..40420
                     /note="Cell wall-associated hydrolase, NlpC family -
                     COG0791, TIGR02219, pfam00877"
                     /COG="COG0791"
                     /product="phage NlpC/P60 family hydrolase"
                     /locus_tag="pd32_p42"
                     /locus_tag="CUV01_RS02320"
                     /protein_id="WP_101459057.1"
     gene            40433..44398
                     /locus_tag="pd32_p43"
                     /locus_tag="CUV01_RS02325"
     CDS             40433..44398
                     /note="GTA TIM-barrel-like domain - pfam13547, pfam13550"
                     /product="phage tail protein"
                     /locus_tag="pd32_p43"
                     /locus_tag="CUV01_RS02325"
                     /protein_id="WP_101459058.1"
     gene            44417..45493
                     /locus_tag="pd32_p44"
                     /locus_tag="CUV01_RS02330"
     CDS             44417..45493
                     /note="DUF2793 - pfam10983"
                     /product="phage hypothetical protein"
                     /locus_tag="pd32_p44"
                     /locus_tag="CUV01_RS02330"
                     /protein_id="WP_101459059.1"
     gene            45490..45777
                     /locus_tag="pd32_p45"
                     /locus_tag="CUV01_RS02335"
     CDS             45490..45777
                     /note="phage hypothetical protein"
                     /product="phage hypothetical protein"
                     /locus_tag="pd32_p45"
                     /locus_tag="CUV01_RS02335"
                     /protein_id="WP_101459060.1"
     gene            45867..46541
                     /locus_tag="pd32_p46"
                     /locus_tag="CUV01_RS02340"
     CDS             45867..46541
                     /note="Peptidase M15 - pfam08291, COG3108"
                     /COG="COG3108"
                     /product="phage peptidase M15"
                     /locus_tag="pd32_p46"
                     /locus_tag="CUV01_RS02340"
                     /protein_id="WP_101459061.1"
     gene            46541..46792
                     /locus_tag="pd32_p47"
                     /locus_tag="CUV01_RS02345"
     CDS             46541..46792
                     /note="phage hypothetical protein"
                     /product="phage hypothetical protein"
                     /locus_tag="pd32_p47"
                     /locus_tag="CUV01_RS02345"
                     /protein_id="WP_101459062.1"
     gene            46701..46952
                     /locus_tag="pd32_p48"
                     /locus_tag="CUV01_RS02350"
     CDS             46701..46952
                     /note="phage hypothetical protein"
                     /product="phage hypothetical protein"
                     /locus_tag="pd32_p48"
                     /locus_tag="CUV01_RS02350"
                     /protein_id="WP_101459063.1"
     gene            complement(46962..47846)
                     /locus_tag="pd32_p49"
                     /locus_tag="CUV01_RS02355"
     CDS             complement(46962..47846)
                     /note="Putative SOS response-associated peptidase YedK -
                     COG2135, pfam02586"
                     /COG="COG2135"
                     /product="phage SOS response associated peptidase"
                     /locus_tag="pd32_p49"
                     /locus_tag="CUV01_RS02355"
                     /protein_id="WP_101461805.1"
     gene            48162..49169
                     /locus_tag="pd32_p50"
                     /locus_tag="CUV01_RS02360"
     CDS             48162..49169
                     /note="AAA+-type ATPase, SpoVK/Ycf46/Vps4 family -
                     COG0464, pfam00004, cd00009, cell division protein -
                     CHL00176"
                     /COG="COG0464"
                     /product="AAA family ATPase"
                     /locus_tag="pd32_p50"
                     /locus_tag="CUV01_RS02360"
                     /protein_id="WP_101459064.1"
     gene            49233..51716
                     /locus_tag="pd32_p51"
                     /locus_tag="CUV01_RS02365"
     CDS             49233..51716
                     /note="Peptidase S8 family domain in Subtilisin-like
                     proteins - cd04847, pfam00082"
                     /product="peptidase S8 family protein"
                     /locus_tag="pd32_p51"
                     /locus_tag="CUV01_RS02365"
                     /protein_id="WP_101459065.1"
BASE COUNT    10123 a  15841 c  15653 g  10211 t
ORIGIN
        1 ttttttggtt gcgggggtag gatttgaacc tacgaccttc aggttatgag cccatagccc
       61 ttaaatttca ataagttagc aatatcaatc agttacggcg caagcctttg atttggaacg
      121 atttgcgctc ctgcatcgac cgacattggc acggattcgc gcgcaagaca ggtgcgaatc
      181 ccgcagtcgc aggttgatgt ggcgttgatg taaccagccg cccagcctca cctgtatgat
      241 cagaaactag caaaagaatg tgtagcgagt gtcagcatgt agacgccgac caagatatct
      301 acttgggtgc agacgtttac ggcacgacac acgaactgga aagctgcgga caaactggtc
      361 attcagtagg taggctgaag ggtctcggtt ggtctagcct ccacatgacg ggcgaaaagc
      421 aatccaatcg tggcgcggga tggtaagctc cgaaatgtac caagcggtca ctcgcagaat
      481 gtgttcatgt ccatgccatc ggacgcaaaa ccccaaagca gccaatagac gcttctatct
      541 gattctacgg cggagcactc aagaaatatt acgagctaag acatgttgct cactgcaatc
      601 tagctgcttc cgatttctgc gctcctggca tattttccaa cctctatcat aaggttatct
      661 cgaagcaact cacgagttac aatgcaacga cttgtataag tcgaattttg tatttctcct
      721 tgctcggcaa gagtttttgc gtagcagtcg ccggcgcagt tgtacttcgc gaaacacccc
      781 tcacattttc tcatattgtg gacttttagg ttcgccaacg ccgatacttt atcctggtcg
      841 attgtcaact cctgcttatc tttgctccat gctccatatt gaaacaaacc ggcccgccta
      901 tcatctgcac gaagtacctc attgcagcta gtaacgatcc ccttggatgt aataattaaa
      961 ttgcgcgcgt cacttgcacc gcagaaacta tccttcaatt caagatcaga agatgaaaag
     1021 tacagcgaca ctccgtactt tgcaccaatc tgtcgcgcct tacggaaggc cgatacaaac
     1081 gcttccgcgg gtggagactt taccggatct attgttaatg cgaaagaaga gacatcaaag
     1141 acaggctcga catgaatttc tcttacctga agattacttc caataaattc aacaaatgca
     1201 ggcaactggt gagtcgcctc gacggtcgcg gtcgacctga tgtcgtagtt caatgatctt
     1261 cggtcaaact ccttcatcgt cgccaaaacg agatcaaacg accccgctcc actcggaaga
     1321 accctaccct tatcgtggct tgaagaaagt ccatctacgg aaaatgtagt tctatcaaca
     1381 ttagcagcaa tgtaatcaat atatttatga ttaaataccc cgttcgtgct taggtcaacg
     1441 tggccgacta ggtttgaacg ggagcaggat tctttaaagt aatctattat cgaaacgaag
     1501 gttttccagt cagaagtcgc ctcgccttct cctaggaagt tgatccccgg cttctccgag
     1561 ccttcacaat tcgagataat caaatcgatc gcagactttg caatactaag atctattacc
     1621 gcgtcatcaa gtcgtccacc atcagcataa cagtacttgc atcggagcgt gcacttctgc
     1681 gtgtttgaga acgtagcttg ggttggcttc cactttttct ttgttgtcgt cagcgccggc
     1741 ttgggggact tttcggaact tagctcagca aacgcaatct ttaatgcaga aacttcgtca
     1801 tcgttcaaaa cagcaattct actacccaaa ggatcgtaga aaattgtttt gtccatagcg
     1861 ggaatcagaa aagcatctgc gtttgacgaa actcgatcat ctacctttga tccattcagc
     1921 gggacatcaa gaggcttgat catttttcaa ccccaaattg cctaaggatg aatttttccg
     1981 atacgtcgct cccattcaaa ctcttctcag aaaagaaccg ttcctgcagt tgtaggggag
     2041 tgtacgtccc cggggcgatc tgagaacttg tatcgcttac tccgaagcca ggaccgccat
     2101 atttttctga ctggatgacc ccgattattg cattctcaaa ggtgtcaact tgttctggat
     2161 taaagtcccg aacaatatct tcaaactccg gagacgtgat aataagacta gaatcgtatc
     2221 cgagcattgc cgacttagaa tggcatgcgc atttattctc gcagcaagaa ttgttgtcgc
     2281 tgttgcatgt gcatgccgca ttacacccac aattacctga atcggaaaaa ttattatcta
     2341 aaaattgctg cccgatactt tcggcaacta ctttggagag attctgaatt ttttctttgt
     2401 caatgtcagg aagggtagaa agatcatata ctttattgac agttagctgt agattttctg
     2461 ctgcctcttg cgcagataat gcttttgcat tgacacttgc ggcaagagag cctagcgaaa
     2521 gcgatactat gaatttgcgc ctggaattca ttgctagctc cacttaaagt aaacagattt
     2581 tccgtatcac ctagcgtcaa gcaagttgat ttagtgggag ttacatctgg ttggtggcct
     2641 ttcaaacctg actgaaactc tcgccttctt agcatcgata tgcgtgtccc tcgaccacac
     2701 agcaattttc tctcgagaga atctgcgcta tgaacgagcg ggtcttttct gaatagttac
     2761 gcactttaga tgcccttgag tcaaatggtt ctttatggga ttgctaaagg ctgggatggc
     2821 aaatttttgt ttgctgcctg cgggcatagg ccgcctgccg gaaagccata cgcgatttgg
     2881 caaggattcg ctaaaagatg caagggcagc cttgccccag catgatctgc tcggtgcagt
     2941 ttgcagctgc atggtcgaac ctccgattac gtacggtcta gtggcggaca ctggccgagg
     3001 caatgcggcg agccggccgt gattgaccga tttggagtgt tcatcgccaa acgcaggcgt
     3061 aatgcggtca aacagccagc cccctatgcc cgccaacccc gcagctcccg caaccccagt
     3121 tcatcccata tccatccgaa atcgtattcc gcaatcgggc catccgccgg ccgggcgctg
     3181 ccgttctcta gatatttcag ccactcgacg accttcttcc gccccgatgc cgttcgcacc
     3241 gcctgccgcg gtgacttgcc gcccagtgct gggatcggcg cgtccagcgt ttcacggtag
     3301 tgcttgtcca agtgatcctg catcagttgg cgcgcgatct cgggcggaat ctcatcggcg
     3361 ccttcgcgtg ggccgacatg gctttggtcg gcccgcatct gatcaaccgt ccggaccgtg
     3421 gtcagcggcg atttcaacag atccccggca accgagcgga tcaacgcctc gaccttgacc
     3481 gctcgctcgg ccgaattgac ggtcacgagc agggtcttcc ccttcagttc caaagagccc
     3541 aggacggtgg ccccctccat ctccgcgtcc agcatgatgc cgccactcgc tttgctgccc
     3601 cgcttcttcc tcgctgccag ccagttccag aacttcgctc cctcggggaa aaaatccctc
     3661 acccggtcca gctgctccgc caccttcctc tgcgtcacgc cgctggtgag cgagaaacgc
     3721 atgtcgtgga acagaacatc gtcgccgtcc gaattggtga actgcggttc ggctggggtg
     3781 agggcgcggt cgatctcgat gaacagccaa gcggtggtga agatgggcgc ggagcccatc
     3841 agctgctcac aggtcagccg cagcgcgtcg cgcttcttta gtttcagggc atcgcgtagc
     3901 cccgctaaca ggaaatcaac agcctcggcg cggaagggca acaacgcccc cgagatgatg
     3961 tggtgatcgc gctcggccat cacccgcacg gcgatccggt cccattgctt caacgtgcgc
     4021 gtggcggatt tctctcgcac cgtgaccggc ggggcatccg acagaagatc gcgcaacacc
     4081 atcgacgcgc cgggctggac atcgctgacc tcgtagaggc tgaccggccc atcccgcagc
     4141 gcggcgaaat actcccgatt gagggcggtt tccttccagc cgcggcgttt caggtacagg
     4201 tcgacgatat tgccgtcctc atagcgctgg ctgaggaaat cctcgaaccc acagccccac
     4261 agcacgcccg accactgctc gcccagcagg tcggctaggc cgtcctggtc gatctcaaat
     4321 tcctcaagtg cgggcatcag gtgctccgcg accacctcct gcagccgttc ccgccagtgg
     4381 ccctcccggc cgatgaaagc cagaaggtcc gatatgtcgt tgcgttcggc catgctcttt
     4441 tcctctgccc gtctcaagct ctagccgcag aactttggtg tgaaccaccg tgctctgcgc
     4501 ccttccgttg ctccctatga cccgcggcgc ggaagagcca accgataact gcgaagagcg
     4561 atctcatcga ctaacaccat atggccagcg cgcacactgc taactcagga ccagcgcctc
     4621 agctcaaccc gagcatagcg gaaggcttca agggctatca gatgattgcc ccgccacact
     4681 caacaatcag gcgcgctcgc acaagatacc cacgtaccgc cgaacaacct catgttcctg
     4741 tcttgttccc gccagcggga acgtgcaaaa cggcgcgtaa gaggagaatc gaactcaacc
     4801 acaagaagtc tcatcggaat aacgctcact gccaggaact cgggcgcgag gatgcgccct
     4861 gccctcattg ccgccaattc cacttctccc gcaccggcta ggcgcgggct acgttgggtt
     4921 tgagcagacg ctcctctgat cacgagagga gagtttcatg gccctgccac cccgcacgca
     4981 ttacaccctg cacgaagtca ctgcccgctg gggctgcaat atagcggatg ttgccggttg
     5041 ggcggacgcg ggacggttca gaatcctgac tggcatcgcc ttggtgcaat gcggcaccga
     5101 gaccgtggcg ggcaaggtgg tgctttcacc cgatggaagt gctgccgttg ttccgacggt
     5161 gcggcacagg tcccaccgag gggtctgtcc gccgcattca gatgctggat aggtcggact
     5221 ggctgctgat tactgatccg gctgccggag tgaccgtgac catagccgac atgctggtgc
     5281 tggccgagga tgtgcatgcc ttcgaggacg aaaacgacat ggtgcgacgg gtgacttccg
     5341 gtccaggcgc tacgacgccc tatgattggg aagggatgaa cgtcgctctg atccggcgca
     5401 tccatgatga cggcctgccg gcaacgcagg cggagctgat agcggagatg caggattggt
     5461 ttgcggatca gtcagacggc gagaggatcc ctgacagccg aaccatccga cgtcggatca
     5521 cgcccgtctg gaaggcgctg cgacgtgagg gggagtagtc cacccaacgc gatgtcaggc
     5581 cgacttgcgg tcgccgcgat cctcggcgtc gtggaccagc cgcggcttcg gccgcaacgc
     5641 aatggccaca gcgtcgacgc cggcgcgcag gggtgaatcc atcaggtggg catagcgcag
     5701 ggtggtctgc atctggctgt gccccagcag cttcccgatc atctccaagg atgcaccgcc
     5761 gctgaccagg agcgaagcga atgtatgacg caggtcgtgg atgcggacat cctgcaaccc
     5821 gcatcgcttc tgcacctgtg cccagaaccg gcgcacttcc tgcaccggct gaccgggcgt
     5881 gtcgccgggg aaaagccacg gcgtgccccg tgggacgtga agcatgcgtt gacgcacgac
     5941 agcggcggtc tcgtccgaga tcggcacgcg atgcgcgcgg cgctgtttcg tcatggtggg
     6001 cggtttcgac cagctcatgt gctcaaggtt gaactgttca aatcgagcct gtcgcacctc
     6061 gcccagccgg gcgccggtca gcatgcacat ccggatgatg tcggccgcgc gccggtcttc
     6121 ggcggcatcc agcgcctcgc cgaggctggc gatttcttcc tttgacaaga accgctcacg
     6181 cggggtttcc gtgcggcggt gaaagcgctg ggcgggattg tcctcgcacc agccccactg
     6241 gaccgccagc gtgaacatct tgcgcaggat ttcccccacg cggttggcac gcacgggcgt
     6301 cggcctcgct ccctgcaact tgcgggccct gttgttcggc ttttccttgt gtggccgcgc
     6361 ccggccctcg gccacacggg tgaggaattt gtcgacatcg ctcgcggtga tttccgtcac
     6421 cagcttgcgg ccccacactg gcgctaccat cttggccatc accgatcgct ggtcggccgc
     6481 gctccgttcc gacaatttcg gcaggtgctc ggcacagtaa cgctcgatca ggtcattcac
     6541 ccgtggcgca tcgcgcttcg cttcgcgcag ggcaagcggg tcggccccgg catcgatctc
     6601 gcgcctcagt tcctttgccc gttcccgcgc cgccgctacg gaccattccg gccagcgccc
     6661 gaaggtcatt cgacgctgtc gacccgcatg ccggtagtcg atcgtaaaag cccgaccgcc
     6721 gccgcgatag atgcatacgg caaaaccccg caggtcggta tcgaagatct ggtagtcccg
     6781 cccgggcacg ggctcggcgt cgcgcagcac tttttctgtc agtttgatgc gttcgggcat
     6841 gagttggatc cttcttgcat ccgacatgag gcgtggtttc gcctggacat caagacaagc
     6901 atgaaggctc gggtggcgcc gaggcggagg gtggcggggc caacgccaga gtgatgccac
     6961 cccttgtttt gttgagcttc ctgcgatggg cagctgaatg gcgttgtcgt cgctgccgcg
     7021 cggacgggaa cgctgagcca agaattccct ctgcaaggaa cagcggatca gcaaatcacc
     7081 aacgaatccg atggtggcgc tgctgccgtg tcgggtgcca ccccctcttt gcctatctgc
     7141 gccagtcaaa cccggcctat ccggatgttt gcaggtgttt gcggccatgg cgtctgtttc
     7201 acccatccgc tcgcccacgc tctcttcacc ctgttcaaag ccggccggcc ccgaaaatcc
     7261 tagcaaaaca aggggtggcg ctaaggcggc gttctttccg ccaccctccg cctcgccgcc
     7321 actccttcgg gtctgcgctc actggttcct gcaagttacc cccgatcacc ggggccaaga
     7381 ccaggagacc ccgatgctgc atctcggatc gatgccagac accatggaaa aaccccgcac
     7441 gctgctggtc ggctggatca gccgcctcga cctcgcgctg gagctcggcc tttcggtcga
     7501 caccctccgg cgctgggagg cgatgcggac cggaccgccc tgcgtgcgcg ccgggcgcaa
     7561 ggtctattac cgccgcgctg ccgtcgagga atggctggaa gagcaggagc aagacgcccc
     7621 gcgccgccgc catgccggag gacgccggtg atgcagaagc ctccccactc cgactggccg
     7681 ggcgaccgcg tcaccgaggc gcgcgccgtc atcgcggatg tcgtgcatca cagcgaccaa
     7741 atgctccggc tcgcctgcat tgtgctcgtc cgacacggcg aaaccgctga agaacgcgct
     7801 gacgcccagc gcctactctt ggtggttgac gcgcgacgcc cggttcagcg cgcccagcgc
     7861 gaggatcagg ggaggaccga gcgatgaaac gccgtggcac ccccgaggcc gatctacagc
     7921 gcgtcgtggt acaggcgctg cgcttcgccc tgccccgtgc cgcgatcatc catcattgtg
     7981 ccaatgaggt gaccgaaccc ggcccccgcg ggtcaaaacg ccaagcgatc ctcgtcggca
     8041 tgggcgtcca cgctggattc gccgatctga tgatcctctg cgatggccgc atcctcttcc
     8101 tcgagctgaa agcgcccaag gggcgactac ggccggcgca ggaggcgttc agggatgcgg
     8161 ttttggcaca gggcttctgc tgggcactgg tgcgcagcct cgacgacgcg ctgggtgcgc
     8221 tggcccatca cggcttcacc acgcgtattg cgcccgccac gcggaggctt gccccatgag
     8281 ccatcgtgca accatctggg ccatacagca gcgcggtttg aaaccggcga ccaagatcgt
     8341 gctctggttc ctctgcgacc ggcacaaccc ggatttcggc tgctttccga cgcaggccag
     8401 gctggctgag gatgtggaaa tgtcggtctc agcactgaac gaacatctcg cccggctcga
     8461 ggagctacgg ttgatccggc gcgttcgcag ccatgatcct cgcacgcaca agcgccaggc
     8521 aactcgctac atcctggggt tcgaagaggg tttctcgcaa aagccaattc cggaaaccga
     8581 agaaggcttt gagagaacag aaagcgaacc accggataac ccaactccgg aatctggact
     8641 tggagccatc tccggatttc cggcgaaccc atctccggat tttcccgata tccatctccg
     8701 gaatccggag actaaccttg taagagaacc tctaagggaa ccagtaaagg aggaggagga
     8761 cacgcaggcg cgcgtgccca tttccgatga gatgttcctt gatctcctcg gcacgctggg
     8821 cctcgatccc gccgccctgc ccggttggtg gcaaggctgg ccgccccggc agcatgtcca
     8881 acgctggcgc gacgagctgg gcctgaccga ggcggaaatc atcgccacgg ccaaggcctc
     8941 ccgcaaggac cacccccagc ctcccgatgg accaaaagcg ctcgaccggg ggatgcaacg
     9001 ggcagccacg cgcaaggttg aggatgctgg ccggaagcgg cggaagccga ggccagtttc
     9061 tgaccctgcc gccgcgccaa tcaccgatct ccctgccttc tacgccgacc tcgtcaattc
     9121 cgaccgtttc ctgccaacca gcatgatttc caacaccatg cgcgacgcca tgctggcccg
     9181 cggacttgtc acggccgaac gcctcagaaa acggggcgtg caatgaccct gcatcgaccg
     9241 atcagccgcg ccggtggcac gaaagtcaaa cgggcgctgg gcgttcaggc agcactggaa
     9301 tgggcgttcc gggtcgagaa ggcccaactc gaactcccac cgccccagaa cgtgagcgag
     9361 gaagggtttg gcttcggcct ggaatatgtt ctgctgcaac gcgccgcact gggctgcaag
     9421 atcgacggcg ggcagcacaa gattggcgga tacacccacg aggacgccga ggtgatcgcc
     9481 gccactgtag ccggactccc cgacagcctc ggcggcaagc gaatggcaat ccgtgtggcg
     9541 gaactggcac gagccgggct aaccccggac tggatgcccg gcgccgtccc gcgctgcgtt
     9601 ccgaccatcg tcaagaagaa ccagcacggc acacatgcgg gcaccgtcgt cgtagcggtc
     9661 gagcgcatcc gggtgcgtgg cgcgggctcc cgtgccacat ggaagagcgt tgacattctg
     9721 gcctgcccgg tgactttctc cccctatccg cagcagatcg aggctgcccg gcgcagctat
     9781 gacgactggt ggcaggcgct tagctgggtt cgcgagggcc taatcgcggg cgggatgctg
     9841 cgggacgtcg aagtgacgac ggcgatgccg aagccgcggc cttggaacat ggggtgaaat
     9901 cgatcttgag ggcggggagt tgtcactcgc tgcatgtggg atgaacggtg gcgatgctca
     9961 tcagtgtgca gaccgccgca ctcacatttc accaccgaca cccttgaact tatcgacaaa
    10021 gtcggaaatc ctctcgaata ctctcgcctt cttgccccga aatttaggat tcaacgggct
    10081 cattttgggc agtatggcat ttaggtcagc cccattttca gacgcgaact ctcgtttgac
    10141 cgaaatctcg atataacgtt ttgccgcctc gggattcaga tcttcggagg tgatgatctc
    10201 gcccacttcg cggcgttgct cttcccgtgc aaaggcgaag aacgcgccga tcaggcttga
    10261 cttgtcgtcg aggcgatcaa ggtctgtcag gttaatgaag tcgacgatta ggctctcctt
    10321 cgcccggttg ccgaggctgg cacgaattgc gcggcgggcc tcctcgatca gccccacctt
    10381 gtctttaaac ttcttgttct tctcaaagat cagttcgagg atatattcga ggttgatctc
    10441 ctgcgatttg agcagatcga cctcaaacac cacatcatcc cagtcgatac cagatttatc
    10501 gttgtcggcc gcgctctttt cttgccgcag ccagtctcgg atgtcgttgt aggtggacct
    10561 gtaatcttgg gttttgcgct cagaaggcag atgagttttc tgcatttcat gcagcacgtc
    10621 gtcattcaga tagtgcttcg ccttgaagca ttccatggcc tctggattac gggcatccac
    10681 gtcctgaaga gctttcagtg ccgcgaattc atcgtagttc cgcagggtat tttcggcctt
    10741 gagatactcg ccgaataatt ttacaaaatc ctttttatcg gattcttttt cgatcgctga
    10801 agggttcgga aaccggcttt ctagttcact cacgatatcg atgaaaccgc gtcgggtgtt
    10861 cccgttttcc tgatcccgaa agccattcat gtattcgtcg tagcttttct ccaagacaac
    10921 attcttggtg ttcttgtccc cgaaaagcgt gatcgcgtcg acggtcgcct gttcgagatt
    10981 acggaaggcg atgatattgc caaaggtctt ggtcgcgtcg taaatgcggt tcgttctgga
    11041 aaatgcctgt atcaagccgt ggaagcgaag gttcttgtca acgaataagg tgttcagagc
    11101 cggggcgtcg aagccggtca gaaacatgcc gacaacgatc agcagatcga cttctctgga
    11161 ttttacgcgc ttcgccaagt ctcggtaata gttttgaaaa cccagcccat cgacgccgaa
    11221 actcgtcttg aaatacgcgt tgtagtcccg gatcgccgca ttcagaaatt ctttggcgct
    11281 gctgttcatc gccgaaacgt caaaactctc gtcctggatg tccccgacgg cgtcttgttc
    11341 ttcgttcgcg gcgaaggaga agatcgtcgc gatcttcagg ggcttgtcgt tgttggcctg
    11401 cagcgcgttc agcgtctcgt aatatagctt ggcagcatcc acgctgctga ccgcgaacat
    11461 ggcgttgaag ccgccgcttc ccgcctttag ccggtgcgtc ttctggcgaa aattgttaag
    11521 gatatactgc gaaacttcct tgatccgttc gggatgctgc agggcctgct tgttttccgc
    11581 ggcgcttagc tttttctcgt cttgctcgct ctcgatggct ttgaactgcg gccgcacgtc
    11641 gttgtaatcg accttgaact tcagcacctt ctcgtcacgg atggcatccg tgatcacgta
    11701 ggaatgcaac tcgcgcccga acacgctggc ggtggtttcc gcgcccgcag cattctccgg
    11761 aaaaatcggc gtgccggtga agccgaactg gtagaacctt ttgaatctct tcctcaggtt
    11821 cttctgcgcc tcaccgaatt gactgcgatg gcactcgtcg aagatgaaga cgacctgcct
    11881 gccatagatg ggcagatcag cttcggcctt catcaagttg ttcagcttct ggatagtggt
    11941 gacgatgatc ctgttgtcat ccttctccag attacgtttc aaccctgcgg tgctgtcaga
    12001 accgttaacg ctttcgggcg aaaaccgctg atattctttc atcgtctggt agtcgagatc
    12061 cttccggtcg acgacgaaga acaccttgtc gatgaagtcg agttcggttg ccagcctggc
    12121 agctttgaag ctcgtcagag tcttacctga ccctgtcgtg tgccaaatga agccaccgct
    12181 ttcgggcttg caccaggttt tggccagata agagctgcgg attttccaaa ggatgcgctc
    12241 tgtcgccgcg atctggtagg ggcgcatgat caacagggtg tcgctgacat cgaaaacaga
    12301 atactgcagc aagacatcca gcagcgtgcg tttctgcagg aaggttgagg taaagtcttt
    12361 cagatccttg atcaatccgt tgtcggattg tgcccagttc atcgtgaagt cgaagctgtt
    12421 cttgttgcgc ttcgtggtgt tggcgaaata acgggtatcg gtgccgttcg agattatgaa
    12481 catctgcagg aaccgaaaga gcgagttctc gctgttaaag ctctccttgc tgtagcgatg
    12541 gatctggttg aaggcctcgc gaattgcaac accgcgccgt ttcagctcaa tctgcaccat
    12601 gggcagaccg ttcaccaaaa tcgtcacatc atagcggttg gcatgagagc cagtttgctc
    12661 gaactgcttg ataacctgca gcttgttgcg ggtcttgttg cgtttgtcga ccaaatggat
    12721 gttctgaatg cggccatcat caaagacaaa atcatggatg tggtcatctt ggatcttgcg
    12781 ggttttgtcg atgatgcctt cgctgggcct gtccagatag gtctcgacga agcgcaccca
    12841 ctcgacatct gaaaagacga cgctattcag attctgcaac tgaacgcgga tgttggcaag
    12901 catcgcctga gccgaggtga tgtcgggacg gaattcatag ccctgatcga ccagatcccg
    12961 caccagttca cgctccagat cgtcttccct ctggtaaccc ttggcggcac tttcgatgcg
    13021 cttgtatgca tctagaacga tgaaagtctt gctctcggcg atcggcgtca gagtctcaga
    13081 cattctgcgc ttcctgtttc caatagccgt agttgtcaat caggttatcg agcaagtgtt
    13141 tgactgtctg cttctgttgc ggggtcgggt cggcgatctg ttcggttgac agagacgagt
    13201 ggctgaaggt gttgatcaag cgcacatagg cttctttgtt accctcggcg gtgttcaaca
    13261 aatcgcccca tttgtcatgc cccaagaacc ctgcggtctt ctcataaagg ttgcgaagca
    13321 aggtaaagtg ataccgttct accttatctt tttcgagggc ctcttccaac atgtgccgca
    13381 aatgcagatg ataggtgaaa ctcttgttgg catcaccgta tttggtattg agcgtaaagc
    13441 tcccgtctgc atggcgctcc agcaaatagc agccgtcatt cgcgggcttc tttttcaaat
    13501 ccaactcgtt atgcagcacg ttatagaaca gcgggttgtg cgtggtgatt acaaacctca
    13561 gttgagcggg ggccttcttg atcaggttcg cgaggttcac cgccagttcg atcaggtggt
    13621 tttcgtccag cgagctgaca gggtcgtcaa cgaacacata ttccagcgcg ttgaactgat
    13681 cagtcccgcg ctgatccggt tcgccgatac ttagttcggc caccaccgtt tccagcagcg
    13741 tgtagaagat gctccagatg aaattgctct cttcgccctt tgagatcttg aacgcatctg
    13801 tcctcgcgtc atcgcctgcc tcgatggtga aggtcacttc ggaaaaggcc ttcaccgagg
    13861 tcttgctgcc gtcctcgttg tcgagggtat aggcctgatt gaaggtcgga gtcagagctg
    13921 ccttggaata gtgttgaaac acgcgggtga tgttcacctc ttggccttga tcaaccaaaa
    13981 tccagtcggt gaagctgttg ggctggatca ccagcttggg caggccatcc cccttcaagt
    14041 cattgtccca gtagaacagg tcctcggtga aggcgctgta gtagaggatc ttgttacggg
    14101 cgggggtgtc gtcgccctcg atcctggggg caatcaggtt cttcatggcg cgggacagac
    14161 gggttttgcc ggtgccgttg aaagcgtaga tcagttggac ctttttgttc gagtcgcgca
    14221 gctgcgcggc gatctcttca agggttttgg tcatgcctga tcccctttgg gaaagctcag
    14281 cagcagattg cggtagtatt cgtactgctt ttgccgcagc gcgatttcgc gcggcaggcc
    14341 tgtggtaagc gaagcggtga tcgtgtcgaa cttgtcgagg atcgagacga tgcgggcttg
    14401 ctcggctagg gcgggccatg gaagtcgaat gctgtttaag tttttctggt tcaactttgg
    14461 ttgggcagcg cccgatatat aaggtgttaa atctatgtta ttcaggtaat attcgacgaa
    14521 ttttcgctct gcgtaagtgt cgaacttcaa cacatgggca tgattgttga cccaagactt
    14581 accgctgacg ctgaatgcga ttggtgtgct tcgcgcaagc agattcgcac catcctcaga
    14641 gatcagaaga aaatcgccgt caaagataaa gtctttcacg taatcgacga ctcctgatgc
    14701 gccataatag ggaatgttgc ctggctgcct cagaccgctt gtgattggaa cgcggcgtga
    14761 gtctaggttc tcagccacct cccccaacgt cttccactcc acatccccgc cctcaaaact
    14821 gaggagttgg ttgcggtagt ggttgtattg ggttttgcgg gcggtaagct ctgcggtaag
    14881 ctctgcggtg agcgcggtga atgcgtccaa tatccgaaca atctcggcct gaatcaccaa
    14941 agacttctgc gggttctctg gacaggggat aggaatggtc ttgttgcaaa agttactgat
    15001 ccaatgacgt ttgtggtcgc catcagtttg ctcactcggc agggtgttca accaatgata
    15061 cacatacttc aaagagaaac gcccctcgtc gcgcgacttg atcatcttca tcgcggagga
    15121 cttcgccttg aaatcaaaat caacccactt attggctgta gtaaaatcgt cgaatataat
    15181 tgtaggtgat gattgcgcag gataaatccc gtgcatttcg tcagtgtagc caaggacgaa
    15241 agtcttgcca gcagtaagca ccggcgtagc aaattcatcg ctatagtttg acgattcaac
    15301 taggtaatta gtgggctgct catattgcgt aacctctccc aacggcatcc actccaccac
    15361 cgccccattc aaaaggcgct caagataccc gaaaccgctc acgcctcgat ctccgctacg
    15421 atcgcgtcaa tctgcgcgcg cagatctgtg atccgcttca ccgtgtccga gatatcccta
    15481 ttgagggtga caatatccgt cacctcgcgg gtgtccttcg gctccacata ggcgctgacc
    15541 gagaggttat agtcattgtc cattatcttt tgctgcgcca cgttctgcgc cacatgtggc
    15601 accgcctctt tggtggcaaa caggcgcaga acctgggcga tgtggggatc gtccattagg
    15661 ttggtgctgg tgcttttgcg gaagaacgca tccccgctgg catcaatgaa ctgcacatcg
    15721 gagttttgct tgttcttggc cagcacaagg atcgtcaccg cgatggtggt gccgaaaaac
    15781 aggttcggcg ccagcgcgat gacggtttcg acatagttgt tgtcgacaag atactggcgg
    15841 attttctgct ctgccccgcc gcgatagaag atgccaggga agcagacaat cgccgcgcgg
    15901 ccacgggacg aaaggtaatg cagcgcgtgc aggacgaagg cgaagtccgc cttggatttc
    15961 ggggccaaga cgcctgcggg ggcaaagcgc tcgtcattga tcagggtggg gtcgtccgac
    16021 cccttccatt tcaccgagta aggcgggttc gagacaattg cgtcaaaggg cacgtcatcc
    16081 aggaaatgcg gatcttccag tgtgttcccg tgctggatgt tgaacttgtc gtagttcacg
    16141 ttatgcaaga acatgttcat gcgggcgagg ttgtaggtgg tgtagttgat ttcctgcccg
    16201 aagaagccgc cttcgatgat gtgatcgtcg aagtgtttct tggcctgcaa cagcagtgag
    16261 ccagagccac aggcggggtc gtagatcttg ttgacgcggg tttggccgtg catcgcgagt
    16321 tgcgcgatca gcttggacac gtgctccggg gtgaagaact cgccgcccga cttgcccgcg
    16381 ttggcggcat agttggagat caggaattca taggcatcgc cgaaggggtc gccctgcgca
    16441 tctgcgaagt cgagcttgag cccctcgacg cctttgagaa ccttggccag gcggtcgttc
    16501 ttttgggcca cagtgttgcc aaggcggttg ctggtggtgt cgaaatcgga gaacaggccc
    16561 ttgatgtctt gctcggacgg gtagccattg gccgagcctt cgattgcctt gaagacggcg
    16621 gcaaggtccg tgtttaggct ttcgttggtg ttggcggatt tggccacgtt cctgaacagc
    16681 tgcgacgggt agatgaagta gcccttggtc ttcaccgcat catcgacgac ctcggcgggg
    16741 atgtcagcat cacgcatggc ggcgtagttg acgcccggat cgccgccttc gatgtaggta
    16801 gtgaagttct cgctgatgaa acgatagaag agcgcgccca agacgaattg cttgaagtcc
    16861 cagccatcga ctgctccgcg tacatcgttt gcgatggccc agatctggcg gtgaagttcg
    16921 tcgcgctgtt gttgcccggt catttctgtt taccctcttg ttcctgctgg gcgatccagc
    16981 gatcgatctc gcccttacga aatcgccacg cactgccaac tttgaagcca ggaaccttgc
    17041 cctcggaggc aaaccgatag gccgtcttct ccgcgattct gagataatcg gcgagttcct
    17101 tcgtggtcat gatgtcatcg ttgggcattc ggaaatgtcc tttcagatgg acctgggttg
    17161 aaactagagg aacctgagga cggcggcaag ctaggcaatc agaacgcctg cgcgtggcgc
    17221 ttggcatatc tgttacgctt ggcacgaaag tcctcaatgg gctggcactg gtcacgctgt
    17281 gcggcatttc cgaatgttag cagagggccg actgcgtcac tcaaggacta cgcgctcccc
    17341 ccccacggca tggttcctcc ccggtcctga acgtatgcgg gggggcgcag cgcggaagtc
    17401 ttctagcgac agccgatttc accggggaag ccacccggaa tccaggcagc cagcctgaga
    17461 gccgtttcgg tcaataaaac aataccttga gcaccccacg agggtggctt cctgctggat
    17521 tccggcagaa tccaggaagc catctttagg atccactttg cggaagccag cgccaccgga
    17581 agccaccggg atccagtcgg gatccacccc gccagaagcc acccaaacca caggactacc
    17641 ccgccccatg gacctcgcct ttgcgccgcg ccagatcgag ttctggccga tcgagcacct
    17701 gcgcccctat gcccggaacg ccaagatgca cgggcccgat caggtggccc gcatcgccgc
    17761 cagcatggcc cgcttcggct ggacggtgcc ctgcatggtc ggggacgacg gcgagttgat
    17821 cgccggtcat ggacgggtgc tggcggcgac ggaactgggg ctttcggagg tgccggtgat
    17881 ccggctcggc catctcgatg aggcggaacg ccgggcctac cggatcgcag acaacaagct
    17941 gacggaactc ggtgactggg acgaagcgct gctgcgcgac gaggtcgcgg gtctgctggc
    18001 cgaggatttc gacctgtcac tgctgggctt tgccgaggat gagctggagg cgctgctgca
    18061 ggatccggag ttcggcgaga atgtcggggc ggagggtgaa gacgaggtgc ccgagccgcc
    18121 cgccgatccg gtctcggtgc cgggcgatct ctggcggctc gggccccacc ggctgatctg
    18181 cggcgacagc acctcagcgg atgtcgtcgg caagcttttg ggcgatgtcc gcccactgct
    18241 gatggtcacc gatccgccct atggggtgga atacgacccg aactggcgca atgccacggg
    18301 cgcggccaag accaaacgca ccggcaaggt gctgaatgac gaccgcgccg actggcgcga
    18361 ggcctgggcg ctgtttccgg gcgatgtggc ctatgtctgg cacggcgcgc tgcatgcgac
    18421 cacggtcgcc gacagcctga tcgcggccgg cttcgacatc cgctcgcaga tcatctgggc
    18481 caaggaccgg ctggtcctca gccggggcga ttatcactgg caacacgagc cctgctggta
    18541 cgcggtgaag aagcgcggca agggtcattg ggccggggac cgcaagcaga ccaccttgtg
    18601 gcaaatcgcc aacaaggatc aggacgcgga aacggttcac ggcacgcaga agccggtcga
    18661 gtgcatgcgc cggccgatcc taaacaattc cagccctgga caggcgatct acgagccttt
    18721 catgggctcg ggcaccacgc tgatcgcggc ccagaccacc ggccgggtct gctacgggat
    18781 cgagttgaac cccgcctatg tggatgtcgc catcgcccgt tggcagaacc tggcgggtaa
    18841 gcccgccgtg ctggacggta ctggccaaac ctttgcagat ctgacaacct cccgacgctg
    18901 agaccagaac tctcgcaatc ttcgccatat cgtgaggact gcgacctccc gaactgttgc
    18961 accgatgcgg gtctacgaaa tttggtcatc tgggcgataa gcttgacact caatcgcttc
    19021 atgacaaggt gctcgtaaca aaatcgaaca atcggaactc ctatgacagt gcagcgtatt
    19081 gagagcaaag attgctcgat taaagacctt ttccaccaat tctacgctgt tcccgactac
    19141 cagcgtgagt atgtttgggg tccagaggag gtggagcagc ttctgtcaga tatacgcggt
    19201 gaaatgggcg aagcatcaaa tcccgaagct ccagaatact tcatcggcag cattgtcgtc
    19261 tgtcccagca ataacatcga cgatgtcctc gatctgatcg atggacaaca gcggatgaca
    19321 acactctata ttttgctttg cgctatccgt gatcgattga aagacttggg agctgccgag
    19381 ttaacgacgc taaagtccca aatcgcagat tcaactgtcg acgacatcgg taacgagacc
    19441 ttccggcacc gtctcgaact gcaatacgaa gatagcggag atgccttgac tcatattgcg
    19501 acgggcaggc ccatcggcaa cgctacgacc acctcaatga acaatatggc cgttgcccac
    19561 catgtcgcga aaaagttcct tgccgccgag ttcgatgagg atcctaacgc gctacgcgcc
    19621 ttttacggct atcttaccaa caaagttaaa ttaatccgga ttcaaaccga ggatgtcgca
    19681 aaagcgctaa agatcttcga aacgatcaat gatcgcggcg tcggcctcaa ttctatggac
    19741 ctgttgaaga atctactgtt catgaaaacc gcgcccgaca agttcgacaa gctgaaagct
    19801 agctggaaag aacttcagga tgttatctac gacatgcgcg agaaacccct tcgatttcta
    19861 cgatatttca tagtcagccg atacaacgta gatatcattc gtgaagacga gatttatggc
    19921 tggttttcca gcagggattc cgagattggg tactccaagg acccgaacgc tttcgttaga
    19981 gagttgatat cggcggcacg cgcatatagc aacttcaggt ctggcaacga tcaaaatggc
    20041 aaacgcaatc gctacctaga caatatgcgc cttttgggcg gctctgcagc gcggcagcat
    20101 ttgatcttgc ttcttgccgg acggcatctg gaaccagaac tttttgatcg gctggcggcg
    20161 gaggtcgaga atctcttctt ctgctatgtc atcacgcgtg agccgacgcg aacatttgaa
    20221 cgcaattttg ctcgttgggc aaccgagctt cggaaagtaa attccttgga gcagttcgac
    20281 accttcattt cagagcgctt cgacaaggag aaagcaacac tggcaaaccg cttcgatgat
    20341 gcgatagggc gactcgagct gggcaaactc caactgtaca gaatggtata catccttgga
    20401 aagctgtccc agcaggtcga tatcaatgct tatggcgaaa cacccggcac cgcttggctc
    20461 gatcactata tgagcagcgg attcgaaatc gaacatatct acccgcagaa tccgacgccc
    20521 gacgctttgg aggagtttgg agaaataagc gatccgacca tcgtgcagag gctcggcaat
    20581 ctagtgctgg ccgaaaaatc tataaatgct tcgcttggca accgccccta ctccgaaaag
    20641 agaccggttt atcagcaatc aaagcttctg ttgacccgcg cacttagtga aaggccgaaa
    20701 gtcggagcga atacacgcat tgaccgtgcc gtagcaaaaa tagaacctta cccaaattgg
    20761 aacgagggct ccattaacga ccggcaaaaa gcacttggaa cattatcgcg ggcgatttgg
    20821 ggcatgccgg aacgccagca agcgttcggc acctgagaaa atagcggcca gcatcactgt
    20881 ttcgacctgc gaaccccccg caaaagtggg gtcgttcagt cggataacgc ctttacacgg
    20941 atttcactat tcgctgagtg ccagcctgta gatccttcct cgaccgtcca ccttttcgga
    21001 ggtcacggtc agccccagct ttttcttcag cgaaccggaa atggccccac gaatcgaatg
    21061 atgctgccat cccgtcgcct cggcgatctc ggcgatggtc gcgccgccct ccgcctgcag
    21121 catcgcgatc agccgcgcct gcttggtgcc ggggcgctgg gaggcggcga tggcctcagg
    21181 cttcgcgtcc cgcaggcccg ccatggtttt caccacgacc gggtcgatcc cgactgccgc
    21241 aaggccctcg ggcgtcgcga tcaacgtggt gccatgcccg tcgccggtct cgcgccagag
    21301 cggttccttg tgccggagat tggcttcgac ctcttcgatg aggccgagct tgatcatccg
    21361 gccgatggcc atcttcgccg ccgcaccatg cagcccgtcg ggcagcggca gggcgagact
    21421 gcccggccgg gcgctggcgc gggtcaggat cagggtctgg gtgtcggtga gtttggtcat
    21481 tgctcgctcc gtgcatcgcc gccgcaggtc acggtcggct tctacggagc cgggccccgc
    21541 tctcggcggg gcgtgacagt cgtctttatc ggcccgcgcg tcaggcggcg tgttcaccct
    21601 cgccgaatgt aaaatcgctg atctgcttca gcaggtgggc ctgatattcg aggctgccga
    21661 catcgcccca gttcaaccgc tccgggtctg ccccgaaatg atcctcgctg aagtcctgca
    21721 gccgggccag catcgcgtcg atttcggtct tcttcgcgat aaaggcggca agggcggcgt
    21781 cattggtgcg ggcggtttgg cgggtcattt cggtctccgg gagttgcgtt tcgttgatgc
    21841 agcatcgctc cggggcctcc tgaagtgtag agaattcgga gcaataacag tgctttctga
    21901 tgcacatcac catcatcttc ggtggcacct atgaagggca tgagcgagcg ggcctatgcg
    21961 gcccatgccg gactgtcgcg cggggcgatc cagaaggcgc ggaagagcgg caggctggtg
    22021 ctcttcgccg atggctccat cgacgcggcg gcgtcggacg caaggcgcgc ggccacaacc
    22081 gatcctgatc agcagcagcg ggcgaagggc ggcaccgcgc gacagtcaac ggcagcgcaa
    22141 cgcacgccgg atgccaacct cgccgccccg tcgatctccg gcccgggcga ctcgtcctct
    22201 tatctgaaag cccggacggc gctaacggtc tatcaggcgc aggagcgcca gatcgccatc
    22261 cagaagaaga agggcgtgct ggtcgaccgc gcaagggccg agacgctggt cttccgcctc
    22321 gcccggcagg agcgggatgc ctgggtgacc tggcccgcgc gcgtcgccgc gatcatggcg
    22381 gcggagctct cggccgagat ggaaaagacc accggggaag cgatcagcat cggcaccggg
    22441 gtgctgcaga gggtgctgga aacccatgtc cgagaccagc ttgccgccct cgccgacctc
    22501 aaggtttctc ttgaatgatg aggatgggac agacggtgac gcgcccgacc tgagcttcga
    22561 tggcgccgag gacatgttgc gtgcctggtc gcgcggcatc cggcctgatc cggacctgac
    22621 ggtctccgaa tgggcggaca aacaccgctg gctgtcctcg cgcgccgccg ccgagccggg
    22681 gcgctatcgc accgcgcgga cgccctatct gcgcgagatc atggatgcgc tctcgccggg
    22741 ccatccggcg cagcggatca gcttcatgaa ggccgcgcag gtcggtgcga ccgaagcggg
    22801 caacaactgg atcggctttg tgatccatca cgcgccgggc ccgatgctgg cggtactgcc
    22861 gacggtcgag atggcgaaac gcgcctcgcg cggccggctc gacccgctga ttacggattc
    22921 gccggccctg cgcgaacggg tcagcccggc gcggtcgcgc gatgccggga attcgatgct
    22981 ctcaaaagag tttccgggcg gcattctggt gctgaccggc gccaacagcg cgaccggcct
    23041 gcgttccatg cctgcacgct atctgtttct ggacgagatc gacgcctatc cgccctcggc
    23101 cgacgaggag ggcgatccgg tgacactggc ggaggcccgc agcaccacct tcgcccatcg
    23161 ccgaaaggtt tttctggttt cgacgccgac gatccggggg ctgagccgga tcgagcagga
    23221 attcgaggcg tccgaccagc gacgctattt cgtgccctgc ccgcattgcg gtgcgatgca
    23281 atggctggaa ttcgagcgcc tgcgttggga caagggcaag cccgagaccg ctgcctatgt
    23341 ctgcaacgcc tgcgataccc tgatcgccga gcatcacaag acggccatgc tggaagcggg
    23401 cgaatggcgc gcgacggcgg tcgcaactga cccgtatcat gtcggctatc acctctcggc
    23461 gctttattcg cccatcggct ggaagagctg ggaacagatc gcccgggaat ggctggccgc
    23521 tcagggcaat gacgagatgc tgcgcgcggc gcgcaacacg cttctgggcg agacctgggt
    23581 cgaacgcggc gaggcaccgg aatggcagcg gctggccgac cggcgcgagg tcttcgcggc
    23641 gcagatcccc gaaggcggac tgttcctgac cgccggggcc gacattcaga aggaccgcat
    23701 cgaggtcgat atctgggcct ggggacgggg cctacaaagc tggcttgtcg atcacatcgt
    23761 catccccggc gggccggaca gcccggcagc ctgggcagaa ttgaccaggc ttctcggcca
    23821 gacatggctg catgcgcatg gcgcggtgat gccgattgca aagctggcca tcgataccgg
    23881 ctatgaggca gcgacggtct atgcctgggc gcgggcgcag gggttcgaac aggtcgcgcc
    23941 ggtcaagggt ctcgaaggct tcaaccgggc gacgccggtc tcggggccaa ccttcgtcga
    24001 tgccacagtg ggcggcaaac gcctgcgccg cggcgcccgg ctctggtcgg tcgccacggc
    24061 caccttcaag atcgagacct atcggtttct gcgactggaa cggcccgaag atgatcaacc
    24121 cgatccgccg gggatgatcc atctgccgaa ctgggccgac agcgaatggc tgaagcagct
    24181 ggtcgccgaa cagctggtca cggtccgcaa caagcgcggc tatgcccggc acgaatggca
    24241 gaagctgcgc gaacgcaacg aggcgctgga cacccgggtc tatgcccgcg ccgccgcctg
    24301 gatcatgggt gcggatcgct gggacgagcg gatgtggcgg cagcttgagg atcaggcggg
    24361 tgtcgcgccg ccggtaccgg atgcgggcgc agcccattca accgataccg ccgagcctgc
    24421 tgcagacccg cctgcccgtc aggcgggcgc cccgcccaca acaccacgcc gcaagcggcg
    24481 aacctacaca ccgcgtttca tgaggtgaga aatggagatc gaccgtatgc aggcgctttt
    24541 gaccgcgctg caggaagcgc gcttcagcgg gctgcgcagc gtcagctatg acggcaagac
    24601 cctgacctat ggctcggacg ccgaactggc agctgcgatc agcgatctgg aagcccggat
    24661 tgcgcgtgta tctggcaccg cgcgccatcg ccgctggggc actgtcgcga ccaaggggct
    24721 ctgagccatg gcattcgacg gcatccgtca gcggctgggc gcgatcatcg gcgggttcga
    24781 cgccgcacag tcgcatcgac gcctgcgcgg ctttcgggcc tcccgcgcgc atgtgaacac
    24841 gctgatcgcg ggcgcgggcg agaccatcac cgcgcgggcc cgctggcttg cgcgcaacaa
    24901 tggctacgcc agcggcgcgg tcgaggcctt cgccagcaat gtcgtcggtg atgggatcaa
    24961 accgtcctcg tcgattgcga atgcggcgca gaaggaggcg ctgcagaaac tctggcttgg
    25021 ctggaccgac gaggccgatg ccgaggggct gacggacttt tatggccttc agcgccgcgc
    25081 cgtgcgcgaa ctgtttctgg caggcgaagt gtttctgcgg ctgcgcccgc gccgccccga
    25141 ggacgggctc tcggtgccgc tgcagctgca gatgctgccc tccgagatgc tgccgatgga
    25201 catgaaccgg gaattgccgg gcggcgggag catccgtcag ggcatcgaat tcgacggcat
    25261 cgggcggcgc gcggcctatc acctgctgcg ccgccatccg ggtgacatga ccgatccggg
    25321 gctcgtcggc gaaacggtcc gcgtgtcggc ctcggagatc gttcatgtgc tggatcctgt
    25381 agaggccggt cagctgcgcg gcgtctcgcg ctttgccccg gcgattgtga agctgttcac
    25441 gctggatctc tatgacgatg ccgagctgga gcggaaaaag acagcagcga tgttcgcgat
    25501 gttcatcacc tcgcccgctc cggaaacacc gctggaaccg gcggaagagg atctggaagt
    25561 cgagcccggt caggtggtcc gcctcgatcc gggcgaggat gtctcgaccc ccgccacgcc
    25621 ggattccgga tcgacctatg agccgtttca ataccggacc ttgctgcaga tcgcagcggc
    25681 gctgggcatt ccctacccgt acctgaccgg cgatgccgcg cgggggaact tttccaatac
    25741 ccgcgtcgcg ctgctagact tccgccgtcg ggtctcggcg atccagcaca gcgtcatcgt
    25801 gcatcagctc tgccgtccgg tctggcagcg ctggatggat ctggcggtgt tgtcgggcgc
    25861 catcgacctg cccggctatg accgcgaccg ccgcagcttt caggcggtca gctggctgcc
    25921 gacccgctgg gactgggtcg atccgatgaa ggacgcctcg gccgagattc tgcagatcga
    25981 ggccggtctc aaatcccgca gccaggcgat ttccgagcgc ggctatgacg ccgaacaggt
    26041 cgaccgcgag atcgcggcgg aacgcaagcg cgagacggcg ctgggcctcg atttccgccg
    26101 ccccggctcg cccgcgcagg ggtccaaggg caatgcagct ggcgatggca cggacgtcag
    26161 caatagcaag gacgatgacg aagaccgtgt cgccgaccct gataacgacg acaccgacga
    26221 tgacgatgcc agaaaggacc gctgatgcat catgcccaga tcgcccagcg cgccttcgac
    26281 accccgctga tgatcgcccc cgccaaggca ctggcctttc tcagcggtct cgggccccgt
    26341 atcgccggac aggagatcag gtttgatggg gcagccgtac ccgaacccga tctgatcatc
    26401 gcgcggcaga cggcccgcgc gtcgctgatc ggcggcgatc tggttgggag gcgcggcgct
    26461 gatgccgacg cgcctttccc catcatcgat ggcgtggcgg tgatcgccat tgccggaacg
    26521 ctggtccatc gcggcgcctg gatcgggcag agctccgggc tgacctccta tgaggggctc
    26581 gccgcccaga tcgacgcggc ggttcatgac cccgccattc gcggcatcgc gctggagatc
    26641 gacagtttcg gtggcgaagt cgccggagct tttgacctcg ccgaccgcat ccgcgcggcg
    26701 cgggccaaaa aaccggttca tgcctttctg gccgaacatg cgctctcggc cggttacgcg
    26761 cttgcctcac aggcgacccg catcaccctg ccccgcaccg gggcggcagg cagcatcggg
    26821 gtcatcacca tgcacaccga catgtccggc atgctggccc agaagggtgt ggcggttacg
    26881 ctgatccatg ccggggccca aaaggccgat ggcaatccct atgccgcgct gcccgaaggc
    26941 atccgcgacc ggctgcaatc cgaactggag gatctgcgca tcctcttcgc ggaaacggtg
    27001 gcggcaggtc gcggtgccag aatgaccaga gacgcggcgc tcgccaccga agcggcagtg
    27061 tttcgcggcg ctgcggccat tgaggccggt ctcgccgatg ccgtggccga tccccgtgcc
    27121 gcgttccgcg cctttgccga cagtttcggc cgcccggcat tgccggtcgg acgaccgacg
    27181 aaatccccga ccctttcacc accccacccc aaacaggaga tgatcatgag tgatcagtcg
    27241 gataccgatg cccggacgcc ggaccagcaa aacccgcaag ccgccgcccc aagcgcggcc
    27301 cacgcgccga cgcaacccgt cgcgccgacg gcagagcaag cggcagcgga accgcccgcg
    27361 cccggcaccg cagcggctgc ggccccgcat gatgccaccg ccgatgccat ccgcgccgaa
    27421 gctgccgaag tggccgcgat ctgcgcgcag gcggcaaagc tgggcgtcgc cctggacgcc
    27481 gccgatgcgg tgaggcgcgg cgtgagcccc gatgccctgc gcggccagat cctcgacagc
    27541 ctcgcggcca gaagcgatgc cagcggcatt ctggccagcg cgcccgcgcc gacaaacaag
    27601 ccgagcccgc ttgtcactgc cgcccgcaaa tccgccgaca gcgcccagcg ctgatcgcct
    27661 gacagcttcc ggagatccag atgcccgttc tgacccaacc gcccagcatg ggcgatgcgc
    27721 tcaaatatga gctgaacccc aattataccc gcgagacagt caccctggcc gagggcaccg
    27781 aatacccggc aggtgcggtc ctcggccgca tcaccgtcag cggccactac accttcgcca
    27841 gccacggcgg cagcgatggc gcggaactgg ccgctggcat cctgctctat ccggtcgata
    27901 caaggctggc ggaggccacc ggcattctgc tggcccgtgg accggcgatc ctgtcgcgcg
    27961 acgccctctt ctacgatggc agcatcgatg acgcggccaa gatcgccctg aaacacactg
    28021 agctgaccgc gctgggcatc gtcatccgcg acagcgcctg accggaagct gcgacactct
    28081 ctttcttatc cttctttccg acaaggtttc cccatgacca tcatccgcaa tcccttcgat
    28141 gccggtggct attcactggc cgagatgacg caggccatca atatcctgcc gaacctctat
    28201 acccgcctcg gcgagttggg cctcttccgc ttcgagggcg tctcccagcg cagcgtcatc
    28261 atcgaacaga tcgagggcgt gctgaacctg ctcccctcgg tgccgctggg cggtcccgcc
    28321 tcggtcgggt cgcgagaggg gcgcgccatg cgcagttttg ccctgccctg gatcccgcat
    28381 gacgatgtca ttctgcccgc cgatattcag ggggttccgg ccatcggcgc cggggacgag
    28441 gccgatccgc tggtcgcggt gatgacccgc aaactgacgc tgatgcgccg caagcatgcc
    28501 cagacccgcg aatatatgga gatgaacgcg ctgcgcggca tcgtgaagga cggcgcgggc
    28561 accacgctct acaattactt caccgaattc ggcatcgcgc agatcagcgt cgattttgtc
    28621 ctcggcaccg ccgggaccaa cattcagggc aaggtccgcg aggtgctgcg cgccgtcgag
    28681 gacaatctgc tgggcgaaag catgtcgggc gtccatgccc tggtcagccg cgaattcttc
    28741 gacaagctga tctcgcatcc gaagaccgag gaagcctata aattctatgc cgcgaccggc
    28801 gcccagccgc tccggcagga tgtccgccgc aacttcccct tcgcaggcat cctcttcgag
    28861 gaatatgcgg gcgcggtgac gctgtcgacc aaggcatcgg atcggctggt cccggccaat
    28921 gaaggcatcg ccttcccgac cggcaccatg gacacgttta ccacctatgg cggtccggcg
    28981 aaccttctgg aaaccgccaa taccatcggg ttgccgctct atgcccgcca gcatctcgac
    29041 cccaagggcc ggtggattga cctgatgacc gaggcctcga tcctgccggt caacaagcgg
    29101 ccccgcctcg caatccggct gcacagctcg aactgatgac tgcgtttgcc gccgccatgg
    29161 atcgcatctt cggccatccg gacatgggca tttccgccgt ctggatcgcg ggtggcacat
    29221 cggaggaacg cccgatccgt ctgatccgcc gcgcgccgga ccggatcacc gagttcggat
    29281 cggcgcggat cctgtcggac accctgaccg ccgatatccg catcagcgaa atccccgatc
    29341 cccggccggg cgatctgatc gtcatcggcg ccgacagcca tgtcattcag ggcgagccga
    29401 tccgcgaccg cgaccggctg atctggacgg tggaactggt gccagcatga ggctcaaact
    29461 cgatatcgat ccggatctcg tcgcgatgat gcaggccgag atcgaggcgg gcgaaaaggc
    29521 cgtgaccggc gccatgcgcg aggcgggtgc gggcctgaag gccgcatggc gcgggcagat
    29581 caccggggcc ggactggggc gcaggctggc gaattcgatc cgcaacgcca cctatccgaa
    29641 ggcgggagac agcctgaacg ccacagcgct ggtctggtcg aaggcgccgg tgatcatcgg
    29701 cgcccataat gccgggccgc tgatccgttc ccgcgacggg ttctggctgg cgatcccgac
    29761 cgaagccgcc ggaaaatccc tgcgcggcgg gcgcatcacg cccggcgaat gggagcgtcg
    29821 caccgggctg cggctgcgtt ttgtctatcg gcgacacggg cccagcctgc tggtggccga
    29881 ggggaggatc aacacgaaag gccgcgcggt ggcgtcacgg tccaagaccg ggcgcgggcg
    29941 ggccaccgtg ccgatcttcc tgctggtgcc gcaggtcagg ctgccgaagc ggctggatct
    30001 ggcgcgggag gcggaacggg cagtggatgg ggtgccgggg aagatcgtgt ggaagtgggt
    30061 cgaggggaaa gtttaggcag aaggtactgc gttgacatag gcggcgcttt gtcatgaaac
    30121 tccgagggat agtttattta gacaaaagca tttgcagcat ggcctcatta agcaaatctt
    30181 accgacccat tcggcgcgat attgccttcg gggcaacatg ccagaaatgc aatcgggtgc
    30241 tccggtcgca cactgcatac atactttacg gcgaagatga tggcgaacag acctttggac
    30301 ccagttgcgc aaaaaaggtc ctcaacgagg cgggaatatc agccctcaaa tcggttccgg
    30361 actatacggc tgcgatcaca agccctgacg acgacgagtc tctggaggag gatgaagcca
    30421 gacagcaggg cgcgcgtgag cctgtccaca gggagccagc ggcttcggac cagcaggaga
    30481 tcagatatct tttgcttcgt cagagagttc ttcaacatat tcctggtgca agctatcagc
    30541 ccttggaaaa atatgttctg caatatgacc aaggcgggac attgagcccg gccgcagtaa
    30601 ggcatgtcgg caatattatg agaaagcacg atggtggtcg atatggcatg cgatcactgc
    30661 tgaccgtgca tgcctatgat gctgcgctcg cctactccct atcgatttca agactgaaaa
    30721 ataacaaatt tcttaatgac atacacgcct acttgcatcg ccacctgcgc ctgacgccga
    30781 agcaaatcga cgccgcagat aaggatctcc cgaatggtgt gagcttggac catgctggct
    30841 tctatgtgcc ggagcgacca tccgatgaat gaagccgcgt ttcatgcaga aacgacaccc
    30901 tgctccaggc agtctaccta ccctgcaaga cctaccgctc gagaaactgg cgaagctgca
    30961 agcttatatg tgcaaaactg gctacgacag catcgaggac atgatcaagc gctcgcccgt
    31021 agccgtcgtt cagggctgcc acgtcgaaat caaggcgctc gagcgcgacc agtaccccac
    31081 cagcgtcatg tgcgtcggcg atcctaaggt cgttattcac gaacaatgct gccagggcac
    31141 tatttctgac tgtcagatct tctgaggtcg tcccggcgcc aaaagcgtcg atctgctcgc
    31201 cgtcggcgtt caggcgctca agaatgttgg tcagcgcctg aagcagcctc aggcttgcaa
    31261 actccttgat gtctttgccg tcatggccag cagacttgat caaagcacgc aggaaaccgt
    31321 tgggaatgcg ctgcgcgatt tcgtggatat tcttgcatcg cgaaagaaat tcctgctctg
    31381 acatgtccaa tggagcgacc tgtgccagac ggcaaagttc cggatagctg acccagcctt
    31441 cgttcttcag ctcctgtcgg tcaaacttca cgatgtcggt ggcagactca tcgcgctcaa
    31501 aggcacgtcc cagctcttcc agcatgtctc caagttcgag cagaacgtcc agatagcgtt
    31561 gggtcttggc tacgatgtgc tcctcgccca agtcaaatcc agcaactttg gcatgagcca
    31621 acgcgtgcgc gtgcgcgtgt acgatttccc ggtccggaag tcctttgtag agttcacgca
    31681 tcggcacgct gatcaaattc cggccaacgc ggatacaatc gcggaaggcc cattgccctt
    31741 gataggacgg gctgcatctc cagaccgatc ctgatcggaa cggcgtagag ttgtagaaat
    31801 ggttctgttc atatctcttg agaaatcgat catcgagaaa aacagattcc cccgggtacc
    31861 taatttgtct ggctcgatta cgtgtcatcg attcggcaca gccgggccac agaagaccat
    31921 cagcactttt gtctgggcac aattcaggcg ttacagcggt gacgatcgcc caaagctgga
    31981 tcagcaactg cccctcatac tcttggatgc aaagctcgta ccagccagga tcgggtttga
    32041 actcaaccga cgtttcgcca ttcatcagtg cgcgcaacgc ctcgctgtcc gcgaccgctg
    32101 cttcgtagta aaagacacga accccatggc accctcgcat ccagagatag cgcctgaggt
    32161 gctcgttgga catctgccaa gacacgtttc gagaaaccga gaagtaatgt tgcgtcgaga
    32221 tttcgccctc gaccacgccg aactctggca atgacaagtc atcaaaaatg atcttctgcc
    32281 gtcgcccgtc ggcggggtcg ccgcctatac aacgaggcga caatcctagc gccatccaca
    32341 ccttttcagc gaggttatag gtgtagaaag aaccatcccc ccaagacgcc acgacatagt
    32401 cgagaccgga aacggatggc acaaaatcag acagaccgcc caatgcgcgg acatctggtg
    32461 tcgaatactc gactacccct tctccggcct cggaggaaat atcctgaagg tgaattgttg
    32521 gctgcggcga gagcgccatt aacatgtggc aatattcgcg gcgcggaccg aactgatcaa
    32581 aatcgtagtg agatgtgacc tcaacctttc ggcttgggtc ggaatcgacg ggttgcagca
    32641 attgaagcaa cttcgggggc aagaggttcg ccgttatcgg aaactgcgaa aggtagtccg
    32701 ggatcatgct gaacctcact tggattgaac gaccgtgttg tagccggcag ttccgcctag
    32761 ccaacaacgc accttataag aaagtgccct tcttatgccc accacccgcg aaaccgtcct
    32821 gaccgccttg cacgcgcgcc tgtccaagct gtcttccacc gcgctacgcg gcgacgtgct
    32881 gcccgaacgc gtgccgcctg atgggctgct gatcctgcgc gacggcgaac cgggtgaacc
    32941 cgaggtcacg ctgtcgccgc tgcgatatca ctatcagctc cgggccgaga tcgaggcgtt
    33001 cgttcagggc gccgaccgtg acgccgcctt cgacgccctc tgcgccagca tcggcactgt
    33061 catcgccgcc gaccggacgc tgggcgggct gtgcgactgg atcgaagccg aagcgcctcg
    33121 cccggtcgat ctgcccgtcg agggagcggc cagtctgaag gcggcggtga tcccggtgat
    33181 cttgcactac accatcgcag acccgctggc ataagcggct ctcagcaggt gccgtaataa
    33241 ttacccgaga agcggcaata ttcacgcgcg gtgccgctgg cgatcatcgt cgccgcgatg
    33301 tcgcgaccgt ccggcagcca gcattgcccg acgatgcgcc cgtagcggtc gacatcgcgc
    33361 atccggcact gaacagaccg cccggagacg aggcccgcca gttgcgccgt cgcggtcgac
    33421 ccgcccgcat tgccgatctc cggcgcatcc agcccccaga cccggatgcg cgtgctttgg
    33481 gaggtgaccc agaatgtgtc gccatcgaca acccgggtca cctgaccggc aaaatcgaac
    33541 cgtgatggcg tcgcgggtgc tgcgacctgc gtcggcacgc atccagtcaa aaccatggtc
    33601 gctatgaccg cgattgtcgc ccgccctctg gacagccagt ccgccggtcg ccgcaatccc
    33661 aaacctacca tcccgctcct cacaaccatt gtccaaactc cggcccattc tgcggcgcag
    33721 cgcccggacc cgcaaccgcg cgccgcgaac ttccctaacc cgacctgacc gaaaggactt
    33781 tttcatggca cgagcccagg gggcgcgggc gcagatggcg cttgcgttcg aaaccgttta
    33841 tggcacgccg cctgtgggcg gcttcacgaa gatgcccttc gccagcacca cgctcggggc
    33901 ggaacagccg ctgctgaact ccgaactgct gggctatggc cgcgatccgc tggcgccgat
    33961 caaggatgcg gtgacggccg ctggcgatat cgtcatgccc atcgatgccg aggccttcgg
    34021 cttctggctg aaggcggcct tcggagaccc ggtcacctcc ggcaccggcc catggacgca
    34081 tgaattccgc tcgggcgctt gggtgctgcc cagcctttcc atcgagactg gtatgcccga
    34141 ggtgccgcgc ttcgccgtct attccggctg cgtgctggat cagctcaact ggcagatgca
    34201 gcgctcaggt ctgctgaccg caaccgcccg gctggtcgca cagggcgaga cggttggcac
    34261 tgtcagcaat gcgggcacgc ctgccctcat cgacctgaag cgcttcggcc atttcaacgg
    34321 cgcgatcacc cgcaacggca cggggctggg caatgtcgtc tcggcccaga tcgcctatgc
    34381 caacaatctc gaccggatcg aaaccatccg cgccgatggg cgcatcgatg gcgcagaccc
    34441 gtccatcgcc gctctcaccg ggtccatcga ggtccgcttc gccgacagca cgctggtgac
    34501 gcaggccctt gatggcgatc cctgcgaact cgagttcgcc tacgtcctgc cctcgggcga
    34561 aagcttcacc ttcaccgtac atgctgtcta cctgccccgc ccccggatcg agatttccgg
    34621 gccgcagggc gtgcaggcaa ccttcgactg gcaggccgcg cgtgacagcg cgctgagccg
    34681 catgtgcacc gccaccctga tcaacgaccg cgaggaatac tgatgctgac actcgacttg
    34741 agcaatgaac cgcgttggca cgatctggcg cccggcgtcc gggtgcagct gcgcccgctg
    34801 accaccgcac tgatggtcgc cacccgcagc gacccggatg tcgaggcagt gccggacgcg
    34861 accagcgatg aggaacgggc gctgatcttc gccaaggcgc tggcccgtcg cgcggttctg
    34921 gactgggagg gggtcggcga ttccgatggc aaggtgatcg cccccagccc gcaggccatt
    34981 gatgcgcttc tggacacctg gccgatcttc gaagccttcc aattggtcta tgtctcgaag
    35041 ggcctgttgc tggaacagga aaaaaacgtc tccgcgccct cgccgactgg tgcttcgatg
    35101 ggggcgacag ctactgcgcg gcctgcacgc aaagctgcga agactgcccg acgcggcaaa
    35161 accagccgct gacttgggag ggctggcagg tctgggatct ggtcggacgg ctcggcgggc
    35221 agttgcgcgt gctgccgggc gcggtgatcg gctgggatct gaccgcggca ctggggctgg
    35281 cagcggcgct gggcatcccg gcgacggccg cagctgaact gctgcccatc atcgaagcag
    35341 tgatggtgcg gaagatgaac gaacagatgg aacgatgaga tggcagaaaa acgcgtcagc
    35401 gtccgcctcg cggcggtggg cggacgtcag gtgcgcgccg agctggaagg tgtgggcgag
    35461 gccggatcgc gaggcttcgg gcgcctctcg cgcgagatgg aagcggcgaa tgcccgcatg
    35521 gctgggttta cgcgcaaggt cggggtcgcg gcagccgctg cggtcgccac cgccacggct
    35581 gctggtatcg ccatggtccg gtccgggctc cagacggtgg atgcgcaggc gaagctggcg
    35641 caatcgctcg gcaccacggt cgcctcgatc cagacgctgg aacgtgcggg cgagcttgca
    35701 ggcgtgtcga tgtccggcat cgaacaggcg accaaggatc tgacccggcg gctgagccag
    35761 gcggcggccg gcggtggtcc ggcggcggaa gcgctggaac ggttgggcct gacggcaagc
    35821 gagttgctgg ccctgccgct ggacgaacgc gtcggggcta tcaatgccgc catcgccgaa
    35881 ttcgtgccag tggcccagcg tgctgcggtc gcaggtcagc tcttcggcga ggaaggctcg
    35941 attgccatgt cgcgcatcga tacggccacc ttgcggcagg cgaccgagga cgtgcacgcc
    36001 ttcggggtcg tggtctcgga acaggatgcc gacaggatcg aacggacgaa tgacgcgatt
    36061 tcgcgtctcg gactggtctg gcgcgggctg tcgaaccagc tggcggtggc tgccgccccg
    36121 gccttggagg ccgtcgccga tgccatggca gctctggcca gccgcaccgg tccgctcgga
    36181 atggcgatca gcggtctgtt tgatcagatc ggcaggctgt cgacctatgc cgccagtttc
    36241 gcggctttca tggccgggcg ctgggtcgcg gggctggcag tggcggcagt ttccgtgcgc
    36301 ggccttgcca cggcgctggt cgtgctgcgc ggggccctga tccgcaccgg catcggtgcc
    36361 ctgatcgtcg gggccgggga actggtctat cagttcacga agctggtcaa gagcgcgggc
    36421 ggctttggca atgccatggc gctgatgggc gatgtggcga aggccgtctg ggagggcatc
    36481 aagaccacgg ccctgtcctt cgccgacgat ttccgggcca tgcaatcgga gatcgaggcg
    36541 atctggaccc ggctcatggc cttccttgcc gggaaatggg ccgactttct gggaatgatc
    36601 gcgcccacct tcaacaaggt ggccgaagag atcggatctg acacccgcat cgatgtcttc
    36661 gaagcgctgg gccgggcgtc gatgctggaa cacgcggcca gcaattcggc ccatatggcg
    36721 gggcgctatc gcgaccgggc cagttcaagc cgggcttccg ccttcgatgg tgtgggcccg
    36781 gccatggagg cgctgcgcgc ggcgatggcg ggtggcgagg atgatgtcgg tggtgcggcg
    36841 ctgaacgtgg cgacggaagc tgccgggcgc tacgagaatg cgctgagcgg ggtggagaca
    36901 gccgccaccg gcgcgggtgc ggccgcaaag gaggccgggg ccgcgggcaa ggcggcggcg
    36961 gaagaggcca agcctgccgc cgaagcagcg gccgccggct ggaaggccgt gacggaggcg
    37021 ctgtcggatt atgcgaagaa ggcaaaggat atcggcgccg atatcggtca ggcactcgtc
    37081 agcgcgttcc agagcgccga gaacgcggtc ggagaattcg tgaagaccgg caagctcgat
    37141 ttccgcgatt tggtcacctc tctgctggcc gatctctcga aactggccgc acggcgtttc
    37201 ctgctcggcc ccatcgccaa tgcgctttcg ggcgcgctgg gcggtgcagg cgggattttc
    37261 gcaagcatca tgcatacagg cggcatggtc ggtgccacag gtccagggcg catggttccg
    37321 gcgctggcct ttgctggggc atcgcgcatg catagcggcg gcatggtcgg actgcgtcat
    37381 gacgaagtgc ccgcgatcct ccagcgtggc gagcgggtgc tgtcgcgccg cgaggcgaag
    37441 gattacggcc agggcgtcac cgtcaacatc catgcccgtg acgccgaaag cttccggcag
    37501 tcccgcaccc agatcgccgc cgatattgcc cgcgccgtct cgctcggtcg gcgcggatta
    37561 tagaagagag atcagacaat ggcatttcac gaggtccggt ttccggacac tatcagccgc
    37621 ggcgcgcgtg gcgggccgga gcggcgcacc cagatcgtcg aactggcctc gggcgaagag
    37681 gagcgcaatg ccagctgggc caattcgcga cgccgctacg atgtcagcta tggcatccgc
    37741 cgcgccgacg atctggcgaa ggtcgtcgcc ttcttcgagg cgcggaacgg acggctttac
    37801 ggctttcgct tcaaggactg ggccgatcat cggtcctgcc tgccttcgca atccccatcg
    37861 cgaatggatc agcagatcgg cacgggcgat ggcgtcacga ccagttttca gctggttaag
    37921 cgttacgcgt cgggtggcca atcctgggca cggaccatca ccaaaccgtt cgcaggcact
    37981 gtccagatcg ctatgaatgg tatcgcgcaa agctccggct ggtcggtcga ccataaaacc
    38041 ggccttgtca gtttcgacac cgcgcccacc accggcatcg ccatcacggc agggttcgaa
    38101 ttcgacgtgc cggtccggtt cgacagcgac gcgctggacg tgacgctgga catcgaacgc
    38161 ctcggctcca tcacctccat tcccttgctg gagatccggc gatgaagaat atcccgcccg
    38221 cgctgcagac ccatctcgac agcggcacca cgacgctcgc ctggtgctgg cgcattaccc
    38281 gcgccgacgg tctggctttt ggtttcaccg accatgatcg ggtgctggtg ttcgacggca
    38341 cagaattcga accggaaagc gggctgacag cgagcgagat ccgctcaggc gccgatctct
    38401 cggtcgatgc gcaggacgcg gcaggcgcgc tgcgctcgga ccggatttct gagaccgata
    38461 ttctggacgg gcactgggac aatgccgaag tcgagctctg gcgggtgaac tggcagtcac
    38521 ccggccagcg cgtgctgatg cggcgcggcg ccattggtca gatccggcgc gggcgccacg
    38581 ccttcgtggc cgagatccgc tcaatgtcgc atctcctcgg ccagaccgtc gggcggagct
    38641 ttcaggccag ctgcgacgcc gcgctcggcg attcccgctg cggcgtcgat ctgaaggatg
    38701 cggcgtttcg cggcgcgggc gttgtcatcg acagtctgcg cgaccgggcc ttcaccgcct
    38761 ccggcctcgg tggctttgag gcgggctggt tccgcttcgg cacgctcaca tggaccaatg
    38821 gccccaatgc cggacgccgc gctgaggtgc tggcccataa tcgcagcgat ggcatcgcca
    38881 tcatcacgct actggaagcg ccgatccgac ccatcggcgc gggcgacggc ttcaccgtcc
    38941 gggcgggctg cgacaagcgc attgccacct gcagccagaa gttcgggaat gtcgtcaatt
    39001 tccggggctt tccgcatatt ccgggccagg acacaatttt gcgctatgcc tcatcggatg
    39061 gtgggcatgc tggcggtgtg ctgtgaccag gcggcataat cccgtgcata tctgaccgca
    39121 tgatgcactt tgccctcggg ctcccccttc gaatgcgaac ttattcttgc gtcatcattt
    39181 gcttcaattc ctcgggtaaa agaagccgat cacctcgatg aagcatatag tgacaattcg
    39241 ggcagacagg cacgaggtct ttgatcggat cagtgtgcct tccagaccgg gcctgagata
    39301 agggcttcag gtgatggaca tggataaagc ctttgccatg gtcgccataa gtccgctcaa
    39361 agctgaagcc gcacacaatg cacgaagtgc catgcgcctc gatgcaggcc tttcgcgccg
    39421 ctgggtctcg ctcgtagcgc gtcgtcacat ggaccgacaa tgcgccttct gaataggatc
    39481 cggcttgccg agggcgcagt ccatccagaa cccagtactt ccggtcgcga ttgacgggaa
    39541 caatatcaat cttctcacaa aggcgtagga aagactcctc aacctttgac cattggggat
    39601 catccggcaa aatctgcgcg cccagaatgc ggttcaagac tggattggtt tcctttccgt
    39661 ccaaccgttt ttggtcgcca agctctttgt gggttttgat cgaaatgttc ttgtaaccaa
    39721 taaaacggct cgggccaaac aggacatccc cctctaccca agccgcgacc agattgtatc
    39781 cacggcgcaa tcgctctcga gcaaagaagc gatcttcctc attcggtgaa agaagatagc
    39841 cgcgtagcgt cctcaggttt cgccgtatgc cagatacgtc ctcaacaaac tgaaccaaga
    39901 tcaactccat cgtctgaacc agcgatacgc tccgcgatgg caatccagga tgcaaggcct
    39961 gacaaaattg actggtagac gatccccaag tgcttcgaat tcggactgca tcatcgccgc
    40021 cgcgcgcagc tggctcggca cgccctatca cgatcaggcc agtttgcggg gcgtcggatg
    40081 cgactgcctc gggctggcgc gcggcgtctg gcgggacgtg gtcggcgatg agcctttccc
    40141 gatccctccc tatagccgcg attggggcga gacgggtttc cgcgaagttc tggccgaagg
    40201 cgcgcggcgg atgatgatgg aactgccggc cgctgatgcc ggaccgggcg cgctggtcgt
    40261 cttccgcatg cgtgcaggtg ccatcgccaa gcatgtcggg attctctccg cgccggaccg
    40321 cttcatccac gcctatgaac ggctgggcgt gatcgaagaa cctctgacgc ctgcctggca
    40381 gcgacgcatc gctttcgcct ttctcttccc cagcatctga aagctcatcg ctatggcaac
    40441 attggtattg gcctcggtcg gcgccacgat tggcggcggc tttggtggcg cgatcctcgg
    40501 attttcgggc gccgccatcg gcagcatgat cggctcggcc atcggtgcgg ccgtggacag
    40561 ctggatcgtc tcctcgctcg ccccggccca gcgcatcgaa ggcgcccggc tcgacaatct
    40621 gcgcatcacc gcctcgaccg aaggtgcggt catcccacgc gtcttcggcc gcatgcgcat
    40681 gggcggcaat atcgtctggg cgacggattt ccgcgaggag acgaagacca gccggcaggg
    40741 cggcggcaag ggcggtggac ccaaggtcga gacgaccgag tatctctatc atgcgtcttt
    40801 cgccgtggcg ctttgcgaag gcgagatcac cggcatcggt cgcatctggg cggacggcaa
    40861 gcctctggat acgtcgggaa ttacctggcg ctggtatccg ggctctgaga cgcaggaacc
    40921 cgatcccttc atcgccacca ccatggggaa tgacgcgacc ccggcctatc gcggcaccgc
    40981 ctatgtcgtc ttcgaggatc tgccgctgag tgattatggc aaccgcctgc cgcagctttc
    41041 gtttgaggtc ttccggccgc tggccgatcc cgacacggcg gagggtctga cccgcgccgt
    41101 caccctgatc cccgcatcag gcgagttcac ctatgccact gaggccatcc gcaagggcgg
    41161 caatggcacc agctcggccg agaacctgaa cgcagcgccc ggaaaccccg acatgatcgt
    41221 ggcgctggac aggctgcagg ccatggcgcc gaaggtcgag agcgtcagct tggtcgtcgc
    41281 ctggttcggc aacgacctgc gctgcggcca ctgcgccatc cggcccgggg ccgaggtggc
    41341 cgagaaagcc agtagtccga ggacgtggtc cgtgaacggc gtgagccgag ccgatgccca
    41401 tcttgtcagc cgtgatcagg aagatcgtcc agtctatggt ggcacgccag cggatttcgc
    41461 ggtggtgcag gcgatccgcg agatgaaggc gcgcgacctg cgtgtaactt tctatccctt
    41521 cattctcatg gatgtgccgc cggggaatac cctgccggat ccctatacgg accatacggc
    41581 cgggaccggt cagcccgctt tcccatggcg cgggcggatc acctgtgcgc ccgcagctgg
    41641 gcaggccggg agcgccgaca agacggaggt tgcggtagat caagtcgcgg cgttcttcgg
    41701 cagcgcttcg ccgtcggatt tcaccgtcac cggcgacgag gtgcgctggg cgggcgatcc
    41761 cggcgatcat gggctgcgcc gcatggtgct gcattacgcc catctctgcg cggcggcagg
    41821 cggggtcgac gccttcctga tcggctcgga gatgcgcggg ctgaccacga tccggtccaa
    41881 cgggaacagt tatccggccg tcgcggcgtt tcgggcgctg gccgccgata tccggactat
    41941 cctcgggccc ggtacgaagg tcagctatgc cgccgactgg tcggaatatt tcgggcatca
    42001 gcctgcagat ggcagcgggg atgtgtactt ccatctcgat ccgctctggg ccgaccagaa
    42061 tgtcgatttc atcggcatcg acaattacct gccgctctcg gactggcgcg acgggtttga
    42121 ccatctggat gcggatgccg attggcacgc gatccatgat cgggcctatc tgcagtccaa
    42181 tatcgcgggc ggcgaagggt tcgactggtt ctatgcgtca gaggccgacc gcgcggcaca
    42241 ggtccggacc ccgatcaccg acgggactta tggaaagccg tgggtgttca gacccaaaga
    42301 cctgcgcgct tggtggtcga acccgcacta tgatcggccg ggcggcgtcg aagccgtgac
    42361 accgacggcg tggctgcccg gatcaaaacc gatccgcttc accgaactcg gttgcccggc
    42421 catcgaccgc ggcaccaacc agccgaacgt gttttatgac ccgaagtctt ccgaaagctt
    42481 cgtgccgtat ttctcgcgcg gctggcgtga cgatgccatc cagcgggcct atctggaggc
    42541 cagctatctg ttctggggca aagctgcgaa caatccggtc tcgatggaat acgcaggccg
    42601 catggtcgag atctcggaat gcgccgcctg gacctgggat gcacgaccct atccgttctt
    42661 tccggcgctg gacgatgtct ggaccgatgg cgacaactgg cggctcggcc attggctgac
    42721 cgggcggctg ggtgcggtgt ccttggccgc cctcgtccgc catctctgcc tccgcgccgg
    42781 gctgtcggaa agccgcatcg atgtcacggg cctttggggc gccgccgagg gctatgcgat
    42841 caccgccctc gaaagccccc gcgcctcgat caccacgctg gcacggcatt tcggcttcga
    42901 cgcggtcgaa agcgagggcg tgatccgctt catcatgcgc ggccgggcgc cgattgcgag
    42961 tatcgcctat gacgacctcg tcgcgggcaa cacgggcggc gaagcgatcg aattgacccg
    43021 ggcgcaggaa accgaactgc cgcaggcgct caaatggcag ttggcgcgag ccgatgaaga
    43081 ttacgatgcc gccttggtcg aggcgtcccg catcaccgtc gacaccagtc gcatcgcctc
    43141 cgagagcttt cccatggccg tgccgcccga agaggccgag cgccgctgcc gccgggcttt
    43201 gcaggaagcc tgggcgggtc gggaaagcgc ggtgtttcgc ctgccgccct cgcgactggc
    43261 gctcgatccg gccgatgtca tcgcgctcac ccacgatggg cgcgcgcagc agttccgcct
    43321 gacggccgtg gccgatgccg aagcgcgcgg catcgaggcc gtgcggcagg accgggaggc
    43381 ctatgacctg ccgcccggcg ccgagcggcc cgccaccctg ccccgcgccg tcacttttgg
    43441 gcctccagag gtgatcttgc tcgatcttcc gaagctgcgc gacgatgttc cggcgcatcg
    43501 accgctgatc gccgccacgg caaaaccctg gcccggcgct ctggcggtgt atcgaagccc
    43561 aagtggtgac gggttcgaac tggtcaccac gctgcgccgc ctcgcgcaca tgggccgtct
    43621 ggccgccgat ctatggcccg gtcccacctc gcgtttcgat ctcggcaatg tcctgatcct
    43681 cgatttggcg agcggccagt tggacagcgt cagcgatctg gcgctgttcg ggggcgccaa
    43741 tgcgctggcg gtggaatccg cgccggggcg ctgggagatc gtccaggcgg gccatgccga
    43801 gctgatcgcg ccccagcgat accgcctgtc ccggttgcta cgtggccagc gtggcaccga
    43861 acaggccatg ggccatccaa ccccagccag ggcccgggtg gtgatgctga acgaggccct
    43921 gaccccgctg ccgatcccgg aagccgatct cggcattccc ttcaactggc gcatcggacc
    43981 ggcccgtcat ccggtcagca gcgacacgtt tgtggcggta agcttcaccc ctgagggcga
    44041 gggtctgcgg cccttctcgc cggtccatgt cgaccagcca tggcgccgcc cgcatgtgcc
    44101 cggtgatctg gtgatccgct ggacacgccg ctcccgcacc ctcgccgccg atagctggca
    44161 gggcatggaa gtgccgatgg cggaagaacg agaggcatgg tcggtcgaga tccttgatgg
    44221 tgcgaccgtc cggcgcggtc tcgaatccag cagcacctcc gtcacctatc gcagcgcaga
    44281 tcaggtggcg gatttcggcg gactgttggc ctcgggcgac agcctgacca tccgcatctg
    44341 tcagctctct gcccggatcg ggcgcggcac cgccatcacc accacgcttt atctctgacg
    44401 accgggaaac ccaaaaatgt ccgacagcac gacgaatctg ctgctgccat atctgatggc
    44461 ggcgcaggcg cagaaacacg tcacccataa cgaggccctg cgcctgctcg acgggcttgt
    44521 ccagctctcg gtcaaaagcc gacaaatgac cgcagcgcct gcaagcccca ccgatggcga
    44581 ccgctatatt gtcgcctctg gcgcgaccgg cggctgggcg ggctgggatc tgaatgttgc
    44641 gctctggacc gatggcgcct ggctgcgcct cccgccgcgc gagggctggc gggcatgggt
    44701 cgaggatgag gcagttctgc tggtccggaa cggtgccgat tggcaaccgg tgatccccac
    44761 cggcctcgac gatctgaccc gccttggcat cggcatggcg gccagcacgg gtgctccctt
    44821 ttctgccaag ctgaacagcg ccctctggac cgcgctatat gcggcggatg gcggcagcgg
    44881 cgatctgacc cagacgctga accgggaaac cggtactgac gatgccgggc tgatcctgca
    44941 gaccgggttt tccacacggg ccctgatcgg catgttcgga tcggatcagc tgcgcatcgc
    45001 cgtctcgtcg gatggcagca atttcagcga tgcgctgggc gtcgatccgg cgacgggcat
    45061 cgccaaccag ccgaacctgc cgcgcttcaa ggcgtatacc aactacgaca actacgtggc
    45121 gactgacagc tggaccacgc tcgggatcaa tgtggcggac tacaatgatc agggctgttt
    45181 cgatgcgggc accaaccgct tcgtggcgcc ggtcgcggga acctatctct ttggcgcatc
    45241 gctgctctac aagatcaacg ccaataccag cgcccggatg cgcgggcggc tggtcctgaa
    45301 cggatcgaca gagatcaggg gatcgttcgg cgagatttcc agcgcgcatg tctcgggagc
    45361 gaccgcgctc tggctgcaga ccttggtgtc gctggacgca gacgacacgg tcgcgctgca
    45421 aggcacgttt cgggcggcgg atgggtattt cgcggccgac cacaccacat tctggggaac
    45481 gaagatcgga tgacacccaa acgtctcgac gacatactgc agatgagcga gagcgaattc
    45541 gaggatctgc tcgcccgggc cgcgcaggaa ggtgcccgac gcgcccttgt cgatgccggg
    45601 ctcgacggca gggaagccgc gctcgatatc cgtgacctgc gggcgctgct ggaaggcatt
    45661 cgcctgatgc gccgcaccgc cgcccagaca atcatccgca tgctgaccgc aggcctgatc
    45721 ctgaccctgc tggccgggat tgcgctgaag ctgaagctct tcggcgaagg cggctgatcc
    45781 gctgggcggc aatcagtgcc aaccacagac tcatcacccc acggcccgcc attccggtgg
    45841 gcctttttct tgtccggagg atcctcatga ccacccgttt ctacagccat tggcgcgacg
    45901 tgccgaaaga aacatggcgc tggccgaact tctcgcccgc cgagatcgcc tgccgcggca
    45961 ccggcgcgat cctgatccac gagcaagccc tcgaccggct gcaggctttg cgaacccgac
    46021 tcggcaagcc gctgatcgtg aattccggct atcgcagccc ggaacataac gcccgggtgc
    46081 gtggagcgaa gcgctccaag catctaggag gcaccgcttt cgacatctcc atggccaatc
    46141 acgatccggc ctcattcgag aaggcagccc gggccgaggg ctttttgggc ttcggcagct
    46201 atccgcgatc cggcttcatg catatcgatc tcggccccgc ccggcgctgg ggcgatccct
    46261 tcccggcccg tgccatgcca ttcgcggagg accaaccgcc agcccgcgaa catctggccg
    46321 acagccggac aatgaagggc agcggcgcgg ccgggattgc caccgtcgga gcggcaggca
    46381 tcgaaattgc tcaggacgcg ctcggcgatg cgcaatcggc catcgagccg ctgatcccct
    46441 atctcgacac tctgcgctgg gccttcatcg cgatggcgct ggccgggatc ggcctgaccg
    46501 tctgggcccg gctcgacgac tggaaccggg gaagacggtg atgggcgccc tcgttgcgct
    46561 gctggcgtcg cactgggcgc ggcgtctgat catcggggcc gcgctgatcg gcgcggtcct
    46621 gcttttcctc atcaacctgc ggcgggcagg cgaaaccgcc ggccgccacg ccgaacgcct
    46681 gaaacagatg gagcgccaga atgacatcca acgccgcatg ctggaagcag ccagcacccg
    46741 ccctcgtgat cgcgacgatc tcgctgaccg cctgcgcggc gggcggttct gatccgggcg
    46801 gcgcagtttg tccgccggtc gtcgcttacg aaaaagcggt acgggaccgg gcggcggtgg
    46861 agctggaggc gctgcccgaa gatgccgcgc tggtcgggat gatggcggat tatgcggtga
    46921 tgcgggcgca ggcgcgggtg tgcgctggct gatcgctaat gtcaggacgc ctcggccggg
    46981 gcgtctacca acgctaatgc gccatccggc agcgggcgtt gcagcttgct ggcgacttcg
    47041 atcggcgccg aaagccaggt ctcccaatcc cggtgatcgg tcaaaatgac cggcatggct
    47101 ttcggatgca ccgatttcac ctcggcattg ggcgcacagg tcagaaaggc atagagatcg
    47161 tcggttgttt cgccatcctt caccttccgg accgacttcc agccccggac ctcgatcccg
    47221 gcgaagaaca tcggcgcttc tgctttcgag ggcgcgaacc actgattgcc gcccttgatc
    47281 ggttcggcga aggccgtgac aggcaccagg cagcgatttg ctggccccag ccagcgccgc
    47341 caatgcggcg agttcaggtt gcggacattg gtgacgcccg gatcccgctg ggtcttcaga
    47401 accgagggcg gcgatggcat cccccaccgt gcctttacca attccagcga actgccatca
    47461 tggcggatga tcggtgccag ctgatccgga tagaccttgc ccggtgcgac attgcccgcg
    47521 cggtcggtca tggtcagacc cttgaaaagc tggcgcatcg cctcctgcgt ggtggtctga
    47581 ttgtaaaggt tgcacacggt gtcgtcgtcc tcggagctgc caaagggcag atagggtgaa
    47641 ctgtagcccg gcaggcaggt tccgtcagcc agttccagat caggaaaggc cgtcaggcag
    47701 gcgctggccg catcaggttc acggaaatag agcgcaatcc ggtcccgcgt gccgccgcgc
    47761 ccgccgccat gcaaggcata gtttcccctg cctatccgcg tcgccagcca ctcatgcagc
    47821 gcatcggtcc gacgaccaaa gcccatctcc ggcacgcaga tcagcacccg gaccgggaag
    47881 gccgaatcgt cgatcttggc ttgaggtgtg ctgcggcgcg tcatgggtat gaacaaatac
    47941 agaacattgt tgcggtttga tagacgatct tgcgtagcag tctgttgctg gatagtcgtc
    48001 gaaggcaccg agaagcgatt ccgcagcaga gaaatgccga ttaatctttg acgtcaaatc
    48061 cgtcgaaagg tcggcgaatt tgaccatggg cggcactatt catttcgatt ggcaacgcga
    48121 ggcttcacgt ctagactcgc tatacgagcc catgaaaacc aatgtccaat accaagcaaa
    48181 tcctttctat gttgcgcagt cgcgcagaag gcgacgagga ccagttcctt gcgatcgccc
    48241 tgcaagttgc tgcggctgaa gcgcgccagg ggcgacgtag caacgccgag cagcttcgag
    48301 ctgcagttga ggacttgcgg cgcagcagag gggacaagcc atcggttcga gtttccttag
    48361 ctcgccctcg tggtgatctc gaaggtttac tcgatcttcg tgaacctagg ttgaaacttt
    48421 cccaagttgt tctggccgga cctctccgcg aaaagctaga tcgcgttgtg gtgcagcaag
    48481 accgccgcgc ttggcttcgc gaaggcaatc gaacaccctc acgacgcctt ctttttgctg
    48541 gaccgccggg gtctggaaaa actctgactg cggaggcgct ggcaggtgag ctgcgcctac
    48601 ctttcttcgt cgtaaggctt gaagggctga tcacgcgtta catgggtgaa acttccgcca
    48661 aattgcggct ggttttcgac gagacgatca agcatcgcgg agtctacctc ttcgatgaat
    48721 ttgatgctgt cggcgggaga cgagacgcga cgaatgatgt gggcgaaatg cggcgagtgc
    48781 tgaacagctt tctgcaattt atggaagaac ctacgtctac agatagccta gttttagcag
    48841 cgacaaacca ccccgaactt ctcgatcgag ctttgcagcg cagatttgac gaggttctga
    48901 gcttcgatat gccgtctcct gacgagatct gtgaggttat ccgcaatcat ctacgaccga
    48961 tgaagtaccc tcggattgca tggagcaaaa tagtcgaagc ggggtcaggg cttagccaag
    49021 ctgaacttgc gcgcgcggcc gacgaggcgg cgaaggtcgc cttgttgtcg gaacgcaatg
    49081 tagtgcgcac tgaggatctg ttacagcagc tcacggctcg tcacgatatg cgcaacatct
    49141 ttaacggtaa ccaagagatt tcgggctaga gtttggctga ttacgaccgt gggcatatcg
    49201 atattacatc cctgctgacg ccgcattctt acatggctca tcaggcgcga ggcgggacaa
    49261 cctttgcccg taaccgcgag caacatggag atcgattgag tgcgggtctt gccgcatcgt
    49321 tcgaaaccac agaggcccgt cgtccaaagc aagacgcgct tccgcccgga gttactattg
    49381 gcgaaggggc attcgtgaca gttttactcg accgcgccgc caaagagctc gacatcgaaa
    49441 agatcgataa gggcattcgt caaagtgctg ccggagagga tggcgataag cgcaaaatgg
    49501 tcctgcacgt ccgtgatcag gacgcaaggg actatatcac cgaacgcgtc gagcgttatc
    49561 gaactggagc tttgactgag aaaggcaatc ctccactggc gggcgtaatg cagccgatag
    49621 aaggctttgc accaacagag ctcatcgacc tttggcgaga ggatcccgca ctactgccac
    49681 cagcagatgg taccgcgtca tggtggggcc tatggtgctg ggacatttac gtcgacgagg
    49741 tagttggtct ttcccgcgcg ctcgatatgc aggtagcccc cgaggaaaga tggagtactt
    49801 tccctgatgt tcgcattatc cctgtccatg ctacccgttg ccagcttgaa aaaatgctca
    49861 atattgggca acctggccta gccgagatcg gctttgcaac cgacgacccc gccattttgg
    49921 tcgatctttc cggccgggag caggacggtc tagtagacga tcttgcaaat aggatagttt
    49981 ggcctgggac cgacgttccg gcagtttgcc tgctcgacac cggcgtgaac cgtgcacatc
    50041 ctctaattga gccggttctg gcgccagaag atgtacaaac gatagacaac gattggggcg
    50101 gagatgatca ctatgatggg ccgggccatg gaacaccaat ggcgggcctt gcgctgcatg
    50161 gtgacctgac tgggccttta gcagatgcct ctaccccgcg attgcgacac cgactcgaaa
    50221 gcgtgaaatt tataccgcct atcccgaggg ccgatgatga tcccgccaat tacggcgcaa
    50281 ttacgcaatc agcagtagcg cttgctgaag agcggaatcc taacagaaaa cgggtaattt
    50341 gctcagcagc aacagaccca aaaattcgcg gagatcgccc cacaaggtgg agcgcggcca
    50401 tcgatgacat ggcagcgggc gtcgatgctg gcgatgaaga ggagcctccc cggcgcctat
    50461 tcattcaggc tgtcggaaac atcgggcata acgatacgtg ggccacaatc agcgagcaga
    50521 cgcttcatgc gggtagcaat ccagcacagg catggaatgc actgaccgtc ggaggcgtaa
    50581 ccttcaaaga tcagattgag gtaaatcagc gagccacctg gtctgcttgc gcagctgtcg
    50641 gcgatcttag cccgtacagc cgcacctcgt ctgactggcc tgacggcaca acaccaataa
    50701 aaccggaaat cgttttcgag gctggtaatc gagcgacaaa tgcgcgtggt gatcaggtct
    50761 ctgatgcaat gccttccttg tcgctggtct ccacaggcaa gggtggtacg cgggacgcac
    50821 tgacggcgtt ttgcgctacg agtgcagcga cagcgcaagc tgccagaatg gctgctcaaa
    50881 tcatgtcaaa tcacccaaga tactggcctg aaactgttcg tgcattgatg gttcacagtg
    50941 cgcgttggac gccacctatg cttgccgaag tgaatgcagc aggaggtaag accgcccgcg
    51001 ccgccctccg gcgcaaattc ggctatggca tgccagacct cgctcgtgcg ctagcttcgg
    51061 catcgaacga tctcgcgctg gtagcacaag ccgacattca gccgtttgac cgtccacaag
    51121 ttagcagccg cgatcccatg cggcgcgttg gcagtatcac ttatggcaat gcccactatt
    51181 atgaactgcc ttggccaact caaacacttc agcagctggg caactgccaa gtcaaattga
    51241 agattacact gtcctacttt gtcgaaccgt atccgcttaa ggggtccatg ctggacccgg
    51301 cgcgctatcg atcgttcgga ctccgctttg acctaaagcg gcccaaagag actgagagcg
    51361 ttttccggcg tagtcagaac gctaagatgg gccagaaatt gcgaagaggt gagcgtgacg
    51421 atgacccgaa ctgggacttt ggtccgaagg cgattgctgc gggttcactt cattgcgaca
    51481 catggacagg cccggcagtc gatctcgcct cacgaaatca actcgtagtc tatccagtca
    51541 tggggtggtg gagggatcga ccgagccaga accgatttct cgaaaatgcg cgctattctc
    51601 ttgttgttac gctcgaagct ccagatgcca gcatcgatct gcaggctgaa gtggcgacga
    51661 cagcggatgc aatgattgcc gccaggacag gcgttctggt ggatgtcgcc aggtaatctc
    51721 tatcatccgc ccacccgact cctcaaacgt tgatgtggcg ttgatgtaga cgcgcgattg
    51781 agcgatggta caatgatacc accggcatat ctatttaata tctgggga
//
