# Supplementary material for: Characterization of the virome of Paracoccus spp. (Alphaproteobacteria) by combined in silico and in vivo approaches
Source: Sci Rep. 2019 May 27;9:7899. doi: 10.1038/s41598-019-44460-4 (PMC6536676; doi:10.1038/s41598-019-44460-4)
Supplement: Supplementary file 2 — Supplementary Dataset 1 [file 41598_2019_44460_MOESM2_ESM.zip › vB_PspS_PD33.gbk]

LOCUS       NZ_CP025408            51231 bp    DNA              UNK 01-JAN-1980
DEFINITION  Paracoccus sp. BM15 chromosome, complete genome.
ACCESSION   NZ_CP025408
VERSION     NZ_CP025408.1
KEYWORDS    .
SOURCE      .
  ORGANISM  .
            .
FEATURES             Location/Qualifiers
     repeat_region   1..132
                     /note="putative attachment site in tRNA-Met(CTA) -
                     110/132, last 47 overlapping"
     gene            complement(420..860)
                     /locus_tag="pd33_p01"
                     /locus_tag="CUV01_RS06565"
     CDS             complement(420..860)
                     /note="HTH of the CadR- and PbrR-like transcription
                     regulators - cd04785, zinc-responsive transcriptional
                     regulator - PRK09514, Hg(II)-responsive - TIGR02051,
                     smart00422, MerR family - COG0789, pfam09278"
                     /COG="COG0789"
                     /product="MerR family transcriptional regulator"
                     /locus_tag="pd33_p01"
                     /locus_tag="CUV01_RS06565"
                     /protein_id="WP_101459769.1"
     gene            949..3222
                     /locus_tag="pd33_p02"
                     /locus_tag="CUV01_RS06570"
     CDS             949..3222
                     /note="Lead, cadmium, zinc and mercury-transporter -
                     BacMet, P-type heave metal-transporting ATPase - cd07546,
                     COG2217, TIGR01512, PRK11033"
                     /COG="COG2217"
                     /product="lead, cadmium, zinc and mercury-transporter"
                     /locus_tag="pd33_p02"
                     /locus_tag="CUV01_RS06570"
                     /protein_id="WP_101461915.1"
     gene            3278..3835
                     /locus_tag="pd33_p03"
                     /locus_tag="CUV01_RS06575"
     CDS             3278..3835
                     /note="Protein-S-isoprenylcysteine O-methyltransferase
                     Ste14 - COG2020"
                     /COG="COG2020"
                     /product="isoprenylcysteine carboxylmethyltransferase
                     family protein"
                     /locus_tag="pd33_p03"
                     /locus_tag="CUV01_RS06575"
                     /protein_id="WP_101461911.1"
     gene            complement(3900..6176)
                     /locus_tag="pd33_p04"
                     /locus_tag="CUV01_RS06580"
     CDS             complement(3900..6176)
                     /note="Lead, cadmium, zinc and mercury-transporter -
                     BacMet, P-type heave metal-transporting ATPase - cd02094,
                     COG2217, TIGR01511, PRK10671"
                     /COG="COG2217"
                     /product="copper-transporting P-type ATPase"
                     /locus_tag="pd33_p04"
                     /locus_tag="CUV01_RS06580"
                     /protein_id="WP_101461912.1"
     gene            6364..6645
                     /locus_tag="pd33_p05"
                     /locus_tag="CUV01_RS06585"
     CDS             6364..6645
                     /note="Transcriptional regulators CsoR (copper-sensitive
                     operon repressor), RcnR, and FrmR, and related domains -
                     cd10148, COG1937, PRK15039, metal-sensitive
                     transcriptional repressor - pfam02583"
                     /COG="COG1937"
                     /product="CsoR transcriptional regulator"
                     /locus_tag="pd33_p05"
                     /locus_tag="CUV01_RS06585"
                     /protein_id="WP_101459771.1"
     gene            6645..6965
                     /locus_tag="pd33_p06"
                     /locus_tag="CUV01_RS06590"
     CDS             6645..6965
                     /note="phage hypothetical protein"
                     /product="phage hypothetical protein"
                     /locus_tag="pd33_p06"
                     /locus_tag="CUV01_RS06590"
                     /protein_id="WP_101459772.1"
     gene            7058..7537
                     /locus_tag="pd33_p07"
                     /locus_tag="CUV01_RS06595"
     CDS             7058..7537
                     /note="originally annotated as CopG family transcriptional
                     regulator, DUF411 - pfam04214, COG3019"
                     /COG="COG3019"
                     /product="phage hypothetical protein"
                     /locus_tag="pd33_p07"
                     /locus_tag="CUV01_RS06595"
                     /protein_id="WP_101459773.1"
     gene            7541..7996
                     /locus_tag="pd33_p08"
                     /locus_tag="CUV01_RS06600"
     CDS             7541..7996
                     /note="cytochrome c - pfam00034, PRK14486, COG2010"
                     /COG="COG2010"
                     /product="cytochrome c"
                     /locus_tag="pd33_p08"
                     /locus_tag="CUV01_RS06600"
                     /protein_id="WP_101459774.1"
     gene            8035..8307
                     /locus_tag="pd33_p09"
                     /locus_tag="CUV01_RS06605"
     CDS             8035..8307
                     /note="phage hypothetical protein"
                     /product="phage hypothetical protein"
                     /locus_tag="pd33_p09"
                     /locus_tag="CUV01_RS06605"
                     /protein_id="WP_101459775.1"
     gene            complement(8336..8986)
                     /locus_tag="pd33_p10"
                     /locus_tag="CUV01_RS06610"
     CDS             complement(8336..8986)
                     /note="Lipoprotein-anchoring transpeptidase ErfK/SrfK -
                     COG1376, L,D-transpeptidase - PRK10360, pfam03734"
                     /product="transpeptidase"
                     /locus_tag="pd33_p10"
                     /locus_tag="CUV01_RS06610"
                     /protein_id="WP_101459776.1"
     gene            complement(9068..9553)
                     /locus_tag="pd33_p11"
                     /locus_tag="CUV01_RS06615"
     CDS             complement(9068..9553)
                     /note="DUF305 - pfam03713, COG3544"
                     /COG="COG3544"
                     /product="phage hypothetical protein"
                     /locus_tag="CUV01_RS06615"
                     /locus_tag="pd33_p11"
                     /protein_id="WP_101461913.1"
     gene            complement(9614..10228)
                     /locus_tag="pd33_p12"
                     /locus_tag="CUV01_RS06620"
     CDS             complement(9614..10228)
                     /note="DsbA family, Com1-like subfamily - cd03023,
                     COG1651, thioredoxin - pfam13462"
                     /product="disulfide bond formation protein DsbA"
                     /locus_tag="pd33_p12"
                     /locus_tag="CUV01_RS06620"
                     /protein_id="WP_101459777.1"
     gene            complement(10241..11743)
                     /locus_tag="pd33_p13"
                     /locus_tag="CUV01_RS06625"
     CDS             complement(10241..11743)
                     /note="multicopper oxidase - COG2132, cd13887, cd13865,
                     pfam07731, TIGR01480"
                     /product="multicopper oxidase family protein"
                     /locus_tag="pd33_p13"
                     /locus_tag="CUV01_RS06625"
                     /protein_id="WP_101459778.1"
     gene            11796..12008
                     /locus_tag="pd33_p14"
     CDS             11796..12008
                     /note="phage hypothetical protein"
                     /product="phage hypothetical protein"
                     /locus_tag="pd33_p14"
     gene            12017..12196
                     /locus_tag="pd33_p15"
                     /locus_tag="CUV01_RS06630"
     CDS             12017..12196
                     /note="phage hypothetical protein"
                     /product="phage hypothetical protein"
                     /locus_tag="pd33_p15"
                     /locus_tag="CUV01_RS06630"
                     /protein_id="WP_101459779.1"
     gene            12398..13669
                     /locus_tag="pd33_p16"
                     /locus_tag="CUV01_RS06635"
     CDS             12398..13669
                     /note="Site-specific recombinase XerD, Shufflon-specific
                     DNA recombinase Rci and Bacteriophage Hp1_like integrase"
                     /product="phage tyrosine integrase"
                     /COG="COG4974"
                     /locus_tag="pd33_p16"
                     /locus_tag="CUV01_RS06635"
                     /protein_id="WP_101461914.1"
     gene            complement(13697..14293)
                     /locus_tag="pd33_p17"
                     /locus_tag="CUV01_RS06640"
     CDS             complement(13697..14293)
                     /note="putative phage lysis-ysogeny control
                     transcriptional regulator"
                     /product="phage hypothetical protein"
                     /locus_tag="pd33_p17"
                     /locus_tag="CUV01_RS06640"
                     /protein_id="WP_101459780.1"
     gene            14765..15025
                     /locus_tag="pd33_p18"
                     /locus_tag="CUV01_RS06645"
     CDS             14765..15025
                     /note="HTH domain - pfam12728 and smart00530, both e-3;
                     putative phage lysis-lysogeny control transcriptional
                     regulator"
                     /product="phage hypothetical protein"
                     /locus_tag="pd33_p18"
                     /locus_tag="CUV01_RS06645"
                     /protein_id="WP_101461915.1"
     gene            15031..15291
                     /locus_tag="pd33_p19"
                     /locus_tag="CUV01_RS06650"
     CDS             15031..15291
                     /note="phage hypothetical protein"
                     /product="phage hypothetical protein"
                     /locus_tag="pd33_p19"
                     /locus_tag="CUV01_RS06650"
                     /protein_id="WP_101459781.1"
     gene            15288..15686
                     /locus_tag="pd33_p20"
                     /locus_tag="CUV01_RS06655"
     CDS             15288..15686
                     /note="This model contains proteins with the VRR-NUC
                     domain based on smart00990"
                     /product="VRR-NUC domain-containing protein"
                     /locus_tag="pd33_p20"
                     /locus_tag="CUV01_RS06655"
                     /protein_id="WP_101459782.1"
     gene            15683..16648
                     /locus_tag="pd33_p21"
                     /locus_tag="CUV01_RS06660"
     CDS             15683..16648
                     /note="Helix-turn-helix domain based on pfam13730"
                     /product="putative phage replication protein"
                     /locus_tag="pd33_p21"
                     /locus_tag="CUV01_RS06660"
                     /protein_id="WP_101459783.1"
     gene            16645..17346
                     /locus_tag="pd33_p22"
                     /locus_tag="CUV01_RS06665"
     CDS             16645..17346
                     /note="phage hypothetical protein"
                     /product="phage hypothetical protein"
                     /locus_tag="pd33_p22"
                     /locus_tag="CUV01_RS06665"
                     /protein_id="WP_101459784.1"
     gene            17747..19000
                     /locus_tag="pd33_p23"
                     /locus_tag="CUV01_RS06670"
     CDS             17747..19000
                     /note="DNA modification methylase based on COG0863;
                     putative Type II N4-cytosine or N6-adenine DNA
                     methyltransferase of unknown recognition sequence based on
                     REBASE; DPPY motif; ParB N-terminal-like domain - cd16403,
                     COG1475"
                     /product="N4-cytosine or N6-adenine DNA methyltransferase"
                     /COG="COG0863"
                     /locus_tag="pd33_p23"
                     /locus_tag="CUV01_RS06670"
                     /protein_id="WP_101459785.1"
     gene            19005..20102
                     /locus_tag="pd33_p24"
     CDS             19005..20102
                     /note="DNA modification methylase based on COG;
                     Cytosine-C5 specific DNA methylases - cd00315, pfam00145,
                     TIGR00675"
                     /product="DNA (cytosine-5-)-methyltransferase"
                     /COG="COG0863"
                     /locus_tag="pd33_p24"
                     /locus_tag="CUV01_RS06675"
                     /protein_id="WP_101459786.1"
     gene            complement(20250..21236)
                     /locus_tag="pd33_p25"
                     /locus_tag="CUV01_RS06680"
     CDS             complement(20250..21236)
                     /note="Copper homeostasis protein CutC - COG3142 (e-3)"
                     /product="phage hypothetical protein"
                     /locus_tag="pd33_p25"
                     /locus_tag="CUV01_RS06680"
                     /protein_id="WP_101459787.1"
     gene            complement(21374..21904)
                     /locus_tag="pd33_p26"
                     /locus_tag="CUV01_RS06685"
     CDS             complement(21374..21904)
                     /note="DUF3489 - pfam11994"
                     /product="phage hypothetical protein"
                     /locus_tag="pd33_p26"
                     /locus_tag="CUV01_RS06685"
                     /protein_id="WP_101459788.1"
     gene            complement(22002..22247)
                     /locus_tag="pd33_p27"
                     /locus_tag="CUV01_RS06690"
     CDS             complement(22002..22247)
                     /note="phage hypothetical protein"
                     /product="phage hypothetical protein"
                     /locus_tag="pd33_p27"
                     /locus_tag="CUV01_RS06690"
                     /protein_id="WP_101459789.1"
     gene            complement(22244..22432)
                     /locus_tag="pd33_p28"
                     /locus_tag="CUV01_RS06695"
     CDS             complement(22244..22432)
                     /note="phage hypothetical protein"
                     /product="phage hypothetical protein"
                     /locus_tag="pd33_p28"
                     /locus_tag="CUV01_RS06695"
                     /protein_id="WP_101461916.1"
     gene            22553..23149
                     /locus_tag="pd33_p29"
                     /locus_tag="CUV01_RS06700"
     CDS             22553..23149
                     /note="putative phage terminase small subunit"
                     /product="phage hypothetical protein"
                     /locus_tag="pd33_p29"
                     /locus_tag="CUV01_RS06700"
                     /protein_id="WP_101459790.1"
     gene            23094..25157
                     /locus_tag="pd33_p30"
     CDS             23094..25157
                     /note="phage terminase large subunit GpA - COG5525,
                     pfam05876"
                     /COG="COG5525"
                     /product="phage terminase large subunit"
                     /locus_tag="pd33_p30"
                     /locus_tag="CUV01_RS06705"
                     /protein_id="WP_101459791.1"
     gene            25161..25373
                     /locus_tag="pd33_p31"
                     /locus_tag="CUV01_RS06710"
     CDS             25161..25373
                     /note="phage hypothetical protein"
                     /product="phage hypothetical protein"
                     /locus_tag="pd33_p31"
                     /locus_tag="CUV01_RS06710"
                     /protein_id="WP_101459792.1"
     gene            25377..26906
                     /locus_tag="pd33_p32"
                     /locus_tag="CUV01_RS06715"
     CDS             25377..26906
                     /note="phage portal protein - pfam05136, TIGR01539,
                     COG5511"
                     /COG="COG5511"
                     /product="phage portal protein"
                     /locus_tag="pd33_p32"
                     /locus_tag="CUV01_RS06715"
                     /protein_id="WP_101459793.1"
     gene            26906..28315
                     /locus_tag="pd33_p33"
                     /locus_tag="CUV01_RS06720"
     CDS             26906..28315
                     /note="Periplasmic serine protease, ClpP class - COG0616,
                     cd07022; peptidase family S49 - pfam01343"
                     /product="phage ClpP serine protease"
                     /locus_tag="pd33_p33"
                     /locus_tag="CUV01_RS06720"
                     /protein_id="WP_101459794.1"
     gene            28342..28722
                     /locus_tag="pd33_p34"
                     /locus_tag="CUV01_RS06725"
     CDS             28342..28722
                     /note="Bacteriophage lambda head decoration protein D -
                     pfam02924"
                     /product="phage head decoration protein"
                     /locus_tag="pd33_p34"
                     /locus_tag="CUV01_RS06725"
                     /protein_id="WP_101459795.1"
     gene            28775..29797
                     /locus_tag="pd33_p35"
                     /locus_tag="CUV01_RS06730"
     CDS             28775..29797
                     /note="Phage major capsid protein E - pfam03864"
                     /product="phage major capsid protein E"
                     /locus_tag="pd33_p35"
                     /locus_tag="CUV01_RS06730"
                     /protein_id="WP_101459043.1"
     gene            29797..30111
                     /locus_tag="pd33_p36"
                     /locus_tag="CUV01_RS06735"
     CDS             29797..30111
                     /note="phage hypothetical protein"
                     /product="phage hypothetical protein"
                     /locus_tag="pd33_p36"
                     /locus_tag="CUV01_RS06735"
                     /protein_id="WP_101459044.1"
     gene            30108..30740
                     /locus_tag="pd33_p37"
                     /locus_tag="CUV01_RS06740"
     CDS             30108..30740
                     /note="phage hypothetical protein"
                     /product="phage hypothetical protein"
                     /locus_tag="pd33_p37"
                     /locus_tag="CUV01_RS06740"
                     /protein_id="WP_101459796.1"
     gene            complement(30777..31649)
                     /locus_tag="pd33_p38"
                     /locus_tag="CUV01_RS06745"
     CDS             complement(30777..31649)
                     /note="T5orf172 - pfam10544, GIY-YIG nuclease family
                     protein (e-4)"
                     /product="phage GIY-YIG nuclease family protein"
                     /locus_tag="pd33_p38"
                     /locus_tag="CUV01_RS06745"
                     /protein_id="WP_101459797.1"
     gene            31725..32144
                     /locus_tag="pd33_p39"
                     /locus_tag="CUV01_RS06750"
     CDS             31725..32144
                     /note="originally annotated as acyl-CoA transferase"
                     /product="phage hypothetical protein"
                     /locus_tag="pd33_p39"
                     /locus_tag="CUV01_RS06750"
                     /protein_id="WP_101459798.1"
     gene            32170..33108
                     /locus_tag="pd33_p40"
                     /locus_tag="CUV01_RS06755"
     CDS             32170..33108
                     /note="phage hypothetical protein"
                     /product="phage hypothetical protein"
                     /locus_tag="pd33_p40"
                     /locus_tag="CUV01_RS06755"
                     /protein_id="WP_101459799.1"
     gene            33113..33562
                     /locus_tag="pd33_p41"
                     /locus_tag="CUV01_RS06760"
     CDS             33113..33562
                     /note="phage hypothetical protein"
                     /product="phage hypothetical protein"
                     /locus_tag="pd33_p41"
                     /locus_tag="CUV01_RS06760"
                     /protein_id="WP_101459800.1"
     gene            33589..33768
                     /locus_tag="pd33_p42"
                     /locus_tag="CUV01_RS06765"
     CDS             33589..33768
                     /note="phage hypothetical protein"
                     /product="phage hypothetical protein"
                     /locus_tag="pd33_p42"
                     /locus_tag="CUV01_RS06765"
                     /protein_id="WP_101459801.1"
     gene            33770..35953
                     /locus_tag="pd33_p43"
                     /locus_tag="CUV01_RS06770"
     CDS             33770..35953
                     /note="Lambda phage tail tape-measure protein - pfam09718,
                     COG5281, TIGR02675"
                     /COG="COG5281"
                     /product="phage tail tape measure protein"
                     /locus_tag="pd33_p43"
                     /locus_tag="CUV01_RS06770"
                     /protein_id="WP_101459802.1"
     gene            35972..36598
                     /locus_tag="pd33_p44"
                     /locus_tag="CUV01_RS06775"
     CDS             35972..36598
                     /note="DUF2460 - pfam09343, COG5448, TIGR02217"
                     /product="phage hypothetical protein"
                     /locus_tag="pd33_p44"
                     /locus_tag="CUV01_RS06775"
                     /protein_id="WP_101459803.1"
     gene            36595..37479
                     /locus_tag="pd33_p45"
                     /locus_tag="CUV01_RS06780"
     CDS             36595..37479
                     /note="originally annotated as beta tubulin, DUF2163 -
                     pfam09931, TIGR002218, COG5449, pfam09356"
                     /product="phage hypothetical protein"
                     /locus_tag="pd33_p45"
                     /locus_tag="CUV01_RS06780"
                     /protein_id="WP_101459804.1"
     gene            37476..37910
                     /locus_tag="pd33_p46"
                     /locus_tag="CUV01_RS06785"
     CDS             37476..37910
                     /note="Cell wall-associated hydrolase, NlpC family -
                     COG0791, TIGR02219, pfam00877"
                     /COG="COG0791"
                     /product="phage NplC family hydrolase"
                     /locus_tag="pd33_p46"
                     /locus_tag="CUV01_RS06785"
                     /protein_id="WP_101459805.1"
     gene            37923..41885
                     /locus_tag="pd33_p47"
                     /locus_tag="CUV01_RS06790"
     CDS             37923..41885
                     /note="GTA TIM-barrel-like domain - pfam13547, pfam13550"
                     /product="phage tail protein"
                     /locus_tag="pd33_p47"
                     /locus_tag="CUV01_RS06790"
                     /protein_id="WP_101459806.1"
     gene            41904..42980
                     /locus_tag="pd33_p48"
                     /locus_tag="CUV01_RS06795"
     CDS             41904..42980
                     /note="DUF2793 - pfam10983"
                     /product="phage hypothetical protein"
                     /locus_tag="pd33_p48"
                     /locus_tag="CUV01_RS06795"
                     /protein_id="WP_101459807.1"
     gene            42977..43264
                     /locus_tag="pd33_p49"
                     /locus_tag="CUV01_RS06800"
     CDS             42977..43264
                     /note="phage hypothetical protein"
                     /product="phage hypothetical protein"
                     /locus_tag="pd33_p49"
                     /locus_tag="CUV01_RS06800"
                     /protein_id="WP_101459808.1"
     gene            43357..44031
                     /locus_tag="pd33_p50"
                     /locus_tag="CUV01_RS06805"
     CDS             43357..44031
                     /note="Peptidase M15 - pfam08291, COG3108"
                     /COG="COG3108"
                     /product="phage peptidase M15"
                     /locus_tag="pd33_p50"
                     /locus_tag="CUV01_RS06805"
                     /protein_id="WP_101459809.1"
     gene            44031..44282
                     /locus_tag="pd33_p51"
                     /locus_tag="CUV01_RS06810"
     CDS             44031..44282
                     /note="phage hypothetical protein"
                     /product="phage hypothetical protein"
                     /locus_tag="pd33_p51"
                     /locus_tag="CUV01_RS06810"
                     /protein_id="WP_101459810.1"
     gene            44191..44442
                     /locus_tag="pd33_p52"
                     /locus_tag="CUV01_RS06815"
     CDS             44191..44442
                     /note="phage hypothetical protein"
                     /product="phage hypothetical protein"
                     /locus_tag="pd33_p52"
                     /locus_tag="CUV01_RS06815"
                     /protein_id="WP_101459811.1"
     gene            44752..45978
                     /locus_tag="pd33_p53"
                     /locus_tag="CUV01_RS06820"
     CDS             44752..45978
                     /note="Site-specific DNA-cytosine methylase - COG0270,
                     PRK10458, TIGR00675, pfam00145, cd00315, HTH domain in
                     N-terminal - pfam13560"
                     /COG="COG0270"
                     /product="type II restriction-modification system DNA
                     methylase"
                     /locus_tag="pd33_p53"
                     /locus_tag="CUV01_RS06820"
                     /protein_id="WP_101459812.1"
     gene            45971..46441
                     /locus_tag="pd33_p54"
                     /locus_tag="CUV01_RS06825"
     CDS             45971..46441
                     /note="G:T-mismatch repair DNA endonuclease, Vrs -
                     COG3727, cd00221, TIGR00632, pfam03852"
                     /COG="COG3727"
                     /product="very short patch repair endonuclease"
                     /locus_tag="pd33_p54"
                     /locus_tag="CUV01_RS06825"
                     /protein_id="WP_101459813.1"
     gene            46443..47813
                     /locus_tag="pd33_p55"
                     /locus_tag="CUV01_RS06830"
     CDS             46443..47813
                     /note="EcoRII C terminal - pfam09019"
                     /product="type II restriction-modification system
                     restriction endonuclease EcoRII"
                     /locus_tag="pd33_p55"
                     /locus_tag="CUV01_RS06830"
                     /protein_id="WP_101459814.1"
     gene            47911..48984
                     /locus_tag="pd33_p56"
                     /locus_tag="CUV01_RS06835"
     CDS             47911..48984
                     /note="phage hypothetical protein"
                     /product="phage hypothetical protein"
                     /locus_tag="pd33_p56"
                     /locus_tag="CUV01_RS06835"
                     /protein_id="WP_101459815.1"
     gene            48986..49378
                     /locus_tag="pd33_p57"
                     /locus_tag="CUV01_RS06840"
     CDS             48986..49378
                     /note="phage hypothetical protein"
                     /product="phage hypothetical protein"
                     /locus_tag="pd33_p57"
                     /locus_tag="CUV01_RS06840"
                     /protein_id="WP_101459816.1"
     gene            49380..50000
                     /locus_tag="pd33_p58"
                     /locus_tag="CUV01_RS06845"
     CDS             49380..50000
                     /note="phage hypothetical protein"
                     /product="phage hypothetical protein"
                     /locus_tag="pd33_p58"
                     /locus_tag="CUV01_RS06845"
                     /protein_id="WP_101459817.1"
BASE COUNT     9222 a  15912 c  15897 g   9004 t
ORIGIN
        1 gttgatgtgg cgttgatgtg cgtgcgcgat tggccggtgg catgtgtata ccatcgacct
       61 atgcatttga tttatttatc gattttggtt gcgggggtag gatttgaacc tacgaccttc
      121 aggttatgag ccgatcagga ggaaaaatag gaaatctata tatttcagca gcttacgcaa
      181 taaccgtttg atttcttgcg atttccattc cggcgttcga ccgcattgag cggcttttga
      241 cagcacaacc tgcacgaaaa ctgcagccaa aggttgatgt ggcgttgagg tgagcaattt
      301 tcagtaccat ccatttcgct atatgatcac gcagaacgtg atcccgcacg aaagcagcga
      361 cgaaagtgca agtttgactt gacagaattt cgtccggctc tccatcgatt tggctaagat
      421 cagattgtcg ccccgaggtc agggtaacga tgatcggtcg cgcaaagcga atggtcgccc
      481 aatgcttcga tgacgcggca gttcgctatt ttgcctcccg cgcattgcgt cagaatacgt
      541 tgcagttcga ccttgagcgc gcccagccgc gcaagacgac tttcaacctc ggccagttgc
      601 gcgatgacga tggcgtcggc cgccgcgcag ggctggtcag gctggtccga caggctgagc
      661 aggtcacgga tcgcctccag cgtgaaaccc agatcgcgcg cgtggcggat gaaggccagc
      721 cgttccagcg ccttttgact gtaaagccgc tggtttcccg cactgcgttc agcctcgggc
      781 aaaagaccga tctgctcgta ataacggatc gtcggcacct tcacaccggc agacgcaccc
      841 aactttccaa tcgtcaacat gagattcccc ttgaagctct agttactaga gacattaggt
      901 tctcgaatcg atgaaggcaa cttcccgatc cggggcgagg ataacgacat gacaactaca
      961 gatcccaaca gcggaacagc ctgcgactgg acagtctcgg gcatggattg tggatcctgt
     1021 gcgaccaaga tcaaagatgc cgtgacacgc ctgccgggcg tcagcggcgt tgaaattggc
     1081 atcatgacgg aacggcttcg cctgacgctg gacgaaacac agaccgatcg caacaaggtc
     1141 gaaaaggtgg tgaaatcgct tggttatgga atcgcgccgc gcgcggcagg ggcgaagaag
     1201 gactttgtca tgcccgccat gagcgatgcg ccggcagatg gccatgacca tgaccatgac
     1261 catgatcgga atgatgccgc cgcagcggcg cgtgacgaca gcggtcatgg cagccctggc
     1321 catgtggatg acgaccctgc cgaccgcggc aagcgatggt atcagacccg caagggtaag
     1381 ctggtaatct ttaccgcgat ccttctgggt gtcgcctgga tcatcgaatt gctggcgccg
     1441 caggtcggca agtgggcttt cgtcgcggcc tgtctgatcg gcgtggcgcc ggttgcgaaa
     1501 cgcgcctttg cagctctgcg tctgggtcag ccctttacaa tcgaaagcct gatgacggtc
     1561 gcggccattg gcgccttgtt catcgatgct gcggaagagg cggcattggt agtgttcctg
     1621 ttcgcggttg gcgaagtgct ggagggtgtg gcagccggca aggcgcgcga tggcatccgc
     1681 gcgcttgccg atctggttcc caagacagcg ctgctgttgg taaacgggac aacgcaggaa
     1741 gtcccggcat caagccttgc tgtcgggcaa atggtgcttg tccgtccggg cgaccgcatc
     1801 cccgcagatg gcgagattgc cgagggcacc tcgggcgtag atgacagccc cgttaccggc
     1861 gaaagtgttc ctgtcaccaa ggggccgggc gacccggtct tcgccggctc gatcaatacc
     1921 gaggccgcgc tacgcgtgac cgtcaccaaa gctgcagagg ataacacaat cgcccgcatc
     1981 atccggctgg tggaagaggc tgaggtcgcg cgcgcgccga ctgaacgctt catcgaccgc
     2041 ttcagccgct ggtacatgcc cgctatcgtt actgtcgcgg cgctggttgt tctggtgccg
     2101 ccgctggcat ttggccaacc ttgggacacc tggatctatc gcggtctggc gctgctgctg
     2161 atcggctgcc cctgcgcgct ggtcatctcg gttccggcct caatcgcctc ggcgctgtcc
     2221 acaggcgcac ggcgcgggat gctgatgaag ggcggtgcgg tgatcgaggc ggcggccgat
     2281 gtatcccgtg tcgccttcga caagaccggc accctgactc atgggcgtcc ggtggtgacg
     2341 gatgttgtcg ctttcggcgc gacgaccgag gccgagttgc tggcagtggc ggcgggggtc
     2401 gaaaccggct ccagccaccc gctggccgtc gccatcctga ccaaggccga tgaggcgggc
     2461 atcgaagcgc tgccgtcacg cgatgcgaaa gcactgttgg gcaaaggggt gatcgccacg
     2521 gtcggcgacg cctccgcttg ggtcacctcg ccgcggtatg cgctggaaaa tggcgggatc
     2581 gaccagtctg acctgcagct tgccacggca tttgaggaag atggcaagac cgctgtcgcc
     2641 gtcttccgcg aaaagacccc gttcggcctg atcgccatgc gcgatgagcc aagacaggac
     2701 gcagccgaag cgattcgtca actgacagag atgggcgtga cctccgtcat cctgacgggg
     2761 gacaatccgc gcacggcggc cgcgatcgcc ggcgggctgg gcatggagtt tcgggccgac
     2821 atgatgcctg aagacaagct aaccgcgatc cgtgaaatgg gcgagcaagg cggcgtgatg
     2881 atgatcgggg acggcatcaa cgacgcgccg gccctgaaac aggcaagcat cggcgtggcc
     2941 atgggatcag gcacggatgt ggcgctggaa accgcagatg ccgcgatcct tcgcgaccgg
     3001 gtcacggaca tccccgcgca gatccggctt gcccgcacgg ccatgggaaa tatccgccag
     3061 aacatcacca tcgcgctggg gcttaaggcg gtgtttcttg tgacctcggt tctggggatc
     3121 accgggctgt ggatcgcgat catggccgat accggggcga cggttctggt tacgctgaac
     3181 gcgctacggc tgttgcgctt cgatcctgaa cgcgaggcat gacgccgtga tttccgcttt
     3241 cggttgggcg gtgcttgccc tgcttgccgc ttacctcatg cttttctttt tcggcaatgc
     3301 catggcggcg cgagccgccg ggcggccggt ctggctgttc tcgcgggcga aacggcgcga
     3361 ctggtgggcg gcgctgggct ttcgggcggc cttcgctttg gcgcttctgg ggccactgct
     3421 gtggggtgcc tttcccacgc tgcataacct cgaccccttc tggatcgaag gacaggcgct
     3481 ggcgcttggc ggggtcggtg tgtttctggc cggcatcggc gcgatggttg cctttgctgc
     3541 gcagatgtcg atgggcgctt catggcgggt gggtgtcgct gaaggtgcaa cgggtgcgct
     3601 tgtctcgggc gggctctatc ggttcagccg caacccggcc tttttcgggc agttcatcct
     3661 gcttcttggc acagcccttg ccatcccttc actgccgaca cttctcgcgc cgatgctgtt
     3721 tctgtggtcg gccacggcgc aggtccggtc cgaggaggtc gtccttcggc aagccctggg
     3781 ggcagagtat gacgcatacg cggcatctgt tccgcgctgg atcgggctac cataatctct
     3841 tctcgaccaa ttacctgaat cacacgatca attatgccac ttgcgaatgt ccggacggat
     3901 cacagctcga cccgtttcag ccgcagcgca ttggcgatga cagaaaccga ggacagcgac
     3961 atggccgctg cagcgatcat cggcgacagc agcaggccaa agatcggata gagcagcccc
     4021 gccgcaaccg ggatgccggc ggcattgtag atgaaggcga agaacaggtt ctgccggata
     4081 ttgcgcatgg tggccaccgc cagcttgcgg gcacggacga tgccggtcag gtcgccgccc
     4141 agcagggtca gcccggcgct ttcgaccgcc acatcggcgc cggtgcccat ggcgataccg
     4201 acatccgccg cagccagcgc cggggcgtcg ttcacaccat cgccggccat ggcgaccctg
     4261 gtccccttgc cgcgcagccc gtcgatcagg tccctcttgc cctcgggcag catcccggcg
     4321 cggacctcgt cgatgcccag ctttgacgca acggccttcg ccgtgcgttc attgtcgccg
     4381 gttgccatga tcaccttgat gcccagatcg tgcaggtcac gtattgccgc ctcggcggtg
     4441 gatttgatcg ggtcggccac ggcgaccaga ccggccagcc cgccatccag cgccacgaac
     4501 atggcggtct tgccctcgcc gcgcaggcga tcggcggtct tctcgcccgt gtcgcagtcg
     4561 atgccgagcg atgtcatcag cgcattattg ccaagcgcca catcccggcc atcgaccttg
     4621 ccgatcaccc ccttgccggt gatggcctcg aactcctcgc cattgccaag gctcaaccca
     4681 cgcgatttcg cgccttcgac aatcgcctca gccagcgggt gttcggaggc gcgttccagc
     4741 gcagcggcgg cagccagcaa ctcatcctcg ggcacgtcgc cgaagctggt cacatcggtc
     4801 agggccggct tgccttcggt cagcgtgccg gtcttgtcga cgatcagcgt gtccacatct
     4861 gccatcagtt ccagcgcctc ggcattcttg acgagcacgc cggcctgcgc gccgcgcccc
     4921 gccgccgtgg tgatggaaat cggcgtcgcc agtccaagcg cacagggaca agcgatgatc
     4981 agcaccgaaa ccgccgaggc aattgcgaag acataggacg ggctggggcc aaagatcagc
     5041 cagacgacaa aggccagaat ggcgatcacc accaccgccg gcacaaaaat cgccgaaacc
     5101 cggtcggcca gcccctgaat cggcgctttg gaacgtcgcg cgccggcgac catctggacg
     5161 atctgcgaca ggaccgtgtc ggcgcggaca tcggtggcgc ggatcgccag cgtgccgttc
     5221 ttattaatcg tgccgccggt cacgcggtcg ccctcggtct tctcgaccgg caccggctcg
     5281 ccggtaatca tgctttcatc gacggaagag cggccctcga ccacctcgcc atcgaccggc
     5341 acgctgtcgc caggccgcac gcgcagcatg tcgcccgcca tgatgttttc cagcggtgca
     5401 tcgtattccg taccatcggg caggatacgt cgggcagtct tgggcgccag atccagcagc
     5461 gcccggatcg catcgccggt gcgttcccga gcccgcagtt ccaagacctg cccgacgaag
     5521 accagcgcca caatgaccac ggccgcctcg taataggtgc cgacggtttc gcccatccgg
     5581 tattcctcgg gaaagatgcc cggcaggaag gtcgcgaaca gcgaatagat ataggccgcc
     5641 ccgacaccca gagagatcag cgtccacatg ttcggcgagc ggttcctgaa ggaatccagc
     5701 ccgcgctgaa agaagggccg cgccgcccag agcacgatgg gcgtggccag cagaaactcc
     5761 agccagacgg cggtgcggtg cccgatccag tcgcggaccg gaatgcccac catctcgccc
     5821 atggtcagga tcaacagcgg cacggcagcg gccacgctga cccagagccg ccgggtgaaa
     5881 tcggtcagtt catggctggg ttcatccgag ggaatcatcg gctccaaggc catgccgcag
     5941 atcgggcagg cgccgggttc gtcgcggacg atctcgggat gcatcgggca ggtccattgc
     6001 gtgcccaccg gggcggtttt ttcgaccttg gccgccgcgc ccgaggcgta gaaccacgga
     6061 tcgccgtcga atttcgactg gcacccgtcc gagcagaaat agaaggtctg tccctcatag
     6121 tcgcggtgcc gggcctcggg ctttatcttc acctgcatcc cgcaaaccgg atcgatggcc
     6181 ttgccgggat cagcctgtac cggtgagcca ccgtgtgtcc cgtgatcgtg atgcccatgc
     6241 gaatgatcgt gcttgtggtc catgactctc tcccggcaga tacctatagg gggtatatca
     6301 gacttgctct ataccccttt agggtatagc acaagctgcg gatgttgaag atcggagccc
     6361 tccttggcgc atgacaagca gaaccgagac gcgatcctga agcggctttc ccgcctgaac
     6421 ggtcaggtgc agggcgtctc gcgcatggtc gaggatgggc gctattgcgt cgacatcctg
     6481 aaccagaccg ccgccatccg gtctgccctg cgcggcgtcg aacgcttgct gatcgaggat
     6541 cacgcgcgaa gctgcatgga agacgcgatc caatccggcg atcaggaccg tcagcgggtg
     6601 atgttccgcg aggtcgtcga actgatggaa aaggtgcgcg actgatgcgg ttgctgctgt
     6661 cggccctgct ttctgtcatg ctggcggtga cgatgccgct ggtcgtgatg ggcgcatcgg
     6721 cggaggcatc gccgatggcc tcgatggccg caacatcccc gtcgccaacc gcgcatgaat
     6781 gctgcaccac gcagcccgat tctccgcatg gcgactgtgc agcctgtgcc gcgctcggcc
     6841 ataccgaggt cacgccggat gcggcccggt cgccacgccg aatccggcac attcctccac
     6901 tggtggatat gaaatccgcc aggccgcgtt ttccgctgcc ccctccgcga tccgctgctc
     6961 tctgacgcca catggcccga ggggcacaag ccgatcaact gcgccacgag aggggcgaat
     7021 gaccctacgg cgcgtaatat cctgaaggac atcagaaatg agcaacccca atttctcgcg
     7081 tcgcggggcg atccttgcgg tcgcagcgat gctgtcgaca acctctacgc ttgcctttgc
     7141 caccatcggt tcggacgaaa agccgaacct gctgagcatc accaaggacc ccggctgcgg
     7201 ctgctgcggc gcctgggccg atctggccat cgaggcgggg ttcgaggtcg agatcactga
     7261 ggccagcgac tatgtcggca tgaagcgcga cgccgctgtg cccgaaaacc tgtggtcctg
     7321 ccacacgacc cggatcagcg gctatatcgt cgagggccat gtgcccttcg cggccataag
     7381 gcagcttctg gaacagcgcc ccgacatcac cgggatcgcc gtgccgggga tgcccgccgg
     7441 atcgccggga atgggcggcg gggtcgaggc caccgctgag gtcatcgcct ggggcggcat
     7501 tgccggcgat gggcgcgcct ttccgctgga cgggtagcag atggcgcgca acgcactcat
     7561 cctcatcgca gcggtcgggc tggccgctgc gatccttatt ctctggcgcg gcagcgcggc
     7621 gactgagaca gccgcgcagg atcaggccgt aatcgcgctt ggccagcggc tctacgccga
     7681 aaactgcgcc agttgccacg gcgccgatct ggaaggccag ccggactggc agaccccgct
     7741 ggaaaatggc cgctatccgg cgcccccgca tgacgagacc ggccacacat ggcatcacgc
     7801 cgacccgctg ctggaacgga tcattcgcga cggcacggcc gccgtggtcg gcgatgggta
     7861 tgaaagcgac atgcccggtt tcggcgatgt catgagtgac gccgaaattt ccgccgttct
     7921 ggcctatatc aaatctacct ggccggaacg cgagggcgca atccagagcc gcattaccaa
     7981 ggacagcgcg ccgtgacacc ccggcgcatc accaccatag ccaaggagtt tcccatgcag
     8041 aaaagaaccg ccgccatcgt cctgacgctt ctcatcctcg ccggatgcgc agcccagacg
     8101 cccgatatcg ccgccgagga ggcctcgccc tatccgatcc caaacgaggt cgtcgccatt
     8161 gctggcccta atcaggacct gacaacagcg cgcctcgatc cggcggatga ctgctattgg
     8221 tactactacg cagggccggt cgaaacgacg ctggtgccgc tgcgcgccgc aaatggcaac
     8281 caaatctgca acgcaaaacc ggtctgaccc atcaggatcg ccggagggca gccttctagc
     8341 tgatggccgt cacgctgcct tccggcgaat agagataggc ggtcgcgccg atctggaccc
     8401 gcggatacag ttcgttgatg tgggccatga ccatgcggac gcagccggaa ctggcgcggc
     8461 tgccgatcga ggttggaaac ggcgtgccgt gaatgcgcag ataggtatcg cggtcgccga
     8521 gatagagata cagcgcacgc gaacccagag cgttccgagg gccgggttcc atgccgtcct
     8581 catattgcgc atagatctcg ggttcgcgct cgatcatgtt gcgcgtcggg gtccaatgcg
     8641 gccattcggc cttgcgcttg atcgtatagg tgcccggctc gtaaagatcg cccctgccga
     8701 tggccacgcc gtaacgcatc gccgtgccgc cctcttcgat gtgataaagg tatcgggcca
     8761 ccgcatcgac atgaatgtcg cccggcacca gccctgcgtt cgcagtgact cgctgcggca
     8821 ggtaacgcgc gtgcagtccc cagggattgg gaccaccggc ctcgacctcg gcatcccaag
     8881 cggccttttg cgccgtgtcg ggccaggttg aggccatgac cggcgtggcg gcggccgccg
     8941 aaaacagcgc cgtcgtcgtg cggatgaaat gtctgcgtgt cagcatgtga ttgctccttg
     9001 tcttttcctt gtatcttcag atggaagcgg caagcgcagc gacttctgcg attgccgtgc
     9061 cgtatcttca gcgcccatcg acctctggcg tcgccgctgg cccgccttcc agatcggcga
     9121 tcagcgcctt catctccgcg atttccagag tctgcgcctc gatgatgctg tccgccagcg
     9181 cccggacgcg aggatccgag atatccgcac gggtggatgt caggatcgca atggaatgat
     9241 gcggaatcat cgccttcatc caggcggtat catcgactgt tgcctgactg cggaccagaa
     9301 acaggccaag tgcaaatgcc agaatcgaaa cgcccgcgac gatcaaattg gcacgcggac
     9361 tgcgatacat ccccagcatg aaggccaaca tgatcagcgc catggcgccg cccatataca
     9421 gagccatcca catccgggtc tggctgaaaa agacgtgatc gatcgcccag gtgttcagat
     9481 acatcaaccc gaacatgatg aacgtcgagg tgacgatcat cgcggcaaat cggacatagc
     9541 ttccgccacg catgtttccg tggctatcgt ggtgatcaga atgatccatg acattctcct
     9601 ttcgtgaaat ctgtcagttg cggcgcgagg ccgcgatcag ttcggccagt tccgttgatg
     9661 aaatggcgcc aaagcgcgaa tccgatccgg cgatgaaggt gggcgtgccg acaagcgcca
     9721 tcgcttcggc cagcgcattg gactgctgga tatgttgggc aatctccggg ccgtccatat
     9781 cgcgctgcaa ctgctgggtg tccaacccga tgaatcgcgc aacacgcagg acgctggccc
     9841 tttcggcccg gggtttctga ctcaacaggg cgcgatgaaa gtcggcgtag cggccctgct
     9901 tgcgtgacgc cagcgccgcg cgggccgcga aaaccgaacc ctcgccaaaa accggccatt
     9961 cccgcatcac cattcgcaag ccggaatcgg ctcctaacac agcatccacc accggcatca
    10021 tcgcgcggca gaattggcag ttgtaatcga agaactcgat cagtgtcgca ttgccctcag
    10081 gattgccaaa gatcggcgca ttcgcgtcat gttcaagctg cctgcggaat tcgggtggca
    10141 gcgaatgccc ggcccacgaa aggcgcggtg cgatggccat cgccgggacg gtaagggcca
    10201 aggtcaggat catgcgtcgc tgaaacatgg tgctcccctc tcaccccgag accgcgaacg
    10261 tcgtcatcat gccgctggca agatgcggca tatggtgaca atgcagcatc cattccgccg
    10321 cctcgcccgc atccagcgcc accgtgacca tgaccattga catgggcggc acatagaccg
    10381 tgtcgcgcaa agcaccggcg aaccgcttgc cattgagggc gacgacctga aaatgatggc
    10441 cgtgcagatg catcggatgg cccatcatcg acatgttgtg aaacatgatc tcgacccgct
    10501 gacccgattt ggccgcaacc ggaattcggt cctcgaacac acggtcattg atggtccagc
    10561 gatagggctg catctgcccg cccagcatca ccatgggtga ggcatccgca gcacgttccg
    10621 tcagcggagc aacggcccgc aaggcggctt cctgcgcaag gtcgatatcg aatgcaggtg
    10681 ccgcatcgtc ggccattccg agaatgaccg gcacgttggc gccagaagtg gcaaggataa
    10741 ggccggtgcg ctcatgcgcg ccttcacgca gagcaaggat cggccaggcg ccgcctccgg
    10801 cgggcaggtc aagttcgata tccaggcgct gacccatggc cagaccgaag cgtgttcccg
    10861 gcaagggctg caccggctgg ccatccaccg cgacaagccg gcctggaacc tcgccgctgt
    10921 cgatccagaa caccgtggca gcagccccat tgatgacccg caaaaggatg cggccaccct
    10981 tttccacctg cacgacctcg gggtcgccca gggtgcggtc attcgccaga taagcgtcga
    11041 aatcgaaatc gttgaggtcc atctgcatcc cggccatacc ggacatggac atgccgccca
    11101 tttccgacat cccgttcatg gccataccat cgcccatgtc atgaccggca tgaggatcgg
    11161 ctggttgcga catttcggct tcggcggcct cgtcatgccc ctttcccgag cgaatttcgt
    11221 ccagcacctc ttccggcgag cggaatgaaa agtcatgcag gaacatggtg acctcttgcc
    11281 gatcagctcg ccgatccccg gggcggcgga cgatcagggg tgcggccagt aactgcatct
    11341 cctgaatggg cacatggctg tgcatccagt gcgtgcctgc tgctgcctca aaatcatagg
    11401 cacgcgtctc tcctggctgc agcagcggca tcggcatatc gggaacgccg tcctgcgcgt
    11461 tcggcgggat ctgtccatgc caatgaatga tcgtcggctc ggtcagatcg ttggtcaggt
    11521 ccagcaggaa acgctggccg gggtccagaa tcagcccggg cgttccgttg ccgttgatca
    11581 gcccgaaaac agtggcggcg cggccatcga tgtcaagcgt gcgcgtcgtt gcctgcaatg
    11641 ccagcgcggc tggctgcgca aagcccgcgc gcgggatgac aaaagctgcg gccatggcag
    11701 cggatgcggt cagaaagccg cggcgattca gtgtgcaagt catatgaata atccatcaga
    11761 tcccgtaggg cgaaccatgt tcggcacctt gaaaggtgcg gcaagcaagt gttcagatgg
    11821 atttcggagg gcggtatccg gggccgacca gacggccctc acgtgtcact gctatagagc
    11881 gccatttcag cgaatgctcg gtctcaacag gcgcaagttg tgcggcagca agccagggcg
    11941 taggtgtgcc gacacataca atcgcacagg catcggtcat atcgtgccga gaaggctctc
    12001 ctgaataacc gtgctcatgc ccggttgtat cgccgggatg gctgatcgaa gcgacaacgt
    12061 gatcggtcgg cagtccggct gggccagcac tttgcccatg ctccgtcgcg cccgccaaca
    12121 cgagcagaac aacaagcaga aaacatatcg cgcggcacat catgtggttg agttggaacc
    12181 tatgaaacta gcttgacaat aagcaggaca ggctttcgtt gcaattcacg gagtagtcaa
    12241 cagagggtgt aggtttttcc cttctgagcc attgaccggc agccctcccc ctaggttctg
    12301 ccaccttccg cctccctgcc ggtctgtctg gtgatgtatg acttgccaag cgcgcgaggc
    12361 tgagcctcat gtgggatgca agaaggaggc gctgggcatg gtgaagcgat tgaggttaaa
    12421 cgaaaaatcg gtgcgggagg cggcaccgga accgggccgg gactatcaga ttttcgacag
    12481 cgaggtgcgg gggtttgcca tctgcattta ccgttcgggc aaccgggcct tcacgctgga
    12541 ttaccgccat gccgggcggc agcggcggat gacgctgggg cgctggccgg aatggtcgac
    12601 agcagcggcg cgggaacggg cgaaggagct gcgccgcgat atcgatgccg ggggcgatcc
    12661 gctgggcgcc aaggaagacg ggcgggacgc gccccggttc agggatctgg tcgagcgtta
    12721 taccgaggtg catctgccca acctcgccag gacgaatgcc tcggatcagc gatccatgct
    12781 gaccaagctg gtcgggccgg actggaacaa ccggcttgtc accgagatca cgccctatga
    12841 tgtggaaaag ctgctgaacc gcatcgcaga gggtcgcgcc cgcccgcata aggcaaagcc
    12901 caacaatcgg gcccgaaagc tgcaggggtc caaaccgacg ccggtgcgcg ccaaccgcgt
    12961 cggcgaggtg ctccgaaaaa tgttcaccta tgcgcaagga tggggctggc gggatgacaa
    13021 cccggcctcg ggcttccgcc gccgcatcga gaacccgcgc gagcggtttc tgtcgcagga
    13081 cgaaatccgg aagcttgcta ccgcgctgga cgcggccgag gatcggcgcg cggcggatat
    13141 catccggctc tgcatgctga ccggcgcgcg ggtcggcgag gtccggcagg cgcggttcga
    13201 gcatttcaac cttgaacatc tgagctggtc aaagcccgcc agcatgacca agcagcgtag
    13261 gattcaccgg ctgccgattt cggacgaagc agcggccatc gtgcggcagc gccagcttct
    13321 ggtcccgcgc ggctgctcat acctgtttcc gggcgatgtg cccggccagc ctgtgaagga
    13381 aatccgccgc ttctggcatc agatccagaa gcaggtgaac attcccgatg tccgcattca
    13441 cgacttgcgc cacacctttg cctcgctgct ggtcagcggt ggcgcgtcgc tggaaatgat
    13501 cggaaagctc ttgggtcaca gccagacgca gaccacggcg cgctatgccc atttgatgga
    13561 ttcacccctg cgtgctggcg tcgatgccgt ggccagcgcc ttccggccga agccggtgct
    13621 ggtgcatgat cccggggcgc aagatgatca ggcgcgcaaa agcgcctgac caaacgtcgg
    13681 cctctcgcaa cgggcgctat ggggtttccc gcagcgcccg ccagatcggg gtcagtcgcc
    13741 tgcggatcgt gctttcatca ggtatctcgc gacccggaga ggtctttgcg aaccagtcct
    13801 gaacttccgc aacccattca ccctgcgttg caggcaggcc atcctcgtgc agacggacca
    13861 tctgcgagat ataaagacct tcccagtcat agcgggatgg cgcaccgccc ggatctgccg
    13921 cacgcttggc gagaccgtgg gcaatctcga actcgtaaac ctcactcgcg aggatcagca
    13981 ggtcggaggg ttcgacggtg atgtgatttt cgggatccgc gatcatcacc cagtccttct
    14041 ggccaattgg tcgaacccgc cggatcacgc ggcgttgcgg cccgctggcc cagcgccgga
    14101 acatgctgag gatatcgacc acgggcacca cgaccagccc tgacagaatc gtcccgttct
    14161 gctggatcgg ctcgatcgcc atgacgacct cgggctttcc gttgatggcc caacccgcca
    14221 gatcgtcgag gctgcaatcc catctgatcg caacttcctg aaccgtgaaa aacgtgcgtt
    14281 gcggcaatcc cattttgttt cttctccctg ctcgtaggcg ctgggctgcc cttctttcgg
    14341 ccccaaagca ccttgcctca atcctctcgc gcgcagacac agctttcccg atcacgggcc
    14401 ttgcaaaggc tcgcgtcgct cgaccgcatc cggcgtgatt ggccgacttc ttcaccacca
    14461 gaacgagact tgtccagacg atttcactgg ggacaaccga ctctttgttc ttgacatgtt
    14521 ccagccccaa caaaggctga atctgacacc ggcgaccggc agaaccggtt ctgccggtcg
    14581 ccggattttg cctcttgaca gcctgtttcg cagtgcatgc gcgtcgccaa acccagcaaa
    14641 acatggggtg gcataacctc cgggaggtta cgccaccttc cgcctccctg ccgggccttt
    14701 ttatgtgatt gttcttctcc ccgtcagcgg cccggtccgg gcgatgcaag atggaggcaa
    14761 gagcatgaca caacccatga gtgcggaacc gacggttgaa ccgcgcctgc tgcgcggctg
    14821 gatcagccgc tacgatctgg cgcaggagct tggcctcacg gtcgatacgc tggggcgctg
    14881 ggagcggcgg cggaagggtc cggcctgtgt ccgcgccggt cgcaagattt tctatcggat
    14941 gagcgtggtg caggactggt tgcagtcgca ggaaatgccg cgggtcaccg acgcgaaacc
    15001 cggcaaggcg cgggggcgga aatgaacgct atgtcccaga ttcccgatgc cgctatcgat
    15061 catagctcta cgaccgatac tgcctgcccg ccggactggc ccgcccagcg cctctctgag
    15121 gcccggggca ttgtcgccga tttcgtccat cacccggaca gcctgatcat cctggcctgc
    15181 cgcgccatcg ccgcgcacag ccctgaagat caggaacgcc gcgaggcctt ggcccttgcc
    15241 ggtctgctga tcgccgtatc gaaccgcaaa gcgaaagatg gtgacgcatg acccgtcgaa
    15301 cacccgaggc cgatatccag cgcgccattg tccacacatt gcggatcgtc ctgccccgcg
    15361 atgccatcat ccaccattcc gccaatgagg tcgggtcggg tggcaaggcc gcacggcagc
    15421 gccaggcgat cctgactggc atgggcgtgt ttccgggctt tgccgatctg gtcgtcctga
    15481 ctggcgggca ggtgttgttt ctggaggtca aaagcccgtc cggccgcctc agtccggccc
    15541 agagagcgtt ccgcgacatg gtgaaggccc aagggttcgg ctgggcgctg gtccgctccg
    15601 tcgaggacgc gctgggcgcg ctcgccgatc acggcatcac gacgcgcgcc caagcgctaa
    15661 acccgcgacg gagggcctgc gcatgagcca ctacgcgacc aactgggcca tcctccagcg
    15721 tgggctgaag cccgccacca agatcgtgct ctggcatctc tgcgaccgcc acaaccccga
    15781 cttcggctgt ttcccgacgc aagtgcgatt ggcggccgat tgcgagatgt cggtgtcatc
    15841 cctgaacgac catctccggg cgctggaaga agcgcggctg atccaccggg ttcgctgtca
    15901 cgatccgcag acgcatcgac gccaggcgac gcgctacatc ctcggcttcg aagatcggtt
    15961 tccagatccg tcggacgaag aagacgattg cgcttccgag cccgacgatg gcgatgacag
    16021 cgacgatcca tgtccggatt ccggagatgg agccatctcc gaaaaatcgc caaagccatc
    16081 tccgaatttg gccggtttcc atctccgaaa ttcggagact aaccctgtaa gagaaccatt
    16141 aagggaacca gtaaaggagg aggagggcgc gcgagcgcgc gatgatcgat ttgaagagtt
    16201 tttcggcacg ctgctcgacg ccctcggttt cgacaccgat gcggggcttc caggctggtg
    16261 gcagggctgg ccgcccagag aacacgttcg ccgctggatc accgatctcg gcctgacaga
    16321 agacaggatc gtcgccgtgg cgcgggacag ccgcagcacc catcccaatc cgccggacgg
    16381 accgagggcg ctggacaggg cgatggaacg ggcggcaaat gccaccagca atccgaagct
    16441 cagtaccgac gacaagcgcc gcaagcgcgg cggcaagccg gccgacacgc cccgcgccag
    16501 catggacgag atcgcgggtt tttacgccgg gctggtgaac ggggacggct acctgccctc
    16561 caacgccatc tcgaacactg tgcgcaatgc catgctcgag aggaagctgg tgacggccga
    16621 gcggctgaga gcgcggggtg tggcatgagc atccattccc gcttcccgaa ccgcagttcc
    16681 acccgcaccc gcgccaaatg cgcactgggt gtccagcagg tgctggagtg ggcctttcgc
    16741 accgagaagg cccgtctgga actgcccgag ccgcccgacc ccgaacgcgg agaccgtccc
    16801 ggcttcggcc tcgaatatgt gctgatgcag cgcgccgcgc tgggctgccg catcgatggc
    16861 gggcggtaca aaccggacag ttcgacgcac gcggatgccg aggtgatcgc cgcctgtgtc
    16921 gccggcctgc cgacgtcgct gggcgggctg cgcatggcga tccgcatcgc cgaactggcc
    16981 cgggccgggc tgacaccgga ctggatgccc ggcgccatgc cgcgctgcgt gcccgtcgag
    17041 accaagcgca accagcatgg cgaacgctcg atcaccatcg ccgtcggcac gacccgcgtg
    17101 ctgtcgcgcg gcaaatggcg cacggtggaa ctgcgcgcct gcccggtcac cttctcgccg
    17161 catccggacc aaatcgccgc ggcacatcgc cactacgcgc aatggtggct ggcaatggat
    17221 tgggtgcggg gcgggctgct ggcgggcggc atgctgcgaa gcatcgaagt gaccgatgcc
    17281 atgccgaaac ggacgccgtg gcagcaacgg tcagtccgcg aacaatttgg catcgaggcc
    17341 tgttgacaga gctgcccctc ttgaccgata catcaaacat cgaagacgag cgcccggaga
    17401 acagaccctc tcgggcgctc ttctgttccg gacctcgcca cggtcctacc cccctgcctc
    17461 ggttcctccc cggcgtcctt cgtattcggg ggggcgcagc gcggaagttt gccagcgtca
    17521 ggcgatttca ccggggaatc caggcggaat ccacctgagc caaccgggcg tcgtttcaaa
    17581 cagtaaaaca aggccttaag cgccgccgca gggtggattc cttctggata cctaggtgga
    17641 ttccagaagc cacctgcggg atccaccgcg cggaagccag gccaccggaa gccagcggaa
    17701 tccacccgcc ccagagccac ccaaaaccac aggactaccc tgccccatgg accttgcctt
    17761 tgcgccgcgc cagatcgagt tctggccgat cgagcgcctg cgcccctata cccggaacgc
    17821 caagatgcac gggcccgatc aggtggcgcg catcgccgcc agcatggccc gcttcggctg
    17881 gaccgtgccc tgcatggtcg gtgacgatgg cgagctgatc gccggtcacg gaagggtgct
    17941 ggcggcgacc gaactggggc ttgcggaggt gccggtgatc cgcctcggcc atctcgacga
    18001 ggccgagcgc cgggcctacc ggatcgccga caacaagctg acggagctcg gtgactggga
    18061 cgagggcctg ctgcgcgacg aggtggcggg cctgctggcc gaggatttcg acctgtcact
    18121 gctgggcttc gccgaggacg agttggaggc gcttctgcag gatccggatc tggacgaggg
    18181 tggcgcggcc gagggcgagg acgacatccc ggaaccgccc gccgatccgg tctcagtgcc
    18241 gggcgatctg tggcagctcg ggccgcaccg gctgatctgc ggcgacagca catcggccga
    18301 tatggtcgga aaactgctcg gcgatgtccg gccgctgctg atggtcaccg acccgcccta
    18361 tggcgtcgaa tatgatccgt catggcggaa ccagactgcc gcatcggtca ccaagcggac
    18421 cggcaaggtg ctgaacgacg accgggccga ctggcgcgaa gcctgggcgc tgtttcccgg
    18481 cgatgtcgcc tatgtctggc atggcgcgct gcatgccacc accgttgccg acagcctgat
    18541 cgcggcgggc ttcgatatcc gctcgcagat catctgggcc aaggaccggc tggtcctcag
    18601 tcgcggcgac taccactggc agcacgaacc ctgctggtat gcggtcagga agcgcggcaa
    18661 gggtcactgg gccggggacc ggaaacagac aacgctctgg cagatcgcga accgagatca
    18721 ggatgcggaa accgtgcacg gcacccagaa gccggtcgaa tgcatgcgcc gcccgatcct
    18781 gaacaactcg agccccgggc aggccgtgta tgagccgttc atgggctcag gcaccaccct
    18841 gatcgcggct gagaccaccg ggcgggtctg ctacggcatc gaattgaaac ccgcctatgt
    18901 cgatgtcgcc atcgcccgct ggcagaacct gaccggtcag gcggcggtgc tggacggcac
    18961 cgacaagacc ttcgacgacc tgaccgccac tcgacgctga gaccatgaat gacctggctt
    19021 tacctgcccc cggacgcgat tccggggtcg atgacacctg cctcttcggc ctctccctct
    19081 gctccggcgc gggcggcatc gatctcggcc tcacccttgc cctgcccgga tatcgaactg
    19141 tgggccatgt cgagcgggaa acatacgctg cggccactct cgtggcgagg atggcggaca
    19201 aggccctgga tcaggctatt gtctgggacg acattgccac attcgacggc aagccttggt
    19261 gcggcgcggt ggatatcgtc tctgcgggct atccgtgcca gccgttcagc gtggcgggca
    19321 agagaagggg cgccgaggat ccccgccacc tctggccgca tgtcgcccgg atcatcggcg
    19381 aggttgagcc acccttcgtc ttcctcgaaa atgtcgccca tcatctccgc ctcggtttcc
    19441 ccgaagtcgc aggcggactg gtcgcgctgg gctacaggct tgcggcagga ttgtttacgg
    19501 cggcggaagt cggcgccccg catcggcggg aacgcctgtt catcctcgcc atccgcgaag
    19561 gcgaccaact ggccaacccc gcgcgcctgc tctggcactc gctcgagcgg cgggaaccgg
    19621 acggaactcc tgcgcctctg gccgacgcca agggccagcg ccaacgagaa ccgacagacg
    19681 aaaccgacgc catcgcaggc ggctggcaag catgggatga acctcgccac cacggcggcg
    19741 caatggccga cgccgctggc gacggatggc aacaaaccga gcgctggcaa ccgcaaatcg
    19801 gccgatctga cccatgcggc gggcatgtgg atgaccccga cggcgcggga tcacaaggat
    19861 ggggcgacga cgctggcgaa tacgccggtg aacggcctcc ttggccgcca ggtcctgacg
    19921 acgccgatgg ctggcagcga tacctcagat cagcgccgga cgctgaaccc gctattcgtc
    19981 gaggcgctga tgggctggcc cagcgggtgg acaggctccg cctctgtggc aacggcgtgg
    20041 tccccctggt tgcggcgcat gcgctccgaa ctctggcgtt tcagctgctg gagggtgggt
    20101 gatgtggagt gaccttcaca aggtgagcgc gacagttcac aaaaacctaa gctggttgct
    20161 gccagcatgt cgttcgtgat ttcaaaagtc gacccgccgc ccggagatgc cttaagggcg
    20221 tcaatctcgc gccacattac gttggcaact caaaatggga tctcgtcagg tatttcgttt
    20281 ataggcccct ccgctccctt gggaagcgcg cagttcgacg ccacgaagag gttaaggatg
    20341 tcatccctgt ctatgaacat gatttgactg cgcttaatcg catcgagcct cccgccgagc
    20401 cagttgcgcg ctgctttggt gatctcgccg ccagcgacaa tatatgcatg atcaacaaga
    20461 acgcgacgac caacctcagg atcaaaaatc tcgtgaccaa gcatcatgtt ggtttgattt
    20521 agaatctcag caacgttctc ggaagagcga ccagcggcat cgagcttgcc ctttttcgcc
    20581 tgaattccaa agtaaagtac atgctgcgtc ggcagaacgt atcgcatcca taggtccttg
    20641 ccgtattcaa gtgccttgtc cttgtgcccc gctacgctga tcctctgaaa tccgagctgt
    20701 cgtagcagcg gcaacagaac ttcttcgatc agttggtctt cactacagtt acccaggaat
    20761 gcctcaagtt gatcacgttt cagttgctcc gccgccgaga atggccggtg cggcgtcact
    20821 tgctgcagaa cggacctgtt cccgccggtg tgccgcagat aacattcgcg gtcctcagca
    20881 taaaacgcct caaaaccttc tctcgccaat gccgcattga gcatatccat cgctttcgga
    20941 cggtcgagtt cctcgttcag tgcatctccc cgatccatca gtgtgcgaat cactcgaagg
    21001 aacgcatctg gaggagttcg ggcatccggg cgaggctctt tctcgaggat ttcttcgagg
    21061 acagactgca cccacaccgc ccgcgtcgaa ccgtcatgtt cgtactccgt gtctgcatct
    21121 tggaaaaagc ggctaatgta atagctgctt cggtagggaa acacgctctc ggactcgggg
    21181 aagttcccgc agatcatgtc agccagttgg gataaggttc gagctttgaa tttcatgctg
    21241 agacattagc gaagaaatcg cccgagcgta ccacccatct tggcagacga ttgacgtgga
    21301 attggccgct tgatccctcg tacccacgtg cacatggcca agtcgcaact actgctgcaa
    21361 aataagaaga gtgttatgtt tcacctagcc tgtagacccg cccacgtccc tcaacctttt
    21421 cggaggtcac ccccagccct agtttcttct tcagcgaacc ggaaatagca ccgcgaatcg
    21481 aatgatgttg ccacgacgtc gcctcggcga tctctgcgat ggtggcacca ccttccgcct
    21541 gcagcatggc aatcagccgc gcctgtttgg tgccggggcg ccgggcggcg gcgatggcct
    21601 cgggcttggc atcccgcagg cccgccatgg ttttcaccac gaccgtgtcg atcccgacag
    21661 ccgcaaggcc ctcgggcgac gcaatcagcg tggtgccgtg gccatcgccg gtctcgcgcc
    21721 agagaggctc agtgcgccgg agatttgctt cgacctcctc aagccagcca agcttgatca
    21781 tcttgccgat ggccatcttc gccgcagcgc catgcaggcc atcaggcagc ggcagggcga
    21841 gattgccggg ccgggcgctg gcccgggtca ggatcaggga ttgggtgtcg gtgagcttcg
    21901 tcattgtagg ctccgtgcat cgccgccgca ggttgcggtc ggcttctacg gagccgggcc
    21961 ccgcgtgggg cggggctcag cggtcggtat ccgcagtggc gtcaggccgc gtgctcgccc
    22021 tcgccaaagg caaaatcgct gatctgcttc agaagatggg cctgatattc gaggctgccg
    22081 aggtcgctcc agttcacctg atccgggtcc gccccgaaat ggtcatcgct gaaggcctgt
    22141 agccgggcca gcatggcgtc gatttccgct tttttcgcga tgaaggcggc aagggcggcg
    22201 tcattggttc gggcgggctt gcgggtcatg tcgatgctcc ggttcatttc gtggcggcgg
    22261 cgaggccagc ggcgtaggcc tcttccagcg cgtgccggat cgcccagacg gcaacgtcgt
    22321 ggaaatccag cgcgtcgcgg ttccgggtct ccagcgtttc cagcccgtga aaatagcgct
    22381 gggcaatgtc ggtcagcagg gcgttggtgg cgggctggtt cggtttgatc atgatcaggc
    22441 ttccggtggt gagttgcatc gcattcgcac catcagattc gctctgatcc gcaaccacat
    22501 caagtaaatc acgagcaatt tcattgcttt ataatcacgc gaggcagcgc cgatgcaggg
    22561 tatgagcgaa cgggcctatg cggcccatgc cgggctgtcg cgcggggcga tccagaaggc
    22621 gcgcaagagc ggtcggctgg ttttgttcgc cgacggctcc atcgatgcag ccgcgtccga
    22681 cgcccgccgc gcggccatga ccgatcccga ccagcagaac cggtccaacg gtgccacgag
    22741 ccgtcagacg acgatcccgg acaggccgat ccgccccgcc gacaacctcg ccgccccgtc
    22801 gatctccggc ccgggcgact cgtcctccta tctgaaggcc cgaacggcgc tgacggtcta
    22861 tcaggcgcag gagcgccaga tagccatcca gaagaagaag ggcgttctgg tcgaccgggc
    22921 gcgggccgag acgctcgtct tccggctggc gcggcaggaa cgcgatgcct gggtgacatg
    22981 gcccgcgcgc gtcgccgcga tcatggccgc ggagctgtca gcggaaaccg agaaggcgac
    23041 cggtgaggcc gtcacgatca gcaccggggt gctgcagagg gtgctggaag cccatgtccg
    23101 agaccagctc accgccctcg ccgacctcaa agtcgcgctt gacccatgac gatgagaccg
    23161 atgatgacgg aatcaatgat tacagccccg acctgagttt cgacggcgcc gaggatatcc
    23221 tgcgcgcctg gtcgcgcggc atccggcctg atccggacct gacggtctcc gaatgggcgg
    23281 acaaacaccg ctggctgtcc tcgcgcgccg ccgccgagcc ggggcgctat cgcaccgcgc
    23341 ggacgcccta tctgcgcgag atcatggatg cgctctcgcc gggccatccg gcgcagcgga
    23401 tcagcttcat gaaggccgcg caggtcggtg cgaccgaagc gggcaacaac tggatcggct
    23461 ttgtgatcca tcacgcgccg ggcccgatgc tggcggtact gccgacggtc gagatggcga
    23521 aacgcgcctc gcgcggccgg ctcgacccgc tgattacgga ttcgccggcc ctgcgcgaac
    23581 gggtcagccc ggcgcggtcg cgcgatgccg ggaattcgat gctctcaaaa gagtttccgg
    23641 gcggcattct ggtgctgacc ggcgccaaca gcgcgaccgg cctgcgttcc atgcctgcac
    23701 gctatctgtt tctggacgag atcgacgcct atccgccctc ggccgacgag gagggcgatc
    23761 cggtgacact ggcggaggcc cgcagcacca ccttcgccca tcgccgaaag gtttttctgg
    23821 tttcgacgcc gacgatccgg gggctgagcc ggatcgagca ggaattcgag gcgtccgacc
    23881 agcgacgcta tttcgtgccc tgcccgcatt gcggtgcgat gcaatggctg gaattcgagc
    23941 gcctgcgttg ggacaagggc aagcccgaga ccgctgccta tgtctgcaac gcctgcgata
    24001 ccctgatcgc cgagcatcac aagacggcca tgctggaagc gggcgaatgg cgcgcgacgg
    24061 cggtcgcaac tgacccgtat catgtcggct atcacctctc ggcgctttat tcgcccatcg
    24121 gctggaagag ctgggaacag atcgcccggg aatggctggc cgctcagggc aatgacgaga
    24181 tgctgcgcgc ggcgcgcaac acgcttctgg gcgagacctg ggtcgaacgc ggcgaggcac
    24241 cggaatggca gcggctggcc gaccggcgcg aggtcttcgc ggcgcagatc cccgaaggcg
    24301 gactgttcct gaccgccggg gccgacattc agaaggaccg catcgaggtc gatatctggg
    24361 cctggggacg gggcctacaa agctggcttg tcgatcacat cgtcatcccc ggcggtcccg
    24421 atagcccgcc cgcgtgggcg gagctgacga agctgctgtc acgcacatgg cagcatgcgc
    24481 atggcgcggt gatgccagtg gcaaaactcg ccattgatac cggctatgag gcagcgacgg
    24541 tctatgcctg ggcgcgggcg caggggttcg agcaggtcgt gccggtcaaa gggctggaag
    24601 gcttcaaccg ggccaccccg gtttccgggc cgacctttgt cgatgcgacg gtgggcggca
    24661 aacgcctgcg gcgcggcgcc cggctctggt cggtggccac cgccaccttc aagatcgaga
    24721 cctatcggtt tctgcggctg gaatggcccg aggaggatca gcccgatccg ccggggatga
    24781 tccatctgcc ggactgggcc gacagcgaat ggctgaagca gctggtggcc gaacagctgg
    24841 tcacggtccg caacaagcgc ggctacgccc gtcaggaatg gcagaagctg cgcgagcgca
    24901 acgaggcgct ggacacccgc gtctatgccc gcgccgccgc ctggatcatg ggcgcggatc
    24961 gctgggacga gcggatgtgg cggcagctgg aagatcaggc cggggtggtg acgccggtta
    25021 cggatgtcgg cggcacggct gaaaatgccg atgacccgac cgtgccgacg cctgacccgc
    25081 ctgcccgtca ggccggtgcg ccaccgacca cgccgcgccg caagcggcaa acctacacac
    25141 cgcgtttcat gaggtgagaa atggacatcg accggatgcg ggcattgctg agcgcgctgc
    25201 aggaggcccg gttcagcggg cttcgttctg tcagctatga cggcaagacc ctgacctatg
    25261 gctcggacgc cgaactggca gctgcgatca gcgatctgga agcccggatt gcgcgtgtat
    25321 ctggcaccgc gcgccatcgc cgctggggca ctgtcgcgac caaggggctc tgagccatgg
    25381 cattcgacgg catccgtcag cggctgggcg cgatcatcgg cgggttcgac gccgcacagt
    25441 cgcatcgacg cctgcgcggc tttcgggcct cccgcgcgca tgtgaacacg ctgatcgcgg
    25501 gcgcgggcga gaccatcacc gcgcgggccc gctggcttgc gcgcaacaat ggctacgcca
    25561 gcggcgcggt cgaggccttc gccagcaatg tcgtcggtga tgggatcaaa ccgtcctcgt
    25621 cgattgcgaa tgcggcgcag aaggaggcgc tgcagaaact ctggcttgcc tggaccgacg
    25681 aggccgatgc cgaaggtctg acagattttt atggcctcca gcgccgcgcg gcccgcgagt
    25741 tgtttctggc gggcgaggtg tttctgcggc tgcgcccgcg ccgccccgag gacgggctgt
    25801 cggtgccgct ccagctgcag atgctgccct cggagatgct gccgatggat ttgaaccgcg
    25861 aattgccggg cggtggaacc atccgtcagg gcatcgaatt cgaccggatc gggcgccgtg
    25921 tggcctatca cctgctccgc cgccatccag gcgacatgac cgatccgggg ctggtgggcg
    25981 aaacggtccg cgtgtcggcc aacgatatca ttcacgttct cgacccggtc gaggccggtc
    26041 agctgcgcgg cgtgtcgcgt tttgcaccgg ccatcgtcaa actcttcacg ctggatctct
    26101 atgacgatgc cgagctggag cggaagaaga cggcggcaat gttcgccatg ttcatcacct
    26161 cgcccgcccc ggagaccccg ctggaaccgg tggaagagga tctggaggtg gaacccggtc
    26221 aggtcgtccg tctcgatccc ggcgaagatg tctcgacgcc cgccacaccg gattccggcg
    26281 cgacctatga gccattccaa taccgcaccc ttctacagat cgcggcggcg ctgggcattc
    26341 cctacccgta tctgaccggc gatgcggcgc gcggcaactt ttccaatacc cgcgtggcgc
    26401 tgctggattt caggcgccgt gtctcggcga tccagcacag cgtgatcgtg catcagctct
    26461 gccgcccggt ttggcagcgc tggctggatc tggcggtgct gtcgggcgcc atcgatctgc
    26521 ccggctatga ccgcgaccgg cgcagctttc aggcggtcag ctggctgccg acgcgctggg
    26581 actgggtcga tccgatgaag gacgcctcgg ccgagatcct gcagatcgag gccggtctca
    26641 aatcccgcag ccaggccatt tccgagcgcg gctatgacgc cgaacaggtg gatcgcgaga
    26701 tcgccgccga acggaaacgc gaggcggcgc tgggcctcga cttccgccgc ccgggatcgc
    26761 ccgcgcaagg gccgaagggt gaggcggctg gcgatggcac ggacgccagc gacggcaagg
    26821 acgatgatga cgatcctgcc gccgacccgg atgccgatga ccccgacgat gacgatgacg
    26881 atgcaaaacc aaaggaggat cgttgatgca tcacgcccag atcgcccagc gcgccttcga
    26941 caccccgctg atgattgcgc ctgccaaggc actggccttt ctctccggtc tcggaccccg
    27001 gatcacaggg caggagatca gctttgatgg catgggaatc gccgaacctg aactgtcggc
    27061 cgcgcgtcag acggcccgcg cctcgctgat cggcggcgat ctggtccagc ggcgtggtga
    27121 cgatgccgac gcgcccttcc cggtgatcga tggggtggcg gtcatcgcca tcgccggaac
    27181 gctggtccat cgcggcgcct ggatcggcca gagttcgggc atgacctcct atgagggtct
    27241 cgccgcccag atcgacgccg ccgccagcga tcccgccatt cgcggcatcg cgctggagat
    27301 cgacagtttc ggtggcgagg tggccggagc cttcgatctc gccgaccgca tccgcgcggc
    27361 gcgggccaaa aaaccggttc atgcctttct ggccgaacat gcactctcgg ccggttacgc
    27421 gcttgcctca caggcgaccc gcatcaccct gccccgcacc ggggcggcag gcagcatcgg
    27481 ggtcatcacc atgcacaccg acatgtccgg catgctggcc cagaagggtg tggcggttac
    27541 gctgatccat gccggggccc aaaaggccga tggcaatccc tatgccgcgc tgcccgaagg
    27601 catccgcgac cggctgcaat ccgaactgga ggatctgcgc atcctcttcg cggaaacggt
    27661 ggcggcaggt cgcggtgcca gaatgaccag agacgcggcg ctcgccaccg aagcggcagt
    27721 gtttcgcggc gctgcggcca ttgaggccgg tctcgccgat gccgtggccg atccccgtgc
    27781 cgcgttccgc gcctttgccg acagtttcgg ccgcccggca ttgccggtcg gacgaccgac
    27841 gaaatccccg accctttcac caccccaccc caaacaggag atgatcatga gtgatcagtc
    27901 ggataccgat gcccggacgc cggaccagca aaacccgcaa gccgccgccc caagcgcggc
    27961 ccacgcgccg acgcaacccg tcgcgccgac ggcagagcaa gcggcagcgg aaccgcccgc
    28021 gcccggcacc gcagcggctg cggccccgca tgatgccacc gccgatgcca tccgcgccga
    28081 agctgccgaa gtggccgcga tctgcgcgca ggcggcaaag ctgggcgtcg ccctggacgc
    28141 cgccgatgcg gtgaggcgcg gcgtgagccc cgatgccctg cgcggccaga tcctcgacag
    28201 cctcgcggcc agaagcgatg ccagcggcat tctggccagc gcgcccgcgc cgacaaacaa
    28261 gccgagcccg cttgtcactg ccgcccgcaa atccgccgac agcgcccagc gctgatcgcc
    28321 tgacagcttc cggagatcca gatgcccgtt ctgacccaac cgcccagcat gggcgatgcg
    28381 ctcaaatatg agctgaaccc caattatacc cgcgagacag tcaccctggc cgagggcatg
    28441 gaatacccgg caggtgcggt cctcggccgc atcaccgtca gcggccacta caccttcgcc
    28501 agccacggcg gcagcgatgg cgcggaactg gccgctggca tcctgctcta tccggtcgat
    28561 acaaggctgg cggaggccac cggcattctg ctggcccgtg gaccggcgat cctgtcgcgc
    28621 gacgccctct tctacgatgg cagcatcgat gacgcggcca agatcgccct gaaacacact
    28681 gagctgaccg cgctgggcat cgtcatccgc gacagcgcct gaccggaagc tgcgacactc
    28741 tctttcttat ccttctttcc gacaaggttt ccccatgacc atcatccgca atcccttcga
    28801 tgccggtggc tattcactgg ccgagatgac gcaggccatc aatatcctgc cgaacctcta
    28861 tacccgcctc ggcgagttgg gcctcttccg cttcgagggc gtctcccagc gcagcgtcat
    28921 catcgaacag atcgagggcg tgctgaacct gctcccctcg gtgccgctgg gcggtcccgc
    28981 ctcggtcggg tcgcgagagg ggcgcgccat gcgcagtttt gccctgccct ggatcccgca
    29041 tgacgatgtc attctgcccg ccgatattca gggggttccg gccatcggcg ccggggacga
    29101 ggccgatccg ctggtcgcgg tgatgacccg caaactgacg ctgatgcgcc gcaagcatgc
    29161 ccagacccgc gaatatatgg agatgaacgc gctgcgcggc atcgtgaagg acggcgcggg
    29221 caccacgctc tacaattact tcaccgaatt cggcatcgcg cagatcagcg tcgattttgt
    29281 cctcggcacc gccgggacca acattcaggg caaggtccgc gaggtgctgc gcgccgtcga
    29341 ggacaatctg ctgggcgaaa gcatgtcggg cgtccatgcc ctggtcagcc gcgaattctt
    29401 cgacaagctg atctcgcatc cgaagaccga ggaagcctat aaattctatg ccgcgaccgg
    29461 cgcccagccg ctccggcagg atgtccgccg caacttcccc ttcgcaggca tcctcttcga
    29521 ggaatatgcg ggcgcggtga cgctgtcgac caaggcatcg gatcggctgg tcccggccaa
    29581 tgaaggcatc gccttcccga ccggcaccat ggacacgttt accacctatg gcggtccggc
    29641 gaaccttctg gaaaccgcca ataccatcgg gttgccgctc tatgcccgcc agcatctcga
    29701 ccccaagggc cggtggattg acctgatgac cgaggcctcg atcctgccgg tcaacaagcg
    29761 gccccgcctc gcaatccggc tgcacagctc gaactgatga ctgcgtttgc cgccgccatg
    29821 gatcgcatct tcggccatcc ggacatgggc atttccgccg tctggatcgc gggtggcaca
    29881 tcggaggaac gcccgatccg tctgatccgc cgcgcgccgg accggatcac cgagttcgga
    29941 tcggcgcgga tcctgtcgga caccctgacc gccgatatcc gcatcagcga aatccccgat
    30001 ccccggccgg gcgatctgat cgtcatcggc gccgacagcc atgtcattca gggcgagccg
    30061 atccgcgacc gcgaccggct gatctggacg gtggaactgg tgccagcatg aggctcaaac
    30121 tcgatatcga tccggatctc gtcgcgatga tgcaggccga gatcgaggcg ggcgaaaagg
    30181 ccgtgaccgg cgccatgcgc gaggcgggtg cgggcctgaa ggccgcatgg cgcgggcaga
    30241 tcaccggggc cggactgggg cgcaggctgg cgaattcgat ccgcaacgcc acctatccga
    30301 aggcgggaga cagcctgaac gccacagcgc tggtctggtc gaaggcgccg gtgatcatcg
    30361 gcgcccataa tgccgggccg ctgatccgtt cccgcgacgg gttctggctg gcgatcccga
    30421 ccgaagccgc cggaaaatcc ctgcacggcg ggcgcatcac accgggcgaa tgggaaagac
    30481 gcaccgggtt gcggctgcgc ttcgtctatc gcaggcgcgg accgagcctg ctggtggccg
    30541 aaggacggtt gaataccaag ggccgcgcgg tggcgtcacg ctcccaaacc gggcgcggac
    30601 gcaccacggt gcccatcttc ctgctggtgc cgcaggtcag gctgcccaag cggctggatc
    30661 tggcacggga tgcggaacgg gccgcggatg cggtgccggg gaggatcgtt gggaagtggg
    30721 cggaggggaa aatgaaatag tggccctcat gcctgagtat atctgcgccc gcacgattat
    30781 tgtcgaaaag tcgcaagctt cgtcagcacg aggaagggat caaggtcatg aaacacttcg
    30841 ttgttatttg gttctgagcg atgtttagca aactcctgtc caaggtactt ctctgcttca
    30901 atcgcatcca atacagagcc gataggttga tcagtatgta gtgtccactg tggctcagag
    30961 gacagccgat acttgttgag gtcgtccaca cgctgttttg cgttctgagc atgcccgatt
    31021 ttgaggaccc gaccggcctt gcccagggtg gcaatataga tgctattgat cgcatcggca
    31081 tttggttcaa cggcatagcc atttagagca aacgggtgtt tttgccgcaa agcctgcaca
    31141 cggcttgcca aagactgata tagcggcgtc ataacttcga gttcggtccc gctctcttga
    31201 agaagttgcc tcagcgtttg ggacaggtca cctccgacct cctgcagagt ggtaatagcc
    31261 tgctgagtat gtgtcttgga ggtgtaaccg gccaaatatt tgaactctgg cgcgttcccg
    31321 atggaccatg cccgaatagg ctgaagcgca aatggccagc gatagccacc atcgtccagc
    31381 aggtcccatg tatttgttgc ctcaatcccg aaatctgccg tggcagccgt gctatgacta
    31441 atctgccacg cgcttatgac ccgacctttg atttcttccg ggatctgaac tgtagaatcg
    31501 ctcgggcttc ggctcacaac accgaaaacc aaatcacctt ctttagtatt tttgatagcg
    31561 cgggttcggt tagctttgct ggtaaaggtg ataggcccgc cgcgcttgcc ggtgctgccc
    31621 catacatatg tgtaaaatac gccagtcact gaaccttctg tcccctacca gtttccgcat
    31681 atcctagccg aaatggccac cctcacaaca tatcaggcgt cggcatgccc actctccgcg
    31741 aaaccatcct gaccgcgctg cacgcgcgcc tgtctgccct gcccgccacg gccctgcgca
    31801 gcgacgtcct gcccgaacgc attccacctg acggcctcct gatcctgcgc gatggcgagc
    31861 cgggcgaacc tgaagtcacg ctgtcaccgc tggcctacca ctaccagcac cgcaccgaga
    31921 tcgaggcggt ggttcacggc cccgaccgtg acgctgtatt tgaccatctc tgcgccagca
    31981 tcggcgcagt gctcgccgcc gaccgcacgc tgggcggtct ctgcgactgg gtcgaagcgg
    32041 aagcgccgcg cccggtcgat ctgcccgtcg agggcgcggc cagcctgaag gtggcgatca
    32101 ttccggtcat cctgcactac accaccgccg atccgctcgg ctgacccacg caaaatcgag
    32161 gagaacacga tggcacgagc ccagggggcg cgggcgcaga tggcgcttgc gttcgagacc
    32221 gtctatggaa cgccgccggc cggcggcttc accaagatgc cgtttgccag caccacgctc
    32281 ggggcggaac agccgctcct gaactccgaa ctcttgggct atggccgcga tccgctggcg
    32341 ccgatcaagg atgcagtgac ggccgatggc gatgtcgtag tacccatcga tgcggaaggt
    32401 tttggcttct ggctgaaggc ggcgttcggc gatccggtca ccaccggcac cggaccatgg
    32461 acgcatgagt tccgatccgg cgcctggtcg ctgccaagcc tctccatcga gaccggcatg
    32521 cccgaggtgc cgcgttatgc gctctattcc ggctgcgtgc tagatcagat cagctggcag
    32581 atgcaacgct ccgggctgct gaccgccacg gcgcggctgg tggcacaggg cgaaacggtc
    32641 ggcaccgtca gcagtgcagg tgcgcccgcg ccgctggaac tgcagcgctt cggccatttc
    32701 aacggggcga tcacgcgcaa cggcgcggcg ctgggcaatg tggtctcggc ccagatcagc
    32761 tatgccaaca atctcgaccg aattgagacc atccgcgccg atggccgcat cgatggcgcc
    32821 gatccctcga ttaccgccct gaccggctcc atcgaggtcc ggttctcgga cagcactttg
    32881 gtgacacagg ccatggatgg cgatccttgc gcgctggaat tttcctatgc tctgccctcg
    32941 ggagagagct tcaccttcgc cgtccatgcc gtctatctgc cgcgcccccg gatcgaaatt
    33001 tccgggccgc agggcgtaca ggccacattc gactggcagg ccgcgcgcga cagcgccgtg
    33061 ggccgcatgt gcaccgccac cctgatcaac aaccgcgagg actattgaac ccatgcttac
    33121 actcgatctg atcaatgaac cccgctggca cgatctggcg cccggcgtgc gggtgctgct
    33181 gcgcccgctg accaccgcgc tgatggtcgc cacgcgcagc gatccggagg tcgaagccgt
    33241 accggacggg acgagcgacg aagaacgggc attgatcttc gccaaggcgc tggcccgccg
    33301 cgctgtgctg gattgggaag gcgtcggtga tgccgaaggg aacgtcatcg acccgagcac
    33361 ggcagccatc gacgcgctcc tcgacatctg gccgatcttc gaagctttcc aactggtcta
    33421 tgtctcgaag ggcctgctgc tggagcagga aaaaaacgtc tccgcgccct cgccgaatgg
    33481 tccttcggcg ggggcgacag ctactgcgcg gcctgcgacg gggcgtgccc ggactgccca
    33541 ggccgcgcaa accagccgct gacattcgag ggctggcagg tctgggatct gatcgggcgt
    33601 cttggcggcc agttgcgggc gttgcccggc acggtgatcg gctgggatct gaacgccgcg
    33661 ctgggactgg cggcggcgct gggcatcccg cccccggcag cggctgagct tgtgcccatc
    33721 atcgaggccg agatggtccg gaagttgaac gaacagatgg aacggtgaga tggcagaaaa
    33781 acgcgtcagc gtccggctcg cggcagttgg cggacggcag gtgcgcgcgg agctggaagg
    33841 tgtcggcgag gctggatcgc gcggcttcgg gcggctctca cgcgagatgg aggcggcgaa
    33901 tgcccgcatg gccgggttca cccgcaaggt cggtgtcgcg gcagccgcag cggtggccgc
    33961 cgccacggca gcgggcatcg ccatggtccg gtcggggctc tcgagcgtgg atgcacaggc
    34021 gaagctcgcg caatcgctcg gcaccacggt ggcctcgatc cagacgctgg agcgcgcggg
    34081 cgagctggcg ggcgtgtcga tgtccggcat cgaacaggcg accaaggatc tgacccgacg
    34141 gttgagccag gcggcggcgg gtggcggtcc ggcggcggat gcgctggaac ggctggggct
    34201 gaccgcaggg gacttgctgg cccttccctt ggatcagcgg gtcggggcga tcaatgccgc
    34261 tatagccgca ttcgtgccgg tggccgagcg cgcggcggtc gctggccagc tcttcggcga
    34321 ggaaggatcg atcgcgatgt cgcgcatcga cacggccacg cttcggcagg caaccgagga
    34381 tgtccgcgcc ttcggggtcg tggtctcgga acaggatgcc gaccggatcg agcgcacgaa
    34441 tgacgcgatc tcccggctgg gacttgtctg gcggggtctg tctaaccaac tggctgtggc
    34501 cgccgcacct gcgctggaag ccgtcgccaa tgccatggcg gcgctggcca gccgcaccgg
    34561 gccgctgggg atggcgatca gcgggctctt caaccagatc ggcaggctct ccagctatgc
    34621 ggccagtttc gccggtttca tggcggggcg ctgggtcgcc gggctagctg cggcggctgt
    34681 ttccgtgcgc ggcctcgcga ccgcgctggt ggtgctgcgc ggcgcgctga tccggaccgg
    34741 catcggcgcc ctgatcgtcg gggcgggcga gctggtctat cagttcaccc ggctggtcaa
    34801 aggcgcgggc ggtttcggca atgccatggc gctgatgggc gatgtggcca aggccgtctg
    34861 ggagggcatc aaggtaacgg caatgtcctt cgccgacgat ttccgggcga tgcaatcgga
    34921 gatcgaggcg atctggaccc ggctcatggc atttctggcg ggcaaatggg cggattttct
    34981 gggaatgatt gcgcccacct tcaacaaggt agcggaagag atcggctcgg atacccggat
    35041 cgatgttttt gaagcgcttg gccgggcctc aatgctagag cattcggcca gcaattccgc
    35101 gcatatggcc ggccgctatc gtgaccgggc cagttccaat cgcgcatcgg ctttcgatgg
    35161 ggtcggcccg gccatggagg cgctgcgcgc ggcaatgtcg ggcggtgagg atgatgtcgg
    35221 aagcgaagcc ctggacgtag cgaccgaagc cgccgggcgt tacgaggatg cactgggcgg
    35281 ggtggaaacg gctgccaacg gcgcgggcgc tgccgcaaag gacgccgggg ccgcagggaa
    35341 ggcggcggcg gaagaggcca gacccgcgac cgaggccacg gccaccggct ggaaagccgt
    35401 gaccgaagct ctgtcggact atgcgaagca ggcaaaagat atcggtgcgg atatcggcca
    35461 ggcgctggtg ggcgcgtttc agagcgccga gaacgcggtc ggggagttcg ttaagaccgg
    35521 caagctcgat tttcgcgatc tggtcacctc gctgctggcc gatctgtcga agctggccgc
    35581 gcggcgtttc ctactggggc cgattgccag tgcactttcg ggcgcgctgg gcggcgcagg
    35641 cggaatcttt gccagcatca tgcatgcggg cgggatggtc ggtgccacaa gtccgggccg
    35701 catggtccct gcactcgcct ttgccggagc gcaacgcatg cattcaggtg gcatggtcgg
    35761 cctgcgtcat gacgaggtgc ccgcgatcct ccaacgcggc gagcgtgtgt tgtcgcgccg
    35821 cgaggtgcag gattacggca acggcgtcat cgtcaacatc aacgcccgcg acgccgagag
    35881 ttttcggcag tctcgcaccc agatcgccgc cgatatcgcc cgttccgtct cgttgggccg
    35941 tcgcggcctc tgacacaagg attcttgcat aatggcattc cacgaggtcc ggtttccgga
    36001 caatatcagt cgcggcgcgc gcggcgggcc ggaacggcgc acacagatcg tcgaactggc
    36061 ctcgggcgac gaggagcgca atgccagctg ggccaacagt cggcgccgct acgatgtcag
    36121 ctatggtatc cgccgcgccg acgatctggc ggcggtcgtg gcctttttcg aagctcgaaa
    36181 cggcaggctg tacggctttc gcttcaagga ttgggctgat caccggtctt gcctgccctc
    36241 gcggacctcg tcgccgatgg atcagcagat tggcacgggc gatggcgtga cgaccacctt
    36301 ccagcttgtg aagcgctatg cctccggtgg ccagtcttgg acccgcgcga taaccaagcc
    36361 ggtcgcgggc accgtccaga tcgcgttgaa tggcatcgcg caaggctcgg gctggtccgt
    36421 cgaaggcaag accggcctcg tcagcttcga cactgcacca tccgctggca tcgccatcgc
    36481 ggccgggttc gaattcgacg tgccggtccg cttcaacagc gacacactgg atgtgacgct
    36541 ggatatagaa cggctgggat ccattacctc cattcccctg ctggagatcc ggcgatgaag
    36601 aatatcccgc ccgcgctgca ggcgcatctg gacagcggca cgacgacgct ggcctggtgc
    36661 tggcgcatca cccgcgccga cggcatggcc ttcggcttca ccgatcacga ttgccccctc
    36721 agtttcgacg gcacggaatt cgaaccggag agcgggctga ccgccagcga gatccgctcc
    36781 ggcgccgatc tctcggtcga tgcacaggac gcggcgggcg cgctgcgctc ggaccggatc
    36841 accgaggccg atatccttga cggccgctgg gacaatgccg aagtggaact ctggcgggtc
    36901 aactggcaga cgccaggcca gcgcgtgctg atgcggcgcg gcgccatcgg tcagatcagg
    36961 cgcggacgac atgccttcgt ggccgagatc cgctcgatgt cgcatctcct cggccagacc
    37021 gtcgggcgga gctttcaggc cagctgcgac gccgcgctcg gcgattcccg ctgcggcatc
    37081 gatctggagg atccggcctt tcgaggcacc ggcatggtga tcgagaacct gcgcgaccgg
    37141 gcgttcaccg cctccgggct cggcggcttc gcgcgcggct ggttccgctt cggcacgctg
    37201 gactggacca ccgggcccaa tgccgggcgg cgggcggaag tcttggccca tgaccgcagc
    37261 gatggcattg cggtcctgac actgctggaa gcgccgatcc gtcccatcgg cgcaggcgat
    37321 aatttcacca tccgggcggg ctgcgacaag cgcatcgcca cctgcggcgc caggtttggc
    37381 aatctcgtca acttccgggg ctttccgcat attcccggtc aggacacgat cctgcgctat
    37441 gctagtcagg atggcaccca tagcggggcc gtactgtgag gcccgccgat cccgaccgca
    37501 tcatcgccac cgcgcgcaac tggctcggca cgccctatca cgatcaggcc agcctcaagg
    37561 gcgttggctg cgattgcctc gggctggcgc gtggcgtctg gcgggaggtc gtgggcgaag
    37621 agcccttccc gatcccgccc tatagccgcg accggggcga gacagggacc atcgaggtgc
    37681 tggcggacgg cgcgcggcgg atgatgatcg aggtgcaggt ctcggatgcc ggaccgggaa
    37741 cgcttgtgct gttccggatg cgccccggcg ccatcgccaa acatgtcggt atcctgaccg
    37801 cgccgacccg cttcatccac gcctatgagc ggctcggcgt catcgaagag cccctgacct
    37861 ccgcatggca gcggcgcatc gctttcgcct ttctcttccc cagcatctga gactttttca
    37921 ccatggcaac attggtattg gcttcggtcg gcgccacgat tggcggcggc ttcggcggcg
    37981 cgatcctcgg tttctccggc gctgccatcg gcggcatgat cggatcgacc atcggcgcgg
    38041 ccgtggacag ctggatcgtc tcttcgctgg ccccggccca gcgcatcgaa ggtgcgcggc
    38101 tcgacaatct gcgcatcacc gcctcgaccg aaggcgcggt cattccgcgc gtcttcggcc
    38161 gcatgcgaat cggcggcaat atcatctggg ccaccgactt tcgcgaggag acacggacca
    38221 gccggcaggg cggcggcaag ggcggcgggc ccaaggttga gaccaccgaa tatctctatt
    38281 atgcgtcttt cgccgtggca ctggccgagg gcgagatcac cggcatcggc cgcatctggg
    38341 ccgatggcaa gcctttggac acatccggcc tcacctggcg ctggtatccg ggcagcgaga
    38401 cacaggaccc ggacccgttc atcgccgcca cgatggggac caacgcgacg cctgcgtatc
    38461 gcggcacggc ctatgttgtc ttcgaggatc tgccgctgaa tgactatggc aatcgcctgc
    38521 cgcagctctc cttcgaggtg ttccggcccc tggccgatct cgacacggcc gaggggctga
    38581 cccgtgccgt gaccctgatc ccggcctcgg gtgagttcac ctatgccacc gaaccggtgc
    38641 gcaagggtgg cagcgggacc agctccgccg agaacctgaa cgccacgccg ggcagtcccg
    38701 acatgatcgt ggcgctggac cggctgcagg ccatggcgcc gaaagtggaa agtgtcagtc
    38761 tagtggtggc ctggttcggc aacgatctgc gctgtgggca ttgcacgatc cggcccggcg
    38821 ttgaggttgc cgagaaggcg agcagcccaa agacatggtc cgtgaatggc gtctcccgtg
    38881 ccgatgccca tctcgtcagc cgcgatgatc aagatcgtcc cgtctatggc ggcacaccgg
    38941 ccgatttcgc ggtggtgcag gcgatccggg agattaaggc ccacgggctg cgcgtcacct
    39001 tctatccctt cattctgatg gatgtgccgc caggcaacgc gctgccggat ccctattcgg
    39061 acaacaccac cgacatcggc cagcccgctt tcccgtggcg cgggcggatc acctgttcgc
    39121 ctgccgctgg tcaggcaggg actgtcgacg agacggggtc ggccgcagat caggttgatg
    39181 ccttcttcgg tgctgccagc gtgggtgatt tcaccgtcac cggcgacgag gtccgctggg
    39241 cgggcgatcc cggcgatcat gggctgcggc gcatggtgct gcattatgcc catctctgcg
    39301 cggcggctgg cggcgtcgac atttttctca ttggctccga gatgcgcggg ttgaccacga
    39361 tccgcgcggg tgccgataca tatcccgccg tcaccgcctt ccgcgcgctg gccgccgatg
    39421 tccgcgccat tctcgggccc ggcacgaaga tcagctatgc cgccgattgg tcggaatatt
    39481 tcagccatca gcccgacgat ggcagcggtg atgtgttctt ccatctcgat ccgctctggg
    39541 ccgaccagaa catcgatttc atcggcatcg acaattacct gccgctctcg gactggcgcg
    39601 acggattcga tcatctggac gcccaagctg gctggcccgc catccatgac cgggcctatc
    39661 tgcaatcgaa tgtttcgggc ggtgaaggct tcgattggtt ctatgcctcg gaggcggatc
    39721 gggctgcgca ggtccggacc cccatcaccg acggtgccca tggcaagcct tgggtcttcc
    39781 ggcccaagga tttgcggtcg tggtggtcga accggcattt cgacaggccg ggtggcatgg
    39841 aatccgcggc accgacggcg tggctgcccg agtcaaagcc gatccgtttc accgagcttg
    39901 gctgcccggc catcgaccgt ggcaccaacc aacccaacgt cttctatgac cccaaatcct
    39961 cggaaagctt cgtgccgtat ttttcccgcg gctggcggga cgacgcgatc cagcgcgcct
    40021 atctggaggc gacatacctg ttctggggga aggcatcgaa caacccgacc tcatcggaat
    40081 ataccggtcg catggtcgag gtcggcgaat gcgcggcatg gacctgggat gcccggccct
    40141 atccgttctt tccggcgctg ggcggtgtct ggaccgatgg cgccaactgg cggctggggc
    40201 actggctgac cgggcggctg ggcgcggtct cgctggcagc gcttgtccgc catctctgcc
    40261 tgcgcaccgg gctgccggaa gcccgcatcg acgtttcggg tctctggggc gccgccgagg
    40321 gctatgcgat cacagccctt gaaagtccac gcgcctcgat caccacgctg gcccggcatt
    40381 tcggcttcga tgcgatcgag agcgaaggcg tcatccgatt tgtcatgcgc ggccgggcac
    40441 ctgtcgcaac catcagccat gaagatctgg tcgcggcagg cgatggcgag gcgatagaac
    40501 tgacacgggc gcaggagacc gaactgccgc aggctctcaa atggcaggtg gcccgggccg
    40561 acgaagacta tgacgcggca ctggtcgaag ccgcgcgcat taccgtcgac accagccgca
    40621 tcgcctccga gagttttccg atggccgtgc cgcccgaaga ggccgagcgc cgctgccgcc
    40681 gcgcattgca ggaagcttgg gcgggtcggg aaagcgcggt gtttcgtgtt ccgccctcgc
    40741 ggctggcgct cgacccggcc gatgtcatcg cgctggatca cgacggacgc gcccaacaat
    40801 tccgcctgac cgccattgcc gatgcggaag cgcgcggcat cgaagccgtg cggcaggacc
    40861 gcgaggccta tgatctgccg cccggtgccg agcgacccgc caccctgccc cgcgcggtga
    40921 cgtttgggcc gccggaagtt gtcattctcg acctacccca actgcgcgat gatatcccgg
    40981 cgcatcagcc gctgatcgcg gccacggcaa aaccatggcc cggcgcgctg gccgtgtatc
    41041 gcagccccgg cacagacggg ttcgaactgc tgaccacggt gcggcgccgc gcaaacatgg
    41101 ggcgtctggc cgccgatctc tggcccggtc cgacctcgcg cctcgatctg ggcaatgtcc
    41161 tgatcctcga tctgatgagt ggccagctgg agagcgtcag cgatctggcc ctgttcggcg
    41221 gcgccaatgc aatggcaatc gaaacggcac cgggccgctg ggagatcgtc caggcgggac
    41281 atgccgagtt gatcgcaccg gggcgatacc gcctgacccg gctgttgcgc ggccagcgcg
    41341 gcacggagca ggccatgggc aaccccactc cggccggagc gcgggtcgtt ctgctgaacg
    41401 aggctctgac ccctctgccg atcccggaag ccgatctcgg catccccttc aactggcgca
    41461 tcggccccgc ccgccatccg gtcagcagcg agaccttcgc tgccatcagt ttcacggccg
    41521 agggtgaagg gctgcagccg ttctcgccgg tgcatgtcgc ccagccctgg cgccacccgc
    41581 atagccctgg cgatctgacg ctccgctgga cgcggcgatc ccgcagcctc gctggcgaca
    41641 gttggcaggg gatcgaagtg ccgatggccg aagaactgga aagctatgag gtccggatca
    41701 tggatgggca cgtcgtgaag cggacactga ccagcaatgc gccttcagtc acctacggcg
    41761 ccgcgcaaca gaccgccgat tggggcgcag aactggcgcc gggtgacagc ctgacgatcc
    41821 gcatctgcca gctttcagcc cgcatcggac gcggcaccgc catcaccacc acgctttatc
    41881 tctgacgacc gggaaaccca aaaatgtccg acagtacgac gaacctgctg ctgccatatc
    41941 tgatggcggc gcaggcgcag aaacacgtca cccataacga ggccctgcgc ctgctcgacg
    42001 ggctggtgca gctctcggtc aaaagccagg gtctgaccgc gccaccggca agccccgccg
    42061 atggcgaccg ttatatcgtc gcctcaggcg cgaccggcgg ctgggccgga tgggatctga
    42121 ctgtcgccct ctgggccgat ggcgcctggc tgcgcctgcc gccgcgcgag ggctggcggg
    42181 catgggtcga ggatgaggcg gtcctgctgg tccggaatgg cacgggctgg gagccggtga
    42241 tcccgagcgc actcgacgat ctgacccgcc tcggcatcgg catggcggcc agcgccggtt
    42301 cccccttttc ggccaagctg aacagcgcac tttggaccgc gctctatgcg gccgacggcg
    42361 gcagcggcga tctgacccag actttgaacc gcgaaacgaa tacggacgat gccgggctga
    42421 tcctgcagac cgggttttcg acccgggcgc tgatcgggat gttcggcacg gaccggctgc
    42481 ggattaccgt ctcgcccgat ggcagcagtt tccgcgatgc gctgggtatc gatccggcga
    42541 cgggcatcgt ggatcagccg aacctgccgc gcttcaaggc ttatacgaat tacgacaatt
    42601 acgtcgccac cgacagctgg gcgacgctcg gcatcaacgt ggctgaatac aatgatcagg
    42661 gctgctttga cgcgggcacc aatcttttcg tcgcgccggt cgcgggcaca tacctcttcg
    42721 gcgcgtccct tctctacaag gtcaatgcca ataccagcgc ccggatgcgc gggcggctgg
    42781 tgctgaacgg agccacggaa atccggggat cgttcggcga gatatccggg gcgcatgtgt
    42841 ccgaggcgac cgccctctgg ctgcagaccg tggctagtct caatgcaggc gacaccgtcg
    42901 cactgcaggg cacattccgg gcggcggatg gatatttcgc ggcggatcac accaccttct
    42961 ggggagcgaa gatcggatga cacccaaacg tctcgaggac atgctgcaga tgagcgagag
    43021 cgaattcgag gaactgctgg caagggctgc gcaggaaggc gcgaggcgtg cgctggccga
    43081 tgccgggctg gacggcaagg aagccgccct cgatatccgc gatctgcggg cactcctgga
    43141 gggcatccgc ctgatgcgcc gcaccgctgc ccaaacaatc atccgcatgc tgaccacagg
    43201 cctgatcctg accctgctgg ccgggatcgc cctgaagctg aaactcttcg gcgagggcgg
    43261 ctgacgcgct gggcggcaat caccgccgac cccaacagat ccatcacccc atggcccgcc
    43321 tccccggcgg gcttttttcg tacccggagg atcctcatga ccacccgttt ctaccaccac
    43381 tggcgcgacg tgccgaaaga cagctggcgc tggccgaatt tctcgcctgc cgagatcgcc
    43441 tgtcgcggca ccggcgcgat cctgatcgtt gaggcggccc tcgaccagct gcaggctttg
    43501 cgcagccgtc tcggcaagcc gctgatcgtg aactccgcct atcgcagccc ggaacataac
    43561 cggcgcgtcg gcggcgccaa acattcgaag catctggaag gcgcggcctt cgacatctcc
    43621 atggccaatc acgatccggc cagcttcgaa aaggccgcgc gggcggtggg tttcctgggc
    43681 ttcggcacct atccccgatc cggcttcatg catatcgatc tcggccccac ccggcgctgg
    43741 ggtgagccct ttccagcccg cgccatcccc ttcgccgggg atcagccgcc tgcgcgggaa
    43801 catctggcgg acagccgcac gatgaagggg agcggcgcgg ccggaattgc aacggtcggc
    43861 gcggcgggca tcgagatcgc ccaagacacg ctgagcgatg cgcaatcggc catccagccg
    43921 ctgatcccct atctcgacac attgcgctgg gccttcatcg ccctggcgct ggccgggatc
    43981 ggcctgaccg tctgggcccg gctggatgac tggaaccggg ggcggcggtg atgggcgccc
    44041 tcgctgcgct gatggcgtcg ccgtggacgc gacggctgat cgtctggatc gcgctgatcg
    44101 gcgcggtcct tctttttctc ctcaacctgc ggcgggcggg tgaaaccgcc ggtcgccacg
    44161 ccgaacgtct gaaccagatg gagcgccaga atgacatcca acgccgtatg ctggaggcat
    44221 ccagcaaccg ccctcgtgat cgcgatgatc tcgctgaccg cctgcgcgac gggcggttct
    44281 gatccgggcg gcgcggtctg tccgccggtc gtcgcttacg atcaggcgat gcgggaccgg
    44341 gcggcggcag agctggaggc gctgcccgag aatgctgtgc tggtccggat gatggcggat
    44401 tatgccgtca tgcgggcgca ggcgcgggtg tgcgcttcat agggtgtata ggccgggtgg
    44461 gttctgaccc gcccggtacg gccatgattt gacgatgtca aaaagcggca ggggttcgct
    44521 gctcggggac cgtcgcacag gagggccgag cctgtcgcgc gtggaaatgg gcacaattgt
    44581 gcacctggcg cgcgtggaag accgcgcgat caagcatgtg agctgccgcc tgacctacgt
    44641 cccggacggc ccaagtcaag tcacaaccgc cctggatacc ccgtttgttc ttgattaagg
    44701 tggatcatgt agacattgtg tcagaaaaat tcccagagag gacagaggga catgcaggct
    44761 gatttttcca cgctcctggc gcaggccgga tacactgttc ctgaagcagc tcgtgtcctc
    44821 ggctattcgg aaggccacat ctatcgctgg aagcgcggcg aggaaatccc ccgcgagagc
    44881 gtgatccgcc tgctgaacat ggaaattgac cggaggcgcg atgccggtga cgctgacaag
    44941 gcctttactt tcatcgacct ctttgcggga atcggcggac tgaggcgggc aatggagagc
    45001 gctggcgggc gctgtatctt cacctcggaa tgggacaaat acgcccagca gacctatatg
    45061 gccaactttc ccgacaaccg tcttccggtt ggcgatatcc gtgaggtcaa cgcagaggac
    45121 attcccgcgc atgatgtgct ggtcgcgggt tttccctgcc agcccttctc gattgcgggc
    45181 gtttccaaga agaacgcact cggccgcgcg catggttttg acgatgaaac tcagggaacg
    45241 ctgttctttg acgtgctgcg catcctgatg caccatcgcc ctgcggcctt tatgcttgaa
    45301 aacgtcaaga acctgaaaag ccatgacaag ggccgcacgt tcgaagtcat acggcgcaag
    45361 ctgacggaag aacttggtta cacgctggag acccggatta tcgacgccgg acatttcgtg
    45421 ccgcagcacc gcgaacgtat cgtcatggta gggtttcgcg agcccacggg gttcagcttc
    45481 gataacgtgc agttaccagc ctacggcgcc aagcgtatgc gccatatcct gcatcccgaa
    45541 gacggcaccg aacgctccga ggggcatttc accgaaggac cagatgccgt ggtcagcggg
    45601 aaatataccc tgactgataa gctctgggcc tatctgcaag gctatgccca aaaacacaag
    45661 gccaagggga acggcttcgg ctttggcatg gtggatggcg acagcatttc gcgcacgctt
    45721 tcggcgcgct attacaaaga tggttcggaa attctggtga gccgcggcgc aggcaacaat
    45781 ccgcgccggc tgacgccgcg cgaatgcgcg cgactgatgg gctatccgga tgacttccgg
    45841 atccccgtct cggacaccca agcctacaag cagttcggaa attcggtggc agtgccggtt
    45901 tttgccgagg tcgcgcgggt catggcccct catatcctgg cagtcgctgg agccgagccc
    45961 ctcagaaaag ttggctgacg ttcacgacag caaaacccgg agccgcaata tggcggcaat
    46021 ccggagagca gataccaaac cggagatgct gatccggcgc gggctccacg cgcgcgggtt
    46081 tcgctaccgt ctgcatgacc ggcagctgcc cggcaggccc gaccttactc tgtcgaagca
    46141 taatgccgcg atcttcgtga atgggtgctt ctggcacggt catgactgca cgatgttccg
    46201 ctggccgaca acacggcagg aattctggcg cgacaagatc accggcaaca tggagcggga
    46261 cgtccgcaat atcgcagcac tgctttcgtc gggctggcgc gtcgccctga tctgggaatg
    46321 cgctctgaag ggacgcggta aattgccgcc cgaggccgtg attgactccc tgatcgattg
    46381 gctatgttct gcagacaaga ggctggcact cgaaggcctg acagcagaca caggcggttg
    46441 agttgagcga gcagggtatt ttcgattttg agaacgagga cgatggtcag gcaggtttgc
    46501 tgacggacct gttgaaccgg gcggaacggg ttctggtcaa gaaactctcg aacaacgacc
    46561 gtgactgggc gcgcttcgcc aacaagcatc aggccggagt ctacatcccc gccgagcaac
    46621 gtgaaggcgg attctttcca cctctcgaga ccaaagcacg taaagatgcc aacgccgccc
    46681 cgatccggga ggcctggttc gacacatatt ggccacaggc ttctggcgac gagcgtagca
    46741 aacacacccg gatcgtgcat tacacgagca agggccccga aacgcatatg acccgcctgc
    46801 cgaaggaatg cttcggctac ctttcgccgg cgtcattcct cgttatgggc cgataccggc
    46861 agggtgaaga tactgcctac gagtgtctta ccatcgattc cgccagcgat gacgccgagc
    46921 tgcttctggc acagctcgac atcacgcccg acttcctgat cggtgagttc gagcccgccg
    46981 aaattcgtgc gcgggagcaa gatcgcgtgc tggatttcgt cgaagagctc atcgcagctt
    47041 ggcatgccgg aacgattgtc gacttcgccc gggcccgcgc ggcaatgccg aaaaccgaag
    47101 aactggccgg gctggcacgt ggccgatacc ttgagctgca cggtctggaa cgcctcgatc
    47161 cctttgtgat caagcgcccg ggggatgccc tgcgtgaaat cagccgcatc atcgaatggg
    47221 acatgtttcg agagttccag cgccgcgaac gggctgttga tcttgtccgc atcgtcatgg
    47281 gcgacaaacc gcgtgacatg actgtcgcgg aggtcatccg gcgactggtc agcgaactgc
    47341 cgcaggtcga tgcgcttatg ctgtcggcga gccagcagcg gaaatcacgg gcgggttact
    47401 cctacgaaca ccatatcgaa gcgatgctgg cgggtggagg aatccccttc gaaaagcagg
    47461 tcgtcatcga agcgaagaag cggccggact tcatcctgcc atctctgcgc ttcatccgta
    47521 gcggtgacgc ggctgccgca tcaggcttga tcctgagtgc caagaccacc ctgcgcgagc
    47581 gttggaagca ggtcgagcgc gagaagggtg aacacaggct ctaccttacc accgtcgacg
    47641 aaaacatcgc agggaacgcg atagaggata tggcgtcctt gggcgttcat cttgtgattc
    47701 cggaaagcct tatggatgcg agggaaaccg agtacagtgg ccataaaaac gttttgacgt
    47761 ttgaacaatt ctgcagtggc gtcattcgtc cggcgatgaa ccagtgggca tagcgatggt
    47821 gtcagcgaga atctatagtt cgcggtattg cggccgatgg ttcggtggtt attgttggga
    47881 agctaaaacg attgttgggg caatgagcaa atgtctgtga aagagctttt cgatagcctc
    47941 cgccatcgga tgtcgtggac aagcgctcgc aagatactgc aggcaaacgg aatctctacg
    48001 agctatggtt gggacgcaac gctcgagaaa atttcggatc aagcacgtga gccggaaaca
    48061 ggaagcatcg aagatggttt gatcgagcat ctgctttgtg ggcagaagtt caccaagctt
    48121 tatcctcttg atcccggaca ccgtgaagtc ctccaggcaa ggatagccgc gatggcgcct
    48181 gcagactgtc cagcaacgca gcgctatccc tataagatgg acgacagcga tctgctgcac
    48241 ggaaacggtg atatgctgcc cgttcgcacc gaatccaacg aagacggcgt aggtttggtc
    48301 ctgtcttcag ttttttggat taagcggcgc gaggaaatta gctttcagga gtttgacaag
    48361 ccctcagaca tgaaggctcg atatgatgaa gttgtgggca tcgtcaggga accggtccag
    48421 atgtttcacg tcatctggat ccctcaccaa cgagacttct tggaaattcg cgttgatagc
    48481 ccacgcggag tcgcagaagc ggacatccac gggctgcact cggtgttgcg aactcttgtg
    48541 aacagttggg gtgacgtaac tttgggcaaa ccggtcaacc tttttcctgc cgtgcgcccg
    48601 ttctatgacg acgtcagcga gggaacggta actcagatga cctttcagac cacgaccggc
    48661 ggcataaagg atgaaaaatt gccgcgccgg cggcgagacg ccgaccaacg aaccgaagca
    48721 taccacgtcg ctgggaaaga ggctgttgag gctatcgcga tctatcgcat caccgtcgaa
    48781 tggggctttt ctgaggacaa catcgtctat acgccttcta tcagcttgtc cgcttccggg
    48841 cctgccggca acagcaatac tggtgatccc gtcatcactg gcgcgctgat cgagaactgc
    48901 gtacgtgcgg tggactatga atttgtgatc gatcgtcttg gcagaaaggc taaactcgac
    48961 gagcaagatg tgccacactc gtgagatgga catcgcggaa ttcagaaaca ggcttgcgga
    49021 ttcgcggctt gagccgcgaa tcttgtctgc gtgtctggcg atcacggata tcctcgcgaa
    49081 actaaggcct ggcgatggcc agcatcttgg ccttcccttc ttttacgaac gcctcggcgc
    49141 gtcgcctgac cgcgatagct tgcttccggc gctaagcatt ttgagctcta aggacggcgc
    49201 tattcttgag gtgcatggct accttgatga tgcagaagaa ggacagctcc atttatccaa
    49261 tgaggatttt cgtgagcttt tgcacaacgg caagttggcg catcctacat cgggcgagct
    49321 cgtttcaaac ccgctagaac aggtccggat cttttattcg cttcggggtg atttttgacg
    49381 tgaacccgaa ggatatttca gtagcagaat atctaaaatt ctttgggaat cggcctggtg
    49441 ggattgtcct gaggtggcaa ttcgctggtg atcatggcga gcgcctgagc attttagaag
    49501 aagcgctgga tcgttgctat agcaggctcg tcgatacgcg cggattaaac gaagatcgca
    49561 gcgaggacga acttagcatg cagatcgcca acatgctcag cgcgtctgga atttcagcca
    49621 gacatgatcg ccatattaat ggccattgcg atattgttgt cgatgcggaa gacggcttca
    49681 tgtggctggg tgaggcaaaa atccacagcg actataattg gctcgcagac ggattccttc
    49741 agttgtctac ccgttatggg accgcgatgg atggcaggga tcatggcgaa ctcattatct
    49801 accaccgaac cggaaattct ttaaatgtac tcacgacttg gcgagatcgt cttttcgcca
    49861 atcatcccga cgccaagctc tctttcgaca tcgctcagcc caagttgttc tttcggacat
    49921 ttcataaatg cccgaattcg ggctgcgatt ttcatgttcg tcacacgatc attccactga
    49981 tgcatgctcc ggaaaagtag gtgccggcag cctatcgctg gtggcctccc caaac
//
