# Supplementary material for: Characterization of the virome of Paracoccus spp. (Alphaproteobacteria) by combined in silico and in vivo approaches
Source: Sci Rep. 2019 May 27;9:7899. doi: 10.1038/s41598-019-44460-4 (PMC6536676; doi:10.1038/s41598-019-44460-4)
Supplement: Supplementary file 2 — Supplementary Dataset 1 [file 41598_2019_44460_MOESM2_ESM.zip › vB_PspS_PD34.gbk]

LOCUS       NZ_CP025583            41143 bp    DNA              UNK 01-JAN-1980
DEFINITION  Paracoccus sp. CBA4604 chromosome, complete genome.
ACCESSION   NZ_CP025583
VERSION     NZ_CP025583.1
KEYWORDS    .
SOURCE      .
  ORGANISM  .
            .
FEATURES             Location/Qualifiers
     gene            complement(152..547)
                     /locus_tag="pd34_p01"
                     /locus_tag="CYR75_RS04060"
     CDS             complement(152..547)
                     /note="phage serine recombinase associated protein"
                     /product="phage hypothetical protein"
                     /locus_tag="pd34_p01"
                     /locus_tag="CYR75_RS04060"
                     /protein_id="WP_101498952.1"
     gene            complement(544..1869)
                     /locus_tag="pd34_p02"
                     /locus_tag="CYR75_RS04065"
     CDS             complement(544..1869)
                     /note=""
                     /product="phage serine integrase"
                     /locus_tag="pd34_p02"
                     /locus_tag="CYR75_RS04065"
                     /protein_id="WP_101498953.1"
     gene            complement(1866..2321)
                     /locus_tag="pd34_p03"
                     /locus_tag="CYR75_RS04070"
     CDS             complement(1866..2321)
                     /note="DUF2924 - pfam11149"
                     /product="phage hypothetical protein"
                     /locus_tag="pd34_p03"
                     /locus_tag="CYR75_RS04070"
                     /protein_id="WP_101498954.1"
     gene            complement(2318..2521)
                     /locus_tag="pd34_p04"
                     /locus_tag="CYR75_RS04075"
     CDS             complement(2318..2521)
                     /note="phage hypothetical protein"
                     /product="phage hypothetical protein"
                     /locus_tag="pd34_p04"
                     /locus_tag="CYR75_RS04075"
                     /protein_id="WP_101498955.1"
     gene            2727..4889
                     /locus_tag="pd34_p05"
                     /locus_tag="CYR75_RS04080"
     CDS             2727..4889
                     /note="phage hypothetical protein"
                     /product="phage hypothetical protein"
                     /locus_tag="pd34_p05"
                     /locus_tag="CYR75_RS04080"
                     /protein_id="WP_101498956.1"
     gene            5311..6033
                     /locus_tag="pd34_p06"
                     /locus_tag="CYR75_RS04085"
     CDS             5311..6033
                     /note="DNA-directed RNA polymerase specialized sigma
                     subunit, sigma24 family - COG1595, RNA polymerase sigma
                     factor, sigma-70 famil - TIGR02937, pfam08281"
                     /COG="COG1595"
                     /product="sigma-70 family RNA polymerase sigma factor"
                     /locus_tag="pd34_p06"
                     /locus_tag="CYR75_RS04085"
                     /protein_id="WP_101498957.1"
     gene            6118..6312
                     /locus_tag="pd34_p07"
                     /locus_tag="CYR75_RS04090"
     CDS             6118..6312
                     /note="phage hypothetical protein"
                     /product="phage hypothetical protein"
                     /locus_tag="pd34_p07"
                     /locus_tag="CYR75_RS04090"
     gene            6351..6647
                     /locus_tag="pd34_p08"
                     /locus_tag="CYR75_RS04095"
     CDS             6351..6647
                     /note="phage hypothetical protein"
                     /product="phage hypothetical protein"
                     /locus_tag="pd34_p08"
                     /locus_tag="CYR75_RS04095"
                     /protein_id="WP_101498958.1"
     gene            6647..7522
                     /locus_tag="pd34_p09"
                     /locus_tag="CYR75_RS04100"
     CDS             6647..7522
                     /note="AAA domain - pfam13479"
                     /product="phage ATP-binding protein"
                     /locus_tag="pd34_p09"
                     /locus_tag="CYR75_RS04100"
                     /protein_id="WP_101498959.1"
     gene            7624..8247
                     /locus_tag="pd34_p10"
                     /locus_tag="CYR75_RS04105"
     CDS             7624..8247
                     /note="phage hypothetical protein"
                     /product="phage hypothetical protein"
                     /locus_tag="pd34_p10"
                     /locus_tag="CYR75_RS04105"
                     /protein_id="WP_101498960.1"
     gene            8262..9950
                     /locus_tag="pd34_p11"
                     /locus_tag="CYR75_RS04110"
     CDS             8262..9950
                     /note="Superfamily II DNA or RNA helicase - COG1061,
                     cd00079, smart00487, type III restriction enzyme, res
                     subunit - pfam04851"
                     /COG="COG1061"
                     /product="Superfamily II DNA or RNA helicase"
                     /locus_tag="pd34_p11"
                     /locus_tag="CYR75_RS04110"
                     /protein_id="WP_101498961.1"
     gene            9947..10165
                     /locus_tag="pd34_p12"
     CDS             9947..10165
                     /note="phage hypothetical protein"
                     /product="phage hypothetical protein"
                     /locus_tag="pd34_p12"
     gene            10158..10364
                     /locus_tag="pd34_p13"
                     /locus_tag="CYR75_RS04115"
     CDS             10158..10364
                     /note="phage hypothetical protein"
                     /product="phage hypothetical protein"
                     /locus_tag="pd34_p13"
                     /locus_tag="CYR75_RS04115"
                     /protein_id="WP_045683641.1"
     gene            10361..10762
                     /locus_tag="pd34_p14"
     CDS             10361..10762
                     /note="phage hypothetical protein, single hit to baseplate
                     wedge protein"
                     /product="phage hypothetical protein"
                     /locus_tag="pd34_p14"
     gene            10749..11516
                     /locus_tag="pd34_p15"
                     /locus_tag="CYR75_RS04120"
     CDS             10749..11516
                     /note="phage hypothetical protein"
                     /product="phage hypothetical protein"
                     /locus_tag="pd34_p15"
                     /locus_tag="CYR75_RS04120"
                     /protein_id="WP_101498962.1"
     gene            11468..13834
                     /locus_tag="pd34_p16"
                     /locus_tag="CYR75_RS04125"
     CDS             11468..13834
                     /note="RecA-family ATPase - COG3598, cd01125, AAA domain -
                     pfam13481"
                     /product="RecA-family ATPase"
                     /locus_tag="pd34_p16"
                     /locus_tag="CYR75_RS04125"
                     /protein_id="WP_101498963.1"
     gene            14175..14714
                     /locus_tag="pd34_p17"
                     /locus_tag="CYR75_RS04130"
     CDS             14175..14714
                     /note="phage hypothetical protein"
                     /product="phage hypothetical protein"
                     /locus_tag="pd34_p17"
                     /locus_tag="CYR75_RS04130"
                     /protein_id="WP_101500865.1"
     gene            14711..14911
                     /locus_tag="pd34_p18"
                     /locus_tag="CYR75_RS04135"
     CDS             14711..14911
                     /note="phage hypothetical protein"
                     /product="phage hypothetical protein"
                     /locus_tag="pd34_p18"
                     /locus_tag="CYR75_RS04135"
                     /protein_id="WP_071796301.1"
     gene            14904..15284
                     /locus_tag="pd34_p19"
                     /locus_tag="CYR75_RS04140"
     CDS             14904..15284
                     /note="phage hypothetical protein"
                     /product="phage hypothetical protein"
                     /locus_tag="pd34_p19"
                     /locus_tag="CYR75_RS04140"
                     /protein_id="WP_018303644.1"
     gene            15702..17078
                     /locus_tag="pd34_p20"
                     /locus_tag="CYR75_RS04145"
     CDS             15702..17078
                     /note="DNA modification methylase - COG0863, pfam01555 and
                     ParB N-terminal-like domain - cd16403, COG1475; DPPY
                     motif"
                     /COG="COG0863"
                     /product="N4-cytosine or N6-adenine DNA methyltransferase"
                     /locus_tag="pd34_p20"
                     /locus_tag="CYR75_RS04145"
                     /protein_id="WP_101498964.1"
     gene            17075..17299
                     /locus_tag="pd34_p21"
                     /locus_tag="CYR75_RS04150"
     CDS             17075..17299
                     /note="phage hypothetical protein"
                     /product="phage hypothetical protein"
                     /locus_tag="pd34_p21"
                     /locus_tag="CYR75_RS04150"
                     /protein_id="WP_090734990.1"
     gene            complement(17353..17925)
                     /locus_tag="pd34_p22"
                     /locus_tag="CYR75_RS04155"
     CDS             complement(17353..17925)
                     /note="DUF3489 - pfam11994"
                     /product="phage hypothetical protein"
                     /locus_tag="pd34_p22"
                     /locus_tag="CYR75_RS04155"
                     /protein_id="WP_090734992.1"
     gene            complement(18021..18293)
                     /locus_tag="pd34_p23"
                     /locus_tag="CYR75_RS04160"
     CDS             complement(18021..18293)
                     /note="phage hypothetical protein"
                     /product="phage hypothetical protein"
                     /locus_tag="pd34_p23"
                     /locus_tag="CYR75_RS04160"
                     /protein_id="WP_036751164.1"
     gene            18405..19001
                     /locus_tag="pd34_p24"
                     /locus_tag="CYR75_RS04165"
     CDS             18405..19001
                     /note="putative phage terminase small subunit"
                     /product="phage hypothetical protein"
                     /locus_tag="pd34_p24"
                     /locus_tag="CYR75_RS04165"
                     /protein_id="WP_101498965.1"
     gene            18949..20952
                     /locus_tag="pd34_p25"
                     /locus_tag="CYR75_RS04170"
     CDS             18949..20952
                     /note="phage terminase large subunit GpA - pfam05876,
                     COG5525"
                     /COG="COG5525"
                     /product="phage terminase large subunit"
                     /locus_tag="pd34_p25"
                     /locus_tag="CYR75_RS04170"
                     /protein_id="WP_101498966.1"
     gene            21038..21244
                     /locus_tag="pd34_p26"
                     /locus_tag="CYR75_RS04175"
     CDS             21038..21244
                     /note="gpW - pfam02831 (e-3)"
                     /product="phage hypothetical protein"
                     /locus_tag="pd34_p26"
                     /locus_tag="CYR75_RS04175"
                     /protein_id="WP_101498967.1"
     gene            21244..22800
                     /locus_tag="pd34_p27"
                     /locus_tag="CYR75_RS04180"
     CDS             21244..22800
                     /note="phage portal protein - pfam05136, TIGR01539,
                     COG5511"
                     /COG="COG5511"
                     /product="phage portal protein"
                     /locus_tag="pd34_p27"
                     /locus_tag="CYR75_RS04180"
                     /protein_id="WP_090734999.1"
     gene            22805..24847
                     /locus_tag="pd34_p28"
                     /locus_tag="CYR75_RS04185"
     CDS             22805..24847
                     /note="Mu-like prophage major head subunit gpT - pfam10124
                     (e-4)"
                     /product="putative phused phage protease and major capsid
                     protein"
                     /locus_tag="pd34_p28"
                     /locus_tag="CYR75_RS04185"
                     /protein_id="WP_101498968.1"
     gene            24928..25263
                     /locus_tag="pd34_p29"
                     /locus_tag="CYR75_RS04190"
     CDS             24928..25263
                     /note="Predicted phage recombinase, RecA/RadA family -
                     COG5471, DUF2190 - pfam09956"
                     /product="predicted phage recombinase RecA/RadA"
                     /locus_tag="pd34_p29"
                     /locus_tag="CYR75_RS04190"
                     /protein_id="WP_101498969.1"
     gene            25263..25574
                     /locus_tag="pd34_p30"
                     /locus_tag="CYR75_RS04195"
     CDS             25263..25574
                     /note="phage hypothetical protein"
                     /product="phage hypothetical protein"
                     /locus_tag="pd34_p30"
                     /locus_tag="CYR75_RS04195"
                     /protein_id="WP_101498970.1"
     gene            25571..26200
                     /locus_tag="pd34_p31"
                     /locus_tag="CYR75_RS04200"
     CDS             25571..26200
                     /note="phage hypothetical protein"
                     /product="phage hypothetical protein"
                     /locus_tag="pd34_p31"
                     /locus_tag="CYR75_RS04200"
                     /protein_id="WP_101498971.1"
     gene            26235..26801
                     /locus_tag="pd34_p32"
                     /locus_tag="CYR75_RS04205"
     CDS             26235..26801
                     /note="phage hypothetical protein"
                     /product="phage hypothetical protein"
                     /locus_tag="pd34_p32"
                     /locus_tag="CYR75_RS04205"
                     /protein_id="WP_090735085.1"
     gene            26807..27226
                     /locus_tag="pd34_p33"
                     /locus_tag="CYR75_RS04210"
     CDS             26807..27226
                     /note="originally annotated as acyl-CoA transferase"
                     /product="phage hypothetical protein"
                     /locus_tag="pd34_p33"
                     /locus_tag="CYR75_RS04210"
                     /protein_id="WP_090735009.1"
     gene            27251..28189
                     /locus_tag="pd34_p34"
                     /locus_tag="CYR75_RS04215"
     CDS             27251..28189
                     /note="phage hypothetical protein"
                     /product="phage hypothetical protein"
                     /locus_tag="pd34_p34"
                     /locus_tag="CYR75_RS04215"
                     /protein_id="WP_090735011.1"
     gene            28189..28644
                     /locus_tag="pd34_p35"
                     /locus_tag="CYR75_RS04220"
     CDS             28189..28644
                     /note="phage hypothetical protein"
                     /product="phage hypothetical protein"
                     /locus_tag="pd34_p35"
                     /locus_tag="CYR75_RS04220"
                     /protein_id="WP_090735013.1"
     gene            28641..28871
                     /locus_tag="pd34_p36"
     CDS             28641..28871
                     /note="phage hypothetical protein"
                     /product="phage hypothetical protein"
                     /locus_tag="pd34_p36"
     gene            28864..31281
                     /locus_tag="pd34_p37"
                     /locus_tag="CYR75_RS04225"
     CDS             28864..31281
                     /note="Lambda phage tail tape-measure protein - pfam09718,
                     COG5281 (e-4)"
                     /product="phage tail tape measure protein"
                     /locus_tag="pd34_p37"
                     /locus_tag="CYR75_RS04225"
                     /protein_id="WP_090735014.1"
     gene            31281..31907
                     /locus_tag="pd34_p38"
                     /locus_tag="CYR75_RS04230"
     CDS             31281..31907
                     /note="DUF2460 - pfam09343, COG5448, TIGR02217"
                     /product="phage hypothetical protein"
                     /locus_tag="pd34_p38"
                     /locus_tag="CYR75_RS04230"
                     /protein_id="WP_090735016.1"
     gene            31904..32254
                     /locus_tag="pd34_p39"
                     /locus_tag="CYR75_RS04235"
     CDS             31904..32254
                     /note="phage hypothetical protein"
                     /product="phage hypothetical protein"
                     /locus_tag="pd34_p39"
                     /locus_tag="CYR75_RS04235"
                     /protein_id="WP_090735018.1"
     gene            32247..32378
                     /locus_tag="pd34_p40"
     CDS             32247..32378
                     /note="phage hypothetical protein"
                     /product="phage hypothetical protein"
                     /locus_tag="pd34_p40"
     gene            32383..33042
                     /locus_tag="pd34_p41"
                     /locus_tag="CYR75_RS04240"
     CDS             32383..33042
                     /note="Phage-related lysozyme (muramidase), GH24 family -
                     COG3772, cd00737, pfam00959"
                     /COG="COG3772"
                     /product="lysozyme"
                     /locus_tag="pd34_p41"
                     /locus_tag="CYR75_RS04240"
                     /protein_id="WP_101498972.1"
     gene            33048..33278
                     /locus_tag="pd34_p42"
                     /locus_tag="CYR75_RS04245"
     CDS             33048..33278
                     /note="phage hypothetical protein"
                     /product="phage hypothetical protein"
                     /locus_tag="pd34_p42"
                     /locus_tag="CYR75_RS04245"
                     /protein_id="WP_101498973.1"
     gene            33365..33595
                     /locus_tag="pd34_p43"
     CDS             33365..33595
                     /note="DUF1799 - pfam08809 (e-3)"
                     /product="phage hypothetical protein"
                     /locus_tag="pd34_p43"
     gene            33483..33725
                     /locus_tag="pd34_p44"
                     /locus_tag="CYR75_RS04250"
     CDS             33483..33725
                     /note="fumarate reductase subunit D - PRK05470 (e-3)"
                     /product="phage hypothetical protein"
                     /locus_tag="pd34_p44"
                     /locus_tag="CYR75_RS04250"
                     /protein_id="WP_101498974.1"
     gene            33722..34606
                     /locus_tag="pd34_p45"
                     /locus_tag="CYR75_RS04255"
     CDS             33722..34606
                     /note="originally annotated as beta tubulin, DUF2163 -
                     pfam09931, TIGR002218, COG5449, pfam09356"
                     /product="phage hypothetical protein"
                     /locus_tag="pd34_p45"
                     /locus_tag="CYR75_RS04255"
     gene            34603..35037
                     /locus_tag="pd34_p46"
                     /locus_tag="CYR75_RS04260"
     CDS             34603..35037
                     /note="Cell wall-associated hydrolase, NlpC family -
                     COG0791, TIGR02219, pfam00877"
                     /COG="COG0791"
                     /product="phage NplC family hydrolase"
                     /locus_tag="pd34_p46"
                     /locus_tag="CYR75_RS04260"
                     /protein_id="WP_101498976.1"
     gene            35047..39012
                     /locus_tag="pd34_p47"
                     /locus_tag="CYR75_RS04265"
     CDS             35047..39012
                     /note="GTA TIM-barrel-like domain - pfam13547, pfam13550"
                     /product="phage tail protein"
                     /locus_tag="pd34_p47"
                     /locus_tag="CYR75_RS04265"
                     /protein_id="WP_101498977.1"
     gene            39022..40098
                     /locus_tag="pd34_p48"
                     /locus_tag="CYR75_RS04270"
     CDS             39022..40098
                     /note="DUF2793 - pfam10983"
                     /product="phage hypothetical protein"
                     /locus_tag="pd34_p48"
                     /locus_tag="CYR75_RS04270"
                     /protein_id="WP_090735027.1"
     gene            40256..40936
                     /locus_tag="pd34_p49"
                     /locus_tag="CYR75_RS04275"
     CDS             40256..40936
                     /note="Lipoprotein-anchoring transpeptidase ErfK/SrfK -
                     COG1376, L,D-transpeptidase - PRK10360, pfam03734"
                     /product="L,D-transpeptidase"
                     /locus_tag="pd34_p49"
                     /locus_tag="CYR75_RS04275"
                     /protein_id="WP_090735029.1"
     gene            complement(40973..41257)
                     /locus_tag="pd34_p50"
                     /locus_tag="CYR75_RS04280"
     CDS             complement(40973..41257)
                     /note="phage hypothetical protein"
                     /product="phage hypothetical protein"
                     /locus_tag="pd34_p50"
                     /locus_tag="CYR75_RS04280"
                     /protein_id="WP_040610620.1"
     gene            41439..43793
                     /locus_tag="pd34_p51"
                     /locus_tag="CYR75_RS04285"
     CDS             41439..43793
                     /note="P-type ATPase involved in Pb(II) resistance / Lead,
                     cadmium, zinc and mercury-transporting ATPase - BacMet,
                     Cation transport ATPase - COG2217, P-type heave
                     metal-transportiny ATPase, TIGR01512, PRK11033"
                     /COG="COG2217"
                     /product="lead, cadmium, zinc and mercury-transporting
                     ATPase"
                     /locus_tag="pd34_p51"
                     /locus_tag="CYR75_RS04285"
                     /protein_id="WP_090735031.1"
     gene            43857..44369
                     /locus_tag="pd34_p52"
                     /locus_tag="CYR75_RS04290"
     CDS             43857..44369
                     /note="Murein L,D-transpeptidase YafK - COG3034,
                     pfam03734"
                     /COG="COG3034"
                     /product="murein L,D-transpeptidase"
                     /locus_tag="pd34_p52"
                     /locus_tag="CYR75_RS04290"
                     /protein_id="WP_090735033.1"
BASE COUNT     7182 a  15111 c  14966 g   7110 t
ORIGIN
        1 tctacttcgc ccggtttcga catgccatcg cgcagcaaac ggcttgtcaa agaactcggc
       61 tcagatcaac gcgcaattct ttggtttggc agctctttcg cctgacaacg gctcggagaa
      121 gctacagcgt ggccgactga tgccgcaagc cttattccgt ccctggcagc aaggactcgc
      181 gctgcctcga ccagtcatca gggatctgca ctcgcagcga ctgaagcgtc aggcccggtg
      241 gatgccgtgc gtcgagtatc gcctcgacga gatcgggtgc aagctgcgtc agccgaagca
      301 cgcgcgtgag gtaggagaca gcgatgcctt cctgtgcggc gaggtcggct accgtggcaa
      361 agtcaccgtt gtcgagcatg cttttccagc ggaacgcgcg cgcaagcgcc ttgatgagcg
      421 tatcgtccgg cctcccgcgc gcttgggtgt ctgagggtcg ctgcatctcc ttgcgcccgc
      481 cgcgcttcac gatgcggaat ggcacgtgga ttgtcaccgt ctcggggacc gccgtcgcgc
      541 gggtcatgcc gctgctccga tgctgccgga tagcatctcg cgcgcgagcc ctccgaggcc
      601 atccatccgg agccggacgt ttaacccgcc tgtgccgatg tcgacacgct cgaccagcaa
      661 tgtcacgatg cgtgcctgct cggcagggaa gagttcgtcc cacagcgggt cgagctgctg
      721 caatgccgcg cgggcgtcgg cctcggagac gccgtcggcg tgggcacgtg ccgccttcca
      781 agtccccgca acaatctctg gctgtcggaa cacgacacgg agttggtcga tgaccgcggc
      841 ctcgatctcc cccgccggca cgcgaccgac cgggcatgat ccggccccgt gcttcaggac
      901 ggtctggctg acgtagtagc ggtaaagcct gtcgcccttg cgggtgtgcg ttggcgagaa
      961 ggccgcgcca tcgggcccga acagcagccc cttcagcagc gcgggtgtgt cggcgcgagt
     1021 tcgggcagcg cgcttgcggg ggctttcgtg cagaatggcg tggacgcggt cccacgtctc
     1081 gcggtcgatg atggcgtcat gctcgccggg atagctctcg cccttgtgca ccgcctcgcc
     1141 gatgtaggcg cggttgctga gcatgcggta gatgtatttc ttgtcgatcc ggttgccgcg
     1201 ctgcgtccgg atgccgagag tgccgacctc ccgcgcaagc tccgtggcgg agccgatctc
     1261 gacgaaccgg gcgaagatcc agcggacgtg gtcggcgcgc tcgtcgtcga tgaccagctt
     1321 gcggttctcg acgcgatagc cgtagggcgg caccccgccc atccacatcc ccttcttgcg
     1381 agaggccgcg accttgtcgc ggatgcgctc ggcggtaacc tcgcgctcga actgggcgaa
     1441 cgagagcagg atgtttagcg tcagcctgcc catggaggtg gtcgtgttga aggactgcgt
     1501 cacggagacg aatgtcacgc cgttccggtc gaacacctcg accagcttgg cgaaatccgc
     1561 cagcgagcgg ctgagccggt cgatcttgta gacgacgacc acgtcgacga gcccgtcctc
     1621 gatatcctcc agcagccgct tcaatccggg gcgctccagc gtcccgcccg agatgccgcc
     1681 atcgtcatac tgatcgcgga ccagcaccca gccctcggag cgctggctgg cgatgtacgc
     1741 ctcgcaggcc tccctctggg catggaggct gttgaattcc tgctccagcc cttcttcgga
     1801 ggatttccgg gtgtagaccg cacagcgcag cttgcggacg accctcgatt tttcgggcgc
     1861 cttcgtcatg tccgccccct gtggttcttg agcccgaaga agacccagcc gttccagcgc
     1921 gtgccggtga tcgcgcgggc gatcgcggac agcgacttgt acggccgccc ctgccattcg
     1981 aagccgtcgg cagtgacagt gacgatctgc tcgacaccct gccattcgcg caacagccgc
     2041 gtgccggtga tcgggcggtc acggtcgagg cggacactgc gcttggatcg gtcgccgccg
     2101 tccagttcct cgcccagccg ttccagacgc cgtatcgttt cgggcttcag cccgccatag
     2161 gcgagttcct ggatgcggta ggccaggcgg gactcgaggt agcggcggtt gaagggcggc
     2221 ggctcgctgt cgaacaggtc gcgccactgt tgcttcaggt cgggcgtcgg cgtggtcttg
     2281 agcgcggcca ggcgcgcggg gatgggatcg ggcttgttca tgcatttctc cggtgcgttg
     2341 gagttgcatg acggcattgg tcgggcggat agtgtaggca acgttctcca gtatcgtcag
     2401 atacttcgcg ggcctcccgc atccgcaacc gaaccagccc gagcgccagc aggccgcaca
     2461 gctcggcgcg gcgctcggcg ggcgtcatct ggtcgggagg gagcgggttc gggcgtttca
     2521 tgtctcggtg gccatgttcg gtggtactta ccgatcaaaa gccactcggc agtcaggaac
     2581 gggacatcac cccatgaacg atcatgttgg gcgctcctgc cgcttcaggt tgcgcttcgg
     2641 tcttgttttg ttcgattgaa tcgtcagact ggcgttccgc aaagtgtagt gagggcagca
     2701 agtaggaggg ccaggtggca agggcattgt ttcgcggggc gccggagctt tcgcgcctgt
     2761 ttattgaatc tccaatccag ttgatcagcg aatttctttc gcattcgcag ttttcggtat
     2821 tcctaagcga tgcaatggcc gctgtgcccg cccatgctga agatcaagtc cgtaccgaaa
     2881 gcatggcgga agctctgaag gctctgaaga gcgacagaat taacctgatc gagatcgagg
     2941 cccgtcgcgt catgctgatg accgacaaga cgcctgatgc gatgctgcgt cggcttgccg
     3001 aagacccgcg gttcgctgcg aaggaagggt tgaaggggca gcgcgacgcg gtcgccagaa
     3061 gcctttgggc ttacctccat gccatagcac tgttcgaagc cgctgagcgt gcgatgcagg
     3121 tgcgggtcta ccgcgagcac ggaacgctat acgaggcgtg gtcaatcgat gcctcgattc
     3181 ccctcgccgc cgcgggggtc gaccataatg cgctctctat ggaaatcgcc gagcgcctgc
     3241 agcatgacga tggctgcaaa gtggaggctg tcgacctacc cgccgaaaac ggtgagagtc
     3301 aggatgtctt gctggctgtc accttcttcg gcgcctatgc aagccagaaa actgtccagc
     3361 ccgacaagtc gacgaagctg ctctatttcc gcccacctga tgaaatgctg ctggtctatt
     3421 cacatgcccg gcgacggatc gaggtgtgtt cgcgcgacag ggtggaacgc aagatcgtcg
     3481 ccaatctgtt cgccgcggat actctgaagc acgacatttc gaacaagccc ctgacccaga
     3541 agacttacaa cctctctcgc ttccgaaact cgctcaagct gccgataccc gatgaagaag
     3601 cacatcgggt caagaaggcg ggcgtcattg aagttcaggt cgcgctgggc gactggtctc
     3661 ggaaggtgac cctcagtgtc gcgccggagg acgacatcga cgcgattgcg aggagcgtct
     3721 tcggggcgat catcccgaaa gcgggcggcg gctatgtcac gaaggtccgc ttccggatcg
     3781 agcatgtgga cgggcgcggg cgaaagggtg tccttcagtt cgacgtcttc ggaaggaaca
     3841 agtcgaacat ccagagcgaa cgggatcccg ccaagcgaga gctgggctac gatctcctcg
     3901 aagcctgggg agtactggaa cgcatcggcg acctttcgaa gccgcagcgc aaggagaagc
     3961 ttccgcagct gttgacgctc tacgacctcg cgtccgagaa ggcgtccggc cagaacctcg
     4021 atgaacttgg tgtcgcggcc gacgagttga ccggcgccgg tttcctgaca cgcaagggat
     4081 ggtcggatgt catcctgttc gaggacgatg agcttggcga agtcgttcac aacgtcgagc
     4141 gcgacggcac gagcgacgag gccacgctga cactggtcga aggcggaacg gggtcgacgg
     4201 tcccggcaga ggatgtctcc gagtacgaga tccgtttcga ttacctgcga gacgcgctgc
     4261 gcgacttgct caagccgatg ggcctgaaag gtcgcgtgcg cgaactcgcc gatcatctcc
     4321 atcagttggg tgtcgcaacc atcggtctgg ccgaagcgcc gatctacctc gctcgggcgg
     4381 catcggtcga caaagtgctc gaggcgtccg accgcctcgt ccggggtgaa ggcaaccgca
     4441 ttcgcgggat cgtcttcgtg ccgcaggacg ttcggtttcc ctatttcggt tgccatgtcg
     4501 tcctgagcct cagggatcac gtcgatgccg ataccggcat gatcgacgcg gatgcggtcc
     4561 gttcctctta tgaggctgcg atcgatccgg ctgcgcgggg tgccgctgta cacttccgca
     4621 ggcaagacga tggtgccgct cagatcaccg tgcccggtca ggatccgtgg atcgtcaccg
     4681 gcgcgaaaaa agtgaagctg ttcgagcgtc tctacatcgc gcaccgtgat cgggaaggcg
     4741 acgtgaagct cgctgtgctg aagaattacg ccgggttttc ccagctccct cagttgtttg
     4801 gcgatgaatg gggtgaggtg aacaaccggt acctgtattc gccccggcat ggccactggg
     4861 ccctgtgcga ggaacccatc tccgtttgat ctccctttgg ggggtctgac catctccgat
     4921 tcgggccgtc actaggggtg ctcactcagt cagaggagca ccccgatgcc gactcccttc
     4981 ccctcgcgcc aggcagccca gacgagctgg accggcgccg cgaagaccaa gcccaccacc
     5041 ctcaactcgg aatggcgctg cacgcgctgt gacaagctgc tcggcgtctg ccaggactgc
     5101 cgcatgcacc tgcgcttcgc gcgggggcac gagtatctcg tgggcttccc ggtgcaggcc
     5161 acctgccgcg gctgcggcac gctgaaccac gcgaccgcgc ccgcgcgctg acgcgcgcat
     5221 tcacccaacc ccctgaaatc gcagagacgc gcgacgtcct gacctggcca cgagaaggcg
     5281 ccggacgcct ggccgcaagg caggcgtccg atgtctatcg cgtggcacga gatccgtgat
     5341 cacctcatgc attcttcttc caaccttcac ttccagcgca gtttcgacgc cgtccggcgt
     5401 gaacaggccg ccctcgcgcc gttccgggat ccggcggccc tgctggacgg gctgcatcgc
     5461 aagaccggcg atccggcccg gaagaacgtg atcctctccg cgctcgtcag ggcggcgcag
     5521 ggcgacggcc tcgtgtccga ctgcgcgctg actatgctat tgctggcgct ctggcccggc
     5581 ctcgacgcca tccggcgccg gtcgatctgg cgccggctcg gcaccgccga cgaggtcgcg
     5641 tccgacgttc tggcgcgcac caccgaggca gtccgcagcc tcgacctcgg gcgcgtcaac
     5701 tggatcgcgg ccacggtgct gcgcaacgtg gagcgcgaca tgatccgcgc ccgccagcgc
     5761 gaccaggcgc gcgaacatct cgccgacggc gccgaccccg acgaggtggc ggacagcggt
     5821 gacagcggga tcggcgcggc cgggtacgca cggctgaacg gcaccgtgcg gaagttgctc
     5881 ggcgatgacg ccctgctggt gatccgcgtg gcgatcgagg gtttctcgca agccgaggtc
     5941 gccgtggaac tgggcctgac cgaggccgcc gcccgcaagc gctaccagcg cgccatgcgc
     6001 cggctgcacg acgccctcga ggaaatcccc tgaaccgatg tcccgatccg gtcccgccgg
     6061 tggcttttcc cattcgagcg ccccgagcgc cttccctcca accgaaagca gacacgcatg
     6121 aaccgcactg ccgatctgtc gctcgaggat ttcaggcgtc ttccggggct ctatcgccgc
     6181 tgggagctga ccgaggtctg cgagcccaac cgtaactatc agatcgagga cgccggcgcc
     6241 catgccgacg ggacgccgct cttggcgatc tacgtcgccg agcccgcgcc cgacgtccgc
     6301 gaggccgcgt gatgcgcctc ctcgatcaca tcatcccacg gagaaccgcc atgccggacc
     6361 agccggacga catcacccgt cttcgcaagg cgagttacgc ccttgaagac ctccccgaaa
     6421 ccatcgtctt cccccagcgc cccagcgacg agccccgcga gccgctgccg gtcgtcgagg
     6481 ccaccgtcga cgagatcgcc ttcgcgatcg tggaggcgga gcgcgagagc tcggccgcct
     6541 accgacgcgc cgacgcgctg aagcggctct acaagctcgc ccgcgaggcg gggtgcatcg
     6601 gcgcagatcg cgccgccacg gcggtgatga agaaggaggg ccagtgatgg cccttcccat
     6661 catcggtgcc gacgaacggc tcgcgcaacg caagggcatc aagggcgtca tcttcggccg
     6721 gtccggcatc ggcaagacca gcctgctttg gacgctgaac gcctcgacca cgctcttcct
     6781 cgacctcgag gccggggatc tggcggtcga ggggctggag atcgacacgc tccggccgcg
     6841 cacctggaag gaatgccgcg acttcgcggt gttcatcggc gggccgaacc cggcgctgcg
     6901 cgaggaccag ccctacagcc aggcgcattt cgacgaggtc tgcgggcgct acggcgaccc
     6961 ggccgtgatc ggcaaatacg agaccgtctt catcgattcg atcaccgtgg ccgggcggct
     7021 ctgtttccag tggtgccgcg gccagcccga ggcattctcc gagaaaaccg gcaagcccga
     7081 catccgtggc gcctacggtc tgcatggccg cgagatgatc ggctggttga cccacctgca
     7141 gcacacgcgc ggcaagcatg tctggttcgt gggcatcctc gacgagcggc tcgacgactt
     7201 caatcgcaag gtcttccagc cgcagatcga cggctcgaag accgggctcg aactgcccgg
     7261 gatcgtcgac caggtcatca ccatggccga catcccggac ccgggcggcc agccgcagcg
     7321 cgccttcgtc tgccagacgc tgaacccctg gggctatccg gccaaggacc gctccggtcg
     7381 cctcgacagg gtcgagccgc cgcatctcgg ccggctgatg gagaagatcc agcgccccgc
     7441 ggcgccagcc tccgaacgcc tgacctggcc gccggtgacc ccggccgatc ccgcgcccgc
     7501 gcaggagtct ggccatggct gagcgcatct cgccatgccc cgtgtcccga tccggtcgcc
     7561 ggggtggctt ttctcctctg acgccgctgc gcgtcccatc ctcaacctga aaggagccgc
     7621 gcaatgtccg gaccctggaa cgacttcaac tccgctcaat ccaacaccaa cgtcatcccg
     7681 aaaggcacgc tcgccaaggt gcggctcacc ctgcgcccgg gcggcttcga cgacccctcg
     7741 cagggctgga ccggtggctg ggcgcgccgc gccgccacag gcgccgtcta tctcgacgcc
     7801 gaatacacgg tggtcgaggg tccctatgcc cggcgcaagg tctggtcgct gattggcctc
     7861 tacagcccca agggccccga ctgggcgaac atggggcgcg gcctgatccg cggcatcctc
     7921 aactcggcgc gcggcgtgtc cgacaaggac aactcgcccg aggcgcaggc gcgccgccgc
     7981 atcaacggct tcggcgatct cgacggggtc gagttcatcg cccgcatcga catcggcacc
     8041 gacaccaacg gcgaggacaa gaacgagatc cgcgccgcgg tcacgcccga tcaccgcgac
     8101 tacgccgcgc tgatgggcac ggtcgcgcct cagttcaccg ccgccccggc ccagggccac
     8161 gccccgcagc agcccaccac ggccacccag cccagccagc ccgcgtccgc ccccggcaac
     8221 gccggtcggc cgagctgggc gcagtaaggg ggagaccggc catgcgcctg cgcccccgcc
     8281 agaagacctt cgtcgagcgc agcgtggctg cgctcgcctc ccgcggcaat acgctgggtg
     8341 tggcgcccac cggtgcgggc aagaccatca tgctctcggc ggtcaccggc gagatgatcg
     8401 gcgacggcgc caaggcctgc gtgctcgccc atcgcgacga gctaacggcg cagaaccgcg
     8461 ccaagttcca gcgcgtggtg ccgggcgtcg ccacctcggt catcgacgcc accgagaagt
     8521 cctggggtgg ccaggtcgcc ttcgccatgg tgccgacgct ggcgcgcgcc tctaacctcg
     8581 ccgacatgcc gcgccttgac ctgctggtcg tcgacgaggc gcaccatgcc gtcgccgaca
     8641 gctaccgccg catcatcgac cgggtgcgcg aggccaatcc cgacgcccgg atcttcgggg
     8701 tcaccgccac cccgaaccgg ggcgacagga agggtctgcg cgaggtcttc gacaatgtcg
     8761 ccgatcaggt gcggctgggc gagctgatcg cctcggggca cctagtgccg ccacgcacct
     8821 tcgtcatcga cgtgggcgtc caggacgagc tgcgctcggt ccgcaagacc atgtctgatt
     8881 tcgacatggc ggaggtggcg ggcatcatgg accgcgcccc cgtcaccgac gaggtgatcc
     8941 ggcactggaa ggagaaggct ggcgaccggc agaccgtggt gttctgctcg accgtcgcgc
     9001 atgccgaaca cgttaccgac gccttcaggg cggcgggcgt ttccgccgcg ctgatccacg
     9061 gcgatctggc ggccgagacc cgcaaggcga tcctcgccga ctacgcgtcg ggcggcatcc
     9121 gcgttgtggt caacgtggcg gttctgaccg agggctggga tcacccgccc acctcctgcg
     9181 tcgtgctgct gcgccccagc tcctacaagt ccaccatgat ccagatggtc ggccgcggcc
     9241 tgcgcaccgt cgaccccgag gaacaccccg gcatcgtcaa gaccgactgc gtcgtgctgg
     9301 atttcggcac ctccagcctg atccacggca cgctggaaca ggatgtcgat ctcgacggca
     9361 agaccgagac cggcgcggcg ccgacaaagg cctgtcctgc ctgcgaggcg gagatcccgc
     9421 tggccgccac cgaatgcccg ctctgtggcg aggcgttccc gcgcgaggat ctggatgcgg
     9481 gcgaaggcgg cgaagctgcg ccgctgtcgg gcttcatgat gaccgagatc gacctgctga
     9541 agcggtccag cttcgcgtgg gtcgacctct acggcacgga cgacgcgttg atggccacgg
     9601 gcttcgcggc ctggggcggc atcttctggc tggacggggt ttggtacgcc atcggcgggg
     9661 cgaagggcga acgcccccac ctgttgggtg tcggcgagcg cacggtctgc ctcgcgcagg
     9721 cagacgactg gctgaacacc cacgagaccg acgagagcgc cttcaagacc cggtcctggc
     9781 tgcgccagcc gccgaccgag aagcagctgc agtacctgcc gcccgagtgc cggcatgact
     9841 tcggcctgac gcgctaccgc gcctcggcgc tgatgacctt cggcttcaac aagcgcgcta
     9901 tccgccagtt gatcgacaac tcggccagcc ccgaacggag ggcggcatga tccatgacct
     9961 cctccacccc catcacggcc gaggaccggc ggcggctctg gcatccgcgt ggaaggctct
    10021 gtgctgtctg ccggcaaccc acccgtggtt ttggctggtt cgatccgcac cgaatgaggc
    10081 ggccccggcc atcggtctgg ttctgctcga tgccctgcca gtccttctgg acgcgcttgg
    10141 cgcgggagcg tttcgccatg gttgacctga ccgaggaaga gcgcgccgcg atcaccgcca
    10201 ccatgaagcg cgtcgccctg ctgatggacg agatcggctg ggccaccccg cttgccgatc
    10261 tgaccgaggc gcaggtgcgc gcgctgatcg aggaagccgt cgagggcttc cgcgaggcca
    10321 tgtccgacat cgcccgggcg cagacgccgg aggtgccgtt ttgaccaagc tctgcacgaa
    10381 atgcggcgtc aagaaggacg tctgcgagtt cggacgccgc cggctcagtc ccgatggtcg
    10441 gcagacctgg tgccgggatt gccgccggga ataccagcgt gcctatgcgc agaacttccg
    10501 caatcccgag aagcatcggg aggcgcagcg tcgctatcgc ctgcgccacg ccgagaaata
    10561 tcgggcccac agcatcgtca ggcgtgccgt caaggcttgt cggatcgtcg tgccggtctg
    10621 gtgtcagcga tgtggctgcg tgaccgacct cgaagcgcat caccacgact atgacgcgcc
    10681 gctctcggtc gaatggctct gctcgacctg ccacgggctc gcccaccgca gctacgaggg
    10741 aggacagcat gctggactat aaccgccgcc ccagcttcgc tgaccgggtc aacgccgccg
    10801 tcgatcaggc gctcaccgcc gatcaggcca tgcggccgcc ccgcgactac ctcggcggct
    10861 cgcgcctcgg ccatgcctgc gagcgggcgc tgcagttcga gttcacggcg acgccgaagg
    10921 acgagggcca ggacttctcg ggccagtcgc tgcgcatctt cgccatcggc catgcgctcg
    10981 aggatctggc cgtcgcctgg ctgcgcggcg cgggcttcga cctctatacc cgcaagggca
    11041 accggcccga tggcggccag ttcgggttct ccgtcgtggg cgggcgcatc cgcggtcatg
    11101 tcgacggcat catcgctgcg gggcccgaag gcttcgagct ggccgttccc gctctctggg
    11161 aatgcaagac catgaacgcc aagaactggc gtgcctgcgt caaggacggc gtgacgaaat
    11221 ccaagccggt ctacgccgcc cagatcgcgc tctatcaggc ctacatggaa gggacagtcc
    11281 ccggcatctc ggccgcgcct gccgtgttca ccgcgatcaa caaggacacg gccgagatgc
    11341 accacgaact ggtgcccttc gacgccgatc tcgcgcagcg catgtccgac cggggcgtgc
    11401 ggatcctgca ggcgaccgac gcgggcgagt tgctgccgcg catcgccacc acgcccgact
    11461 tcttcgaatg ccgcttctgc ccgtgggccg agcgctgctg ggggctgccg gcatgagcga
    11521 cgacggcatc ctgcacttca acccgtggat ggacttcaac gacgggccgc cgtccgagaa
    11581 ccccttcggc tgcgaccctg atcccgagca gatcgccgtg ttcctcgaca ccgtgttcag
    11641 ctggtgcgag gggctgatcc cgctacgcgg cttcgtcgac aagggtcagg gccgggacgg
    11701 caagccgcac aacatctgga tcccgggcga cgacagcgcg cccgagaaac tcgcaacctt
    11761 cgccggatgg gcgaaccgcg agggtgccgc cgtctatgtc atccccggca cggtcgagga
    11821 acagggccag gcacgcgccg ccgacgtgct gcagatgcag gccatcgtcg tcgatctcga
    11881 cgcgggcgat atcccggcca agctcgacca tgtcacccgc cacctaggcg cgcccacgct
    11941 gatcatcgag agcggcgggc ggacgcccga gggtgcggcc aagctccatg tctggtggaa
    12001 actgaccgaa cccgccgagg gcgaagatct gaccaccctc tgccgcctgc gcggcgagat
    12061 cgccgtgaag gtcggcggcg acacgcattt ccgctcggcg caccagccga tccgggtgcc
    12121 cggcaccgtc tatcacaagc acggccacca gcgcctcgtg cagatccgcg aacagcgtga
    12181 cgtcgaagtc gaccttgcgg acttcgccga gaaggtcgcc gagatgccgc cgctgcccgg
    12241 tgtgggcttc gagagccacg ttgccgcgcc gaccgcgaag cccggcatcg acgcggtgct
    12301 cacgacgccg gtgcgcgaag gcgcggttga cgactggtcc cggttccagg gggccagcgc
    12361 cgccatcggc cattacgtgc gcctcgtgca cgagggtcgc ctcgacccgt tcgcgggctg
    12421 ggaggcgatc tgcggctaca acgccgccat gctgcgcccg tcctggccgc ttgatcggct
    12481 gaaggccgag tccgaacggc tctgggcgct gcatgtgaag cgcaacggtc cgccgctcct
    12541 gcgcgcagcc cacatcgatg ctccggccag cccgctgccg acattcagcc tcggcgcgct
    12601 gctcgacgac accagtccga tgccggagga catcatcggc ccccgcgtgc tgacacctgg
    12661 cgggctcctg gtgctgggcg gcgcgcccaa ggtcggcaag agcgacttcc tgatctcctg
    12721 gctcgtgcac atggcggcag gcgtgccctt cctcggcttc acgccgcccc ggccgctgcg
    12781 cgtgttctac cttcaagccg agatccagta tcactatctg cgcgagcgca tgcagcagat
    12841 cgcgctgccc gccaccgtga tcgccgccgc gcgcgacacc ttcatcgcca ccccgaagct
    12901 gaagctgctg ctcgacgccg agggcgtcgc ccgcgtggcc gaggcgatcc gggtcgcatt
    12961 ccccgacgcg ccgcccgaca tcatcgtcat cgacccgatc cggaacctct tcgacggtgg
    13021 accagacggc ggcggcgaga acgacaacac cgccatgatg ttcttcctga aggaccgggt
    13081 ggagctactg cgcgaggcgg tcaatccgga cgcgggcgtc atcctcgctc accacacccg
    13141 caaggccagc aagcaccagg tcaaggacga tcccttcctc gcgctctccg gcgctagcgc
    13201 gctgcgcggc ttctacacct ccgggctgct catgcaccgg cccgacgagg acagcaccgt
    13261 ccgcaggctg gaaatcgaac tgcggaacgg ccccgcgctg ccgggcaagc tgatcgacaa
    13321 ggtgaagggc gaatgggtcg agctgaaccc gatgaacgag cgcctggtgc gcaaggaggt
    13381 tggcgccaag ctcgatgccg agcggctgcg caagcacgat gtcatcctcg gcatgctgct
    13441 ggatgaggcg gcgagcgagc gcctctacac cgccatgcag ttcgccgaga ccttcgagaa
    13501 ccgtggcggt ctgggcagca agcacaccat ccgcgagcgc ctcagcgtgc tggcgaccaa
    13561 gggcttcgtg aagttcctgc gcgacccctc ggggttcggc ttccccatca cccggtcgcg
    13621 gttcggctat ctctgcgtcg agggcatgca gttcggcgcg cctgtcgagg atgtcgatcc
    13681 ggacaccggc gaggtcacca caagcgcccg tccggtcctg cccagccact tcaagtgccc
    13741 ccaatccggg ctctgcctgc aggtcgaaaa ccccgccgtc tgggtctacc cggaggggct
    13801 cgaggacgac ctaactcata tgagtgaggc ctgactcata tgacagcgcc aactgtgcac
    13861 tcaacgaaat caacgggtta cgggcaaata agagttaggt ccctcactca tgcccgaaga
    13921 cttcatgaag tcttattccg caatgatttc agccacttgt tctccccgga acagttaggt
    13981 gtcaaacccc catactacgt atgggagggc caccccgcag ggttggccac tcctcccata
    14041 cgtctgggcc agccgcgcgc gccgccgtga cgctcccttg cgcttcccga tccgacgacg
    14101 gcggccccgt accgccaagc accagaccgc cgtcgtcttc caccaccaca ggccaccggc
    14161 aaaggagacc catcatggct cagccgactc tgatcccgaa ttgcgacggc gcaaggtttg
    14221 aatcgctgcc gctcgacgcc ccccgcaacc gctgcatcct cgcgctcgac ctcggcacct
    14281 cgaccggctg ggcgatccgc ggccacgacg gtctgatcac cagcggcacc gtctcgctgc
    14341 gccccggccg cttcgacggc ggcggcatgc gctatctgcg cttcaccaac tggctgaccg
    14401 agatcgaccg gctctccggt cctgtcgccg ccatctggtt cgaggaagtc cgccgccacg
    14461 ctggcaccga cgcggcccac atctacggcg ggctgatggc aaccctgacc tcgtgggccg
    14521 agctgcgcgg cgtgccctac gagggcgtcc cggtcggcac gatcaagcgt catgccgcag
    14581 gcaagggcaa cgccgacaag gccgccatgg tcgccgccgt ccgcgcccgc ggcttcagcc
    14641 cggtcgacga caacgaggcc gacgccatcg cgctcctgct ctgggcgatc gagacgaacg
    14701 gaggtgtcgc atgagatggc atccccacgg ctacggcggt cggcgccggg atcccgagca
    14761 agtcaagcgc gagggctggc gggaacaggg cgtcctcgcg gtctctgccg atgacgaccg
    14821 cctcacctgg cccgagcgtg aactggtacg ccagctgggc gagaagctct acggaccgcg
    14881 cccgtccgac agggaggcgc gccatggctg atcgcgaatg gaccgccgac tgcgtcgccg
    14941 atcatttcga ggaggcgttc cgcaccctgc gcaagctgcc gccggtcaag gcgcagggct
    15001 acttcaacac ctggcccgac atcgtgcgga ccagccgcga gatcgcggcg atggagccgc
    15061 agccgatgcg ggtctggccc tcggccgccg cgatcacccg gctcgagcag acattcgact
    15121 gggtgctctg gatcgaggag gcggaacgca agctggtctg gtcgcgcgcg gcccgcgtgc
    15181 cgtggaagca gatcagcggc gagctgggct gcgaccgcac gaccgcgtgg cggcgctggc
    15241 aactggccct gaccaagatc gctgcgcggc tgaatgcgca gtgactccaa tgtgttgcaa
    15301 cactttttcc ttcgacatct gcaacagatc catgctattc cgaaggcaag atggggagag
    15361 tgcgctggaa agctcgctct cccctttgcg ttgactgggg ccttctggac cccggtatcc
    15421 agcgagggtc cggccggggt ccagcccacg gcagtttccg gttccttctg ggcgatattc
    15481 gtatgctggc gggcgaagcg cgggacatcg ccagcgagtg gcctcgattt ttgggaagcc
    15541 acccggaagc cagcgccgcc tgaacccgcc ggaaacactg caaattcaaa cccttgaagc
    15601 tggacacccc tagtggccgc tggaccccgc gtggagtcca gtctggaccc cggagtccgg
    15661 aagccagggg tatccatcct gatccgagga atgacccgac gatgacgctg agttttgccc
    15721 cggatcggat cgagatgtgg ccgctggcca agctccagcc ctatgcccgc aatgccaagg
    15781 cgcatggcgc ggaccaggtc gcgaagatcg ctgccagcat ggctgagttc ggctggaccg
    15841 tgccgtgcct ggtggccgag gatggtgaac tgattgcggg tcatggccgg gtgctggcgg
    15901 caacgcagct gggtctgacc gaagcaccgg tcatcgtgct ggggcaccta accgaagcgc
    15961 agcggcgggc ataccggatt gcggacaaca agctgaccga actcggaacg tgggacgagg
    16021 cgctgctgtc ggccgaactg aacgacctgc tggccgagga tttcgacctg tcgctggtcg
    16081 gtttctccga cggcgagttg gacaagctgc tggcctacgt cgcggaagac gacggtgaag
    16141 aaggtggcgc cgggggctcc gtgccgccgg tgaccattcc cgagccgccg cgcaatccgg
    16201 catcgcgaac gggcgacctg tggatcctcg gcgatcaccg actgctttgc ggcgacagca
    16261 ccagcgtttc cgatgtgcgc cgcctgatga atggcgagcg ggcgatcctg ttcgccaccg
    16321 acccgccgta tcttgtggat tacgacggct cgaaccatcc gacccgcaac aaggactggt
    16381 ctgcgtccta cggcacgacc tgggatgaca gttcgcaggg ggccgagctt tacgacggct
    16441 tcatcgcggc cgctgtcgcc gaggcgatca ccgaggatgc cgcctggtac tgctggcacg
    16501 cttcgcgccg ccaggcgatg ctggaggcct gctgggaaaa ggccggggcc ttcgtccatc
    16561 agcagatcat ctgggtgaag gaccgcgggg ttctgacccg ctcgcactac ctctggaagc
    16621 acgagccctg cttcatgggc tggcgccgtc cgaaccgccc gccgaaggtg gccgagcaga
    16681 cgctgccctc gacctgggag atgccgtcct tcgccaagga cgagcgcccc gaccacccga
    16741 cgccgaagcc gctcgacgcc ttcggcatcc cgatgcgcca acatgtggcg cgcggcggcc
    16801 tctgctacga accgttctcc ggctcgggct cacagatcat ggcgggcgaa gccaatggcc
    16861 gccgcgtctt cgcgatggaa atcagcccgg cctatgtcga tgtcgcggtg gaacgctggc
    16921 aggccgagac cgggcgcgac gcgatcctcg atggcgatgg acggaccttc gctgaggtga
    16981 gaaccgagcg gctgggcgac gacgccgatg ccccggccga tgcgccagca aaggacgcag
    17041 cccccgaacc cgcgcgaaag cgcaagtccg ccgcatgaag cagtcacgct tcatgtctct
    17101 ggtcgagttc gtcgccaacg tgatcgtcgg ctacggcgtc gcggtcatga cgcagatcct
    17161 gatcttcccg atcttcggcc tgcacacgac gctggcgcag aacctgaaga tgggcgccat
    17221 cttcactatc gtgtcgatag cgcgttcctt cgccttgagg cgggtgttcg aggcgatccg
    17281 gatgcggacc gccaaatgat cgaccgccgc cccggcggga cggcggccat cgacttgtcg
    17341 gcgtccggcg cgtcaggcag cggggagttt gtaaacgcgc ccccggctct cgaccttctc
    17401 cgaggtcacc tcgagcccga gtttcttctt cagcgccccg gccatcgcgc cgcgcaccgt
    17461 gtgagactgc cagcccgtcg cggccatgat ctcctcgatg gtcgcgccgt ccggcgcgcg
    17521 cagcatggcg atcagcgtgg cctgcttggt gccctcgcgg ggcgtgcgcg ccttgggcgc
    17581 gggttttggt tcagtggggg tgttcggcgc gggctgttcg ctcggcacgt ccgtcgcgcc
    17641 cgcaggcgcg gtgttcgcgt cctcggactc aatcccgatg gcggcgaggc ctgcgtcggt
    17701 ggcgaccagc gtgacgccgt ggccgtcacc ggtctcgcgc cagacgggtt cgcccttgcg
    17761 catgtccgcg tcggcctcct gcaggaagcc cttggcgagc atcgcgccga ccaccttggc
    17821 ggcagcgccg ccgcgcaggc tttcgggcag cggcagggcg ctgcggtcct cgcgccgtgc
    17881 ggcagagctg aggatgatgg cttgggtgtc ggaaagcttg gtcatggggt cgtctccgta
    17941 ttcgggtccg cgtcatgcgg cgccttctac gaccacgagc cgcgcggggc gcgcggcggg
    18001 agttccggca gcgccggaga tcagcgggcg tgttcgccct cgccgaaggc gctgtcggtg
    18061 atgcgcttca ggaggctggc gtagtgttcg agggtaccga ccatggccca gcccgcctcg
    18121 tcgggggcgc agttgaaatg gtcgtcgctg agtgcctgca ggcgggcgag catctcgtcg
    18181 atctcggcct tcttgccgat gaaggccgcg agcgcggctt ccttgttccg gcgcgccttc
    18241 tcggcgcgga gttcgtggcg cggggtggtg atcgggttca ggcgcgtggt catcgtggtg
    18301 gctccttggt gagttgcatc gcttcgctgg agtgacgttc gctctctccg cagcgcttat
    18361 caactcgaca agcgcatgat cttgaatgat aatcggagcc gccgatgcag ggcatgagcg
    18421 agcgccagta cgccgcccat gtcggcctgt cgcggggcgc gatccagaag gcgaagacgg
    18481 ccgagcgcct gatcctctat cccgacggca gcatcaacgc cgccgccagc gacgcccggc
    18541 gcgccgagac gacggacccg tcgaaaacga gaaagccgcc catgccgaag ctgaagcgtg
    18601 tccccgaggc ggcggtggcc gccgtcggcg acacgctccg cgaacaggga ctggcggtcc
    18661 cggcggtcgg cggcggcacg accttcctgc aggccaagac ggcgaacgag gtgctgaagg
    18721 cgcaggaacg gcgcatccgg ctccagaagt tgaaggggga gctgatcgag cgggcccgcg
    18781 ccctggcgct ggtgttccgg ctggcgcggg aggaacggga cgcatgggtg aactggcccc
    18841 cgcgcgcggc ggcgctgatg gcggcagaac tctcggcctc gtgcagcgac gcgacgggtc
    18901 aacagatcac cgtggagcca gccgcgatgc agaaggtgct ggagaaacat gtacgcgccc
    18961 acctcgacga actcgccgag gtccggcccg acttccggtg atgatgatgg cctgaccgat
    19021 ttcgacggcg cgggtgagat cccgcgtgcc tggggcaacg ggctgcggcc cgacccggac
    19081 ctgaccgtct cggaatgggc ggaccggcac cggatgctct cgggccgagc ctcggcagaa
    19141 cccgggcggt atcgcacggt gcgcacgccc tacatgcgcg agatcatgga ccggctgtcg
    19201 cccggcgatc ccacgcagcg ggtggtgttc atgaaggccg cgcaggtcgg ggcgaccgag
    19261 gcgggcaaca actggatcgg gttcgccatc caccaggcgc cgggtccgat gctggcggtc
    19321 cagcccacgg tcgagctggc caagcgcaac tcgcgccagc ggatcgaccc gctgatcgac
    19381 gagagcccgg agctgcggga gcgggtgaag cccgcccggt cgcgcgacgc gggcaatacc
    19441 atgctgtcga aggaattcgc aggcggcatc ctgatcatga cgggcgcgaa ctcggcggtc
    19501 gggctgcggt ccactccggc gcgctacatc ttcctcgacg aggtcgacgc ctatccggcc
    19561 tcggccgatg aggaaggcga tccggtcacg ctggccgagg cgcggtcgct gaccttcgcc
    19621 caccggcgca aggtgctgct ggtctcgacg cccaccatcc gtgggctgag ccggatcgag
    19681 cgcgagttcg aggcgagcga ccagcgccgg ttcttcgtgc cgtgcccgca ttgcggcgcg
    19741 atgcagtggc tgaagtttga ccggctgcgc tggcagaagg gccgcccgga gacggcggaa
    19801 tatcactgcg agggctgcga cgcggcaatc gcggagcacc acaagacggc catgctggag
    19861 ggcggcgaat ggcgggcgac cgccacggcg gccgatccga ccacggtcgg gtatcacctc
    19921 tcggcgctct attcgccgat cggctggctg agttgggagc ggatcgtgcg ggcatgggac
    19981 gcggctcagg ggtcggacga ggcaatcaag gcgttccgca acacgatcct cggcgagaca
    20041 tgggtcgaga ccggggaagc gcccgactgg cagcggctct acgaccggcg cgagcgctgg
    20101 acatccggca cggtgccagc gggcgggctg ttcctgacgg ccggggccga cgtgcagaag
    20161 gaccggatcg aggtcgatgt ctgggcctgg gggcgcggtc tggaaagctg gctcgtcgat
    20221 catgtcgtga ttgagggcgg gccggaccgg cacgacgcgt ggtcggagct gacggcgctg
    20281 ctggatcgaa gctggccgca tgaacgcggc gcgcatctgc ggatcgcgcg gctcgccatc
    20341 gacaccggct acgaggcccc ggcggtctat tcctggtcgc gggcgcaggg gtttgggcag
    20401 gtgtcgccgg tcaagggcgt cgaggggttc aaccgctcga gcccggtgtc gggtccgacc
    20461 ttcgtcgatg cgaccgaggg cggcaaacgc ctgcggcgtg gcgcgcggct ctggaccgtg
    20521 gcggtgtcga ccttcaaggc cgagacctac cgcttcctgc ggttggcgcg gccgaccgag
    20581 gaggacatgg cccagggggc ggcactcccg ccaggatcgg tgcatctgcc gcattgggtc
    20641 gagaacgagt ggctgaagca gttcgtggcc gagcagctgg tgacggtgcg cacgaagcgc
    20701 ggcttcgccc ggctggaatg gcagaagctg cgcgagcgca acgaggcgct ggattgccgg
    20761 gtctatgccc gcgccgccgc ctggatcgcg ggcgcggacc gatggcccga cgacaaatgg
    20821 cgcgacctcg aggatcagct cggggccgcc cccaccgaca ccgatcccgc cgggcagatc
    20881 aaccggccgg gacaggcccc acagggcaag cgccgctccg actggctcgg gcggcgcgga
    20941 gggtggtttt gacatggtga ggaccggtcc gcgcagcgga cgcgaggctc cggtggagcg
    21001 tcgcgaggga cgaacgcact gagcgggagc gaagggcatg aactggacgg aaacggagct
    21061 ctcggcgctt cgccgggcct acgccagcgg cacgacccgg gtcagctatg acggcaagtc
    21121 ggtggactac ggctcggccg aggatctgct cgcccgcatc cgcaccatcg agcgcgccat
    21181 cgccgggaca acccgaccgc tgccggtggc tgggctcgcg ggcttctcgc gcggggaccg
    21241 gtgatgtcgg cgacctggct cgaccacgcc atcgcatcgg tggcgccgcg catggccgca
    21301 cgtcgcgtta tggcccggca ggccttcgag accctgacgc ggggctatga cggcgccgcg
    21361 cgcgggcggc gcaccgaagg ctggcgcgcg ccgggatcct cggccgacac cgagatcggc
    21421 gtggccgggg cgctcttgcg tgaccggatg cgcgacctcg tgcgcaacaa cccgcatgcg
    21481 gcgaaggccg tggcggtgct ggtgaacaac atcgtcggcg cgggcatcat gccccgcgcc
    21541 gccagcggcg acgacacgct ggaccgcaag gtggatacgc tgttcgagcg ctggacggcg
    21601 gactgcgacg ccgatggtca gctcgacttc tacggcctgc agacgctgat ctgccgcgag
    21661 atggtcgagg cgggcgaggt cctggtgcgc cgccgtctgc ggcgagcgag cgacggtctg
    21721 cctgtgccgc tgcaattgca ggtactggag gccgacttcc tcgacgccac caaatccggc
    21781 gccctcggcg cggggcggct ggtgcagggg atcgagttcg acccggtcgg caagcgccgg
    21841 gcctactggc ttcatgccga acatccgggc gatgcctatg gcgccttgca gaacggtctg
    21901 cagagccgcc cggtcccggc gaccgagatc gcccacatct atgagaagca gcgcacgcag
    21961 gcgcgcggcg tcccgtgggg cgcgccggtg atccggtcct tgcgcgatct cgacgactac
    22021 gaggtggcgg aactggtccg caagaagacc gaggcctgcg tcaccgccat cgtctttggc
    22081 gacgacgagg cgcagcaggg catcgcgccc tcggtggtcg acgccgatgg caaccgggtc
    22141 gagcagttcg agccggggct gatcgcctat gcgcggggcg gcaaggacat ccggttcaac
    22201 cagccctccg ccaccggtgg ctacggcgaa tacaagcgcg ccagcctgca cacgatctcg
    22261 gccgggttcc gggtgcccta cgagctgctg accggcgacc tcagccaggt caactattcc
    22321 tcgatccggg cggggctcgt cgagttccgc cgccagatcg acgccgtgca gtggcagctc
    22381 ttcattccga tgttctgcgc acccgtctgg cgctggttca cggaagccgc gtgggcggcg
    22441 gggcagatcc cgtcgccgac cgtgccggtc gaatggtcgc cgccaaagtt cgaggcggtc
    22501 gatccgcaga aggacgcgat ggcgaacctg ctgtcgatcc gctcgggcac catgacgctg
    22561 gccgaggtga ttgcgaaaca gggccgcaac ccggatgcgg tgctggccga gatcgcggcg
    22621 accaacgcca agctcgatgc gctggggctg gtgctcgaca gcgatccgcg ccgcgtcacg
    22681 aaaaccggca gcgcgcagac cggcgatccg gcgaacgatc ccgccgctga cgacaccacc
    22741 gccgacgacc cagctgccga cgcggacaat gacccggcgc aggccgacca acaggactga
    22801 ccccatggac acgatgatcg aactgccggc catgcgccgg tcggcggagc ttgcgccgaa
    22861 cacggccgat gccgacagcc gcaccgtcga ggtggtctgg tcggccgggg cccgcgtccg
    22921 ccgcgccacc ttcttcggcg agccctatga cgaggagctg agcctcgacc cggcccatgt
    22981 ccgcctcgac cggctgaacg cgggcgcgcc cttcctcaag gtgcacgagc tcgacacgct
    23041 ggatgcggtg atcggctcgg tcgttccggg ctcggcgcgg atcgagaacg gccgcggcat
    23101 cgcgctggtg cggatctccg agcgcgccga tgtcgaaccg atctggcgcg acatccaggc
    23161 cgggcacatc cgcgcggtct ccatcggcta tcaggtccac cgcttcgagg tctcgaagcc
    23221 cgaggccgcg cgcgaactct ggcgcgcggt ggactggacg cccttcgaga tctccgccgt
    23281 cgcggtcggc gccgacccgg cagcgggctt ccgcgcccag catccccttc acgactgcgt
    23341 cctttaccgc cgggacgccc ccacagagca aggagcattc ccgatgacgg acaagaccca
    23401 gaccccggcc agcgacgacg ccaaggccac cagcaccagc cagccgaccg agccggtcga
    23461 aaccgaggag acccccatga ccgacgacaa gaccggcgcg gccgaggcgc agacgcgcaa
    23521 ccagccgaag ccccagaagc ccgaggtctc cgaaaccgac gccatcgcca cccgcgctcg
    23581 cgaggccgag cgcgaccgcg tctccaccat ctacgatctg gccgggcggc tgaacctcga
    23641 gcgcggcttt gccgaggatc tggtcaagcg cggcgtcagt gtcgatgaat cccgccgact
    23701 gatcctcgat caggtcgccg cgaagtcgga cgagacccgg accttccccc atgtttccgt
    23761 ccccctcggc ggccgggacg agctcatcac ccgccgcgac gcggtggcga acgcgctctt
    23821 gcaccgctac agcccgacgc tgttcccgct ggaagacgcc gcgcgccagt atcgcggcat
    23881 gaccctgctg gagttggccc gcgaaagcct cggcaatgcg ggcgtgaaca cccgcggcct
    23941 ctcgcgcgac gaggtggcga cgcgggcact gcattcgacc tccgacttcc ccgagatcct
    24001 gtcggccgtc accaacaaga ccctgcggca agcctacgag gcctatcccc gcaccttcat
    24061 gctgttctgc cgccaggtgc tggcgaccga cttcaaggcg atgcaccggg tccagctggg
    24121 cgaggcccct cagctgctcg aagtcggcga gagcggcgag ttcaagcgcg gcacgctcgg
    24181 tgagagcaag gagagctaca aggtcaagac ctacggccgc gtggtcgcga tcacccgcca
    24241 gaccctgatc aacgacgatc tcgacgcctt cacccggatc ccggcgatgt acggcaattc
    24301 catcgcgcag ctggaaagcg atgtggtctg ggggatcatc acctcgaacc cggcgatggc
    24361 ggacggcaac gcgctgttcc acaccactca caagaacctc gcgggcaccg gcgcggcgct
    24421 cgatgtcggc agcgttggcg cggcacgggc ggcgatggcc aagcagaccg gcctcgacaa
    24481 gaagacggtg ctgaacgtcc gccccgcctt cctgatcgtg cccgcctcgc tggagctgaa
    24541 ggccgagcag ctggtcgccc agaacctcgt gcccgccgcg acgtccagcg tggtgccgca
    24601 atcgatccgc accctcgcgc caatcagcga gccgcgcctc gacgccgcca gcgagacggc
    24661 ctggtatctg gctgccagcc cgaaccagat cgacaccatc gagtacgcct atctcgaggg
    24721 tcagcaaggc gcctacatcg agacgcgcaa cggcttcgac gtcgacggcg tcgagatcaa
    24781 gtgccgcctc gacttcggcg cgaaggccat cgactggcgc ggcctctaca agaacccggg
    24841 cgcgtaatcc gcaccccgac atgctgaacc ctgacacacg ggcggtcctg acgggccgcc
    24901 cttcgtcttt ccacaaggat cacccccatg aaaaactacg tccagcccgg caacactatc
    24961 accctgaccg cgccctatgc cgttgcctcc ggcgatggcc tgctggtcgg ttccatcttc
    25021 ggcatcgccg ccggggacgc cgccctcggc gagcccgtcg agaccgcgct cgtcggtgtc
    25081 ttcgacatca ccaaggtcgg ctcccaggca tggaccgtcg gcgctaaggt ctattgggac
    25141 gacaccaaca agcgctgcac gaccgtggca accgacaaca cccttgtcgg cgtggcggtc
    25201 gaggcggtgg cgagcggcgc gggcgacacc atcggccggg tgcgcctgaa cgcaacgttc
    25261 tgatgagcgc cttcgccgcc gccgttggcg cgctcttcgc cgacccgaac atcggccggg
    25321 acgcggtcta catcgccgat ggcggcgcgc ccgttctggt gcgtgccgtc gcccggcgtg
    25381 cggatgtcgt ctccgacttc ggcgatgcgc gcctctggtc cgagaccacc cgaatcgacc
    25441 tgcgcgtcgc cgaggtggcg accccgcgcc ccggcgaccg catcgagatc gacggcgacg
    25501 ccttcctcat tcaaggcgag cccgcccgcg accgcgagcg gctggtctgg acagtggact
    25561 tgcgccctgc atgagactga agctcgacat cgatcccgac atcgtcgcga tgatggcggc
    25621 cgaggtcgcg gcgggcgaac gcgcggtgac ggccgccatg cgcgaggccg ggaccgggct
    25681 gaagagcgca tggcggttgc agatcactgg cgcggggctc ggcacacggc tggccaactc
    25741 gatccggagc cagaacttcc cgaggtcggg cgagagcctg gacgccgcag cgctggtctg
    25801 gtccaaggcc ccggtcattg tcggcgcaca cgataccggc ccgctgatcc gctcgaaaga
    25861 cgggttctgg ctggcgatcc cgctgccagc cgcaggcaag tccctgcggg ggggcaggat
    25921 cacgcccggc gaatgggagc gccgccgtgg cctgcgcctg cgcttcgtct atcgccggac
    25981 gggtccgagc ctgctggtga cggaaggacg gctgaacacg aagggccagg cggtggtgtc
    26041 gcgctcgaag accgggcgcg gcaaggtcac cgcgccgatc ttcctgctgg ttccgcaggt
    26101 caagctgccg aagcggctcg acctcgcgcg ggatgcagac cggacgttga acagcgtgcc
    26161 ggggctgatc gtggcgaatt gggtggaggg gaggctgtag atggcctaag ccgaaagaaa
    26221 tggcggagtt atccatgagg tcagaaactg ttctcgagag attgcttgaa tctcccccgg
    26281 tcagattgaa cgcgttgcct accgatcagg gcatatatgc cttgtacgat catgaaggcg
    26341 tggcccgcta catcggagtg acagagatgg gtctgagaag gcggatccat gactaccatg
    26401 ttggtggaga tggaaatagc cacaagttct ccacgatata caatgcgggg cgcatgtttc
    26461 acacgcgggg cgacctgttt acacatgctg gagacgggcg cgctgcaaaa gagcttcgac
    26521 gtatgttttc gagaagatat tgcagtgcag tcggtatgcc tctgcaacat tgttcgaaaa
    26581 cagaactcta cgctctcgaa actcaagtta ggcggattgc gccgaagcat gcgcttagtt
    26641 ggaatgacgc tcgcgcgctg gatgcttacg agccaacaga gcttcttaac gaatttctca
    26701 aagagattag ttggccatct gcaaagtcgg aggccattgc gcgacaagct ggacgttggg
    26761 gccagaaggt agccgcagca acagcctctg gtgacgtgta actttcatgc ccaccccgcg
    26821 cgaaaccatc ctcgccgcgc tgcacgcgcg gctctcggtg ctgcccgcca ccgccctgcg
    26881 cggtgaggtg ctgcccgagc gcgtgccggc cgaggggctg ctgatcctgc gcgatggcga
    26941 gccaggggag ccggaggtca cactgtcgcc gctacactac cattatcagc accgcgccga
    27001 gatcgaggcg gtcgttcagg gcgccgaccg tgacgccgcc ttcgacacgc tgaccgccag
    27061 cgtcggctcg atgcttgccg ccgaccgcac gctgggcggg ctctgcgact gggtcgaggc
    27121 gaaagcgccg cggccggtcg atctgccggt cgaaggcgcg gcgagcctga aggcggccgt
    27181 catcccggtg gtgctgcact attccacggc cgacccgctg gcctgaccca accgaccaca
    27241 ggagacgaac atggcacgag cccaaggggc gcgggcgctg atggcgcttg cgttcgaaac
    27301 gacctatgga acgccgcccg ccagcggctt cacccgcatg cccttcgcca gcacatcgct
    27361 cggcgcggag cagccgctcc tcaactccga gcttctcggc tacggacgcg acccgctggc
    27421 gccgatcaag gacgcggtga cggctgacgg cgacgtcgtg gtgccgctcg acgcagaggc
    27481 cttcggcttc tggctgaagg cggcgttcgg cgcaccgacc accaccggca ccggcccctg
    27541 gacgcacgag ttccagtcgc ggtcctggac gctgccctcg atgtcgatcg agaccggcat
    27601 gcccgaggtg ccgcgttacg cgatgtattc cggctgcgtg ctcgaccaga tcacctggca
    27661 gatgcagcgc tccggcctgc tgacggcaac tgcgcggctg gtcgcacagg gcgagacggt
    27721 cggcacgacc accagcgccg ggacacccgc cgcgctggag ctgaagcgtt tcgggcattt
    27781 caacggggcg atcacgcgca acgggtccgc cctcggcaac gtggtctcag ccgagatcac
    27841 ctacgccaac aacctcgacc ggatcgagac gatccgctcg gacggccgca tcgacggcgc
    27901 cgacccgtcc atcgccgcgc tgaccggccg gatcgaggtg cgcttcgccg accagacgct
    27961 ggtgacgcag gccatcaacg gcgaggcctg cgagatggaa ttcgcctacg tcctcccctc
    28021 gggcgaaagc ttcaccttca ccgtgcacgc cgtctacctg ccgcgcccgc gcatcgagat
    28081 ctcgggtccg cagggcgtcc aggcgacgtt cgactggcag gccgcgcgcg acagcgtcgt
    28141 cggccggatg tgcaccgcca ccctcgtgaa tgaagtggag acgtattgat gctcacgctc
    28201 gacctgacca acgcgccgcg ctggcacgac gtcgcccccg gcgtccgggt gcagctgcgc
    28261 ccgctgacca cggcgctaat ggtggcgacc cggagcgatc ccgccgtcga ggcagttccg
    28321 gaagaagcct cggacgagga acgcgccgtc gctttcgcga aggcgctcgc gcggcgtgcc
    28381 gtgctcgcct gggacggcat cggggacgcg gatggcaacg tgatcgaccc gagcccggag
    28441 gccatcgacg cgctgctcga tgtctggccg atcttcgaag ccttccagct gacctacgtc
    28501 tcgaagggtc tgctgctgga acaggaaaaa aacgcctccg cgctctcgcc gaatggtcct
    28561 ttggcggggg cgagcgctac tgcgaagcat gcgcacccta cgagggccgc gagcaagcct
    28621 gcccggactg cccggcgcgg ctgaaccgtc cggcaacgcc agagggttgg caggtctggg
    28681 accttgtcgg ccgactcggc ggccaactgc gtgtcctgcc cggcgcggtg accggctggg
    28741 acatgtcggc ggcgctcgcg ctcggtgacg cactcggcgt gccgccgctc gccatggccg
    28801 aactgctgcc tgtcatcgaa gcggtgatgg tcgccaagct caacgagcag atggagcact
    28861 cccatggctg agaagagggt cagcgtccgc ctcgcggccg tgggcggacg gcaggtgcgc
    28921 gccgagctgg aaggcgtggg cgaggccggg tcgcgcggct tcggacggct gagccgggag
    28981 atggaggccg cgaacgcgag gctagcggca ttttcccgtc gcgttgccgt agccgctgcc
    29041 gccgcagttg cagctgccgc cgcggcgggc gtggcgatga tccgctccgg tctgcagacg
    29101 gtcgatgcgc aggccaagct cgcccagtcc ctcggcacca ccgtcgcctc gatccagacg
    29161 ctggagcgcg cgggcgagct ggctggtgtg tccatgtccg gcatcgagca ggcgacgaag
    29221 gacctgacgc ggcgactcag ccaggctgcc gccgggaccg gccccgccgc ggacgcgctg
    29281 gaccggctcg gcctctcggc cgccgacctg atcgcgctgc cgctcgacgc gcgcgtcggc
    29341 gcgatcaacg ccgcgatcga aagcttcgtc cccgtcgcgg agcgcgcggc cgtcgccggc
    29401 cagctcttcg gcgaggaagg ctccatcgcc atgagccgga tcgacaccgc gacgctgcgt
    29461 caggcaacgg aggacgtcct cgccttcggc gtcgttgtct cggagcagga cgcggaccag
    29521 atcgagcgga cgaacgatgc gatctcccgg ctcgggctga tctggcgcgg gctggcgaac
    29581 cagctggccg tcgccgcggc gcctgcgctg gaagccgtcg ccagcgccat ggcggcggtc
    29641 gccagccgca ccggaccgct tggcatcgcg atccgcggcc tcttcgacaa catcggtcgc
    29701 ctgaccacct atgccgccac cttcgccgcc ttcctcgcgg gacgctgggt ggcggggatg
    29761 gccgctgcgg ccctgtcagt tcgcggcctc gccaccgcgc tcgtcgtgtt gcggggcgcg
    29821 ctgatccgca ccggcattgg ggcgctgatc gtcggcgcgg gcgagctggt ctatcagttc
    29881 acccgcctcg tctccggcgc gggcgggttt ggcgaagcga tgtcgctctt gaaggacgtc
    29941 gccgtcgagg tctgggagcg gacccggatg ggcgcagcgg ctgcaggcgc ggccgccacg
    30001 gcgatgtttt tcgacctgaa ggcggacgcc gcctcgggca tgcagagcgc catcgagagc
    30061 gtcgtgggtt tcggcaacac cgccgcgaac acgttcgagg gcgcctacga ggcgatcaag
    30121 gcgatctggg gtctgctgcc cgccgccatc ggcgatctgg cgttccaagc ggccaacagc
    30181 ctggtcgacg gcgtcgaggc gatgctgaac ggcgtggtcg cgcgcatcaa cagcttcatc
    30241 ggcggcatca atcaggggct ggaagcgctg gggtcggagc gccgcatcgc gctggtgccg
    30301 gacctcgacc tcggcgagat cgagaaccgc ttcgagggtg cggcgacggc cgcgaccacc
    30361 gccgcgcaga cggcgtttga ccgggcgttc gaggacaacc cgctcaccgc gcccgatctc
    30421 ggcctgaccg aggcggcgaa cagggcgctc gagtccgcca acctttaccg cagcgcggcg
    30481 cgcgacctgg cggagggggc ccgtgcgccc ctcgaaagct ggcaggccct gcgcgatgcg
    30541 gtgcgcggca ccgatgagga cggagccgat gcgctgaccg aggccaccgg tgcggccgaa
    30601 cgactggaga cggcgctcgg cgatgcaggt cgcgcggcga caggtgcagg cgcggcggcc
    30661 ggggctgctg ctgcggcagc agagcccgtg accgaagctg ccgtcaccgg ttggcaggcc
    30721 gtcacggcgg cgctgtcaga ttacgccagc aaggcgcgcg agatcggcgg cgatatcggc
    30781 cagagcctcg ttggcgcctt ccagtcggcc gagaacgcgg tgggccagtt cgtgaagacc
    30841 ggcaagctga acttccgcga tctcgtcacc tcgctgctcg ccgatctcgc ccagctcgcg
    30901 gcgcggcggt tcatcctcgg gccgatcgcc aatgcgctct cgggcgtgtt ctccggtgct
    30961 ggcggcatct tcgcaaacgt cctgcatgcg ggcgggatgg tcggatcggc cggcccctcg
    31021 cgcttggttc cggccccggc cttctccgcc gcgccgcgga tgcatggcgg cggcatggcc
    31081 ggacttcgcc acgacgaggt gcccgcgatc ctgcagcggg gcgaacgggt tctgtctcga
    31141 cgcgaggctc agagctacgg cgcgggcggc ggggtcaacg tcaccatcat ggcgcgtgac
    31201 gccgagagct tccggcaatc gcgcacgcag gtcgcggcgg acatcgcccg tgcggtctcg
    31261 ctcgggcgga ggggcatgtg atggcgtttc acgaggtccg gtttcccgac gacatcagcc
    31321 gcggtgcccg cggcgggccg gagcggcgca cgcagatcgt cgagcttgcg tcgggcgacg
    31381 aagagcgcaa cgccagctgg gccaattcgc gccgccgcta tgacgtcgcc tatggcatcc
    31441 gccgcgcgga cgatctggcg gccgtggtcg ccttcttcga ggcgcggaac ggtcggctcc
    31501 atggcttccg cttcaaggac tggggcgacc acaagtcctg tctaccctcg ggcacggcat
    31561 cgcccaccga ccaggcgatc agcaccggcg acggcgcaac gaccgccttc cagctggtga
    31621 agcgctacgc ctccggggcg cagtcctggg cgcgcgccat cgccaagccg gtggcgggca
    31681 ccgtgcgcat cgccctcggc ggggtggatc aaccctccgg ctggtcggtc gacaccacga
    31741 caggtgtcgt cagctttggc gcggcaccgg gcgcaggcgt cgcgatcacc gcgggcttcg
    31801 agttcgacgt gccggtccgc ttcgacaccg atgcgctcga cgtgacgctc gacctcgagc
    31861 ggctcggctc gatcacctcc attccgcttc tggagattcg gcgatgaacg acaccggcag
    31921 cttcgtcgcc gccgtgttgc gcgagctcgc ggcctcgacc gccgtgatcc tcgccgcctg
    31981 gggcgcgctc ggcggcgcca cgaacgcact gaccacgagg atgcggctgc gcgatgcgct
    32041 gcggcacatc ctgctcggcg ggctaatcgc ggccgggatg gggagcctct ccatggccgt
    32101 gatcaccgcc tggctcagcc ttccgcccga ggcgatccct gcgggcgggg cggcgggctc
    32161 ggcggcgtat ctcgtcgggg tcttcgggcc ggccttcatc gagatgctgc tcgcccggct
    32221 acgccgcgcc aacgaaggcg acggcgatga atgagcttct ccgcctcgcg cgcttcctcc
    32281 gctgcgaacc caccgatccc cggcaggcct tccgccaccg cctggcggta ggcttcgccg
    32341 tcgcgacgct gatcctgatc ctctcgcttc tccggtaatc tcatgcacat gaccgaccgg
    32401 ggcctgctgg ccctcgtccg gcacgaagga ctcgtgcccg ggccctatct cgatgtgaaa
    32461 caggtctgga ccttcggcat cggccacacg gccgcggccg ggccccctga tccggccacc
    32521 atgccccgag gcatgtccgc cgatctcgac gccggcatcc gcgaggcctt ccgggtattc
    32581 cgcgccgacc tggctgctta cgaggcggcc gtcctgcgcg ccgtgaaggt gccgctggcg
    32641 ccgcatgaat tcgatgcgct ggtcagcttc cactacaaca ctggcggcat cgtcaaggcc
    32701 gcgctgaccc gacatctcaa tgccggaaat cgcgttgcag ccggcaacgc gtttctgaac
    32761 tggcggcgac cggcctccat catcccccgc cgggaggccg agcgcgacct gttccgccat
    32821 ggtcgctatc cccgcggcac gatcccggtc tggtccgtgg atcgcacggg ccgcgtggac
    32881 ttctcgcggc cgatccgtcg actgaccgag gatgaggcgc tggcgctgct gcggcggtcg
    32941 ccgctgccga ggccgccggt cctcgacccc gcacccgaca tgccgaccgg ctggctcgcc
    33001 cggctggccg tcttcttcgc caccctgatc cggagggcct gatccccatg cgctacgttc
    33061 gtcccaactc gctcacctgg tgggcgggac tgctcgccat gctcaccggc atcgcctccc
    33121 tcgcgctgcc cgccaccggg tcgctggggg aactgtcccg gctcgtcgcg ctgctcgccg
    33181 gctctggcga tgcctcgcct gcggggctga tgttcctcgg tctcggcctg atcggtctgc
    33241 gcgaccggat cgagcgcggg ttccgcggcg atgcttgagt tcctcgccgg tctgttcgtg
    33301 ggtggctgcc tcggcgtctt cgtcacagcc ctcttcgtcg ctgccccgcg cggggagcgg
    33361 gacgatggct gacctcctga tctggctggt cgcggccttg ggcgcgatcg gaggcgtcgt
    33421 tctcggccga gtctgggggc gcgcggaagg ggggcgcgcg ggcaaacggg aggcggaacg
    33481 cgatgctatg gaagacaaga acgagcgcgt cgagcgcggg cgggatgcgg ttcgcgatgg
    33541 tcgcgacgct ggcgatcctg ctgaccggct gcgccgcaac gatgggcgct ggtgacgcgg
    33601 gttgcgcctc ctatgccgag gcgcggctcg cccgaccgcc ggtcgagatg gtcagggagg
    33661 tgccgcccgc atgggcggat tggatcgccg atctcgacga ccgcatgacg ggaacctgcc
    33721 gatgaaaacc cttgcgcccg cgctgcaggc ccatctcgac gatggcacga cgacgctcgc
    33781 ctggtgctgg cggatcacgc gcgccgacgg gatggccttc ggcttcactg atcacgaccg
    33841 gaggctcagc ttcgatggca ccgacttcga gcccgagagc gggctcacgg cctcagaggt
    33901 ccgttcgggc tcggacctgt ccgtcgacgc gcaggatgcc gaaggcgtgc tgacctcgga
    33961 ccggatcacc gagaccgaca tcctcgacgg acgctgggac aacgccgaga tcgaggtctg
    34021 gcgcgtgaac tggaccaaca ccggccagcg cgtgctgatg cggcgcgggg cgataggcca
    34081 gatccggcgt gggcggctcg ccttcgtcgc ggaggtccgc tcgctcgcgc atgtgctggg
    34141 ccagacagtc gggcggacct tccaggcgac ctgcgatgcc gcgctcgggg acgcccgctg
    34201 cggcgtcgac ctggaggatt ccgcctacaa gggcacgggc accgtcatcg atctcctgcg
    34261 cgacagggcc ttcaccgcct cggggctcgg cgggttcgct tccggctggt tcaccttcgg
    34321 caccatcgaa tggacgagcg gcgcgaacgc ggggcggcgc accgaggtgc tgggccatga
    34381 cgtagcggac ggcatcgccg tgctgaccct gctcgaggcg ccggtgcgcg cgatcgccga
    34441 agacgatgtc ttcaccatcc gcgcgggctg cgacaagcgg atggagacct gcggcgcgaa
    34501 gttcgccaac accgccaact tccgcggctt cccgcacatt cccggccaag atgcggtgct
    34561 gcgctacgcc accaaggatg gcggccacga agggtccgtg ttgtgatctc cgctgatccc
    34621 cagcgcgtca tcaccattgc gcgggcctgg ctcggcacgc cgtatcacga ccaggccagc
    34681 ctgtgcggtg tcggctgcga ctgcctcggg ctggcccggg gcgtctggcg cgaggtcgtc
    34741 ggtcccgagc cgttcccgat cccgccctac tgtcgggact ggggcgagac cggaccgcgc
    34801 gaggtgctgg ccgagggcgc gcggcgcatg atgatcaagg tctcgcccgc cgaggctggt
    34861 cccggcacgc tggtgctgtt ccgcatgaag ccccgcgcca tcgccaagca tgtcgggatc
    34921 gtgacaggtc ccaacctctt cctccacgcc tacgagcggc tcggcgtgat cgaggaaccg
    34981 ctcacgcagt cctggcgacg gcgcatcgcc ttcgcttttc tgttcccgca acgctgagat
    35041 ccacacatgg ccaccctcgt tctcggcgtc gccggcgccg ccatcggcgg ttccatcggc
    35101 ggcgcgatcc tcggcgtcag cgccgccacc atcggcggct tcatcggctc gaccgtgggt
    35161 tcggtcgtcg acagctggat cgtctcgtcg ctggcgccga cccagcgtat cgagggcgtg
    35221 cggctcgaca cgctgcgcat cacctcggcg accgagggcg cggtcatccc gcggctctat
    35281 ggccggatgc ggatgggcgg caacatcatc tgggcgaccg atttccgcga ggagacaaag
    35341 accaccacgc agggcggcgg caagggcggc gggggcggca aggtcaagac gaccgagtat
    35401 ctctactacg ccagcttcgc cgtggcgctc tgcgaaggcc cgatcaccgg catcgggcgt
    35461 atctgggccg acggcaagcc gatggacctc tccggcgtca cctggcgctg gtatccgggc
    35521 gacgaggcgc agaccgccga tccgttcatc gcggcgaaga tgggcgcggc caacaccccc
    35581 gcctatcgcg gcaccgccta tgtcgtcttc gaggaactgg cgctctcgac ttacggcaac
    35641 cgcctgccgc agctgtcctt cgaggtgttc cggccgctcg cggatcccga caccgccgag
    35701 gggctgactc gcgccgtcac catgatcccg gcctcgggcg agttcaccta cgcgacgcag
    35761 gccatccgca agaccgatgg cggcgcgacg gtgcccgaga acctgaacgc gctggccgac
    35821 tcctccgaca tggtcgaagc gctggaccgg ctgcaggcga tggcgccctc ggtcgagagc
    35881 gtcagcctcg tggtggcctg gttcggcgac gatctgcgcg cgggctcctg caaggtgcgg
    35941 ccgggcgtcg aggtgtcggc caagtcaacc acgcccgtca gctggtcggt caatggcgtg
    36001 agccgcgcca gcgccttcct cgtcagccgg gacgaccagg accgcccggt ctatggcggc
    36061 acgccgtccg acttcgcggt ggtgcaggca atccaggaga tgaaggcccg cgggctgcgg
    36121 gtgaccttct atccgttcat cctgatggac gtgccgcccg gcaacacgct gccgaacccc
    36181 tattccgaca acgccgccga gaccggccag cccgccttcc cctggcgggg gcggatcacc
    36241 tgttcgcctg cagcggggtt cgcagggacc gtggacaaga cggccacggc cgcaagccag
    36301 gtcgccgcgc tgttcggcgc agccacgccc gcgagcttca gcgtctcggg tcagtcggtt
    36361 tcgtggacag gcacgcccgg cgactggggc ctgcgccgca tggtgctgca ctacgcccat
    36421 ctctgcgcgg cggcgggcgg ggtcgatgcc ttcctgatcg gcaccgagat gccggggctg
    36481 acgacgatcc gctcgggcgc ggccacctat ccggccgtgc aggcgtatcg ggacctgctt
    36541 gcggatgtgc gctcgatcct cggggccggg accaagatcg gctatgctgc cgactggtcg
    36601 gagtatttcg ggcaccagcc gggcgacggc tcgggtgacg tgttcttcca tctcgacccg
    36661 ctctgggccg atccggagat cgatttcgtc ggcatcgaca actacatgcc gctgtcggac
    36721 tggcgcgacg ggttcgaaca tctcgacgcg gccgagggct ggcccgcgat ctacgaccgg
    36781 gcctacctgc aggggaacat cgccggtgga gaaggtttcg actggttcta tgccagcgcc
    36841 gccgatcggt cggcgcaggt ccggaccccg atcaccgacg gtgctgccag caaaccctgg
    36901 gtcttccgct acaaggatct gcgggcctgg tggtcgaacg cgcactacaa ccggccgggc
    36961 ggggtggaga gcgggacgcc gacggcgtgg gcgccgcagt ccaagcccat ctggttcacc
    37021 gagctgggct gcccggccat cgaccggggc accaaccagc caaacgtctt cttcgacccg
    37081 aagtcgtccg agagcttcac gccgcactac tcccgcggct ggcgcgatga cgccatccag
    37141 cgcgcctatc tcgaggcgac ctatctctgg tggggcgagg ccgcgaacaa ccccctgtcc
    37201 tcggtctacg gcggccggat ggtgcatgtg ccggaatgcg ccgcctggac ctgggacgcg
    37261 cggccctatc cgttcttccc ggcgctgacc gacgtctgga cggacggcgc gaactggcgg
    37321 ctcggtcact ggctgacggg gcggctcggc gctgtgtcgc tggcggccct cgtgcggcac
    37381 ctctgcctgc gcgccgggct gcccgaggcg cggatcgacg tcatcggcct ctggggcgcg
    37441 gtcgagggct acgccatcac ggcgctggag agtccgcgcg cgtcgatcac cacgctgtcg
    37501 cgccacttcg gcttcgacgc cgtggagacc gagggcgtga tccgtttcat catgcgtggc
    37561 cgggcctctg tcgcgaccct cgcgcccgac gatctggtgg cggcccgaga gggcgacgtg
    37621 ctggaactga cgcgcggcca ggagaccgaa ctgccgcagg cgctgaagtg gcaggtcgcc
    37681 cgcgccgacg aggattacga cgcggccctc gtcgaggcgc ggcgcatcac cgtcgacacg
    37741 acacggatcg cctcggagag cttcccgatg gcggtgccgc ccgaggaagc cgagcggcgc
    37801 tgccgccgcg cgctgatgga ggcgtgggtg gggcgcgaga cggcggcatt ccgtctgccg
    37861 ccctcgcggc tcgcgctcga tccggcggac ccgatccggc tcgcccatga cgggcggctg
    37921 gtcgacctgc ggctcgtctc catcgccgac gcggaggctc gcggcatcga ggcggtccgc
    37981 caggatcgcg cgacctacga cctgccgccc ggcgatcccc gcgcggcgtc gctgacgcgc
    38041 gccgtggtgt tcggcgcgcc ggatgcgctg ctgctggacc tgccgcagct caccgaggac
    38101 cagcccgcgc atcggcccct tattgcggcg cacgcggttc cctggcccgg cgagatggca
    38161 gttttccgca gcccctccac ggatggcttc gagctgctga cgacgttcgg cagtcgcgcc
    38221 cggattggcc agctggtctc cgacttctac gcgggcccca cctcgcgctt cgatttcgga
    38281 aatgcgcttg tggtcgatct gctcaccggc acgttggaaa gcgtcaccga cctgaccctg
    38341 ttcgggggcg ccaacgcgct tgccatcgag agcgcgcctg gggtctggga gatcgtgcag
    38401 gccggcgcgg ccgagctgct cgcgcccggt cgatatcggc tcacccggct tctgcgcgga
    38461 cagcgcggca cggaaggtgc catgggcaac ccggcgcccg ccggcgcgcg ggtggtggtg
    38521 ctggacgaca gcctcgcgtc gctgccgatc gccgaggccg atcttggcat cccgtggaac
    38581 tggcgcatcg gcccggccag ccgcccggtc agcgacgaga cctatgtggc gcagaccttt
    38641 acccccgcgg gcgcgggact gcggcccttc tctgtcgccc atgtcgagca gccgtggcgt
    38701 cgcccacgca cgcccggcga tctgaccatc cgctggacgc gccggtcccg cgctctttcc
    38761 gccgacagct ggggcgggct ggaggtgccg ctggcggagg aactggaaac ctacgaggtc
    38821 gagatcctcg acggcgcagc cgtgaagcgg gtgctgagcg cggccaccac cagcgccgtc
    38881 tacaccgccg cccagcagag cgccgactgg ggcgcgccgc tcgcccccgg cgacaccgtc
    38941 aacatccgca tctaccagct ctccgccctc gtcgggcggg gcgcgccgaa aaccgtcacc
    39001 ctcacgttct gaggccatcc catgtccgac gccacgaccc atctcctgct gccctacatc
    39061 ctcgcggcgc aggcccagaa gcatgtcact cacaacgagg cgctgcggat cctagacggg
    39121 ctcgtccagc tctccgttct agaccgggat ttgaccgcgc cgccggcttc tcccgccgat
    39181 ggcgaccgct acatcgtcgg ctcgggcgcg accggcgact gggctggctg ggatctaaac
    39241 gtggctctgt tcacggatgg tgcctggctg cgcctgcctc ctcgcaccgg atggcgggcg
    39301 tgggtcgagg acgagggcct gctgctcgtc tacgacgggt ctggctggat cgggacaacg
    39361 ccggacgtgc tgcagaacct tgcgcttctt gggctgggga cgacggcaga tgcgtcgaac
    39421 ccgttctcgg caaagctgaa cgccgcgctc tggaccgcta ggaccgtggc cgagggcggg
    39481 accggcgatc tcttctacac catgaacaag gaggcggcag gcggcgatct cgggctgacc
    39541 ctccagaccg gcttcgtgac caaggcgctg gtcgggctgt tcggctcgga caggttccgg
    39601 ctcgccgtct cggccgacgg cagtaccttc ttcgacgggc tgagcgtcga caacgccacc
    39661 ggcatcgtcg accagccgcg gctgccgcgg ttcaaggcgt acaccaacta cgacaactat
    39721 gtcggcgtag gaacctggac gaagatcggc ctgaacaaca ccgattataa cgatcagggg
    39781 gcgttcgacg ccgcgaacaa ccatttcgtg gcgccttcgg atggcaccta cctcttcggc
    39841 gcgacgctgc tttacaagat caacgccagc gccacggccc gcatgcgcgg gcggctcgtg
    39901 ctgaacggca cgacggaaat ccgcggctcc ctcggcgaaa tctccgccac ccatgtctcg
    39961 ctagccaccg cgatctggct gcagaccatg gtcccgctca ctgcgggcga caccgtcgag
    40021 ttgcaggggt atttccgggt cgcggacggc tacttcgcgg ctgaccacac ctcgttctgg
    40081 ggcgcgaaga tcggctgagc ggcaacaacg ggattgcaca cgcccctttg acctgtgcgg
    40141 cgctagcgga aagaaatgcc ttgaagctct agttggtgga ggttgcatat cgagacacga
    40201 aagcgctgct cgtgcctcgc gagcctgcgc aaatgcccag aacaaaggct gccaaatgct
    40261 gacaagacga cacttcgttc gatcaaccac agcgctgttt tcagcgtcgg tctccggccc
    40321 actcctcgcc gatacctggc ccaccgaggc gcagaaggct gcctgggatg cacaggtgac
    40381 gcctccaaat tatgtccccg aaacctccaa tccttggggt ctgcacccgc ggttcctgcc
    40441 gcaacgagtc gtcgcgaagg acggtctcgt accgggagat atccatgtcg atgcggtcgc
    40501 gcgatatctc taccatatcg aggagggtgg aaccgctatg cgttatggcg tggcgatcgg
    40561 gcgtggcgac ctctacgaac cgggtatcta tacgatacag cgcaaggtcg agtggccgca
    40621 ctggaccccg acccagaaca tgatcgagcg ggaaccggag atttatgcgc agttcgaggg
    40681 tggtgtggaa cccgggcccg agaacgcgct cggatcgcgg gccatgtacc tctacgtcgg
    40741 ggatcgcgac acatatttgc ggattcacgg taccccgttt ccgcaaagta tcggcagccg
    40801 agccagctcg ggttgcgtca ggatggtgat ggcgcacatc aacagtctct atccacgtgt
    40861 cgagatcggc tcgacggcgt atctctattc ggcggaaggc agccttgcgg caccagaggt
    40921 tggcgacctg tggtgatgcg cgccgagcga cggatgctgc cgttcgcatt cgtcaggcct
    40981 gcgcctgccg acagatagcc gctccgtttc ttgcccgaag tggcaggagc gttgtctcga
    41041 cctgaccgcg atgctcgtac cagtaacacc cgtcgtcagg cagcaggcgg acggttgaga
    41101 gatcctgacc gtccgccgcc aattcgagaa cgatctcggg aacgccggac tcgggttcag
    41161 tggcaggcaa ctggccgacc tcctgcgagc cgcagcttgc ggtcagaaag agtgcgacga
    41221 cagccatctt catccgtgtc cgagtaatac tcagcattgt tgttccttcc gcttatgcca
    41281 ctcctcgcga cggttttcat gggtagtgct aaaaccgcac ggatcaccgc actttctagc
    41341 aaaaatacaa actgaaatac caccgtattt tgctcttgaa gctctagcta ctgtaggggc
    41401 tatgtcatgg tgatgcaccc gaatccagag gtccattcat gccgtccgac acccatcacc
    41461 acgatcacga tcatgccgaa gacgaccagg caaacggcgg caactgttgc gggagcgcgg
    41521 gaacgtgcgg cgacatcgag ccgacgacgc ccgcgccgac gggcgggcgc agttttcagg
    41581 tgtccggcct cgattgcgcc gaggaggtcg cgatcctgaa caaggtggtt ggcccgaaga
    41641 tcggcggggc cgagcatctc gcgttcgacg tgatcaatgg acggatgact attctcgaca
    41701 gcgccaagag tgtatcggac ggcgaaattg cagaactggt cgcaagcacc ggcatgaccg
    41761 ccaagccctg ggatgccgaa aacgcgtcgg tcgaccaggc ggcccatctt gcacgacagc
    41821 ggctgtttac ggcgctcagt ggcggcttct gggccgcggg atttctgtgg cacatcatcg
    41881 agaccggcat ggggggggca ctcggcctct tcgcagggca cggcgaagcg ccgatgccac
    41941 tggtcgaggc agggctattc gcggttgcga tcctgttcgg tgtctggctc gtggcaccca
    42001 aggcatggtc gtccgcacgg aggctgtcgc ccgacatgaa cctgctgatg gtggtcgcgg
    42061 tggccggtgc catagggctt ggcgaattct tcgaggcggc gacggttgcg ttcttcttct
    42121 cgctctcgct ctacctcgaa agctggagcg tcgggcgtgc gaggaatgcg gtctcggcgc
    42181 tcttggatct tgcaccaccg acggcgcgcg tgatccgcga agacggaagc gaggccgacg
    42241 ttccggcggc tcaagtcgcc gtaggctcaa gcttcatagt acgcggtggc gaccgtatcc
    42301 ccctcgatgg tgaggtgacg gacggcgcgg gcgcggtcga tcaggcgcca atcaccggag
    42361 agagtgcgct ggtcccaaag gaacgaggcg acgaagtcta tgccggcacg atcaacggcg
    42421 aaggcacatt gacggtgcgc gccacgaagg ccgcctcgga caccgtcttg gccaagatca
    42481 tccgcatggt cggcgacgcc catgcccgcc gcgcgccggt ggagcaatgg gtggcgaagt
    42541 tcgcccgcat ctacacgcct atcgtcatgg ctctcgccat tgcaattgcc ctgctgccgc
    42601 cgctcatttt cggtggggcc tgggattatt ggttctacaa tgcactcgta ctgctagtga
    42661 tcgcctgccc gtgtgctctg gtcatctcga caccggtctc catcgtcgcc gcactcaccg
    42721 cctcagcgcg ggccggagtg ctgatcaagg gcggtgcata tgttgaggca ccgggcaaga
    42781 ccactgcact ggccatggac aagaccggca cgatcaccat gggcgtgccc gaggtggcgg
    42841 cggtgcatcc gctgggtaga gcatcggcgc aggatctgat gagcctcgcc gcggggctcg
    42901 aggcacgttc ctcgcatccc ttggcgcgcg ccattctcgc gcgggcagaa gccgacggca
    42961 tcaaggtgtc cgccgcagaa gatacccgaa ccgttcctgg taggggactt gaaggacgca
    43021 ctgacggccg gtcgatctgg ctagggtcgg accggtttgc cgaggagaag ggtttcggcg
    43081 acgccattcc gaaggatttg cgcgaccgca tcgaaggggc tggcagcacc cttgttgccg
    43141 tgggcgacga caccggcgtg accggcatcc tggaattgcg cgaccgtatc cgccccgacg
    43201 ccgagggcat cgtggcacag ctccacgcgc aaggcgtgaa gaccatcgtc atgctgacgg
    43261 gcgataacga gcggacggcg cgcgccgttg cagccgaggt cggcatcgac gaggtccgcg
    43321 ccgagcttct gcccgaagac aaagtgacag ccatcgaaga actggtcgaa acgcatgaca
    43381 tggtggccat gatcggcgac ggggtgaacg acgcccccgc catggcgcgg gcgcattacg
    43441 ccatcgcgat gggtgctgtt ggttcggacg cggcaatcga gactgcggat attgccctga
    43501 tgaccgacga cctcggcaag gtgccttggc tgatcggtca ttcgcgccgg acaatgtcga
    43561 ttatccatca gaacatcggt atttccttgg cgaccaaggg cgttttcgtt gtcgctaccg
    43621 cgtttggagt ggcatcgatg tggggcgcta ttgcagccga cgtaggagtg tcattgctgg
    43681 tggtggccaa cgccctgcgc ctgctgaaca gccaagaggc taaggcgccg ccgtccggcg
    43741 gtgaacaggt tggcccacaa atggcaaagg ccgcgcttgc ccacggacat tgatcacgca
    43801 gcatttgcaa ggtaacgtaa tgtccatatc agacctcacg aaagaggcat cgagcagtga
    43861 aaaccatccg atttccccgc cgcgccgtcc tgttaggcgg gctggcagcg tttttgtccg
    43921 gctgtgccag caagttccgc agctatggcg gacccgaggt gacccgtgtt cggctctaca
    43981 aggggcagcg cttgcttgtt ctcgacggag ccgatcgagt attgcaaacc tatccggtcg
    44041 gactgggttt cgcgcccgaa ggtcacaagc aattcgaggg agacggtcgg accccggagg
    44101 gcaactacgt tgtcgataag cgcaaccctg aaagcactta tcatctttcg gttggcatct
    44161 cttatccgaa tgaggccgac atcgcttttg ccgaggcgca gggccgatcc cccgggggcg
    44221 acatcttcat ccatggtggt ccacgacccg gcatcgaccc aacggacgtc cgcgactgga
    44281 cagctggctg catcgcggtc acagatcggc agatcgagga catctatgca atggtgaagg
    44341 acggaacacc tatccacatc tttgcatga
//
