# Supplementary material for: Characterization of the virome of Paracoccus spp. (Alphaproteobacteria) by combined in silico and in vivo approaches
Source: Sci Rep. 2019 May 27;9:7899. doi: 10.1038/s41598-019-44460-4 (PMC6536676; doi:10.1038/s41598-019-44460-4)
Supplement: Supplementary file 2 — Supplementary Dataset 1 [file 41598_2019_44460_MOESM2_ESM.zip › vB_PspS_PD35.gbk]

LOCUS       NZ_CP025583            54724 bp    DNA              UNK 01-JAN-1980
DEFINITION  Paracoccus sp. CBA4604 chromosome, complete genome.
ACCESSION   NZ_CP025583
VERSION     NZ_CP025583.1
KEYWORDS    .
SOURCE      .
  ORGANISM  .
            .
FEATURES             Location/Qualifiers
     gene            580..1524
                     /locus_tag="pd35_p01"
                     /locus_tag="CYR75_RS04365"
     CDS             580..1524
                     /note="Pseudomonas aeruginosa PA3087 and related proteins,
                     metallophosphatase domain - cd07413, polynucleotide
                     kinase-phosphatase - TIGR04075, PRK13625, pfam00149"
                     /product="metallophosphoesterase"
                     /locus_tag="pd35_p01"
                     /locus_tag="CYR75_RS04365"
                     /protein_id="WP_101498979.1"
     gene            complement(1537..1917)
                     /locus_tag="pd35_p02"
                     /locus_tag="CYR75_RS04370"
     CDS             complement(1537..1917)
                     /note="phage hypothetical protein"
                     /product="phage hypothetical protein"
                     /locus_tag="pd35_p02"
                     /locus_tag="CYR75_RS04370"
                     /protein_id="WP_101498980.1"
     gene            complement(1917..3242)
                     /locus_tag="pd35_p03"
                     /locus_tag="CYR75_RS04375"
     CDS             complement(1917..3242)
                     /note="Resolvase, N terminal domain - smart00857,
                     pfam00239 Site-specific DNA recombinase related to the DNA
                     invertase Pin - COG1961, cd03768"
                     /COG="COG1961"
                     /product="phage serine integrase"
                     /locus_tag="pd35_p03"
                     /locus_tag="CYR75_RS04375"
                     /protein_id="WP_101498981.1"
     gene            complement(3239..3739)
                     /locus_tag="pd35_p04"
                     /locus_tag="CYR75_RS04380"
     CDS             complement(3239..3739)
                     /note="DUF2924 - pfam11149"
                     /product="phage hypothetical protein"
                     /locus_tag="pd35_p04"
                     /locus_tag="CYR75_RS04380"
                     /protein_id="WP_101498982.1"
     gene            complement(3736..3957)
                     /locus_tag="pd35_p05"
     CDS             complement(3736..3957)
                     /note="phage hypothetical protein"
                     /product="phage hypothetical protein"
                     /locus_tag="pd35_p05"
     gene            complement(4113..5111)
                     /locus_tag="pd35_p06"
                     /locus_tag="CYR75_RS04385"
     CDS             complement(4113..5111)
                     /note="IS66 C-terminal element - pfam13817, pfam03050,
                     COG3436"
                     /COG="COG3436"
                     /product="IS66 family transposase"
                     /pseudo
                     /locus_tag="pd35_p06"
                     /locus_tag="CYR75_RS04385"
     gene            complement(5176..5610)
                     /locus_tag="pd35_p07"
     CDS             complement(5176..5610)
                     /note="zinc-finger binding domain of transposase IS66 -
                     pfam13005, pfam13007, COG3436"
                     /COG="COG3436"
                     /product="IS66 family transposase"
                     /locus_tag="pd35_p07"
     gene            complement(5671..6017)
                     /locus_tag="pd35_p08"
                     /locus_tag="CYR75_RS04390"
                     /pseudo=
     CDS             complement(5671..6017)
                     /note="IS66 Orf2 like protein - pfam05717, transposase -
                     COG3436"
                     /COG="COG3436"
                     /product="IS66 family insertion sequence hypothetical
                     protein"
                     /pseudo=
                     /pseudo=
                     /locus_tag="pd35_p08"
                     /locus_tag="CYR75_RS04390"
     gene            complement(6014..6409)
                     /locus_tag="pd35_p09"
                     /locus_tag="CYR75_RS04395"
     CDS             complement(6014..6409)
                     /note="transposase - pfam01527, COG2963 (e-4), IS2
                     repressor TnpA - PRK09413 (e-3)"
                     /product="IS66 family insertion sequence hypothetical
                     protein"
                     /pseudo=
                     /locus_tag="pd35_p09"
                     /locus_tag="CYR75_RS04395"
                     /protein_id="WP_101498326.1"
     gene            complement(6579..8513)
                     /locus_tag="pd35_p10"
     CDS             complement(6579..8513)
                     /note="phage hypothetical protein"
                     /product="phage hypothetical protein"
                     /locus_tag="pd35_p10"
     gene            complement(8503..13128)
                     /locus_tag="pd35_p11"
     CDS             complement(8503..13128)
                     /note="Triacylglycerol esterase/lipase EstA, alpha/beta
                     hydrolase fold - COG1075 (e-4)"
                     /product="phage hypothetical protein"
                     /locus_tag="pd35_p11"
     gene            complement(13403..14128)
                     /locus_tag="pd35_p12"
                     /locus_tag="CYR75_RS04420"
     CDS             complement(13403..14128)
                     /note="phage hypothetical protein"
                     /product="phage hypothetical protein"
                     /locus_tag="pd35_p12"
                     /locus_tag="CYR75_RS04420"
                     /protein_id="WP_101498987.1"
     gene            complement(14130..14807)
                     /locus_tag="pd35_p13"
                     /locus_tag="CYR75_RS04425"
     CDS             complement(14130..14807)
                     /note="Phage repressor protein C, contains Cro/C1-type HTH
                     and peptisase s24 domains - COG2932, cd06529, pfam0717,
                     smart00530, cd00093"
                     /COG="COG2932"
                     /product="phage repressor protein C"
                     /locus_tag="pd35_p13"
                     /locus_tag="CYR75_RS04425"
                     /protein_id="WP_101498988.1"
     gene            14895..15599
                     /locus_tag="pd35_p14"
                     /locus_tag="CYR75_RS04430"
     CDS             14895..15599
                     /note="phage hypothetical protein"
                     /product="phage hypothetical protein"
                     /locus_tag="pd35_p14"
                     /locus_tag="CYR75_RS04430"
                     /protein_id="WP_101498989.1"
     gene            15815..16024
                     /locus_tag="pd35_p15"
                     /locus_tag="CYR75_RS04435"
     CDS             15815..16024
                     /note="HTH - pfam12728, putative phage lysis-lysogeny
                     control protein"
                     /product="phage transcriptional regulator"
                     /locus_tag="pd35_p15"
                     /locus_tag="CYR75_RS04435"
                     /protein_id="WP_101498990.1"
     gene            16024..16380
                     /locus_tag="pd35_p16"
                     /locus_tag="CYR75_RS04440"
     CDS             16024..16380
                     /note="phage hypothetical protein"
                     /product="phage hypothetical protein"
                     /locus_tag="pd35_p16"
                     /locus_tag="CYR75_RS04440"
                     /protein_id="WP_101500867.1"
     gene            16425..16913
                     /locus_tag="pd35_p17"
                     /locus_tag="CYR75_RS04445"
     CDS             16425..16913
                     /note="phage hypothetical protein"
                     /product="phage hypothetical protein"
                     /locus_tag="pd35_p17"
                     /locus_tag="CYR75_RS04445"
                     /protein_id="WP_101500868.1"
     gene            16910..17785
                     /locus_tag="pd35_p18"
                     /locus_tag="CYR75_RS04450"
     CDS             16910..17785
                     /note="AAA domain - pfam13479, putative phage replication
                     protein"
                     /product="phage ATP-binding protein"
                     /locus_tag="pd35_p18"
                     /locus_tag="CYR75_RS04450"
                     /protein_id="WP_101498991.1"
     gene            17805..18398
                     /locus_tag="pd35_p19"
                     /locus_tag="CYR75_RS04455"
     CDS             17805..18398
                     /note="phage hypothetical protein"
                     /product="phage hypothetical protein"
                     /locus_tag="pd35_p19"
                     /locus_tag="CYR75_RS04455"
                     /protein_id="WP_101498992.1"
     gene            18410..20080
                     /locus_tag="pd35_p20"
                     /locus_tag="CYR75_RS04460"
     CDS             18410..20080
                     /note="Superfamily II DNA or RNA helicase - COG1061,
                     smart00487, cd00079"
                     /product="phage helicase"
                     /COG="COG1061"
                     /locus_tag="pd35_p20"
                     /locus_tag="CYR75_RS04460"
                     /protein_id="WP_101498993.1"
     gene            20077..20502
                     /locus_tag="pd35_p21"
                     /locus_tag="CYR75_RS04465"
     CDS             20077..20502
                     /note="phage hypothetical protein"
                     /product="phage hypothetical protein"
                     /locus_tag="pd35_p21"
                     /locus_tag="CYR75_RS04465"
                     /protein_id="WP_101498994.1"
     gene            20502..21260
                     /locus_tag="pd35_p22"
                     /locus_tag="CYR75_RS04470"
     CDS             20502..21260
                     /note="phage hypothetical protein"
                     /product="phage hypothetical protein"
                     /locus_tag="pd35_p22"
                     /locus_tag="CYR75_RS04470"
                     /protein_id="WP_101498995.1"
     gene            21257..23623
                     /locus_tag="pd35_p23"
                     /locus_tag="CYR75_RS04475"
     CDS             21257..23623
                     /note="RecA-family ATPase - COG3598, AAA domain -
                     pfam13481, hexameric replicative helicase RepA - cd01125"
                     /COG="COG3598"
                     /product="RecA-family ATPase"
                     /locus_tag="pd35_p23"
                     /locus_tag="CYR75_RS04475"
                     /protein_id="WP_101498996.1"
     gene            23958..24545
                     /locus_tag="pd35_p24"
                     /locus_tag="CYR75_RS04480"
     CDS             23958..24545
                     /note="phage hypothetical protein"
                     /product="phage hypothetical protein"
                     /locus_tag="pd35_p24"
                     /locus_tag="CYR75_RS04480"
                     /protein_id="WP_101500869.1"
     gene            24551..24748
                     /locus_tag="pd35_p25"
                     /locus_tag="CYR75_RS04485"
     CDS             24551..24748
                     /note="phage hypothetical protein"
                     /product="phage hypothetical protein"
                     /locus_tag="pd35_p25"
                     /locus_tag="CYR75_RS04485"
                     /protein_id="WP_101498997.1"
     gene            24745..25173
                     /locus_tag="pd35_p26"
                     /locus_tag="CYR75_RS04490"
     CDS             24745..25173
                     /note="phage hypothetical protein"
                     /product="phage hypothetical protein"
                     /locus_tag="pd35_p26"
                     /locus_tag="CYR75_RS04490"
                     /protein_id="WP_101498998.1"
     gene            25593..26921
                     /locus_tag="pd35_p27"
                     /locus_tag="CYR75_RS04495"
     CDS             25593..26921
                     /note="DNA modification methylase - COG0863, pfam01555 and
                     ParC N-terminal-like domain - cd16403, COG1475; DPPY
                     motif"
                     /COG="COG0863"
                     /product="N4-cytosine or N6-adenine DNA methyltransferase"
                     /protein_id="WP_101498999.1"
                     /locus_tag="pd35_p27"
                     /locus_tag="CYR75_RS04495"
     gene            26918..27127
                     /locus_tag="pd35_p28"
                     /locus_tag="CYR75_RS04500"
     CDS             26918..>27127
                     /note="phage hypothetical protein"
                     /product="phage hypothetical protein"
                     /locus_tag="pd35_p28"
                     /locus_tag="CYR75_RS04500"
                     /pseudo=
     gene            complement(27202..27771)
                     /locus_tag="pd35_p29"
                     /locus_tag="CYR75_RS04505"
     CDS             complement(27202..27771)
                     /note="DUF11994 - pfam11994"
                     /product="phage hypothetical protein"
                     /locus_tag="pd35_p29"
                     /locus_tag="CYR75_RS04505"
                     /protein_id="WP_101499000.1"
     gene            complement(27867..28085)
                     /locus_tag="pd35_p30"
                     /locus_tag="CYR75_RS04510"
     CDS             complement(27867..28085)
                     /note="phage hypothetical protein"
                     /product="phage hypothetical protein"
                     /locus_tag="pd35_p30"
                     /locus_tag="CYR75_RS04510"
                     /protein_id="WP_101499001.1"
     gene            complement(28100..28369)
                     /locus_tag="pd35_p31"
                     /locus_tag="CYR75_RS04515"
     CDS             complement(28100..28369)
                     /note="phage hypothetical protein"
                     /product="phage hypothetical protein"
                     /locus_tag="pd35_p31"
                     /locus_tag="CYR75_RS04515"
                     /protein_id="WP_101499002.1"
     gene            28481..29041
                     /locus_tag="pd35_p32"
                     /locus_tag="CYR75_RS04520"
     CDS             28481..29041
                     /note="putative phage terminase large subunit"
                     /product="phage hypothetical protein"
                     /locus_tag="pd35_p32"
                     /locus_tag="CYR75_RS04520"
                     /protein_id="WP_101499003.1"
     gene            28989..30992
                     /locus_tag="pd35_p33"
                     /locus_tag="CYR75_RS04525"
     CDS             28989..30992
                     /note=""
                     /product="phage terminase large subunit"
                     /locus_tag="pd35_p33"
                     /locus_tag="CYR75_RS04525"
                     /protein_id="WP_101499004.1"
     gene            30995..31204
                     /locus_tag="pd35_p34"
                     /locus_tag="CYR75_RS04530"
     CDS             30995..31204
                     /note="gpW - pfam02831 (e-3)"
                     /product="phage hypothetical protein"
                     /locus_tag="pd35_p34"
                     /locus_tag="CYR75_RS04530"
                     /protein_id="WP_101499005.1"
     gene            31204..32760
                     /locus_tag="pd35_p35"
                     /locus_tag="CYR75_RS04535"
     CDS             31204..32760
                     /note="phage portal protein - pfam05136, TIGR01539,
                     COG5511"
                     /COG="COG5511"
                     /product="phage portal protein"
                     /locus_tag="pd35_p35"
                     /locus_tag="CYR75_RS04535"
                     /protein_id="WP_101499006.1"
     gene            32766..34820
                     /locus_tag="pd35_p36"
                     /locus_tag="CYR75_RS04540"
     CDS             32766..34820
                     /note="Mu-like prophage major head subunit gpT - pfam10124
                     (e-4)"
                     /product="putative phused phage protease and major capsid
                     protein"
                     /locus_tag="pd35_p36"
                     /locus_tag="CYR75_RS04540"
                     /protein_id="WP_101499007.1"
     gene            34898..35233
                     /locus_tag="pd35_p37"
                     /locus_tag="CYR75_RS04545"
     CDS             34898..35233
                     /note="Predicted phage recombinase, RecA/RadA family -
                     COG5471"
                     /COG="COG5471"
                     /product="predicted phage recombinase RecA/RadA family"
                     /locus_tag="pd35_p37"
                     /locus_tag="CYR75_RS04545"
                     /protein_id="WP_101499008.1"
     gene            35233..35544
                     /locus_tag="pd35_p38"
                     /locus_tag="CYR75_RS04550"
     CDS             35233..35544
                     /note="phage hypothetical protein"
                     /product="phage hypothetical protein"
                     /locus_tag="pd35_p38"
                     /locus_tag="CYR75_RS04550"
                     /protein_id="WP_101499009.1"
     gene            35541..36167
                     /locus_tag="pd35_p39"
                     /locus_tag="CYR75_RS04555"
     CDS             35541..36167
                     /note="phage hypothetical protein"
                     /product="phage hypothetical protein"
                     /locus_tag="pd35_p39"
                     /locus_tag="CYR75_RS04555"
                     /protein_id="WP_101499010.1"
     gene            36254..37228
                     /locus_tag="pd35_p40"
                     /locus_tag="CYR75_RS04560"
     CDS             36254..37228
                     /note="phage hypothetical protein"
                     /product="phage hypothetical protein"
                     /locus_tag="pd35_p40"
                     /locus_tag="CYR75_RS04560"
                     /protein_id="WP_101500870.1"
     gene            37239..37658
                     /locus_tag="pd35_p41"
                     /locus_tag="CYR75_RS04565"
     CDS             37239..37658
                     /note="originally annotated as acyl-CoA transferase"
                     /product="phage hypothetical protein"
                     /locus_tag="pd35_p41"
                     /locus_tag="CYR75_RS04565"
                     /protein_id="WP_101499011.1"
     gene            37683..38621
                     /locus_tag="pd35_p42"
                     /locus_tag="CYR75_RS04570"
     CDS             37683..38621
                     /note="phage hypothetical protein"
                     /product="phage hypothetical protein"
                     /locus_tag="pd35_p42"
                     /locus_tag="CYR75_RS04570"
                     /protein_id="WP_101499012.1"
     gene            38621..39058
                     /locus_tag="pd35_p43"
                     /locus_tag="CYR75_RS04575"
     CDS             38621..39058
                     /note="phage hypothetical protein"
                     /product="phage hypothetical protein"
                     /locus_tag="pd35_p43"
                     /locus_tag="CYR75_RS04575"
                     /protein_id="WP_101499013.1"
     gene            39055..39285
                     /locus_tag="pd35_p44"
     CDS             39055..39285
                     /note="phage hypothetical protein"
                     /product="phage hypothetical protein"
                     /locus_tag="pd35_p44"
     gene            39278..41695
                     /locus_tag="pd35_p45"
                     /locus_tag="CYR75_RS04580"
     CDS             39278..41695
                     /note="Lambda phage tail tape-measure protein - pfam09718"
                     /product="phage tail tape measure protein"
                     /locus_tag="pd35_p45"
                     /locus_tag="CYR75_RS04580"
                     /protein_id="WP_101499014.1"
     gene            41695..42321
                     /locus_tag="pd35_p46"
                     /locus_tag="CYR75_RS04585"
     CDS             41695..42321
                     /note="DUF2460 - pfam09343, COG5448, TIGR02217"
                     /product="phage hypothetical protein"
                     /locus_tag="pd35_p46"
                     /locus_tag="CYR75_RS04585"
                     /protein_id="WP_101499015.1"
     gene            42318..43202
                     /locus_tag="pd35_p47"
                     /locus_tag="CYR75_RS04590"
     CDS             42318..43202
                     /note="originally annotated as beta tubulin, DUF2163 -
                     pfam09931, TIGR002218, COG5449, pfam09356"
                     /product="phage hypothetical protein"
                     /locus_tag="pd35_p47"
                     /locus_tag="CYR75_RS04590"
                     /protein_id="WP_101499016.1"
     gene            43199..43630
                     /locus_tag="pd35_p48"
                     /locus_tag="CYR75_RS04595"
     CDS             43199..43630
                     /note="Cell wall-associated hydrolase, NlpC family -
                     COG0791, TIGR02219, pfam00877"
                     /COG="COG0791"
                     /product="phage NlpC/P60 family hydrolase"
                     /locus_tag="pd35_p48"
                     /locus_tag="CYR75_RS04595"
                     /protein_id="WP_101499017.1"
     gene            43640..47608
                     /locus_tag="pd35_p49"
                     /locus_tag="CYR75_RS04600"
     CDS             43640..47608
                     /note="GTA TIM-barrel-like domain - pfam13547, pfam13550"
                     /product="phage tail protein"
                     /locus_tag="pd35_p49"
                     /locus_tag="CYR75_RS04600"
                     /protein_id="WP_101499018.1"
     gene            47617..48693
                     /locus_tag="pd35_p50"
                     /locus_tag="CYR75_RS04605"
     CDS             47617..48693
                     /note="DUF2793 - pfam10983"
                     /product="phage hypothetical protein"
                     /locus_tag="pd35_p50"
                     /locus_tag="CYR75_RS04605"
                     /protein_id="WP_101499019.1"
     gene            48713..49003
                     /locus_tag="pd35_p51"
                     /locus_tag="CYR75_RS04610"
     CDS             48713..49003
                     /note="phage hypothetical protein"
                     /product="phage hypothetical protein"
                     /locus_tag="pd35_p51"
                     /locus_tag="CYR75_RS04610"
                     /protein_id="WP_101499020.1"
     gene            49077..49751
                     /locus_tag="pd35_p52"
                     /locus_tag="CYR75_RS04615"
     CDS             49077..49751
                     /note="peptidase M15 - pfam08291, uncharachrerized
                     conserved protein YcbK, DUF882 family - COG3108"
                     /COG="COG3108"
                     /product="phage peptidase M15"
                     /locus_tag="pd35_p52"
                     /locus_tag="CYR75_RS04615"
                     /protein_id="WP_101500871.1"
     gene            49913..50164
                     /locus_tag="pd35_p53"
                     /locus_tag="CYR75_RS04625"
     CDS             49913..50164
                     /note="phage hypothetical protein"
                     /product="phage hypothetical protein"
                     /locus_tag="pd35_p53"
                     /locus_tag="CYR75_RS04625"
                     /protein_id="WP_101499021.1"
BASE COUNT     9293 a  15862 c  15846 g   9206 t
ORIGIN
        1 tcaggagcac gaattgacgg aagaacgata ttatctcgca ccttcataca cttaagcgca
       61 gggcaggcag tgtcagcttg gtggagaagg ttggatatca ggcccatccc ctccgccatt
      121 atccccattg cgaaccagtg acaccgccct gacgggcacg gttttttccg tgttatcaaa
      181 gcggtttaca ggggccgacc gaacctcata gacgcgccgt ctggccaaaa ctgggctcag
      241 aatggccctc agtctcagtt tgggcgaacc tcgcccgttc cggttcggtc cagttttctc
      301 attacctttc aatggcctgc ttccaaaccc cgccaaaacc caaatcggcg atccgaaaga
      361 taacgatggc aacgtagacg gaacacgcgg taggcgcgtt gctcgggatg ccagcgtaag
      421 caggcggatt gctggggttg gttcgcatcc caatccccca tcgaaaccgc tgatgacaaa
      481 cgattttggc accgctagcg ttcaagaacc tcggattggt tcagatcgat gcggaggctg
      541 agctaaacca gataccgaga acaatcccaa gatgactgca tgaacccatt tgacatcatt
      601 ccagacaccc acggccaatc cgccaaactc gacgctgccc tcactagact ggggtggagg
      661 cggagtgctc tcggatggac ccatccggat ccggatcgac agatcgtctt tctgggagac
      721 ttcatcgacc gtgggccgga taatcgggct gttctaaaga ccgttcgcga acttgtcgat
      781 gcaggcaagg ccaaggcgat catgggcaat catgagctca acgctctgca tttccacacg
      841 acgcatcccg atgatggcga gccgcttcgt gcgcattcgc caaaaaacat ccggcagcac
      901 cggacgttcc tcgaccagtt cccgcccggc gatccgcaga cgcgcgacgt tctggactgg
      961 atgcgcagcc tgcctctgtt tttcgaggag gacgggtttc gtgccgtgca cgcctgctgg
     1021 attgacgcct caatggatcg gctcaagacg ctgaccggga atggcgtatt gactgaggat
     1081 cagctgatcc gggctgcaga tcgcaatgag gccgacgaga tgttcatctt ggccgagcag
     1141 atcacgaagg ggccagagca tcgcttgccc gatggctggt cgttcacgga taaggacggg
     1201 acggagcggg atcatgtgcg cctgcaatgg tggaatgccg ccgcacacac ctggcgcgac
     1261 atcgcgatct ctgtgccatc ggttgaggac ctgcctgtcg atagcttgcc ggagacgctt
     1321 tcggcacaga cctatccagc cactgcgcga ccggtgttct ttggccatta ttggctgagt
     1381 ggcgacccgg tcctgcaggc acagaacgcg ctttgtctcg actattctgc gggcaaggaa
     1441 ggcccactgg tctcttatga tatgtccgac ccggtcggac cgctttcgag ggacaagatc
     1501 cgggtgcatc cggcggtcag ctaaagcgtg tggctctcaa tcaaacaccc gacccggttg
     1561 ctcggcccac ggcatttccg caatgccgca aaggtcgaag atcgacagca cagtgggctc
     1621 gcgccgcaga accagccgtt ccagcaccga tggtgagagc catgccagcc ggatcacgcg
     1681 gctgacatag cggtccgaga tgccttccgc tctggcgaga tcggcgatgg tgttgacgtc
     1741 gccgcgctcc agcttgcgcc gccagtccca cgcgcggccg atggcgcgca gcaggcgggc
     1801 atcctgtccg cgatccatgg cgacctcgat ctctttgggt ggcagaatgc gagggcggcc
     1861 gccgcgattg cgcagggtga gcggaatgtg gactcgcagg gtttcgggct ctgccatcac
     1921 gccacctccg gcttggacgg agccatcaac gcggcaatcg cacccaagcc ctcatggcgg
     1981 agatcgaccg acaatccggc ctcgctggcg gtgactcgcg ccaccagaag ccggaccacg
     2041 cgcgcctgct cggccgggat cagcgcgttc cacatctcgt cgaactgggt gagcgacgcg
     2101 ctgattgcgt cctcaccaag gtccggccga tctttgcgca gggtccgcga cacccgtgcg
     2161 gcaacctccg gcgttcgcag caggcgacgg atttcgccga ccacggcatc ctcgaccatg
     2221 ccgccgggca gccgctgcgg cccgcgcaac tcggctttcg gccgtttctt gatcacgtcc
     2281 atcgagacat agtagcgata gcggcgcgta cccttcttgg tgtggtgcgg ggtcatcgcc
     2341 acgccggtct cggtgaagat cagtccgcgc agcagcgccg gtgacggttc ctgagccgcg
     2401 gccttcctaa gataccggtt gttcgcaatc gcctcgtgca cgtcgtccca gagcttttcg
     2461 tcgatgatct catcatgctc gccgggatag gctgtgcctt tgtggacggc gaggccgcga
     2521 taggccttgt tgtgcaaagt cttgagcagc gaggtcttgt cgtaaggcct gccggtcttg
     2581 gtcaggatcg cgcgtgcgtc caactcgcgg accacctgcg ccgtggaact ggaccgggca
     2641 tagagcgtga agatcgtccg caccgtctca gcctcggccg ggtccacgat cagcttgcgg
     2701 tccttcacgt tgtagcccag cggcaccggc ccacccatcc agatgccctt tttgcgcgac
     2761 gcagcgacct tgtcgcggat ccgctcgccg atgacctcgc gctcgaactg ggcgaagctg
     2821 agcaggatgt tcagtgtcag ccgccccatg gacgtggtgg tgttgaagga ctgcgtgacg
     2881 gacacgaagg tgacgccgtg cttgtcgaag atctcgacca gctttgagaa atccatcagc
     2941 gcgcggctga ggcggtcaat cttgtagacc acgacgatgt cgatcagccc gtcctcgata
     3001 tcggcgatca ggtgcttcag cgcgggcctc tccagcgtcc cgcccgagaa tccgccgtcg
     3061 tcataccggt cgcgcaggca gacccaaccc tccgccttct ggctggcgat ataggcctcg
     3121 caggcctccc gctgggcatc gaggctgttg aattccatgt cgagcccttc ctcgctcgac
     3181 ttgcgggtgt agatggcgca gcgcaggcgg cggggcggtt gtggctgtgg ttggcgtgtc
     3241 atttgctgat cctcgggcgt ggggtgaagc cgaagaattt ccagccattc caattcgcgc
     3301 cggtgatggc ccgcgccgcg ccagaaagcg atttgtaccg acgaccttgc cactcgaagc
     3361 cctttgtcag caccgtgaca gtgtgctcga cgccgttcca ttcccggacc agcttggtgc
     3421 ctggcaaagg ccgtcgtggg tcggtcatca cctgaccggg ttcgccagaa gccacctccg
     3481 ctgcaagcgc atccagcgtc cgccgtgtgt cacggccaat gccgccaagg gccagttcct
     3541 ggatgcggta gccaagccgc agctcgaggt tctggcggct ggtgttcggc gcgggcgcgt
     3601 caaagatcgc cgcccatttc tcacgcagct ccggcacggt catggccttc agcgccacca
     3661 ggtccgccag gacagcgtga tcctgcgcag agccaaggca tgttctcttt cctactgatt
     3721 tcattttggt tttcgtcatt cgtcctctcc aactcgggtt cgcaactggt gacgacgacg
     3781 gcgaacaagg gcgaggatgt ccagcgaact gtctcctttg tccggagatt tttcggtaat
     3841 tgtccgtggg ttggcgcgat ctatggctgc ggcgaggatc tgggcgactt ccgccagccg
     3901 ctcattggtg gtgagcttgt caggcggagg ggcgaaattg acgttggtat cgggcatggc
     3961 gggcgaacct caggagctgt tttgccctgt gatggtcgct gtgaggatgg ggtttcaagt
     4021 taaaacaaca ggttgtcgaa ggagagtgaa agtaagcgaa accttgcgtt tattcaatta
     4081 ccagcgtcga tggtaagcgt ccggcctgac cgctacccgc gccatttcca aggcagcagg
     4141 tcatcgacct ttgtgatctt gtaatcaggg atacgggcca gggtgtcggc gagccaggca
     4201 tggggatcga tggcgttgag cttggctgtt tcgatcaggg tgtaggcgat ggcggcggcc
     4261 tttccacctg cctcggaacc gacgaatagg tagtttttcc gcccgagggc gatggcgcgc
     4321 atgccgcgtt cggcggcgtt gttgtcgagc tcgaggatgc cgttgtcgag gtaggggcgc
     4381 aggcgttcca tcctggtgag ggcgtatcgg atggcggccg ctagggggga tttccccgag
     4441 atcgtggtga gttgcatggc cagccagact tccaggtcat cgaagaccgg ggcggcatgt
     4501 gccttacgga gttcggcgcg gcggtccggt ggcgaacctc gggcttcctt ctcgacggca
     4561 tagagccggg cgatgcggcc gatggcctcc tcagcgatcg gcgaaccttg cgatcggtgg
     4621 atgtccacga acttgcgcct gacatgggcc atgcaggcga cctcgcggat ggcgccggaa
     4681 cggtagagat cctcgaaccc ggcatagccg tcggcatgca tccagccgcg gaaacgggcc
     4741 agatgatcct tggggtgctg acccttgcgg tcgcccgaga agcgatacca tgcggcaggc
     4801 ggagcatcgc catcccatgg gcgctcatcg cgggcatagg tccagagccg ggccgtctgg
     4861 gtcttgccgg tgccgggcgc cagcatccgc accggcgtat cgtcggcgaa gatcgcctcg
     4921 gccgacagga catggcgccc gatggcctcg gccagtggct ccagaagggt ggtggtcttg
     4981 ccgacccagt cggccagggt cgatcggtcg agatcgagcc cttcgcggcc gaagatctgg
     5041 ctctggcgat agagggggag atggtcggca tacttgctga ccagcacatg ggccagcaga
     5101 cccggcccgg gcgaccgcgc tcgatcgggc gcgacggcag cggggcctgg acgaagcgtt
     5161 cgcagcaagc gcaggtcagc cggggcggac aatccggttc acgatgaagc gcccaggaac
     5221 atactccagc tcttccgtga cgtcctcgcc gatccggcgc aggcgaccgc cgcaatcggc
     5281 acaggcatcg gcgccgggca tcagttccac ctccatccgg gggatatgat ccgggatcgg
     5341 acggcgcttg ggtttgccct tctcctcgat gtccggcaga cgcatccgcg ccgtcatcgc
     5401 ggcggccgcg atctcgctgg cctcaagagc caactgaagc tgttctgccg tctccgagga
     5461 cgcgccgaac cggtgtgccc ggtgcccggc cagttggtgc cgcagcttct cgatcaggat
     5521 cgcctgcgcc ttcacctcgg ccagaagccg cgcggtgaag ctgcgcaact cctcgggatc
     5581 ttccggcagg gtcagggtct gatcgagcat gcaaggagtt tatcccacgg gattccttat
     5641 gggaatcatt ctcttgtggc ccccccctga ttatcccgct gccaagggcc gccacgttcg
     5701 ctccggggca cgccagtcga tcccttccag gagcatcgac aactgcgccg gtgtcagcgc
     5761 caccttccct ccttggccga gggccagacg aaccggcccc gctccagccg cttcatgaac
     5821 atgcaggccc cctggccatc ccaccagatg accttcacca gatcaccgcg acggccgcgg
     5881 aagacgaaga gatgcccgcc gaaaggatcc tgcttcagca ccgcctcggc ctgcgccgcc
     5941 aaggaagcaa agcccttgcg catgtcggtg accccggcag ccagccagac ccgcgtgttg
     6001 gccggaaccg ggatcacgcc gaaagtcccc ggatcagccg cgccagcgcc tcaggatcat
     6061 agctgccgct gatccgcatc cggtgaccgc ccgccagctc gatctcgatg tggttctcgg
     6121 cggcaggtgc cgccggagta gacctggtct ccgcgacgat ctctacgggc agaaaccgcg
     6181 cctcctctgc tgggggcgca accgaggtgg ggtccggcgc ataacgggga tcgcgcagcc
     6241 acttgaagat caggttcgcg ttcaccgcgt agcgccgcgc cacctgagcc acggaaacgc
     6301 ccggcgccgc cgtctggaaa cagatcgaac gcttctcctc atccgtccaa agtcgcttcg
     6361 tccgacgcgc cacgccatca ccatagtgtc cactatcaat ggtggacact atccgcctct
     6421 ttcaccacgc ggcagggcgg tcaggccgga cgcttaccgt cgatgtgccg aaaggtgtaa
     6481 ttcaccggaa aagccacgcg gcactccacc atgaccggtg cgcagtggtg accgacctca
     6541 aattggcagg cagcgcggcc acattaaatg caaccgcgtc aagcttgata ctgcaaaaca
     6601 gatagtgcag cctcggccct cgaaagatga tgcgaaagtg caggctcaag gtgtctgaga
     6661 cgacgtatca tcatgaggag attgccggag cgaactctgg cagcaagcga gaagcaaatc
     6721 tcattgatcc attcgcccac gaatacagcc caagcttcgt tatcttcgaa ggccgctgcg
     6781 gcgataagtg caatgcgcac gtcgttttcc ggatcttcat cgaataatcc ttgccgacgc
     6841 ttgatacgtg tgagaacgca aatgtgccga gcaagatctt catttcgagc ggctgctccg
     6901 agagtcgaaa gagctgcaag aacttgaaat gatgttggct cttcctcccc agtctttacg
     6961 atgtagtcaa gccgcttgag cgcatttgcg gctagcgacg cgacttcgtc gacatccccg
     7021 gatatgtaag cgatgttgat tgccctgaga aaggtgctag ggctcaatac ttcggccgaa
     7081 aaaaccttcc gagcatcttc caatatttct tctgctagcg gcgtgattgc tctgcaagtt
     7141 ccttccaatg gaccagggag aaaaggacgc ggccatcttt ctgcttggct gagtttagaa
     7201 tcaggcccga tgagtagtgc tctcagtgct tccgattcga tatcttcgtt gtgaacctgc
     7261 gcagctacat gaagtcgacc aatcatctcc gcacgtagtt gctcagccgt cgcatactca
     7321 ggcagccagc gtggctcgcg ccgaaggtca atcagctctt gaaggaacgc gatctgaggc
     7381 gatccacttt ccgttaacca ttcttcaacc cccaatgggt cggatcctac atcattcaga
     7441 gcacgaacga cgagggacgc atgggcgaga gcggcctgcc gacgaaaaaa cggaggcgca
     7501 tctggaaaca cgcgctccct tgcgattacc ccgatggatg aagcgaaaac tgccgaaagg
     7561 gccttatatg ggctaacgtt gccgacatct tctgcgagga tcgcatcaac aatacggatc
     7621 gccgtatctt caagttcaga aaagtctgcc atattagcaa aataaacttc gacggccgca
     7681 attcgagata tgggatcacc atgagctgca agccactcga aaaggtctcg aacttcgttg
     7741 atagccagcg gcgtcaatga aatcttccct gtgatctcag agtgtccaca gatcagtagc
     7801 gcccaacgca agccgtctac acccttctgg cctacgagct gttcgataag tggccgggcg
     7861 acttcttcga agtactccac ggttgtcgtt tgcgcctcga gttttccaac tagacgcgta
     7921 tagtatttgg cttgattggg tgcgaataag cgaaagtcgg cgcgacgacg ctccaagcca
     7981 ttccttagag ccacatccat cattgatggc atggcctcga tgtcctccat cagactggcg
     8041 aacgcgtcgt cactcagcgg cgctttattg agctccagcc tccgacttct gacccaatcg
     8101 gacggaagaa gaaacatctc tgaaacccga tccaaccatg cgatgcggat cgagctatca
     8161 cttgcaagtg gcgagtgatc gtctagatga aaaactgttt cttctctgaa aagcttgaag
     8221 tgaagcgtcc aattgtcgcc tcgttcgaca acaatactcc agatcacttc gttttcatca
     8281 gcgatatcag cagcaacacc aagaacatct atggccgaac gtaatgtatc gtagagagcg
     8341 gaacgctcga aagatgggcc gtcgggtcca agccttacac ctcttcggat gccgaccccc
     8401 cacttctgga gcatatcctc atccaagagg acatcgtgcc tcatcattgg cggaacggct
     8461 tcgagcgccc gttcgaacaa gagccgcgcg tataagtttg tatcaattgt catcaaacaa
     8521 ctcgtcggtg gaatcggatt cccggaggtg acacacgagt gcgttgatcc gtgccttcac
     8581 atcggcaaga acgtcagcat aaagctccgg ctcttcctcc ttcaagcccg caagtacgcg
     8641 atcctcaagc cattcaccgt aggcaactgc gacatgttta tcgcgccccg ttgcaagcat
     8701 tacgagcatt gagagccagg tgcgtcttgt ccgctccagt atctcccctt tttcattcat
     8761 ccgatgcgcc caccacgagg ggtcacctag atcaaagagc cagtctgaac gggctcggca
     8821 tgcggcatga tcgccaccac cctcccaagc aagtaaaatt gcgtgaaggc aataggctgt
     8881 gatacgatct agccatggag cctctgaagg aagctgaagt gcatcgctca ttcgaacacg
     8941 cgcgacactt tctctcactg ctcgaagttc agcggtctcg attaggacgc cgtccttcac
     9001 atcggcttcc ataactaact cggacagttc ttccctgtcg acaggggcaa gcgaatagcc
     9061 tgactgtctg agcatcgtcc gcgcctcccg ccagtccaac aggctgatcg aacctctcgc
     9121 gcgaagtata tcaagcaacg accaagaggt gaggattggt attgagcctt ggtcagatgc
     9181 catatttatg tgtgcgttaa cgaagcggtc gtcaaaaaca caggcgtcga cttcaccagc
     9241 caatttaagc gtggccattg acgggtgcgt gaaccatcgc ggactatgat cttgatcgtc
     9301 ccgcactgca cacccaagct ggatccagcc gtcttggatg cccagcgata accaagccct
     9361 aagtctttca acgatcgaaa gcgcttcttc ggcgcgcgcg tcatgctcga tgagttggcg
     9421 tgcctcctcc atctccgaag ctgggaccac cacatcaaaa ccggcccgac gtagagggtt
     9481 tagcaggttc gagtgggaaa gcagtgacgc tgcggtatca tcaagtagca gaattgagtt
     9541 tttcggaacc tctctttttg tagcgccctc gggtcgcttg tgcactcgac gagctgcggc
     9601 aatcgctcct tccgtgagca caccgtgcac ggacaatgca tcgacgatgt cggcagtgga
     9661 acaaacatgt tgatcatatt ccccgagttc tgctgcgaca gacatagcag aaccaacctt
     9721 ccagataggt ccaccaacaa caacgatctg ctctcggcca tcgtcctgaa ttgttgccgc
     9781 ctgagtaaaa agttcggcca aggtgcgccc tacttcccga aaaagcgact cggacgccgg
     9841 accggttgcc tcgtgtatcc ttacggtccc atcagtgact gatcgctgca atgcatgagc
     9901 ggcatgaact tggctcggtt ggtgaaagcg taactgcgtc cgctcctcaa agagccatgc
     9961 caaggtctca tgcgacacga gcaccctgtc gaaggtcttg cgacatgctt ccagaaaccc
    10021 aatcattgaa atagttagga gtgcgacggg atcgagcgcg atggatcgaa ggtctccaga
    10081 tgctggccta gcttttccgg aggtggtgag aaccatagtt ttcttgcgga catccgactg
    10141 gttcgcattc cacagcgctt gagaaaggac caactgcgtc aaagaccggt tgagcgactg
    10201 agccaccaga aacagtggaa tttctccccg cagggctttc tcgatgatgc gcgtctctcg
    10261 tgcctcccac tcgggcattt tcttgacaat ctggtcgaac gacgctcgtt gcaccggccc
    10321 ctccccatcg gaagattctg agagctctgc cgctcgcgca atccagcttg ctacggtagc
    10381 gtcatcttcc cagcccgcac tcgttgcagc atggtaacat gctgcaagga tggcagggtc
    10441 gtccagtgcg ccgttagcgg cttggcgaac aagagcctcc ccacgcgaag ctccgatgaa
    10501 ctgtgcaatt tggcccgcct gcagcaattc gactgctgac cgctcgtcac gatacgacca
    10561 ctgctcctcg acgtaggcct gaagagcctc ccagtcaccg gccgtgatct ttagttggag
    10621 aagcaacagg cgcgctgctt cgctgtcatt ctcacttcgg agggcattga gcgccttggc
    10681 cgcctcctga agcctcccca gctcaaagag tattcgagcg tggagaatct gcatttgtcg
    10741 gtccgccctg aggacggggt agatatcaaa cacctcgagc gctttgtctt gctggccgga
    10801 ctcgtagagg gcgatcacta acatgcgcgc atcgccagca tctccactgc gctcaacaag
    10861 ccgtttccct aactcaatta cctcgccaaa cgcctcgcgc tcagcataag cagcagttaa
    10921 agcccgtaga tcaacgattg aaccggagcg ctcgaagttc gctttatgtg ctgcaagaac
    10981 tccgtcttga cctccagtca agtcgattag cgtatgaagg cgcgccgata tcgcgtgatc
    11041 catgccggct ctctcggcct ctgaaaggcg cgctcgcgca cgcgttttct ctccagaacg
    11101 cgcgagcatc tccgtttcca tgccaaggac gattgtcgca tccagatgac ggagcagatg
    11161 ctctcgatgt cgttcaatat atttgacgcc atccattggt tcatctctta ccatcgccat
    11221 ggcgatccgg gcagctgcgt gctcgaagcg cttcccaccg gtcagagcga cctggcgttc
    11281 aatttctcga tcgacagctg ccaagtcgac gtcaataccg cattgcttgg cccacagaaa
    11341 ccttctcaga agaggttccg gttcggcgag gcactcctca agtctccgtc gagaatcctc
    11401 ttgcgttgat ggatctttta ggtcgagcca catgctccag tctgaaccga gccgtgctgc
    11461 agtcgagaga tcgagaccac ctgcgagatc ggccaatcgc gaaaaacatg cagacgcaca
    11521 cctacggagt tgaaaactat gcggatcgtc cttcaagggc aggctatcca gactaatcag
    11581 cgcagtgtga tggacaatgt caaacttcgc gtccgggatt gcgcccgcga ggtaaattcc
    11641 tgcaactact ccattgaggg ccgcgcagcg ttcgagccgg gaaatatcga tccgctcagc
    11701 gagatcgaat gaaagttgcc actgttcttc tttatgcagt cgagctagat gatgtaaaag
    11761 agctccatca tcgaggtcga atggctctgt cgcagtcttg gacaaccact cggatgctac
    11821 atcaaggccc cgatcatgaa ggatcgcgag gtagcttgct ccacgagaaa tctgggtttc
    11881 gtacggtgcg atgtcattca gagcctcatc gagttcaccc tcggccgccc gaattcgaaa
    11941 ccgcgctatg gcgaccagtt cgccgtctag ctctgggtgg cgggacagaa ttgccctggc
    12001 ttcgcctggt tccatcggtg ctaagatccg ggcacaccac gaaatagtat ttcgtcgatc
    12061 atcagaagag gcaatttgga actcgccttg ctcaacttcc ctaacaagcg cacgtgcctc
    12121 ggcaacggca tctacctcgg ggaaaagccg ccgttgctgt agcctttcta atttttgacg
    12181 gagtgcactg tccagtgttt gagtgtcttc tagggcctta agtgacaaat cggagcgcat
    12241 ttttgcaata gattcttgcg taagcttgtg ccccagttcc gaggcgccct gcatttcatc
    12301 aaccttcgca cctaccgtct ggagcgcatc gaccaattgc gtagtggccg cacgtccttg
    12361 atctggtcgt cgcagaaatg aaagaatagc tttgtaaact tcattctctc tactgcccgg
    12421 tctgttgatc gtctgatggg tttcatctac gatagtcggg aggtcgacaa ggcccgcatc
    12481 cgcactttcg ggcgttacga cctttgctga gaggagccca ccgagacggg ttcgcagacc
    12541 ttcggcgagt ccaagcgtta aaacctgatt gtcgcgcaca tacttccgaa accagccgct
    12601 tagatctcgg agctgggctg tccctagccg caaatcctga attgcttccg ttggcaaaat
    12661 tggtgctgcc caggataact ttgaagccag cgaggagccg cggtgaggag tacccaagaa
    12721 cgcaatccgg cgtaccctac atccaaacgc ttccgcatcc cgatccgccc ggtcgcgttc
    12781 gatgcaccgg agaacttgaa tagcaaccaa tccacccatg ctgtggccca cgaatgcgat
    12841 ttcgccgcgc tgcaattgcg gttcgctgcg cagctggtgc caaatgtttt gccctctgtc
    12901 ctccaatgga agggcatggc ccgtccagtt actcacggct gcatcatact cgacagccca
    12961 tactgccaca tcgtccaaat catcgtggag ccaaagaggc caataaactc tcttgcccga
    13021 tatgctgaca gaccatgtgc cgtcgatcga cccactcagc ccgtgaaaaa agactacgtg
    13081 acattgagca agttcagcgt ttccacctag cagcctgagc gtggacatta agatcttcct
    13141 accgctgcaa tgctgctcgt tgcagtaaat tccgaaatcg aggccatttt agtaagaacg
    13201 cgtgctgctg ctagagagac gatccacctt ttttgatgcg ccagatttcg catggtttct
    13261 ttcgagatcc gatgagttga gacagcatca agaaatttgg acaatatatg aggcagaaaa
    13321 tttttaggtc tgttggcgat tcccagttca gatatgctgc gctgtggcag cgtatctagg
    13381 ttcggattat aagtctggat cttcaatgtc tagtcgcccc ctgtgccacc ccatccgtat
    13441 ccagccgcag cgccgctctc cacaacggcg tcttagtgaa cgtcctctcg cgcgtccgaa
    13501 gcaacccctt ggctcggttc tcttccagca acccggtcca gcacaaaggc cgaagcacct
    13561 gaatatacag accgctcagc acatcgtcga aaccaacggc agggtcgtgc gcgccgaaca
    13621 gcacctgccg gaggtcagcg ccggttgcgc cgtcctcggt ctcgacgttt agcacgttca
    13681 ggaacaggtc ccaattgccc aagatcggct cgtcttcgaa gcgcgagaag cgggcgtggt
    13741 tgacctcgaa caggtagaag ggtgtgacga tgccgaaaat ccgaccggga tgcccgacca
    13801 attcctggcc tgccttggtc agtttgaact gccccttgta gtgccgtccg atcttcaacg
    13861 cgatcatcac gtcgtgcaga tccatcagcg gcccaaagtc gatctcgttc agcaccttgt
    13921 tgatggcgaa gagttcttcc tcggtatagc cgggccagtg gaactcccgc gccgcccaat
    13981 gaacgaacac ccgcttgaag gccttcgacg gcgtgagccc gatcccgcca tgttcggcca
    14041 tgtaggcgaa agtcttttcc agcgcccgca ccatcggcga atgcgccagc gcggggtttg
    14101 catcgtcgat ctggcggact tcgatcatct caaatctccc gcgcgaacca gcggatccgg
    14161 ccgatgatgt ggatttcctc ggcactgcgc tcgtagggac tgtagaagct gttgtccgag
    14221 atgacccgca cggcaggcgg atcgctgttg ggcacatgct cgagccgctt agccaccaac
    14281 cccatgccgt cgtccagcac gaagatcccg ggcgggttcg gcgcgcgccg ggtcatgtcg
    14341 accagcacgg tgtcgccgtc cagcagggtc ggcgccatgc tgtcgccctc cacatgcatg
    14401 atgcgcagct gcgacgggct ggccttgagg ctgcccttta tccaggatcg gcggaagtga
    14461 taggcgcggc ccggtgtgtc gtgattctcg gtcaccacgg caccaccgcc catagagggg
    14521 cgtgggctgg catgggcgat cgccacgaac gtctcatcgg ggttctcgat gaagggtggc
    14581 tcgccttcga cctcaccgat gccatggatc agccattccc gctcgacctt cagcacgcgg
    14641 gcgacctcgg ccaacttgtc tattcccggt cgtgctgagc ggccgcgcag gatgtcgtag
    14701 acgaaggatc gattgacccc ggccatctct gcgacatgag cggggcttag cccgagttgc
    14761 tgagcccggg cgcgaaggcg gtcggagagc gtgtgatgct cggtcatgtt ttccccagag
    14821 ggctgtggat caaataggat aaaacaggat tgatcggagg tcgtcaagga tttagaacaa
    14881 accctaaaca ttcaatggcg ggaatcgggg gtcagatgga gatcgagaag gcgtatttta
    14941 ctctgccgga gatcctcgat cgctggtcca tctccgaggc cgacctgatc tatctggcgg
    15001 agaacgacaa gctgcggctg tcggtgcgtg tcttcggtgt gccgttggaa ctgggcgact
    15061 acgaggagac ccatgagggt gagcactttc gtgtgcccac cgagcagagc tactacagtg
    15121 ggctgcttga gctgcatgcg cgggatgtgt tccagatatt tcggaccgcc gagttgacag
    15181 tgagcgactt ccgaacgccc cggtcggact atgcttcgat ctggggagat cgagacggcg
    15241 tgcccctcac cattgaggat ttgctgctaa ggcgcgagga acgtgaccgt ttcgaagctg
    15301 agacagggtt ctccggcgca gagaccgggc cgcagctgcc tgtcttcatc gcgtcgtttg
    15361 actatcacga ggtgcgctgc ggcgggcatc agttccgcct tggcccgatc caggcgcagg
    15421 ttgtccgtgc gctgcatgag gctgcgcgcc ggggtgaagc atggcagagc ggcaaggcga
    15481 tcctgtcggc tgcgggatca aagagcctga agatgtccga cgtgttcaaa tcccagaagc
    15541 agtggcgatc gctgatcgaa tcaaacggtc gcggaaacta ccgtctgaac tacggttgat
    15601 tccggtccgt cccgttcgag cgcgtgcgtc cctccggctc cgcagtggga tgcgcagggg
    15661 gatgagagtg ggatgacaat cccccgccac ggcgttcgcc gctgagttgc aaggctcaaa
    15721 ctgatccccc tccgtatccc acttcgatcc tgacgacatc ccacagcagg atttcgcatc
    15781 tttctcccaa cgcagcgagc gacaggagac gaaaatgcag ctcaaacacc tcaatcagaa
    15841 agaactggcc cggcggtgga acatctcgca ccgcacgcta gagcggtggc ggtgggccgg
    15901 tgaaggccca cagttcatga agctgggcgg ccgtgtggtt taccgcatgg aggatatcac
    15961 cgcattcgag caggaccagc tgcgccacag caccggcgcg aatgcccatg tcggtgccgc
    16021 atgatggtcc ggatcgatga tttcgcagcc gaccgggtgg tgccgttctg cgctgctaca
    16081 agtctggacg aggtcgggct ctgcgcatgg attgctcagg ccgagcccgg cgagacgctg
    16141 atctatcacc gcgggtttct ggcggtggat gccacagcag ttctctcgaa gctgtctgcc
    16201 gaccgtcagc gcgccttgcg tcaggtcgcg gccgccgccc tgcgcgcggc cgagcagaac
    16261 cttgtccatc tcgtccaggc gcggatcggc cccgaccact tcgcctacat cgccatcgcc
    16321 cggcccaaac cccgatccag cggtaccgcc ctgtcggtcc ggctgctcga ggccgcgtga
    16381 tgcccgcctt ccaatccttt ttcaacgatc acggagacca tttcatgcca ttccccgaga
    16441 acacccccac gcctgacgat ctgccatccc tcagcgccgc cgaggttgcg gcgctgccgg
    16501 tcgagttgct ggcgatcctg cagcgcgaaa tcgacgagcg tctgaagcgc gacaagaccg
    16561 ccaagacccg cttcgatgcc ggattggccg tccgctatgc tacccgggcc gccgaagaac
    16621 ggcaggtttc gggcaaagac accggcacgg tccgctttga tgacggcgat ttcaccgtgg
    16681 tcgctgatct gccgaagcgg gtggattggg atcaggagcg gctcgccgac atggtcgctc
    16741 ggatccagga tgccggggac gatcctgccg aatatgtcga tctcgcttac aaggtgccgg
    16801 agcgtaaata cgcggcctgg cccgaggcca tccggcaggg tttcgagccc gcacgcaccg
    16861 tccggcccgg cacgctgaag gtcgagatcc tcgcgcaggg ggctgaccag tgagcctccc
    16921 catcatcagc gccgaccagc ggcttgccga gccgcgcggc atcaagggct gcatttttgg
    16981 gaaatccgga atagggaaaa cttccctcct ctggaccctc gatcctgacc gcaccttgtt
    17041 catggatctc gaagcgggcg atctggccat cgagggctgg gcaggtgaca gcatccgtcc
    17101 gcgcacatgg acggagtgcc gagatttcgc ggtattcatc ggtgggccca acccggcgct
    17161 ccgcgacgag cagccctaca gcccggcgca ctatgccgcc gtctgcgaac gctttggtga
    17221 tccggcagcg ctcgatcgct acgacaccat ttttgtcgac tcgatcaccg tcgccgggcg
    17281 gctgtgcttc gggtggtgca aggggcagcc agaggcgctg tcggagaaga ccggcaagcc
    17341 ggatgtccgt ggcgcttacg gtctgcacgg ccgcgagatg atcggctggc tcacgcattt
    17401 gcagcacacg cgcgccaaga acgtctggtt cgtcgggatc ctcgacgaga agctcgacga
    17461 cttcaatcgc aaggtgttcc agccgcagat cgatggctca aagaccgggc tggagctgcc
    17521 ggggatcgtc gatgaggtga tcaccatggc cgagctgacc tccgatggcg gcgatccgta
    17581 ccgcgccttc gtctgccaga cgatcaaccc ctggggcttt ccggcgaagg atcgctccgg
    17641 ccgcctggct caagtcgaag agccccatct cggccgcctg atggcgaaga tccgaacgcc
    17701 cgcgataccg gcacccgacc ggctgaccta cgcgccacca cccgccgatc cggccaatga
    17761 cgagcaatcc caaccgcaat cctgaaaata gaaggaggtt ccccatgggt tcctggaacg
    17821 atttcaacga cgcgcagagc aacaccaacc tcatcccgaa gggcacgctg gccaaggtgc
    17881 acctgacgat ccgccccggc gggttcgacg acgcctcaca gggctggacc ggcggctatg
    17941 ccacgcgcgg ctccactggg gctgtttatc tcaacggcga gtttaccgtg accgagggcc
    18001 aatatgcccg ccgcaagatc ttcacgctga tcgggcttta cagccccaag gggccggact
    18061 ggaccaacat gggccgcagc ctcgtgcgcg gcatgctgaa ctcggcgcgc gggatttccg
    18121 acaaggacat gtcccccgaa gcgcaggcgg cgcggcggat cagcggcttt gcagatttgg
    18181 acggcatcga gttcatcgcg cgcatcgaca tcggcacgga cgccagcggc gacgacaaga
    18241 acgagatccg cagcgcggtc acgcccgatc atcgcgacta tgcgcaggtc atgggcgcgg
    18301 cgccgtcgct gggccaacag tcgccagccg ccaataccgc accctccccg caacctgccg
    18361 ctgcacctat gccgggtcgc ccggcatggg cgcaataggg ggtagcgcga tgcgccttcg
    18421 tccgcgccag agcctcttcg tggagcgcag cctcgctgcg ctctgcgatc acggcaacac
    18481 gctcagcatc gcctcgaccg gtttcggcaa gaccatcgcg ctgtccgccg tcgttgcgcg
    18541 ctccatcgag ggcagcgagg ccaaggcgtg catcctcgcc catcgcgatg agctgacatc
    18601 gcagaaccga accaagttcg gccgggtcgc gcccgagatt accacttcgg tgatcgatgc
    18661 cgggagcaag gactgggccg gtcaggcgac cttcgccatg gtgccgacgc tgacccgccc
    18721 cgccaatctc aaggcgatgc ccgcgcttga cctgctggtg attgacgaag cgcaccacgc
    18781 ggtcgccgac agctatcgcc ggatcatcga ccacgcgcgc actgccaatc ccgattgccg
    18841 gatcttcggc gtcaccgcca cgccgaaccg gggcgatcgc aaaggtctgc gcgagatctt
    18901 cgacaatgtc ggtgaccagg tcaggcttgg cgagttgatc gcctccggcc atctcgtgcc
    18961 gccccgcacc tttatcatcg acgtcggagt gcaggacgaa ctgcgcgcgg tgcgcaagac
    19021 actgtcggat ttcgacatga acgaggtggc gggcatcatg aaccgcgccc cggtcaccga
    19081 cgaggtgatc cggcattggc gcgagaaggc cagcgatcgt cccacggtcg tcttctgctc
    19141 caccgttgct catgccgaga acgtcgccgc agcgttcaac gatgcggaca tcgctgcggc
    19201 tgtcatccat ggcgacttgg acggggcgac ccggcgcagg atcctggccg cctatgcgtc
    19261 gggcgagatc cgggtgatcg tcaacgtcgc cgtgctcacg gaaggctggg accatccgcc
    19321 cacttcctgc gtcgtgctgc tgaggccgag ttcatacaag tccaccatga tccagatgat
    19381 tggccgtggc ctgcgcacgg ttgatccgga ggaatacccg ggcgtcatca agaccgactg
    19441 catcgtgctg gatttcggga cgtcgagcct gacccacggc acgctggaac aggacgtaga
    19501 cctggacggc cgcgaaccgg tgcccgggcc agccccgagc aagacttgcc cggaatgcga
    19561 ggcggagatc ccgctcgccg tcaccgaatg cccattctgt ggcgctgacc tgtcacggga
    19621 gggctcggcc ccgatcgaca gcttcatcat gtccgagatc gacctgctga aacgctccag
    19681 tttcgcatgg gttgacctct tcggcgacga tgcggccctg atggccaacg ggttcaacgc
    19741 atggggtggg atattcttcc tcgagggccg ttggcacgct gtcggcggcg gcaaaggtca
    19801 ggcgtcccgg ctgcttggtg tgggcgaacg tgcggtttgt ctcgcgcagg ccgatgactg
    19861 gctgaacacc catgaaacgg acgagagcgc attcaaatcg aagggatggc tgaaacaggc
    19921 cgcgaccgaa aagcagctgc aatacctgcc gacggaattt cgcagcgact atggcctcac
    19981 ccgttatcgc gcctcggcgc tgatgacctt caaattcaac aagcgcgaaa tccgccagct
    20041 ggttacacgg gccgccccgt ccctcgggag ggtcgcgtga gctatgtcgc gcaaatccca
    20101 tcctcgcccg aaccggctgc ggattgcccg gagcgtattc ggctctggaa gccgcgcatc
    20161 aagccttgtg ccgtctgcct gcgccctgcg cgcagcttag gttttttcaa cccaaaccaa
    20221 cctcgccccc gcgaacatcg ctggttctgc tcgatgcact gccagtcgtt cttcgcggcc
    20281 cgccaccgga aaggactgac catgcaggga accactgacg aagaacgcct cgcaatcgcg
    20341 ctggtgatga agcggcttgg cacgaccatg gacgagatcg gctggaacaa gcggctctgc
    20401 gatctggatg cgaccgaagt caccgcgctg atcgaggagg tcctggaagg ctacagcgcc
    20461 gagatgtcgc gcatcgccgc cgggggcgag gtgccgttct gatgctggat ttcaacccac
    20521 gcccttccgt ggccgagcgg atcaacacac tggtggacgc agccctcatt gctgaacgtg
    20581 aggccacgcc accccggacc tatctcggcg cgtcccgcct cgggcatgct tgcgaacgcg
    20641 cgctgcagtt cgagttcgcc ggtgcgccca aggatgaggg ggccgatttc ggcgggcaga
    20701 cgctgaggat tttcgcgatg ggtcatcaac tcgaggatct ggcgatccac tggctgcgcg
    20761 cggccgggat caatctggtc acccaaaaac gcgatggcgg ccagtttggg ttcgaagtcg
    20821 cgggcggtcg tatccggggc cacgtcgacg ggatcatcgc cgatgccccg gcagcgcttg
    20881 gcatgcgagt tcccgcgctt tgggaatgca agaccatgaa cgcgaagaac tggcgcgctt
    20941 gcgtcaagga cggggtgact ctctccaaac ccgtctatgc cgcccagatc gcgatctacc
    21001 aagcctacat ggaaccttcg gtgccgggaa tttcgaccgc acctgcgctg ttcacggcga
    21061 tcaacaagga cacggccgag cttcaccacg aattggtgcc tttcgatgcc gatttggcgc
    21121 agcgcatgtc cgaccgcgca gtgcggatac tgcaggccac cgacgcgggc gagttgctgc
    21181 ctcgcatcgc cgccaatcgc gacttcttcg agtgccggtt ctgcgcccat gccgagcggt
    21241 gttgggggct ggctgcgtga ctgacgagcc caccaaacca tccgacagcg agcaggacac
    21301 accgatgcgc gacgacagga cgcccgacac ctccaaggaa aacatcatgc atttcaatcc
    21361 gtggcgcgac ttcaacgatg cggccccgca gattgacgtg ttcggcgacg agcccgatcc
    21421 cgagcagatc gcccagttca tgcaggtcgt cttcggttac tgcgatggcc tgatcccggt
    21481 ccgcagcttc atcgacaagg gtcagggcat cgatggccgc ccgcataaca tctggcttga
    21541 ggcggatcag gccgcgcccg aaaaaatgac gaccttcgcc acatgggcct cccgcgaagg
    21601 cgcagcggtc tatgtgatcc ccggcaccgt ggccgcgccc ggtcaggcca aagccgccga
    21661 aatcctgcag atgcagaccg tcgtggtcga tctggacacc ggagacattg ccgccaagcg
    21721 cgcccatctc gagcgccacc ttggtgcgcc aaccatggtt gtggagagcg gtggcgtgac
    21781 acccgaaggg cagcggaaag cccatgtctg gtggacgctg accgagcctg ccgaaggcga
    21841 tgatattcgc cgtgtctgcc gcctgcgcgg tgacattgcc gccaaggtcg gcggcgacat
    21901 gcatttccgc tccgcccacc agccgatccg ggtagcgggt tcggtctatt acaagaacag
    21961 cctcaagacg caggtgcgga tcgttgagtt gaacgccgac cgcgagcgtg atctggccga
    22021 gttcatcgaa gcggtcactg acatgccgcc cgcgccgggg gtgtcgctgc agcccgagtt
    22081 tacgcatcct gacaagcccg ccatggacga tgtgctggtc acgcccgtgc gcgagggggc
    22141 gcaggacgat tggtcccgct tcgaaggggc atctgccgcg atcgggcact tcatccgtat
    22201 ggtccacgag ggccggatga ccacggacga gggctgggaa ggtatctgcg gctacaacgc
    22261 cgcgatgctt cggccgcaat ggccggtcga acggctcaaa cgcgagtccg agcggctctg
    22321 ggaccggcat gtcgagaaat acggaccgcc gctggtccgg ttggagtctg gcgcaccggg
    22381 gccgcaggag atgcccgcct tcacgcttgg tgcgctgctg gacgaccaga gtccgatgcc
    22441 ggaggacatc atcgcgccgc gcgtgctgac gccgggcgga ctgctggtgc tgggcggcgc
    22501 gcccaaggtt ggcaaaagcg acctgctgat ctcctggctc gtccacatgg ctgcaggcgt
    22561 gccgtttctc ggcttcacgc cgccgcgacc gctgcggatc ttctatttgc aggccgagat
    22621 ccagtatcac tatctgcgcg agcggctgaa gcagattgcc ctccccccgg aggtgctggc
    22681 cgctgcgcgc gatactttcg tcgccacacc caagctcaag atgctgctcg acaacgaagg
    22741 aagcgtgcgg gttgcccgcg ctgtccagac ggctttcccc gatgcgccgc cggacatcct
    22801 ttgcgtcgac ccgatccgga acctctttga cggcggtccc gatggcggcg gcgaaaacga
    22861 caacaccgcc atgatgttct tcctgaagga acgggtcgag gtcctgcgcg accatatcga
    22921 ccccgactgc ggggtcatcc tgatccatca caccaagaag ctcagcaagc agcaggtgaa
    22981 agacgatcct ttcctcgcgc tttccggcgc cagcgcgctg cgcgggttct atacctccgg
    23041 cctgatcctg caccggcccg atgaggattg ctcgcaacga aaactggaga ttgagctcag
    23101 gaacggtcct gctttgccgc caaaggtgat cgacaaagtc ggcggccaat gggtcgagat
    23161 caacccgatg aacgaacgcc tcgtccgcca ggaagttggt gcgaagcatg atgccgagcg
    23221 agaccgaaag cgcgatgtca tcctgtcgat cctgatcgac gaggcagcgg agggcaaact
    23281 ctacacctcg acccagttcc gcgaggcgtt tgagaaccag cgcggcctgg gcagccagtt
    23341 caccatccgc gaccgcatca atgtgctggc caccaaaggc gacatccgct tcctacgcga
    23401 cggcacaaaa ttcggtcact ccgtggtccg gtcgcgcttc ggctacctct gcgccgaagg
    23461 catggtgttc ggccgcaagg gccgggtcga accggagacc ggagaggtcc tggacagcgt
    23521 cattccggta gtcccgagcc actataaatc gccctccaac gggcagtgca tggacctcgt
    23581 agacccttcc gattggtcga tccgggagga tgaaaatgcc tgattttggc ttgtacgtcc
    23641 tctgttcgac ctcaggacaa acatgttcga cctccgccgt tgttcgtcct caatccaatg
    23701 aaatcaatca cttggagcaa aaagaggtcg aacaagttcg tcctcttgta cgtcctctgt
    23761 acgtcctcga aacccaaatg aattcagcat cttacgctga ttggaggacg aacaatgaaa
    23821 gcccccatac tacgtatggg gaggccaacc ggcaggtttg gcctctcttc ccatacgtcg
    23881 acgggtatcc gcgcgcacgg gctctgacgc tccctgcaca tcccgatccg acgacggcgg
    23941 cccgtaccgc caagcacatg accgccgtcg tcttccaccc ccgcagccaa cccgaaaagg
    24001 agaccacgat ggctgaagcg actctgacca ccaggatgcg ggaggcaatc cccgatctgc
    24061 cgcctgcttt ccgcgccgac cgcacattgc tcgcgctcga tctcggtacg acgacaggct
    24121 gggccctgca tggatccgac gggctgatca ccagcggcac cgtgtccttc cgtcccggcc
    24181 gctttgacgg cggcggcatg cgctacctgc gcttcagcaa ctggctgggc gagttggacc
    24241 ggctgtccgg gcccatcgcc gccatctggt tcgaggaagt ccgccgccac gcgggcaccg
    24301 acgcagccca tgtctatgga ggtctgatgg ccaccctgac tgcatgggcc gagctgcgcg
    24361 gtgtgcctta cgagggcgtt cccgtcggca ccatcaagcg gttcgccacc ggcaagggca
    24421 acgccaacaa ggaggccatg atcgccgctg cccggtcgcg cgggttcagc ccagctgacg
    24481 acaatgaggc cgatgctatc gcgatcctgt tctgggcgct ggagaccaag gggggcatgc
    24541 aatgagcgga atgcggtttg tgcccaaggg ctatggtggg catcgccgca gccccgacga
    24601 tgtgaagcgc gatggctggc aagagcaagg cctgctggcc gtggccatcg acgatgatcg
    24661 cctgacctgg ccggaacggg aattggtacg gcaactcggc gagaagctgt acgggcactg
    24721 cccgcgagat cgaaaggtat cgcaatgacg gactggacac ctgacctcgt ggaagaacgg
    24781 ctggccgagg ccgccttcgt cctcaaacgc ctgcctgagc cgcgcaggca ggggtacttc
    24841 agcacatggc ccgagatggt ctacagcttc gccgacaaag tgggccagga gccgaggccc
    24901 atgcgcgtgt tgccctcgcc gctggcgatc agccggatgg aggaaacgct gacctggacc
    24961 gcctgtctcg agcccatcga tggcaagatc gtctggatga aggcgcatgg cgaacgctgg
    25021 aaggagatct gctgggcggt tggtctgcag cgctctgcag cccaccagca ctggcaattc
    25081 ggcatttccg ttatcgcgct caccctcaac aggcgacggt tcaaccgcaa catgtcgaag
    25141 cgccgcgtga tcgaactggc cgctggcgcg taagcgcccg cagctactag gaaagtgtcc
    25201 gccggacagt tttcgatgag acagaaagcc cggctggggg ttagaaaagg gatatactcg
    25261 ggagaggcgc gcgcgggacg gcccgcgccg ctggaccccg gggtccaacc aagggtccag
    25321 ccggggtcca atctgctaac taattgaatt cgcggttcct tctgggccac ttttgtatgc
    25381 tggcgggcga agcgcgcaat atcgccagcg acagggcggt ttttttggga agccaccccg
    25441 gcgggcatca acccgcgagc tgctgaaaac cacaccaaaa caaactcttg gaaccggaca
    25501 cgtccggtgg ccgctggacc cgttgcggag tccaggctgg ctgccggtgt ccggagtcca
    25561 gggttccacc gaattgaggc gaaccgatca tcatgacctt gagctttgcc ccggacgcga
    25621 tcgagacctg gccgctggcc aagctccagc cctacgcgaa aaacgcgaag gcgcatggct
    25681 cggatcaggt cgcgaagatc gccgccagca tggcggaatt cggctggacg gttccgtgcc
    25741 tggtcgcgga cgacggcgag ttgatcgcgg gccatggccg ggtgctggcg gcaacccagc
    25801 tcgggctgac cgaagcgcca gtgatcgtgc tcgggcatct gaccgaggcg cagcggcggg
    25861 cttaccggat cgcggacaac aagctgaccg aactgggcac ctggaacgag gcgctgctgt
    25921 ctgcggaact gaacgacctg ctggcggagg actacgatct gtctctggtc ggtttttccg
    25981 atggtgagtt ggacaagctg ctggcctatg tgccggagga ggatggcgac gaaggtggtg
    26041 ccgggggctc tgtgccgccg gtgaccattc ccgagccgcc gcgcaatccg gcatcgcaaa
    26101 ccggcgacct gtggatcctc ggcgatcatc ggttgctctg cggcgatagc accagcgctg
    26161 ccgatgtacg ccgcctgatg aatggcgagc gggcgatcct gttcgcgacc gatccgccgt
    26221 acctcgtcga ctacgacggc tcgaaccatc cgacacggaa caaggattgg tcggcgtctt
    26281 atggcaccac ctgggacgac agcagccaag gtgcggaact gtacgatggc ttcatcgccg
    26341 ctgcagtggc tgaggcaatc gccgagaacg cggcctggta ttgctggcac gcctcgcgtc
    26401 gtcaggcgat gctggaagcc tgctgggaga aggctggggc attcgttcac cagcagatca
    26461 tctgggtgaa agaccgcggt gtcctgaccc ggtcgcacta cctctggaag cacgagccct
    26521 gtttcatggg ctggcgccgc cccaaccggc cgccgaaggt tgccgaggaa accctaccgt
    26581 cgacttgggc gctgcccagc ttcgccaagg acgaccggcc cgagcaccca acgccgaaac
    26641 cactcgacgc cttcgggatt ccgatgcgcc agcatgtggc gcggggcggt ctctgctacg
    26701 agccgttctg cggctccggc tcgcagatca tggcgggcga ggccaacggc cgccgcgtct
    26761 tcgcgatgga gatcagcccg gcttatgtcg atgtcgcagt cgaacgctgg caggccgaaa
    26821 ccggtcgcga ggctatcctc gatggggacg gtcggacctt cgccgagtcc aaagccgagc
    26881 ggctgggcca gcccgcgaag gacgaggagg cggccgcatg aagcaatcgc gcgccatgtc
    26941 gctggtcgag tccgtcgcca atgtgaccgt cggctacgga gtcgcggtcg caacccagat
    27001 cgttgtcttc ccgattttcg ggctgcacac gactctggcg cagaacctga agatggggtc
    27061 catcttcacc atcgtgtcga tcggccgttc cttcgccttg cggcggctgt tcgaggcgat
    27121 ccgggtaaaa gcgacgaagc cgccgctgac aaggcgacgg cttccctata gtagggactt
    27181 cagcggcgag gcggatcgaa atcagcgctc gatacgataa acccgtcccc ggttctcaac
    27241 cttcttcgag gtgatctcga ggccgagctt ctttttcagc gccccggcca tcgcgccgcg
    27301 caccgtgtgc gattgccagc ccgtcgctgc catgatctcc tcgatggtcg cgccgtccgg
    27361 cgcgcgaagc atggcgatca gcgtggcctg cttggtgccc tcgcgcggcg tgcgcgtctt
    27421 tggcgcggcc tccggttcgg tcggaacgtc ctgcgcgaga gtgtcggtcg gcgcgtccgt
    27481 cgcgcccgca ggcgcgatgt tcgagtcctc gggcttgatg ccgatggcgg cgaggcctgc
    27541 gtcggtagcg accagcgtga caccgtgggc gtcgccggtc tcgcgccaga cgggctcgcc
    27601 cttgcgcatg tcggcttcga cctcttcgag gaagcccttg gtgagcatcg cgccgaccac
    27661 cttggcggcg gccccgccgc gcaggctgtc gggcagcggc agggcaatgc ggtccttatt
    27721 ctgggccgcg cgggacagga tgatcgtctg ggtgtcggaa agcttggtca tgagggtcgt
    27781 ctccgttctc ggaccgcgac cgtcgcggtc ttctacgatc ccaagccgcg cagggcgcgc
    27841 ggccggagtt cgggcgaagg ccgaggtcag atcagcccga gatcccgcag gagtgctgca
    27901 gcatcaggca gccggtcggt ggcgacatcg atggcgatgg tcatgctgtc ggcggtgagg
    27961 cgcgcgggaa tgtcggcttc ctcgcggaac gatgcttcga tttcgtcgag aaccgccggg
    28021 atgcggctgg tgtcccaggg ctcgttgagg ccgcgaatgg cgatgcggat ggtgctggtt
    28081 tccatggcgt tggctcctgt cattcggcgt gctcgccttc gctgaaggcg ctgtcggtga
    28141 tgcgcttcag gaggcttgcg taatgctcaa gcgtgccgac atggccccaa ttcacctcgt
    28201 cggggtgggc gtcgaaatgg tcgtcgctca ggctcgacaa gcgggcgagc atctcgtcga
    28261 tctcggcctt tttgccgatg aatgcgttga gcgctgcctc cttgttccgc gcagccttct
    28321 ctgcacgcag ttggtggcgg ggtgtggtga tcgggttcag gcgggtcatc gcggtcgctc
    28381 cgtgctgagt tgcatcgttt tcgtaggatc acgttcgctc tggcgcagag gcttatcaac
    28441 tacataagca catgattttg aatgataatc ggagcgcgca atggagggtc tgagcgagcg
    28501 ccaatacgcc gcccgcgtcg gcctttcacg cggggcgatc cagaaggcca aggccacggg
    28561 acgcgtggtg ctgcacggcg atggcagcat tgacgcggtg gccagcgatg ccctgcgcgc
    28621 tgaggcgacc gatccgtcca agacacggaa agcaccgcag ccaaagctca aacccgtccc
    28681 ggaggcggcg gtatctgccg taggcgaaac gctgcgcgaa cagggaatgg cagccccgcc
    28741 tgtcggcagc ggcaccacgt tcctgcaggc aaagacggcc aatgaagtgc tgaaggcgca
    28801 ggaacgccgt atccggctgc aaaagctgaa gggcgagctg atcgaccggg cccgcgctct
    28861 gtcgctggtg tttcggctgg cgcggcagga gcgcgacgtc tgggtgaact ggcccgcccg
    28921 tgcggcggcg ttgatggcgg ctgatctggg tgtggagccc gcagcaatgc agaaggttct
    28981 ggagaaacat gtccgtgccc agctcgacga tcttgccgag gtcaaacccg atctccggtg
    29041 aaacggacga catgctggaa tttgacggcg ctgcggaaat cctgcgcgcc tggggtgctg
    29101 gcctcacgcc ggatccggac ctgaccgtgt ccgaatgggc ggacaggcac cggatgctct
    29161 cgggccgcgc gtcagctgaa ccgggccggt atcgaaccgc gcgcacgccc tacatgggcg
    29221 agatcatgga tcggttgtct cctggcgatc cgacacagcg gatcgtgttc atgaaggccg
    29281 cgcaggtcgg tgcgacagag gcaggtaaca actggatcgg ctttgcgatc caccaggcgc
    29341 cgggcccgat gctcgcggtg cagccgacgg tggaactggc caagcggaac tcgaggcagc
    29401 ggatcgatcc gctgatcgac gaaagcccgg agttgcggca gcgggtgaaa cccgcgcgct
    29461 cgcgtgacgc gggcaatacg atgctgtcca aggaattcgc gggcggcatc ctgatcatga
    29521 ccggggcgaa ctcggccgta ggtctccgct cgaccccggc gcggtacatc ttcctcgacg
    29581 aggtcgatgc ctatccagcc tcggccgacg aggaaggcga tccggtcacg ctggccgagg
    29641 cccggtcgtt gaccttcgcc cacaggcgca aggtgtttct ggtttcgacg ccgaccattc
    29701 gggggatgag ccggatcgag cgggactatg aggccagtga ccagcgccgg ttcttcgtgc
    29761 cctgtccgca ttgcggcgcg atgcagtggc tcaaattcga acggctgcgt tgggaaaaag
    29821 ggcagccgga gatggctgaa tatcactgcg agggctgcga ccagcccatc gcagagcacc
    29881 acaagacggc gatgctggaa gcaggcgaat ggcgcgcgac ggccgttgcg gctgatcccg
    29941 gtaccgttgg ttatcacctc tcggccctct attcgccgat cggctggctg agctgggagc
    30001 ggattgtgcg ggcctgggac gcggcgcaag ggtcggacga ggcgatcaag gcgttccgca
    30061 acacgatcct cggcgagaca tgggtcgaga ccggcgaagc ccctgactgg cagaggctct
    30121 atgaccagcg cgaacgctgg aaaccgggcg ttgtcccggc gggcgggttg ttcctgaccg
    30181 ccggtgccga cgtccagaaa gaccggatcg aggtcgatgt ctgggcctgg ggccgtgggc
    30241 tggaaagctg gctggttgat cacatcgtga tcgagggcgg gcccgaccgg catgaggctt
    30301 ggggcgacct gaccgaactg cttggcaaga catggccaca tgaacgcggc gcgcatctga
    30361 agatcgcgcg acttgccatc gataccggct acgaggctcc ggcggtctat ggctggtcgc
    30421 gggcgcaagg gtttgcacag gtcgcaccag tcaagggcgt cgaaggcttc aatcgcgcca
    30481 gcccggtgtc gggcccaact tatgtggacg cgaccgaggg cggcaagcgt ctgcgccgag
    30541 gtgcacgcct ctggaccgtg gcggtgtcga ccttcaaggc cgagacctat cgcttcctgc
    30601 ggctcgagcg gccgaccgag gaggaaattg ccgccggggc ggcattctca cccggcacgg
    30661 ttcacctgcc gcactggatc gaaaacgaat ggctgaagca gttcgtcgcc gagcaactgg
    30721 tcaccgtgcg caggaagcgc ggcttcgccc ggctggaatg gcagaagctt cgggaacgca
    30781 acgaggcgct ggactgcagg gtctatgccc gcgctgccgc ttggatcgcg ggcgcggatc
    30841 gctggaccga cgagaaatgg cgcgacctcg aggatcagct tggggtcatc gacgcctctg
    30901 cggatccggc ggggcagatc aacaggcaaa cgcagacgtc gcagggcaaa cgccgatccg
    30961 actggctcgg acggcgcgga gggtggtttt gaacatgacg gattggacgg aaaccgaact
    31021 ttttgcgctg cgccgcgcct atgccagcgg cacgacccgg gtcagctatg acggaaaatc
    31081 cgtggactat ggctcggccg aggatctgct ggcgcgcatc cgcaccatcg aacgcgccat
    31141 cgccgggacg acaaatccat tgccgatcgc cgggctcgcg ggcttctcgc gcggagatcg
    31201 ctgatgtcgg cgaactggtt tgaccatgcg attgccacgg tggctccgcg cgcagcggcg
    31261 cgccgcgttc ttgccaggca ggcgtttgga accctgacgc ggggctacga tggtgccgcg
    31321 aaggggcggc gcactgaagg ctggcgcgcg ccaggcactt cggctgacac agaagtcggc
    31381 gtggccgggg cgctcttgcg cgaccggatg cgcgatctgg tgcgcaacaa cccgcacgcg
    31441 gccaaggccg tggcggtgct ggtgaacaac atcatcggag cgggcatcat gccccgggcg
    31501 gccagcggta atgacaagct ggaccgaaag gtcgatgcac tcttcgcgcg gtggtcggac
    31561 gccgctgacg cggacggtca gctcgacttc tacgggctgc aaaccctgat ctgccgcgag
    31621 atggtcgaag cgggcgaggt tttggtgcgc cgacgcctgc gccgggcgag cgacggcttg
    31681 cctgtcccgc tgcaattgca ggtgcttgag gccgacttcc tcgacgccac caaatcaggc
    31741 gcgctcggtg caggacgcct ggtgcagggg atagagtttg acccgctcgg aaaacgtcgg
    31801 gcttattggt tgcacgccga acatccgggc gatgcctatg gcgcgatgca gaacggtctg
    31861 cagagccgcc cggtgccggc cagcgagatc gcccatgtgt atgagaagca gcgcacacag
    31921 gcgcgcggcg tgccctgggg cgcgccggtg atccgcagct tgcgcgatct tgacgactat
    31981 gaggttgccg aactggtccg aaagaaaact gaggcctgcg tgaccgccat cgtcttcggc
    32041 gatgacgagg cgcagcaggg catcgcgccg tctgtggtcg atgccgatgg caaccgggtc
    32101 gagcagttcg aaccgggcct tatcgcctat gcgcgcgggg gcaaggatat ccggttcaac
    32161 cagccctcgg ccacgggtgg ctatggcgaa tacaagcggg cgagcctgca cacgatctcg
    32221 gccgggttcc gggtgcccta tgaattgctg accggcgatc tcagccaggt gaactattcc
    32281 tcgatccggg cggggctcgt ggagttccgc cgccagatcg acgccgtgca atggcagctg
    32341 ttcattccga tgttctgcgc cccggtttgg cgctggttca ccgaggccgc gtgggccgca
    32401 gggcagatcc catcgccgga cgtaccggtc gaatggtcgc cgcccaagtt cgaagcgatc
    32461 gatccgcaga aggacgcaat ggccaacctg ctgtcgatcc gctccggcac catgacgctg
    32521 gccgaggtaa tcgcccggca ggggcgcaac cctgacgccg tgctagcgga aatcgccgcc
    32581 acaaacgcca agcttgatgc actcgggctg gtgctcgaca gcgatccgcg ccgcgtcacc
    32641 aagaccggca gcgcacagac cagcgatccg gcgaatgatc ctgccaatga cccggcgagc
    32701 gatccggaag ccgactccaa tacggacccg gcgcggcccg actccgacga acaggactga
    32761 ccaacatgga cacgatgatc gaattaccgg ccctgcgccg gtcggcggag cttgcgccaa
    32821 actcagctga tactgacgcc cgcaccgttg aggtgatctg gtcggcgggc gcgcgtgttc
    32881 gccggtcgac cttattcggc gagccctatg acgaagagct gagcctcgac ccgacccatg
    32941 tgcggcttga tcgtctgaac gcgggcgcgc ccttcctgaa ggtgcatgag atcgacacgc
    33001 tcgacgccgt gatcggctcg gtcgtgccgg gttcggcgcg tatcgaaaac ggtcgcggca
    33061 ttgcgcaggt caggattagt gagcgcgcgg acgtcgaacc gatctggcgg gacatccagg
    33121 ccgggcacat ccgcgcggtc tccatcggct accaggtcca tcgcttcgaa gtgtccaaac
    33181 ctgaagcggc ccgagaactc tggcgggcgg tcgactggac gcccttcgag gtgtccgccg
    33241 tgcccgttgg ggcagatccc gccgcagggt ttcgcgccca atccccactt cacgactgcg
    33301 tcctccatcg ccgggacgtc ccagccaccc aaacaggagc catcccgatg acggacaaac
    33361 ccaacgcccc ggccgcagag gccaaagatc agcccagcga cccaatcgcg accgaggaca
    33421 ctaccatgac tgaaccgaag acgcctgtgg ccgaaccgaa agctgttgcc agcgaaaccc
    33481 gcgcgcagcc gaagccgcag aaggccgaca ctgcggccgc acccgatacc gaagccgtcg
    33541 cgacccgggc ccgcgacacc gaacgcgacc gagtctccac gatctatgac ctggcgggcc
    33601 gcctgaacct cgagcgcagc tttgccgagg atttggtcaa gcgcgggacc gaaatcggcg
    33661 aagcacgccg tctgatcctc gatcaggtcg ccgccaaatc tggggaaacc cgcaccttca
    33721 gccaggtgtc gatcccgcta ggtggccgag atgagcaaat cacccgccgc gatgctgtgg
    33781 cgaatgcgct gctgcaccgc tatagcccga cgctcttcac tctggaagat cccgcccgcc
    33841 agtatcgtgg catgacgctc atggaactgg cccgcgaaag cctcggaaat gcgggcgtga
    33901 acacgcgcgg cctgtcgcgt gacgaggtgg caacgcgcgc gctgcattcg acctcggact
    33961 tccccgagat cctgtcggcg gtcaccaata agaccttgcg ccaggcctat gatgcctatc
    34021 cccggacctt catgctgttc tgccgtcagg tgctggccac cgacttcaag gcgatgcacc
    34081 gggtccagct cggcgaagcg ccgcaacttc tggaggtcag cgagagcggc gagttcaagc
    34141 gcggcacgct cggcgagagc aaggaaagct acaaggtcaa gacctatggc cgggtcgtcg
    34201 ccatcacgcg ccagacgctg atcaacgacg atctcgacgc cttcacccgg atcccggcga
    34261 tgtatggcaa ctcgatcgcg caactggagt cggacgtggt ctggggcatc atcaccgcca
    34321 acccggcaat ggccgatggc aacgcgctgt tccacaccac ccacaagaac ctcgcaggca
    34381 ccggggcggc gctggcggtc gaggcggttg gtgcggcccg cgctgccatg gccaagcaga
    34441 ccggcctcga caagaagacg gtgctgaacg tccggcccgc cttcctgatc gtgcccgcat
    34501 cgctcgaatt gaaggcagag cagatggtcg cccagaacct agtgcccgca gcgacgtcga
    34561 acgtcgtgcc gcagtcaatc cggacgctcg cgccgatcag cgagccccgg ctcgatgcgg
    34621 cgagcgagac cgcttggtat ctggcggcca gcccgaacca gattgacacc atcgagtacg
    34681 cttatctcga gggccagcag ggcgcataca tcgaaacccg caacggcttc gacgtcgacg
    34741 gggtcgagat caagtgccgc ctcgacttcg gcgccaaggc catcgactgg cgcggtcttt
    34801 acaagaaccc gggcgcataa ccgggtcatc cctgacatct cacctccgcc gggcggccca
    34861 atcgggccgc ccgttccctt ttgcaaagga tcccgcaatg aaaaactacg tgcagcccgg
    34921 caacaccatc accctgaccg caccctatgc ggtctcatcc ggcgacggcc tgcttgtcgg
    34981 ctccattttc ggcgtggcct ccggggatgc tgccaacgcc gaaacggtcg aggccgcgct
    35041 cgtcggcatc ttcgacctga agaaggtcgc cagccaagcc tggtccgccg gtgacaaagt
    35101 ctattgggac aacaccaaca aggaagccac caagaccgcc acagcgaaca cgctcatcgg
    35161 tgtggcgacc gaagctgtcg ctggcggcgc gggcgacctg atcggccggg tgcgcctgaa
    35221 cgcgagcttc tgatgacggc atttaccgcc gtcgttgatg cgctgtacgc ggatcccaac
    35281 atcggacgag aggcggtcta cacttccgat ggcggcgcac ccgttctggt gcgcgttgtt
    35341 tcccggcagg ctgatgcgat caccgacttc ggcgacgcgc ggctctggtc ggaaacgacc
    35401 cgggtcgatc tacgcgtcgc ggaggttccg gccccacgtc cgggcgaccg attggaagtc
    35461 gacggcgaag ccttccttat tcagggcgag cccacccgcg accgggaacg gttggtttgg
    35521 actgtggacc tgaggcccgc gtgaaactga aggtcgacat cgatccggac atcgtggcca
    35581 tgatggcagc cgaggtcgcg gcgggcgaac gcgccgtgac agctgccatg cgcgaggccg
    35641 ggagcgggct caagactgcc tggcgcacac aaattaccgg cgcggggctt gggcgacggc
    35701 ttgccaactc gatccgtaac cagaacttcc cgcggtcggg cgaaagcctt gatgcggcgg
    35761 cattggtctg gtccaaagcc ccggtgatcg tcggcgctca cgataccggc ccgctgatcc
    35821 gctcgaagga cggcttctgg ctggcaatcc cgctgcccgc cgcaggcaaa tccacgcgcg
    35881 gcggccggat caaccccggc gaatgggaac ggcggcgcgg tctgcgcctg cggtttgtct
    35941 atcgccggac gggtccgagc ctgctggtgg cggagggacg gctgaacacc aagggccaag
    36001 cggtggtgtc gcgctcgaag accgggcgcg gaaaggtcac cgcgccgatc ttcttgctgg
    36061 tgccgcaggt gaagttgccg aagcggctgg atctcgcgcg ggatgcagac cgggcgttgg
    36121 acatggtgcc ggggctgatc gtggcgaatt gggtggaagc gagatagaca gcgccccaaa
    36181 ccaacatcga cgcgaagccc gcgatccgat atgcgcttga gatagattgg gatatcgcct
    36241 tcgatggaaa cgaataatgg gattggatgc agagtcttcg gtttggctga ctggtttttg
    36301 gggcttcgct cccgaagagg aaggaattct cggctttact gaccccaagg acagagaccg
    36361 gttgttctca atgatcgagg atcgccaact ggtttgcatc tatggcgcgg cgagcccgga
    36421 gaccgatagc aagatcgttc accatctgct gggtgtgctg gaggtggaga gaaccgcaat
    36481 cgattcttgg gacaagatgt ccgaagcggc taaggaacga aacatccgtc tcgggcgcca
    36541 agacaagtgg cggaatgcca tgcccgtgcg acgcgcctgg cggacatcac acacactcga
    36601 cgtcaaacag gtcttcccaa agagctatga tccgagcaat ggccgatacc ttgcacgctt
    36661 cggaacttgg ctggtccccg aggaagctcg ttggcttttg gaaaaggtcc cgtttgttga
    36721 aaccaacgtc tatggcgagc cgcctgtcca agttgaagaa gatgcagccg ccgtcgcttc
    36781 aattgcctcg ttcttgaagc catcgaaagg cattttcggg gcgtttggtg accgctccta
    36841 tgaaactcag gataagccgc atgaattgta tttggcgcgc tttcccgatg gggctgacct
    36901 gctggcggga cggccagttc ccagaggcgc agggctggtg aagatcggga taagcggaga
    36961 tatcaagaac cgcctaaagg ctttgaatct cagttttcct cagtcatcga ccattgggtg
    37021 gaagattatc cgtaccgcca agtttccaaa tcgtgcaagc gccggtgatg ccgaaaccgc
    37081 cttcaaatcg cacgccgttg aggagtttgg cgcgacatcg ttgggcaagg aattcttcgt
    37141 gatggacctg aacaaggcgg aatccctgtt caattccttg tcgcccgctt ccggtcttga
    37201 tcttcggctt acgacaaaac ggaaatagtg aggcctcaat gcccacccct cgcgaaacca
    37261 tcctcgccgc gctgcacgcg cggctcttgg cgctgcctgc cacggccttg cgcggcgagg
    37321 tgctgcctga gcgcgtgccg acggatggct tgctgatcct gcgcgacggg gaaccggggg
    37381 agccggaggt gacgctgtcg ccgctgcgct accactacca gcatcgcgcc gagatcgagg
    37441 cggttgtgca ggatgccgac cgcgatgacg ctttcgacac actgaccgcg ggcatcggca
    37501 tagcgctcgc cgccgaccgc acgctgggcg gcctctgcga ctggatcgag gctgaagcgc
    37561 cgcgcccggt tgatctgccg gtcgagggtg cggcgagcct gaaggccgcc gtcattccgg
    37621 tggtgctgca ctattcaacg gtcgatccgc tcggctgatc cccaaagttc aaggagaaca
    37681 cgatggcacg agcccaaggg gcgcgggcgc agatggcgct tgcgttcgag acgacctatg
    37741 gaacgccgcc ggtgggtggc ttcaccaaga tgcccttcgc cagcacctcg cttggcgcgg
    37801 agcagccgct gctgaactcg gaattgctgg gctacggccg cgatccgctg gcgccgatca
    37861 aggatgcggt gacggccgat ggcgatgtcg tcgtgccgct cgatgccgag gccttcggct
    37921 tctggctcaa ggcagctttc ggcgatccaa tcacgaccgg caccggcccc tggacccatg
    37981 aattccagtc tgggtcctgg tcgctgccca gcatgtccat cgagaccggc atgcccgaag
    38041 tgccgcgctt tgcgatgtat tctggatgcg tgctcgacca gatcaactgg caaatgcagc
    38101 gatctggtct gctgaccgcg acggcgcggc tggtggcgca gggcgagacc gtgggcacga
    38161 cgaccagcgc cgggacgcca gctgctcttg aattgcagcg ctttggccat ttcaacggcg
    38221 cgattacgcg caacggatcg gcgctcggca acgtggtttc agccgacatc acctatgcca
    38281 acaacctcga ccggattgag accatccgct cggacgggcg tatcgatggg gcagacccgt
    38341 ctattgccgc tcagaccggc tccatcgagg tgcgtttcgc cgaccaaacg ctggtgacgc
    38401 aggcgatcaa tggcgatccc tgcgagctcg agtttgccta cgtcctgccc tctggcgaga
    38461 gcttcacctt caccgtgcac gccgtctatc tgccgcgccc ccggatcgag atttccggac
    38521 cgcagggcgt gcaggccacc tttgactggc aggccgcgcg tgacagcacg gtcggccgga
    38581 tgtgcaccgc caccctcgtg aatgacgtgg agatctattg atgctgaccc tcgatctgac
    38641 gaatgcaccc cgctggcacg acctcgcgcc gggcgtccgg gtgcagctgc gtccactaac
    38701 cacggcgcta atggttgcga cgcgcagcga ccccgtagtg gaggcggtcc ccgaggccgc
    38761 atccgacgag gaacgcgctg ttgccttcgc caaggcgctg gcgcgccggg cagttctcac
    38821 ttggaagggc atcggcgacg cagatggcaa tcccatcgac cccagtcccg aggccatcga
    38881 cgcgctcctc gacatctggc cgatcttcga ggctttccaa ctgacctatg tctccaaagg
    38941 cttgctgctg gaacaagaaa aaaacgtctc cgcgctctcg ccgaatggtc cttcggcggg
    39001 ggcgagcgct actgcgacgc gtgcgaagcg acctgcgaag gctgcccggc gcggctgaac
    39061 caacccatca catttgaggg ctggcaggtc tgggacctcg ttggccgtct tggcggccag
    39121 ctgcgtgtgc ttcccggcgc gattgtcggc tgggacatgt cggcggcgct ggcgctggcc
    39181 gatgctctcg gcgtgccacc tgccgcagca gctgaactgt tgcccgtcat cgaagcggtg
    39241 atggtcgcca aactcaacga acagatggat cattccaatg gctgagaagc gcgtttctgt
    39301 ccgccttgct gcggtaggcg gccgacaggt gcgcgccgag ttggaaggcg tgggcgaagc
    39361 cggggcgcgc ggcttcggcc gccttagcag ggaaatggaa gcggccaata cacggctcgc
    39421 ggcgttttcc cgccgtgtca cagtggccgc cgctgccgcc gtggccgccg ctgctgctgc
    39481 tggcgtggcg atggtccgat ccgggctgca gaccgtcgac gcgcaggcca aattggctca
    39541 gtctctcggg accacggtcg cctcgatcca gacgttggag cgggcgggtg agttggcggg
    39601 cgtctccatc tccgggattg agcaggcgac caaggatcta acacgccgcc tcagccaggc
    39661 cgccgccggg accggacccg ctgccgatgc gctggagcgg ctggggctgt cggctgccga
    39721 tctgatttcc ctgccgctgg atcagcgagt ggaggcgatc aacgccgcca tcgaaagctt
    39781 cgtgcccgcc gcagaacgcg ccgccgtcgc gggccagctt ttcggcgagg aaggctctat
    39841 cgcaatgtcg cggatcgaca ccgcgacgct gcgccaggcg acagaggatg ttctggcctt
    39901 cggtgtcgtc gtatcggagc aggatgccga tcagatcgaa cggacgaacg atgcgctctc
    39961 gcggctcggt ctgatctggc gcgggctgtc gaaccagctg gccgtcgcag cagcccccgc
    40021 gctggaagcc gtggccaacg ccatggcggc tgtggcaagc cgcaccggtc cgctcggcat
    40081 cgcgatccgg ggcctgttcg acaacatcgg ccgtctaacc aactatgccg ccacgtttgt
    40141 ggcttttctt gcagggcgtt gggtcgccgg gatggcggtt gctgccctgt cggtccgtgg
    40201 gctcgccacc gcgctggtcc tgctgcgcgg cgcactgatc cgcaccggca tcggggcgtt
    40261 gatcgtcggc gcgggcgaac tcgtctatca gttcacccgc ctcgtgtctg gcgcgggcgg
    40321 atttggcgag gcaatgttgc tcctgaagga cctcgccgtc gaggtctggg accgcatcaa
    40381 gatgggggct gcggcggcgg gcgctgccgc cacggcgatg ttcttcgatc tgaaggccga
    40441 tgccgcctcg ggcatgcaga gcgccatcga gagcgtcgtg gcttttggca acacggctgc
    40501 aaacacgttt gagggcgcct atgaggcgat caaggccatc tggggcatgc tgccagccgc
    40561 catcggcgat ctggcgtttc aggcggccaa cagcctgatc gatggcgtgg aagcgatgct
    40621 gaacggcgtc gtctcgcgga tcaacacgtt catcggcggg atcaaccagg ggctggaggc
    40681 gctcggctcc gaacggcgta tttctatcat ctccgatctt gatctgggtc agatcgagaa
    40741 ccgctttgag ggtgccgcga cggccgcgac gaccgctgcc cagactgcct ttgatcgggc
    40801 tttcgaggac aacccgctcg ccgcacccga tctcgggctc acccaagcgg ccaatactgc
    40861 gcttgccacc gcaaatacct atcgcggtgc cgcgcgcgat ctggccgagg gggcacgcgc
    40921 gccgctcgcc agttggcagg cgttgcgcga tgcggtgcgg ggcagcgatg aaggtagcgc
    40981 ggacgcgctg accgaggcga ccaacgcggc ggcgcggttc gagacagccc ttggcgatgc
    41041 cggacaggcg gccacgagtg cgggcgcagc ggccggggct gctgccactg cagccgaacc
    41101 tgacaccgac gccgcagttt ccggctggca gtcggtcacc gcagcgctca gcgactatgc
    41161 cagcaaggca cgcgagattg gcggggacat cggccaagcg ctggtcggcg cattccagtc
    41221 ggcagagaac gcggttggcg agttcgtcaa gaccggcaag ctggatttcc gcgatctcac
    41281 cacctcgctg ctggccgatc tcgccaagct ggcggcgcgt cggttcatcc tcgggccgat
    41341 cgccaatgcg ctttccggcg cgcttggggg tgcgggcggg attttcgcga acatcttgca
    41401 tgcaggcggc atggtaggtg cctccgcgcc aggcagaatg gttccggcga tggcctttgc
    41461 ggctgcgccc cggatgcatt ccggcggtgt ggcggggctg cgccacgatg aagtcccggc
    41521 catcttgcaa cgcggcgagc gcgtgctgtc tcgccgcgaa gctcagagct acggcgcagc
    41581 cggtggcgtg aatgtcacca tcatggcgcg cgacgccgaa agcttccgac agtcgcggac
    41641 acaggtcgcg gccgacatcg ctcgcgcggt gtcgctcggg cgaaggggca tgtgatggcg
    41701 tttcacgaag tccggtttcc cgacaatatc agccggggtg cgcgcggcgg gcccgagcgg
    41761 cggacccaga tcgtcgaact cgcttctggc gacgaggagc gcaacgccag ttgggccaat
    41821 tcgcgtcgcc gctacgatgt cgcctatggc atccgccgcg ccgacgatct ggcggccgtg
    41881 gttgcctttt tcgaggcgcg caacggtcgg ctacatgggt tccgcttcaa ggactggggc
    41941 gactacaagt cctgcctgcc ttcgggcacg ccatcgccga cggatcagtc gatcggcacc
    42001 ggcgatggca cgacgaccgc cttccaattg gtgaagcgct acgcgtccgg cgcacaatcc
    42061 tggacgcgcg ccatcgccaa gcctgtgacc gcaactgttc gcatcgcgct tggcggggtg
    42121 gagcagccct ccggttggtc cgtcgacaca gcgaccggcg tcatcacctt cagcgccgcg
    42181 ccgggctccg gtgtcgcgat caccgcaggc ttcgagttcg acgtgcccgt ccgcttcgac
    42241 actgacgcgc tcgacgtgac gcttgatctc gagcggctgg gctcgatcac ctccattcca
    42301 cttctggaac tccgccgatg aaaagcatca cccccgatct gcaagcgcat ctgggcgacg
    42361 ggacaacaac gctatcctgg tgctggcgca tcctccgcgc cgacggcgcg agttttggct
    42421 tcaccgatca cgaccggacg ctgacgttcg acggcacgaa cttcgagccg gaaagcgggc
    42481 tgacggcttc agaggtgcgc tcgggctcgg acctgtcggt cgatgcgcag gatgctgagg
    42541 gcgttctgac ctccgaccgg atcaccgaga ccgacattct ggatggcctc tgggacaacg
    42601 ccgaggtgga ggtctggcgg gtgaactggg cggacaccgg ccaacgcgtg ctgatgcgac
    42661 gcggcgccat cggccagatc cgacgcgggc ggctcgcctt tgtcgccgag gtccgctcgc
    42721 tcgcccatgt gctcggccag acggtcggac ggacgtttca ggcgacctgc gatgccgcac
    42781 tcggcgacgc ccgttgcggc atcgatctgg agaactccgc gttcaagagc acgggtggcg
    42841 tcattgatct cctgcgcgac cgggccttca cagcctcagg gctcggcagt ttttcgtccg
    42901 gctggttcac cttcggcacc gtcgaatgga caaacggcac gaatgccggt cggcgcgccg
    42961 agatcatcgc acatgacgtg acagacggca tcgcagtgct gacactgctc gaagcaccag
    43021 tgcggtctat cgcgggcggt gatgctttcg cgatccgcgc aggttgcgac aagcgtatcg
    43081 agacctgcag cacgacgttc gccaacactg ccaatttcag gggtttcccg cacatcccgg
    43141 ggcaggatgc ggtgctgaga tacgccacga aggatggcgg gcatgagggg acggtacttt
    43201 gaacgctgat cccgcacgcg tcatcgccat cgcgcgctct tggctgggca cgccgtatca
    43261 cgaccaggcc agccttcgga gtgtcggctg cgactgcctt ggattggccc gcggcgtctg
    43321 gcgcgaagtc gtcgggccag agccgttccc aatcccgccc tacagccggg actggggcga
    43381 aaccggaccg cgcgaggttc tggccgaggg cgcccggctc atgatgccag agattgcacc
    43441 cgctgacgcc ggtcccggcg tgctggtcct gttccggatg acgccccgcg ccatcgccaa
    43501 gcatgtcggg atcctcaccg ggcccgacac cttcctccac gcctacgagc gcctcggcgt
    43561 catcgaggaa ccgctcactc aagcctggcg gcggcgcatc gccttcgctt tcctgttccc
    43621 gcaacgctga gatcatccca tggcgaccct cgttctcggt gccgctggcg ctgccattgg
    43681 cggcagcatt ggcggcgcaa tcctcggcgt cagcgctgcc accatcggtg gcttcatcgg
    43741 ctccaccatc ggctcggtcg tggacagctg gatcatctcg tcattggcgc caacccagcg
    43801 gatcgaaggt gcgcggatgg acaatctgcg catcacctcg gccaccgaag gcgcggtgat
    43861 cccgcgcctc tatggccgca tgcggatcgg cggcaatatc gtctgggcaa ccgatttccg
    43921 cgaggagacc aagaccacca cgcagggggg cggcaagggt ggtggcgggg gcggcaaggt
    43981 caagacaacc gaatacttct actatgcgag ctttgcagtc gcgctctgcg agggtccgat
    44041 caccggcatt ggccggatct gggccgatgg gaaactgctg gataccgccg ggatcacttg
    44101 gcgctggtat ccgggagacg agaaccaggc ggccgatccg ttcattgcgg cgaagatggg
    44161 ggcagtaagc acaccggcct atcgcggcac ggcctatgtc gttttcgagg acctgccgct
    44221 cggcaactat ggcaaccgca tcccgcagct aagttttgag gtgttccgcc cgcttgccga
    44281 tccggacacg gcggaggggc tgacacaagc ggtcaccatg atcccggcgt ctggcgagtt
    44341 tgcctatgcc acgcagggca tccggaaggg cggcggaggg tcgtcggagc cagagaacct
    44401 gaacgcgctg accgacactg ccgacatggt ggtcgctctg gaccgacttc aggcgatggc
    44461 cccgaaagtc gagagcgtat cgctggtggt ggcctggttt ggcgacgatc tgcgcgcggg
    44521 ctcatgcaag gtgcggccag gggtcgaggt atccgccaaa tcgaccacgc cgtcggcttg
    44581 gtccgtgaat ggcgtcagcc gcgccaatgc ctttctggtc agccgcgatg atcaggatcg
    44641 ccctgtctat ggcggcacgc ccgccgattt cgcggtggtg caggcgatcc aggagatgaa
    44701 ggcgcgtggg ctgcgcgtca ccttctaccc gttcatcctg atggatgtcc cgcccggcaa
    44761 cagcctgccg aacccgtatt ccgacaacgc cgctgagacg gggcagcccg cgtttccctg
    44821 gcgcggccgg atcacctgtt ctccggctgc tggttacgct gggacggtgg acaagaccgc
    44881 cacggccgcc acgcaaatca cggcgctgtt cggttcggcc acgcccgcga gcttcagcgt
    44941 ctcgggcaac agcgtcagtt ggaccggatc gcccggcgac tggggtttgc gccgcatggt
    45001 gttgcactat gcccatctct gcgcggcagc gggcggggtc gatgcctttc tgatcggcac
    45061 cgagatgccg ggcctgacga ccatccgctc gggcgtaacc acctatccgg cggtgcaggc
    45121 ctatcgggac cttcttgcgg acgtccgctc catcctcgga tcgggtgtga gccttggcta
    45181 tgcggccgac tggagcgagt atttcgggca ccagccggac gacggcaccg gcgacgtttt
    45241 cttccacctc gatccactct gggccgatcc ggagattgat ttcgccggga tcgacaacta
    45301 catgccgctc tccgactggc gcgacgggtt cgagcatacg gacgcggctg acggctggcc
    45361 cgcgatttac gaccgcgcct atctgcaggc gaacatcgcg ggcggcgaag gcttcgactg
    45421 gttctatgcc cgcgcggctg accgatccgc gcaggtccgg accgcgatca ccgacggtgc
    45481 cgccagtaag ccatgggtct ttcgatacaa ggatctgagc gcctggtggt cgaacccgca
    45541 ctacaaccgt cccggaggcg tcgagagcgg cacgccgacg gcatgggtgc cgcagtccaa
    45601 accgatctgg ttcaccgagc tcggctgtcc cgccatcgac cggggcacca accagccgaa
    45661 cgtgttcttc gacccgaagt catccgagag cttcacgccg catttctcgc ggggctggcg
    45721 cgacgacgcc atccagcgcg cctatctcga ggcgacttac ctctggtggg gcgtcccggc
    45781 gaacaacccc ttgtcctcgg tctacggcgg ccggatggtg catgtgcccg aatgcgccgc
    45841 ctggacctgg gacgcgcggc cctatccctt cttcccggcg ctgaccgacg tctggacgga
    45901 cggcgcgaac tggcggctgg ggcattggct gaccggaagg ctgggagcgg tgtcgctcgc
    45961 agcgctcgtc cggcatctat gcctgcgcgc cgggctccct gaggaccgga tcgacgtcac
    46021 cggcctctgg ggcgcggtag agggctatgc catcggcgcg ctggagagcc cgcgtgcctc
    46081 gatcaccacg ctgtcgcggc atttcggctt cgacgcagtg gagaccgagg gcgcgatccg
    46141 cttcatcatg cgcggccggg cctccgtcgc caccctcggg cctgacgacc tggtggcacc
    46201 ccgcgagggt gacgtgctgg aactgacacg cggccaggaa accgaactgc cgcaggcgct
    46261 caaatggcag gtcgcccgcg ctgacgagga ctacgaggct gcgcaggtcg aggcgcgccg
    46321 catcaccgtg gacacgacgc ggatcgcgtc cgaatccttc cccatggcgg tgccgcccga
    46381 ggaggccgag cgccgctgcc gccgcgcgct gatggaagcc tggaccgggc gggaaacggc
    46441 ggcgttccgt ttgccgccgt cgctgctggc gctcgatccg gccgatgtcg tcacattgga
    46501 ccatgacggt cggcacatcc cgctgcggct ggtctccatc gcggatgccg aggcacgcgg
    46561 gatcgaggcc gttcgccagg accgggaagc ccacgacctt ccgcccggat cgccacgccc
    46621 gtcctcgctc tcgaaagccg ttgtgttcgg cgcacccgag ctggcgctgc tggacctgcc
    46681 gcaactgata gaggatcaac ccgcgcatcg gcccttcgcc gcagcgcacg ccgttccctg
    46741 gccgggcgaa atggcggtgt tccgcagtcc ctctaccgat ggcttcgagc tgctgacgac
    46801 atttggcggc cgggcccgga tcggaacgct ggtctcggat ttcttcgcag gccccacctc
    46861 gcgcttcgat ctcggcaatg cgctggtggt cgacttgctg accggcacgc tggaaagcgt
    46921 cacggacctg acattgctcg gcggcgcgaa cgcgctcgcc atcgagagtg cgcccggcgt
    46981 ctgggaaatc gtgcaggcgg gcgttgcgga actgatcgcc cccggccggt atcggctcac
    47041 ccggttgctg cgcggccagc gcggcacgga agcagccatg tccaatccgg ctccggcagg
    47101 cgcgcgggtt gtggtgctgg acgacgctct cgcctcattg ccaatcgccg aagccgatct
    47161 cgggctgcca tggaactggc gcatcggccc ggcaagccgc tctgtcagcg acgagaccta
    47221 cgttgcgcaa gccttcacgc cggtgggcgt cgggctacgg ccgttctccg tggcccatgt
    47281 ggagcagcca tggcgcaggc cgcgcacgcc cggcgatctg accatccgct ggacacgaag
    47341 gtcccgcgcg ctttccgccg acagctgggg cgcggccgac gcgccactag cagaggaaac
    47401 cgaggcttac gaggtcgaac tcctcgacgg cgcaacggtc aagcgcacgc tgacagcgac
    47461 cgcgaccagc gtggtctaca cgtccgccca gcagaccgcc gactggggtg cgctgcttgg
    47521 gcccagcaac acgctcgaca tccgcatttt ccagatctct gccatgattg ggcgaggtgc
    47581 ggccaaaact gtcacgctcc aactctgagg accactatgt acgacaccac gaccaacctc
    47641 ctgctcccaa acattcttgc agcgcaggcc cagaagcatg tcacccacaa cgaggcactg
    47701 cgcatactcg acgggctggt tcagctttcc gtcctcgacc gcgacctgac cgcgccgccc
    47761 ggcagccccg ccgatggtga ccgctacatc gtggccagcg ggggcaccgg tgactgggcg
    47821 gggtgggacc tgaacgtggc gttgttctca gacggcgcat ggctgcgcct gccaccccgg
    47881 actggctggc gcgcatgggt tgaggatgag gacttgctgt tggtctacga cggcgcggcg
    47941 tggatcggct caaccccgga agcgctccag aacatggcac tggtcggcgt cggtaccact
    48001 gccgacgcct cgaatccgtt ctcggccaaa ctcaacgctg cgctctggac ggccaagacc
    48061 gtggccgagg gtggcaccgg cgatctcttc tacaccatga acaaggaggc cgcgggcgac
    48121 gatctcgggc tgacgctcca gtcgggcttc gtgaccaagg cgctcgtggg cctcttcggc
    48181 tctgatcgct tccgcgtcgc ggtgtccgcc gacggcagca ccttcttcga tggtctgacc
    48241 gtcgacaaca cgaacggcat cgttgatcag ccgcaactgc cgcgcttcaa ggcgtacacg
    48301 aactacgaca actacatggg cgttgggacc tggacgaaga tcggtctgaa caacaccgac
    48361 tataacgatc agggcgcgtt tgatgccgcg aacaattgct tcgtcgcgcc cgtcgacggg
    48421 acttatctct tcggcgcgac cctgctttac aaggtcaatt ccagcacttc ggcccgcatg
    48481 cgcggtcggc tcgtgctgaa cggcgcgacg gaaatccggg gctccttcgg cgagagctcc
    48541 gccacccatg tctcgttggc caccgcgatc tggctccaga ccatggtgcc actgacggcg
    48601 ggcgataccg ttgagcttca ggggtatttc cgcgctcagg atgggtattt tgcggccgac
    48661 cacacgtcct tctggggctg caaggtcggc tgagcggcgg aaggaggatc cgatgacacc
    48721 acctcgatct gatctgggct ttgtgcgcat gcccgacgcc gagtttgagg caatgttggc
    48781 acgcgctgcc gagaaaggcg ccaaacgcgc gctcgccgat gtcggcctcg atggcgaaga
    48841 ggcagcgctc gatatccggg acctgcgatc cttgctcgac tgcatccggc tggtgcgccg
    48901 caccgcaatg cagacggcag tccgaataat caccaccggc gtgatgttgg cgctgctggc
    48961 gggtatcgcg atcaagctca agatcttcgg cggggccccg tagctccgcc gcatcccaat
    49021 ccgttagccc aaccgacccg cccatgtggc gggttttttc gtttctggag gataccatga
    49081 ctacgacctt ttacgaccat tggcacgatg tgccggagaa agcctggcgc tggaccaact
    49141 tctcgcctgc cgaaattgcc tgccgcggca ccggcaagct gctgatcaac gagcccgcgc
    49201 tcgacaagct gcaggcgttg cgcgaccgtc tggggaaacc gctgatcgtc cgctctgcct
    49261 atcgcagccc ggagcacaac cgcgccgttg gcggcgcaac ccgctcgaag cacatggaag
    49321 gcgcggcctt cgatatcgca atgtcgaacc acgacccgtt ggccttcgag gctgcggcac
    49381 gaacagtggg atttctcgga ttcggcttct atccgcgctc gggtttcatc catgttgatc
    49441 tcggcccggc gcgccaatgg ggcgagcgct tcccggtccg ggcgaccgca ttcgccgagg
    49501 atacgccgcc cgcgcgcgag gttctggctg aaagccgcac gatgaaaggt ggcggagcgg
    49561 ccggggtggc gacgctgggc gcggcggggg tcgaagtcgc acagagcgtc ctgtccgaga
    49621 ccgggtccgc cgtcctgcca ctggtgccat atctggactc gttgcgctgg gtgttcatcg
    49681 cggtggcgct cgttggcatt gctgtcacga tctacgcccg cctcgatgat tggaagcggg
    49741 ggcagcgatg atcaccacca ttctcggcgg gatcgcagcc agcacatggg cgcgggccat
    49801 tttgcgctac ggtgccatcg ccgtcgccat tgtcctgttc ctgctgtcga tccgccgctc
    49861 cggcgagcac gtcgggcgga tcgctgaagt ctcgaaacca cggagaaggc caatgaaatc
    49921 caacgccaga tgctggaggc tgcagctcgc cgtcctcgtg atcggtgcga gctggttgac
    49981 cggttgcgca acggcgggtt ttgaagcgaa cggcttggcg gcatgtccgc cggtcgtgga
    50041 atacagcagg gagttacagg cgcgggcggc cgaggaattg gcgatgctgc cggatcggtc
    50101 ggtggtcgtc gagatgatgg gtgattacgc cgttattcga gatcaggcgc gcggctgcag
    50161 atagagtcag cgcatcttgg tcttcagcgc agtctgcaga gtatcga
//
