# Supplementary material for: Characterization of the virome of Paracoccus spp. (Alphaproteobacteria) by combined in silico and in vivo approaches
Source: Sci Rep. 2019 May 27;9:7899. doi: 10.1038/s41598-019-44460-4 (PMC6536676; doi:10.1038/s41598-019-44460-4)
Supplement: Supplementary file 2 — Supplementary Dataset 1 [file 41598_2019_44460_MOESM2_ESM.zip › vB_PspS_PD36.gbk]

LOCUS       NZ_CP025583            35909 bp    DNA              UNK 01-JAN-1980
DEFINITION  Paracoccus sp. CBA4604 chromosome, complete genome.
ACCESSION   NZ_CP025583
VERSION     NZ_CP025583.1
KEYWORDS    .
SOURCE      .
  ORGANISM  .
            .
FEATURES             Location/Qualifiers
     gene            207..602
                     /locus_tag="pd36_p01"
                     /locus_tag="CYR75_RS00240"
     CDS             207..602
                     /note="transposase - pfam01527, COG2963, IS2 repressor
                     TnpA - PRK09413 (e-3)"
                     /COG="COG2963"
                     /product="IS66 family TnpA"
                     /locus_tag="pd36_p01"
                     /locus_tag="CYR75_RS00240"
                     /protein_id="WP_101498326.1"
     gene            599..946
                     /locus_tag="pd36_p02"
                     /locus_tag="CYR75_RS00245"
     CDS             599..946
                     /note="IS66 Orf2 like protein - pfam05717, COG2426"
                     /COG="COG2426"
                     /product="IS66 family TnpB"
                     /locus_tag="pd36_p02"
                     /locus_tag="CYR75_RS00245"
                     /protein_id="WP_018000156.1"
     gene            1008..2507
                     /locus_tag="pd36_p03"
                     /locus_tag="CYR75_RS00250"
     CDS             1008..2507
                     /note="Transposase IS66 family - pfam03050, COG3436,
                     pfam13005, pfam13817"
                     /product="IS66 family transposase"
                     /locus_tag="pd36_p03"
                     /locus_tag="CYR75_RS00250"
                     /protein_id="WP_101498327.1"
     gene            2578..3621
                     /locus_tag="pd36_p04"
                     /locus_tag="CYR75_RS00255"
     CDS             2578..3621
                     /note="phage hypothetical protein"
                     /product="phage hypothetical protein"
                     /locus_tag="pd36_p04"
                     /locus_tag="CYR75_RS00255"
                     /protein_id="WP_101498328.1"
     gene            3944..5260
                     /locus_tag="pd36_p05"
                     /locus_tag="CYR75_RS00260"
     CDS             3944..5260
                     /note="NhaP=type Na+/H+ or K+/H+ antiporter - COG0025,
                     PRK05326, pfam00999"
                     /COG="COG0025"
                     /product="sodium:proton antiporter"
                     /locus_tag="pd36_p05"
                     /locus_tag="CYR75_RS00260"
                     /protein_id="WP_101498329.1"
     gene            5330..5830
                     /locus_tag="pd36_p06"
                     /locus_tag="CYR75_RS00265"
     CDS             5330..5830
                     /note="Uncharacterized membrane protein YhiD, involved in
                     acid resistance - COG1285, MgtC family - pfam02308,
                     PRK09977"
                     /product="MgtC/SapB family protein"
                     /locus_tag="pd36_p06"
                     /locus_tag="CYR75_RS00265"
                     /protein_id="WP_101498330.1"
     gene            complement(6071..6985)
                     /locus_tag="pd36_p07"
                     /locus_tag="CYR75_RS00270"
     CDS             complement(6071..6985)
                     /note="Nucleoside phosphorylase - COG0775, pfam01048,
                     5'-methylthioadenosine/S-adenosylhomocysteine nucleosidase
                     - PRK05584, TOGR01704, Adenosylhomocysteine nucleosidase -
                     PRIAM"
                     /product="adenosylhomocysteine nucleosidase"
                     /EC_number="3.2.2.9"
                     /locus_tag="pd36_p07"
                     /locus_tag="CYR75_RS00270"
                     /protein_id="WP_101498331.1"
     gene            complement(7245..7484)
                     /locus_tag="pd36_p08"
     CDS             complement(7245..7484)
                     /note="phage hypothetical protein"
                     /product="phage hypothetical protein"
                     /locus_tag="pd36_p08"
     gene            complement(7661..8401)
                     /locus_tag="pd36_p09"
     CDS             complement(7661..8401)
                     /note="phage hypothetical protein"
                     /product="phage hypothetical protein"
                     /locus_tag="pd36_p09"
     gene            complement(8406..8831)
                     /locus_tag="pd36_p10"
     CDS             complement(8406..8831)
                     /note="phage hypothetical protein"
                     /product="phage hypothetical protein"
                     /locus_tag="pd36_p10"
     gene            complement(8828..9646)
                     /locus_tag="pd36_p11"
                     /locus_tag="CYR75_RS00275"
     CDS             complement(8828..9646)
                     /note="AAA domain - pfam13614, ParA and ParB - cd02042,
                     plasmid partitioning protein RepA - TIGR03453, PRK13869"
                     /product="ParA family protein"
                     /locus_tag="pd36_p11"
                     /locus_tag="CYR75_RS00275"
                     /protein_id="WP_101498332.1"
     gene            complement(9714..9890)
                     /locus_tag="pd36_p12"
     CDS             complement(9714..9890)
                     /note="phage hypothetical protein"
                     /product="phage hypothetical protein"
                     /locus_tag="pd36_p12"
     gene            complement(10205..10447)
                     /locus_tag="pd36_p13"
                     /locus_tag="CYR75_RS00280"
     CDS             complement(10205..10447)
                     /note="phage hypothetical protein"
                     /product="phage hypothetical protein"
                     /locus_tag="pd36_p13"
                     /locus_tag="CYR75_RS00280"
                     /protein_id="WP_101498333.1"
     gene            complement(10359..10610)
                     /locus_tag="pd36_p14"
                     /locus_tag="CYR75_RS00285"
     CDS             complement(10359..10610)
                     /note="phage hypothetical protein"
                     /product="phage hypothetical protein"
                     /locus_tag="pd36_p14"
                     /locus_tag="CYR75_RS00285"
                     /protein_id="WP_101498334.1"
     gene            complement(10607..11275)
                     /locus_tag="pd36_p15"
                     /locus_tag="CYR75_RS00290"
     CDS             complement(10607..11275)
                     /note="peptidase M15 - pfam08291, uncharacterized
                     conserved protein YcbK - COG3108"
                     /COG="COG3108"
                     /product="phage peptidase M15"
                     /locus_tag="pd36_p15"
                     /locus_tag="CYR75_RS00290"
                     /protein_id="WP_101500774.1"
     gene            complement(11744..11986)
                     /locus_tag="pd36_p16"
                     /locus_tag="CYR75_RS00295"
     CDS             complement(11744..11986)
                     /note="putative phage holin based on transmembrane helix -
                     TMHMM"
                     /product="putative phage holin"
                     /locus_tag="pd36_p16"
                     /locus_tag="CYR75_RS00295"
                     /protein_id="WP_101498335.1"
     gene            complement(11986..12729)
                     /locus_tag="pd36_p17"
                     /locus_tag="CYR75_RS00300"
     CDS             complement(11986..12729)
                     /note="DUF2793 - pfam10983"
                     /product="phage hypothetical protein"
                     /locus_tag="pd36_p17"
                     /locus_tag="CYR75_RS00300"
                     /protein_id="WP_101498336.1"
     gene            complement(12745..16698)
                     /locus_tag="pd36_p18"
                     /locus_tag="CYR75_RS00305"
     CDS             complement(12745..16698)
                     /note="GTA TIM-barrel-like domain - pfam13547, pfam13550"
                     /product="pahage tail protein"
                     /locus_tag="pd36_p18"
                     /locus_tag="CYR75_RS00305"
                     /protein_id="WP_101498337.1"
     gene            complement(16702..17151)
                     /locus_tag="pd36_p19"
                     /locus_tag="CYR75_RS00310"
     CDS             complement(16702..17151)
                     /note="Cell wall-associated hydrolase, NlpC family -
                     COG0791, TIGR02219, pfam00877"
                     /COG="COG0791"
                     /product="phage NlpC/P60 family hydrolase"
                     /locus_tag="pd36_p19"
                     /locus_tag="CYR75_RS00310"
                     /protein_id="WP_101498338.1"
     gene            complement(17148..18032)
                     /locus_tag="pd36_p20"
                     /locus_tag="CYR75_RS00315"
     CDS             complement(17148..18032)
                     /note="originally annotated as beta tubulin, DUF2163 -
                     pfam09931, TIGR002218, COG5449, pfam09356"
                     /product="phage hypothetical protein"
                     /locus_tag="pd36_p20"
                     /locus_tag="CYR75_RS00315"
                     /protein_id="WP_101498339.1"
     gene            complement(18029..18655)
                     /locus_tag="pd36_p21"
                     /locus_tag="CYR75_RS00320"
     CDS             complement(18029..18655)
                     /note="DUF2460 - pfam09343, COG5448"
                     /product="phage hypothetical protein"
                     /locus_tag="pd36_p21"
                     /locus_tag="CYR75_RS00320"
                     /protein_id="WP_101498340.1"
     gene            complement(18655..21060)
                     /locus_tag="pd36_p22"
                     /locus_tag="CYR75_RS00325"
     CDS             complement(18655..21060)
                     /note="Lambda phage tail tape-measure protein - pfam09718,
                     TIGR02675, COG5281, TIGR01541"
                     /COG="COG5281"
                     /product="phage tail tape measure protein"
                     /locus_tag="pd36_p22"
                     /locus_tag="CYR75_RS00325"
                     /protein_id="WP_101498341.1"
     gene            complement(21053..21289)
                     /locus_tag="pd36_p23"
     CDS             complement(21053..21289)
                     /note="phage hypothetical protein"
                     /product="phage hypothetical protein"
                     /locus_tag="pd36_p23"
     gene            complement(21286..21723)
                     /locus_tag="pd36_p24"
                     /locus_tag="CYR75_RS00330"
     CDS             complement(21286..21723)
                     /note="phage hypothetical protein"
                     /product="phage hypothetical protein"
                     /locus_tag="pd36_p24"
                     /locus_tag="CYR75_RS00330"
                     /protein_id="WP_101498342.1"
     gene            complement(21727..22671)
                     /locus_tag="pd36_p25"
                     /locus_tag="CYR75_RS00335"
     CDS             complement(21727..22671)
                     /note="phage hypothetical protein"
                     /product="phage hypothetical protein"
                     /locus_tag="pd36_p25"
                     /locus_tag="CYR75_RS00335"
                     /protein_id="WP_101498343.1"
     gene            complement(22691..23116)
                     /locus_tag="pd36_p26"
                     /locus_tag="CYR75_RS00340"
     CDS             complement(22691..23116)
                     /note="originally annotated as acyl-CoA transferase"
                     /product="phage hypothetical protein"
                     /locus_tag="pd36_p26"
                     /locus_tag="CYR75_RS00340"
                     /protein_id="WP_101498344.1"
     gene            complement(23113..23736)
                     /locus_tag="pd36_p27"
                     /locus_tag="CYR75_RS00345"
     CDS             complement(23113..23736)
                     /note="phage hypothetical protein"
                     /product="phage hypothetical protein"
                     /locus_tag="pd36_p27"
                     /locus_tag="CYR75_RS00345"
                     /protein_id="WP_101498345.1"
     gene            complement(23733..24047)
                     /locus_tag="pd36_p28"
                     /locus_tag="CYR75_RS00350"
     CDS             complement(23733..24047)
                     /note="phage hypothetical protein"
                     /product="phage hypothetical protein"
                     /locus_tag="pd36_p28"
                     /locus_tag="CYR75_RS00350"
                     /protein_id="WP_101498346.1"
     gene            complement(24053..24391)
                     /locus_tag="pd36_p29"
                     /locus_tag="CYR75_RS00355"
     CDS             complement(24053..24391)
                     /note="Predicted phage recombinase, RecA/RadA family -
                     COG5471, DUF2190 - pfam09956"
                     /product="predicted phage recombinase RecA/RadA"
                     /locus_tag="pd36_p29"
                     /locus_tag="CYR75_RS00355"
                     /protein_id="WP_101498347.1"
     gene            complement(24460..26505)
                     /locus_tag="pd36_p30"
                     /locus_tag="CYR75_RS00360"
     CDS             complement(24460..26505)
                     /note="Mu-like prophage major head subunit gpT in
                     C-terminal part - pfam10124 (e-4), peptidase U35/U37 based
                     on BLAST hits"
                     /product="phused phage major capsid and protease protein"
                     /locus_tag="pd36_p30"
                     /locus_tag="CYR75_RS00360"
                     /protein_id="WP_101498348.1"
     gene            complement(26510..28045)
                     /locus_tag="pd36_p31"
                     /locus_tag="CYR75_RS00365"
     CDS             complement(26510..28045)
                     /note="phage portal protein - pfam05136, TIGR01539,
                     COG5511"
                     /COG="COG5511"
                     /product="phage portal protein"
                     /locus_tag="pd36_p31"
                     /locus_tag="CYR75_RS00365"
                     /protein_id="WP_101498349.1"
     gene            complement(28045..28251)
                     /locus_tag="pd36_p32"
                     /locus_tag="CYR75_RS00370"
     CDS             complement(28045..28251)
                     /note="gpW - pfam02831 (e-3)"
                     /product="phage hypothetical protein"
                     /locus_tag="pd36_p32"
                     /locus_tag="CYR75_RS00370"
                     /protein_id="WP_101498350.1"
     gene            complement(28253..30238)
                     /locus_tag="pd36_p33"
                     /locus_tag="CYR75_RS00375"
     CDS             complement(28253..30238)
                     /note="phage terminase large subunit GpA - pfam05876,
                     COG5525"
                     /COG="COG5525"
                     /product="phage terminase large subunit"
                     /locus_tag="pd36_p33"
                     /locus_tag="CYR75_RS00375"
                     /protein_id="WP_101498351.1"
     gene            complement(30225..30830)
                     /locus_tag="pd36_p34"
                     /locus_tag="CYR75_RS00380"
     CDS             complement(30225..30830)
                     /note="putative phage terminase small subunit"
                     /product="phage hypothetical protein"
                     /locus_tag="pd36_p34"
                     /locus_tag="CYR75_RS00380"
                     /protein_id="WP_101498352.1"
     gene            30978..31220
                     /locus_tag="pd36_p35"
                     /locus_tag="CYR75_RS00385"
     CDS             30978..31220
                     /note="phage hypothetical protein"
                     /product="phage hypothetical protein"
                     /locus_tag="pd36_p35"
                     /locus_tag="CYR75_RS00385"
                     /protein_id="WP_101498353.1"
     gene            31407..31535
                     /locus_tag="pd36_p36"
                     /locus_tag="CYR75_RS00390"
     CDS             31407..31535
                     /note="DUF3489 - pfam11994"
                     /product="phage hypothetical protein"
                     /locus_tag="pd36_p36"
                     /locus_tag="CYR75_RS00390"
                     /protein_id="WP_101498354.1"
     gene            complement(31681..32043)
                     /locus_tag="pd36_p37"
                     /locus_tag="CYR75_RS00395"
                     /pseudo=
     CDS             complement(<31681..32043)
                     /note="ParB N-terminal-like domain - cd16403, COG1475,
                     smart00470, pfam02195"
                     /COG="COG1475"
                     /product="truncated chromosome partitioning protein ParB"
                     /pseudo
                     /pseudo=
                     /locus_tag="pd36_p37"
                     /locus_tag="CYR75_RS00395"
     gene            complement(32043..32225)
                     /locus_tag="pd36_p38"
                     /locus_tag="CYR75_RS00400"
     CDS             complement(32043..32225)
                     /note="phage hypothetical protein"
                     /product="phage hypothetical protein"
                     /locus_tag="pd36_p38"
                     /locus_tag="CYR75_RS00400"
                     /protein_id="WP_101498355.1"
     gene            complement(32235..33227)
                     /locus_tag="pd36_p39"
                     /locus_tag="CYR75_RS00405"
     CDS             complement(32235..33227)
                     /note="Site-specific DNA-cytosine methylase - COG0270,
                     Cytosine-C5 specific DNA methylases - cd00315, pfam00145,
                     TIGR00675"
                     /product="DNA (cytosine-5-)-methyltransferase"
                     /COG="COG0270"
                     /locus_tag="pd36_p39"
                     /locus_tag="CYR75_RS00405"
                     /protein_id="WP_101498356.1"
     gene            complement(33231..34532)
                     /locus_tag="pd36_p40"
                     /locus_tag="CYR75_RS00410"
     CDS             complement(33231..34532)
                     /note="DNA modification methylase - COG0863, pfam01555;
                     Chromosome segregation protein Spo0J, contains ParB-like
                     nuclease domain - COG1475, cd16403; DPPY motif"
                     /COG="COG0863"
                     /product="N4-cytosine or N6-adenine DNA methyltransferase"
                     /locus_tag="pd36_p40"
                     /locus_tag="CYR75_RS00410"
                     /protein_id="WP_101500775.1"
     gene            complement(34861..35349)
                     /locus_tag="pd36_p41"
                     /locus_tag="CYR75_RS00415"
     CDS             complement(34861..35349)
                     /note="originally annotated as RNA polymerase subunit
                     sigma"
                     /product="phage hypothetical protein"
                     /locus_tag="pd36_p41"
                     /locus_tag="CYR75_RS00415"
                     /protein_id="WP_101498357.1"
     gene            complement(35346..36287)
                     /locus_tag="pd36_p42"
                     /locus_tag="CYR75_RS00420"
     CDS             complement(35346..36287)
                     /note="HTH in N terminal part - pfam13730, putative phage
                     replication protein"
                     /product="phage helix-turn-helix domain-containing
                     protein"
                     /locus_tag="pd36_p42"
                     /locus_tag="CYR75_RS00420"
                     /protein_id="WP_101498358.1"
     gene            complement(36284..36694)
                     /locus_tag="pd36_p43"
                     /locus_tag="CYR75_RS00425"
     CDS             complement(36284..36694)
                     /note="VRR-NUC domain - smart00990, pfam08774"
                     /product="VRR-NUC domain-containing protein"
                     /locus_tag="pd36_p43"
                     /locus_tag="CYR75_RS00425"
                     /protein_id="WP_101498359.1"
     gene            complement(36691..36897)
                     /locus_tag="pd36_p44"
                     /locus_tag="CYR75_RS00430"
     CDS             complement(36691..36897)
                     /note="phage hypothetical protein"
                     /product="phage hypothetical protein"
                     /locus_tag="pd36_p44"
                     /locus_tag="CYR75_RS00430"
                     /protein_id="WP_101498360.1"
     gene            complement(36894..37145)
                     /locus_tag="pd36_p45"
                     /locus_tag="CYR75_RS00435"
     CDS             complement(36894..37145)
                     /note="HTH - pfam12728 (e-3)"
                     /product="phage transcriptional regulator"
                     /locus_tag="pd36_p45"
                     /locus_tag="CYR75_RS00435"
                     /protein_id="WP_101498361.1"
     gene            37439..38029
                     /locus_tag="pd36_p46"
                     /locus_tag="CYR75_RS00440"
     CDS             37439..38029
                     /note="phage hypothetical protein"
                     /product="phage hypothetical protein"
                     /locus_tag="pd36_p46"
                     /locus_tag="CYR75_RS00440"
                     /protein_id="WP_101498362.1"
     gene            complement(37992..39287)
                     /locus_tag="pd36_p47"
                     /locus_tag="CYR75_RS00445"
     CDS             complement(37992..39287)
                     /note="Shufflon-specific DNA recombinase Rci and
                     Bacteriophage Hp1_like integrase - cd00796, TIGR02225,
                     PHA02601, pfam00589, COG4974"
                     /COG="COG4974"
                     /product="phage tyrosine integrase"
                     /locus_tag="pd36_p47"
                     /locus_tag="CYR75_RS00445"
                     /protein_id="WP_101498363.1"
     gene            39568..40165
                     /locus_tag="pd36_p48"
                     /locus_tag="CYR75_RS00450"
                     /pseudo=
     CDS             join(39568..39702,39702..40043,40028..40165)
                     /note="frameshifted, putative SOS response associated -
                     DCOG2135, pfam02586"
                     /pseudo
                     /pseudo=
                     /product="SOS responce regulator"
                     /locus_tag="pd36_p48"
                     /locus_tag="CYR75_RS00450"
     gene            complement(40217..40966)
                     /locus_tag="pd36_p49"
                     /locus_tag="CYR75_RS00455"
     CDS             complement(40217..40966)
                     /note="HNH endonuclease - pfam01844, cd00085, smart00507,
                     predicted restriction endonuclease, HNH family - COG3183"
                     /product="HNH endonuclease"
                     /locus_tag="pd36_p49"
                     /locus_tag="CYR75_RS00455"
                     /protein_id="WP_101498364.1"
     gene            41163..41594
                     /locus_tag="pd36_p50"
                     /locus_tag="CYR75_RS00460"
     CDS             41163..41594
                     /note="G:T-mismatch repair DNA endonuclease, very short
                     patch repair protein - COG3727, cd00221, TIGR00632,
                     pfam03852"
                     /COG="COG3727"
                     /product="Vsr family protein"
                     /locus_tag="pd36_p50"
                     /locus_tag="CYR75_RS00460"
                     /protein_id="WP_101498365.1"
     gene            complement(41563..42783)
                     /locus_tag="pd36_p51"
                     /locus_tag="CYR75_RS00465"
     CDS             complement(41563..42783)
                     /note="EcoRII C terminal - pfam09019"
                     /product="type II restriction-modification system
                     restriction enodnuclease EcoRII"
                     /locus_tag="pd36_p51"
                     /locus_tag="CYR75_RS00465"
                     /protein_id="WP_101498366.1"
     gene            complement(42793..44046)
                     /locus_tag="pd36_p52"
                     /locus_tag="CYR75_RS00470"
     CDS             complement(42793..44046)
                     /note="Site-specific DNA-cytosine methylase - COG0270,
                     PRK10458, TIGR00675, pfam00145, cd00315, HTH domain in
                     N-terminal - pfam13560"
                     /COG="COG0270"
                     /product="type II restriction-modification system DNA
                     methylase"
                     /locus_tag="pd36_p52"
                     /locus_tag="CYR75_RS00470"
                     /protein_id="WP_101498367.1"
     gene            44217..44645
                     /locus_tag="pd36_p53"
                     /locus_tag="CYR75_RS00475"
     CDS             44217..44645
                     /note="phage hypothetical protein"
                     /product="phage hypothetical protein"
                     /locus_tag="pd36_p53"
                     /locus_tag="CYR75_RS00475"
                     /protein_id="WP_101498368.1"
     repeat_region   44843..44896
                     /note="attachment in tRNA-Met(CAT) 54/54, 49 overlapping -
                     AGGCTCATAACCTGAAGGTCACAGGTTCAAATCCTGTCCCCGCAACCAAAATAC"
BASE COUNT     7737 a  14581 c  14468 g   8110 t
ORIGIN
        1 taccacatat cagcacctta cgccccgcct caacgcgggg ttttttgctg tccgcaaacg
       61 actcaacact gactcaacaa aacgcgagac ggtggagcgc cggccgcgca acctccatgt
      121 tctcgttcat gctcagcgcc agaggggcgg aacgcgtcgt aagcgtccgg cctgaccgcc
      181 ctgccgcgtg gtgaaagagg cggatagtgt ccaccattga tagtggacac tatggtgatg
      241 gcgtggcgcg tcggacgaag cgactttgga cggatgagga gaagcgttcg atctgtttcc
      301 agacggcggc gccgggcgtt tccgtggctc aggtggcgcg gcgctacgcg gtgaacgcga
      361 acctgatctt caagtggctg cgcgatcccc gttatgcgcc ggaccccacc tcggttgcgc
      421 ccccagcaga ggaggcgcgg tttctgcccg tagagatcgt cgcggagacc aggtctactc
      481 cggcggcacc tgccgccgag aaccacatcg agatcgagct ggcgggcggt caccggatgc
      541 ggatcagcgg cagctatgat cctgaggcgc tggcgcggct gatccgggga ctttcggcgt
      601 gatcccggtt ccggccaaca cgcgggtctg gctggctgcc ggggtcaccg acatgcgcaa
      661 gggctttgct tccttggcgg cgcaggccga ggcggtgctg aagcaggatc ctttcggcgg
      721 gcatctcttc gtcttccgcg gccgtcgcgg tgatctggtg aaggtcatct ggtgggatgg
      781 ccagggggcc tgcatgttca tgaagcggct ggagcggggc cggttcgtct ggccctcggc
      841 caaggagggg aaggtggcgc tgacaccggc gcagttgtcg atgctcctgg aagggatcga
      901 ctggcgtgcc ccggagcgaa cgtggcggcc cttggcagcg ggataatcag ggggggggcc
      961 acaagagaat gattcccata aggaatcccg tgggataaac tccttgcatg ctcgatcaga
     1021 ccctgaccct gccggaagat cccgaggagt tgcgcagctt caccgcgcgg cttctggccg
     1081 aggtgaaggc gcaggcgatc ctgatcgaga agctgcggca ccaactggcc gggcaccggg
     1141 cacaccggtt cggcgcgtcc tcggagacgg cagaacagct tcagttggct cttgaggcca
     1201 gcgagatcgc ggccgccgcg atgacggcgc ggatgcgtct gccggacatc gaggagaagg
     1261 gcaaacccaa gcgccgtccg atcccggatc atatcccccg gatggaggtg gaactgatgc
     1321 ccggcgccga tgcctgtgcc gattgcggcg gtcgcctgcg ccggatcggc gaggacgtca
     1381 cggaagagct ggagtatgtt cctgggcgct tcatcgtgaa ccggattgtc cgcccccggc
     1441 tgacctgcgc ttgctgcgaa cgcttcgtcc aggccccgct gccgtcgcgc ccgatcgagc
     1501 gcggtcgccc cgggccgggt ctgctggccc atgtgctggt cagcaagtat gccgaccatc
     1561 tccccctcta tcgccagagc cagatcttcg gccgcgaagg gctcgatctc gaccgatcga
     1621 ccctggccga ctgggtcggc aagaccacca cccttctgga gccactggcc gaggccatcg
     1681 ggcgccatgt cctgtcggcc gaggcgatct tcgccgacga tacgccggtg cggatgctgg
     1741 cgcccggcac cggcaagacc cagacggccc ggctctggac ctatgcccgc gatgagcgcc
     1801 catgggatgg cgatgctccg cctgccgcat ggtatcgctt ctcgggcgac cgcaagggtc
     1861 agcaccccaa ggatcatctg gcccgtttcc gcggctggat gcatgccgac ggctatgccg
     1921 ggttcgagga tctctaccgt tccggcgcca tccgcgaggt cgcctgcatg gcccatgtca
     1981 ggcgcaagtt cgtggacatc caccgatcgc aaggttcgcc gatcgctgag gaggccatcg
     2041 gccgcatcgc ccggctctat gccgtcgaga aggaagcccg aggttcgcca ccggaccgcc
     2101 gcgccgaact ccgtaaggca catgccgccc cggtcttcga tgacctggaa gtctggctgg
     2161 ccatgcaact caccacgatc tcggggaaat ccccgctagc ggccgccatc cgatacgccc
     2221 tcaccaggat ggaacgcctg cgcccctacc tcgacaacgg catcctcgag ctcgacaaca
     2281 acgccgccga acgcggcatg cgcgccatcg ccctcgggcg gaaaaactac ctattcgtcg
     2341 gttccgaggc aggtggaaag gccgccgcca tcgcctacac cctgatcgaa acagccaagc
     2401 tcaacgccat cgatccccat gcctggctcg ccgacaccct ggcccgtatc cctgattaca
     2461 agatcacaaa ggtcgatgac ctgctgcctt ggaaatggcg cgggtagcgg tcaggccgga
     2521 cgcttacaac gcgtcgttgg atggtggcgt tgaactgcca aacgaaaggc gtctgacatg
     2581 accaatctct ttatcagcag cgcagtcgcg ctggttttga cctcgacaca cctcgcggcc
     2641 gacccgttcc cggcgcaggg cgacatcgca cgcatcggaa cggtccatgg tgaacagctc
     2701 tggctggcca aggactccag cggcaaagga cacggtcatg acaaggggct caagaagggt
     2761 catggcaacg ccggtaaggg cgccccaggc aaggggaaag ccctcgcggg caagggcaat
     2821 gcaaagccgg gcaagggagc cgatcacccc ggcaaaggca acggcaagcc cgatcatgcg
     2881 ggtggaccga agctcaagac gagcggcaaa agcgacacgg gccgccgcgc cttcaccatg
     2941 gcagagcggg aagcggcttt cagtcgcatc gtcgcgacgc cggcccccac aggtcgtgac
     3001 atgaagcgca tgctgggcgc ggcggccctc gccttggtga ccccccagct gctcgtagcc
     3061 gatatccctg aggatgagct gatcacctac cgcaactgcc cacctggcct tgccaagaaa
     3121 gatccaccct gcgtcccgcc cggtctggcc aagaaaggcg taacctataa tgaatgggca
     3181 tcctacgatc aggagagata cgacacgatc tgggtcgagc gtcgtgacga atggctgagt
     3241 tccgaagccg aagccggggt cgacccggac ccagcgcttc tgctgttgca atcggatcag
     3301 attgcagcgc tcttcgatct cgcacccgca cccgatggca agcggtatgg tctcattgac
     3361 gggttgccag tcctgctcgg ccaaaaggat caggacgccc tgcttctggt gaaccagatg
     3421 gcacgggtgc cagacgttgt gccaggtacg acgatcgccc cgactgccgc cctgacacag
     3481 gatgaactga tcgacctcta ccgtctgccg cagctgggtg aagacgaaaa ctacgctgtt
     3541 gtgaacggac aggtcgttcg gttgagcgac tcgaactacg agcttcttca gatgctccgc
     3601 gttgcgcgcg ccgttctgta aaaggaaaat cgacgaagca cgcgaaaaca ttgaccctgt
     3661 ttttacgcta gatgatgcaa ccgtcgatga gtggcagttg catcatcttc taggacctcc
     3721 gacgcatgga ttctctcgcc aacaaaatcg agctgatcga gcgaatccaa tatgtggcac
     3781 ctggacgtgg aggtagaggc tgtgatgcga cacagcgaga gtggtcagaa acgaccttca
     3841 gatcttggac gcccgggaac tctatcgctc gctgaagact actacacgag cccagcgcca
     3901 ccccgcatgc tcgccaatcc ggagtcgcca cgaggccttc accatgaacg acgaggcttt
     3961 cttcggcttc tccggttatc atctcgcgct ggcagcggtc ggcggcgcga tcatcctggc
     4021 ctactggctg ccccgctggg tcacccggcg agagcctgcg gcctcgggcc ttctgatcct
     4081 gctcggcatg gcggcgttcg cgctggtgcc gggcgtgccg gaggtgccgg acccgcgcgt
     4141 cacccccggt ccgtgggaga tcgtggccga gatcaccgtg attattgccc ttttcggcac
     4201 ggggctcagg atcgacagcc tgtcgagtct cagccgctgg ggaccaacgc tccgcctcct
     4261 cgtcctcgcc atgcccctga cgatcctcgc cgtggcagtg atgggtcatg cgatcgcggg
     4321 catgacggtg gggggcgcga tcctgctggg tgccgtgatg gcgccgacgg accccgtgct
     4381 ggctgccgac gtgcaggtcg gtccgccgct ggagggcggc gaacaccccg tgcgctttgc
     4441 attgactacc gaggccgcgc tcaatgatgg actggccttt ccctttgttt atctcggcat
     4501 cgccgtggcc gcgcagggat tgacctttgg catgtggggc tttgattggc tcatgcagga
     4561 cgtggtctgg cgcatcgccg tgggcgcggc gatgggcgcg acgggtggct gggtgctcgg
     4621 ccaggtgctg ttcgtgctgc cgcggggtgc gacgctcgcc gataccgcgt cgggggtcgt
     4681 ggcgctggcc ggggtgcttt tgtgctatgg caccaccgaa cttgccgagg gttacggctt
     4741 catcgcggtg gccgtgatgg gccttgtgct gcgtcgggtc gagccccgcc acaagtttca
     4801 ccggcgcctg cacgacttca ccgtggctgt tgaacatgcg ctgacggccg tgctgctggt
     4861 cggcttgggc gcggtgcttc cgacgctgct gaccgggctg acattgccgg acgctgcaat
     4921 cgcgctggca ctgattgtcg tggtgcggcc ggtagcggga tggctgtcgc ttgctggatc
     4981 ccatatccgc ggtcgcgacc ggtgggtggt ggcaatctac ggcgtgcgcg gcgtgggttc
     5041 gatctactat ctggcctacg ccgcaggcca gatcgagttc tgggacgagg cgcggctctg
     5101 ggcactggtt ggcttcgcga tccttgtctc gaccctgctg cacggcttca ccgcaggaat
     5161 tgccatcgag ggattgtccc gcgaacgctg cggggaagca ggcggcactg ttgatgcctc
     5221 ggttccagac cgtgcaaccg gagccagggg tgaaggctag cggccgcgcg gattacgctt
     5281 cactaatcag acgaaaattg ggcgcttgca atataaggtt gaaattccga tgcaagaaat
     5341 ttggacaacg atcagaagtg aatttgctga tatcccggac ctttcgacgt tgacgcgtat
     5401 cacactccgc ctgggactcg catcgatcct gggcggaatt ctggggtatg agcgtgaact
     5461 taaagcgaaa agtgcaggta ttcggacgca tatgcttgtc gccgtgggcg cagcgctgtt
     5521 tgttatcggt ccactccaga gcgggatgcc gctttctgac atgtcccgca tcctccaagg
     5581 cattgttcaa ggaataggct ttctaggcgc tggtgcgatt attgtccgcg cgtcacaaca
     5641 tcagattgaa ggcttgacaa cagcggcaaa catctgggcc actgctggca taggcgtggt
     5701 tgcagggttg ggcctggaag ccaccgcggt tttggcaacc ttcatagtgc tggttatcct
     5761 tgcggcaatt ccttttgtca taccgtcgac agataaggtg cgcacggatc gacacggtcc
     5821 tgataattga ctgcggagct gctttctgaa accctggccg gtgccgaccg cgaagttact
     5881 gccacccgct gatcgacatt caggctggca tatgcaatgg actttagttg catgtggtcc
     5941 ttatcggacg aagaaggggc ttctacgaac ctttcgttcc gggtctggcg gcaattcgat
     6001 ttatattgcc gtcgacgacg tggacgcgat ggtcgcccgc gccaagtcgg tagctctcct
     6061 gctccggcgc ttacttgagg gcagcgagaa aactgcgcat cacctctgcg gagttacgcg
     6121 cggccaagcc catgaacgtg ctcatctcgt tctcaccttc accgccacct gcaaggtctg
     6181 acagggagcg gaaggcgatg aaaggaacgt tgttggccca ggcgacatgc gccaccgcag
     6241 cagattccat atcgagtacg cttgcgtcga acgtatcgaa cgcccattcc cgcaggtcgg
     6301 cattgtccac aaacgccgcg cctgaaacgc catttccgcc taccacgatc cgtggcgctt
     6361 tgctgaggca atcgccttcg gatgcgcatt tttccagcga cagatcagtc gcgacttcgc
     6421 gagcagtctc aagcagatct tcatccaccg ggaaccagaa ccgggtttca ggctcatcca
     6481 agccctcgcg cagcacggtc tgattgcgaa catggcgcat tcccatcggc tcgaaattcg
     6541 atgacatcca tggcggaatg ctgaaaccat ccgcggtttc acgcgccata atcgcgtcaa
     6601 gatattcgcc ccattgctcc gggattacca cgtcgccaat tgtgagttca ggatccacgc
     6661 cacccgcgat gcctgagaag atgatccctt cgacacggaa ccggtcgagc gcgatctgcg
     6721 tattcatcgc cgcgttaacc atcgaaacgc ccgacagaac cagcacgaca tcctgcccct
     6781 cgagcttgcc agtgacgaaa gggctaccat tgatggcatg agtctcggcg tcctgcacgc
     6841 cgtcttggag aaccgcccat tccggatcga aggccgacat gacggcgagg cgcggcgtct
     6901 catcgatgac ctgtgccaag acgggggtgc cagcgaggca ggcggctagg ctggcagcga
     6961 tacaggtggg cttgaacgcg tccatctggt tctccaatga ttatgccgtg cggcggatcg
     7021 cgcgcggaat tgtcacaagt attcggcggc agaggcagat ccgcaagagg tcgccatccg
     7081 tcattgcgac ccgcccacct ggcattgttg ctgataagcg actctgcaga actaagaagc
     7141 agtctgttct gttttccgct ggtttacctt tcctcgctac ctgtcgctcg gtggcgagct
     7201 cgatgctgga aagtccgcat ggccaaggct tgttccgctt aacatcagcg tcgcgcccct
     7261 tgcgtgtctg cgagctggca atcgaggcgc aggcgatcgc actgtgcgga cccaatcccc
     7321 gggtctcgac acctgatgat ccggtgcttt gagaaaggcc aggcgctgag aaacatgttc
     7381 cgtcgattgg caaacgcaag cggcccatag cggacggtcg gcctcgactt atgctgcttt
     7441 gccgcatatt tccggaagct gccgttctta tcgctccgca gcaagaaggc cagtcaagat
     7501 ggccgcgaac gggacaggga gaaccgccta gcatttgcac aagaacgcag ctttagaaat
     7561 ctagctaaac ttaatttctg tgcaagcgcg cagtgtaagt gatcaaaccg ccatcctttc
     7621 cgagatggtt tgatcttctc agaacgttcg tcgagaaact ctatcgtata attttcactc
     7681 ccagtgacgc ctttattgca gaatcacgtg tggttggtat tgcgatcgac aatgcctctc
     7741 gaagcccctt ccgcgccgcg cccttcaaat ggaccgccaa aagtgccaaa atgagaagat
     7801 tggagtcacg cagaactttc ttgtgcattg tattccattt cccaactccg tcagctgtta
     7861 tattccacag cttaagactt tcgacctcac tggtcatgcg aaactctcgt gcagaggaat
     7921 ggaccacgtt tgacagatac cgatagtgtg tcttcaggtc tggcaccccc ttaatatttt
     7981 caggcagact tgatatatct ggatgagcca agaagtaatc gaataaatct ttaaatgtcg
     8041 gccgatactt gccagcgtcc cacagcctat actcgactgg atggtcgtta aagtacaggc
     8101 aatgcaaaat attctcgatc atactgcgaa gtgacttcat cgcagggcgc cacatgccag
     8161 cggacatcaa aacagatgat gtgaggccgt cattttgcgc ttcggaataa aatcctagcg
     8221 catcagaaga cagagtttca tcgagtacga acacacgcca cgcgtgcaat accgtgaggc
     8281 gcgcataaga ttcatccaga atattgccgc catgaccaga aactgctgca aggttggtgg
     8341 taaatctcgg gccaagatca tcccgaaaag tcctggcgtt tgcaagtatt tcattatcca
     8401 tagggctatg gttggttcat caagattgac aatgctcggg caagagatga ggttcgcgtc
     8461 tcacttccct tggtcgtcgc gctatgtacc atgcgctcgc ggaaatcagg attatcctga
     8521 atatacttta gagtttttcc caagacgtca cgaacggcat ctgctttcct aacctcaata
     8581 ggaatcccca attgagcggt gagctcaagc aactcttgct tactgtaact cgccatttcc
     8641 gctaataagg ctaggccggt gcctttttca agatcgtctc gcttttcggg gccttcacga
     8701 actactcttg acggtttcgg atgagatata taggtggaaa gattggtcaa gtcatcaaat
     8761 tcaatgtttg gtccggcgcg cagaacgcgg gccaagtgag taagggctct ggcgagttca
     8821 tgcgttttca tttgatcccc aaattctgat caagctcaga aaatatatgg ttgaactcgg
     8881 caatcgctga ctgatctccg ctgctatata ttgactgtgc tttttccatt gcggcgctta
     8941 ttgctgttcg atcagttatt ttaccagaca gaacatcccc attaaactcg ccgcgaacca
     9001 cactttcagt ttcggcgcga tgctttgcag gcctgccaac ccttgagata attatgccag
     9061 aatttgtcag gtcaacatca agatcctcgg atagtgagct gatacggctc aagagaagcc
     9121 caattccaag cactgacaga tagtcaagcg aaaccggcac agtgtagttg gtgctgattg
     9181 ccagcgcatt ctgcgttggc agtgtaaggt ttggtgggca atcgcatata acgatatcat
     9241 aatcttcgat gtggtccttt aatgacttct ttagctgaaa ttcgcgagcg gtaatgccgg
     9301 ctaggtcgag gtcgacggta aacaagtcaa gatgagaagg gattaggtcc acattgttcc
     9361 atgcgttttt aatcacgaca tcattgaaac ctcgcgctac accttgcgcg ttcttgtgtc
     9421 gcctagcccc caacagatca gctactgttc ctttttttgc aacatgggac tcccacccct
     9481 ccaccccgat catgccaaag ctggcattgg cttgcgggtc caggtcgcac aaaagaactt
     9541 ttcgaccttt atttccacag tatgcggcat agtttacagc gatcgtcgtt ttcccgacgc
     9601 cgcctttcag gttaatcgaa gataagacaa tcggcacgca gcgcactcct tcagcgtcgg
     9661 ttcaagatct cggcactatg cccaacgatt gtgtgcacga aagttaataa tgtctatggt
     9721 aagttaaacc aaggggggta accacaggga tcaccttccc gagctgccag catggttgcg
     9781 gttgtctgac ctgccgcggc gaggcatcta atgtgcatct cccgagtgtc cgcgatgggc
     9841 tccgaggaac atgttgaaga acaggtagat tcggcgcgat caggtcccaa tgagcccacg
     9901 accacggtgg ctcgctgcgc cgcgcaccga ttcccgcttt ctgaggttcg ctgttaatgc
     9961 ggtgctgcat cgccgccaga ccgctttccg cccattgtga ccaagagcca gctggctgca
    10021 aagcaagggc tgccgtgggc aactctgccc attcccccgc gggactgccc ggggaccttc
    10081 gcgcgatcat tggtgcgcag cggatttctg cggcttatct gaggcgtgaa ttcctaaatc
    10141 ccgccgggcg tggagctgcg gtcaagccgc ttagtgcgtc ccatgtaaat tctgcccgat
    10201 ccggtcatcc cgtgcacgct gccgcctgcc gccgcaggac gtgatagtcg accagcatcc
    10261 cctcgatgac cgttccggct ggcagggcgt cgagctccca cgccgcgcgt gcctgtgcct
    10321 ctgccgaata gggagcgatt ggcgggcagg cggcgtggtc agaaatctcc gcggcgcaac
    10381 cggtcagcaa gatcatcgcg attgcgaggg cgatcggcac cggcgtccag catcctttga
    10441 cgcgcatcgt tggtcctttc gaggttgttc aggcgctcgg cagctcggcc cgcgctctcg
    10501 ccgctgcgtc gggcgccaat ggagaagaga aggatcgcgg cggcgggcgc gagccaaggg
    10561 agggcgcgcc gccagaggtt acccaacgca gccgtaagta ccgcgatcac gggcgacctc
    10621 gctgccagtc ctggatgcgc gtccagacca ccaatgccac ccctgccatc gccagggtca
    10681 tgaacagcca gcgggcgttg gaaatccatg gcagcagcgg tgccagtgcc tcttgggtct
    10741 cggccagcgc ctgttgagcc agctccgtgc cggttgcagc aacggtgccg acaccggcga
    10801 tgccggccgc acgcagagcc ttgtcttcgc tcaggcggtc aggggccggg atcgtgtcga
    10861 tggcgaagcg ggaggggcgg gagggaaagg gctcgcccca gccgcgcggc gagccggtgt
    10921 cgacatggac gaagttcgag cgcggatagg tgccagtacc tgtgaagcct gccgcgcgtg
    10981 ctgcccttat aaactcgccc ggatcatgat tggccatgga aatgtcaaac gcccgcccct
    11041 caagatgcat cgatttcgcc gcaccaccaa cacgcttgtt gtgttctggg ctgcgatatc
    11101 cggaattgat gattatcggc cgccccagcg cgcggcgcag tgcctgcaat ttgtcgagtg
    11161 cgtcctcgtt gacgagtagc ttaccggtac cccggcaggc aatctcggct ggtgagaagt
    11221 cgggccatcg ccacagacgc tcggggacat tcttccaatg ctggtaatag gtcatgggtc
    11281 tctccaaatg aaaaatcccg cacggtggcg ggaggaggtg atcctttgag gcagctgagg
    11341 cgcattttgg ttacagtaat taataaagat ttaaggcttc agctgtcatg gttgttggtg
    11401 ctgcgaatgt taagggcgtg acaatgcgag cctggagcgc ccggcttacg acacgtgcaa
    11461 ggaggacata tggccagcgg ttatgagaag tccgattgcg gggtcgatgt ggagcgagga
    11521 tggggccaac cgacctgcct cgaaaaccgg atccagttcc ttgtcgccgt caccggcttg
    11581 gtgctgtgga ttggcgttct tggtgccgta attcttcgga tgatcaggtg gctcaccggc
    11641 tgaatcgatc tcggccaagg cacgatgaga gtcgatctcc atcgcaggtg gaattccaac
    11701 accaagctct gccaggcatc accagtgcgg cccgcacgcg acctcagcaa tcgcggcgac
    11761 tgctgctgcg ctccagcagg cgtttgatgt cggcgcgcat ctcgcgcagc atctcgttct
    11821 gttcgcggcg ggtctcggag atggccttgc ggtcggcgtc gagctgcttt tccagccgct
    11881 cgacctcgcg cagcgcgctc ttgctggcgc cctcgagccg gatcagccag acgcccagcc
    11941 cggttgccgc catgatcgca ccccaccatt cgcggatcgt gtccatcagg ctggtgctcc
    12001 gcagctcaga taatggatgg cgatgcgcac cgcgccaccg gtgaaagcgc cgccattggc
    12061 ggtcaggcgc acgggggtgt cggcatagaa ggcggtgggg ccgatgacgc cgatattgct
    12121 gctgcccgcg gccacaccga ggctgccacc gaatttcgac ggctcaccgg caataccgca
    12181 atcataggaa ctagcgccca gcacggcggt gacggttcgc acggagacgc ccagcacgat
    12241 agcgcggtcg gggatggcga tgctgctgtc gaccgaggcg ccggtaagcc cggtcagggt
    12301 ttcctccaga accgctatgc cggtggtggc gccgttcgct tcccgcgcca cggcgacggc
    12361 ggcggcctgc gcaatgaagc ccatggcatc gaccaccgga agccagacgc tgccagtcca
    12421 gaccaccagc tgcgcctcgg cctcgatcca ggcgagccag ccgggcgcgg gcatgatccg
    12481 catccatgcg ccatcgatcc agtaggcgat gctgctgtcc cagcctgccc atgccccggt
    12541 cgcaccgggt gcggggatat agcgagcacc ctcggccgga ctggcgggcg gtgtcgtcag
    12601 atcccgatcc aataccgcaa gctggacgat gccgtcgagc agccgcagcg cctcgttatg
    12661 ggtgacgtgt ttctgagcct gtgcggccat gatgaaaggc agcgcgagat gcgctgttat
    12721 ctcggacatc gagaaatctc ctgcttagaa ccagagggtg gtaacgggtg ccgcaccggc
    12781 gccgagcgcc tgcccgatct gggcaatacg gatatcgagg gatgcccccg gcccgagcgg
    12841 cgcaccccaa tcggcgatct gctgcgcgcc ggtgtagacg gcgcaagtgg tcgctgcggt
    12901 caaggatcgc ttgacagtcg acccatcgag gatatcgacc tgccacgcct cggcgggctc
    12961 tgacatgggg atttcgaccg cgttccagtt atcggcggcg agtgatcggt cgcggcgcac
    13021 ccagcggatc gtcagatcgc cggggctgcg cgcccaccgc cacggctgct cgacatgcac
    13081 gggtgagaac ggccgcaggc ccgtggcggt cggggtgaaa gtcagggcag cataactgtc
    13141 gtcactgacc ggccggctgg ccgggccgat ccgccagttc cacggcaggc cgagatcggc
    13201 ctcattgacc ggcagcgagg ccaccgccgc gtccagcagc accacctgtg cgcccgcagg
    13261 caccatggcg gccatgtcgg catcggtgcc gcgctggccg cggagcagcc gcgtcaggcg
    13321 atagcggccg ggggcgagca gttcggccgc gccgaattgc aggatctccc aggctccgcc
    13381 gggctgttct acggcaacgg cgttctcgcc ggtaaacagg cgcaggtctg tcacgctttc
    13441 cagcgtcccg gtcagcagtt ccagatagac ggaattgcca tggtcaaagc gggaggtcgg
    13501 gccggcgtag aggtccgcga ccagtgcacc tatgcgcgcc cgggcgctta acatggtcag
    13561 cgattcgaat cccgcatccg cgggactgcg atagacggcc atctcacccg gccacggccg
    13621 cgcatgggcc gcgatcaggg gctggtgcgg gctgtgatcc tcgcgcagtt gcggcaggtc
    13681 catgaacttc accagcggcg cgccgaacac gaccggccgt gcgagatgcg ccgcgcgcgg
    13741 gctgccgggc ggcaggtcat aggccatgcg atcctgccgg attgcctcga tgccacgggc
    13801 atcgccatcg gaagccgaga ggattcgcat ttcggccagc cgaccatcat ggtcgagcaa
    13861 aatcacgtcg gcggggtcca gcgccagcat ggacggcggg agccggaatg atccggtcgc
    13921 gcggcccacc catgcctcca tcagcgcgcg gcggcagcgc cggtccgctt cctcgggcgg
    13981 cactgccatg ggaaaactgt ccgatgaaac ccggctggca tccaccgtga tgcggcggga
    14041 ttcgacggtg ataccgtcat aatcctcgtc ggcgcgcgcg acctgccatt tcagcgcctg
    14101 cggcagttcg gtctcctgcc cgcgcgtgag gtccatcaca tcgccggagc cgactgacac
    14161 catggcatcg gggccgatca ccgccaccgg cttgctgccg cgcatcacga acttgatccg
    14221 gccctcgctt tcgaccgcat tgaagccgaa atgccgggcc aacatggtga tcgaggtgcg
    14281 gggcgattcc aacgccgaga tcacatagcc gtccaccgcg ccggtcaggc cagagacgtc
    14341 cacccaaggt tccggcagcc cggcgcgcag gcagaggtgg cgaaccagcg ccgccagcga
    14401 taccgcgccc agccggccgg tcagccaatg cccgagccgc cagttttccc cgtcggccca
    14461 gacatctgac agttcgggga agaacggata gggccgcgca tcccaggtcc aggcggcgca
    14521 ttccgcaaca ttgaccatcc gcccggcata tccggtcgag gccgggttgt tcgccgggtc
    14581 gcgccagaac aggtaggtgg cttccagata ggcccgctgg atggcgtcgt cgcgccagcc
    14641 gcgcgagaaa tgcggaaaga agctctccga cgacttcgga tcgtagaaca cattgggctg
    14701 gttggtgccg cgatccaccg ccgggcagcc aagttcggtg aaccggatcg gttttgactg
    14761 cggcacccat ggggtcggcg ccgcgctctc taccccgccg aggcggttgt gatgcgggtt
    14821 cgaccaccag gcgcgaatat ccttgaaccg gaacacccag ggcttgccca agccatccgt
    14881 gatcggcgtc cgcgtctggc tgatccggtc ggcctcgctg gcatagaacc agtcgaatcc
    14941 ttcaccgccg gcgatgttcg attgcaggta agcgcgatta tggatcgagg gccagagctg
    15001 cgcatcggca tggtcccatc cgtcgcgcca gtcgctgagc ggcatgtaat tgtcgatgcc
    15061 gacgaaatcg atgttcgcat ccgcccagag cgggtcgagg tggaagaaca cgtcgcccga
    15121 tccatcctgc ggatggtggc cgaaatactc cgaccagtcg gcggcatagc tgatgcgcgt
    15181 agcaggcccg aggatcgacc gcacggctgc ggccagatcg cgcaattgct gcacaaccgg
    15241 ataggtggtg ggaccggacc tgatctgggt caggccgcgc atttccgatc cgatcaggaa
    15301 ggcgtccacc ccgcccgccg ctgcgcagag atgggcgtaa tgcaggatca tgcgccggaa
    15361 gccccattcc ccggccgggc cggtccatgt cacgcggtcg gcgctgaccg agaagttgga
    15421 gggttgggca ttgccgaaga aggatgcgac ctgcgcggca gcggtgctcg tcttgtcgac
    15481 ggttccggca aaaccagccg cgggcgagca ggtgatccgc ccgcgccagg gcagcaccgg
    15541 ttggccgatg ctcgcggcgt tgtcgctcca gggatccgga cggatattgc cctctggaac
    15601 atccatcatc aggaacggat agaaggtcac gcgcagcccg cgggccttca actcacgaat
    15661 ggcctggatg accgagaaat ccgcgggcgt tcccccatag accggcttgc cgtccttgta
    15721 gctgaccacc tgcgctgcag cgcgggttac gccattcacc atccattcgg ggttggtgcg
    15781 ctttgcggcc atttccacct tcggccggat cgtgcagttc ccggcgcgca gatcgtcacc
    15841 gaaccatgac accaccagcg aggcgctctc gaccttcggc accatggctt ccagccggtc
    15901 gagcgacacc accatgtccg cgatctcggc catcgcattg acattctcgg cgctgctgtc
    15961 gccgcccgcg ttcttgcgca cgatctgggt cgaataggcg aattcgcccg aggccgggat
    16021 gatggtcacg gcggggacca gcccctcggc ggtgtccgca tccgccagag gacggaccac
    16081 ctcgaaggaa agctgcggca ggcggttgcc gaagcgcgag agcggcagct cctcgaacat
    16141 cacataagcg gtgccgcgat aggcgggtgt attgcccccg cccatcttcg ccgtgatgaa
    16201 aggatccggc acctgcgact cgtcgcccga ataccaccgc cacgtcacat cgctgaggtc
    16261 cacaacctcg ccgtctgccc agatgcgccc gatgccggtg atcggcccct cgcagagcgc
    16321 gacagcgaag ctggcatagt aaaggtattc cttggtggtg accttcgggc caccgccttt
    16381 gccgccgccc tggcgggtgg tgttggtttc ctcacggaaa tcggttgccc agatgatgtt
    16441 gccgccgagc cgcatgcgcc catagagttg cgggatcacc acgccctcgg tggctgacgt
    16501 cacgcgcagg ctgtccatgc gcgcgccctc gatgcgctgg cccggcatca tcgaggacac
    16561 gatccagctg tcgaccatcg agcccacggt cgatccgatc atgccgccga tggccgcacc
    16621 ggtcaggccg aggacggtgc cgctgatcat cgagccgccg atggcagagc caacggcgcc
    16681 gagaacgatt gtggccatgg gtcaggtctt cctcttgcgc gggtgcggga acaggaaggc
    16741 gaatgcgatg cgccgccgcc atgcggtggt cagcggctcc tcgatcacgc cgagccgctc
    16801 atagctgtgg atgaagctgt cagccccggt catgaccccg acatgcttga cgatggctgc
    16861 ggtccgtatg cgaaagagca ccaccgcgcc gggcccggca tcagttgggt cgatgcggat
    16921 catcacccgg gcggcgctgt cggccagaac ctcgctgctg ccggtttcgc cccaatcgca
    16981 gctgtagggc ggcaccggca gcgtctcggt cccgaccacc tcgcgccaga tgccgcgcgc
    17041 cagcccgagg cagtcgcagc ccacgccctt cacgctggcc tgatcatggt acggggtgcc
    17101 cagccagccg cgcgcggcgg cgatcaccct gtttgcgtcg gcgggcctca caggacggcc
    17161 ccctcgtgcc cgccatcggc ggtcgcatag cggatcaccg tgtcctgccc cggaatgtgc
    17221 gggaagcccc tgaagttgac gatgttggcg aactttgcgg tgcaggtctc ggcgcgcttg
    17281 tcgcagcccg cgcggatgtt gaaggcgtgg ccgcccgcga cggggcgcac cggcgcttcc
    17341 agcagggtaa tcgtgacgac gccggaggcc aactcgtgca tcatcacctc tgcggagcgc
    17401 ccggagttcg gccccgaggc ccattccaga tagccgaagg cgaaccagcc gctggcgaag
    17461 ccactgatgc ccgaagccgt gaaggcccgg tcgtggatgg gatcgaccac cgcgccggtg
    17521 ccggtatagg cggggtcgct cagattgagg cggcatcgct cgtcgcccag cgccgcgtcg
    17581 caggtgccct gatagacccg ccccacggtc tggcccagca catgcgccat gctgcggacc
    17641 tcggccacga aggccaagcg cccgcgccgc aactcgccga tcgagccccg ccgcagcagc
    17701 acccgctggc cagggacctg ccagttcacg cgccagacct cgaccagcgc attgtcccaa
    17761 cgtccgtcga ggatatcggt ctcggtgatc cggtccgagg tcagcgcgcc ttgggcatcc
    17821 tgcgagtcga ccgccagatc ggaaccggat ctgatctccg atgccgacag cccgctttcc
    17881 ggctcgcaat cggtgccgtc gaaggagaga acccggtcat gatcagtgaa gccgagaacc
    17941 tcgccatcgg cgcgggtgat cttccagcac cacgagaggg tagtggtccc atcatccaga
    18001 tgggcctgca ggacgggatc gatggccttc atcggcggat ctccagcagc ggaatggagg
    18061 tgatcgagcc gagccgctcg atatcgaggg tcacgtcgag cgtgtctgaa tcaaaccgca
    18121 ccggaacgtc gaattcgaag cccgcgcgga cggtcacacc gctgccgggt gcggcggcaa
    18181 tggtgacgac gccggttgcc ggatcgatcg tccagcccga gggctgtggg gtgtcgccca
    18241 gcgcgatcct gatcgtgccc gccaccggct tggtaatcga acgaacccat gtctgcgccc
    18301 cggacgtgta tcgcttcaca agctggaacg cggtctggac gccgtcgccc gtgccgatca
    18361 actggtcggt ggcggccggg ctctctgacg gccgacagga cttgtaatcc ccccaatcct
    18421 tgaaccggaa gccgtgcagc cgcccgttgc gggcctcgaa gaactgcacc actgcatcga
    18481 gatcatcagc gcggcggatg ccgtaggaga cgtcataacg gcggcggctg tttgcccatg
    18541 aggcgttgcg ttcctcgtcg cccgaggcca ggcccacgat ctgggtgcgc cgctccgggc
    18601 cgccacgcgc gccgcggctg atgttgtcag ggaacctgat ctcgtgaaac gccatcacat
    18661 gcctctcctg cccatggcga cggcgcgggc gatatcgacg ccgatctggg cgcgggattg
    18721 ccggaaggac tcagcatcgc gcgcggtgat gttgacggta accgaagtgc cgtaaccggc
    18781 ggcctcgcgt cgggacagca cccgctcgcc gcgctgcagg atcgcgggca cctcgtccga
    18841 gcgcaggccg gcccagccgc cattgtgcat gcgcggtgcg ccggcgaatg ccagcgccgg
    18901 gaccatgcgc tgcgtcccgc ctgtgccgac cacgccgccg ctgtgcatga cgttcgccat
    18961 gaacctgctg ccactcagcg ggttgccgag cgcgccggcc agggggccga ggatgaagcg
    19021 ccgcgcggcg attttggcga agtcggcgat caccgaggtc acgaagtcgc ggatgctggc
    19081 cttcccggtc ttcacgaaat ctccgatcat gttctcggcg ctctggaacg cgctgacgat
    19141 cgcatcgccg atgccctggc cgaggttctt cgccttctcg gcataatcgg cgagcgatgc
    19201 cgccaccgcc tcccagcccc gcttggcatc ctcggcccct ttcttcgtgt cctcgccggc
    19261 ctgcttgccc gcggcaccgg cgcggccggc tgcaccgcca gccttgtcga gcgcatcccc
    19321 gaccccggac gccgcgccgg aggcatcgtt cagcgcatcg ctgccctcct cgccggtgcg
    19381 ggtcaccgcc tcctgcagcg cccgccagct gtcgagaggc gcgacagcgg cctcgcccat
    19441 cgccttcgcg tgttcgaggt gctccttcgc agcggatgct gcctcgtcgg ccagatcccc
    19501 gaacaggtcc gggggctcga cataggtccg ttcccatgcc gcagcgaagg cgtcggcggc
    19561 ggcagagccg gcggcctcgg ccgcgccttc gaactggttt gcgatgcgac cgagactgac
    19621 ctcggccagc tcgccgatct ggacaccgcc ttcgcccacg gcccattccg gcagcatcga
    19681 gagcgcgctg ttgatcccgg cgatgaagcg gttgatccgg gtgacgaccc cgttcagcat
    19741 cgcctcgacg ccggcgatca gcgcattcgc cgcctgaaat gccatgtcgc cgatggccgc
    19801 cggaagcagg ctccagatcg ctttgatcgc gtcgaacccg ccctgccaga ccgccacata
    19861 gcgatccacg gcagtgacgg tgcccgtcac gagggcgtcg aggaccgtga acacgagggc
    19921 gcgataacct tcccagcccg ccgccatcag cgcgaaggct gcagtgaatg cgtccccgat
    19981 ccgctggccg acctcatagg cgagcgcacc cagcaggcga aatgcttctc cgatcccgcc
    20041 ggcccccttt accagcttgc cgaaccagta gatcagctcg cccgcggcca cgatcagcgc
    20101 cccgatcccg gtgcggatca gggcgccttt cagcaccgtc agagcccccg ccaggctgaa
    20161 ggtggcgacg cgggcggcga tgaaggctgc gacccagcgc ccggccatga acccggcgaa
    20221 agccatcgca taggccgcga agcgctcgag attgtcggcg acgaagatca gcgcagtggc
    20281 cacacccgag gacgcgccca gcagcttgtc ccaagcgccg accagctgca gcgccgcatt
    20341 gttgatcagc acgaaggcgt cgccgatcgt ggccggcatt gagtcggcct catcgcgcag
    20401 cagctcgagg ttgccgatca gcgccgtccg gagcacatcg ccggtgatct tcccctgctg
    20461 gcccatctgc cgaaggccgg agaccgtggt acccagctct ttcgccagca gctcggccac
    20521 ccgaccgccg gtctggatca cggtgttgag gttgtcaccc gacagtttcc ccagcgccat
    20581 ggccttcgac agcgcgttct ggaccgaggc ggcgcggtcg gccttggcgc ccgacaccac
    20641 catggcgttg ttcagcgcct cggtaaaatc gaggctctcc tgcgtcgaca tcccgagttc
    20701 gcgcagagcg gtggcgttgg ccagccagct ttccgtcgtc tggccgagct ctgaataggt
    20761 gcgccgcgcc atcagggtga ggcgctccat gaccagcgcg cccttctcct ggctgccggt
    20821 ggcgagatcg acgcgcgatt gcaggtccgt ccactggtca gtgtactgga cgatctggcg
    20881 gacactgaat gcgccggcgg cgatcccggc cagccgcttg agcatgacgc cggcggtgtc
    20941 gacctcggct gacatgcgct tgaacgaggc cgcgccggca tggccgatac cttccagctc
    21001 ggcgcggacc tgccggccgt tctcggcaac cagtcggacg gacaccttct tctcagccat
    21061 tcccggcgcc ttccccgatc ttttcgttgg tcttgcgcac catctcggcc tcgatgaccg
    21121 gcagcagctc ggcgacggcc agcacgtcga tgcccagcgc gctggcgagc gcgagggcgg
    21181 cggtcatgtc ccagccgagg acggcgccgg ggatggcccg cagttgcccg ccgagccgcc
    21241 cggccaggtc ccagacctgc gagccttcct gtgtttgcgg gtagttcagc tttgccgggc
    21301 agtccgggca cggccccgcg caggcttcgc agtatcggtc gcccccgccg aagtgccatt
    21361 cggcgagggc gcggagccgt ttttttccgc atccagcacc agatgcggcc cgaggcattg
    21421 ctcctggaac gcctcgaaca ccggccagat atcaatcagc gcgtcgatgc cctcgggcga
    21481 gatcgcgagc ggcgtgccgt cctcgtcgcc gacgccctcc caatcgatca ccacctgccg
    21541 cgcgacggcc ttggccatgg cgacagccaa cacctcgcgc ggcgcgtccg gggagagatc
    21601 gtccatggcg ctgtcggcgc gggccgaggc catgacagca gtggtgacgg ggaggacatg
    21661 cagccgcagg cccggtgcca gatcgatcca gcgcgcgctg gccgagagat tgagatggat
    21721 catggatcag taactcgcga tatggttgat gagggtgacg gtcgccatgc ggccggtgac
    21781 gggatcgcgt gcggcctgcc agtcgaagct ggcctgcacg ccctgcgggc cggcgatctc
    21841 gatccggggc cgcggcagat agaccgcatg tgcggtgacg gtcagcgcct cgccggtcgg
    21901 cagcgcatag gcgaactcga gctcgcaggc ggcgccgttg atcgcctgcg tgaccagcgt
    21961 catgtcggca aagcgaacgt cgattgatcc ggtcagcgcc gcgatgctcg ggtccgcgcc
    22021 ctcgatccgc ccgtcggcac ggatcgtctc gatcaggtcg aggttgttgg aatagctgat
    22081 ctgcgccgac accacgttgc ccagcgccac cccgttgcgc tcgaccgagc cgttgaaatg
    22141 cccgaagcgc agcagatcga ggtcagccgg tgtgccgacc tgggtggacg ttgccaccgt
    22201 ctccccttgg gcgacgaggc tggcggtcgc ggtcaggagg ccggatcgct gcatcgtcca
    22261 ggacagctgg ttcagcatca cccccgaata catggcgtaa cgcggaactt ccggcagtgc
    22321 tgtctcgatc gccatggagc tcagggtcca tgcgcccgag cggaactcgt gcgtataggg
    22381 gccggggctg gtgccggtgg tcgtcgggtc gccgaatgcg gccttcagcc agaaagcgaa
    22441 cgcctccgcg tcgatgggga ccgtcaggtc accacccgcg ctcagcacgt ccttgaccgg
    22501 tgccagcgga tcgcgcccgt atcccagcag ctcggacgcg agcagcggct gctcggcgct
    22561 gagcgacgac gccgcaaagg gaaggcgggt gtatccgctg ggcggcgcgg tgccatagat
    22621 ggtctcgaac gcggccgcga gctgcgaccg cgcgccttgt gcgcgtgcca tggggtgtcc
    22681 tttctcgggg tcaagccagc gggtcggcgc tggtgtaatg cagggtgacg atcagcaccg
    22741 ccgcccggat catggtggcg ccctcgacgg gcaggtcggc gggctcgggc gcctcgggct
    22801 caatccaatc gcacagcccg cccagcgttc gatccgcggc gagcgcggtg ccgaccgccg
    22861 aggtcagcgt gtcgaatgcc ccgtcaagcc cgttgccgcg gacgaaggcc tcgatctcgg
    22921 cgcggtgctc gtaatggtat cggagcggcg acagggtcac ccagggctcg cccggggtgc
    22981 cgtcgcgcag gatcagcagg ccggccgcgg gaattttctc gggcagcgag gcgttgcgca
    23041 gcaccgcgaa gccgcccggt atgccctgga gccgggcgtg aagagcggac agcacctgtt
    23101 ctcgccgggt ggtcatggca tgtcgctcca tttgcgcagg atggcggcgg gcagcgccgc
    23161 tagcgccgcc tgcgcgggtt tctcgaggtc gagccgcttg cgcagcttga cctgcggcac
    23221 gagcaggaag atcgggatcg acgtcaggcc gcgtccagtc ctggaccgcg acgcgacggc
    23281 gcggccgccc ttggcgatgc ggccctcggc gatcagtagg ctcgggccgt tcgggcgata
    23341 gacgaaccgc agccgcattc cggtgcggcg ctcccattcg cccggcgttg ggcgcttccc
    23401 cgtgcggctc ttgccggcgg cctcagacgg gatcgccagc cagaagccat cgcgggaccg
    23461 gatcagcggc ccagtgtcat gggcgctgac gatcaccggc gcgcgcgtcc agaccatcga
    23521 ggccgcgttc atgctgtgct tgtgcttcgg ccaggtctcg gaacggatcg tgcgcgcgag
    23581 gcgctggccg agacccgcgc cggtgacctg gccgcgccag acggtcttga gcgcgacgcc
    23641 cgcgtccctg atcccgaaat gcaccgcctt ttcgccagcc ttcacctcgt ccgccatcag
    23701 cctggcgagg tcggtgaact ccgcccgcag tttcacgccg ggctcagacc aagggtccag
    23761 acgaggcgtt cccggtcgcg gcggggctcg ccctgcagct cgaaggtctc gccgcctatc
    23821 acgatccggt cgcccggccg cggcgcggcg atctccgaca cccgcacgtc gacgcggacg
    23881 gtctcggacc agatgcgcgc gccgccgaag tcggtgattt cgtctggcgc tttgcggatt
    23941 gcgcggatcg gggagccggg cgacgcgccg ccctgcatcc atgttgcatc caccgcgagg
    24001 ttcgggtccg cgaacagcag atcgatggcg gcggcaaagg cggtcatggc ggtcaggccg
    24061 cagtgccgtt cagccgcacc cggccgatgg tctcgccggc ggtgccgccg accgcgagca
    24121 cggcgaggcc gatcagcgtg ttgctggtcg cggttgtggt gcagttcttc gcggtggcgt
    24181 cccaatagac cttcgcaccg accgtccatg cctggctggc ggccttcggc agatcgtaga
    24241 cgccggtgag attgatgacg ccttcggcgc cgttggcgat agtgccggct gcgatgccga
    24301 agaggctgcc gatcaggacg cccgcgcccg acgcgatgtg agcgccggcg gtaatggtga
    24361 tcgcgtcacc acgcgcaacg aagtttttca tgaggtctct ctggatggag gttcaagggg
    24421 cgccgggccg cgatcacggc cgggcatcat gatcgaggat cagacagggg ccgcgcccgc
    24481 gttcttgtag agaccgcgcc agtcgatggc cgaggcggcg aagtcgaggc gcgccttgat
    24541 ctcgaacccg tccacctcga acccgttccg gctctcggtg aagacgccct gctgcccatc
    24601 gagatatgcg tattcgatgg tgtcgatcag cccggtgctg gccgcgagga accagggcgc
    24661 ctgattgccg gccgagggca tgagccggcg ctcctccacc acctgaaggc ggttggcgaa
    24721 agtgttcacg tcacccgtgg tggacggggt cgtggcggtc agcagcttgc gggcctcaac
    24781 ggcgcgctgg cccggcggga cgatgatgaa ctccgggctg acgtcgatgg cggtgccgtc
    24841 gatatcggtc tgcgccgcga atgcctcata cgccgcaatg aacgcatcct catcgatcac
    24901 cgacgcggcg ccgaggttgc cgtggcttgc gtggaacagc gccacgccgt ccgacatggc
    24961 cgggttctgc aggaggatcg cgtagaccag atcaccctcg agctgcgccg cccgggcgcc
    25021 gaagctgttg gcgacgcggg tgaatgcccc gagatcatcg ttgatcagca tctgccgact
    25081 gaacgcgatg atcttgccgt aggtcgccag cgcgtattgc gtcgacgcct cgccgaaggt
    25141 gccgtatttg aactcggctc cctcgggcac cttctcgagt tgcggtgcgt tcgagacctg
    25201 cacgcgagtg gtcggccgga aatcggacag ggtcgccctc cgcgcccacg cggtgaaggt
    25261 gcggggcgtc gcggcatagg ctgagcgcag gctgatattg ccgatgttcg ccagtaccgc
    25321 cgggaagtct ccggtggtgt gatagccgac cgcgcgctgg cccagcgccg ccgccgcgat
    25381 ttccatccgg cccatgccgc gcgtgctgac tcccgaccgc tcgagagcgt ggcgagccag
    25441 ctccatcagc gacaggccgc ggaattcgcg gccggcgtcg ctgagatcaa tgcccggcgc
    25501 gctcgcacgg tgaagcagcg cgttggacat cgcatcgcga tactgcgcgt cgcgctcgcc
    25561 agtgccgcgc gcctgggcgg gggcgggctc gaccgtgcgc tgaaccgggt cggtctcgac
    25621 cagccggtcg aggatcaggg ttcgcgcctg gtccatcgac acgccgtcac ggatcagctg
    25681 gtcgcggaac gcgtcctcca gcccgtgccg ggcacagatc gtgccgatct cggcggcgcg
    25741 ggcgcgctcc gcggcgcgga tgacctcggc gtcgatcact ggcgccggcg cggcggcggg
    25801 cgccggggtg gcttcggggg cgcgggtctg cgcggtcttg gagcgttcat ccgcgcccgc
    25861 cgtggtggtc tggtcagaca tgacgtgtcc tttctgggta gttgcggcgg gtgccgtggg
    25921 ggtttctcgg gtgatgagga agcagctgtt gcggcgggtg tcgggcccgg cggcgtccga
    25981 gcgcatgccg gcgccggggt cggcgccgat ggcgacggcg gagatctcca gcggctccca
    26041 atcgatcgcg cgatagagcg cgcgttcacc gccatcggtg cggtcggcct ttgcgagccg
    26101 ctccatcttg tggatgcggt agccgaccga gacattgcgg atgatgccgt ccttgatgtc
    26161 gcgccagatt ggctcgacct cgtcgcgctc cgacaggcgg atgcgcgcat aggccttgcc
    26221 gccctcgatg cggatcgagc cgtcctcgac cacgcccagg atgtcgcgca ggctccagga
    26281 cgcgtgcgaa ttcaggaacg gggcgccggc attcagccgt tccagccgca tcgcattcgg
    26341 cgacacgacc agttcctcgt caaattcctc gtcccgcgcc caggaatagc ggcgcacctg
    26401 cgcgccggtc gtccagagca cgtcgaagct gcggcccgcc tcgtcgacag agtgcagcgt
    26461 gccggcccgc ccgatcacgg gcaggtcgag aatgtcctgc ggcattggat tactccgttt
    26521 cagcttcgcg cgcgggcgcg gcattggggt cggtggtctg caccagcccg gccttcgtga
    26581 ccttgcgggg gtcggcgtcg aagacgagcc cgtggccgtc catcttcgcg ttgaactcgg
    26641 ccgcctcctc gaggatttcg tccggatcgt agccgcgccg cgcgatctgc tgcgggatgg
    26701 tcgagaagcc ggcgcggacc tcgagcagat ctgcctgcgc gtcctgcagg gggttcacgc
    26761 tctcgaagcg cggtgtgccc cattcggcga tgaactcacc atcgatcggc agcagcccct
    26821 cgatccgggc gtattccacg aaccagtccc agatgcgctc gcagaacatc gggatgacgg
    26881 tctgccactg cacctgctcg atcatgcggc ggaactcgtt cagaccggcg cgggtggacg
    26941 agaagttcgc ctgcgacata tcgccggtca tcagtgcata gggtacccgg aagcccgacg
    27001 aaatcagatg ctgctgtgcg cgtagccatt cgccgatgcc gctggtcgcg gacggctggt
    27061 tgaacttgat gtccttcccg ttccgggcat aagcgatcag ccccggctcg aattgctcga
    27121 tccggttccc gtcggcgtcc tcgaccgccg gcgcgatccc ttgctccgag tcctcggcgc
    27181 cgaagacgat cccgacgaga caggcctcgg ttttcttgcg gaccagttcg gcgttctgcc
    27241 agtcgtccag atccctgatg tggcgcatgg ccggggcgcc ccacggcacc ccgcgggatt
    27301 gcacccgctg gcgctcgaac agatgcgcga cccgttcggc cgggatgcgc tcggactcaa
    27361 atcgccgggc gaagacggtg ctgggcccgc ccgggtggtc ggggaacatc caataggcga
    27421 cgcgccgccc cttccggtcg aactcgatcc cctgttcgat ccggtttccg gtcgcgccat
    27481 tgtctatccg cgaggcgtcc agatggtcgg cctcgcgcag ctcgatccgc agcggcacga
    27541 gaccgccgcg gcgccgggtg gtcgggcggg cgatagcgaa cacctcgccg ccttcgatca
    27601 tctgccgaac ggccagcgcg aggatgccct ggaaattcgt atggccatgc tcgtcgcagt
    27661 cgcgttccca gcgccgccag agcgcatcga tgcgctggtt cagctccctg tcgccggtcg
    27721 cggcccgggg gcggatgcca tagcccacga tgttgttgac cagcacctgc accgcctgcg
    27781 cggccatcgg gttgttgcgg accagatcgc gcatccggtc gcgcagcacc ggcccggcga
    27841 gggcgatctc ctgatcggcc gaattgccgt tcgcccgcca tcccgccgtg ccacgcccct
    27901 tggacgccgc ctcatatccg cgcatccggt caatcgcgct gcgggcatag agccgtcgca
    27961 gcgccacctc gggcgagaac gctgcgacgg ccctgtcgac gatgccgaag cggacgatgg
    28021 gagggggtga actccgcttc gccatcacga cctcctgaag ctggcgaagc cagcgatcgg
    28081 ccgtttccgg ccgctttgcg ccgccagatc ggcctcgatc gtggcgatga tctcgcgcat
    28141 gtccgcgagc gagcggtatt cggtggtctt gccgtcgtag gagacccggg tcacgccgga
    28201 ggcgtatgcc tccttgatcg cggcgagctg ggcgtgggtg tatccggcca tctcagaacc
    28261 atttcccgcg ccttgtgccc atccagtcgg atcgacgctt cggcggctgt tgcgtccgtg
    28321 gccggttcgg aacgcccgca ggggcggtgt ccgtatggcc ggtgttgatc tgttcctcga
    28381 gcgcctccca gcggcgctcg tcccagcggt cgattcccat cagccaggcg gaggcgcggg
    28441 cgtagacgcg gcagtccagc gcctcgttgc ggtcgcgggt cttctgccac tcgagcttct
    28501 ggaagccctg ccgagtcttg atcgtcatca gctgctcagc ggtcagctgc ttcatccatt
    28561 ccgcgggcgt gcccttcggg atgtggatgt atcccgtggg ccattcgccg cccgcggcaa
    28621 gttcctcctc ggtcggcgcg ttcagccgca ggaagcggta ggtctccgcc ttgaagaccg
    28681 cgcccgcgac cttccacagc tgcacgcccc gccgcagctt gcggcccgcc tcggtcgtct
    28741 cgacataggt tgggccgtcg acgggcgtgg accgatcgaa cccggccacg cccttgattg
    28801 cgagcacctg gccccgtccg accgagcgaa cccatgaata gaccgcgtcg gtcgtcacac
    28861 cgtcgccggt gtcgatcgcc atccgggcca gcgccatatg cgcgccgccg gcatgcggcc
    28921 atgtggtgtt caggaactcg gtcaggtcgt tccagatttc cgggcgggcg gtgtcgccct
    28981 ctagcacgat gtgatcgacc agccacgagc gcatcccgcg cccccagccc cagacgtcga
    29041 tttcgatgcg gtcgcgctgg acgtcagcgc cgcccgtcag caccagcaca ccctctggcg
    29101 cctccccgag ctgccagttc tcgcggcgct catagagccg ttgccagtcg ggtgcttcgc
    29161 ccttctcctg ccaggtctcg ccgaggacgg tgttcttcat ggtcttcagc gcggcgtcgt
    29221 tgcccaccgc ctgttcccag gaccgggcga tttcgtccca ggaaagccag cccagcggcg
    29281 aatagagccc gctgatgtgg tacccgacca cgcccgccgc ctgcgccgcc gccagcgttt
    29341 cagggccggc ggtcggcatc catctggcgc cgttgccctc atccatcatg gcggtcttgt
    29401 gccgctcctc gatgggctcc tcgcagtgct cgcagacata gcgggcggtt tcgggacgtc
    29461 ccttctccca gcgcagctgc tcgaacttca gccattgcag gcatccgcag gccgggcagg
    29521 gcacgtgata gcgctgctgg tcgctcatct cgtactcccg ctcgatccgc gacagcccct
    29581 tgatcgtggg cgtcgaggcc aggaacacct tgctcctgtg cccgaagctg atggtgcgcg
    29641 cctccgcaag tgcgatcggg tcgccttcgc catcgagatc gccgggatag gcgtcgactt
    29701 catcgagaaa cacccagcgc gccggcatgg agcggagccc caccgcgctg ttcgcgccgg
    29761 tcaggatcaa ctgcccgccc ggaaagcgct tcccgaggat ggtgttgccg ctgtcgcgcg
    29821 accgcgacgg cataaccagc tccctcagct cgcgactttc ctcgatcagc gggtcgatcc
    29881 gctgctgcga caggcgcttc gccagatcca cggtcggctg caccgcgagg aacggccccg
    29941 gcgcgcggtg catgcagaag ccgatccagt tgttgccggc ctcggtcgcg ccaacctgcg
    30001 ccgccttcat gaacaccacc cgctgcgccg cgctggaggg tgacaggtcg tccatgatgg
    30061 cccgcatgaa cggggtgcga gccgtgcgat agggcccggc ctccgacgcc gcccgcgagg
    30121 acaggattcg gtgccggtct gcccattccg acacggtcag cagcggatcg ggcgcgagcc
    30181 ctgcaagcca ggcgcggcgg atttcatcgg caccgtcgaa cgcttcagcg aaggtcaact
    30241 ttcacctccg cgaggtcgcc cagatgcttg cgcagatact tgtccagcac ctgctccatc
    30301 tggtgcggat cgacgcccag ctccgccgcc atgttcgcgg ccacccgcgg tggccagttc
    30361 tgccaagcgt cgcgttcgcg ccgggccagg tcgaacacca tggcggtggt gcgcgcacgg
    30421 tcgaccagtt ccaccttcat cttctgcagg cggaccttgg cggtttgcgc cttgatcacc
    30481 tcgttcgcca tgcgggcgcg gaggaatgag acttcgcccg aagcaccggc ttcgggatcc
    30541 gcgccggcct cgcgcagggt ctcgcccact gactcgatgg cggcgcgcgg caccggccgg
    30601 gtcgcggccg ccgcacgggc ggtgccggca gccgtggcgc tgcccagcgc cggggcatgc
    30661 acacctcgct gcttggccgg atcggtttgc gcatcccatt gccggtcggc cttcaccggg
    30721 tcgatgctgc catcggcctc tagggtgata cgccccgagg cgattgcctt ggccaccgcg
    30781 gtgtggctga cgccacgatg cgccgcatat tgccggcgcg agagtcccat tccgcccgcc
    30841 cccttccgct cgcgcccggg cagccgggca ggtcaactaa agcaatgata ttgctgcgat
    30901 tatactacac atccagcccc ggttgagcga ttctgaatgc accgcaacga tgcagatcag
    30961 agctcggaga caacgctatg aacaccacgc ctcgcgccga gagagcccgc cgcaaccggc
    31021 aggctgcgct tgccgccttc gtcagcagga aaggcgaaat cgacaccatg ctcgcccgtc
    31081 tcgccacgct cagtgctgac catttcaacg ccagccccga cgaggtgcac tggggtcatg
    31141 tcggcacact cgagcattac gcgggcctgc tgcgccagat cacggacagt gccttcggcg
    31201 aaggggagca cgcgcaatga ccccgctttc cgaaatacag agcctgatcc tcagccgtgc
    31261 cgccgctcgc gccggcaatc tggcgctgcc tttgcccgac agactgcgcg gcggtgccgc
    31321 tgccaaggtg gtgggggcgc tgcttgccaa gggcctcgtc gaggaggcag cggcccgagg
    31381 gcgcgagtgt tgccgaagcg gctgccatgc tttcgtggca accccacacc gtgcgtgggg
    31441 ccatttccgg cgcgttgaaa aagcggctcg ggcttgtcat tgccgctaaa aagatcgacg
    31501 ggcgtgggac cgtttacaag cttcctgacg cctaacgtcg ccgagttgat gaccgtcggc
    31561 tcgccggggc gccagtcatc cagctctgca cgggctgccg cttaacgaac tggcaccgat
    31621 gagaaccaca tcttcattcg tccttcggca gcattgccgg gttccatacg atttcccaga
    31681 gaagccgacc agttcgaggt cgaactccag ctcctgcagc gccgccagct cggatcgcag
    31741 cagttcctcg tcccagccgg cattctcggc aatgcggttg tcggcgatga ccagcgcccg
    31801 gcgctgcact tcggtcagat gcgccagccg gatcactggc acctcggtca gccccagcag
    31861 ccgcgccgcc atcagccgcc cgggcccggc gatgatcaca tcatcgtcgc cgatcaggat
    31921 cggattggtg aagccgaacc ccgcgatcga ggcagcaatc tgggcgacct ggtcttcgga
    31981 atgggtgcgg gcgttgcggg catagggcac caagtgcccg acggccatca tatcgatctg
    32041 catcacagtt cgaaatccgg ctcgagagcg cctatcgcct tcaaccgatc gatgatcggc
    32101 ttcatgtccg cggcaagctt catccaatcc gtcgctgcga actcttgcgc ccattgagag
    32161 gcatcccatt cggggaaagt cacctcgccg atccgctctg ccggcattat catcctggtt
    32221 tgcatcagat ggcctcaccc atcggcctgc agctgagctg ccagagttcg gagcgcatgc
    32281 gctgcaacca gggggaccac gccgttgcca cagaggcgaa gccggtccac ccggtgggcc
    32341 agcccatcag cgcctcgaca aacagcgggt tcaatgttcg gggcatgtcg caggaggttg
    32401 cgccagccgt cggtgtcaca aggacctggc ggccaagcag gccgttcacc ggcgtgttgg
    32461 caaggctggt cgccccgtcc ttgtggtccc gcgccgtcgg tgtcatccac atcccccccg
    32521 aattgctcag atcggcggtc ctgcgattgc cggcgctggg tttgcagccg tccatcgcca
    32581 ccggggtcgg ccagagctgc agcatctcgg tgcgattgcc gccgctcgaa cggacccccg
    32641 agcaggcgcg cggggtcggc cagttcgtcc ccttcgcgga tggcgaggat gaagagccgc
    32701 tctcgcttgt ggggcgcgcc gacttccgcc gccgtgaaga ggcctgccgc aagcctgtag
    32761 cccatgccga ccagtccgct ggcgacttcg gggaagccga ggcggagatg atgggcgaca
    32821 ttctcgagaa agacgaaggg cggctcacac tcgccgatga tccgggcgac atgcggccag
    32881 aggtggcgcg ggtcgtcggc gccacggcgc ctgcctgcca cgctgaatgg ctggcacgga
    32941 tagcccgcag tgacgatatc caccgcgccg cgccacgggc ggccgtcgaa gccggcaaca
    33001 tcgtcccaga caggcgcgtg atccatggcc gcgtcttcca tccgcgccac gaggacggcc
    33061 gcggcgaagg cgtcccgctc gacgtaaccc acagtacgat atcgggggca ggcaaggtgt
    33121 aacccgagct cgagtccgcc gaccccggag cagagggaga ggccgaaggg gcatgcgtct
    33181 gcggccccgg aagcgtttcc ggaggaaggt aaagccaggt catgcatgcc tcaggctgca
    33241 gttctgcgct tgcgcgcggg tttcgggggt gacacggcgg agggcgcgct gccgtctaca
    33301 ggatcatcag ctggtctgcc gtcggcgatc tcgtcaaagc atctgccatc gccttccagc
    33361 accgccgtct ggccggtcag gttctgccag cgcgccaccg cgacatcgac gtaagtagga
    33421 tccagctcga tcccgaggca gacgcggccg gtggtctcgg cggcgatcag cgtggtgccg
    33481 gatcccatga acggctcata gatggcctgt ccggggctgg aattgttcag gacggggcgg
    33541 cgcatgcatt cgaccggctt ttgcgtgccg tgcacggtct cggcatcctg atcgcgatgg
    33601 gcgatgtgcc agagcgtcgt ttgcttccga tcgctagccc aatgcccctt gccggtcttg
    33661 cgcacggcat accagcaagg ctcgtgctgc cagtggtaat cgccgcggct gaggatcagc
    33721 cgatccttgg cccagatgat ctgcgagcgg atgttgaagc cgcaggcgat caggctgtcg
    33781 gccactgtcg tcgcatgcag ggcgccatgc cagacatagg ccacatcgcc cggaaacagc
    33841 gcccatgcct cccgccaatc ggcacggtca tcgttcagca ccttgccggt gcgcctggtg
    33901 gtggaggccc cggcctgatt gcgccaggag gggtcatatc cgacgccata gggcggatcg
    33961 gtgaccataa gcagcggcct cacgccgccc agcacccgtt cgacatccgt ggcaacggtc
    34021 gagtcgccgc aaagcagccg gtgcgggccg aggatccaca gatcgccggg gcgcgacacc
    34081 ggatcggcgg gcggcgcgcg cacatcgttc tcgccttcaa tggcgcccac cggcgcgtcg
    34141 ccgtcgatct cgcccagcag gccggccaga tcctcatcgc tgaagccgac cagatcgaga
    34201 tcgaagtcgg cctcctgcag ggcggccagc tcggaggcga gcagtttctc gtcccagccg
    34261 gcgttctcgg cgatgcggtt gtcggcgatg accagcgccc ggcgctgaac ctcgctcaga
    34321 tgcgccaaca tgatcaccgg cacctcggaa agccccagtc gctgcgccgc aatcagccgc
    34381 ccgtggccag cgatgatcac gctgtcctcg ccgatcagga tcgggttggt gaagccgaac
    34441 tcggcaatcg aggcggcgat ctggccaacc tggtcttctg aatgcgtgcg ggcattgcgc
    34501 gcatagggca ccagccgcaa gatcggcatc atctcgatct gcaaagggcg aactccatag
    34561 aaaaaggccc gctgccggag ggcagggcgg gccttgaggt ggtggacagg ggaatgtccg
    34621 ggggtggcgg agggggcggc aaccctggca acccaaagtg gcaacccacg ggtggaaacc
    34681 cagaaaaatc attagaccct agagactgag cgcgctgctg ccccccgcat agcgttgccg
    34741 ctgcggagga accagggccg ggggggaggg cagtgggccg cgcctctctc cccatcttga
    34801 ggacaatatg gcccgtttcg gctggttttg tcgcgcccta agttcgaccc tttcgcgccc
    34861 tcatggcgac tcatttgcgc ccgtgccgcg cctccttccg cccgccgccg ccccggtcgt
    34921 tttggcgctg tgcgggcggg cggctgtttt tcgccgcttg ttcaggcggt tggcgatggt
    34981 gacgagcgcc gccgtccagc gccgccaagc ggtcgagcgc acgcagccca ccgcacggca
    35041 gatctgcttc cagcgatagc cctcggcgcg catccagacg atgcggcggt tgtcgatgat
    35101 cgcctgttcg ctgtcgccac cgatcagcgc cagccattcc agcgtctcct ccatgcgctg
    35161 gatctcgcgg acattgggga ccacccgcat cctggcctcg tcatagccat aggcgtgttt
    35221 cgcctcgtgc acgtattccg gccaggagcg accatagcca cgcgcgccgg aaccgggcgg
    35281 gttcggcagg cgcttgaggg tcaacgcggc ttcctcgaag cggtcctcga tctctcgtgg
    35341 cgtgatcatg gctgctcctt catggccggg atggggacgc cgcgttgggc gaggcgttcg
    35401 gttgtggtga ggcctgccgc caacagggca tgcgccgtgg cgttggtgat agcgctgggc
    35461 ggcagatagc gatcggcgtt cacccaatcg gcgtaaaagc gcagctgcgg gctggcgctg
    35521 gtcttctctg cgccttgcgg cctcgcctgc tggcgcaggc gctgctgatg ggcggcgcgc
    35581 acagcatcgg tgaaatagcc ccaggtgcgg atcgggctga tccggatttg agtggtgcgc
    35641 gcgcggatca ccggcaggat gacggcatca aagtcgatgc cgtcctgcag ccagcccgcg
    35701 atcacctcgc tggtcttgat gatctccgct cgtgaggcgg ggcagaggcc gggaccggct
    35761 gcggcgaggc agcgggcctg cggatcggat ttatccacag ccgcgtcttc ggccggtggc
    35821 gtagtagtaa ggttcatagg atggtttggg tgcacgtggt gcaggggtag gggtgcacca
    35881 cgtgcaggtg ttacccctgc atctggtgca tggggtgcat ctggtgcagg ggggctgtcg
    35941 catttatccg caggccttcg ggacgccgtt ttgtcccgat ccggaggcgt atcccgagtc
    36001 gacggaagga cgctgactac gtcgataacg atgccatatt cgacggtata gccgtgcttg
    36061 cagtcccgtt gcccgatctc gatcagcaga ccggcatcaa ccaggctgcg gatggcgtat
    36121 tgcaccgcgc gaacgcccag ctccagatcg cgggcgatat tggccttcga ggtccagatg
    36181 ccgctgccgt catccgcggc cttgtcggcc atgtagagca gcaccgattt gcgggtggcc
    36241 gagccgacga cgcgccgctg caccgtggct gagatcagat tgctcatgct gacctccgac
    36301 atctggccag acgggtgcag aagtcgtgcg ccctcagcgc atccagcgca tcttcgggcg
    36361 agcgcacgag cgcccatgcc aaaccctgcg cctgcaccgc gtcgcgaaac gcccgctgtg
    36421 ccgggctgag gcgaccgcgc gggcttttga cctccagaaa cagcatccga ccgcccgaga
    36481 cgatgatcag gtcgctgaac ccggcatgca cgcccatgcc ggtcaggatc gcctgccggg
    36541 cgcgggcatg gcggccgcca aagccgacct cgttggcggc gtggtggacg attgcgcctc
    36601 tgggcagaac cgcgcgcagg agtgccacga tctggcgttg gatatccgcc tcggggcggt
    36661 cgcgaggagg cctggtaggc gagggggcgg tcatggccga cctccctcga ggatctcctc
    36721 gatcgcgcgg gtctcgaacg ccgtgggcgc aatgaagcgc agcaccgcgt cccagtcgat
    36781 cgccgagatc accgcccaga tcagcaagcc gatcagaatg gcgagcgtga ttagcgcgag
    36841 cgcgaagacg atcccccaga tcggggccac gcgcgtcctg tcgtcatcgc cgctcatcgg
    36901 cccgcccttc cgcggccggc ggtcttgcgg ctctcctgct cgagcagcca gtcgcgcaca
    36961 gcgccgcgcc ggtagagcac cttgcggccg atgcggatgc agggcgggcc gatgcgccgg
    37021 gtttcccagc gcttcagcgt gtcggcgctg actccgatga tgccggcaag ctctcgccgc
    37081 ggcatccagt catcgagaag cccctcctgg gcggtttcgg gcgcgatcat cgcctgattg
    37141 ttcatggtgc ggtcctttcc ccgtgattgc agggcaagcg agagcacggc gagggaccgg
    37201 cggcgcggcg cggaccggcg cgggaagcgc cgcagtcgcg ccggttcata attcatgggg
    37261 tttgcacgcg tgatgcggtg atgcgcccac aactcgccga gtggcgctgc cggtcagagg
    37321 ggcggcttcg tcgcagggtg cgcgcttcgg tcaaatcaac ctggacgtgc aagggcgcca
    37381 gagttgcggc gctgaaaggc aagcctttca gataacgcaa caaattcgga agttatctat
    37441 gtctctaccg aaacgagtac tctacaccct agcggaggcc gccgcccgct ggggctgcca
    37501 cattgccgat attgccgaat gggcgttgtc gggtcatctc gaaattatgg ttgtgatccc
    37561 gccaacgtat tttgatggcg aggttctctc ggatctggtg gcgattgcgc ccggcgatat
    37621 catggcgatg tttcgccgct gcggcaccgg cccgcgccaa ggcatcatcc gccgcgctcg
    37681 cgcgctgggc ggaaacgaat ggcgccacat tccgccgccg gaaccaggga tggtcatcat
    37741 gcgggatgac ctggtgctgt ccgcggcgtc cgtggcgcgg ttcgaggagg agcatggcgt
    37801 ctttcgccgc gtcaatccca acgcgggcaa gggccatgat tgggaggggt tctatggcgc
    37861 cttgatcctg cgcctcttcc agcgcggcct gcccgagaaa caggctgatc tcgtcggtga
    37921 aatgctggac tggttcattg ccaacagcac ggacggtgat gcacccgacg aaagcactgt
    37981 ccgcaagcgg gtcagcccga tcttgcggat gctgaacgcg gaggcgtgac ctcctcggcc
    38041 gggggtgctg aatgcacgag cctcggccgt atccgcatca tgtcggcgac cgcatccacg
    38101 ccggcacgca gcggcgaatc catcaggtgc gcatagcgca tggtggtgct ggattgcgaa
    38161 tggcccagca gtttgccgat catctcgagc gaggcaccgc cgctgaccaa cagcgaagca
    38221 aaggtgtggc gcagatcatg gatgcgcacg ccctgtagcc cggcctgatc ctgaatgccc
    38281 ttccagaagc ggcgaatctc ctgcaccggc tgatccttgt ccgcgacatc acccggaaac
    38341 agccagtcgc aaccggccgg cacggccgaa agtcttgtgc gcaccagcgc cgctgtgtct
    38401 gccgagatcg gcacgcggtg cacccggcgc tgcttggtat tggcggcggg cttaacccat
    38461 gcgccgcgct ccagatcgaa atgctcgaac cgcgccgtgc gcacctcgcc cagccgcgcc
    38521 cccgtcagca tgcacatgcg gatgatgctg gccccgcgct ggtcctcggc ggcgcccagc
    38581 gcctcgctga gccgggcgat ctcgtccatg gaaaggtaac gctcgcgctc gacttcgacc
    38641 cgacggcgga agccgacggc cggattgtcg gcgcgcatct tccactggat ggcgaggttg
    38701 aacacctttc gcagcatctc gccggcgcgg ttggcacgca ccggggtagg gcgcgggggc
    38761 ttcagcggtt cgcgccgctt ggtcttgggt gctttctttg ccggccgcga ccgcccttgt
    38821 gcgatcaagt tcagcacccg ctcgacgtca gttgcgtcga tatccgccac cagccggtgt
    38881 ttccaatgcg gctcaatcag cttcttcagc atggatgcct gatcggcggc attgagcggt
    38941 gccagatggc tggcatgttc gcgcaggtat cgctcgacca gatcgggaaa gcgcggcgcc
    39001 tcgcgggtct cttcgcgctc ggccagcggg tcgagcccgc catcgacatc gcggcgcagc
    39061 gctttggcac gttcgcgcgc ggcggtgaca ttccattccg gccagcgccc gatggtcaac
    39121 cgccgctgcc gccccgtggc ccggtagtcg aacatgaagc tgcggctgcc cgacgggtag
    39181 atgcagatcg acagacctag cacgtcggtg tcgaatatct gccaggcctt cgggcgcggc
    39241 tccgccgccc ggaccagctt ctcggtcaat ctttccctgt ttctcaatgc cctgcactcc
    39301 gccttcagat ccgacacatg cgtagatgta tcggcttatc aacggcttga tccgccgacc
    39361 ggaatacagg cgcagaccgg cgcggatacg gcgcaaaccg cgccggtcgg tgtttggagg
    39421 ggctacctgc ctgaggccgc cgggtctctg tgatcgtgac ggatacctac attggcgagc
    39481 tacacttcgc tccatctgcc cttcgggcga tccgatcagg acgagacgat ctgtaacctg
    39541 gaccatcaaa acacgacgcc ggagggcatg cgtcggctgt tcaaggggct ggagatgacc
    39601 gaccgggccg gcaacgtcgc gccgggcacg gtctatccgg accaactggc gcctatcatc
    39661 cggcgtgacc gcgaggcgct ggaattggtc acagcccgct agggcatgcc gtctccgccg
    39721 tcggtattga agaccgcgcg ggatccgggc gtgacggaca tacgaaactc gccttgccgc
    39781 actgtcgccg gtggctcgag gctgagcatc gttgccttgt gccggtaacg gccttggcag
    39841 agccgagcag gggcggcaat aagtggttcg cgctgcaggc ggcggacagg cccatgttct
    39901 tcgtggggat cgaagtccgc ggctggcggt caaaccggaa ggtgaaggat ggtgagacca
    39961 acgatgacct ctacgccttc gtgacctgcg cgccggatgc cgagttggga cgtttcactc
    40021 caaggcgatg ccggtcgtcc tgactacggg cggagagtgg gagacgtggt tgccggcgcc
    40081 gatcgagatc gcaggaaagc tgcagtgttc cctgccggat ggggctctgg cgctggtgga
    40141 ggcgccggag gaaccgacac gttgacaact cggtgatagt caggtcagca cgcacataca
    40201 gtccgtccga tgaacatcag agcggtgatg cgacatcctt caggtgctgc ctcagctcat
    40261 ccaggctcag gcagatgctg cggtttctgt gtaccattcg atggcagttc gcacagagca
    40321 caatgaggtc gttcagaggg tcggtctgaa ctcgtccggc ttcggaaaga gggacgacgt
    40381 ggtgaacttc aatgaagtcc ttgccgagcg gtccgtacgc cttctcaaat ccgaagccgc
    40441 accccatgca ttccagccca tggatggcta tcgcggcgct tctagctttc tggcttcttt
    40501 cccgccgcgt agatgcatag accttctgcc cgccttccgt aacggcaagg gacgtcggct
    40561 gtccgacggg gtcgtcgtcg gaaattgccg actgaagtcg aagtacgaac gcctgaagtt
    40621 cctgatcggt ccggttcttc cactcttcgt gggtccgggc gaagttgttt cgtatcgaag
    40681 gccgtttgcc gtcctgattg acccacccgg ttcgaccatt gctgaacagg tgatcgaacg
    40741 tatcccgggt attcttcagg ctgttccgga actgttcggg gctgcggccg tcccccatgg
    40801 catcatagaa gaagtcgtat gcggcgttcc acgtcgagac gccgatggcc aaaggtggtc
    40861 cgtcagcctg accggttgat gatttggtcc cgcaccgcga tagataataa ccggcgacca
    40921 gcatgtcggc ggaacgtttc accagttcat ctgagggcgt cggcattatg gcattacttt
    40981 ctcaggtcgt ttcggacgat gataggttct gggaaggctc cctgacccgt gactgtatct
    41041 tgtgcaatct cgacaggaac accaagtgat cagaacacat tctgtcaaaa tagcccgtgg
    41101 cgacggcacc tccgaaaatt ccgccggact ttgacacgct tgtggatatc agggatatct
    41161 gaatggccga cagcctgaca ccggaagcgc gttcacggaa catgtcgaag atccggggca
    41221 gggataccgg gcccgagatg cgagtgcgcc gggcggccca tgctctcggc ctgcgcttcc
    41281 gtctctatcg caggcagttg cccggaacgc cggacctcgt ctttccccgt cgccgggccg
    41341 cgctgttcgt tcatggttgt ttctggcatc ggcatcccgg ctgccgcttc gcgacgacgc
    41401 cgaagacccg ggcggatttc tggcaggcca agttcgaggg caacgtcgct cgggatgccc
    41461 ggaagaaagg agagctccag cggggaggct ggacccccgt gacgatctgg gaatgcgaga
    41521 cccgcgatcc tgatcagctg cgggagatta tccgtgacag gatcatgcgg cttcccgtgc
    41581 tgcgaccaga ttgaggaagc cgcggacgtt catgagccat cccgcctggt cggccgtata
    41641 ggtcgcgtgc agaccctgcg gcacgacgag ctgcaggctg ttgcggatca tctcgttagt
    41701 ctgatgggtg gagatgccgg gctccagcgt cagcaggtgc ttgcggtcga tgcgcgcggc
    41761 ttctgccagc acctgacgcc agcggtcctt cagcgtggat ttgacgccga gcatggacag
    41821 tagatcggca tcgaagtcag gatccgcata ctctgccgca ccgggaaaca ggaaatccgg
    41881 cttggagttg ccctcggtcc gcgcgccgcg ggcatgcctg acccccagca ccgtgagcat
    41941 ctcctctaca tgattctcga gagacaggcc cattcggctc tttcggcggt tctggacgga
    42001 cagggagaac tgcaggaatc catcgacatc ggcggtaccg tcagcgagga acccggcctc
    42061 cagacgcgcg gcgacaatgt ggcgctccag acgtcggaac aatgcctctt cgaactcgat
    42121 ccaagccagc agggctgcat ccgcatcatc gcgtggatcg acttcgggca gattctgtcg
    42181 ggccagcgcc gagaagaccc gcgatgtcgg aaactgtgca ccgaaacgac cgacgatctc
    42241 atccagccgg tccgcctccg gctcctcggg ctcgatgccg atctcctcca gaacgtagtt
    42301 gctgacgaag tcgaggccgc gatcgcctgt cccttcgaag ccctcatacc ggaagccggc
    42361 acccagcccg tgatcgagcc cgaagagcca ggcgatctgg ttctcgagcg tagaattctg
    42421 cggcgcgacg atgaacatca gctcgtcgct cgggcggcgt gcgaccacca gcagatcgcc
    42481 ggcctgcgcc acctcggtta cggcattctc ctggaaatac agccgccact ccgaccgggt
    42541 aggatggcgt tcccgggcgt cgtaccaagt gaccggcgcg tcgtcggtga taccttcgtt
    42601 ctcaccgccg agccagatga agcgcgccgg ccgacgttcg atccgctcgc cgcccagcag
    42661 ccggagcagc tcgttcgtgc cgttgaattc atgctggtta gaccgtgcgg tgtccgcctc
    42721 gaccgccgag agacgtttgg cgacgatgcc cgtgaaatga tccgagagag agccgtaacg
    42781 catgatcggc gatcattcgg ctgcgacagc cggggcagcc cgcatatgtg cgacggcgct
    42841 cttgatcacc ggctgcatgt gtcgcgccat ggcctcgacc actggcacga cgacggagtt
    42901 cccgaactgg cggtaggcct gagtgtccga caccggcatc aggaattccg actggcccgg
    42961 gcggtcgaag cccatcagac gggcacattc ccgcggggtc agccggcgcg ggtttagacc
    43021 cggtccacga tcgacgagaa tttcggagcc gtccttgtga tagcgggcgg acaaagtgcg
    43081 cgcgacatca ccccgccccg tcagcccgaa accgaagccg ttacctttct gacgatgctt
    43141 ctcggcatag tcctgcagat acttccagag tttgtccgaa agcgtataac ggtcgctgac
    43201 gcggccttcc tgatcgagga aggactgatt gctcggaagt tccgaaccgt cctcgttgtg
    43261 caggatggtg cccagccgcg gcccggccgc gccggaggga agctcaagct tcgagaggtc
    43321 gatcttcagg tccagatccc ggcggacgcc gacgatgaag atccgctcgc gatgctgagg
    43381 aacgaagcag cgcgcgtcga tgacccggct gctgatccgg tagcccagct cctcctccag
    43441 cgtccggcca atcaccgcaa aggtgcggcc tttgtcatgg ctgagcagat tcttgacgtt
    43501 ctcgagcaag aagaccttcg gccggtggct ttcgatgatc cgcgcaacgt cgaagaacag
    43561 ggtgccttga gtgtcgcaat ggaacccgtg ctggcgtccg agggagttct tcttgctgac
    43621 accggcgatc gagaacggct ggcacggaaa tccggccagc agtacatcgt gctccgggat
    43681 ctcgtgcatc tcgaccttgg tgatgtcgcc tttgaacacg tgatcgggcc cgtcatggta
    43741 gttggcgcga taggtctgct gcgcgaagcg gtcccactcc gaggtgaaca cgcagtgacc
    43801 accgatggcg tcgaacccgc gccgcaggcc gccgatcccg gcgaacaggt cgatgaactt
    43861 aaaggccggt gcgaccggac cgccggcccc tcccgccgcc ctgcgcaggg catccagcgc
    43921 ttcaggacga ggctcgatct cgccgttctc ccagcgatat gcggtgctca tcgcacatcc
    43981 ggtcaacgcc gccgcctgct gcatgttcag gccggccgcc tgccgaagtg ccgagaactg
    44041 ttccatgatc gcctgtccgc ctctgggtca ttttttccca ctctgtcacg cgaacgattc
    44101 cggaacaagt gggaaaatga atcccattat cgcgatagct cggtcgcgcc ggaagccttg
    44161 ccggcgataa gtttatggac ctaccattcc gcgcacctga tccggaggta tcgagagtgg
    44221 atgtgaaatc ttcgcaggca acgggaaatg ccgccatgca ttacgtcgca tggcagcttt
    44281 caaagaaggg ctggaacgtc atgcccacga cgcgcaatgc caagggcagc gacctctatt
    44341 gttccaacga cgcggagaca atcatcttcg gggtgcagag taagggtctg tcgaaacggg
    44401 gccccgtcgg actgggatcc aacctcaccg cgcttaggtc agactggtgg atcatcacga
    44461 tcaacgccaa gtccgaggac ccgacctgct tcatcatgac tcggcaggag gtcatcgatc
    44521 tttgctttca cagcgaccct gcgaagagcc gcgccgggat ccagtcgtac tggctccagc
    44581 cgaaagcata tgatcagccg cagttccgag atgcatggca tcggcttggc gggcctacgc
    44641 gatgacgttt catctcaggc atcctgcaga ggcatgtcac tttcgactca acgccaactc
    44701 aacaggtgaa cacccgttga gggaccctga ggcgcggtgg ttgctcgtga acgcgactga
    44761 acgtcgaggc tataacgaaa catatcaaat ccttgatggg caacgctcta ttatcacgtg
    44821 gtttctgaat gctctgggat ataggctcat aacctgaagg tcacaggttc aaatcctgtc
    44881 cccgcaacca aaatac
//
