# Supplementary material for: Characterization of the virome of Paracoccus spp. (Alphaproteobacteria) by combined in silico and in vivo approaches
Source: Sci Rep. 2019 May 27;9:7899. doi: 10.1038/s41598-019-44460-4 (PMC6536676; doi:10.1038/s41598-019-44460-4)
Supplement: Supplementary file 2 — Supplementary Dataset 1 [file 41598_2019_44460_MOESM2_ESM.zip › vB_PspS_PD37.gbk]

LOCUS       NZ_JAEN01000011        45993 bp    DNA              UNK 01-JAN-1980
DEFINITION  Paracoccus sp. J39 ParJ39DRAFT_c11_C, whole genome shotgun sequence.
ACCESSION   NZ_JAEN01000011
VERSION     NZ_JAEN01000011.1
KEYWORDS    .
SOURCE      .
  ORGANISM  .
            .
FEATURES             Location/Qualifiers
     repeat_region   1..238
     gene            192..1277
                     /locus_tag="pd37_p01"
                     /locus_tag="L632_RS0112165"
     CDS             192..1277
                     /note="Integrase based on COG0582 (e-4), Shufflon-specific
                     DNA recombinase Rci and Bacteriophage Hp1_like integrase,
                     C-terminal ... based on cd00796 and Phage integrase family
                     based on pfam00589"
                     /product="phage tyrosine integrase"
                     /locus_tag="pd37_p01"
                     /locus_tag="L632_RS0112165"
                     /protein_id="WP_028714169.1"
     gene            1523..2743
                     /locus_tag="pd37_p02"
                     /locus_tag="L632_RS23525"
     CDS             1523..2743
                     /note="Hint domain; This domain is found in inteins based
                     on pfam13403 (e-61) and smart00306 (e-5), originally
                     annotated as hemolysin"
                     /product="Hint domain-containing protein"
                     /locus_tag="pd37_p02"
                     /locus_tag="L632_RS23525"
                     /protein_id="WP_051416330.1"
     gene            complement(2752..3057)
                     /locus_tag="pd37_p03"
                     /locus_tag="L632_RS22610"
     CDS             complement(2752..3057)
                     /note="hypothetical protein"
                     /product="hypothetical protein"
                     /locus_tag="pd37_p03"
                     /locus_tag="L632_RS22610"
                     /protein_id="WP_036698139.1"
     gene            complement(3092..3379)
                     /locus_tag="pd37_p04"
                     /locus_tag="L632_RS0112180"
     CDS             complement(3092..3379)
                     /note="hypothetical protein"
                     /product="hypothetical protein"
                     /locus_tag="pd37_p04"
                     /locus_tag="L632_RS0112180"
                     /protein_id="WP_028716868.1"
     gene            complement(3516..4007)
                     /locus_tag="pd37_p05"
                     /locus_tag="L632_RS0112185"
     CDS             complement(3516..4007)
                     /note="Ferritin-like metal-binding protein YciE based on
                     COG3685, YciF bacterial stress response protein,
                     ferritin-like iron-binding domain based on cd07909 and
                     Domain of unknown function (DUF892) based on pfam05974"
                     /COG="COG3685"
                     /product="ferritin-like metal-binding YciE/YciF family
                     protein"
                     /locus_tag="pd37_p05"
                     /locus_tag="L632_RS0112185"
                     /protein_id="WP_028716869.1"
     gene            complement(4614..4814)
                     /locus_tag="pd37_p06"
                     /locus_tag="L632_RS0112195"
     CDS             complement(4614..4814)
                     /note="hypothetical protein"
                     /product="hypothetical protein"
                     /locus_tag="pd37_p06"
                     /locus_tag="L632_RS0112195"
                     /protein_id="WP_028716870.1"
     gene            complement(4818..5642)
                     /locus_tag="pd37_p07"
                     /locus_tag="L632_RS0112200"
     CDS             complement(4818..5642)
                     /note="Peptidoglycan-binding (PGRP) domain of
                     peptidoglycan hydrolases based on COG3409 (e-11) and
                     pfam01471 (e-16), spore cortex-lytic enzyme bsaed on
                     TIGR02869 (e-13) and Protein of unknown function (DUF3380)
                     based on pfam11860 (e-63)"
                     /COG="COG3409"
                     /product="phage peptidoglycan-binding protein"
                     /locus_tag="pd37_p07"
                     /locus_tag="L632_RS0112200"
                     /protein_id="WP_028716871.1"
     gene            5826..6032
                     /locus_tag="pd37_p08"
                     /locus_tag="L632_RS0112205"
     CDS             5826..6032
                     /note="hypothetical protein"
                     /product="hypothetical protein"
                     /locus_tag="pd37_p08"
                     /locus_tag="L632_RS0112205"
                     /protein_id="WP_028716872.1"
     gene            complement(6354..6632)
                     /locus_tag="pd37_p09"
                     /locus_tag="L632_RS0112210"
     CDS             complement(6354..6632)
                     /note="hypothetical protein"
                     /product="hypothetical protein"
                     /locus_tag="pd37_p09"
                     /locus_tag="L632_RS0112210"
                     /protein_id="WP_036698140.1"
     gene            complement(6762..7334)
                     /locus_tag="pd37_p10"
                     /locus_tag="L632_RS0112215"
     CDS             complement(6762..7334)
                     /note="hypothetical protein"
                     /product="hypothetical protein"
                     /locus_tag="pd37_p10"
                     /locus_tag="L632_RS0112215"
                     /protein_id="WP_028716874.1"
     gene            complement(7375..7602)
                     /locus_tag="pd37_p11"
     CDS             complement(7375..7602)
                     /note="hypothetical protein"
                     /product="hypothetical protein"
                     /locus_tag="pd37_p11"
     gene            complement(7590..8309)
                     /locus_tag="pd37_p12"
                     /locus_tag="L632_RS0112220"
     CDS             complement(7590..8309)
                     /note="hypothetical protein"
                     /product="hypothetical protein"
                     /locus_tag="pd37_p12"
                     /locus_tag="L632_RS0112220"
                     /protein_id="WP_028716875.1"
     gene            complement(8318..10936)
                     /locus_tag="pd37_p13"
                     /locus_tag="L632_RS0112225"
     CDS             complement(8318..10936)
                     /note="putative phage tail protein"
                     /product="putative phage tail protein"
                     /locus_tag="pd37_p13"
                     /locus_tag="L632_RS0112225"
                     /protein_id="WP_028716876.1"
     gene            complement(10944..12989)
                     /locus_tag="pd37_p14"
                     /locus_tag="L632_RS0112230"
     CDS             complement(10944..12989)
                     /note="Phage-related protein, tail component based on
                     COG4733 (e-3)"
                     /product="phage tail protein"
                     /locus_tag="pd37_p14"
                     /locus_tag="L632_RS0112230"
                     /protein_id="WP_028716877.1"
     gene            complement(12990..13358)
                     /locus_tag="pd37_p15"
                     /locus_tag="L632_RS23530"
     CDS             complement(12990..13358)
                     /note="putative phage tail component"
                     /product="putative phage tail component"
                     /locus_tag="pd37_p15"
                     /locus_tag="L632_RS23530"
                     /protein_id="WP_028716878.1"
     gene            complement(13351..13917)
                     /locus_tag="pd37_p16"
                     /locus_tag="L632_RS0112240"
     CDS             complement(13351..13917)
                     /note="Phage tail tube protein based on pfam06199"
                     /product="phage tail tube protein"
                     /locus_tag="pd37_p16"
                     /locus_tag="L632_RS0112240"
                     /protein_id="WP_028716879.1"
     gene            complement(13914..14594)
                     /locus_tag="pd37_p17"
                     /locus_tag="L632_RS0112245"
     CDS             complement(13914..14594)
                     /note="Phage tail tube protein, GTA-gp10 based on
                     pfam11836"
                     /product="phage tail tube protein"
                     /locus_tag="pd37_p17"
                     /locus_tag="L632_RS0112245"
                     /protein_id="WP_028716880.1"
     gene            complement(14594..17485)
                     /locus_tag="pd37_p18"
                     /locus_tag="L632_RS0112250"
     CDS             complement(14594..17485)
                     /note="Muramidase (phage lambda lysozyme) based on COG4678
                     (e-5), The lysozyme from bacteriophage lambda
                     hydrolyses... based on cd00736 (e-6), phage tail tape
                     measure protein, lambda family based on TIGR01541"
                     /COG="COG4678"
                     /product="putative phage tail-tape measure protein"
                     /locus_tag="pd37_p18"
                     /locus_tag="L632_RS0112250"
                     /protein_id="WP_028716881.1"
     gene            complement(17485..17649)
                     /locus_tag="pd37_p19"
     CDS             complement(17485..17649)
                     /note="hypothetical protein"
                     /product="hypothetical protein"
                     /locus_tag="pd37_p19"
     gene            complement(17658..18050)
                     /locus_tag="pd37_p20"
                     /locus_tag="L632_RS23535"
     CDS             complement(17658..18050)
                     /note="Phage tail tube protein, GTA-gp10 based on
                     pfam11836"
                     /product="phage tail tube protein"
                     /locus_tag="pd37_p20"
                     /locus_tag="L632_RS23535"
                     /protein_id="WP_051476439.1"
     gene            complement(18050..18502)
                     /locus_tag="pd37_p21"
                     /locus_tag="L632_RS0112265"
     CDS             complement(18050..18502)
                     /note="Phage tail tube protein based on pfam06199"
                     /product="phage tail tube protein"
                     /locus_tag="pd37_p21"
                     /locus_tag="L632_RS0112265"
                     /protein_id="WP_028716882.1"
     gene            complement(18573..18770)
                     /locus_tag="pd37_p22"
                     /locus_tag="L632_RS0112270"
     CDS             complement(18573..18770)
                     /note="hypothetical protein"
                     /product="hypothetical protein"
                     /locus_tag="pd37_p22"
                     /locus_tag="L632_RS0112270"
                     /protein_id="WP_028716883.1"
     gene            complement(18763..19131)
                     /locus_tag="pd37_p23"
                     /locus_tag="L632_RS23540"
     CDS             complement(18763..19131)
                     /note="hypothetical protein"
                     /product="hypothetical protein"
                     /locus_tag="pd37_p23"
                     /locus_tag="L632_RS23540"
                     /protein_id="WP_051476440.1"
     gene            19230..19520
                     /locus_tag="pd37_p24"
                     /locus_tag="L632_RS0112280"
     CDS             19230..19520
                     /note="hypothetical protein"
                     /product="hypothetical protein"
                     /locus_tag="pd37_p24"
                     /locus_tag="L632_RS0112280"
                     /protein_id="WP_028716884.1"
     gene            complement(19527..19931)
                     /locus_tag="pd37_p25"
                     /locus_tag="L632_RS0112285"
     CDS             complement(19527..19931)
                     /note="Protein of unknown function (DUF3168) based on
                     pfam11367"
                     /product="hypothetical protein"
                     /locus_tag="pd37_p25"
                     /locus_tag="L632_RS0112285"
                     /protein_id="WP_028716885.1"
     gene            complement(19928..20257)
                     /locus_tag="pd37_p26"
                     /locus_tag="L632_RS0112290"
     CDS             complement(19928..20257)
                     /note="Bacteriophage head-tail adaptor based on COG5614
                     (e-6), pfam05521 (e-12), TIGR01563 (e-7)"
                     /COG="COG5614"
                     /product="phage head-tail adaptor protein"
                     /locus_tag="pd37_p26"
                     /locus_tag="L632_RS0112290"
                     /protein_id="WP_028716886.1"
     gene            complement(20259..20801)
                     /locus_tag="pd37_p27"
                     /locus_tag="L632_RS0112295"
     CDS             complement(20259..20801)
                     /note="Head-Tail Connector Protein gp6 of Bacteriophage
                     HK97 and similar proteins based on cd08054, phage
                     conserved hypothetical protein, phiE125 gp8 family based
                     on TIGR02215 and Phage gp6-like head-tail connector
                     protein based on pfam05135"
                     /product="putative phage head-tail connector protein"
                     /locus_tag="pd37_p27"
                     /locus_tag="L632_RS0112295"
                     /protein_id="WP_028716887.1"
     gene            complement(20798..21001)
                     /locus_tag="pd37_p28"
                     /locus_tag="L632_RS0112300"
     CDS             complement(20798..21001)
                     /note="hypothetical protein"
                     /product="hypothetical protein"
                     /locus_tag="pd37_p28"
                     /locus_tag="L632_RS0112300"
                     /protein_id="WP_028716888.1"
     gene            complement(21062..22279)
                     /locus_tag="pd37_p29"
                     /locus_tag="L632_RS0112305"
     CDS             complement(21062..22279)
                     /note="phage major capsid protein, HK97 family based on
                     TIGR01554 and Phage capsid family based on pfam05065"
                     /product="phage major capsid protein"
                     /locus_tag="pd37_p29"
                     /locus_tag="L632_RS0112305"
                     /protein_id="WP_028716889.1"
     gene            complement(22311..22982)
                     /locus_tag="pd37_p30"
                     /locus_tag="L632_RS0112310"
     CDS             complement(22311..22982)
                     /note="Phage head maturation protease based on COG3740
                     (e-24), phage prohead protease, HK97 family based on
                     TIGR01543 (e-41) and Caudovirus prohead serine protease
                     based on pfam04586 (e-37)"
                     /product="phage head maturation protease"
                     /protein_id="WP_028716890.1"
                     /locus_tag="pd37_p30"
                     /locus_tag="L632_RS0112310"
     gene            complement(22984..24219)
                     /locus_tag="pd37_p31"
                     /locus_tag="L632_RS0112315"
     CDS             complement(22984..24219)
                     /note="Phage portal protein BeeE bsaed on COG4695,
                     pfam04860 and TIGR01537"
                     /product="phage portal protein"
                     /locus_tag="pd37_p31"
                     /locus_tag="L632_RS0112315"
                     /protein_id="WP_028716891.1"
     gene            complement(24216..26033)
                     /locus_tag="pd37_p32"
                     /locus_tag="L632_RS0112320"
     CDS             complement(24216..26033)
                     /note="Phage terminase-like protein, large subunit,
                     contains N-terminal HTH domain based on COG4626 and
                     pfam03354"
                     /COG="COG4626"
                     /product="phage terminase large subunit"
                     /locus_tag="pd37_p32"
                     /locus_tag="L632_RS0112320"
                     /protein_id="WP_028716892.1"
     gene            complement(26017..26490)
                     /locus_tag="pd37_p33"
                     /locus_tag="L632_RS0112325"
     CDS             complement(26017..26490)
                     /note="Phage terminase, small subunit bsaed on pfam05119
                     and TIGR01558"
                     /product="phage terminase small subunit"
                     /locus_tag="pd37_p33"
                     /locus_tag="L632_RS0112325"
                     /protein_id="WP_028716893.1"
     gene            complement(26665..27081)
                     /locus_tag="pd37_p34"
                     /locus_tag="L632_RS0112330"
     CDS             complement(26665..27081)
                     /note="HNH nucleases based on cd00085 and smart00507"
                     /product="HNH endonuclease"
                     /locus_tag="pd37_p34"
                     /locus_tag="L632_RS0112330"
                     /protein_id="WP_051476441.1"
     gene            complement(27196..27939)
                     /locus_tag="pd37_p35"
                     /locus_tag="L632_RS0112335"
     CDS             complement(27196..27939)
                     /note="hypothetical protein"
                     /product="hypothetical protein"
                     /locus_tag="pd37_p35"
                     /locus_tag="L632_RS0112335"
                     /protein_id="WP_028716895.1"
     gene            complement(27936..28508)
                     /locus_tag="pd37_p36"
                     /locus_tag="L632_RS0112340"
     CDS             complement(27936..28508)
                     /note="hypothetical protein"
                     /product="hypothetical protein"
                     /locus_tag="pd37_p36"
                     /locus_tag="L632_RS0112340"
                     /protein_id="WP_028716896.1"
     gene            complement(28674..29312)
                     /locus_tag="pd37_p37"
                     /locus_tag="L632_RS22630"
     CDS             complement(28674..29312)
                     /note="hypothetical protein"
                     /product="hypothetical protein"
                     /locus_tag="pd37_p37"
                     /locus_tag="L632_RS22630"
                     /protein_id="WP_051476445.1"
     gene            complement(29309..29596)
                     /locus_tag="pd37_p38"
                     /locus_tag="L632_RS22635"
     CDS             complement(29309..29596)
                     /note="protease3 based on PRK15101 (e-4)"
                     /product="hypothetical protein"
                     /locus_tag="pd37_p38"
                     /locus_tag="L632_RS22635"
                     /protein_id="WP_036698142.1"
     gene            complement(29593..29775)
                     /locus_tag="pd37_p39"
                     /locus_tag="L632_RS0112355"
     CDS             complement(29593..29775)
                     /note="hypothetical protein"
                     /product="hypothetical protein"
                     /locus_tag="pd37_p39"
                     /locus_tag="L632_RS0112355"
                     /protein_id="WP_028716898.1"
     gene            complement(29772..30476)
                     /locus_tag="pd37_p40"
                     /locus_tag="L632_RS0112360"
     CDS             complement(29772..30476)
                     /note="hypothetical protein, several BLAST hits to
                     methyltransferase"
                     /product="hypothetical protein"
                     /locus_tag="pd37_p40"
                     /locus_tag="L632_RS0112360"
                     /protein_id="WP_051476442.1"
     gene            30524..30805
                     /locus_tag="pd37_p41"
                     /locus_tag="L632_RS0112365"
     CDS             30524..30805
                     /note="hypothetical protein"
                     /product="hypothetical protein"
                     /locus_tag="pd37_p41"
                     /locus_tag="L632_RS0112365"
                     /protein_id="WP_028716900.1"
     gene            30802..31101
                     /locus_tag="pd37_p42"
                     /locus_tag="L632_RS0112370"
     CDS             30802..31101
                     /note="putative transcriptional regulator based on
                     PRK03975 (e-3) and RNA polymerase sigma factor sigma-70
                     family based on TIGR02937 (e-3)"
                     /product="hypothetical protein"
                     /locus_tag="pd37_p42"
                     /locus_tag="L632_RS0112370"
                     /protein_id="WP_028716901.1"
     gene            31381..31569
                     /locus_tag="pd37_p43"
                     /locus_tag="L632_RS0112375"
     CDS             31381..31569
                     /note="Predicted RNA binding protein YcfA, dsRBD-like
                     fold, HicA-like mRNA interferase family based on COG1724
                     and HicA toxin of bacterial toxin-antitoxin based on
                     pfam07927"
                     /COG="COG1724"
                     /product="HicA toxin-antitoxin family protein"
                     /locus_tag="pd37_p43"
                     /locus_tag="L632_RS0112375"
                     /protein_id="WP_028716902.1"
     gene            31582..31989
                     /locus_tag="pd37_p44"
                     /locus_tag="L632_RS0112380"
     CDS             31582..31989
                     /note="Predicted nuclease of the RNAse H fold, HicB famil
                     based on COG1598 and HicB_like antitoxin of bacterial
                     toxin-antitoxin system based on pfam15919"
                     /COG="COG1598"
                     /product="HicB toxin-antitoxin family protein"
                     /locus_tag="pd37_p44"
                     /locus_tag="L632_RS0112380"
                     /protein_id="WP_028716903.1"
     gene            31976..32290
                     /locus_tag="pd37_p45"
                     /locus_tag="L632_RS22640"
     CDS             31976..32290
                     /note="hypothetical protein"
                     /product="hypothetical protein"
                     /locus_tag="pd37_p45"
                     /locus_tag="L632_RS22640"
                     /protein_id="WP_051476446.1"
     gene            complement(32247..32762)
                     /locus_tag="pd37_p46"
                     /locus_tag="L632_RS22645"
     CDS             complement(32247..32762)
                     /note="hypothetical protein"
                     /product="hypothetical protein"
                     /locus_tag="pd37_p46"
                     /locus_tag="L632_RS22645"
                     /protein_id="WP_051476443.1"
     gene            complement(32759..32911)
                     /locus_tag="pd37_p47"
     CDS             complement(32759..32911)
                     /note="hypothetical protein"
                     /product="hypothetical protein"
                     /locus_tag="pd37_p47"
     gene            complement(32911..33264)
                     /locus_tag="pd37_p48"
                     /locus_tag="L632_RS0112395"
     CDS             complement(32911..33264)
                     /note="hypothetical protein"
                     /product="hypothetical protein"
                     /locus_tag="pd37_p48"
                     /locus_tag="L632_RS0112395"
                     /protein_id="WP_028716904.1"
     gene            complement(33261..33470)
                     /locus_tag="pd37_p49"
                     /locus_tag="L632_RS0112400"
     CDS             complement(33261..33470)
                     /note="hypothetical protein"
                     /product="hypothetical protein"
                     /locus_tag="pd37_p49"
                     /locus_tag="L632_RS0112400"
                     /protein_id="WP_028716905.1"
     gene            33557..34198
                     /locus_tag="pd37_p50"
                     /locus_tag="L632_RS22650"
     CDS             33557..34198
                     /note="Phage repressor protein C, contains Cro/C1-type HTH
                     and peptisase s24 domains based on COG2932, The S24, S26
                     LexA/signal peptidase superfamily based on cd06462 and
                     Peptidase S24-like based on pfam00717"
                     /COG="COG2932"
                     /product="phage repressor protein"
                     /locus_tag="pd37_p50"
                     /locus_tag="L632_RS22650"
                     /protein_id="WP_051476444.1"
     gene            34239..35021
                     /locus_tag="pd37_p51"
     CDS             34239..35021
                     /note="hypothetical protein"
                     /product="hypothetical protein"
                     /locus_tag="pd37_p51"
     gene            35388..35834
                     /locus_tag="pd37_p52"
                     /locus_tag="L632_RS0112410"
     CDS             35388..35834
                     /note="hypothetical protein"
                     /product="hypothetical protein"
                     /locus_tag="pd37_p52"
                     /locus_tag="L632_RS0112410"
                     /protein_id="WP_028716906.1"
     gene            35831..36055
                     /locus_tag="pd37_p53"
                     /locus_tag="L632_RS0112415"
     CDS             35831..36055
                     /note="hypothetical protein"
                     /product="hypothetical protein"
                     /locus_tag="pd37_p53"
                     /locus_tag="L632_RS0112415"
                     /protein_id="WP_028716907.1"
     gene            36092..36319
                     /locus_tag="pd37_p54"
     CDS             36092..36319
                     /note="hypothetical protein"
                     /product="hypothetical protein"
                     /locus_tag="pd37_p54"
     gene            36470..36823
                     /locus_tag="pd37_p55"
                     /locus_tag="L632_RS0112425"
     CDS             36470..36823
                     /note="Uncharacterized conserved protein, UPF0335 family
                     based on COG3750, Uncharacterized protein conserved in
                     bacteria (DUF2312) based on pfam10073 and hypothetical
                     protein based on PRK13694"
                     /product="hypothetical protein"
                     /locus_tag="pd37_p55"
                     /locus_tag="L632_RS0112425"
                     /protein_id="WP_028716908.1"
     gene            36824..37243
                     /locus_tag="pd37_p56"
                     /locus_tag="L632_RS0112430"
     CDS             36824..37243
                     /note="hypothetical protein"
                     /product="hypothetical protein"
                     /locus_tag="pd37_p56"
                     /locus_tag="L632_RS0112430"
                     /protein_id="WP_028716909.1"
     gene            37240..37623
                     /locus_tag="pd37_p57"
                     /locus_tag="L632_RS0112435"
     CDS             37240..37623
                     /note="hypothetical protein"
                     /product="hypothetical protein"
                     /locus_tag="pd37_p57"
                     /locus_tag="L632_RS0112435"
                     /protein_id="WP_028716910.1"
     gene            37616..38092
                     /locus_tag="pd37_p58"
                     /locus_tag="L632_RS0112440"
     CDS             37616..38092
                     /note="hypothetical protein"
                     /product="hypothetical protein"
                     /locus_tag="pd37_p58"
                     /locus_tag="L632_RS0112440"
                     /protein_id="WP_028716911.1"
     gene            38085..38252
                     /locus_tag="pd37_p59"
     CDS             38085..38252
                     /note="hypothetical protein"
                     /product="hypothetical protein"
                     /locus_tag="pd37_p59"
     gene            38245..38436
                     /locus_tag="pd37_p60"
     CDS             38245..38436
                     /note="hypothetical protein"
                     /product="hypothetical protein"
                     /locus_tag="pd37_p60"
     gene            38429..38677
                     /locus_tag="pd37_p61"
                     /locus_tag="L632_RS0112455"
     CDS             38429..38677
                     /note="hypothetical protein"
                     /product="hypothetical protein"
                     /locus_tag="pd37_p61"
                     /locus_tag="L632_RS0112455"
                     /protein_id="WP_028712068.1"
     gene            38670..38990
                     /locus_tag="pd37_p62"
                     /locus_tag="L632_RS0112460"
     CDS             38670..38990
                     /note="hypothetical protein"
                     /product="hypothetical protein"
                     /locus_tag="pd37_p62"
                     /locus_tag="L632_RS0112460"
                     /protein_id="WP_028712069.1"
     gene            38987..39226
                     /locus_tag="pd37_p63"
                     /locus_tag="L632_RS0112465"
     CDS             38987..39226
                     /note="hypothetical protein"
                     /product="hypothetical protein"
                     /locus_tag="pd37_p63"
                     /locus_tag="L632_RS0112465"
                     /protein_id="WP_028712070.1"
     gene            39223..39864
                     /locus_tag="pd37_p64"
                     /locus_tag="L632_RS0112470"
     CDS             39223..39864
                     /note="HNH endonuclease based on pfam13392"
                     /product="HNH endonuclease"
                     /locus_tag="pd37_p64"
                     /locus_tag="L632_RS0112470"
                     /protein_id="WP_028712071.1"
     gene            39879..40139
                     /locus_tag="pd37_p65"
                     /locus_tag="L632_RS0112475"
     CDS             39879..40139
                     /note="Pyocin activator protein Prt based on pfam11112"
                     /product="Pyocin activator protein PrtN"
                     /locus_tag="pd37_p65"
                     /locus_tag="L632_RS0112475"
                     /protein_id="WP_028712072.1"
BASE COUNT     7333 a  13206 c  12365 g   7309 t
ORIGIN
        1 tgtccgtcca gtccatcatc ggggcaacgg acagcattgc gctattgttt ttattgataa
       61 aattgccagt tctggccatt tctagcaccc gttgcggcct cttatcctgc cttgtttttg
      121 ctggtttaat tccgttcccg tttttgcttt gcttacgttt agcaagaatc gcagaggctt
      181 tagcaaatca catgggaacg atcaccgagc gccgcctcaa agacggctcg atcgtctata
      241 ccgcacaggt ccggataatg cgagatggca agaaggcctc cgcgtcctcc accttcgaga
      301 ggaggtcggc agccgaggca tggctgcgcc gtaaggaagc tgagctaaag aagccaggcg
      361 ggttcgagaa gatggaacgc cagcgcaccg gcggcgccac gttggccgag gcgatcgaca
      421 catatgccag gacgtcgaca aagcaaatcg gcaagaccaa ggcgcaggtg ctgaagtcca
      481 tcaagtcctt cgaaatagcc tccctgccct gcgccgccgt aacttcgcaa aagctcgtcg
      541 agttcgcgca ggagcttttc gacggtgggc gccaacccca gacgatcggc aactatctgt
      601 cccacctatc ggcgatcttc gccatcgcag agccggcatg gaagattccg ctggacccgg
      661 ccgagatgcg cgccgcgacg accgtgtgca agaaccttgg gctgataggc aaatccaaga
      721 agcgcgaccg gcgccccacc cttgaggaga tgaacaagct gatggcgcat ttcgaggacc
      781 gctggcgcaa aggccgcgcg cttcccatgc acaaggtctg cgccttcgcg atcttctcga
      841 cccgccgtca ggaggaaatc gtgagcatca cctgggcgga tctcgaagcc ggccgcgtcc
      901 tggtgcgcga catgaagcac ccaggcgaga aggaaggcaa cgacatctgg gttgacctgc
      961 cgccagaggc cgagcgtatc gtcaagacca tgccggccga gagcagccgc atcttcccct
     1021 acacaaccga tgcggtgagt accgcgttca ccagggcatg caagctgctt ggcatcaagg
     1081 acctgcattt tcacgatcta cgccacgaag gcgtgtcgcg gcttttcgag atgggcaaga
     1141 ccatccccca agctgccagt gtgtcgggac acaggagctg gcccagcttg cagcgctaca
     1201 gccacctgcg agcgacgggt gacaaatggg caggctggaa atggctcgac aaaattgcac
     1261 cgccagcacc aagctaatgg gcggctacga tgatgatggc ttccggagcc cgagcgcgtc
     1321 cttgcatcgt tcagttcaga gtcagctgca caagaaatac gcacgcgact gtgattttat
     1381 ttgatcgcca gcgaagaatc gtccatagat agagtgccgc gcttcttttt caagcgtgca
     1441 atgtaaattg ctcggtgtcc cggtttcctt ttcaacctat cgaccggcca ggttggcggc
     1501 ggtctgacaa aaggtggcat tcatgcctta tattaccgag atcccctcaa acctcatcac
     1561 cgtgggcctt gatggcgtcg ttgccttcgt tcccgacacg tcactgctca acgcgttcga
     1621 atcctcccag gagttcgcgc agtatgacgt tgacgccaac ggcgccacga cgctcagcaa
     1681 cggcgacaac atcacgccgg tggatgctga aggcaatcct ctcaccggta cgggcaccta
     1741 tcttggatct accacggtcc agaacgccgc ggcgtctgtc ggcattccgg gcttgtcaac
     1801 catcgggttg caggtgaatc cgatcagcgg tcacctgatg gaagccgatg gctcttatta
     1861 tttcgtgagc gacgagccgc tggacgacga ccatctgtcg gtcacagctt cgatcacggt
     1921 cgccggtcag accgtttccg tgacggggcc catttcggac attgccgaac aactggcggc
     1981 ggcagttgag ggtatcccga tagccggacc ggtggctgcc ggcctcatcc ggggatccgc
     2041 cgatctgatc cagtccaccg ccaacacggc catcgtaacg atggagcatg accccaacgg
     2101 cacgctggag ttgaccgacg acgaagtcat ctgcttcgct tccggaacac ttattgaaac
     2161 cgaaaggggt ttcgtggcgg tcgaggatct caaggtcggc gacctgattg caacgcggga
     2221 caatggctat cagcccatcc gttggattgg ctccgtaaag ctctccgccg cagtgttgaa
     2281 agccaagccg aagctgctgc caatccgcat caaggccggc gctcttggca gaaaaacccc
     2341 ttccaccgat cttctcgtgt cgccgcagca ccgggttctc gtccggtcga aagtggcgca
     2401 gaagatgttc ggcgccatgg aagtcctggt cgcagccaag cagctgctcc agatcgaagg
     2461 tgtggatatc gccaaggata tcgacagcgt ggaatatttc cacttcctct ttgatcggca
     2521 cgaagtagtg aactccaacg gggccgccac tgagtctctc tacaccggtg cccaggcgct
     2581 taaaacggtg ggcccggccg cacgcgaaga gatcttctcc cttttcccgg aactccggga
     2641 ggaggaattc gtacctgcgc ccgcacgcct cctgccgtcc ggccgcaagg cgcgcaaact
     2701 agcagtccgt cacattcagc accatcgctc catggtctgc tgatcgcaga ttcatagcag
     2761 cttccagggg tcacggagga atccgtggcc cttttttatc gacgcgctca agatgccggc
     2821 aactacctcc ccccatctcg caaagatcgc gccggagagg cctgcggccg cgaccgcggc
     2881 gccgatcacc gcctctacat tgatcgacag catatgggtg gcgacgtcat aggtgacacc
     2941 ccagccccgt tccttgggct cggtatagat gtcccaagac cactcgccgc cccattcgcg
     3001 ccgcaccccg ccgacgacca cagagttgcg tagcatgtcg taagcatcct cgatcacacc
     3061 cgcaatttca tcgcgttacc gaggcaggca ctcacgccgc catgtcgagg atgtcgaagg
     3121 ccagatacag atcatcctcg atcagatcgg ccttgatcgt gacttcggcg tctccggcct
     3181 cggccgagtg cagccgcgcc gtccatatct cgtcctcgcc gcgtaggtca accgcggcat
     3241 gcccgggaaa ccggaatgcg agatagcggc gcacatgcgc ctccatgctg tcatctggct
     3301 cgaccgccag aacgttaccg atgatcatca tgacagcctc ctgattctca acccccaaag
     3361 gaggacatga agagaacaat tgtgtctaga tgctcggtga tcacgctgcc gtagggacct
     3421 gtcccgcctc gttcgagccg aggcgagacg gtgaactgtc gtgctgtatc cgttagctag
     3481 caggctcaac aacctaagtc acaaaagagc aacgcttatt tcttggaggg ttgcttggcc
     3541 tcattcacgg cggttaccgc aagggcagtc agttttgcgt tcgcagcttt ttcctcgtcc
     3601 aggatggatg taagcaacgt gtgcgcctcg tcatggccca gaaccttggc ccattcgcgc
     3661 aacgtgccat aacgtgcgat ctcgtagtgt tcgaccgctt gggctgctcc gatcagcgcc
     3721 acatccaaag catggcccga agcctcttca atcaggccat cggtctcctt cagcaggccg
     3781 tccatggcgt cgcatttttc ccctttggcc tcctgcccga ttgacttgaa aaccgcctcc
     3841 agggtcttaa tgtgtccttt ggtttccttg agatggccgt caattgctgt ctttagctcg
     3901 gcgttgtttg cggatttgga gaccttgggc aaggacttgg acaaggcgtt ctctgcccag
     3961 tagatatcct gcaaagtatg ctcgaacgcg tcctgcaatg ttttcatcag atagttcctc
     4021 cacaaaactc accgcttggc gcggtatgcc tctgtaacgc cacaatggat gggcggttcc
     4081 agaaacgacg ctcggacgag gcacggtgat gatggaccac tgacgtggag accagagcgg
     4141 cttgaagcgc ccttaacacg aaaaagcccc gccccggcga accgaggcgg ggcgcaggtc
     4201 aattatggcg gagatcagac cgctcttcag cgtcgagcct cgccaccatg gcatcaaaca
     4261 agctcttagc ttcatcgtcc gtcagcttct cgaacttctg tccctcagtc tgccggtatt
     4321 ccgggtcatg tagttcggga acgaattttt gccccatctc ttcaccctcc acctgactga
     4381 tgtggggagg ctagcatgga gacaaataga tgccgaatcc tgacgcgcac accggcaggt
     4441 ttttgccgat cttctgcacg acgcacgaat gttgtgagga tatcggtgat ttatgaagca
     4501 cagcacggcg cccccattgg ccgggccgtg atcagcacgg ccgccacgag ggtggcgccg
     4561 accgtgaggc cggccaccag agacgcggcc agcgcggcct catagggcgc gcactacctc
     4621 accccccacc tcgcaaagac cgcgcccgac agaccggcag ctgcaacagc agcgccgatc
     4681 accgcctcta cattgatcga cagcacatgc gaggtggcgt cataggagac gccccagccg
     4741 cccagcaggc cggccagcat ggtgagcagc ggcgacagga tgtagatcgc catgcgaacg
     4801 aaaacggaat tcatggatca gttctccttg agaagcacag cccaggtctt gggcccaatg
     4861 atgccgtcgc gcgcgaggcc ggcggctttc tggaaggcga cggtagcggc gcgggtgttt
     4921 gcgccaaaga tgccgtccac gcccttggtg tcgaagccga gatcggtcag gcgttgctgg
     4981 gcgtggcgca ctgcattccc tcgactgccg aggccaattt tcgggcaggc aggcgccagc
     5041 gcgtcgggga ttgcctgcca gcgcttgaaa gcgaccgcga gcttggtgtg atagccatgc
     5101 gtggcgtagc ccgccccgtt atagccgcgg gcgaagccgg accagtcatg ccggcgcagc
     5161 tcatcatcga gaccctcgga gatgatgaag ctgatcatcg cctctaggtg cgcggtctcg
     5221 ttgtcacaga atgccgcgac catatcgccc ggcgtcggat aacccgcagc cttgtggttg
     5281 ccgccgagga tctgccccaa gccccagctg gccgagcgca gcgctgcgtt gatgtcgatg
     5341 cccatggcaa gcgtcaggcg cggatagcta tccctgggat agggtgcggt gccccaccgc
     5401 tgataggcca gaccctgcgc ctcggccctg gtgcgcttcg gaccggcacc cagttcgcgc
     5461 cagaacacat gcggctcgaa aagcatcttc ggccggccgt gactgtcgaa gccgccaccc
     5521 gaggtctcga cctcgatcac tgcacggatt tcatcctcgc cggcgccgat caggcgccct
     5581 acgcgggcca cgtcgatatc ggtgagccgc gacgcgcggc ccttaaaccc tgctgggatc
     5641 atgcgtttct ccatgatgtg aagaagcccc gcgcgatggc ggggcgttgt ggccgggatg
     5701 ttccgcgttc attcgcggtt cggtcccgat tctgaactga tcggtatagt tttggtctgg
     5761 gtttggtccc gagcgttctc caggcacccc ttgcagccga ccgcgccccg ccgcaaaacg
     5821 ccgccatgaa agcgacgcat gacgaaacca ccttcacgct gactggcgag atctggtcgg
     5881 ccacctaccc gttggacgag ttgccgaaat ggctgcgctg gtatcgcagc cgcaaggcgc
     5941 ggttcccgaa ggccgggaac agctacgacg cgacgattgc cgcgctggag gggctggggg
     6001 ccgagttggg cgttacggtt gacaaagact gatcgcacac gacacgaggg tggcccgccc
     6061 ttgacaatcg atccttcagg cttagcgtgc gcggggcccg ccggaccctg aaccccggca
     6121 ggccggcccc ggcggcaatg catctcggcg ccggggccag aaattctcgt tcaagttgat
     6181 ggattggcgc gcggcacttc ggaaggtggg gaaccgtccc gcgccgtgcc gttgacaggg
     6241 gcatggcaac tgtcccacct tcgacccgtt ccgagtatcg cgaacaggca ggccccggag
     6301 cacgatttcg gacgctattc cggggcctgt ttgctgggct ggcggccaca ccgtcaggga
     6361 tgcggacccc gctcaacccg cgcctcgatc ttccggaggc tgtcgaggat cagcaccatg
     6421 cgctcatcct gacgcgcggt cgccgtctcc agcgcccgga tgcgtgcctc gctggcggcg
     6481 atctgcgccg actgatcgga cattttcgac atcagcgcgc tggtgttcgt ggtccatgcc
     6541 ccccaggcaa ccgccaccga cgccagcatg ccccccagaa cgatcatgtt tcccatgctg
     6601 atcctgttat ccaccgaagg cactatggtc attctcctgt ctccatgcgg ttacggataa
     6661 aaaatcccgc acgaagcggg ttgatcgggg cagacattcc gtctccgttg gtgatgaaag
     6721 cccccgccga agcggggttg tgcgtcctgc aattaaggtg atcactggcc gggatttgtc
     6781 gcgacggcac gcgccttggc ttgctcagga tcgttatagg ccgcgacggt cagagccttg
     6841 atggacctat ggaatgacct gatcgcaact cgctcgttaa gagcggcaac gacaagctct
     6901 ggatccgagg tcgcgatctc gcgggcggcg ggcggcgcaa acgggtcgaa aatgtgcccg
     6961 aggcgcgctg cagcatccgc ccgtcggcgc tgcgcgatac atgccgcttc gtgcgcctcg
     7021 atcacctttg ccaccaggtc ctcataaccc agaacaatcc acctattgct tagataaggc
     7081 ggcttttcca aggtaggaca agccgagcca tcaggaacaa acccgacact atccgtcgcg
     7141 cattgctcat attgcgtcac atccaccaat gtcccatccg tgaggcggac tatggcgtgg
     7201 tgaacgccct caatcataat gccggggagg atcgagacca ggtatccgca gaccacctcc
     7261 ccaccccatt tttctgcgac cctggtcgcg gcccagtagc aagtcgacgc tggggcgagt
     7321 ggcctgacgg gcaccgagac gagaggtccg ccaaataggc cggcgaaatc gatactattc
     7381 gatgctgggt tctgcggcag caggggtaag gtgataagtc gcttcatggg gctggagctc
     7441 tctcgtgatt cccggccaaa catactccct aagcttctcg ctgcacgata gagaggttcc
     7501 tttcacgatc aatgtaaagg ggtgatgttc gtcgaaaaga tggtcatcaa ccctcaagag
     7561 cgcagcgggc aggcgtccgt ccattgcgct taccctaccc atttgagaat ggcgtcgagc
     7621 tgggcagtcg tcgggacgtg ccgccagacg ccgacgcgct gcatccatcc ccgcagcgag
     7681 ggcgaggtgg tcgagaggcc gccgaggatc aggctcggca gattggcgcc ctccgatccg
     7741 gcaaacgtga tcgatccggc gcctgcgacg tgcagcgtgt agtcggagcc ggaggcgaca
     7801 tagacggcac cgatatccgt cacggccgcc ggcacgtcgc ggtcgaggtt gttgctggtg
     7861 gcgagcacct gggccctgat gtaattgttc ccgctggtgt agcgatacat gagccggtgc
     7921 agcggggagg gacaggccca gatatactgg ctgtcggccg tcagggcgga cgcggacatg
     7981 cggatcttgc aggcgatggt cagcgcgggg gcggcgccga tctgctcgcc ccccagcgtc
     8041 atgatcgcct cggccgcatc gcccgcggcg ttgaacatgc gcaggccgtt gccggtatag
     8101 gtcgggcgcc gcccggctgt cgcctggacg aactgccggc cgcgctggcc ggtccaggcc
     8161 gcgacgcgcc cgtcctcggt cgtgacgctg cctgcggtgg catcccaggt gtcgaccggg
     8221 gacgggatct ccgccagcag ctcgtccaag gttttcacca agccaaaatg cgtcccggcc
     8281 ggggcggtga aatcgaattt gatgcgcatg gatcagctca cagattgagg gtgaaggagg
     8341 ggacgggccg caccagcagg cgctgatcgg gcaccgactt ggccggtttg gtcagcgagg
     8401 tgcgcagcag gccgcgatgg gcggtgtact ggttgccggg gatgccggtg accacctgcg
     8461 actgcatggc gtagcgcacg gccgtgggcg cgccggtgta atgcagcacc acgacatggc
     8521 cgcgcacggt gctggcggtg atgacgcccc cggtcagctc gaaaccgaga tgcgcgtcga
     8581 tgccctggcc tccatatttg gaggcggcct cgatctccag cacctcgtcg tcgcgcaggc
     8641 tgtcgaaatg cagggtcagc acgccgccgg cattggacag caccttgggc cgggtgatgg
     8701 tccagcgccg gccggcctcg acctcggcga tgccccaggc catcgtctcg cccaggatcg
     8761 cggtccagta ggcgtccgga tggacgttgt tgtcggcgat gggataccag tattcggcgg
     8821 tgccgaggat ggcgccgccc tgctcgcaga tgtcgaggat gtcgtcgcag accgcccagg
     8881 gctggctagt gatgttggcg ttgccgccgg gctgggtgat gatgtagcgc ggcagcggca
     8941 gcccgatgga gcgcaggtag tccaggctgt cctgctgcag gccccaccag gcattggcat
     9001 aggcatggcg cggcatgttc tgggcgctgg tgccgtggct gatcacgtgc cagcccggca
     9061 ggatggtccg gccggccgcc tccgataccg ccttggcctg tgcagtccag taggtgaaat
     9121 tgtcccaggc gatggtgtcg gcatttgcac ccgtggcggg atcatcgtcc atctgctcga
     9181 tggggatgcc gctgatcccg tgtccggagg ttacaaccgg caccagcggc acgcccgcgt
     9241 cagctcgatg cgcattgagc atcgagaaca ccgagaacgg caagccgttg gcgccggcgc
     9301 cgggccggcc gagctccagc ccggtgccgg gcgtgctggt gctgtagccc tggctgcgcg
     9361 gtcccagcgt atcgccgatg tcgatcccat cgccacgggc tagaccatcg atctgcaggc
     9421 agccctcgga catcaggctg gaggcatggc ccagcgtgaa ctcggccgta tagctgccgc
     9481 ccaccgtcag ggattggccg gtgacgctgc agatctggat cgcagtcgtg gacagctgct
     9541 gcgcctgcag gttcagctcc tcgcggcccc gatcccagaa cgcctggctc atgatgccgt
     9601 cgaacccgcc gtcgggaccg gcgcgccaca tccacagggc attgccggca gcgtcccgcg
     9661 ccagcacccg gccgtccaga gtgtcgtcgg tctgctgcac cacctcgatc cccgggtccg
     9721 acaggacgcg cggcgcgaca tccccgacgg tccagtcatc gagccgcacg cgcaggccgc
     9781 tgcccgacca tccgagcatc gcgtggcctt gatcgtccca ggcgatccag cgcacatcct
     9841 ccgtctgcac ggtttcggac ggctcgtcga tgcggctggc cacatccgcg atgccggtcg
     9901 tgagcgccgc gatatcggcg gcgcgggcgg cggcttcgct atccagatca ccgcgggtcg
     9961 catccccgcc gacgacgcgc agcaggcccg accgcctgcg caggaaatag gaccggccgg
    10021 gcacgaagcc tccagcaggc cagtcaccgc catcggaatt gcggatgcca tatgcagtcc
    10081 cggcgatggt aatgctcggg ttcgcggcat cgttggtcgc ggccgggatg tattcgacct
    10141 cggagactgc gctcaggctg gctatgccag catcgaccat ggaaggcagc aggtcggcgg
    10201 tgatcgcgtc tcccgtgccg ccgacattgg tcaggggcag gatgccggcg tcacgcaccg
    10261 ctaggctgtg aaggctcccc tgcgccagca gatcggcgat gacgacgccg ccgccgataa
    10321 tgcgccaaac cccgccgcgc cggcgcagca ggtaggagcg gccgccgatc agttgcccag
    10381 cagtcagggc ggcgccggtt tcgctcttga tggtcaccgg cgcgccgccg tcgatcgaga
    10441 gcgtcggctc ggtcgcgcca gtattcgtgg cgaccggaac gatctcgatg atcgaggtgc
    10501 cagaggtggt ggtgacgcca ttgcgtagcg cggcggtggg caattcggcg gtgatcgcgt
    10561 ctcccgtgcc gccgacattg gtgagcgaca tgaccccagc gtcacggagc gcagatgcga
    10621 catcggcccg cgccacgacc ccccaatatg gagcggtaac gaacaaggga tcgtcgccgt
    10681 tctggaatgg cgcgcgccag gtgattacac cgccctcgag ggtcactacg atgccgattc
    10741 tggccggcaa ctcggcctgg ccgaacgcaa ccgcatcgtc gcgggagcgg aaggtcttgc
    10801 cgccattcgt gagggtcgca agcagttcgg cgttcacctg tccgacgacc tcgttcatcc
    10861 acaactgaac gtcgtctttc gcgacagccg atccattcgg gtaaatcgca cccggcgtct
    10921 tggtggtcgt aaccattctt cacctatgct ggatagttgc cgacctcgac cgggtcggaa
    10981 tgcaccgcgg acctgttctc ggaccgcagc cagaaccgcg cccccgtcgc cgggataggg
    11041 gcggccatgg tcacatccga ggatgtgtcg tagctccact tcacgaaaac ggccgtctcg
    11101 aaggcggcgc ccgcctccgc ctggtaaagc ccggtgcgat agtaattggc cccgaggtcc
    11161 ggctggaagg tgaccgtgag ggttccgccg gccgtgccgc tttccatgaa aaccaccggc
    11221 tcatctggcg cggtcgtgtt ggagaacact tcgatgccgc tgaccgtcgt atagggagaa
    11281 cgaggccgcg gaaccccatg caacgagaac cccacaacaa tgaacgtccg cacgtcgtat
    11341 tcgacccggt cgcccaagga tgacgtgcgg aacgaatacc cgctgtcaac ctcctcccgg
    11401 atcatatccg tccaggggcc ggattgatcg ctccgcttgt attggccgaa cgggatcagt
    11461 cccgggctgg ccgtgaaaga gccagcgatc cggatgaagg gatcgccatc cgttctcacc
    11521 acggtgacgc tgtcgatggt ggtgcccaaa gccgcctcgc cgtggttgac cttttcggct
    11581 atggccggcg gctcaccctc ttcggctgcc gtccagtcga aagacgcagg cgccgcctcg
    11641 atcaactcga ccgtggtgtt ggtcccatcg aaactcaggc tgtccaccca gaacgcggtc
    11701 gagacgaggc caaggcgggg aatgttcacc gccacccggg gttcgccaac cagccgcagc
    11761 cccaaggcgc gcagcttgat cgtcatccgc cgccgggggt tcatgcgcgc cagcatctgc
    11821 ttgcagagat gcgcggcctg cccgtggtgt tgcactgcca gaagatccac acccttcggc
    11881 tgcccctctc cccaaagtgc aatcgcccct gcgtcatcca ccggatcggc cgggttctcc
    11941 tgccagtgga cctgcggcgc cacgtatgtc gggaccaggg tggtcacgcg attgatgcgc
    12001 tctgtccctg ccccgtattc catctcgacg acatgccgct cctcgatggt caccgtcggc
    12061 gcgcgccaca ttcccgcttc gaccgccagt ttgccctccg gagaaatcca ggcccggccg
    12121 cccatcgcgt ccagcagctt ctgggcggtg tccttgatcg cgtcggaaag ggcatagctg
    12181 atgccggact ggtagcgcgg cctggtgccg cccgccgtcg gctcggtgcc attgcaatca
    12241 gcccgggcgg tcgcaagccg cgccagatcg atatcggccg cggcaaccgc gccataggcg
    12301 ggattggcca tgatatcgga cagatggacc gccgggttgc gtccgacgat cccggccccg
    12361 tccacggccc aataggccgt agcgccgtcg atcagcgcgg aaacctctgg ctccccgccc
    12421 gagtagacat cggctatatc gtcgccgtcg accgcgtcga acgtcgccag gatggtgccg
    12481 acgccccgaa gccgatgatc gacggtccaa tggttcggga acgccgcgcg cagatcggcc
    12541 caatccccgc cgtcccactg gtcgccctgg atgcccttgc gccaccgcag gcgaatattg
    12601 cccttgtccc atggctcggt ggtgacgtag ccgttggcat cgacctcgac cggctcgccg
    12661 tccagatacc actgcaggac gttgttcatg ccgccctcgg cgacggccag cagcttgaac
    12721 agccgacgct ccccgccgac atgcgcccat tcccagaaca tcgtcgcacc gctggtgcgg
    12781 acccggccaa gatgccggat acgctgcgca ttgctggacc gcaattccgt ctgcagctcc
    12841 tgcgggcgcg gacctttcgg ggccatgacc ttggagaccg ccgcattgac cgccagagcg
    12901 acggccgttt tcagaagcgc cgcgcccacg gcgccggccg cgctcgcgcc ggtccacacg
    12961 gcaacgagcc aggatcctac cgccggcatt cagtcacccc agattgcgat tgccttgccg
    13021 cgcgccattg cgatgccgcg cggggtccgg aacagccagt ggctgccgga ccagatggcc
    13081 gagactttcc ggccgcgaaa ctcgatcacg ccgatatcgc cctcggccgg ggccgccttg
    13141 cggcgcagag tgatctccgg cgccaccgtt tcgagcaatc ccgacgcggt cagcgcccgg
    13201 gcctctggct cgctgcggta gcggccccgg aaccgctcag ccggatcggc gccccatcgc
    13261 tcgatgcacc agtcggcaac ccagatcgtg cagtcctgcc ggccccatgc ccacggcaat
    13321 cctgccgtgc gctggacata agcggccagg tcagccaacc aaccagccct tgatcttctt
    13381 gccgaccagg gaagccgcat actggcaacc cagatcgccg ggatgccggc gctgctggtc
    13441 ccgatcggta tattcgccga gcggcgtgaa gttccgcgct gcggcgatgg tttcggccct
    13501 gatcctgatc tgggccaacc cctcggcctc gcgcggcttc acatcgacaa tgcggccgac
    13561 atgcaccacg atggcgtcgt tcggaaatcc tcgaacggcc cacagttgcc tgaccagttt
    13621 gtccgaccat gatgccggat tattcagcgc ctcatgggcc agatcctcgc cctccttgtt
    13681 gccgacgttc cagaccgtgt agtgggccgg gttcgcgtcg aaaggattgg ccgagacgcg
    13741 cagcggatca gcgacgatcc agccaaagca cggcgcccac gtctggccgg agaaggtcaa
    13801 gggcacctcg gtttcgttca gataatagtc gaccgagccg aagttcaggt gaaagagccg
    13861 gaccagcggc accacctcgg gatcgctgtc caggaaagca gccagttctg gggtcatcgg
    13921 tcgaaagcct cgataaagga gacggtgatg ctctggcccc atttcaagta ttggcgggtg
    13981 cgctggccct gcatgtcgtc caggaagcgg ccacggaatc ggggcggatt ggtctggaga
    14041 acggtgccag ccgggatggg cgcccgggca gaaggctcga acttgaccca gcccgcggca
    14101 ttgcgccgga ccacgcgata gaggaagccg ttgaccgaga acatgtcacc cagacggaac
    14161 gacggccgaa ccgggttggt cagttcgaca tagagttgat tatccccggc cgcgaccggc
    14221 gcagtggtga cgattgactc cgtgccctgc gtcggatcgg cgaagcccgt gccgtcgctg
    14281 aaccaagtgc cgtccgcgaa agggaactgc ttggggctga ccctggaccc gtatttgtag
    14341 ggatcgcaga tgcagaggtt ggcgacattg tatcggccgc gcatttccga cacgagcgct
    14401 tcgaattcct taacccgcgt gccgtcgaag tcgcgtggaa tggtaatgtc cacgcgccag
    14461 acgcccatgt tcggcgtgag gatctgtggc acgcctgcca ggttcgcccc ggcctcgcgc
    14521 gaggtccact gaatgaaata gctgacatcc agagcccgga tcaggttaca tggccagtcg
    14581 atgatttcgg gcatcaggaa taccgctcat tatagcttgg caggtgcttc tgcagcatgg
    14641 gcatgaagtt ctgctcgtat tcctgtcggg ctgcagccat cgtcattgcc agctcggcct
    14701 gcgtcacacc gggcgcgatg ctgatgttcg gcgcgaaggt ggcattgacc gaattcgacc
    14761 ggctcgcggc gaacccaaca ggaatggcgg gcggctgcat gttggccatc gccacgccgc
    14821 catcggcgag accgggaagc ctccggccgc gtcgcatggc ttcgaccacg ccgacaccac
    14881 cagcgcgccg cacatcgtct tgcgaccaga ccacctcgcc cttatgcacg atcccggccg
    14941 gctcgtgctt gccgccgggg ccagtgtaac ccccgactga ccagccgttg aagatcgcac
    15001 ccacgattcc acccaggagc ccgttgccac caccggccga ggaccaggct ccctggttga
    15061 acaaggcggc ctcgagggcg gcgcgcgcga acatcttgcc gacattggca agaacgtccg
    15121 cgaagctctc tccggccagg atcgaatcca gcaagccctg tttgacctgc tgctgcgcat
    15181 ccgccatcag ctgttgcgat tcggcagcct tgccctctgc gagcgcccgc tcctgcgtgg
    15241 cgatgatgtc tgccttcttg gcctccccga gagcctcgat cgcctgcctg taggtcatag
    15301 acccatcggc aagcatcgca tcaagatcga cattgcggcg cttggcctcg gccagcaggg
    15361 tcatgacgac gcgctggcgc tcggtttcgg cggtgacggc ggcgatggcc ctggcttgtg
    15421 cttcctcgtc catgccggac gccttgatag cagcgatctg atcggcctgt tcggctgcca
    15481 ggcgggcagt ctctttttcg gtcagcaggt tctgggccag ctggtcacca tagcgtcggg
    15541 cctgttcggc aagccgctcg cgatccttga tctccttgtc gaggtccttc tgcacctcag
    15601 gatcaacccg ggaaatggac tgctggcccc aggcctgctg gatgagcggc gcaggcacat
    15661 tctccaggcc cgcccacacc ttgcggatac cttccacatc gccgggcttg atctggcgca
    15721 gcagctccat cgccagccgg tcctgtaact cgggcgtgaa cagttcatca ccggtcagct
    15781 tgagccgctt catcaggtca tcgagggtag agccgacgat ctgataccgg cccaaggccg
    15841 acgatccggc accgttgcca taaagggcac gattttcagg cgtgcgcatc gactcctgca
    15901 gggcgcggat ttctcgcagc gtcatgttca ccagattgcg cgcgccgccg gtccagcgcc
    15961 catcatcgag cgtggcattg taatcgcccc ggctttcccg ctgggcgatc aggtcgagga
    16021 tgcccttgtt cgccgcagtc ccggcctgac cccattcgcg gagattgagc cccgtccact
    16081 gcttgatggc atcgttgatc gtaccgccga ggccaccggc cagttcttgc atccgcttga
    16141 tgctggcctc aaaggtgccg tccatctcgg caatcgactg ccggaccgcc tgcacctcct
    16201 tatcgatggc cttgatcacc cggccatagg catcggcctg ctcgatcttg ccggccttga
    16261 ccgcctcggt ctggctttcc tcggccaggc gacgctcatc ggccagcttc ttcagcttct
    16321 gcgtattcgc gtcataggtt gccagaagat cctgctgcgc ctcgcgccgc tggcgatccg
    16381 ctgccgcaag ctgatctgcg gctgaggtga tcagcgtgtt cagggtcccc atctgctcgg
    16441 gaaacttctg ggccgccgcc tcggcactac ctgcaatctt gatcagcacg tcccgaaaat
    16501 actcggcatc cgtccggacc gcttcgatgc tgttgctggt ctccaggcgg cgcattgcca
    16561 tttgcagcaa caccacctgc tcgacgctcg cacccgttgc ccgcgcgagc tttcgcgctt
    16621 gcgcctcctg aacagcggac cattccgcat ccgaaaggcc cggggcgcga gacactgcct
    16681 ggccggggaa aaccgtcccg gcgaacttgt tggcggaccc catgagatcg gcccgcgcct
    16741 gcacggatgt caggactgca gtcagatcgt tcacccgggc aatctcgtcg gcaaagtcgc
    16801 cgtattgaag gcggagctgt tccagaggcg tttcggccgc ctcgacagcg tccaggtatg
    16861 cgccggtggt cttctccagg ctgtcgagct tttcgtccag cgtctcggta tccatcgcca
    16921 ccttgagcag cgctgcgcca agcggaatcg cgatggccgc accggcgccc ataagtgcgc
    16981 ccaccgtccc tagcccgcca aggagctgag gcagctgttg acccaacgcc tgtgcagcac
    17041 tggtgcctgc accgacctgc gtggcaaaat ccccgacttg ccagccgacg ttctgccatc
    17101 cggcgcccat ctgctgacct ttgcgtgcag cgtcctgcat cgtctcgccg gcctggtgca
    17161 tctgccgggc ggcctttgcg acctcggctg tatagcgctg ctggctgatg gcaccgacgt
    17221 ccagggcgcg atcgaggcgc ttgacctctt cctcatagcg cttggcggcg cgatagaccg
    17281 gatcgtactg ccgggcgagg cggtcaagat cacgggcatg cgcccgcgcg gcctgggtat
    17341 cggtcacccg gccccgcgcg tcctggaacg ccttctgcgc ctcttcgccg cgcttgcgga
    17401 acgcggcgac gaccttgttg gactcggcaa caagctgggc gtccgaaaag cccgcagata
    17461 tgatcagatc cggttcttca gccatcagaa gcccacaatg cccatttcct tgagatcagc
    17521 gtcggacagt gcatccgcgc cgccgccacc gccatcgggt ttccagccgt ttgcccggcc
    17581 gtaaccttca acgcacgcca tgaactgcca cggggtcatc gcgcccacct gcgcaggcgt
    17641 gaaacccatg gcggcaccta acccgtaata ggtgctgaac ttccattttc cgcgagggag
    17701 ccttcctgcg tctgatcgcc cgccggcata tcctcccccg ccggatcatc cggggggccg
    17761 taaagggcaa gggagaggat ctccatggcc gggttcttca gcgcaatcca cggctgctgc
    17821 gccactacgc gatcgaccag ccgcttggct tcgacctcgt ccatgccgcc accgatcagc
    17881 ccgttgcgga tcacctccat cagatgaggc agttcccatt gcccaaggct gatgcggttc
    17941 agcagaaatt cggggccgca atcggtgttc tgctggatca cctcggcctc ggcgatgcca
    18001 aggcggacag cgtgttcgcc gcccgcccaa cgcatgacga cgcgcgccat caagccgccc
    18061 tcggcaggcg ggtcggcgtg ccatcgaatt ccagcgcgat cgatgccgtg accttctggc
    18121 ccttggtccg ctggttggta agcgtagtca tgaccgccgg gcccgactcg tattgcgtat
    18181 cgccgaccgc ggcattctgg ttgccgatcc ggatgagctt gctctggccg ccgtaatacc
    18241 agtccagcat catttcgtgg gactgctgcg cccagacacc gtcggcagag accgacacct
    18301 gcagcgatcg aagcgcccgt tcctgatcga gaggcagcga ctcatcatcg caatccgcag
    18361 gaacctcgct cgtgtcgaag gtggccgacc gcgtgatcgt gacgcccacc aggccacaga
    18421 tcttggtcca ggtggtgcca gcctcgtcgg tggcgacctc gagcgtcatc tgctcgaact
    18481 tctcggtaat cggttttgcc atgcctcagc tccatgaaaa atgccgcccc agggcggcat
    18541 ggtcggtttg aagggcccga tgtcgcgccc gattaatcgg cctcggcggc cggttttgcc
    18601 cggcccttgc gaaccgaagg cggagactct ttcgcgcagc ctgccttgac cgccgcatcg
    18661 atgaactctc gcgggtaata ttgcggctca tccctgggat aggcggacca gcctgcgttg
    18721 cgcgtcatgc tggtataatg aaactcgcgc gtgaagattg ccttagccac ggcgccactc
    18781 ctccctgatt gccgcccgga cgcggtcacg gatcagtttg cgaaactccg cccgcttggc
    18841 cttccagccc ggataaaagg tcggccgggc cggaaggccg tccttggttc caaattcatg
    18901 gaaccggaaa tagaagccat ccccggcggc ggcatagatc ctgatccgca aggcggcgta
    18961 ctggtcgccc ttgttctttc cgctgcggat ctcgtcgatc atgaatgtgc ccgggggcaa
    19021 ctctccccag gtccagccga tcgaccgtat catgtcgccg gactgctgcc tgaaggtcga
    19081 acggaccaga ttgcggatat attcgcagac ctcctccgcg ccttcttcca tagcctggcg
    19141 cgccgcctcg actgccacat ccggaatctg cttgagtttc cggacgatcc ggggattaag
    19201 ctgggccatt cacaacctgg aggatatcgg tgatttatcg ccagcgcttc acgccaaaag
    19261 gcatgctcgg ggctatcctt ttcatccttg gaccgaccat ctctggatgg ttggtcatga
    19321 gctatttgag cagttcaccg tatgagcggc cggaggcatt catcgtggct ctgtcttgcc
    19381 tgctcacgcc ggccggtgcg gttttggcgc tggttggccg tgagcactac gatgcaagcg
    19441 cagagattga acgcgaggag cgagagaaga aaaaactggc cgaaattgac gcaagcaaaa
    19501 gaagaaccgt cggtttttag cccgggtcac ccctccacca acacttcgac ctgcaccacg
    19561 ccatgcaccg acacgccgtc gggatcatcc atgacgcgaa cgagcgtcac gcgcagcggg
    19621 tgcatggtca gcgcgtcggt gtcggcccag cctttcagcg ccgcggccac atcatcggtc
    19681 agatcctcgc agaccccctt gtccacatcg cccgtctcgt cgcgggcgct gtcccatata
    19741 tcgacctgca cggtgatcaa ccgggcctcg atgcattccg cgtcgtcgtc gataccgtaa
    19801 ctcgcgccca tggtgacata gggcacgggc gtatcttcga ccgccttgtc atagacccgg
    19861 ccctcgaatg cgggcacctg atcgatgatc cgatccatga tcaaccgccg gaggatgcgc
    19921 cccgccctca tggctgagcc tcgaccagca tgtcaaagca ggaggcgtcc ttatcttcgc
    19981 ggggatgctc cttcaggtca tagagccgat tcgcgatccg gacccgccat ttcgcattca
    20041 cttcgcgcgc ccgcgcgctg gtgtggatag tgacgatggc aggcgttcgc gcggccagtc
    20101 tcgcctgcat gacctgctct ccgccgcgca ggggcagaac cttggcccat gcccgaaacc
    20161 gctcctccca ggactggacg atgcggccat ccgcattgcg ctgctggacg ggctccagaa
    20221 aggccacgat tcggttgaaa tcgccggcgg ggatcatgtc acacccaatg aaccttgaga
    20281 ggggaaagca gcgagcggac ggcgaagggc agcgtgtcga agcgggcatc caccgcgacc
    20341 gcttcgcggt tgcgatacca atgaccgatc agaagcaaca tcgcagtcct gatcgccggc
    20401 cagacatcct cgggggtcga ggccgtgaag gtgatttcga ccgcgcggcc ggggggtgcc
    20461 gtgacgatca cctctgtcca gatgccgcag tccatacgcc gaatctcggc ctcctgggga
    20521 tcgcctgctt cgtcccgcca tacggccgcg gcatcgccta ccccgggaaa cggcagccgg
    20581 atgcacccgc cgctgaaccc gtcctcatat gtcaagcgcc attcctgcgg ctggatgcag
    20641 cgcccgagca cgccgcggat accgtcaata tgggccatgg cggtgtcgcc cagggcatcg
    20701 ataagctcat cctcgtcgtc gtgaaggaca cggagatggg ccttgatctg ctctcgcgtc
    20761 agaaaaacgc cttccgggcc gctgatccgc tcaagtttca cgacttcgcc ttgttgtccg
    20821 ggacggtttt cgccttgttc ggatgcgcgg gcgccgcctt gttcggaacg ctttttgccg
    20881 ccttctcggc cagaacgccg gaacgcagca gatgagcgac cgaggacttt tccgcctcgc
    20941 gcgtttcccc ggcgacatag aaccgatcac cgtaatgctc ccgcagaacg tcgaacttca
    21001 tggaaacctc ctatggtggc gcggggcggc atttgccgcc ccacggatgc cgtcaccggg
    21061 atcagggctc ttccggctcc gccggcatga tgtcgccgta gatgaaggcc tcgggccggt
    21121 agacagccag cgcgatccgc tcctcggcga gcagggtcag caggttcttc gtgaaatcgt
    21181 cgttctcgaa gcccgcttcg acgcgcgaat cccagaggtc gaacacctcg gcgcccatct
    21241 ggaaggcgcc ggtcaggaac ttgccctgcg ccatggcggg cgtctccacc accggcaggc
    21301 gccagaggct ggcaggcgca tcgccctggg gttggccgat gatgtggcgg ccgatctcgt
    21361 ccttggtcag ctcgatgact gcccagtcga tgggattgag cacatggccc gtcgccggat
    21421 agagggccag cgccgcctgg agctgggcga tgcggagtgt atcgatcaca gtcagcccgg
    21481 cagtcggaat tcccgccggc acggcatagg cactcgcctg gggaatgatc ccatgcaggt
    21541 tctggccggt gccgtcgcca tgcagcagct gggtctcctc gacaaaggcc aagccccaga
    21601 gcaggcgatt gtcgatgtga gagcgcagct gcgacacgtc gctgagcgcc tgcttggaaa
    21661 ccttcatcca gtgggcaatg accttggccg aggtcgagat cagttccatc tggatgtcgg
    21721 attccggctt cttgaccgtc tccgccgtcg gtgccgcgtt gttgcggaag ccgacctcgc
    21781 gaatgtattc gatcgcagcg ttgtcgatgc ggccctgggt gatgaggtcg cgaaccacca
    21841 gacgctgacg gggcagttcc aacacgcccg gcaaccgggt gcgatcggtt gcggcaccca
    21901 cagagcccgg agcattggtg gccgaggtgg tgatcgtcgc cttgaccgcg agatccgact
    21961 tgccctggcg cggccggccg tctgcccagg acttgaagcc ctcgctttcg acgaactgct
    22021 caccgatgga tttggtcgcc gcaccgtcgc cgccatcggc gcgggccatc ttctgagcca
    22081 gttcggtgac ctggccggca agttcgttca tcttgacgag tgcctcatcg gcatcgccct
    22141 tcaccttttc ggtcagggcc tcgccggcct tgacgcggcc gagcgcatcc tcggcgatgg
    22201 ccttgacctt ctcgatcgcc gcatcctgtg cagccttgaa ctccgccgcg agctgctcgg
    22261 gcgtcttatg ttccgacatg gggaacctcc agcaatgata gggatgggcc tcagcccgtc
    22321 agcgcctgca agaaagcaag ctgatccgcc gctctgtcag gttccccctg acctttcagg
    22381 tggacgcgcg cggcacgctc cgcctgcgag ttcgagaggc cgaaggcccc cttcagcaga
    22441 tcctcgaact cccgctcagt cagccggtcc ccggccttga gcttttctgc aacctccagc
    22501 acccgccgtt cggatttcac cgcggcgatg gtggcgttct cgttggcgcc gatgctgacg
    22561 atcgacactt cccgcaaatc cagcttcgtg agcgtccaga catcgcggtc ctcgtccacc
    22621 tcatagccct ggatgcggta accgatggaa agaccgtcga tatcgccggc cttcagcagc
    22681 tcataagcct cgcgcgcccg ctgcacgccc atgttcagct ggccggttac cagcagcccc
    22741 ttgccgtcct cggccgcctt cagccatttc ccgatcggtt ctcgcggatc atgctgccag
    22801 aacatcttgg gcatggtgcc gcgcgccgaa tggctggcaa ggctctcgga gaacgcgccg
    22861 ggcgcgatga tgtcgccata gctgtccggt tcgccgccga atgtgctggc atagccttcg
    22921 aactgtccct tttcgcccag cgacttgatg tcgaggagcg cagcgccttg cttgacctgc
    22981 atgtcagacc tcattgacct tgccgccctg gatcagcgct tcgagatccg taatgggcac
    23041 gttctgtttc tggatgcgcg gcacatcgcc gccctcgacc gcgggcaggt tttccttcgc
    23101 ccgaacctcg ttgatcgtca gccagccgtc gttcaggccg gatttgtaga aggccgcgcg
    23161 acccgcactg tcgccgcgca acagcccttc aagattgaac tcgatcatca gcccccgacg
    23221 acgctcggca tcggtcagca gctgcttggc cagggccatc tcgatgcgct tgaggcgccg
    23281 gcgcagggtg aacttctgga acagcaacac ctgctgctcg acaccggtcg gccaggacgt
    23341 tgtggcagag ctatgctgga tcatcaccgg cgggacaccg aagaaccggc atatctcctc
    23401 gatcgagaac ccccgcgatt cgagcatctg cgcgtcttcc ggggtcaggc tgaagctctg
    23461 ccatttgacc ccgccttccg ccacgaaggg cttgccggcg ttggcagcgc cgatgaactc
    23521 ggcgaccatg tattcccggg cgatcttccg gttttcgtcc gacagccatt catcgaactg
    23581 caaggcgccg gacggtttca gcccgtttcg gaacatcgcc gccgccgtgg cattggcggc
    23641 catggccagc gaaaacgtcg agcgcgcgaa agcgagcgtg gacatgccgc ccagcggatc
    23701 gcccccggga ccgcgaatat gcagcacatc cgcctcggtg aggtcgtact gcttgcgatc
    23761 ctgggtccag cgataccgca aggcgccgcc ggtctcgcgc ctgaccgtga cggcgtccgg
    23821 ccgcaccggg gtgagggcga cgatcctgcc gccgagacga tcgatgcggg cataggcatt
    23881 gccccacaac tcgaccgcca tggtcatgaa atcccagaaa tccagtgccg tctggtcgaa
    23941 gttcgggctg tcatgcagga cggaatagag cgggtgatcc cgcatcacgg tcctctgccc
    24001 atcctcgccc aggacaaaga cctgtagcgg aagcgagctg atcgtgccgg aaagcaggtt
    24061 gacgcagccc cagaccgccg aaagcgccat gctggaccgg gccgagactg gcacgcccgc
    24121 atccatgaca cccggctgcg gctggaagtc ggtatggctg gtcaggtcca gaggcttctt
    24181 gccatcctgc aggccgaaca tcttgcgcag gagcttcatg ccgacaccag gctctggaag
    24241 taggagttct tccgccggcg ctgctcttcc ttcggcgccc tgcaaagcgc gacgccgacc
    24301 gacatggcaa gggacaccat gccgtcgatc cggccgaagg cgttcggctt gtcgaacatc
    24361 cggtgcccgg tgcggttctc cgcatagacg acgctggccg ccatgctgtc gaggagcggg
    24421 ttctgatcga tcaagattcg ctcctcgtat attgccgctt cgagcttgtt gatgctgtcg
    24481 ggcatccaca ggtagatttc ctgctgccct tcgggtgcct tcggatcctt ttcgaggatc
    24541 cgcttctgga agccctgcgg gtgtatttcc gccggtatga ccgcgccgat gtcggtcaga
    24601 tgctcctgga gccgctccag gccgtattgg tcgcagccga tcacctgcgg ggcgaattcg
    24661 gcattgatcc gggcgatggc atcggccagc caggcatatt tcagccggtc tccaggaacc
    24721 gcctcgatga acccggagcg cacccagtcg tcatagggcg tctggtccat ggccgcgcga
    24781 tctgcgagcg tgtctttcgg cgtccagaac caggtgtgcg agaggaaccg ctcagcgtcc
    24841 ctggtggcat cgagcagcca ggtcagggtg agcgcggaaa agtcccgcgt ctggctgagg
    24901 tcgagaccgc cgaagcacgg ataaccggcg tcgaccattt cgcgcagatc aaccttgccc
    24961 tggcatttca gccaggattc ccgcttgatc gccgcggtct gcgcctgcgt ccactcgcag
    25021 aagtgcagcc gggcgatgcc gttgcgcttg ccaggcatct tcttggcctg ctcgacctgc
    25081 gccgccagcc attccttggt gatcgtcacg tccaggagcg ggttggcctt gacccagcag
    25141 gacgggtcat tctcccaatc gtcgccatca tcgagcgagc agacgaaagc gaatgtcgaa
    25201 tcgtcctcga cgatgccggc cgcgacgcgc accgcgtgct ggtgctcctc ccagcagatc
    25261 gacttgcgat ccgagccgct gttggtcgcc atgcagagca acggctgcat gcggaacttg
    25321 aaaccgcgct ccagcatgtc gatggtgtct cggctcgggt gctcgtgcac ctcgtcgcag
    25381 agcgcaccat gcggacgcgg cccggattga ccgcccgatt tggcctcgtt ggcgatcggc
    25441 ttgaagaacc gcgtgccgcc gtccttgccc ttgtagctca gctgccagac cgggttctgc
    25501 ccctgcgagg taatccggct gctgagccgc ggggactgtt ccaccatggc gacggcatcc
    25561 tggaacagga tccgcgcctg gtccttcttg gctgccgccg agtagacctc ggcccgcgct
    25621 tctccgtccg cgaccatcag ataaaggccg atgccgccga gcatcgggct cttgccgttg
    25681 ccctttccct cctcgtcgta aaagcggcga aaccgccgca ggccggttgc cttgtgcttc
    25741 cagccgaaga gcgatccgac gcgaaaagcc tgactgggat ggagcacgaa cggccgccct
    25801 tcgaactggc cgccgttcag gcgcaggttg cgtgcgaacc aggcgatcac cttcttggcg
    25861 gcggccacat cccacagcag gccgcggccc gggccctcga ccagatcccg cagatggcgg
    25921 gctgccgcgt cccggatgtg cgggccggcg acgatcttgc catccgcgac atcctgcgcc
    25981 caggcggtaa ccggatcggc cgcatagcgg tccgcgtcag gtgaagtcgt catcaccttc
    26041 gccgaagctg aagccgagct gcccttgcgc accaagggca cgttccgccg ccggcgtcat
    26101 gccgaaatcg ctggccagcg cgcgaatctg ccgccaggtc tcgttcagct gcgcgacttc
    26161 cggccgcgat ttgacctgat cgccgttgcg cgttttcgcg gtataggtct cacccagttc
    26221 tgcaagcaga acctggtaat cctcatagcg cacgatcgag cggcagagct ggacgaacat
    26281 gaagatgttc acctcgttca gcctgtcctt ggtcggatgg cagagcggcg gcgccaggcg
    26341 gtcgtaaacc caacgctcct tgtccagcag cccttccggc cgaagctggg cggcgcgggc
    26401 gagcgcacgg gcctggagat tgtggcccgc atcgccaact tcccgcatcg ggatgacagc
    26461 gctttcggct ggccgtcttc ctcttgccat aacctcttcc taccttgggc tttttctatc
    26521 caattccagc tttgcgcaca gaaaccttgg ccgccggtcc ccgccgccga ggcccccaac
    26581 tttcgaccca cccccctctg gggtgacccc agggaccggc ctgcccgata accgggcatc
    26641 tcggttcgga tcgcaccctc gcggtcatcg gttcgccggg tgggccggat cgaggggcca
    26701 gccgtccggg ccgcgggcat tcgagaaccc tctgacctcc tcccgctgct taacgatgtc
    26761 gtggtggtcc gggcaaaggg tctgccagtt gctccggtcc cagaacagat cgaggtcacc
    26821 gcgatggggg acaacgtggt ccaccacaag aaagcggcgg cgcggatcgg gctgcggttc
    26881 gcccgtggcc ttgagcgcgc cgtcgttcag gacaccacgc tggcgacaca gcctgcagag
    26941 aggctcgcat tgcagatgcg ccagccgtgc ctttcgccat cgcgccgtct tgtagagcgc
    27001 gaagcgtgac atgagcgaca ccctctgctt gatgatcggc cagccgtccc gccgctgcat
    27061 ctggcccttc tggtcgcgca tgtcggcagg cgcgctcggg tatgccggaa acagaagcgc
    27121 ccgcgaggga tgatgatccc tgcgggcgca attccggatg atgtcaatat atatgcgatg
    27181 cggtgtccta agacgtcaag atgttttgtg cacacccgca tcaggatagc cttgcatccg
    27241 atcaagacag gccgccagag cctcgatcaa ggccgagata ttacggccgg tcttgctcca
    27301 gccatgctgc ctgaggaccg cctcgaatgt ctcgccatgc aggcagatcg catcgaccag
    27361 gacgagatca aggatcggct tggcatcggg tccgccacgc ttcgagggcc ggaccctccg
    27421 caccgccatg gcgacgccag cgccgatcct gcgccgcatc agggcaatct gctcgccctc
    27481 ggcgatgaag gcatccatga actcgccgcc gccgctgggg ccggaacccc gcctcgcctc
    27541 aaggctggcg cagcgcatgc cgcccgcatc gtgacgctcg acaagatcgc gatagagccg
    27601 cgcgacgttg acctgtccct tgctgaacgg cgacctgccc gggttaccat ccctatcctt
    27661 ccgcttcgcc gcgatccgct ccagcacgtc gaagatgtcg gccgcccgcg cggcgctgaa
    27721 cccgcgccag ccgatgcgtt cgaccttata gccgctctcg gccttttcgt caggcatcac
    27781 aacatgcggc atgaacgcca cctgcggccc gcgggccggg gcaacgggga tcgccggacc
    27841 gcacccctcg accggagttg cgcgggacag gatggcatcg agccgggccc gctcggctgc
    27901 tgcgcggccc gcgaccattt cccgatattg cttcgtcatg ccgcctgccc ttccgcgatt
    27961 tcccggcacc gctggatcgc agccaggcgc tgatcccgcc attcccggtc tgccggtcca
    28021 atctcgccct cgcgcgccaa gcgggcatcg agatcctgca gacgccgcac ggcactggcc
    28081 gcagcatctc gcacggtctt gagcgtccac ccgcccggcc aacgccgtgt cttgcgcagc
    28141 tcggccagaa gttcgggcgc ccagccctcg gccagtgccg tctgcccgca ggcatgggcg
    28201 aagaccgccc tgatcaaggg cgacgcaccg tcgcccggcg gctggatgtc cgccgcccac
    28261 gacaggatca ggttggagat cggaaagcgg tcgcgatcct tcccgcccgg gttggcggcg
    28321 acctgttctt ccaaggccat gaggctcgcc tccgacatat aggccaaccg ggcgcacata
    28381 tccctgacca tttcgtcaaa gcccgcaacg gtcagcgtcg ttggcttcgc cagccctctt
    28441 ttcttcagcg gctcgaccag aagccgcatc acccgctttt cgccttgggc ctgttcctcg
    28501 ccgttcatcc caacacctct tttccccagc ctgctgagtt atccacaagc cgcaccggtt
    28561 cagtgtccgg ggattggcct gtgtcttttc cttttcatgt ctctgtctat gtccctgtcg
    28621 tgcaggacag tccgagattg tccgagactg tctgaaactg tccttcggac aattcaggac
    28681 agtctggaga cggtcccgcc gggccccttg ccagccaaca tgaaggagtg atcggcccag
    28741 gcgctgatcg cgcgctcaag ccatgatgcc gaccgatatt cgcagccttc cttctgcagc
    28801 cactcatcga tccagcggac agccgcgtca ttggcggcca gatccttgtg atagcccgag
    28861 accgtgatgc gcagccgctg gaggcgcttc gccgcgttgg cggcctcgtt cttggcccgg
    28921 ttgtcctcgc gccgggcgat ggcgtcctgc agcgaccgca gcaccatcgg atgcgcaagc
    28981 ctgatctcgc tgccgcacat caccggatac cacttgtgca gcggaccata ttccagccgg
    29041 cagagctgct ggaaatggga atgatcgacc atcagcagcc gggccagcag ttccagatca
    29101 ttcggcaggg tgccgaccgg cgcctggtca tatgcgatgt tgatcaggtc gaagaacagg
    29161 gcccggcatt cgggcgtgcc gcgcagccgc atatcgctgt tcagccagcg ccggcgctcc
    29221 caagccatga aataatggct gtcgaggcga tcctcgaccg tgagagggta ttgctccatc
    29281 tcgccggtgg gcacggcatg caagggcctc atgccgcacc gccttccgcg gcgatctcgc
    29341 cgccgcaggc cgcatagccg gcgagatcca cccagttgtc gggatgggcc gggttggtgg
    29401 cggcacggac cagcttgagc ccggccatgt agagcgccac atcgagcgcg gagcgcggcc
    29461 ggtcgccgcg cgcggcatcg agggcgctcc agacctgcgc gatggcggca aaaccatcct
    29521 cggccttgcc atgggtggca gcgcggtcgc gggtcacata ctcgcccgcg gtggacagga
    29581 tttcggtgcg gatcacgatt tgtccctctc gatccgttga tatttcggcc gggccgcgac
    29641 gttggcggcg agccgcttga gatcgtcgtg agcctcggcc ggtgtcagtg ccagcaggtc
    29701 cgcgaggaaa tcgcgaatgc cctcgcgggc gccggcgcga aatgcgttct cgtggcggat
    29761 gcggttgcgg gtcacagcag caccccctcg accatctcgg caggctcggt cggataatcg
    29821 gagtcgcgct ccagccgctt ccggcagggc gccagccagt gaaattgcgt gacgccgtct
    29881 tgaacctcct tgcgccagac gatccagcaa taggccgtgg ccgtgctgcc tttggccgaa
    29941 agccggccct tgtgcatcac cacacgttcg gtgaactgca ggatgtcgct gggcgggaag
    30001 gcgctgaaca gatcgcggta tcgtccgacg ccctcaagaa aggccgaccg cactatgacc
    30061 gccacaccgc gacgcgaggt ggcaagcgcg cgctggatga attgctcggc caggcggaac
    30121 ggcgggttgg tgatcgtcca gtcctttgcg tcgggcagtg gcccaaacag gtagtcgcgg
    30181 accgggaacc cggcgccata gtcatgaaca tcggccgcat cgaccgcgcc gaaaaattcg
    30241 cgcagcaccc gcaccatatg gccgcgattg gcagctggtt cgcgtgccac cagaccccaa
    30301 agagcggcgg catcccagtc gtttcctgca ccccgctcca gccactcgca tagcgcccgc
    30361 gtcgcccagg gcggcgtcgg gaaatcgtcg agactgtcgt gaggctcggt gcgctgctgc
    30421 atgacggcgc tgctgctgtt ctggccggaa agcggcttgg cggaaggcgc ggtcattgcc
    30481 gcacccccac atgctttgcg cggtgcagcg aagagaatga cgcatggagg cgatcgacta
    30541 ttggtcgagg atcaaaatca ccctcgttca gcccataggc gcaggcatcg gccagcaatg
    30601 cgatcgcatc ttccgacctg ccttcatgcg ccaaggcctc ctcccagagg gtaaccatgg
    30661 aatcgaagag atggcgttta tcctgcgtca tgccaccatc tccccatgcc ttatccacag
    30721 catatcccga tggacgctct gccggattgt gtcagaaact agggattgca ggacgactcg
    30781 cgccaacgag tcgccctgcg agtgaagccg ctgcactcgc acagacagcg gcaccacagc
    30841 agccacgtgg aaggaaaaac catggctact tactaccacc cggtgacggg tgtcttgctg
    30901 aaccagatca cggtccagcg ctccaacttg ggctggctgg aacgggagac cgctcgtctg
    30961 ttgcgccgag acggcctctc ccagcagcag atcgccgccg agctcggcac gaaccagggc
    31021 cgcgtcaacg aagcactcgc cgacgacgat gatgacggcg aaggaagctc gggggccagc
    31081 ggccaagctt cgctgttctg aaacctgacc gggcggacag gaagggaaac ctttcggccg
    31141 atcatcccca cgcttaacct tgccgcaatc tcgcggccag acgacgactt cagacagccg
    31201 gtggtattgc tgcgaatact ttcgtccagc caacccggca ctcccccctg aagtgcagag
    31261 gtcaacgaag acctccagcg ccagcgcggc ggcccctgaa aattgtgtat cataaaacac
    31321 aatcgccttg cattgtccgg cgctgttgtg tatcactata cacaagaaag aggggcggat
    31381 atggaacgca acagccggaa gctgatcaag atgctggaag cggacggctg ggtccgggtc
    31441 gcggtcaagg gcgatcactg gcagttcaag cacccggaga agcccggccg cgtgaccgtt
    31501 ccgcacccga acaaggacat caaacccggc accgtcatgt cgatctatcg acaggccgga
    31561 tggcgctgaa aggagaccag catgcgttac gtcgctttcc tgcatactga cgaagccggc
    31621 ggcttcggca tcagcttccc cgattttccc ggcgccatct cggacggcga tacggtcgag
    31681 caggccatcc agcgcggcga gcaggcgctg gctttccacg tccagggcat gcgcgaggac
    31741 ggcctcgacg tccctgcccc ccgcagcgtt gacgatatcc tggccgatcc cgcccttgcc
    31801 gaatggcgcg aaggggcgca gatcgcccat gtcgccctga tcctggaccg cggatcgccc
    31861 aagcgggtga acatttccct ggacccgggc cttctggacg ccatcgacgc cgaggcggcg
    31921 cggcgcggca tgacgcgcag cgcgttcctg tcctcggcgg cacgggcgga gatccatgcg
    31981 gcgcactgac aacggcgccg cttccggcca ggacaatccg cccgccagag atgctctcat
    32041 cggcaaggac ggcgaggtcc gggaactgga cgacacgttt ttcgccacag cgaagcgtgg
    32101 ccgcccggcc atgcctgccg ccgagcggaa agtgcgcatg aacctgatga tcgagcccga
    32161 gattgccgcc cagctcgaca agctcgacaa caagagcgca ttcgtgaacg aggtgctgcg
    32221 caaggcactg gggcaaacgg cagcgatcat tccgcacctc cgacaccggc ccgcgcgtcc
    32281 gcctgcatga tcttgaccag cagatactgc gaatagcgcg gcgtcatgcc ctgggacaaa
    32341 tgtcgacgca gatgcgcttc cgaaacgccc atggccagcg ccgcggcgcg gatcgacgga
    32401 aaatcgcggc cgtggatccg caccggtttg gaattgtgcc gggtccagca ccgaggcgcc
    32461 ttcgcgccca gacccgcgcg gtctgcgtca ccgcgctggc gcagttggtg gccgatcgaa
    32521 gtcggagcga tgcccagagc ggccgcagcc atcgagatcg acggatagac cttgccgcgc
    32581 acccggaccg gaacgcagga cgggtgatgc gagcgatgct gaaccttgcc ctcgcgcaga
    32641 cggcgacgcc aatcggcctg gcgctcaatc tcggcggcgc ggcaggcgtc gcagcggcat
    32701 ctgtaatact gatagccgcg agacgtgcca tgcgggatgc tgtcggaggg cgaggaggtc
    32761 attgcttccg cgcccccttg atcttgtgga aaaacttttc cgactgcgac ttgagccggg
    32821 cagccgcggc ggaggatgcc cccgccagcc gcacggcccg ccggtgacgg gccgcataat
    32881 accgctgggc gatgcgccac cagatccgca tcactgcacc tccggatcga tgacctgaaa
    32941 cacggactcg gcgccgacca gcgcgatcac cttcagcaca tagcggaaat gcggggcgtt
    33001 ctcgcggcgc agccagttgc gcaccgtgcg cggcgtcacc gggcgactgt ccgaggtcag
    33061 cacatccgcc gccagctcgg ccagttcgtt ctcgctccgg gcatccggga acgcccgcca
    33121 cagcagcccg gcgaaccagg cgcgctcggc ctcctcgccg ccgcattttc ggaaagacat
    33181 ttcagatgat cctgtgctgt tgtgtccccg tgcagaagga cgatcaccag aacggaaaga
    33241 gggcgcggga tgatgaacag tcatgccgcg tcctcggagg tgggagaggc gggatgcttc
    33301 gccatgtgat cacgaatctt gtccacgatc cgcatagtcg ggctggacgt accatccttc
    33361 catttctgcc actgccccca cggggcggcg atcacctccc gcagcagctt ctgcggcgag
    33421 atgcagtgca gggccgtgta ggcctcaatt tcacggatga actgttccat gtgcgcgaag
    33481 gtaggaataa attccccttc gtgcaaggga attcattcct atcgctggga ttgtgtctgc
    33541 ggggcatctt ccttgcatga gcgagcaccc cttcatcatc ggtttgcgga agctttttga
    33601 ggacaatcct cgactgaagc cagccaccat cagcgcgcgg atcggggaca agtccacgat
    33661 ccgaaagatg ctcgacggga cggtcaggac cccaaccctt gccaacgcag tgaagatcgc
    33721 cgaggagctt ggaaccactg ttgaagcaat catcagccag acagctcaag cgccatcgat
    33781 aacgattgct ggccgcgtcg gcgcaggagc atccgttccg ctattcgacc acaccgacaa
    33841 cggcggcttg ttccaggttg ccgagccccc gcagttgctg cgcatgcgct ctgcacggcc
    33901 gatcggcgcc gttgaggtcg agggcgactc gatggcaccc atgtatcagc cgggcgacat
    33961 cctgttcttt tcgcgcgcga cgcacgaggg catccctgac gacgatatcg gccgtccctg
    34021 catcgtcgag gatgccgagg gcaatgcctg ggtcaagcag gtgaagcgcg gcgacgaacc
    34081 cggcctgttc catctgatca gtctcaaccc gaccgcggag accaagcaca accagcgtat
    34141 caaatgggcg gcgcgggtca ggctggcgct gccggccgag atggttgagc ggagatgatt
    34201 ttagacacta tttttctgat cgtttccggg gttaagctat gactgcctgc tatgagatcg
    34261 tttcggcaat caagaaagtt gcggcgaatg atgcaaagtt gccgctggcc caggctctcg
    34321 catcggtctt cccggaactg gacaccagcg atgcaaagct tcgatttctg cggaaatttg
    34381 atgacgctat cgaagagatt tcttttatcc catctctacc cgatcaagca gtccgggacc
    34441 taatgtctca agtacgggaa atccaaggaa aaattttgca cgccatcaca aaggacaccg
    34501 ttgcagaatt cacccgacac gctcatccca ataagagcat aggcaccctc aatctgatcg
    34561 gtcatactgt cgtaaccgct cgtattcccg tatcactcaa ctttgatcga caagagttca
    34621 cctctacgct agaccactgg cttggcatgg tcgagcaaag cgatctgcca cccatacaga
    34681 aagcggttat tacgctaaag atgcgcgccc ttttgcgatt cctgaccgag tgccgagggg
    34741 caaccgaaga ccaaatacgg ctgaagctta agtcgctggc ttccgacata gagagagaga
    34801 tttccgaaat agatgctcgc cataaacctt tcctggaaaa gctgaaggaa gccattaccg
    34861 ttcccataaa gcacggcaga ttcgcattag cgcttgcgtc tgaggtcatg acggctggat
    34921 cgctcttggg agggggaata gcctatctcc ttccagaaac cccgcaactg gctcttccac
    34981 caccaatcga aaatggggac gccacccagg ataaaaatta acgccttaac aacattgcgg
    35041 cccaaagcag tgcccatgcg acgccttgtc ctgcgccaat caagtaggac tggaacgggc
    35101 tgacctcacc gctgcgcacc agcaacacag cgccacctga ggccaacatg ccaacgatca
    35161 tcgacctgat caactccgcc tcctcgcccg ccccacggcg ggctttttca tgcgccgcag
    35221 cctggcgcca gctgggtgcg catcgtcgcc caccctgccg gcaggatagc agggcgaatc
    35281 aggcaagtaa ggaaaaaatg ggaattcatt cctactttct gttgacgtgg gaattaattc
    35341 ccacaatata acccccgtcg gcatcccgcc gactgggaga tcatccgatg ctttcgacag
    35401 accaggacga cgcccgctgg gatcgcgaga accgtgaagc gcgcgccgat ttcgcaaagg
    35461 tcgacaccta tctgtgccgc gccccggcct cggccgacat ctgtgccgag gcggatgaga
    35521 tcgccatgcg ggccgtgcat cggcggcagg atggcgttcc cgttcatgac tttgcgcctg
    35581 gcggcgaccc cttcgtgatc tacggggttc ccgaggctga tggccgaggt tccgagcgtc
    35641 ggccgatcgc ctggggcgtg gtgttcctct ggatctgggt tctggtgctg gtgttcgccg
    35701 ggatggggct cggcctgctg gtcggccgtc tggacggtca ggcgatgctg gaccttctgt
    35761 cgcccacggc cgtgcaggcg cgcgaggcgg gctgggtcgc tttatcggag ggctcggcga
    35821 ggcttttgcc atgagcaagc ctgtggagat gatgccgcgc gctttcgccg ggggcatgcc
    35881 ggtgatgatg gcggattatc tgcgcgccat cgagttgtgc cagcgcgtgc tggccgaggt
    35941 tccggccatc ggcaacacgc ccctggcctg cgagatccgc gagctgctgg ccgacgcgcg
    36001 gcggccgctg aatgaacgag gggttccgcc cctcgcccga gatgggtgcc gttgatcgct
    36061 tgtcgcaccc tcactggctg gccgctctgg cttgagttcc tccctccctc ccgtgtccgg
    36121 ggtggccagc acctttcctt tcacaccgcg cccggcggtt ccgggcttcg cagaaagagg
    36181 acttgttgat gaacaccgca accgttgccg cacctgtcgc ggcgcccgag gccccctccc
    36241 tgatcgccga tcagggagca tctgcgacat acgacgcacc gggcgttccg gtgatccagc
    36301 agggcagcgc gatacatagc agctacggct acagctacgg cgacggctac ggcaacggcg
    36361 acggctacgg cgacggctac ggcgacggct ggtagtcggg ggccgcgcat gcctgcggcc
    36421 cggcgaggtg ccgggccgct catcacccac agcttttcag gagaggcaca tgaacatgcc
    36481 cgtgcgatcc gaggacgtga gcgccgccat gaagggcgca gaccgcaagc gtcgcaagtc
    36541 tccgcccatg aaggagaccg aagaggacaa ggcggtagcg gacagcgcct atagcatcgc
    36601 ggctggggaa ctgctccagt tcgtcgagcg catcgagcat ctggaaggcg aaaagaagga
    36661 tatcgccgac caggtcaagg aggtgttcgc cgaggcaaag gctcgcggtt atgacaccaa
    36721 ggccatgcgc aaggtcatcg ctttgcgcaa gcgcgacaag gacgatgttg ccgaagaaga
    36781 agccgtcatc gagatctaca agtccgcgct ggggatggtg tgaatgaaaa ccatcgaaca
    36841 gctgacgacc accagcacgg cttggtattc ctcgaatgat gaggaggtct ggaccggcgg
    36901 accctatgcc acccgcgaag aggctgaagc agaggccaaa gcctgtcggc atcggctgat
    36961 catgcgggcc acgaaagacc cggtccgcgt gtcgaagcat tttgaccagg gcgatttctt
    37021 cgatgcggcc gaggaaaccc tgtatgacct ctgcaacgag gatggcgatc cgatcctgga
    37081 tttcgattcg gcggtcaacc tcgatctgca ggcccgcgtc cgggctgcaa tcgacgaatg
    37141 gcaggttgcc catcagcttt gcccgatgcc ttggcggttc agcggcagcg atgagcccga
    37201 gattgcagcc tgggcgaagg ccgtggaagg cggtgacgca tgaccagcat ttacacctca
    37261 ccccctcgcc tcacccgcca cgtcagcaac caccacgccg cgcagggcga ggccgagtat
    37321 gtcgagcggc atgcgccgga gatcggtcgg gacgccctga cgtcagcccc ccgctggcag
    37381 ccgattgaga ctgcgccgag ggatggcacg ttcattcttg cgtacaccaa agccactctc
    37441 gaagagcggt ggatgggaat ggctaatcgc ccgttcgcca tcaagcatat gggccgcacg
    37501 accgcatcag gcttggacct tggctggtcc ttgtttccag gcatgggcgt cggcgatgac
    37561 tggtttgaag gctggatgcc cctgcccgcc gcccccgaag ccgaaggagg ggaagatgcg
    37621 tagcgacgtg accacggaag aactcaagcg gctggcggcg agcatcacgc cggggccgtg
    37681 gaacagctcc attcacggaa cccaagtcct gaccggggat agctggaata ctatatgtga
    37741 aatcagggtt cgcaaggatt tctctgcggc acaatgggag gatggacgag gatcatctga
    37801 ccccaccgcc aacgcccgcg ccatcgctct tgtccctgcc ctgatccgcg aagtcctcgc
    37861 ccaccgcaag gcagaggcgg gaatgcgcgc cctgctgcgg gcaggctgcg aactgatggc
    37921 ggtcgaggcc gagggcctgc gcaactccat ccgcatcgtg ggcaatccag accgcatgtc
    37981 cgatgcgccc gaggacgctc acgccgtcga ggccctccgc gagatggagg actggatcgc
    38041 cagcgtcaag gccaccctgc gtgcgttgtc ggaggaccgg accgatgact gatcgctgga
    38101 tcaagcagcc cgggcccggc cagatgcgcg gcgaaggcga gtgggtcgaa tacctgggca
    38161 ccgacgacga atgggaatgg ctgcgcggca ccggtttcct gccgaccgcc gagggcgaga
    38221 agccgatgga atgcgaggta ggcgatgggt gaccggctca cacgcatgct gcgcacgctt
    38281 atcgatggcc tgaccacggc gctggcgatc accttgatct atgtggtcct ccatctgatg
    38341 cgagcggcgt tcggcttctg gccgaccacc atcgcgggcg tcacggccat cgcggtctgc
    38401 ctgtgggtcg cggctgggga ggaagaccat ggctgaccgt cacgacgaag agacgatcaa
    38461 gaagcgcatc gaagcgctcg tggtgaccgc cagcctcaac gccgggaacc tgggcggcga
    38521 tgctgcaacc gcagccgctg acctgatgtg cgcattcgtc ctgatcacga tgcgcacggg
    38581 cggcaggcct gaggccgcga ttgaggccat ggcgcggcac gccatcgccg cctgcaccga
    38641 cttctgggga aacaagggga gaaagctcga tgcctaagca ccgcatcgat ccgcaactgg
    38701 tgcaatccac cattgccgac ctgcgtcagc gcctggatgc tctgccgatg atcggtgaca
    38761 acgccgcagg ttgggcggat cagcaccgcc agcaccgcgc agccgccgag gccctcgccg
    38821 accatctgcg cgccacctac ggcgcccgga tccacgacaa ggcgtggacc aacaccatcc
    38881 gcatgcacgg catcagctcg agcggaacgg cgggcctgca acaggccttc cgcaattgga
    38941 tagccgccgc cgagcgcaag ctggccgcca tcgaaggagt cacgtcatga aaaacaagct
    39001 cggagatctg aacaaccact tgttcgctca gttggaacgc ttggccgacg agtccttgac
    39061 acccgagcag atcgaacagg aggcgaagcg cgcggatgcg atcgtttccg tcgccgatcg
    39121 catcgtcggc aatgctgatc tgcagctgaa ggcggcgaag ctgtttgccg aacacggcca
    39181 aggcatcctg ccgatgctgc ccaaaatcgg agcaagcgag ccatgaaggg gcgcgccatt
    39241 gtctacgaac ccgaggagct ggcctggatc gaggcgcaca aggaactgcc gcgggcggaa
    39301 gcctataccc tgttctgcgc ccgcttcatg cggcaggatg tctcgctctc gaatttcaaa
    39361 gccctctgca agcgcaacgg atggctgacc gggcgcaccg ggcagttcgt tcccggccag
    39421 gtatcgcata acaagggcaa gccgatgcct gaccatgtca gggccaaggt aatggcgacg
    39481 accttcaagc cggggagcag gcctcacacc tggcgcggac cgggacatga atctatcgac
    39541 cccaaggacg gctacgtctg gatcatcgta gcggaaacca accctcacac gggcgccgac
    39601 acccgccggg tcatgaaaca ccgatacctc tgggaacaag agaatggtcc gatcccggcc
    39661 ggccatgccc tgaaatgcct ggacggcgac aggaccaata ccgacccgag caactgggag
    39721 gccgtgccgc gcgcgatgct gccgcggctc aatggtcggt tcgggcgcaa ctacgacagc
    39781 gcgccggccg agctgaaacc ggcgatcatg gcgaccgcca agctggagta tcgtgcccgc
    39841 gaggtcagga aggggaaggc gtgatgggca agcagggaat caataccatc tggctgctca
    39901 tggcccaata cgaaggccgg gcgatgatcg gcgccgatgt ggtgtgccag gacttcttcg
    39961 ccccgctcac cctgcccgtc ttcctgcgga aggtctcgac cggcgagatc ccactgccgc
    40021 ttgttcggat ggagaacagc cagaagggcg cgaagatggt gcatctttcg gaccttgcag
    40081 cctacatcga tgcgcgggcg gaatcggccc ggaaggaagc cagagcgctc ggccgatagg
    40141 gcgctcttgc taaaaatttt gcttaaattt ccaaaccgcc cttagcgata tgattttccg
    40201 tcgctttctg act
//
