# Supplementary material for: Characterization of the virome of Paracoccus spp. (Alphaproteobacteria) by combined in silico and in vivo approaches
Source: Sci Rep. 2019 May 27;9:7899. doi: 10.1038/s41598-019-44460-4 (PMC6536676; doi:10.1038/s41598-019-44460-4)
Supplement: Supplementary file 2 — Supplementary Dataset 1 [file 41598_2019_44460_MOESM2_ESM.zip › vB_PspS_PD38.gbk]

LOCUS       NZ_AQUO01000001        47072 bp    DNA              UNK 01-JAN-1980
DEFINITION  Paracoccus sp. N5 ParN5DRAFT_contig1.1_C, whole genome shotgun
            sequence.
ACCESSION   NZ_AQUO01000001
VERSION     NZ_AQUO01000001.1
KEYWORDS    .
SOURCE      .
  ORGANISM  .
            .
FEATURES             Location/Qualifiers
     repeat_region   1..48
                     /note="attachment site in tRNA-Pro(TGG) - 48/48, all
                     overlapping the ending"
     gene            complement(57..1163)
                     /locus_tag="pd38_p01"
                     /locus_tag="PARN5_RS21965"
     CDS             complement(57..1163)
                     /note="cd00796 - Shufflon-specific DNA recombinase Rci and
                     Bacteriophage Hp1_like integrase"
                     /product="phage tyrosine integrase"
                     /locus_tag="pd38_p01"
                     /locus_tag="PARN5_RS21965"
                     /protein_id="WP_017999890.1"
     gene            complement(1150..1332)
                     /locus_tag="pd38_p02"
                     /locus_tag="PARN5_RS0111335"
     CDS             complement(1150..1332)
                     /note="phage hypothetical protein"
                     /product="phage hypothetical protein"
                     /locus_tag="pd38_p02"
                     /locus_tag="PARN5_RS0111335"
                     /protein_id="WP_017999891.1"
     gene            complement(1332..2060)
                     /locus_tag="pd38_p03"
                     /locus_tag="PARN5_RS0111340"
     CDS             complement(1332..2060)
                     /note="phage hypothetical protein"
                     /product="phage hypothetical protein"
                     /locus_tag="pd38_p03"
                     /locus_tag="PARN5_RS0111340"
                     /protein_id="WP_017999892.1"
     gene            complement(2057..2614)
                     /locus_tag="pd38_p04"
     CDS             complement(2057..2614)
                     /note="phage hypothetical protein"
                     /product="phage hypothetical protein"
                     /locus_tag="pd38_p04"
     gene            complement(2611..2862)
                     /locus_tag="pd38_p05"
                     /locus_tag="PARN5_RS0111350"
     CDS             complement(2611..2862)
                     /note="phage hypothetical protein"
                     /product="phage hypothetical protein"
                     /locus_tag="pd38_p05"
                     /locus_tag="PARN5_RS0111350"
                     /protein_id="WP_017999894.1"
     gene            complement(2855..3106)
                     /locus_tag="pd38_p06"
                     /locus_tag="PARN5_RS21970"
     CDS             complement(2855..3106)
                     /note="phage hypothetical protein"
                     /product="phage hypothetical protein"
                     /locus_tag="pd38_p06"
                     /locus_tag="PARN5_RS21970"
                     /protein_id="WP_017999895.1"
     gene            complement(3106..4065)
                     /locus_tag="pd38_p07"
                     /locus_tag="PARN5_RS0111360"
     CDS             complement(3106..4065)
                     /note="COG4422 - Bacteriophage protein gp37"
                     /product="phage hypothetical protein"
                     /locus_tag="pd38_p07"
                     /locus_tag="PARN5_RS0111360"
                     /protein_id="WP_017999896.1"
     gene            complement(4058..4258)
                     /locus_tag="pd38_p08"
     CDS             complement(4058..4258)
                     /note="phage hypothetical protein"
                     /product="phage hypothetical protein"
                     /locus_tag="pd38_p08"
     gene            complement(4258..4545)
                     /locus_tag="pd38_p09"
                     /locus_tag="PARN5_RS0111370"
     CDS             complement(4258..4545)
                     /note="phage hypothetical protein"
                     /product="phage hypothetical protein"
                     /locus_tag="pd38_p09"
                     /locus_tag="PARN5_RS0111370"
                     /protein_id="WP_017999898.1"
     gene            complement(4608..5591)
                     /locus_tag="pd38_p10"
                     /locus_tag="PARN5_RS0111375"
     CDS             complement(4608..5591)
                     /note="pfam10065 - Uncharacterized conserved protein
                     (DUF2303)"
                     /product="phage hypothetical protein"
                     /locus_tag="pd38_p10"
                     /locus_tag="PARN5_RS0111375"
                     /protein_id="WP_017999899.1"
     gene            complement(5602..5973)
                     /locus_tag="pd38_p11"
                     /locus_tag="PARN5_RS0111380"
     CDS             complement(5602..5973)
                     /note="phage hypothetical protein"
                     /product="phage hypothetical protein"
                     /locus_tag="pd38_p11"
                     /locus_tag="PARN5_RS0111380"
                     /protein_id="WP_051070987.1"
     gene            complement(5977..6177)
                     /locus_tag="pd38_p12"
                     /locus_tag="PARN5_RS0111385"
     CDS             complement(5977..6177)
                     /note="phage hypothetical protein"
                     /product="phage hypothetical protein"
                     /locus_tag="pd38_p12"
                     /locus_tag="PARN5_RS0111385"
                     /protein_id="WP_017999901.1"
     gene            complement(6304..6450)
                     /locus_tag="pd38_p13"
     CDS             complement(6304..6450)
                     /note="phage hypothetical protein"
                     /product="phage hypothetical protein"
                     /locus_tag="pd38_p13"
     gene            complement(6450..6869)
                     /locus_tag="pd38_p14"
                     /locus_tag="PARN5_RS0111395"
     CDS             complement(6450..6869)
                     /note="phage hypothetical protein"
                     /product="phage hypothetical protein"
                     /locus_tag="pd38_p14"
                     /locus_tag="PARN5_RS0111395"
                     /protein_id="WP_017999903.1"
     gene            7122..7745
                     /locus_tag="pd38_p15"
                     /locus_tag="PARN5_RS0111400"
     CDS             7122..7745
                     /note="phage hypothetical protein"
                     /product="phage hypothetical protein"
                     /locus_tag="pd38_p15"
                     /locus_tag="PARN5_RS0111400"
                     /protein_id="WP_017999904.1"
     gene            8073..8288
                     /locus_tag="pd38_p16"
                     /locus_tag="PARN5_RS21975"
     CDS             8073..8288
                     /note="phage hypothetical protein"
                     /product="phage hypothetical protein"
                     /locus_tag="pd38_p16"
                     /locus_tag="PARN5_RS21975"
                     /protein_id="WP_036744596.1"
     gene            complement(8325..8675)
                     /locus_tag="pd38_p17"
                     /locus_tag="PARN5_RS0111405"
     CDS             complement(8325..8675)
                     /note="COG3423 - Predicted transcriptional regulator,
                     lambda repressor-like DNA-binding domain (e-4)"
                     /product="putative phage transcriptional regulator"
                     /locus_tag="pd38_p17"
                     /locus_tag="PARN5_RS0111405"
                     /protein_id="WP_017999905.1"
     gene            8984..9340
                     /locus_tag="pd38_p18"
                     /locus_tag="PARN5_RS0111410"
     CDS             8984..9340
                     /note="phage hypothetical protein"
                     /product="phage hypothetical protein"
                     /locus_tag="pd38_p18"
                     /locus_tag="PARN5_RS0111410"
                     /protein_id="WP_017999906.1"
     gene            9340..9492
                     /locus_tag="pd38_p19"
     CDS             9340..9492
                     /note="phage hypothetical protein"
                     /product="phage hypothetical protein"
                     /locus_tag="pd38_p19"
     gene            9489..9986
                     /locus_tag="pd38_p20"
                     /locus_tag="PARN5_RS0111420"
     CDS             9489..9986
                     /note="phage hypothetical protein"
                     /product="phage hypothetical protein"
                     /locus_tag="pd38_p20"
                     /locus_tag="PARN5_RS0111420"
                     /protein_id="WP_017999908.1"
     gene            complement(10169..10510)
                     /locus_tag="pd38_p21"
                     /locus_tag="PARN5_RS21980"
     CDS             complement(10169..10510)
                     /note="partial DNA-binding domain/predicted
                     transcriptional regulator"
                     /product="phage hypothetical protein"
                     /locus_tag="pd38_p21"
                     /locus_tag="PARN5_RS21980"
                     /protein_id="WP_036744597.1"
     gene            10579..10797
                     /locus_tag="pd38_p22"
     CDS             10579..10797
                     /note="phage hypothetical protein"
                     /product="phage hypothetical protein"
                     /locus_tag="pd38_p22"
     gene            10794..11474
                     /locus_tag="pd38_p23"
                     /locus_tag="PARN5_RS0111430"
     CDS             10794..11474
                     /note="a lot of methyltransferase BLAST hits, in REBASE
                     14pident and DPPY motif"
                     /product="phage hypothetical protein"
                     /locus_tag="pd38_p23"
                     /locus_tag="PARN5_RS0111430"
                     /protein_id="WP_036744600.1"
     gene            11577..11936
                     /locus_tag="pd38_p24"
                     /locus_tag="PARN5_RS0111435"
     CDS             11577..11936
                     /note="phage hypothetical protein"
                     /product="phage hypothetical protein"
                     /locus_tag="pd38_p24"
                     /locus_tag="PARN5_RS0111435"
                     /protein_id="WP_017999911.1"
     gene            11933..12556
                     /locus_tag="pd38_p25"
                     /locus_tag="PARN5_RS0111440"
     CDS             11933..12556
                     /note="phage hypothetical protein"
                     /product="phage hypothetical protein"
                     /locus_tag="pd38_p25"
                     /locus_tag="PARN5_RS0111440"
                     /protein_id="WP_017999912.1"
     gene            12812..13402
                     /locus_tag="pd38_p26"
                     /locus_tag="PARN5_RS0111445"
     CDS             12812..13402
                     /note="phage hypothetical protein"
                     /product="phage hypothetical protein"
                     /locus_tag="pd38_p26"
                     /locus_tag="PARN5_RS0111445"
                     /protein_id="WP_017999913.1"
     gene            13399..14040
                     /locus_tag="pd38_p27"
                     /locus_tag="PARN5_RS0111450"
     CDS             13399..14040
                     /note="phage hypothetical protein"
                     /product="phage hypothetical protein"
                     /locus_tag="pd38_p27"
                     /locus_tag="PARN5_RS0111450"
                     /protein_id="WP_017999914.1"
     gene            14212..14928
                     /locus_tag="pd38_p28"
                     /locus_tag="PARN5_RS0111455"
     CDS             14212..14928
                     /note="phage hypothetical protein"
                     /product="phage hypothetical protein"
                     /locus_tag="pd38_p28"
                     /locus_tag="PARN5_RS0111455"
                     /protein_id="WP_036744601.1"
     gene            15083..15751
                     /locus_tag="pd38_p29"
                     /locus_tag="PARN5_RS0111460"
     CDS             15083..15751
                     /note="phage DNA packaging protein Nu1 - pfam07471,
                     COG4220 "
                     /product="phage terminase small subunit Nu1"
                     /COG="COG4220"
                     /locus_tag="pd38_p29"
                     /locus_tag="PARN5_RS0111460"
                     /protein_id="WP_017999916.1"
     gene            15751..17919
                     /locus_tag="pd38_p30"
                     /locus_tag="PARN5_RS0111465"
     CDS             15751..17919
                     /note="Phage terminase, large subunit GpA based on
                     COG5525"
                     /COG="COG5525"
                     /product="phage terminase large subunit"
                     /locus_tag="pd38_p30"
                     /locus_tag="PARN5_RS0111465"
                     /protein_id="WP_017999917.1"
     gene            17923..18126
                     /locus_tag="pd38_p31"
                     /locus_tag="PARN5_RS0111470"
     CDS             17923..18126
                     /note="phage hypothetical protein"
                     /product="phage hypothetical protein"
                     /locus_tag="pd38_p31"
                     /locus_tag="PARN5_RS0111470"
                     /protein_id="WP_017999918.1"
     gene            18126..19538
                     /locus_tag="pd38_p32"
                     /locus_tag="PARN5_RS0111475"
     CDS             18126..19538
                     /note="phage portal protein - pfam05136, TIGR01539 and
                     capsid protein based on COG5511"
                     /COG="COG5511"
                     /product="phage portal protein"
                     /locus_tag="pd38_p32"
                     /locus_tag="PARN5_RS0111475"
                     /protein_id="WP_017999919.1"
     gene            19564..21711
                     /locus_tag="pd38_p33"
                     /locus_tag="PARN5_RS22870"
     CDS             19564..21711
                     /note="ATP-dependent protease ClpP, protease subunit -
                     COG0740"
                     /COG="COG0740"
                     /product="putative phused phage protease and major capsid
                     protein"
                     /locus_tag="pd38_p33"
                     /locus_tag="PARN5_RS22870"
                     /protein_id="WP_017999920.1"
     gene            21782..22120
                     /locus_tag="pd38_p34"
                     /locus_tag="PARN5_RS0111485"
     CDS             21782..22120
                     /note="Predicted phage recombinase, RecA/RadA family -
                     COG5471"
                     /COG="COG5471"
                     /product="predicted phage recombinase RecA/RadA family"
                     /locus_tag="pd38_p34"
                     /locus_tag="PARN5_RS0111485"
                     /protein_id="WP_026155363.1"
     gene            22120..22446
                     /locus_tag="pd38_p35"
                     /locus_tag="PARN5_RS0111490"
     CDS             22120..22446
                     /note="phage hypothetical protein"
                     /product="phage hypothetical protein"
                     /locus_tag="pd38_p35"
                     /locus_tag="PARN5_RS0111490"
                     /protein_id="WP_017999922.1"
     gene            22446..22877
                     /locus_tag="pd38_p36"
                     /locus_tag="PARN5_RS0111495"
     CDS             22446..22877
                     /note="phage hypothetical protein"
                     /product="phage hypothetical protein"
                     /locus_tag="pd38_p36"
                     /locus_tag="PARN5_RS0111495"
                     /protein_id="WP_017999923.1"
     gene            22939..23364
                     /locus_tag="pd38_p37"
                     /locus_tag="PARN5_RS0111500"
     CDS             22939..23364
                     /note="phage capsid outer-like protein - Paracoccus phage
                     Spha"
                     /product="phage capsid outer-like protein"
                     /locus_tag="pd38_p37"
                     /locus_tag="PARN5_RS0111500"
                     /protein_id="WP_017999924.1"
     gene            23374..23742
                     /locus_tag="pd38_p38"
                     /locus_tag="PARN5_RS0111505"
     CDS             23374..23742
                     /note="phage hypothetical protein"
                     /product="phage hypothetical protein"
                     /locus_tag="pd38_p38"
                     /locus_tag="PARN5_RS0111505"
                     /protein_id="WP_017999925.1"
     gene            23781..24056
                     /locus_tag="pd38_p39"
                     /locus_tag="PARN5_RS0111510"
     CDS             23781..24056
                     /note="phage hypothetical protein"
                     /product="phage hypothetical protein"
                     /locus_tag="pd38_p39"
                     /locus_tag="PARN5_RS0111510"
                     /protein_id="WP_017999926.1"
     gene            24063..26429
                     /locus_tag="pd38_p40"
                     /locus_tag="PARN5_RS0111515"
     CDS             24063..26429
                     /note="phage tail length tape measure protein - pfam06791"
                     /product="phage tail tape measure protein"
                     /locus_tag="pd38_p40"
                     /locus_tag="PARN5_RS0111515"
                     /protein_id="WP_017999927.1"
     gene            26429..27064
                     /locus_tag="pd38_p41"
                     /locus_tag="PARN5_RS22875"
     CDS             26429..27064
                     /note="phage hypothetical protein"
                     /product="phage hypothetical protein"
                     /locus_tag="pd38_p41"
                     /locus_tag="PARN5_RS22875"
                     /protein_id="WP_017999928.1"
     gene            27068..27685
                     /locus_tag="pd38_p42"
                     /locus_tag="PARN5_RS0111525"
     CDS             27068..27685
                     /note="phage hypothetical protein"
                     /product="phage hypothetical protein"
                     /locus_tag="pd38_p42"
                     /locus_tag="PARN5_RS0111525"
                     /protein_id="WP_017999929.1"
     gene            complement(27733..28305)
                     /locus_tag="pd38_p43"
     CDS             complement(27733..28305)
                     /note="DUF4145 - pfam13643"
                     /product="phage hypothetical protein"
                     /locus_tag="pd38_p43"
     repeat_region   28329..29185
     gene            complement(28333..28692)
                     /locus_tag="pd38_p44"
                     /locus_tag="PARN5_RS0111535"
     CDS             complement(28333..28692)
                     /note="ISPaes1-like transposase orfA; DDE domain
                     containing protein - pfam13586, COG3293"
                     /COG="COG3293"
                     /product="IS5-family transposase orfA"
                     /locus_tag="pd38_p44"
                     /locus_tag="PARN5_RS0111535"
                     /protein_id="WP_017997810.1"
     gene            complement(28689..29114)
                     /locus_tag="pd38_p45"
     CDS             complement(28689..29114)
                     /note="ISPaes1-like transposase orfB; transposase -
                     COG3293"
                     /COG="COG3293"
                     /product="IS5-family transposase orfB"
                     /locus_tag="pd38_p45"
     gene            29584..30012
                     /locus_tag="pd38_p46"
                     /locus_tag="PARN5_RS0111540"
     CDS             29584..30012
                     /note="phage hypothetical protein"
                     /product="phage hypothetical protein"
                     /locus_tag="pd38_p46"
                     /locus_tag="PARN5_RS0111540"
                     /protein_id="WP_017999930.1"
     gene            30016..33477
                     /locus_tag="pd38_p47"
                     /locus_tag="PARN5_RS21995"
     CDS             30016..33477
                     /note="phage tail protein - pfam13550, COG4733"
                     /COG="COG4733"
                     /product="phage tail protein"
                     /locus_tag="pd38_p47"
                     /locus_tag="PARN5_RS21995"
                     /protein_id="WP_017999931.1"
     gene            33474..34013
                     /locus_tag="pd38_p48"
                     /locus_tag="PARN5_RS0111550"
     CDS             33474..34013
                     /note="phage hypothetical protein"
                     /product="phage hypothetical protein"
                     /locus_tag="pd38_p48"
                     /locus_tag="PARN5_RS0111550"
                     /protein_id="WP_017999932.1"
     gene            34071..34349
                     /locus_tag="pd38_p49"
                     /locus_tag="PARN5_RS0111555"
     CDS             34071..34349
                     /note="phage hypothetical protein"
                     /product="phage hypothetical protein"
                     /locus_tag="pd38_p49"
                     /locus_tag="PARN5_RS0111555"
                     /protein_id="WP_017999933.1"
     gene            34350..35807
                     /locus_tag="pd38_p50"
                     /locus_tag="PARN5_RS22000"
     CDS             34350..35807
                     /note="phage tail repeat like - pfam12789"
                     /product="phage tail protein"
                     /locus_tag="pd38_p50"
                     /locus_tag="PARN5_RS22000"
                     /protein_id="WP_017999934.1"
     gene            35811..37364
                     /locus_tag="pd38_p51"
                     /locus_tag="PARN5_RS0111565"
     CDS             35811..37364
                     /note="phage hypothetical protein"
                     /product="phage hypothetical protein"
                     /locus_tag="pd38_p51"
                     /locus_tag="PARN5_RS0111565"
                     /protein_id="WP_017999935.1"
     gene            37361..37681
                     /locus_tag="pd38_p52"
                     /locus_tag="PARN5_RS0111570"
     CDS             37361..37681
                     /note="phage hypothetical protein"
                     /product="phage hypothetical protein"
                     /locus_tag="pd38_p52"
                     /locus_tag="PARN5_RS0111570"
                     /protein_id="WP_017999936.1"
     gene            37663..37941
                     /locus_tag="pd38_p53"
                     /locus_tag="PARN5_RS0111575"
     CDS             37663..37941
                     /note="putative phage holin based on two transmembrane
                     helices - TMHMM"
                     /product="putative phage holin"
                     /locus_tag="pd38_p53"
                     /locus_tag="PARN5_RS0111575"
                     /protein_id="WP_036744603.1"
     gene            complement(38194..39036)
                     /locus_tag="pd38_p54"
                     /locus_tag="PARN5_RS0111580"
     CDS             complement(38194..39036)
                     /note="DUF3800 - pfam12686"
                     /product="phage hypothetical protein"
                     /locus_tag="pd38_p54"
                     /locus_tag="PARN5_RS0111580"
                     /protein_id="WP_017999938.1"
     gene            39124..39672
                     /locus_tag="pd38_p55"
                     /locus_tag="PARN5_RS0111585"
     CDS             39124..39672
                     /note="phage lysozyme - cd00737, COG3772, pfam00959"
                     /COG="COG3772"
                     /product="phage lysozyme"
                     /locus_tag="pd38_p55"
                     /locus_tag="PARN5_RS0111585"
                     /protein_id="WP_017999939.1"
     gene            39675..39911
                     /locus_tag="pd38_p56"
                     /locus_tag="PARN5_RS0111590"
     CDS             39675..39911
                     /note="phage hypothetical protein"
                     /product="phage hypothetical protein"
                     /locus_tag="pd38_p56"
                     /locus_tag="PARN5_RS0111590"
                     /protein_id="WP_036744604.1"
     gene            40405..41469
                     /locus_tag="pd38_p57"
                     /locus_tag="PARN5_RS22005"
     CDS             40405..41469
                     /note="originally annotated as hemolysin; hint domain -
                     pfam13403"
                     /product="phage hypothetical protein"
                     /locus_tag="pd38_p57"
                     /locus_tag="PARN5_RS22005"
                     /protein_id="WP_036744877.1"
     gene            complement(41696..41905)
                     /locus_tag="pd38_p58"
                     /locus_tag="PARN5_RS0111600"
     CDS             complement(41696..41905)
                     /note="phage hypothetical protein"
                     /product="phage hypothetical protein"
                     /locus_tag="pd38_p58"
                     /locus_tag="PARN5_RS0111600"
                     /protein_id="WP_017999942.1"
     gene            42279..42620
                     /locus_tag="pd38_p59"
                     /locus_tag="PARN5_RS0111605"
     CDS             42279..42620
                     /note="phage hypothetical protein"
                     /product="phage hypothetical protein"
                     /locus_tag="pd38_p59"
                     /locus_tag="PARN5_RS0111605"
                     /protein_id="WP_017999943.1"
     gene            complement(42697..43113)
                     /locus_tag="pd38_p60"
                     /locus_tag="PARN5_RS22010"
     CDS             complement(42697..43113)
                     /note="Sensors of blue-light using FAD - pfam04940,
                     smart01034"
                     /product="BLUF domain-containing protein"
                     /locus_tag="pd38_p60"
                     /locus_tag="PARN5_RS22010"
                     /protein_id="WP_017999944.1"
     gene            43227..44051
                     /locus_tag="pd38_p61"
                     /locus_tag="PARN5_RS22015"
     CDS             43227..44051
                     /note="peptidoglycan binding protein - COG3409, pfam01471"
                     /COG="COG3409"
                     /product="peptidoglycan binding protein"
                     /locus_tag="pd38_p61"
                     /locus_tag="PARN5_RS22015"
                     /protein_id="WP_017999945.1"
     gene            44054..44452
                     /locus_tag="pd38_p62"
                     /locus_tag="PARN5_RS0111620"
     CDS             44054..44452
                     /note="phage hypothetical protein"
                     /product="phage hypothetical protein"
                     /locus_tag="pd38_p62"
                     /locus_tag="PARN5_RS0111620"
                     /protein_id="WP_017999946.1"
     gene            complement(44525..44770)
                     /locus_tag="pd38_p63"
                     /locus_tag="PARN5_RS22020"
     CDS             complement(44525..44770)
                     /note="phage hypothetical protein"
                     /product="phage hypothetical protein"
                     /locus_tag="pd38_p63"
                     /locus_tag="PARN5_RS22020"
                     /protein_id="WP_017999947.1"
     gene            44931..45230
                     /locus_tag="pd38_p64"
                     /locus_tag="PARN5_RS0111635"
     CDS             44931..45230
                     /note="phage hypothetical protein"
                     /product="phage hypothetical protein"
                     /locus_tag="pd38_p64"
                     /locus_tag="PARN5_RS0111635"
                     /protein_id="WP_017999948.1"
     gene            45232..45858
                     /locus_tag="pd38_p65"
                     /locus_tag="PARN5_RS0111640"
     CDS             45232..45858
                     /note="SRAP domain - pfam02586, COG2135"
                     /product="phage SOS response-associated peptidase"
                     /COG="COG2135"
                     /locus_tag="pd38_p65"
                     /locus_tag="PARN5_RS0111640"
                     /protein_id="WP_017999949.1"
     gene            45946..46206
                     /locus_tag="pd38_p66"
                     /locus_tag="PARN5_RS0111645"
     CDS             45946..46206
                     /note="phage hypothetical protein"
                     /product="phage hypothetical protein"
                     /locus_tag="pd38_p66"
                     /locus_tag="PARN5_RS0111645"
                     /protein_id="WP_017999950.1"
BASE COUNT     8203 a  14744 c  15203 g   8403 t
ORIGIN
        1 ggttttgggt accgtaggcc ggaggttcga atcctctcgc cccgaccagc acttagctac
       61 ttgtgaccct ctccggtttg cagcgcggtt tgcaactttg ttctggattc ggcccgcgcc
      121 agcttctccg ccagtccatc cgtcatgctg ggcgacagcg ccacatagcg ctcgatcacc
      181 tcggcagcgt gcttgatcga ccagcccatg tgggtcgcga tctccttcag ttctgccccg
      241 gcttcgagca agcgcgtggc ggccgtgccg cgcgcatcct tcagctgcag ctccgaccga
      301 atcttgatct tgtcccgcca ggtactgacc gcgtcgccca ggtagttctc atgctggtag
      361 ggctgcccgc ccttgttgac gatcaggcgg gcctggcctt ccggcgtatc cgcgatcagc
      421 tctgccatcc ggtccgtgac cgggatcgag gcgagccgct tgcgcttcct tgtccagata
      481 acgattcggt gcccgtgcgg cgtccggtgg atatgttcgc gggtcaactc gaacaggtcg
      541 cccggccgca ggcccgactc cagggcgatt gcgaggatgc gccagacgtg atccggggcg
      601 ccgaggcgga acgcctcgat ctcttccggc atccagaaga tctccgcgcg cttgcccttg
      661 tagaccgact tgacgcccat caggtgatgg tgccggatca tggtccggtc cagggcaaag
      721 ccgaccagtc gctgcaggtg cctgattcgg tcatcgccaa ccttgccgcc gatcttgtcc
      781 cgccagtcga gcgcttggcg ccggatgcgc ggatcctcga atgctgccag cggtgcgtcg
      841 ccgaacttgt gatcgatgcc gttcgtcgcg tggaagaatg atttccgcat gtcggactgg
      901 gtgcgcggcg caagctcggt gaagtcctgg ctgtccagga agcgcaggat aaccgaccgg
      961 aacttgcctt gcgccggcgt ccccgaacgc gacgccttcg tgaatgcctc gacatattcg
     1021 ggcgaaccta tggcgatacc gctggcactg tcccagaatt tcacggcgcc cttgccgcgg
     1081 ccgacgtaat gatgctcgcg gatcgagccg tccgcgagct tctttcgcac ccggttgatg
     1141 cccttcaggt taaccctcgt cattctcttc gaaccatcta tcaacttcgg acgtgctggt
     1201 gcgcaccgat tccggcagga tacggatcgt tccctcggcc gtcacctcga caatcgaccg
     1261 cgcatcgatc gaccgcgcaa ccttcatcgc gcggcggatg tcggcctcgg tgaatgctgc
     1321 gcggcgggac atcacgccat cctcctgatc tggtcgagtg cgtagccgcc ccattgctcg
     1381 gcgcaggcgc gggcgacgcc atcgaacgtt cggctgcgga tcttccatcg gtcggggccg
     1441 gggctggccc ggtggatcgc cgaccaggcc ttgtgccgct cgggctcggt ggccagcttc
     1501 ggcgggatca ggcgcttggt ggcagtcaaa gccggcagac cgcgcaggta aaagcccgtc
     1561 gccttgaagg tcggctcgcc gaaccaccag ggctggacga tctgtggctt gggcagatcc
     1621 gcgggcatcc gggcccggcc gtgcttgtgc atgaccgggt tctcgaccgc gacccgctgg
     1681 accggggcct gccagcaggc cgcgaacagc tcggcgccct cgtccagcag ccgccacatg
     1741 atggccaacc gctcctcgcg cgacagcgcc gaccatgccg ccttctcggc cgtggtggct
     1801 tcgtcgggcg ggttcttcgg aggctcgctc agccagcgca cgccgctgtt gcagagccgc
     1861 gtgcagggcg ggtggcagac gatcagcaga tcccagccgt agtcgagata gtcccgaacg
     1921 tcgccgacga tgtgatggtt gctgccgtcc tcggccggca gccggtcaac ggatgtcgca
     1981 tcatgcccga gggcggcgaa ggcccggcgc atggcgccag aggtctcgca caggatgccg
     2041 acacggagag ggcgggtcat gcgcgcctcc cgacgaaatc gcgaaacagc agcagttgcg
     2101 tgatgccggc cggaaagacc ggatgcagcc gcgtggcggc ggtcagtctt ggctcagcct
     2161 caaaccgatt gcgcaggtcg ccccgcgcgg ttacagaact gtgaggatat tcggagatca
     2221 tccgaatccg tatgacgccc gacgctagat gcagggcgtt ctttttcgtc cgccggccgc
     2281 gccagcttcg ttggcgctca cgtcggatga ccaacaaaaa ctgaagaaag gacgtcgcat
     2341 gtggactcgc gttcctacga ttgtcgatgg caataccatt gcgggggatt ggaccatctc
     2401 tttcagtgac cgacccgtcg gtcgcatttc ctactctccg gaagcgccag gccaaggcgc
     2461 ctgggcttgg tttctgatcg ggattcccga ggtgtccggt cgcgcctgga cggaagaggc
     2521 cgcaatggca agcatcaagg agacggctgc gggcccgagt tccgaggtcg cctgacaagc
     2581 gattgctgac taggaggtgc gggtggaagg tcattccgcg cccccctcga tcgtcttcgg
     2641 ctggctcacg tcgcgcgcgg ccaattcgat ggtcttcacc gcctgcatgt agagccggac
     2701 gccgttgaac atctgcttgg ccagcgcggc gcgcgcgaga gcctcattcg ggctgatctt
     2761 gccggcgcgc agctgctgga ggtcggcggc aagaccgagg atgatatcgc gcaaccccaa
     2821 gctgtccgca accggcgtgc tgacatagtc ccgctcagcc atggcgagcc tcctcataga
     2881 ttttccggct ggcttcttcg gccaaggctc ccgacagggc ggaaatctgc ttcgccaggc
     2941 gcatgtcggg atttcgggtg atcggtccca gccgccaccc gaattgctcg caagcccagc
     3001 aaagcggcgg gtagtccgtc tgcgtcgggt cttgccattg cagtgggcgt gccttgccgc
     3061 agatggcgca ttcgaaaggg tcggggctgg gcggatagat cggcatcagg atcgcaaccc
     3121 cggcatttcg tcccaggagc ggccgtccag catccggcca gcgcgagcct tgccccttct
     3181 ggtcatcagc tggcgatcct gcatggccca ttctcgttgg acgggtagaa cccactcgcc
     3241 ggcatcattg aagcatccca gcggttggcc gttcccgaaa aaccccggcg cccactcgcc
     3301 ccattgcttg aaatggaacg ccacgccggc agcttggcac tgatcctgca gggaccgtac
     3361 ccaatccggg tgcatcggcc gcgcgccggg cccgctctcg ccgccgacga tcacgaggtc
     3421 gaggccgtca atgatcccgc caccaatgtc ctgacgctcg tagccattag catcaacatg
     3481 cgtcgatgcg ccgggcaggt agggctgcga acctatccaa tgccgcagat ccaccgatcc
     3541 cagcagcggc tccatgctga ggaatcgcac cgccgccggc gccgccagca gcttcggaat
     3601 gtcccggtcg gcctcggcct ggttgaccac ggtgcagccc agccagacgt tcggccagcc
     3661 gcccgaccag ccatgcggca gaatccggtc gatattaccc ggccgcttgg tcagcagcat
     3721 ccagtccaga ttcggtgtcg ccgcgatcag ccaccacagg tcatcccgcc attccggcgg
     3781 gatcgaggca tgattgtcga acacgtcggc gaggctggcg cagaatacgc ggtgccgttc
     3841 gccggcggcc gctgcagccc ggtcccatgc cagtggcttg cgccagttcg ccgcgctggt
     3901 gcgcgtccgg gcggcatgcg ccccccatcg tgtctcgcgc tgctggagcc cgcgcgcgtc
     3961 ccacgattca gcatagcaat gatcgcagcc gggcccgacc ttggtgcaac ctatccacgg
     4021 gttgaacgtg tggtgcgtcc actcgatgtt gctgttctca gccatgctgc acctcgcatc
     4081 cctcgggctt ttcgccctcg gccgtcggca gatagccggt gccttggagc cattcccatt
     4141 cgtcgtcggt gccgaagtat tcgacccact cgccctcgcc gcgcatctgg ccgggcccgg
     4201 gcatcctgat ccagcggtca gccatcacgc accgcctttc agggcgcgcc gcgcccatca
     4261 gaattgcacc cccgtcacgg gctcggctcc gtcatcctca gcctggcagc gataccagac
     4321 ctcgtcgaag tcgccagtcg cttcgccttt gcgcagccag aaatgccgga cggcactggg
     4381 gtcgagttct tccaggtcct cctcgcccag cgatgcatgg taagcagctg cttcgaggat
     4441 gcgttcccgg gttatggtct ctgtcgggat gtggccccag gcgaaacacg cccaagcctc
     4501 gccgtccgcg ttcagaaaga attccaggcg atgtgcggtg ttcatgattg accctttgtg
     4561 ctgatccttc gggatggcgg cgcgagccgc gccgcgcacc ggaagggtca gtccgcgccg
     4621 atctcgggtc ggcccatcat caggggcacg gcggtttcgg cctgggcatg ggccatcgct
     4681 tcgcgggcgg catcgcgcag cgccgcgtcg gggttgtaga tcgaggcgat gaacttcacg
     4741 tcctggccgg ccttgcgata gcggaagcgc acggcgagac ggtaaagcgc gccttcctcg
     4801 aaaaccggga tcgcgatcat gaagaggttc ggcagggtca gtgggctacc gtccgggctg
     4861 cgatgctcgg tcaggaattg cacctgggct tcgccggtgt cgcggttggt cttgacctcg
     4921 atgtggccga cctcgtggat cttcaactcg cgcgacagca ggttgatggc ggcatactga
     4981 ccgaaccgcc cctggatctt ggcggcgatg tcgatcatcc gctgttccca gtcctcgatc
     5041 tggtcgccgg gcttgcccag cagcgccggc gtggggtcga ggaagtcgct ggcctgtgcc
     5101 tcgatgaact cgccgaacac gtccttgtcg agggccttgc cgtcgatcgc gctccagcgt
     5161 ttccattctt cggagacggg gaagtcatag acagcgcggt ggcggccata attcgcggcc
     5221 gggtcgccgg cttccggcgc aaccaccggg gcgccctggc cgtggtagtc gatcactgag
     5281 atcagcttgg gcgcgggatg gatctggccg aacagtgcgg tatccgcgcc cttgaagcga
     5341 ttggtccagc tgatcaggct gtccagatcg gccagcaccg ccttgccggt gcgctggagc
     5401 ggtttcagcg cctcgaccac ggcgcggtgc ttgctggtca gatcctcgac gcgcaggcct
     5461 tcgggcacgg cgacgatgaa aggggcctcg ggctcgtctg ccgtcggcat gctgataggc
     5521 tggacctcgc ccaggcgcgg cagttcggcc agcagcgtct cggcaatgtt cttcggggtt
     5581 tcggaggtca tgggctgtcc tttactcagc ggcgcgcagc tcgcgcttgc cgttgccggc
     5641 atcgcggatt tccatgcggg actgcgcggg attgtgggtg gtgatgccgc catcgccggt
     5701 catccaggcg acggccttgc gctttggtgc tttgggtccg acgatcttgt catccatcgt
     5761 catctgggtt gcgccgaagg gatcaaccgc aacgtcgatg gtgatcgtga tcttgccctt
     5821 ggcggtggtc gcatactgct gcgcaaagct gcgcatctcg acgttgttcg cctcgattcg
     5881 cgacagcagg tcgggcaggt agtcgccggc gtcggcaagc gacagcatct gatcgaggct
     5941 gcgcatctgc ggggcagagg tggggatttc catacctcag gcctcctcgt cctgctcgat
     6001 gcgagcccgg acgaagcaat ccttcgcctc gaccagcttg cgcatgccgg cggtcttctc
     6061 ggcgccctcg acaagcgcgg tgtccatctc ccgcgccagc gcgtcgatgg gcttcaccac
     6121 cgcttgcagg tgcggcggca gatgctcgtg gcggagccat ttcaaaagcc ggttcatagg
     6181 cttctccttt gaaagcccgg agccgccggg cgcggtgtga aaagagaaag tgctggccgc
     6241 gcgatgggcg gagggaggaa aaccgccgcc gcgcggccag ccagtggggg cggcgacaag
     6301 ccgtcaggcc acccgttccg tcgcgcagac cgggaccgga tcggtccagc cgcgcggatc
     6361 gcgattgtca aagaagcgcg acagcatctc ggcagatacc agccgggtct ggttggtgag
     6421 caggttggtc agcccgtaga accggggcat cagcggccct ccgacagcgc gacccagccc
     6481 atgtcccgag actgggcggc ggtcggcgcg acgaaatcgg cgacatcgat ccagttccac
     6541 atcgagccga tcagccatcc gaagacgaac ccgaccagca gcacaagcgc gatggccagc
     6601 cagagaaaca cgacgcccca ggcgatcggc cggcgcgcgt cgtcatccca gatctccgcg
     6661 gcaaattcgt cgacctgaaa tccgaggttc gcctcgggaa cgccctggat gcgaagcgtg
     6721 tcgtcgcccc cggatttcag ggcagggtag ccgtcgagca ccggcacgcg ccggcgcaac
     6781 gtccgcccag aacgcatccc gatctcatcc gcctcggccg aggcccggcg cgctgtcgcg
     6841 gcgacaaagg cctgttcgtt cccatgcatg ctgcttctcc cgtcggcggg gtgccgatgg
     6901 gttgcataaa tacacgcagt tgcgtgcatt gcaaatgaaa acacgcaact gcgtgcatat
     6961 cggtatagcg gacccgattc gcccatgcta tcctgccggc agggcgggcg cagcgttcac
     7021 cctgccggcg ccgggctgcg gcgctaaggg ttccgtgttt gctggctcga tatgagctgg
     7081 tgagatatgg tcgacctgca cacactgatg aggccgagca gatggatggt gcaaatgcgc
     7141 tgctgagctt gccgctaagc accctcctgc cgctggcggt gggttacctt tgctatcgaa
     7201 cagcttatgt cggacgcgac gggcaccata agcagacgga catcatcttc agtgttgtcg
     7261 tattcgcagc gctgacgcga gcgatctcag atttgatctc tccgaaggtc gctcccgatg
     7321 cgggcctgct gatcggtgca tgggccgctt atgtcaccgc actctattgg aggcggtata
     7381 taagtggctg ggtcgctgag aagctcaggg atgcagggta tattgaccac gacggacagc
     7441 caaccgcttg gaagacgatg cttgcggctc agctgaaagg gccgacccgt ctgacagtgt
     7501 atctgaagga cggtcgccgc ctaatgtcga gtcgcttaag cgatttcaac gacgcgcccc
     7561 tcaaatcgtg catactagga gaagatggct ctgtcgggat ttatgtgacg gatgcttatg
     7621 acccagaaac taagaaatgg gtcccgcagc agccgttcga tgaaaacttc gccgactggg
     7681 ggtttgagct gaccatcatt cccgcctcag aggtcgcaag gattgaggtg actcgaccgt
     7741 gctaaggttt cgggactggc ttgggctttt cctcgttcgt cgatggggcg gctggtgtct
     7801 gcgagccgcc gactccagtc aatccttcgt gcgttgacgg tttctgtgcc atattgggac
     7861 ctttctattt ttttggtgga ggagcattac ttgctggctt ggttgctacc ggctgttggg
     7921 atcgcgtgac atacaccggg gtcgtcggtt tttttgacat tgcgcatcat ttctttggtg
     7981 gcggtggcgg cgagctgggc ttgctcgcaa ttggtttttg gctgtcgcca actcctaccc
     8041 tgcccattta gacctcctag tcctgaaata gcttgctaga tccgctcaac catctcggcc
     8101 ggcaccacca gtgccgcgcc cgcgacctgc gtctcggcca gttcggcccc agggtggcga
     8161 tggtggcggg cgggtcggat ggcatgtcaa ggctcatctg ttggttgcgg cgcggcatgt
     8221 tcagggttgt cgggtcggcg gaaagttgcc taaagttctc tgaatgttct tgcgagtcgg
     8281 aggggtgatg gaggttccaa tcgcaattgc tcttgatctg tggtctaagc ttgatcccgt
     8341 tcgtcaacgc attgtccttg accatcttcg tgctgggttt gcatctcgcg gcctaacttc
     8401 gccagtagat caagggttgt ctggcgcaga tcctcgggcg ccgccgcaag gtagttgaga
     8461 tatgcgatag tctgagcgtt tgctcggacc ccagtataga cgtagatggc ggcctcttgg
     8521 cccaactcgt ctaagatcgc tgccaatttc tgttggacgg gcgaggatcc gcgactgaag
     8581 gtttgctcca ggtagttggg gccaagcccc gcggctatgc tcagcgcgcg caggctacgt
     8641 ccatcttcgc ttattgcggc ccgaaggcgc tgcacccatc catctttcat agctatttag
     8701 ctatcatcgc tgtgcaaccg atgcttgcac gcagttgcgg gtattgcatt acacgcaact
     8761 gcgtgtatat gtcggctatg gaccgttcgc ttctcaccga gattgacagt tttatcgccg
     8821 aaaccggtct ttccgagcac cgcgttggcg tgcttcttgc ggccaacgga cggctcttac
     8881 ctcgtttgcg gaaggggggg cgcgtctggc cggatacgga gcagaaaatt cgcgacgcgt
     8941 tgcatgcgga gcgcgcaagg cgctgtgcct ccgagggcgc ggcatgagcc ttcattctca
     9001 tcccgcgtcc tctctccgtt ctggtgatcg tccttctgca cggggaaaca acagcacagg
     9061 accttcagaa atgtctttcc gaaaatgcgg cggcgaagag gccgagcgcg cctggttcgc
     9121 cgggctgctg tggcgggcct ttcccgaggc gcggagcgag aacgagctgg ccgagctggc
     9181 ggccgaggtc ctgacctcgg acagccgccc ggtcaccgcg cgcacggtgc gcaactggct
     9241 gcgccgcgag aacgccccgc attttcgcta tgtgctgaag gtcatcgccc tggtcggtgc
     9301 cgaggcggtg tttcaggtca tcgacccgga ggtgcagtga tgcggatctt ctggcggatg
     9361 gcacagcgtt actacgccgc ccggcatcgc cgggcgctgc ggctggccgg ggcgcatgcc
     9421 cattcgaccg attggttcaa gtcgcaatcg gaaaagtttt tccacaagat caagggggcg
     9481 cggaaactat gaccacggca caaactgtcc acatcccggg ctatgccaac gtgaacgacg
     9541 ccgcggctcg ccttggcgtc acatcttccg cgatccgcca tcacctgcgc gcctacggcg
     9601 acctgtcccg gctggaacgc tatgcggcgg cgctcgctga tccgttgggg atcgagcttc
     9661 ccgatggcgc ccgggcggcc tcgccggccg aggcggcgca gctgctgggg ctgaaccata
     9721 caacggtcta cacgcacctg tgcaaatacg ggcacctgcg cggggccggc ttcctgcagc
     9781 gcggccgcgt cgctgccgat ggcgatcggc ccatatcgct tgccgaggtt ccggggctgg
     9841 agccctacct gggcggggcc cgacccgaga cggcgccgcg cggcagtctg atggtttcgg
     9901 ccggggggct cgatgtcgag gcggtgatcg ccaccatccg ccagtgccgc gacgaggtgc
     9961 ttgccgcgcg cgagggcacg gcatgatcgg gcaggttgcc gaaaaagggg ctctgcgatc
    10021 gaggggggtg gccgggctgg ctggatggaa tctgtcgcag cgataccacc ggcaagtgga
    10081 cgtggttcgt tggccgcgga gcggcagaag caggtggttt agggtaggcc gttcggaggg
    10141 actgctttct tccgggcctg gtcaggcgtc aaaacagcga accttgacca ccggtgcccg
    10201 agtttccttt accgccgtca tcatcgtcgg caagtgcctc gctcacccgg ccttggttgg
    10261 tgccgagttc gcccgcgatc cgctgttgag accatccgcg ccggcgcatt ctccgtgcgg
    10321 tctcctgttc cagccggccg aggtaagacc gctgcaccgt aatgcggttc agcagaacgc
    10381 ccgtttccgg gtcgagataa gtagccatgg tttttccttt tacgtggctg ctatggggcc
    10441 gtcctttgct gttgggcgac ggcttcacct gcagggcgac tcgctccaac gagtcgccct
    10501 gcattcgcaa tttgatggca caaacacgcg cgatgtaaat tgcggcagtc tgccggcccc
    10561 tcgcgagaag gcagcggcat gactcaggat caacgccacc tcttcggctc gatgattgcc
    10621 ctctgggagg aggccttagc gcatgaggaa aggccggaag atgctatcgc gttgctggct
    10681 gacgcctgcg cctatgggct gaacgagggt gatttcgacc ctcggccaat agaagatcgc
    10741 ctccgtgcat cgttctcttc gctgcaccgc gccaagcatg cggggatacg acattgaccg
    10801 gccagaaccg cagttccgcc gtaatgcagc agcgcgccga gcctcatgac agcctcgacg
    10861 atttcccgac gccgccttgg gcgacgaggg cgttttgtga atggctggag cagggagcgg
    10921 gaaacgactg ggatgctgcg gctctttggg gtctggtggc acgcgaacca gcagccaatc
    10981 gcggccatat ggtgcgggtg ctgcgagagt ttttcggcgc ggtcgatgcg gccgatgtcc
    11041 atgattatgg tgccgggttc ccggtccgcg attacctgtt tgggccgctg cccgatccgg
    11101 tgcattggac gatcaccaac ccgccgttcc gcctggccga gcagttcatc cagcgcgccc
    11161 tggcgacctc gcgtcgcggc gtcgcggtga tcgtgcgctc tgccttcctg gaaggcgtcg
    11221 ggcgctaccg cgacctgttc agcgccttcc cgcccagcga catcctgcaa ttcacggaac
    11281 gtgtggtgat gcacaagggc cggctttcgg ccaagggcag cacggcaacc gcctattgct
    11341 ggatcgtctg gcgcaaggaa gccatgggcg agcccacccg gttccactgg atcgcgccat
    11401 gccggcgccg gctggagcat gactacgact atccggcgga accggctgag acggtcgagg
    11461 gggcgttgct gtgagcaagc accggatccg ccacgagaac gcctatcgcg ccggtgctcg
    11521 cgctggcgtc ctagcgctcc tggaagcgct gatcgccgtg acgcccgaag cggcgcatgc
    11581 ggcgctgcgg cgcctggccg agcgggttgc gggccagttc gcatttcaac ggattgaagg
    11641 gaaagatcgt gatccgcagt aagatccttg atgacgcggg tttttgcatc atccgcgacc
    11701 gtgccgatgc ctatggcagc gcgcaggtcg gtttcgatgc catcgcccag gtctgggccg
    11761 cgctcgacca ggcgcgcggt gatcgtgcgc gcggcgcagc tgatgtcgcg gccttcatgg
    11821 tcgcggtcaa gctcgtgcgc gcgtcgacca atcccggtca cgtcgacagc tgggtcgata
    11881 tcgccggttt cgcggccctc ggcggcgaga tcgcgacgga aggcggtgcg gcatgacagc
    11941 ggtcccacgc cagctcggtc tggtcgccac ggatgacatg ccggaatatc cgatctcctg
    12001 tgaggaccgg ctggacgcgc atttcttcgt cccctggaac atcaagcggt ttcggaaaag
    12061 tgtgtttcgc aacctctgtg acccggatgt gggctggtat ggcttcctgc tgttcctgga
    12121 gtcccacgac gaaaccccca tcggcactct gccgacggac gatcggctgc tggtgaaggc
    12181 gatcgggatc tcggtcgatc tgtggcagtc gctctgccag cgaagcatca cgccgctgca
    12241 caactggcat cgggtcaggt gcgacaatgg cgaaatccgg ctggcccatc ccgtggtgca
    12301 agaggtcgcg ctcgaggcga tgaagtcaag ccgcaagaac agggccgagc gggacgaacg
    12361 gaagcgggct aagcgggtga aggatctgcg cgagatgatc gaaacccgca tcggcgccgg
    12421 gcagctgctg cgcgatccga ccttcgtgga ccgcttcaac gattggctcg aaacgcgata
    12481 tccggacaat cagcggcgcg agccgttcat ccgcgccgcg ctggatgaat accagatcga
    12541 ggagggcggc agatgatctg tgcggttctg tcgcaatctg tgacggttac agaatattcc
    12601 ggaacaatca cagaaaatca cggaatgaac acggaagatc acggaatatt ccgtgtttcg
    12661 ccgcgttcga tccctttttt tgcccggatt ctgtgactgc tgaaaggaaa agaaacgaga
    12721 agaaaagaaa tgaaaggata taggccgagc ccggacttcg accggtgtgg cttgtggata
    12781 agtcagcaag ctggggaaca cgggtattgc gatgacaggg acaaggacgg aagccgaggc
    12841 gcgggttgat gcgctgctgc tggagccttt ggcagggctg aagcggggaa aggacggggc
    12901 gggcaagcgg cttagccccg aggcccatgg gaagatgctg gcgcggttgc ggtcctggct
    12961 gacctatctg gacgatcagc atctggcggg tctgcgcgac catatcgcag cgatggccgt
    13021 aaaggatgaa tggccgagcg aggcgcatat ccggcgcgtg gccatgacga tgagcccggc
    13081 gccgtccgag gcttcgccct atccgcgcag catgatgacc tcggtcctgg gctttcgcgc
    13141 catggccgag ggctgggcct tcgagatgta tcaggaggtc aagcgccacg gcccgccgcc
    13201 gttcgtcgag ggcggctgga aggaaaagca gctgcgcgag gaagcggccg agaaccagcg
    13261 ccagttgctg atcgcgcgcg agaacgtcgc cgccgggatc gcgaccggtg tccagatcgc
    13321 attcctcaac cactggaaca aggacatggc ggagatccgc gccatgcagg acgaaaagcg
    13381 tagggaaggg caggcggcat gaacgcgatg tggccacgtc gcgccgcggt gcgcgagatg
    13441 acgatccagc aggcgttgga atgggctttt gcggtcgagc gggcccagat cgatttcgac
    13501 gaaaccgggg cgcatgagtt cgaccggcct ggtgtcgaca acatctggat cctgcagcgc
    13561 cagcgcgagt tgggttgccg ggtcgatggc ggtggatcca gcgatccgca tcccgatgct
    13621 cagatcatcg cggcggccgt cgaggcgctg ccgatcgggg tgggggggcg gcgcatggcg
    13681 ctgctggtcg cggaatgcgc ccgggcgcgg cgggtgccgt gctggcgggc cgatgaacgc
    13741 cgggcggtcg ttccgtgcgg ctgggatacg acggatgctg gagaatggct ggcctgcacc
    13801 cgaaagctcg acagcgtgac gtttcgggat gcgcgcagcc gggtcaagac ctatcgccct
    13861 gagctgtgcc cggttaccta taccgggtcg gcggcggctc tggcgtatcg gcggcgcgag
    13921 tatctggcat ggtatggggc cctgttgcac ctgctgtccg aactgtcatg gtgcgacgcc
    13981 tttacggcgc tgaagctggt ggacgggctg cctgatctct ctccatggaa tagcgcttga
    14041 cttccccctg gcttccttga cattctgcca ccaccatacc tgcgcccgta tgagagatca
    14101 tcgcgggcgc ttctcatttc cgggataccc gagcgcgccc gccgacaggc gcggttatga
    14161 tggccggctg cagcggcggg gcggctggcc gacaccatgg caaatcccat catgctcact
    14221 ctcgtcctcg atgaccggga gatgcaggcg catctgtccc ggctctctga tcgccaggtg
    14281 cgcatcgccg gctcctgggc tctgaacgac acggcgcgag atgtgctggc ccatgtgcag
    14341 ggccggatgg atgaggtctt cgaccggccg acgccgttca ccaagaacgc cttcacggtg
    14401 aagggcgcgc gcccggacaa cctgaccgcc gaagtcatgg aacggccctc ggtcgggcgg
    14461 cggcatttcc tgaaggtgca ggaaagcggc ggcgcacgtg gtcgaaccgg cctcgagggg
    14521 ctgctggatg cgcgcctggc ctatgacggg atcatcacgg cggtgacacc ggcgggcggg
    14581 gccaagctca atgcctatgg caactgggac actggcgagc ggaaccgcgt gctgtccgct
    14641 gtgcaggcgc agcgagacac aacggcaaac accagtgcgg cgtcgcgcaa gcgcaaccgc
    14701 aagcgtgccg gcttcttcgt gcctcgggct gaaagtcggc tctcggcagg aatctggaag
    14761 cgcgatgccg atggcaccat cagcaaggtg ctgcacttca cgcgggccat gccgacctac
    14821 gatccgcgcc tcggcttcct cgacggcgcg gcggacgtgt atcaggccaa gctgcccgac
    14881 catctgcggc gcaccaccgc caagatggcg gcgcggtcgg gcggttgacc gccgctgcat
    14941 cccattgccc aaaaaagggg cacccctcgg gtccttcccc ccatcgggcc gcacgggggt
    15001 cattcgcgcc ccgttaaatt taggtgagca aaatcagccg catgctgcgg ttggggttgc
    15061 tgttgttcat cttggagatg tcatgtcgct caccatcacg ctggcagatg ggagcgtgct
    15121 cgatgtcgcg cgctatcctt tgccggatgg cgtggtcgat gacggcacgc ctctgaaccg
    15181 cgcccagctc gccaaggcct tcggcgtctc ggaaaacacg atcacgaaat ggctttcgca
    15241 gggcatgccc gtcgagagcg ccggccagaa cggggtttcc tacgaattcc gactcgggca
    15301 ttgctgggcg tggcggcagg accgcgatga tcggtcccgg gccgcgaagc tgcgcggcga
    15361 ccagctcgcc gcgcaggccg cgctcgcgtt ccgcaacctc gacgacgacc aggccgagga
    15421 agaggcggaa ctgaccgccg acgacctgcg gaaatggtcc gaggcggaat atcatcgcaa
    15481 ccgcgtggcc gagcagcggg gcgatctgct gcgcgccgac cggatgcggc cgctcctcga
    15541 ggatctggtg gtcgccttcg gcacggcgat ggacaacctg ccggactttg ccgagatgaa
    15601 cttcggcttg tcgccggcgc aggtcgcgca gatgcaggat tactgcgacc aggtgcgggg
    15661 cgaggcgcgg cgtcttatcg aggagcgcct ggcccggggc ggtgccgtga tcgcgctgaa
    15721 cggccggcaa tcggaaatgg aactgggctg atggtgctga tgcttgatcg cggcatgggg
    15781 cagctgagcc gcatcccgcc gctgccgccc ttcatcacac cggaggagat gttggcggac
    15841 gcgctcccgc tgctcgatcc gcccagccgg atcacggtca cggacgcggc tgagggcgcc
    15901 ctgcgggtgc ccatcgcagg aaggtggggc gaatatgatc gcggtgtcac gccctacacc
    15961 atcgagccgc aggacatctc gcagtctcga cgcttcaagg gcgtgatctt tgtcgggccg
    16021 tcgcagagcg gcaagagcca gatgctgctt tccgtatctg cgcatgcaat cacctgcgcg
    16081 cctggcccgg tgcagctgat ccacatgacc aagaccgatg ccgacgcctg ggtcgaggag
    16141 aagctaaacc cggcgattta caacagcccc cggctctacg aacgactggg aaaagcgcgc
    16201 gacgacagca cgtttagccg caagcgcttc aagggcatgc gcctgaccat cggctatccg
    16261 gtggcgaacc agctttcgtc ccgttcgcag cgcatggtgc tgctgacgga ttacgatcac
    16321 atgccgcaac ggctcgggcc gaaggatgcg cctgaggaca cgcctttcgg catggccttg
    16381 cgccgcatca agaccttcct cagccggggc tgtgtcttcg tcgaaagcac gcccgccttt
    16441 ccggtggacg aggacaaggc ccgcgctgcc aatccgctgg agccacacct gatgcctgcc
    16501 accacgggcg ggatcgtgaa cctgtataac gagggcacgc gcggccgctg gtattggcaa
    16561 tgcccggatt gcgaagatct gttcgagcct acctatgaac ggctcgacta taaccgggat
    16621 ctcgatcccg gcgaggccgg cgacagcgcg gtcatggtct gcccgcattg cggatcggtc
    16681 ctgccgcatc gccacaaggc cgagctgaac cggcgtgctg cgcagcacca tggcggctgg
    16741 ctgcatgagg gcagggtggt agacgaggcc accgggcgcc ggaacctggt caggatcgat
    16801 gatgcggaga tccgcaacac gccttttgcg agctatgcct tcaatggcgt cgcggcggcc
    16861 ttctcatcct ggtccggact ggtcgaacgc tacgagaccg cccgccgggc gttcgagatc
    16921 gataacgacg atctggattt ttccggcgtc cattacaccg aaatcggcgt gccctatcgc
    16981 cggccgaagc tcgaggacga ggacgcgctt acggtcgagg tgctgcgcga gcacgcgcta
    17041 ccgctgccga aggggatcgc gccgagctgg gcgcgcttcg tcacggtcat ggtcgacgtg
    17101 cagggcaacc gcttcgaggt gatggccatg gcctggggcg cagaagggga gcgcgtcgcg
    17161 cttgatcgct ttgcgattca tcagcccccc gatgatgccc cgagcgcaaa gggcgacgac
    17221 gggaaatatc gggcggtcga tccgggccgg tatgctgaag atgccaacgt cctggccgaa
    17281 ctcgccgacc gggtctatcc ggtcgagggg gcggattggg gcctgaaacc ggtcgcggtg
    17341 gtaatcgact tcaacggccc taagggttgg tccgacaacg ccgagaagtt ctggcgaaag
    17401 caggcacgcg agggtcgcgg cggtcgcttc tatttgtcga tcggccgcgc cggcttcaac
    17461 cagcgcgatc gggtctggca cgaggcgccg gaacgcgcct cgggtggcaa gaaggcgcgc
    17521 ggcatccggt tgctcaacat ggcggtagac cggttgaagg attcggttgc cgcggcgctg
    17581 gggcggctgg atacgccggt caatgcccag cacgttccgt cctggatggg cgcggagcat
    17641 gttgccgagc atctcgccga acagcgcggc gacaagggct gggaattgcg caagggcatc
    17701 ttgcgcaatg agtccctcga ccaatcggtg cagggcttgg cactggccga gcaccttggc
    17761 atcaaccgcg tcaactggga ggcaccgccc gcctggtgtc tggccggcat gctgaacccg
    17821 aacgccgtcc agttggagcg gccgaacgat cccgacagcg cgcgcagccg tcccgacccg
    17881 gatctgcccc gcgccatcaa cttcctgagg aggcgttgag ccatgccctt tacccaggct
    17941 gatgccgagc gcctgcgcgc ggcaatcgcg aaaggtgtct ccgaagcgga ggtcaacggc
    18001 gagcgggttc gctttcggtc gctggccgag atgaaagaga cgctgatcat gatcgaggac
    18061 gttctggcgg gccgagcttc gggggcgttc cgtgtcagct ttccgcgcac cacgcgaggg
    18121 ctgtgatgaa cgtcatcgat cgtgtcatcg gctatttcag ccccgaggtc gggttgcggc
    18181 gcgtcacggc ccgggcgcag gcgtcggccg tcatgaacta tgacgccgcc tctcgtgggc
    18241 ggcgcacata tggctggaaa gcacctgcga cagcggcgga tgccgcggct ttcggttcgc
    18301 gcgaacggct gcggcagatc agccgcgaca tgatccgaaa ccgtgcctac gcggctcggg
    18361 cccgcgatgt cgtggtcgcg aacgtcgtcg gcgaggggat catcccatcg atccggtcgg
    18421 ataacgcgaa tgccaagccc gtggtcgaag agctgatgcg gcggcacctc ctgtcgaacg
    18481 acatcgattc tcttggcgaa tacgacctgc aggagatgca gcagatctgc atggcgacgg
    18541 tgttcagcga tggcgaagta ttcctgcgcc gccgcgcgcg gaatgcccgc ttcggtgctg
    18601 ccctggcact gccctatcag gtcgagttgc tggaggccga ctgtctcgac acgaccgtgc
    18661 agagcaatgg cgcgaacctg gtaatcgaag gcgtcgagta tgggccgacc ggcgccatag
    18721 aggcctatca cttcttatcc gagcatccgg gcgcggtgcg tcacggcgac acgcctacct
    18781 cgacgcgggt gcattggtcc gacgtgatcc atgtccggcg ctttgatcgg ccagggcagt
    18841 tgcgcggcgt tccctggctc gcaccggtca tgatgacgct gggagaactg tcggattacc
    18901 aggaggcgca gatcctgaag caacgcatgt cgtcgctgat ggccatcatg ctgaaatggg
    18961 tcggcggatc gcaaaagggc acgacgggtg gcaaagggct cgaggaactg gcccctggcg
    19021 cggtggtcga actgccggac ggcgccgagc cggtaactgt caatccgccc acggtggaag
    19081 gatattccga cttcatgaag caaggcctgc gggccatcgc ggccgggatc ggggtcacct
    19141 atgaatctct cgcggtggac ctggaaaaag tgaacttctc ctcgggtcgc ctcggtcgca
    19201 acgaaatgga ccggctggtc cggatgtggc agcgcggtct gatgatcgcc cagttcggcg
    19261 ccggcatgga acgctggttc cgcgacggac tgcgtctggt cggccacggc ggcatcccgt
    19321 tcaccatgga ctggacgccg ccgcgtcgca tcctggtcga tccgaccaag gaaatcccgg
    19381 ccatgatcga ggagatcgat gccggtctca acagccgcca gggggtgcag cgcgaactcg
    19441 ggcgcgaccc agaccggatt cgcgaagagc gcgtcaagga tcagcaagcc gacaaggacg
    19501 acgggctgtc gataccgccg gctgccaagc cgggctagcc caagcagcag aaggatgagc
    19561 aggatgaaga cgggcagtga tctgatttcg aatggtgagc tgatcctgag cggcaacgtg
    19621 atcgacgatt cgtgggtcag ttggatgtgg gacgaggacg tgttcttcgc gcccagcatg
    19681 gttcggcaag cgctcgccga gctgggcgaa gggcaggtca ccgtccgcat caattcggtc
    19741 ggcgggcatg tcaacgcggg tgaacagatc cgcgcgatgc tggccagcca tcccggcggc
    19801 tgccgtatca tcgtggaggg gctcgcggcg tcggcggcct ccttgatcct tatggcaggc
    19861 agccaacggc tgatgtcggc cggatcgcac atcatgatcc atgatccgtc gggtggggtc
    19921 tggggcaatg aggaagagac gcgccgcgcc gctgaccagt tggcggtgat cgcctcgacc
    19981 tatgcggctg tctacgccgc cgcctcggga aagacgcccg aggatgcccg gaaaatcatg
    20041 aaggccgaga cctggtatgg cccgcaagcg gctatcgccg aagggttcgc cgacggcgtg
    20101 gccggcgccg acgcagaagc gccggccact gcaacgctgg atgccgcaaa ggcgatgttc
    20161 atgggcggca acaatacgct cctggcccgc gtcagcgccg caaccaagca gaaaaaggac
    20221 cgggccgaca ggcccgatca atcccccgcc gccgcgcgcg gcaatttgca aaaggaggcc
    20281 gcgatggcca aagacaaccc gaccgacgcg ccggcggccc ccgcgcccgc agtcaccgat
    20341 gcgcccacga tcatgcaggt gcccaatccc gcacctgccg cacccaccac gccggaaatg
    20401 cgcgggtcgg ccgtggatca ggccgttgcc gccgaccgcg cccgcgcccg tgccatccgc
    20461 gagatggccg cgcccttcgt gacctcgggc cggctgatgc aggttgatgt cgatgccctg
    20521 atcgacgaag gcgtgacggc cgatgctgcc ggcgccaggt tcatggccac gatggcggcg
    20581 gccgagcccg ccgggcgctc gggcgggccg cgggcgacca tcacccggga cgagaccgaa
    20641 acccgcatgg aaggcatgat cggcgccatg atgggacagg cggatggccc cgcgcagcag
    20701 ttccgcggca tgcgcttgcg ccaccttgcc atggagcttg ccggtcccgg tcgcggcttc
    20761 aacgattccg agaccgtccg ccgcgggatg cgggccacca ccatgatggg cggtgccttc
    20821 ggcgtcagcg atttcgcgta tatcacgacc gaggtgatga accgcagcct tcaggccgcc
    20881 tatcagcgcc gtgccgcgac ctggcaactg gtcacgggct cccccctgac cgccaccgat
    20941 ttccgcgagt tgcactcggt tcgcttcggc ggcgatttct cgctgaaacc ggtggccgag
    21001 aacggcgaat accagtcggc caccctcgct gacgaggccg agggcctgaa ggtcgaacgc
    21061 cgcggtcgca cgatcaagct gaccttcgag gcggtggtga acgacgatat gggcgcgttc
    21121 cagcgcatcc cgacggaatt cgccatggct gcccgcagca tggaaaactc catggtctgg
    21181 gcgctgatcc ggtccaacgc cacgttgaaa tcggacaaca tcgccctctt tcacgccagc
    21241 cacagcaacc tgggtgcggg cgcggcggca gcggcgatct cggccgcctc ggtggcagcg
    21301 gcgcgcaagg cgatgtggga acagcgcgcc ttcggcacca aggacaagga cgatttcatg
    21361 caggtcgagc ccgaccggct gatcgttccg ccggcgctcg agctggttgc cttgcagttc
    21421 gcgacggcgg tcaccccggc cgaggacggc aaggtcaacc cctacaagtc ctcgctgtcc
    21481 cccagcgtgg tgccgaacct cggcgccgcg gcgggcgggt cggacgccgc ctggtatctg
    21541 atctccagcg atctgccgcc catcgcgcat gcctatcttg aaggctacaa cgcgccgacg
    21601 gtgcagacga tcgaaggcat gaatccggat gccgtgacga tgaacgcgcg gcacatcttc
    21661 ggtgccgccg ccgtcgaatt ccgcggcgcc tacaagaaca acggcgcgta agccgggttc
    21721 gatccaagca cgaaagggcg gcttcggccg cccttcgtca tttcccccct ttgcgaaagg
    21781 tatgaacatg aaaaactggg tccaaccggg tgagcatatc accgttccgg cccccgccga
    21841 ggtttcgggc ggcgaaggcg ttcttgtcgg tgccattttc ggcgtggcgc agggcgacgc
    21901 ggatgtcggc gagccggtcg ttctggttcg gcgcggtgtc ttcgagctgc cgaagacctc
    21961 ggcacaggcc tggacggccg gcgccaaggt ctattgggat gcggcggcca agctggtgac
    22021 cacgaccgct tccggcaaca ccctgatcgg tgcggccgtg gaggtcgcgg caaacccgtc
    22081 ggcctccggc atcgtgttgc tggacggcgc gatccgctga tgcccagcgt cttcgacggc
    22141 atgaccggca tcctgtcgga cgtgttcgga gatccggtta tcttcctgcc gcgaggcggg
    22201 agcgcccgac cgatcatgtc gatgttccgg gaaaccccgc tcgaggtcga cggggccgac
    22261 ggccagatcg tccgcatcga tgcgccgacc tggcgcgtcc ggcgggactt ggccgcagag
    22321 gtcgggcgcg gtgatcggat caccgttccc gacgggcgga cgttccaggt gatggtggtg
    22381 catccgacag gttcgccggc gtcggatgct ttcctgatct gcgaatgcca gctggtggag
    22441 gtgtaatggg tcactaccga tcggatgcgc gcgccttggc gcgaacggcg ctgatcgcgc
    22501 atccccgctt cgccgccttc accgcgccca aggtctggcc gggcgcgatc gatgcggaaa
    22561 gcctgccggt gatcggcgtg ctgacaccgc aggacagcag ccgcatggag agtttcacca
    22621 gcaccgaacg caagacgctg atgcaggtgg ccgtgcggcg caagggcggc gatgaggtcg
    22681 aggacatcct cgacgacgac agcgaggtaa tcgaggcggt cgttctggcg gcgatcaggg
    22741 cgcagaaccg cttctgcttc ctgcgcgaga cctcgcttgt cagcaatacc gatggcgccc
    22801 ggaatgtcgg cacgctggtg atgaccttcg aaatcgccag cgtgcggccc gaggccaccc
    22861 tgccggacac cccctgacag agccaatccg ggccgcgcat gccgcgcggc cccatcattt
    22921 cgacaaggag ggctgatcat gcctgcaacg aacgcccaga tcggtctcgg gagccggttc
    22981 ggcatcaaga atggtgccac ctataccgcc gtggccgaag tcacgcgcat tacgccggcc
    23041 ggctggtcgc gcaacacggt cgacgcgacc catctcgaaa gcccggacgc ctatgccgaa
    23101 ttcatcgccg gactgaagac cggctcggat tgcaccttcg acgtgaactg gattccggct
    23161 ccgtccgatc cgctgctggc ggctttcgag gctggcgatg gcgacttcca gatcctcttc
    23221 ccgtccggaa cggtcgcgat gcaattcgcc ggcgtggtga ccgagttcaa gccgggcgag
    23281 gtgtcgcccg agggcaagct ttccgcttct gtcacgatca agccctcggg caagccgctg
    23341 atcgtcaccg ttccggcccc gtaaggacgc gccatgaacc tgcaaggaaa gatcacgctg
    23401 agccatggcg accgctccta tgcgctgacc atcaactacg ccgcgctctg caccttcgag
    23461 gacgagaccg gcaagaacgg cttcgccatg ctcaacatgc tggcggccgg cggcttgcag
    23521 gccgggctgg tcagcgcccg tgatctgcgg gcgctgattt atggcgggct gaaggcgcat
    23581 gatggcacgg taacgctcga gctcgctggc gagattctcg atgcgaaccc cgacgccttc
    23641 gtgcgggcca tcaaggcctc gatgccggag gagggcgacg tgcccaagga aggcgggcgg
    23701 cagggaaagc gtcgtcgccc gaagaggcgc cgggcgaaat aaccatcgta aagctctacc
    23761 ggaactacat cgcggcggga ttgccgcccg atgggttctg ggcgctgacg ccgcgcctct
    23821 atgcggtgca catgcatgcg gccatcgctc gcctgaagat cgaaatgacc atgcgcaacc
    23881 gcagcgcctg gaatacggcc gcgctgaccg gcgccgccat ggtcgggaag ttgccccgat
    23941 acgaggagtt cttccggccg gagacggccg aggagcgcgg ggcgcaaagc gcggaacagc
    24001 aggaaacggc cttgcgcgtg ctggcggccg tatggggcgc atccgaacag gagtgatgag
    24061 gcatggcgac gaatgtcggt gtcttgaagg ccacgcttgg tctggatacg gccggttttt
    24121 ctgccgggat cggcaaggcc aagaccgaaa tcacaggtct caatgatacg gccaccaggg
    24181 ccggcgccca actgcgctcg gccgctggcg ccaatgccaa cctggtgtcg cagttcaacg
    24241 acatcggcgt catgctggcc gcggggcaga gccctctgca attggccctt cagcagggca
    24301 cccagatcag ccaggtgctg agccagatgg ggggtggagt cggcgcgttg cgggccctcg
    24361 gctcggcctt cgtcggtatg ctgaacccgg tctcgctggc cacaatcggc gtgatcggct
    24421 tcggtgccgc ggcggtccaa tggctcatgc cggccaagga ggaggcaaag aagaccaaaa
    24481 gcgctttcga ccagctcaag gacagcatgt cgacctataa cgacgcgctg agcctgtcgt
    24541 tgctatacac gggcgaggcc gagaagaaat acggcgaaga ggcgcagcgc ggcgctgata
    24601 tcgcccaacg catcatgttg atcgaggccg agaagacccg ctcttcggta tcgagcattc
    24661 ttgccaaggc ctattcggac atgggcttcg atgctttcgg ggatcgcggg atagatggcg
    24721 ccgggcgcat tgcctcggcc aacctggcgg aggccgctgg caaactcggg ttcaagtcga
    24781 gctggagcga caccctgttc ggtgtcggtg gcatcagccg ggaaaatctc gcgctggccg
    24841 aaagcctcgg caacacgatg cgcgacatct atacctatgt cagccagccg gtgcccgatg
    24901 gcggcctcga cgattatctg attggcctgc gccagcatct ggacgattac accgcgcagc
    24961 tgaacgcgct gaaggatgcc ggcgccgacg aatcggcgct gaatgccatc aacgagcaga
    25021 tggtgccgct tcagcgcgcc ttgctggagg gcgaggcgaa gcgggccgag atccgcgccg
    25081 ccgatgcggc caaggctacc gaaatgctgg ggacgctgga gcagcagctc tacatgaacc
    25141 agctggtcgc cgaacatggc aaggaatcgg tggaggtgcg ccaggccgag ctcgacgccg
    25201 aatatgccaa gcaggtcgct gccatcgaat cgctgaacat caccgatgag caaaaggagt
    25261 cgctctacga cgcactgggc gcgctgcatg acaacgaaag ccagacgctc gcttgggcgg
    25321 atgccatggc gcaggtgaat gccgagttgc agggagccta ttcgctgatc gcttcgatcg
    25381 gcggcggcat gatcatgaat gcgaagatca atgctgcaag ggcggtgcgc gaagcgggcg
    25441 gcagcgccct ggaggcacgg cgcgcgggtg agatcgctgc ccggaaacag gaaatcctga
    25501 atggtcgcga tacgttcggc tcgcagtatt tcgggatgtc cgacgtggag ttgcaggggc
    25561 atctcgatca ggtcgatatc gatcagtcgt tgcaggacga atggtcgggc ctgatcactg
    25621 agccgcgccg gagccgtggc ggtggttctg gtcgcggcgg ccgcgggcgc cggggcgcaa
    25681 agcgcgagcg ggcgaatgag ttcgagcgtg cgacggccga tatccagtcc cagaccgagg
    25741 cctatcagcg ccaggccgag gccatcgcgc aggtgacggc ggccggcggc gattgggaac
    25801 acgcgctggc cgtgatcgag gaggagcaga agctgctgaa cgccgcgcag aaagccggcg
    25861 tcccgatcac cgaggagatg aaggccaagg tcaaggaatg ggccgaggcg aacatcaccg
    25921 ccgaagagac cctggagcgc atccgcaccg ccaccgaaag ggggaccgat acggcgcgcg
    25981 acttctttgg ttccatactc gacggcaagg atgccgccat gcaggcgctg gagcaactgc
    26041 tggcccagat tgccaaggtc cagttcgcca aaggcatgct cgggttgatc ggaagcacat
    26101 cgtggggctc taccatcatc aaaggcatag gggacctgca atcattcgac ggcggcggtg
    26161 ataccggtcc cggccctcgc gcgggtggtc tggatggaaa gggaggcttc ctggcgatga
    26221 tgcacccgga tgagacggtg attgatcgca cgaagggcca gtcggtcggt ggcggggtga
    26281 tcttggttga aatcgacaag tcgccctatt tcgatgcgcg ggtgacccag atcgcggatc
    26341 aatcctcagc gaacatgggc aaggccgtca gcgccagcat caagcccacg gtccagcaat
    26401 accaggtcaa cccgagaaag aaccgctgat ggcgctcgca gatgtttatc ctttggcctt
    26461 cctgtccgat attcttcgac accaaagcct gaccttctct ttgcgtcgtt tcgacgagca
    26521 gtctggatca ggtgacgggc gattttggat cgcgaggatg gcgccgcccc tttgggagat
    26581 ctctgtggcc ttgattgttc ctggtcgcgc ttctgccgcc gaaatcagcg ccaagatacg
    26641 ggcgttggac gggatgcggc ggcagttcct gttcgaggac aagagctatc gccccgcctc
    26701 gggcggcacc ccgggcgggt ccatcacggt gaacagcatc aatgccgacc ggacggccat
    26761 tgcgctggcc gggctgcctg ccggctatcg cgtcacggca ggcgaccgca tgagcatcgc
    26821 gtggggctcg ggccggtatt tcttcgccga gttcgcggag acggtcacgg ccaacggcag
    26881 cggcgtcacg gcgcaaatcg ccatcatgcc ctacctgccg cagagcattg cgaccggggc
    26941 gccggtggaa atggcccgcc cgcgcctcaa ggccattgtc ccgccgggcg gcttcacgcc
    27001 cttcaccgac attccggggc gcctgtcgca gggcgcctcg ctgatcctgc tgcaaaagac
    27061 ctgaaccatg cgcacctatg acacgaattt cctcgcggcc ctgcaaggcg cgcgcgacca
    27121 gggcattgcg ccggtctggt tcttctggat caggcccaag gaccggacaa ccggggctga
    27181 ggtgcccatg ggcttctggt cgggcgacga ggatctgacg ctgacgaccc cgttgcccgg
    27241 cggtgggaac gaaagccagc tctacatggg cggctgcaac ctcgccatcg aggggctgca
    27301 atatgtcggc gacctgagcg acaacccggt gaccgtcacc ctgtcgcaga tcgccgatgc
    27361 ggcgcaggaa ctcgcgcggg gaaccgatcc gcgcctggcc tatgtcgaga tccacgccac
    27421 cagcatgatc ggcggtgcct tcgtcagcgc gccgcaactg caatgggtcg gcatcgtgga
    27481 cgaggggccg atcagcacgc cgagcttcgg cggcgatggc ggcatcagct tttcggtgcg
    27541 ctcggaactg atggtgcagc tgaccgcgac caatccggcg aagtcctcgg acgcgcatca
    27601 gaagcgccgc gcggccgggg atcggttcag cgaatacgcc agcaccatcg gctcgcgcaa
    27661 cgtccagtgg tataagcagg ggtgatgaga tggaacgaac gacagattag cttgccgcaa
    27721 gcttaccaag ggttagcgag catcactctc tgaaattccc ttggcgatat catcgctcag
    27781 ttcatatgca gccttgagga agaagtggat aaaattgacg agttcggcca cttcttcaac
    27841 ggtaccgtct gcgtcatggg tagcatctct gcctaacaac cggactttgt gcgcccagtc
    27901 cgcgataggt tttgtgatta ttcctttggc aagcagatca tttatcctgt caaaaatgga
    27961 cttcccctct ccacccaagt ctttcgtgca gaggtcgatc acggttctgg atgttgaaat
    28021 gggaatactc gggtcaaatc cttgttggat catccgctct atatcaggga ccaatcgttg
    28081 aacacggtct ggccatgatg aatggctctg cggagatttt ggctcaggaa aaagacgaag
    28141 ctcgtccatg ctgaatcgtg aattcgcctt gctggttgtg ccaatctttc gaagttcttt
    28201 tgtgtggttt attaattcta tccgggtcgc ctcgaacacg gcaagtatcg gataatagca
    28261 cttttgacag atcaggatgc cggctattgg caaaagatcg tccaatatcg gtctgcttct
    28321 ttgcccttta ggtcatgttg acaaatggcg gagccagagc ctgatgcagg cgacgtcgac
    28381 gaagccaagg aagctttcgg cggttttgtc gtagcgggtt gcaaggcggc ggctattttt
    28441 cagcttgttg aagcagcgct cgaccatgtt gcgcagggtg tagatggtca tgtcgacagc
    28501 cttgcgcacc cttcggttcc ttcgcatcgg tatcatgggc agggcgttgc ggctctcgat
    28561 gtcttcccga attttatcag agtcatagcc cctgtcggcg accagaactg ctggttgcgg
    28621 caggttgtcg gccatcacca tatcatagcc ggtgtagtcg gaatcctgcc ccggcgtgat
    28681 ctcggtcctc atcgggaggc ctgcgccgtt gacgcggaga tggatcttgg tcgagaagcc
    28741 gcctctcgaa cggccaagag cctctttcgg agtccccctt ttgcgcccgc cgcatgatga
    28801 tgggcgcgga tcacagtgct atcaaccatc tggagcttgt ctggcgcgat cccagcgtgg
    28861 ttcagcgcat ccaggatatc ctcccacagt cccgccaaag tccagcggcg gaactgacgg
    28921 tagaccgagg accacttgcc aaactcttcg ggcagatcgc gccatggcgc accagtcctt
    28981 gcgatccaga atataccatt cagaacaaga cgatggtccg caggtttccg cccgttaggg
    29041 tgccggacgg cacgaatgaa gccctcgaag aaggtccact catcgtcgga tatcaggttg
    29101 cgtgccaagt tcatctccca cgtagagatg agcttgaatc ataggacgac tgccagagga
    29161 atcccttttg tcaacacgac ctaggaagga catctgcatg cgtactcttt tgatacaatt
    29221 gcctctctgt gtcgataaca gccttagcgg ccgcctcggg gagaacttcg cgcggcccga
    29281 actcagcaag ctcagcgaag gtcgcgaggt cagtcttgtt gcaatggggg caaactatgg
    29341 aggcagttag catgaatgaa tcaccgaatc gctcttggta cgtgtcgtct gatactatcc
    29401 gcgcggtaat cgagagtcat gctgccaacc gaatcgtgct ggaggttgca atgctggact
    29461 ttgttgcgca tgccgaccct cgctcggtgg ttctggggct agttgattat attttaacag
    29521 aacgcaaagc gcaggtgtaa cgcaccaaca gagtgacagc gttttcatgc ttttgaggta
    29581 ttcatgaccc agaccctcat gcgcttgcct gactggcggg ctcgcttcgc cgccgagatg
    29641 gaccgccagc gccgcgaccc tttcacctgg ggctcgcagg attgcgccct gggccttgct
    29701 gccggggccg tgctggctgt caccggacag gatatcgccc agccctggcg cgggcgctat
    29761 gtcagcccgt ccggggcaag acgcgcgctg cacaaggccg gatttgccgc tctggccgat
    29821 ctggtcgcct cgttgctgcc ggaagtcccg cccgccttcg cggatgtggg cgatatcggc
    29881 gtgatcgagg cggatggccc cctgaaacag gccctgtgcg tcgtggatgc ctcgggcctg
    29941 atcgtcctca ccgaagccgg ccacggccgc cgcccgcgcg aagacatgat ccgggccttc
    30001 aaagtcggat aagacatgct gaaaattctg tttcttgcgg tgatggtcgc caccatcgcc
    30061 gggcctgcac atgccgggcc ggtcatggct gcggtcgcct gggtcggcgc cacgctcaag
    30121 gcgggcggca tcgcggctgc cctgctgcgc gtggccattg gcctgggcgc gaacctgctg
    30181 tcctcggcca tcgccaaggc ggtggcggac aagcccaagg tcgacgtgca gttcgatgtg
    30241 gatttcggcg acgacacgcc gctgaccttt gtcgtcggcg actacgccac ggccggcaag
    30301 ctgaaatacg tcgccggctg gggcaagaac cgccgcttcg tcaccgaggt catcgaggtc
    30361 tcctgcctgc cgcaaggcta tggcgggatc tgggtcggtg acgaggccgg cacgccgaac
    30421 ggcctgcgag cctatgcaac cggaacattc cagccgggcc agcagtcggg ctgggcggag
    30481 gccgccaccg tccccggtgg ctccatcgac atgggcatgg tgctgaccaa cctgtcggat
    30541 gacggcaacc ggatctgcgt caaatgggtg gatggcaccc aggccgctgc cgatcctttc
    30601 ctgacatggg ccttcgggtc tgccgaggac tatccctgga cctcggccat gatcggcacc
    30661 ggcaaggcct atgccatcgt caccacgcgc tacgattcgg actcgctgac cagcaagccc
    30721 agctacctgt tccagccggc accgctgccg atgtatgacc cgcgcaagga cagcacggcc
    30781 ggcggctcgg gcgcgcatcg ctggggcaac cgcgcgacct atgaggccac gcgcaacccg
    30841 gcggtcatcg cctacaacat cgcgcgcggc atctatttcg gaagcgaatg gatcttcggc
    30901 ggccgcaacc tgccggcctg gcggctgccg ctggccgagt ggttcgcggc catgaacgcc
    30961 tgcgacgcga ccgtaaacct tgcgggtggc ggcacggaac cggcgttccg ctgcggcttg
    31021 cagatcagcg ccgacatgac gcccgccgac gtgctggagg aaatcggccg cgcggcgaac
    31081 atgcgcttcg ccgaggtcgg cggcatgctg aaacccatcg tcggcctgcc cggcgccgcg
    31141 gttttcgcct tcaccgacga gtcgatcctg atcaccgagg gacagagcta caagccgttc
    31201 aacggcctgg gcgagaccta caacgccctc tcggcgacct atcccgagcc ggccgagaag
    31261 tggtcgacca aggacgcgcc ggaatacatc gacaccgccg ccacggctgc ggacggcggg
    31321 cgctacctgc cgacctcgct cagctatccg gcggcgccct accgccggca ggtccagcgc
    31381 ctgatgcgcg cccagatgcg ggactaccgc cgcatgcggc tgcatcagtt ctacctgccg
    31441 cccgaggcct atgccctgga accgctggtg gacatggtgt cctggtcgag cgagcggaat
    31501 ggctatctca acaagctgtt cctggtggag acggtcgaca agatgcccgg catgaacgtg
    31561 ctggtcacgc tgcgcgaggt cgatccgagc gattacgact ggtcgagcga tttcgaactg
    31621 ccgaccacgg tggtgacgcc ggtcgtggtg cggccgtgga cgcaggccat caccggcttt
    31681 gcggtcgccg ccgagaccat caccgacacc gccagcaggg gccgcgcccc cgcgatccgg
    31741 gtttcgtgct cgggcgacga gatgggcgtg acccatatcc agatccaagt gcgcaagaac
    31801 ggcgcgaccg acccctatct ggacgtgcag cgcccgttca acgaaccctt tgcctggcgc
    31861 atcctcgatg tggtgcagcg gaccacctat caggtgcggg cgcggctggt ctcgaacctg
    31921 acgcccaaga gcagctggac cgcatggacc aacgtcacca ccccggccat ctatctcgat
    31981 gacggggatt tcgtcggcgg cgtgaccggg ctgttcacca gcgcggggct gaaagccacc
    32041 cggatcatcg ccaacctgtc ggtgccgggc aacgtggtcg gggaactggc ctggtgcacc
    32101 gccgacagcc ggctctatcg ctggaacggt tcggcctgga tccacttcat ccaggagagc
    32161 gtgcagggca ttctcgatga gaccgccttc gcgaccaaca tccgggtgcc caaggtatcg
    32221 gccacgctgc cgaccaccgg caaccgggtc ggcgatatga tctatcgcac caccgatgcc
    32281 acgatctatc gctggacggg aagtgcatgg tcggccgagg tcgcagcgac ccagatcgtc
    32341 ggcaagttga tcgccggcca gatcgcggca ggcgccatcg gcaccgaaca gctggcggcg
    32401 caggcggtga cggcgtggca tctactggtg tcggatttca ccaacctggt gcccgatgcc
    32461 aacatcgccg acgaacgcgc atggaccaac ctgggcgggt ggacgatcca gaacagcggg
    32521 ccggccttca ccggcgagaa atggaccttc gcggacgtgt cggccggcga gaccggcaac
    32581 ttcatgtcgg gctactggac ggtcgaggcg ggggccgagt atttcgccag cattcaggcg
    32641 agatgcaacg gcgccggcca gtcgatcctg ctgacggcgc agctgcaatg gcgccgcacg
    32701 gatggttcgt tcatcggcta ctcggtgctg cggataccgg cgcagggggc catccctgcc
    32761 accgtcacca cctacagcgg ctccttcgtc gcgccggccg aggcgaccag ctgccgtttc
    32821 atctggacgg tggcggcgcc ctcgaccggg cgggcctatg tcggctcgcc catcgtgcgg
    32881 cgcaaggcga acggcgaact gatcgtggac gggacgctca aggcccggca catcgagttc
    32941 gagaccctga ccggcggttt gatggcgcct gcgggtatca ttaccaaggc ggcgcagatc
    33001 gagaactcgg tgatcaagaa cgcgcatatc gaagacgcga cgattacccg gctgaagatc
    33061 ggtgcacacc agctctatgt gccctattcc tgggcgcttg gcggcgatgt caccatcacc
    33121 accgccaatc ccaagagcaa ccctgtgctg gtcatggatc gcaccgtccc cgacttcgag
    33181 ggcggcggct acatggtggc gttcacctgc ttcgtgcggg gcggcgactc ctgggggacc
    33241 gcctacatgg agctggacgg ggtcaagcag ccgacccagc gctttggtgt tcggacctcg
    33301 ctcaacagca acgcgcgcta ttccatcccg gtccagctgt tcggatcggc gaatgggacc
    33361 gggtccacga acatcaagat ctacttctac aactcgcact gggacagcga cgactacggg
    33421 tcgaacgact tcacgatttc gaaccgtcgc atcaccctgt cagggacaag acgatgaccc
    33481 aatatgccag catcgacccg ttcagcggcg aggtcggaat ttcctcgacc ccgccggccg
    33541 ccgagacgtt ctacgaggtc ccggacggca cggagccgga tgacatctac atcgcggggg
    33601 gcgaggtgca tttcttcccg cctcgccccg cgctctactt caccttcgac tatgaggccg
    33661 gcctgtggat cgacccgcgc acgccggccg aatatgccgc ctatgtgctg gagatccgac
    33721 aggccgcccg cgcgccgaag atcgacttcc tgcgcgccct ggtgctgggc ggcgccttct
    33781 cggattcgga tatcgttgac ctcgcggtcg ggtatctgcc ggcctcggtc aagtcggcgc
    33841 tgaacacgct gaccccggcc gaggtgctgg acctgcaact tgcctgggtg tcctcgaccg
    33901 atgtcgggcg gatggacccg ctgatcaccc acgtggctgc ggcgatgggc accagcgccg
    33961 aggatctgga cgcgctgttc ggcatcgcgc tcgacccgcc acccgccgaa tagtccggcg
    34021 ccctatccgt tggcagccgg ccaggttcag acttctctat gtgaggacgc atgacgctca
    34081 tcgagcacag gcgcggatcg cgcaatgttt atcatttcga cctgatcgac gatcacgacc
    34141 agatcgtaga ctctaccggc gtgaccgggg agctaagagt tttcgttcaa gaaacctgca
    34201 tcgcattgtc gatcgacgaa ggcatggatg tcgatctcca gccgttaagc gccgcggctg
    34261 gtgattacgt ggcttcgctt tacctcgatt gggggagcgg catgagcttt gaaggcgaat
    34321 tgatgatccg catttcggag ggttgctgaa tggcaaagat cgtgaagatt cgcgtttcga
    34381 agcgcggccc tcccggcgcc ccgggcggcg gcatcacctg gtcgacgctg accgggaagc
    34441 ccgccacctt tccgcccgcg acccatgaac atgcgattgc cgagattgcc ggcctgcccg
    34501 aagccctggc ggctgcgggc ggctcgccga gctgggatgc ggtgaccggc aagccggccg
    34561 tgttcccgcc cgccgcgcac cagcacccct ggtcggacct aaccggcatt ccggcgacct
    34621 tcgcgccggc cgcccatacc cacccgtggg ccgatatcac cggcaagccc agcacctatg
    34681 cccccgccgc gcatgcccat gcgatcggtg acgtgaccgg gttgcagacg gcccttgatg
    34741 gaaagtccgc gaccggccac acgcacgcat ggacggaaat caccggccgg ccgtccacct
    34801 tcacgccttc cgtccacagc catggcatcg ccgacgtgtc ggggctgcaa gccgtgctcg
    34861 acggcaaggc ctcgacctcg accgtctgga cgctggagca gatccaggac gccatcgccg
    34921 ccatgttcca gggcggcacg cacaccaacg ccagcgtcag ctatgacgac gcggccggca
    34981 cgctgagcct gaccgcctcg ggcggcggcg ggggcggctc cctgacccag gagcaggtcg
    35041 aggacatggt cggcaacctg gtcgtgcagg gcaccggcat ttcggtggtc tacgacgacc
    35101 cgaacaatgt cctgaccatc gcactcacgg gcgagagcta caccacggcc gagaaggcca
    35161 agctcgcggg catcgcggcc ggggcgaccg tgaacgccac cgacgctgcg ctgcgcgacc
    35221 gggcgagcca taccgggacg caggccatcg ccaccgtgac gggattgcag gcggcgctcg
    35281 acgccaagct ggagggcgcg ctggtctcga ccttcgcccg cacgctgttg gacgatgccg
    35341 atgcgccggc catgcgcacg acgctgggcc tgggcacgct ggcgacgctg gcctcggtcg
    35401 gcacgtcaca gctggccaac tcgggtgtca ccaaccagaa gctggcgaac atggcgaccc
    35461 tgacgctcaa gggcaatgcg ggcggatctg ccgccgcgcc ctcggatctg accgtggcgc
    35521 aggtcaagac gatgctggcg atgggcaccg ccgacatctc gggcctaacc gcggcgctgg
    35581 cgggcaagtc ggacaccggc cacacccacg cctggggcga catcacgggc aagccgacca
    35641 ccttcgcacc ctcggcgcac agccacgcga tcagcgacac caccggcttg caggcggcgc
    35701 tcgatggcaa ggtcaacggc tctgtcacga tctggaccgg gacgcaggcg gcctatgacg
    35761 ccatccccag caagtccccc acgaccctct atttcaccac gggctgaccc atgccgatca
    35821 tgctaggaac gaccccgctg gcgctggccg tcggcgggga tgccgtcgcg cgcgcctatc
    35881 tcggctcgac gctggtctat gaggcggcgc cggccgggcg cgtgcccatc gccgacaccg
    35941 acaccattct gttcgcgggg cacagcttcg tgcagaccgc ctatggtatg ccggtgggcg
    36001 aagaagcgga acccttcggc ggcgtgctcc agacggattg gctcggcacc acgctgtcgg
    36061 actatgccgg ctatgcctcg atggcgacga tccgcgcgct ggacggccac cttctgaacg
    36121 atagctggga cgcggccatc atcgccgagt tcaccaaccc gttcggcccg ggcttcgcgg
    36181 acttcgacag cgaacagggc cgcgaaaccc tgcagaacgc ctattgggat gcgatggacg
    36241 cccagcgggc cggcggcgag ctgatcatcc aggacatctg gccgccgcag gggcgctatg
    36301 acctctatgc caatgcgacc ggcttttcgc agggcctgcg cgaatggctg gaggcgcaca
    36361 ccggccgccc ggtctggatc atcccggcct ttccctttgt cgaggcgatg cgcgctgaat
    36421 acggcgatgc gatctatggc gacggcctgc acctggtccg gggcaacagt ccctatccgc
    36481 gcggcatgtc ctatctggtc tacagcttcc tgacccagca gcgctgcccc ttcgtgcgca
    36541 caggcgacga ggccatcgac cagatggcct gggataccct gctggcctat gaatgcgccg
    36601 gcatgggcgg ctcgatccgc tacacctcga cgctgccggc gaccgatccg ctgcccagcc
    36661 cggaaccgct gccggggcaa cacccgctgc aagcctatta tgacagcgcg acaattctga
    36721 tccaccattc gacagatggc gcggcgccgg ccggcgggcc ggtcacggct ctcgccaacc
    36781 agggcggtgc gggggcaatg ttcgatgcga cggtgtcggg gtcggcaatc ccgctctccg
    36841 gtcgttatct ggaaatgtcc gcctcggccg gcatgccgac catggcggcg ccggcagacc
    36901 tgatcggcgt gcggctgatg tgggtcatgc agattggcac ctacgtcaac gggacgcgcg
    36961 tcttcggtgg cgcggtatcg tcgccctacg gcttcgaggt gcgcatcaac agcaatgcct
    37021 cgggccagct cgcgcagctg tggagcaacg cgagcggaac cggggcaagc gtcaaccttg
    37081 gcactcgcgc cacctggccg acgacgccca tgctggtcga ggtcgaggtc agcgccagtg
    37141 ctgcgaccat ctacatcaat ggcgtttcca gcggttcggg ctcgcacgca tgggcgcagt
    37201 tcctggtcga gaatctcggc aagggccaag tctccggcgc cgtgccgctg gagggtctga
    37261 tgggcgatgt tcttggcgtc gtcacgggcc ggggagacac ggtagcggcc gtcgctgcgg
    37321 cccgggccta tctcgatgac cgctttgcac tggggttggc atgatccgcg agcttctgac
    37381 ccccgaggcg caacgcgacc cctatgcttg ggcctcggtg ttgctggcac atgccgcgct
    37441 cggggcggcc ggctgggcgg caattggctg gtgggcggtg ctggtctatg tcgccttcga
    37501 ggtggcgcag gctgtggctg cccgccgtct ctatgcctgg gacagcattc tggacgcctg
    37561 cgggttcacc tgtggcgccc tgctggctcg tgggctctgg tcgcatgacg cgcggctcac
    37621 gggtgccggc atcgctgtcg ccgcctgcat tgcaatcgcc ggatggaagg cccgggcatg
    37681 aacgagatca aggaatacct cgcgattatc gtcgccgccg tctcggctat cggctggctc
    37741 ttccgacttg aaggccgggt gaacagcaac tccaaggaga ttatgcgact tgaacgccag
    37801 atccatgacg accgtgccga ggcgcgcgcc aaccgggccg agcagaacga gatcctgcgc
    37861 gagatgcagc gggatatcaa gctgctgctg ggtcgcggcg cggtccagca cttcaccgac
    37921 cggacgatac cgccgaggtg atgcggacgg ccagatcgct cgccagcgct tcgagtgcgg
    37981 cgatggtcgc gtcggccggc ttcaacccca tatgaccgcc tctggcgtgg gcggtttccg
    38041 ggcttgacgt ggaatccatg gtctgattca ctagatgtgc gggggcgccg gggccttggt
    38101 gcaacatgca gtagtcatgt agcgggtggg gggacggttg gacatcggat tccagcctat
    38161 cgcgtctcat caacacaagc cgggacccgc actctatctc tggaactcat atccatagaa
    38221 ttcgaaaatc tccctctggc tcgaggaaag gccaatctgg tcaatcttgt ggggctggag
    38281 gacgagtccg acgtcgacca cctgcttgga tgctctcgcc ataatggggt tcagcgcctt
    38341 ggcgcagcat gtgctccatc tgggggaact tgtctcgacc gcctgataga acgcacttgc
    38401 cgctatatcg gccaattgca accccgcatg catataatgg gggacatagt cgacaaggtt
    38461 gaatcgcaga gtttcgaatt tgatctcgtg ctttgcgaga agcggtttcc cctttgattt
    38521 caggtagacc caatacgcct tggtctggcc atacgagtga ccgcctcgag cgctgaacag
    38581 aaccttaatt actcctgccc taccaaagcg ccgcatggag ttttccaaac aataggccgt
    38641 cgcacgttcc atgaggatgc gcgtgaccca gttgtaaaac cactgctttc ctccggcctg
    38701 agccgccctc tcgttgcggt agcctctcat gttctttttg ttcgaacaga cgctgaacac
    38761 gcgagcatct aagcgcgcaa gaatttctga tgctcgtaac tgcttgatcg ggcttagctt
    38821 tcggaagtgg agtgtgcttc cctgaaagct cgcaatatcg gtccgaatgt cgtcaagcca
    38881 ctccctgcat tttgcctcat cctcggctcg aacgagaacc ccggagagta cgagccactc
    38941 agtcgacccg tccgcgtcaa taggctttac cttggtcagg ccgtcgtcgc ccgcctcatc
    39001 aataaataga acatagtcgt actcgatgtc gctcatctgg tgatcagatg cgcgccattt
    39061 gagattcgtc aaggcccacc catccgcccc gccaccgcgc gggtcttttt tcatgaggaa
    39121 aagatgagaa acccattcgc cgcgctgttc gcgtggctct ccgacgtgct cagctccaag
    39181 gtcaatgcga agaaggcggc cggcgcgacc ggcgcggccg gggtcatcgc cgccgctgcc
    39241 atcttcatcg gaccctggga aggcgagcgc accgaggcct accttgaccg cattgccaag
    39301 cccccggtct ggaccgtctg ctacggcgag acgcgcggcg tgaaggctgg cgaccgctac
    39361 accagcgcac aatgcaccga catgctgatg gcggcgcttg cgacctatcg cgacggcctg
    39421 acccggtgca tcccggcgct gccgcagcag cccgagggcg tgcaggtggc gctggtgtcc
    39481 tggtcctaca acgtcgggac gggcgcggcc tgcggctcga ccctcgcgaa gaaagccaat
    39541 gccggcgact ggcagggcgc ctgcaaccag ctcccgcgct gggacaaggc cggcggcaag
    39601 cccgtcaagg gcctggccaa ccggcgcgcg gctgaaacga aactctgcct caatgcactg
    39661 aaaggacagt gaccatgctc aagggagccc tcgcgctagt gctgcgccaa gttctgctcg
    39721 tctttgccgg gatgctggca tcggccggca tcatcaccgc gactgccgat ctcggctatt
    39781 actgcttcga cacccgcttt gtcgccgatg cgacggcgac ggcactcatg ctgttcctcg
    39841 gcgggggagc ctcggccggc gcaagcatgc tctggcggat ctgggccaag aagggcggcg
    39901 gcgtcacctg accgctgaaa cgacatcggg ccggccgcac cacacagccc gcccgatcag
    39961 gtcggggcaa ccacaaacca attaccgcca cgaaaaagga ctactcgcca ccgacccctg
    40021 caatctgcac gagagcttcc gcgaggtgaa gttgcccttt tggtcaacct tgctcggacc
    40081 cgtataggtt gcgcagttgc tgcttctctc atgctgtggt tatatcgggt cggcagccga
    40141 gcgcgcgctg cctcttgtgc tactgttaaa cccaccacga agaccgcccc tcggctcaca
    40201 ccggggggcg gctttttgcg tttcaaagat ttgatcgagc ctgtgcgtca gatagggtcc
    40261 gggtgatggc acagtcgcac tcacccgtcc ttacggacag ccgttaataa tcgttgacaa
    40321 ctttaacgtg caatccttaa gcaccgcaga cagcgcgttc ggtatcaacc tgacttcgcc
    40381 caacctctga cattgggaat ttccatgcct gtctacacgc ttaatgtttt ctctaacgcg
    40441 gccatcggcc aacccaactg gttcctcggt ggagcccaga atctcgctgt aagcgctgtg
    40501 gatgtcatgc agattcagga caacgacccg gtcctgcaag acgaaagcaa cagtcccgaa
    40561 gaatctctgg accttgatgg tgagcaggtt ctggccgcgg ctcttggcct cggatccgct
    40621 gggcaggttg tccggagcgt cttcaagcag acgattgtca actcgaccac cggcgaaacc
    40681 ggcactgcct acaccatccg gatctactcc ggcacatcca acgagaacct tggtggacag
    40741 gtcggcgact actactgggc gtcgaccatc aaggtcagcg ccggggatgt cgtctcgctg
    40801 agttcgaccg gcgataacga ctacaacggc actgtcgact acagcactct ggtggcctgc
    40861 ttcacgcgcg gcaccgccat ccgcacgcct cgtggcgaag aactgatcga gacgctgagc
    40921 gtcggtgaca tggtgctcac gcaggaccat ggccagcagg ccgtgcgttg gatcggttcg
    40981 acgctggtga cggctgatcg cctgcaagcg cagccgcacc tgcgcccgat ccgcatcaaa
    41041 gccggcgcgc tcggcaaggc gattccgagc accgacctcc tcgtatcgcc gcagcaccgg
    41101 atccttgtcc gctcccggat cgcacagcgc atgttcggag tgaacgaggt tctggtcgcg
    41161 gccaagcaac ttgtcgcaat cgacggtatc gacgtagccg atgatgtcgc ggaggtcgaa
    41221 tacttccaca tcctgttcga ccagcacgaa gtcgtcgtct ccaatggagc cgagagcgag
    41281 tctctctata ccggcaccga ggccctgaaa tcggtgggcg tcgccgcacg cgaggaaatc
    41341 ctggcgctgt tcccggagtt tgcgcaggaa gactatatgc cggtggctgc gagagagctt
    41401 tcgtcgggtc ggcagggccg gacgatggcg gcccgccacg cgcagaaccg ccaagcgctt
    41461 gttgcctgat cgaagatctg cagcttcctc gggccgagtt ggctcgggga ggctaccatc
    41521 tcggctccat ggctcacaag cgagttgcac aagagcggcc tagcaatgcg ccgtaacaaa
    41581 gggtaatcaa gcagagcgtg ttggcctttg ttacttttgc atactggcgc gggctcgtat
    41641 ggctatcaac ttgttttttc tgttgatgtg tcgcggaacc ctgccggtgc gcaggtcagc
    41701 cgcccctcac cctctccgcc gcctccctga acacctcggc caccgccgga tgcgcacgct
    41761 cggcctggtc caagagcgcc cgtgctgcct ctgcctggcc aagcggcgtc gtcagcagca
    41821 ctgaccccat gttcaccagc acgtccagca gcgcggcgcg cagggcgtcc tcggtgtcct
    41881 tggcggcggg gtcgtggtct ggcatggcga ttctctcttg agcccgagca actatcagtc
    41941 atcctacgca agacgctaga tgcgcaaagt agatgacgac cgatggctgt agatgatcgt
    42001 cggccttatg ctcctgagac gcttgcggaa cgatggatcg ggaggcggct tttttctttc
    42061 aggtcacgac aatctcttcc gaccgagcgg ggctgtcacc tgagggtcgg cgggcgccac
    42121 cacacgcccg cctctccctc ttcatagcgc gccgggcgcg gccctgcgtc acatacctga
    42181 cacagcgggc caaacgaccg aaggaggaac tgcgcttgtg aaccctgaaa acatcatccg
    42241 gcgcgctcgc catcatcaac acgctcggct atctcgccgt gatctgggcc tttcgagcca
    42301 gctttcgcga actgaacagt gcgacatggt ggttcgccat ggggttcgcc atccttgctg
    42361 gcgccatcat cgcccgcggc ctctactggg atgtgtcgct gcctctgatg cggctctggg
    42421 ttccggattt cgccgcgtcc tggtccgagg ccacccgggg ccggctgatc aacatcgtgt
    42481 tcagcgccat gaagatggtg gcgttcttct gcgccctgaa atgccgtcag aagatgattc
    42541 cagaggagga gcggtctcgc tggccatggt ggcgcgcatg gctgcatccg acgaagatcc
    42601 gtcttctgcc gcggtggtga tcagcagcgc atgtagagcc cgggcagatc atcaaagacc
    42661 ggcagacact gtgacatggc cgcgcgggcc gcgctcttaa gagtgctctg atgcctgcgc
    42721 ttggctcaag aggaacgatc ttatatcggc tggatcgacg gggcgaaggg gaatgccctt
    42781 agcaaccgac caatcgaaca tcgagcggtc ccctttcgtg gaatagccca tcgtccagcc
    42841 gtcgaatgcc cggacgagga tcggccggcg ctccaggacc tcgatcatgg tgtgccggct
    42901 gtcggccagg atacgtccta ggagcgcgtt agcggcgtcg gccagccctt cgaaaacctg
    42961 aaagaacacg tcgtcctcgc ggtggaggaa gccgctgatg ccgagccgtg cgttgctcgc
    43021 cctcgcctgc tcgatcatct ctgtttcagc gcggctgtgc tgcttcagct tggccacact
    43081 ccggtacagc accgtgatca atccctggtt catggccgcc ttcgcaagat gagaagctca
    43141 tccggcgagg tctagcccga aatcttcgaa ttattcaacg ccaatccgcc ccgccaccgc
    43201 gcggggcttt ttcattggag aaacctatgt atccagctgg gttcaagggc cgcgcgacgc
    43261 ggctcaccga tatcgatgtg ccgcgcgtcg gccgcctgat cgaagtcggc gaggacgagg
    43321 tccgcgccgt gatcgaggtt gaaacttcgg gcgggggctt cgacagccag ggccgaccca
    43381 agatgctgtt cgagccgcat gtgttttggc gcgagctggg cgaggggccg aagcgcacca
    43441 cggctgtctc gaccgggctg gcctatccga aatggggcgc cgcttcctat cccaaggaca
    43501 gctatccgcg cctggcgctg gcgatcaaga tcgacgccaa tgcggcgctg cgctcggcca
    43561 gttggggcct cgggcagatc atgggcttca accaccgtgc ggccggcttt gcctcggccg
    43621 gcgacatggt cgaggctttc tgccacagcg agaccgccgg cctagaggca atgatccggt
    43681 tcatcgaaag cgaggggctg gacgacgaga tgcggcggca cgaatgggcg gcgttcgccc
    43741 gcggctacaa tggcgccggc tatgtcacgc atggttatca caccaagctg gccgccgcct
    43801 tcaagcgctg gcaggcaatt cccgacacct tggccccgaa ccagccgaag atcggtctcg
    43861 gctcgcgcgg cgagcccgtg cgtcaggcgc agctccagct gctggcgctg gggttcgacc
    43921 cgcgcggtgt cgacgggatt tacgggcggg acacccgagc cgccgccatc gccttccaga
    43981 aaaccgccgg cctcaagcag gacggcatca ttggcccaat cacctgggcc gctctcgaca
    44041 aaggacagtg accatgcaga ccatcatcaa tgcggccatg ccgcacgtcc tcgaactgct
    44101 cggcctggtg ctgacgggca tcatcggctg ggccgccgct gccgcgcgcc gcaaatgggg
    44161 catcgagatc gaggccaagc accgcgaggc gctgcaatcc gcgctgctaa acggcgcgcg
    44221 gctcgcgctg cggcacgaac tggacggcaa ggcggccatc gacctgatcc tcagctacat
    44281 ccgccagagc gtaccggatg ccatcggcaa tctcggggcg tcccatgagg tgctgaccga
    44341 cctggccaag gcaaagctcg agcaggtcgc ggcggagaag gtcaaggacg tgaccggcag
    44401 cgcagtggat gcgctgaccg aggcactccg ccgggccggt gccaaggtat gattgcctgg
    44461 ctcatggtcg cggccgggct ggcggcgtgg tcggtgatcg ggctgcagtc cgctgggctc
    44521 tggatcacgg ctcccgaata aaaacgccgg cggccgtcag agcggccacg aaatccgccc
    44581 gcgcccgctc gggatcggcg gtgccgcggt cgaggccgag gcaggccagc acggccagct
    44641 ggtagtcggg gtcgccttgg tcgcaatgcg ccagcagcgc ggcgcccatg ccgcgcgcgt
    44701 cggtcacggt ccggaaccgc ccgatatcct cctcataggt gactggcctg atcgttttcg
    44761 tactcggcat ctcgccacct cgcattgctg acgcctcgca acccaccgcg cgcgggattg
    44821 ttccgcttgc ccccgtcccg gttcgccggg gcgggggcca ttttgcgttt cggcgtgatg
    44881 ggaatcgact ctaggattcc attggcgtaa tttgttcctt ctctgttcca atggaggcgc
    44941 ccatgatcag caattccccc ctgatgttcg ggcagcagcg gcaggtttcc gaagcggctg
    45001 ctgtcgcggc cgaggaagca atgcgcgacg ccgcctgggc gattgccgat ggtgtcgccc
    45061 gggccgactg ggggtcagtc gcccaacaga tggcgcccga cgaacgtgcc gctgctgtcg
    45121 agcgcatcaa ccgcctgatg gatgccgccg cgcgcctggc gggccaatcc acgcgggacg
    45181 actggtcgcg ggagatgatc gacgcccgcg cgctggcaca ggatagctga tatgtgcgga
    45241 cgcttcgtgg acccgaacct gcgcgggacg gatttcgaga tctcgcagac gcggatcgat
    45301 ccgatgccgc gccgctacaa catcaagccg acgcaggacg tgctggtggt gaccaagcac
    45361 gccccgcaag gcgaaatggc gcgctggtgg ctggtgccat cctggcacaa gggcgagctg
    45421 agggactgga aggccgccac cttcaacgcc cggatcgagg acgccgcgac caaaccgacc
    45481 tttcgcgggc cgtggcgcta tggccgctgc ctgatcccga ccgccggcta ttacgagtgg
    45541 accggcgaga agggcagcaa gcagccgcac ttcatcaccg gggcgggcaa cgaggagacc
    45601 ctgtggttcg ccggcctggc ctcgcgctgg aatggcgtgc tgacctgcac catcgtcacc
    45661 cggccggcca atgccaccgt ggccgacatc catacccgca tgccggtgat cctgaacgct
    45721 gaggagcgag acgcatggat ggccggcagc gatgatcccg agatcggcgc tggcgtccag
    45781 ctgcggcacc accccgtcgc caagttcggc gcggccagcg acggaccgga gctgatcgag
    45841 cccgaggctg ccgcctgagg ctgagacgtg atcgcatgac gactcgcatt tatgttcttg
    45901 ttgtgttctc attagtagct gcgagaatca taggagagcc acgccatggg cgcatcgatg
    45961 atagatgcca cctgtcgacc gcttgcgttt gatgcgactg aagaggatct gatcgccgaa
    46021 gagctgcggg ctgtcattcc gggctgccag gtgcaggagg tccgccagat cggccggggc
    46081 cgctgggtgg ccgacatcat caagctcggg aaaagcgccg ccgagatcga gtgcatcagg
    46141 accgaggctg tcgatgatac ctacctggcg gttaaggttt tgggctatcc gccgctggaa
    46201 gcgtaggcgt agcgcggttc tatggttcgt caccgcctgc ttttcgagcc agggacaacg
    46261 catatcatcg tgacgtgttg gcgctgcaag gatcggccga tcaccttcta tcctcgggat
    46321 ttgcccgccg ggattactga gctggaattc tgccgccgcg ctcgctgcaa ggtctgcggt
    46381 tgtgatcagc cctatatcag tcggcttcct gagccgatta atccgtacgc gaaaagtctt
    46441 tcccaaaatg acggccgctg acggtttgaa aacctctcgt aacctattga agtcctgtgg
    46501 gacaaagggc acgaggtttg cagattagtg gagccgtgcc aacaaaatgg cat
//
