# Supplementary material for: Characterization of the virome of Paracoccus spp. (Alphaproteobacteria) by combined in silico and in vivo approaches
Source: Sci Rep. 2019 May 27;9:7899. doi: 10.1038/s41598-019-44460-4 (PMC6536676; doi:10.1038/s41598-019-44460-4)
Supplement: Supplementary file 2 — Supplementary Dataset 1 [file 41598_2019_44460_MOESM2_ESM.zip › vB_PspS_PD39.gbk]

LOCUS       NZ_JXYF01000001        38001 bp    DNA              UNK 01-JAN-1980
DEFINITION  Paracoccus sp. S4493 contig0001, whole genome shotgun sequence.
ACCESSION   NZ_JXYF01000001
VERSION     NZ_JXYF01000001.1
KEYWORDS    .
SOURCE      .
  ORGANISM  .
            .
FEATURES             Location/Qualifiers
     repeat_region   1..46
                     /note="attachment site in tRNA-Gly(CCC) - 46/46"
     gene            complement(79..1146)
                     /locus_tag="pd39_p01"
                     /locus_tag="TW83_RS00125"
     CDS             complement(79..1146)
                     /note=""
                     /product="integrase"
                     /locus_tag="pd39_p01"
                     /locus_tag="TW83_RS00125"
                     /protein_id="WP_045980738.1"
     gene            complement(1035..1316)
                     /locus_tag="pd39_p02"
     CDS             complement(1035..1316)
                     /note="putative excisionase - Helix-turn-helix domain -
                     pfam12728"
                     /product="putative excisionase"
                     /locus_tag="pd39_p02"
     gene            complement(1316..1891)
                     /locus_tag="pd39_p03"
                     /locus_tag="TW83_RS00130"
     CDS             complement(1316..1891)
                     /note="DPPW motif"
                     /product="N4-cytosine or N6-adenine DNA methyltransferase"
                     /locus_tag="pd39_p03"
                     /locus_tag="TW83_RS00130"
                     /protein_id="WP_045980739.1"
     gene            complement(1888..2232)
                     /locus_tag="pd39_p04"
                     /locus_tag="TW83_RS00135"
     CDS             complement(1888..2232)
                     /note="phage hypothetical protein"
                     /product="phage hypothetical protein"
                     /locus_tag="pd39_p04"
                     /locus_tag="TW83_RS00135"
                     /protein_id="WP_045980740.1"
     gene            complement(2229..2531)
                     /locus_tag="pd39_p05"
                     /locus_tag="TW83_RS00140"
     CDS             complement(2229..2531)
                     /note="phage hypothetical protein"
                     /product="phage hypothetical protein"
                     /locus_tag="pd39_p05"
                     /locus_tag="TW83_RS00140"
                     /protein_id="WP_045980741.1"
     gene            complement(2528..2695)
                     /locus_tag="pd39_p06"
     CDS             complement(2528..2695)
                     /note="phage hypothetical protein"
                     /product="phage hypothetical protein"
                     /locus_tag="pd39_p06"
     gene            complement(2692..2853)
                     /locus_tag="pd39_p07"
     CDS             complement(2692..2853)
                     /note="phage hypothetical protein"
                     /product="phage hypothetical protein"
                     /locus_tag="pd39_p07"
     gene            complement(2904..3092)
                     /locus_tag="pd39_p08"
                     /locus_tag="TW83_RS00145"
     CDS             complement(2904..3092)
                     /note="phage hypothetical protein"
                     /product="phage hypothetical protein"
                     /locus_tag="pd39_p08"
                     /locus_tag="TW83_RS00145"
                     /protein_id="WP_045980742.1"
     gene            complement(3089..3436)
                     /locus_tag="pd39_p09"
                     /locus_tag="TW83_RS00150"
     CDS             complement(3089..3436)
                     /note="phage hypothetical protein"
                     /product="phage hypothetical protein"
                     /locus_tag="pd39_p09"
                     /locus_tag="TW83_RS00150"
                     /protein_id="WP_045980743.1"
     gene            complement(3433..3654)
                     /locus_tag="pd39_p10"
                     /locus_tag="TW83_RS00155"
     CDS             complement(3433..3654)
                     /note="phage hypothetical protein"
                     /product="phage hypothetical protein"
                     /locus_tag="pd39_p10"
                     /locus_tag="TW83_RS00155"
                     /protein_id="WP_045980744.1"
     gene            complement(3901..4197)
                     /locus_tag="pd39_p11"
                     /locus_tag="TW83_RS19550"
     CDS             complement(3901..4197)
                     /note="Transcriptional regulator, contains XRE-family HTH
                     domain - COG1396, HTH domain - smart00530, pfam01381,
                     cd00093"
                     /COG="COG1396"
                     /product="putative phage repressor protein"
                     /locus_tag="pd39_p11"
                     /locus_tag="TW83_RS19550"
                     /protein_id="WP_071209455.1"
     gene            4291..4578
                     /locus_tag="pd39_p12"
     CDS             4291..4578
                     /note="HTH - smart00530, pfam01381, cd00093, COG1476"
                     /COG="COG1476"
                     /product="putative phage transcriptional regulator
                     protein"
                     /locus_tag="pd39_p12"
     gene            4538..4870
                     /locus_tag="pd39_p13"
                     /locus_tag="TW83_RS00165"
     CDS             4538..4870
                     /note="phage hypothetical protein"
                     /product="phage hypothetical protein"
                     /locus_tag="pd39_p13"
                     /locus_tag="TW83_RS00165"
                     /protein_id="WP_045980745.1"
     gene            5102..5509
                     /locus_tag="pd39_p14"
                     /locus_tag="TW83_RS00170"
     CDS             5102..5509
                     /note="phage hypothetical protein"
                     /product="phage hypothetical protein"
                     /locus_tag="pd39_p14"
                     /locus_tag="TW83_RS00170"
                     /protein_id="WP_045980746.1"
     gene            5513..5803
                     /locus_tag="pd39_p15"
                     /locus_tag="TW83_RS00175"
     CDS             5513..5803
                     /note="phage hypothetical protein"
                     /product="phage hypothetical protein"
                     /locus_tag="pd39_p15"
                     /locus_tag="TW83_RS00175"
                     /protein_id="WP_045980747.1"
     gene            5800..6774
                     /locus_tag="pd39_p16"
                     /locus_tag="TW83_RS00180"
     CDS             5800..6774
                     /note="phage hypothetical protein"
                     /product="phage hypothetical protein"
                     /locus_tag="pd39_p16"
                     /locus_tag="TW83_RS00180"
                     /protein_id="WP_045980748.1"
     gene            6791..7918
                     /locus_tag="pd39_p17"
                     /locus_tag="TW83_RS00185"
     CDS             6791..7918
                     /note="COG4643 - uncharacterized domain associated with
                     phage/plasmid primase, conjugative transfer relazase
                     protein TraI - TIGR02760"
                     /COG="COG4643"
                     /product="putative phage primase"
                     /locus_tag="pd39_p17"
                     /locus_tag="TW83_RS00185"
                     /protein_id="WP_045980749.1"
     gene            7915..9774
                     /locus_tag="pd39_p18"
                     /locus_tag="TW83_RS00190"
     CDS             7915..9774
                     /note="phage/plasmid primase - TIGR01613, COG3378"
                     /COG="COG3378"
                     /product="phage DNA primase"
                     /locus_tag="pd39_p18"
                     /locus_tag="TW83_RS00190"
                     /protein_id="WP_045980750.1"
     gene            9771..10100
                     /locus_tag="pd39_p19"
     CDS             9771..10100
                     /note="phage hypothetical protein"
                     /product="phage hypothetical protein"
                     /locus_tag="pd39_p19"
     gene            10230..10976
                     /locus_tag="pd39_p20"
                     /locus_tag="TW83_RS00195"
     CDS             10230..10976
                     /note="phage hypothetical protein"
                     /product="phage hypothetical protein"
                     /locus_tag="pd39_p20"
                     /locus_tag="TW83_RS00195"
                     /protein_id="WP_071209456.1"
     gene            complement(11062..11340)
                     /locus_tag="pd39_p21"
                     /locus_tag="TW83_RS00200"
     CDS             complement(11062..11340)
                     /note="phage hypothetical protein"
                     /product="phage hypothetical protein"
                     /locus_tag="pd39_p21"
                     /locus_tag="TW83_RS00200"
                     /protein_id="WP_045980751.1"
     gene            11425..11766
                     /locus_tag="pd39_p22"
                     /locus_tag="TW83_RS00205"
     CDS             11425..11766
                     /note="putative phage HNH endonuclease"
                     /product="HNH endonuclease"
                     /locus_tag="pd39_p22"
                     /locus_tag="TW83_RS00205"
                     /protein_id="WP_045980752.1"
     gene            complement(11769..12029)
                     /locus_tag="pd39_p23"
                     /locus_tag="TW83_RS00210"
     CDS             complement(11769..12029)
                     /note="phage hypothetical protein"
                     /product="phage hypothetical protein"
                     /locus_tag="pd39_p23"
                     /locus_tag="TW83_RS00210"
                     /protein_id="WP_045980753.1"
     gene            12242..12745
                     /locus_tag="pd39_p24"
                     /locus_tag="TW83_RS00215"
     CDS             12242..12745
                     /note="putative phage terminase small subunit"
                     /product="phage hypothetical protein"
                     /locus_tag="pd39_p24"
                     /locus_tag="TW83_RS00215"
                     /protein_id="WP_045980754.1"
     gene            12745..14478
                     /locus_tag="pd39_p25"
                     /locus_tag="TW83_RS00220"
     CDS             12745..14478
                     /note="Phage terminase-like protein, large subunit,
                     contains N-terminal HTH domain - COG4626"
                     /COG="COG4626"
                     /product="phage terminase large subunit"
                     /protein_id="WP_045980755.1"
                     /locus_tag="pd39_p25"
                     /locus_tag="TW83_RS00220"
     gene            14478..15713
                     /locus_tag="pd39_p26"
                     /locus_tag="TW83_RS00225"
     CDS             14478..15713
                     /note="Phage portal protein pfam04860, TIGR01537, COG4695"
                     /COG="COG4695"
                     /product="phage portal protein"
                     /locus_tag="pd39_p26"
                     /locus_tag="TW83_RS00225"
                     /protein_id="WP_052714496.1"
     gene            15715..16602
                     /locus_tag="pd39_p27"
                     /locus_tag="TW83_RS00230"
     CDS             15715..16602
                     /note="COG0740, cd07016, pfam00574 - ATP-dependent
                     protease ClpP, protease subunit"
                     /product="phage Clp serine protease ClpP"
                     /COG="COG0740"
                     /locus_tag="pd39_p27"
                     /locus_tag="TW83_RS00230"
                     /protein_id="WP_045980756.1"
     gene            16604..17815
                     /locus_tag="pd39_p28"
                     /locus_tag="TW83_RS00235"
     CDS             16604..17815
                     /note="COG4653, pfam05065, TIGR01554 - phage major capsid
                     protein"
                     /COG="COG4653"
                     /product="phage major capsid protein"
                     /locus_tag="pd39_p28"
                     /locus_tag="TW83_RS00235"
                     /protein_id="WP_052714499.1"
     gene            17812..18531
                     /locus_tag="pd39_p29"
                     /locus_tag="TW83_RS00240"
     CDS             17812..18531
                     /note="phage hypothetical protein"
                     /product="phage hypothetical protein"
                     /locus_tag="pd39_p29"
                     /locus_tag="TW83_RS00240"
                     /protein_id="WP_045980757.1"
     gene            18528..18944
                     /locus_tag="pd39_p30"
                     /locus_tag="TW83_RS19175"
     CDS             18528..18944
                     /note="phage gp6-like head-tail connector protein -
                     pfam05135, cd08054"
                     /product="phage head-tail connector protein"
                     /locus_tag="pd39_p30"
                     /locus_tag="TW83_RS19175"
                     /protein_id="WP_052714501.1"
     gene            18941..19282
                     /locus_tag="pd39_p31"
                     /locus_tag="TW83_RS00250"
     CDS             18941..19282
                     /note="phage head-tail joining protein - pfam05521"
                     /product="phage head-tail adaptor protein"
                     /locus_tag="pd39_p31"
                     /locus_tag="TW83_RS00250"
                     /protein_id="WP_045980758.1"
     gene            19292..19753
                     /locus_tag="pd39_p32"
                     /locus_tag="TW83_RS00255"
     CDS             19292..19753
                     /note="DUF3168 - pfam11367; putative phage tail component
                     protein"
                     /product="phage hypothetical protein"
                     /locus_tag="pd39_p32"
                     /locus_tag="TW83_RS00255"
                     /protein_id="WP_045980759.1"
     gene            19750..20127
                     /locus_tag="pd39_p33"
                     /locus_tag="TW83_RS19180"
     CDS             19750..20127
                     /note="phage hypothetical protein"
                     /product="phage hypothetical protein"
                     /locus_tag="pd39_p33"
                     /locus_tag="TW83_RS19180"
                     /protein_id="WP_052714505.1"
     gene            20138..20614
                     /locus_tag="pd39_p34"
                     /locus_tag="TW83_RS00265"
     CDS             20138..20614
                     /note="phage tail tube protein, GTA-gp10 - pfam11836"
                     /product="phage tail tube protein"
                     /locus_tag="pd39_p34"
                     /locus_tag="TW83_RS00265"
                     /protein_id="WP_045980760.1"
     gene            20611..20946
                     /locus_tag="pd39_p35"
                     /locus_tag="TW83_RS00270"
     CDS             20611..20946
                     /note="phage hypothetical protein"
                     /product="phage hypothetical protein"
                     /locus_tag="pd39_p35"
                     /locus_tag="TW83_RS00270"
                     /protein_id="WP_045980761.1"
     gene            20952..21242
                     /locus_tag="pd39_p36"
     CDS             20952..21242
                     /note="phage hypothetical protein"
                     /product="phage hypothetical protein"
                     /locus_tag="pd39_p36"
     gene            21244..23697
                     /locus_tag="pd39_p37"
                     /locus_tag="TW83_RS19185"
     CDS             21244..23697
                     /note="Phage-related minor tail protein - pfam10145,
                     TIGR01760"
                     /product="phage tail tape measure protein"
                     /locus_tag="pd39_p37"
                     /locus_tag="TW83_RS19185"
                     /protein_id="WP_052714507.1"
     gene            23697..24371
                     /locus_tag="pd39_p38"
                     /locus_tag="TW83_RS00280"
     CDS             23697..24371
                     /note="phage hypothetical protein"
                     /product="phage hypothetical protein"
                     /locus_tag="pd39_p38"
                     /locus_tag="TW83_RS00280"
                     /protein_id="WP_045980762.1"
     gene            24368..24940
                     /locus_tag="pd39_p39"
                     /locus_tag="TW83_RS00285"
     CDS             24368..24940
                     /note="phage hypothetical protein"
                     /product="phage hypothetical protein"
                     /locus_tag="pd39_p39"
                     /locus_tag="TW83_RS00285"
                     /protein_id="WP_045980763.1"
     gene            24925..25299
                     /locus_tag="pd39_p40"
                     /locus_tag="TW83_RS19190"
     CDS             24925..25299
                     /note="phage hypothetical protein"
                     /product="phage hypothetical protein"
                     /locus_tag="pd39_p40"
                     /locus_tag="TW83_RS19190"
                     /protein_id="WP_052714509.1"
     gene            25299..27383
                     /locus_tag="pd39_p41"
                     /locus_tag="TW83_RS00295"
     CDS             25299..27383
                     /note="phage hypothetical protein"
                     /product="phage hypothetical protein"
                     /locus_tag="pd39_p41"
                     /locus_tag="TW83_RS00295"
                     /protein_id="WP_045980764.1"
     gene            27395..29698
                     /locus_tag="pd39_p42"
                     /locus_tag="TW83_RS00300"
     CDS             27395..29698
                     /note="phage hypothetical protein"
                     /product="phage hypothetical protein"
                     /locus_tag="pd39_p42"
                     /locus_tag="TW83_RS00300"
                     /protein_id="WP_045980765.1"
     gene            29710..30450
                     /locus_tag="pd39_p43"
                     /locus_tag="TW83_RS00305"
     CDS             29710..30450
                     /note="phage hypothetical protein"
                     /product="phage hypothetical protein"
                     /locus_tag="pd39_p43"
                     /locus_tag="TW83_RS00305"
                     /protein_id="WP_045980766.1"
     gene            30547..31569
                     /locus_tag="pd39_p44"
     CDS             30547..31569
                     /note="phage hypothetical protein"
                     /product="phage hypothetical protein"
                     /locus_tag="pd39_p44"
     gene            31759..32004
                     /locus_tag="pd39_p45"
                     /locus_tag="TW83_RS00310"
     CDS             31759..32004
                     /note="putative phage holin based on transmembrane helices
                     from TMHMM"
                     /product="putative phage holin"
                     /locus_tag="pd39_p45"
                     /locus_tag="TW83_RS00310"
                     /protein_id="WP_045980767.1"
     gene            32001..32180
                     /locus_tag="pd39_p46"
                     /locus_tag="TW83_RS00315"
     CDS             32001..32180
                     /note="phage hypothetical protein"
                     /product="phage hypothetical protein"
                     /locus_tag="pd39_p46"
                     /locus_tag="TW83_RS00315"
                     /protein_id="WP_045980768.1"
     gene            32171..32563
                     /locus_tag="pd39_p47"
                     /locus_tag="TW83_RS00320"
     CDS             32171..32563
                     /note="phage hypothetical protein"
                     /product="phage hypothetical protein"
                     /locus_tag="pd39_p47"
                     /locus_tag="TW83_RS00320"
                     /protein_id="WP_045980769.1"
     gene            32965..33531
                     /locus_tag="pd39_p48"
                     /locus_tag="TW83_RS00325"
     CDS             32965..33531
                     /note="N-acetylmuramoyl-L-alanine amidase - PHA00447,
                     cd06583, pfam01510, smart00701, COG3023"
                     /COG="COG3023"
                     /product="phage lysozyme"
                     /locus_tag="pd39_p48"
                     /locus_tag="TW83_RS00325"
                     /protein_id="WP_052714511.1"
     gene            33534..33911
                     /locus_tag="pd39_p49"
                     /locus_tag="TW83_RS00330"
     CDS             33534..33911
                     /note="phage hypothetical protein"
                     /product="phage hypothetical protein"
                     /locus_tag="pd39_p49"
                     /locus_tag="TW83_RS00330"
                     /protein_id="WP_045980770.1"
     gene            33970..34185
                     /locus_tag="pd39_p50"
                     /locus_tag="TW83_RS00335"
     CDS             33970..34185
                     /note="phage hypothetical protein"
                     /product="phage hypothetical protein"
                     /locus_tag="pd39_p50"
                     /locus_tag="TW83_RS00335"
                     /protein_id="WP_045980771.1"
     gene            34182..34469
                     /locus_tag="pd39_p51"
                     /locus_tag="TW83_RS00340"
     CDS             34182..34469
                     /note="phage hypothetical protein"
                     /product="phage hypothetical protein"
                     /locus_tag="pd39_p51"
                     /locus_tag="TW83_RS00340"
                     /protein_id="WP_045980772.1"
     gene            complement(34542..35195)
                     /locus_tag="pd39_p52"
     CDS             complement(34542..35195)
                     /note="endonuclease III - cd00056, smar00478, COG0177"
                     /COG="COG0177"
                     /product="endonuclease III"
                     /locus_tag="pd39_p52"
     gene            complement(35198..35839)
                     /locus_tag="pd39_p53"
                     /locus_tag="TW83_RS00345"
     CDS             complement(35198..35839)
                     /note="7-cyano-7-deazaguanine synthase - COG0603,
                     pfam06508, TIGR00364, ExsB transcriptional regulator
                     related protein - cd01995"
                     /COG="COG0603"
                     /product="7-cyano-7-deazaguanine synthase"
                     /locus_tag="pd39_p53"
                     /locus_tag="TW83_RS00345"
                     /protein_id="WP_045980773.1"
     gene            complement(35836..37173)
                     /locus_tag="pd39_p54"
     CDS             complement(35836..37173)
                     /note="sugar kinase, Nucleoside 2-deoxyribosyltransferase
                     based on COG3613"
                     /COG="COG3613"
                     /product="nucleoside 2-deoxyribosyltransferase"
                     /locus_tag="pd39_p54"
     gene            complement(37170..37541)
                     /locus_tag="pd39_p55"
     CDS             complement(37170..37541)
                     /note="phage hypothetical protein"
                     /product="phage hypothetical protein"
                     /locus_tag="pd39_p55"
BASE COUNT     7321 a  11701 c  12031 g   6813 t
ORIGIN
        1 tggagcgggt gaagggaatc gaaccctcgt cgtaagcttg ggaagcccga tgtcattctc
       61 ttgcgacatt gtttcttatt acctttttct gccgcttcgg gaatttcttc gggattcggt
      121 cccgccgagg acactgtagc cgtctagcgc ctcggccaga tcttggtcca gtacatgggc
      181 atatcgcgtc gtcgttgtca cgtcggcgtg gccgaggagg cggctgacca gtttcaggtt
      241 cccggtctgc cgcagcagcc gcgtcgcaaa cgtgtggcgt aggtcatgga accggaaatc
      301 ccgtatctct gccgctgcaa gagcttctcg aaagtcctgc atcatcccgc cgctgccgac
      361 gatacgcttg cgcggccgat ccttccgcaa ctggtcctcg taggtgaaaa catagtcacg
      421 gtgatccggc aacgtggctc gcggcagcgc cgacagcagc gccgcgacct cccggctgag
      481 cgggaaccgc atttgcttgc cgcctttcac ccggaagaga atgcggcgtt cgtggtggtc
      541 gatgtctgcc catttcagat cacacaccgt cgccaagcgt gcaccggtca gcagggcgaa
      601 tgtcacgaac ggcttgaggt ccgatcttag atgctcgaag aggcgtgcct gctcggcttg
      661 cgtcagttcc cggaccctct cgtcaggctc ggcgctctct gcgcgccgaa gatcgatgtt
      721 cggcatttcg gcgccgtgca cccgtgccat gtggcgaaat gcgcgcccaa ggagctgtag
      781 ctggcgattg accgttgcgt tcgcggctac cgcgcgccgg cgtgcgacga acttcatgat
      841 gtcggcattg gtgatgtcgg ccattgccgc cttcccgtcc atcacactaa ggatcatcgc
      901 gctctggctg cgcgccgtgc tggcactaga ctggtgctgg caaatgtccg tccagtatgt
      961 tccgagcgct tgggacaggg tgaagcgttt tgtgatctcg ggcgcagcac gcgccttaac
     1021 gcgttcggcg gcctctactg ctttcgcttc ctcgtagtca tccgtgccgc aactgccgtg
     1081 aaatcgacga ccccggattt ggaagtcgaa gtgccagaag cgcgagcctt tcgggcggta
     1141 gggcattgct ggacgcggtc ctcgatgaat gtggtgagat cgtccgggcg gtacctgatc
     1201 gtgccgctgg agatcatgac gtatgggaga cctctattcc gaagccgctg taatgtcttt
     1261 tgggagacct ttagataggc ggcagcttcg tccggcgtcc ataaaagcgg tggcatcagc
     1321 ttgcctcctc gaatttctcg gactcgtgtc cccagttcgc ccaccctgcc cgtcgctgcc
     1381 ggctgaacac ctcgatgcgg cgcgcgtcgg gcatcagctt ctctgcttcg acgaaggcct
     1441 cctccggctt gcggctatgc tcgcggatct ggcccatgat gacggacctg gtggagctag
     1501 tcgtcttcgg cgcaccgcgc gtgccgatta agaacggctc gccggcgccg cgcaggatgt
     1561 agcccatgcc catattcagc ttaccgttca ccgtcgtctt cacccagtga cccgacgtct
     1621 tgtattcgaa gccccaggcc tcggtcactg ccaaggcctg aggaagcatc gtgtttaagc
     1681 cccacagcca cagtaggcag tttggcgcgg ccaatgccgc gacgggcagt gcggcgatct
     1741 cgtcgatcgt catgcaggcg tacttggcct gaggggaccg cgtctcgcct ttctccgacc
     1801 gcatctcata ccgccagggc ggatcggcca taatcatgtc gaagccgccg aagggccgca
     1861 ggtcgttgaa ctggtgcagg acggtggtca tgcgctccca ccggtgatct ggtcacgcag
     1921 ctggcgatcg gtcagtccga ccgatgcccc gcgccgctcg gccgcagcga tccagttagt
     1981 aaatgccccg tgcagcccgg ccgtgctagt cgaggtgatg cggtgcatgg tgatgcggtt
     2041 gttttccggg cgcaggctga tgcgcgcgcc ataggtctcg ctcaggtagc ggcccagctg
     2101 ctcggccgcg gcgcggtggg cccggtgctg gtccatgatg tcgccgccgt tgcgggtgtc
     2161 gatcttcggc aggctcacaa ctcgctggcg tagatcggcg atggtgtcac gaattgagat
     2221 cttgtcactc atgccaccag ctcctccccg tcaacgccgc gcccgccgtc catcgcggcc
     2281 agctcgtcgt ccatgctgaa cgtcttgggg gtgccctgca tgaccggggt gccactgccg
     2341 cgcaggcggt tgctccagcc tttctctcgg gcgacgcggg cgacgtggcg ggcagtgacg
     2401 ccccactcgc gcggcgcggg gtagcgggcc acgaggtctg cagcaacctc ggccgacgtg
     2461 cgcgcccagg tgtgggtcgt gcagtcgtag tgaatgatgg ctgccagggc catggtgcga
     2521 gggctggtca tgctgcctcc tgcttcgcca ggtgcgcgtc gatctgcgaa cgcgcctggt
     2581 ccaaagtttc tgcggtgccg tgaccgtcgg tttcgtcatg ggtccagacg tagggcgtgc
     2641 acggcacgtc gaactgccgg atcgtgatgc cgcggtggat gacgggctgg gtcatttgag
     2701 cacccttgtg accggctgcg tctgtgcggc cattgctgcc ttcaggtggt cggtcagcag
     2761 ctttccgagg atttcctgct gtacagggag gttcttgatc acggtcacag ccgagcccct
     2821 tccggcagcg ccattctccg gaccttgtcc cactggtggg cctcgtcgct ggcgacgaca
     2881 gtgatcgcct ggctgacatc cttctagttc ggcggcaggt ggctcgcgat gaccgccctg
     2941 ccccggtcca gtgcctcgac gatacggcag cactcggccg cggcggcatg tgccagcggc
     3001 ggcatgtcaa tcgggtcgac gtcgaagcgt tcgacgatgc ccagcatggc gctggtgatc
     3061 tcgtcgcgca gttcttgcgt gaggcgggtc atgtcagtgc tccaatgatg cgggccgcgc
     3121 agctgggcag cgcggcggtg ccgtcgcagg ccaccggcca gttggtgttg atggcgtcgt
     3181 agagagcgat gccgatcacg aggcagacaa aggcaagcac cagtccgccc gcgagaccca
     3241 ccaggtgggc gcgtcggatg gctgcgcggt attccggggc gtcctggtca aaagcttgtg
     3301 gcgaaagtcc ctcgcgcatg gctgcaaggc gcagatcctg cgcctcggca taggttccgc
     3361 tgtcccaccc caagtgccgt gtccgcctga tcatctcagc atcggccagg ctgagcggct
     3421 tctgatcggc ggtcattgcg gcccccgatg aaggttggcc gcatggcgcc gctgcgtgac
     3481 gcggaagccc atgctgctca tggcaacgtt ccacgccatg cgccgaatgc tctccggcag
     3541 gcgggaggcg aggtcagggg tcgacagcac cgccatcgcg tcagcgacag cagcgggcgt
     3601 cacgggcaga gaaacggtat tgctgtggac ggggcgcatg gccggggtct ccatcgggtt
     3661 tcgatgggac tgaaaatgaa tgtcaggaat attcctgtca atccttaaaa ttcctgatgg
     3721 gaatttccga accgcttggt taggatcgtt ggaggcaatt gcacctcatg cacttgcacc
     3781 gcacggttgc ggtgctgcat gatgttctca ttatgttcta gggggtatga gtgacagcag
     3841 aggatcgatt cgcggcatta cttcgccaga tgagcgacga agagtttcga tctttcttgg
     3901 ctatggctga gggccaggct gaacaagcgc ggccgcaagc tccaaccaac ctttctgccg
     3961 atccgcagaa agaccgcgga acgccttaac aagctcacgc tcggcggtag cgcggtcatc
     4021 ggctaggagg tcatacacct caacatccag cgcagaggct aatgaccgga gtacccgcaa
     4081 ggtcacgccg tcgtaacccg cctcgacctt cgagatcatg gcttgctgga cgccggccat
     4141 gtcagccagc tctttttggc tcagtccgcg gctgagacgc atgcttttca ggttcatgtc
     4201 gacattgtca tacgcttgag tgatagctgc aaacgcgtct caggaataat tattcttgac
     4261 gataatattc ctgtcagtga taagtggggc atgagcacac ttctcacata tctcgctgag
     4321 gccgaaattc ggcaagatga cttcgcggca tccgtagggg tgacgcaagc tactatcagc
     4381 aagcttgtgc gaggggtagc tcgcccaagt ctggacctag cgttcgccat tgcacgtgtc
     4441 accggcggcc gtgttccagt ccaatcttgg gactcttccg gcgcggacca ttccgatccg
     4501 tgtcgaacct ccccctcttc caaccaagag aactctcatg acctgtccca acccgatgct
     4561 tcgtcggacg cagcctgatg cgtcgcgccg tcaaatgtcc cagcccaacc tccttgaggg
     4621 gcgcgggcgt aggcaccagg cggcccgtcg cgcccacgtt catcatggtg ccgaccgtgc
     4681 ggtctttggc cgcaactggt cgcttctgat gattgccagc ttctccagcc gcgaggcctg
     4741 cgccgtccat ttcggcgtta cctttcagac cgcatgcaac tggttcgacg ccctgaatgc
     4801 cccctatggg caccatgtcg accacgcgac gcggaccctg ccccgctatg ccgagatcat
     4861 ggcgggctga catgcagatc gggtccccag gacacccgaa ggcgggagag atgggcagga
     4921 agcacggccc gtccaggggt gagacccccc gcccaagcca ctattccggc cgccttcggg
     4981 tgaatgtggg aacgaccggg attgtggaac ctgcggctgg cccggccgag agctgccaga
     5041 aggcggcagg gcaccattac tccgcatccg cctgtccgga tccggcacct ggcgcggcgg
     5101 cctgaccgcc gcgtcctttt catcctcatc cgcgcggtcc ctcacgcgcg gcttccgggg
     5161 cgcccgccac tcgtcctccc tgcgggcgcc ccggttcatc ccagagccgg aggctgcaat
     5221 gcccaccacc aatcacagga ttgccgcgat gcagatcacc cttggcgtcg ccatgcgcgc
     5281 caagctggcc acgccggacg tgaactccct gcgcttggcc gtgatggcgg tgaacaaaag
     5341 ctttggggtc gaggatccgc tgcgcgtcgc gctgacagat ttcgccgacc gctttccctg
     5401 cgccaagcgc gacccgtccg ccctgcagca agcgggcgac gtgctgttcg atgctgtccg
     5461 gcgcgcaacc tggcccgcgt ctgtcttgcg cgccgatatc gagggttgat ccatgaagct
     5521 gacgcagttc gatcgtgcgc tgatccacgg cctggccgtg ctgtcgcgcc cgccgctgac
     5581 ccccgatccg ggcgagcatg cgatgctggc cgacatcgtc gccaaatgtg ccgaacaggc
     5641 tacgcgcgat ggggcgatgc ttccgttgat tcaggcggca gcccaagtcg gccggacgcc
     5701 tgcgatccat cgcggcacgg tgcacctgat cgcggccgcc atgaacgatt ttgaccggtg
     5761 ggcgctcggc gcgcactggg acgctgcgcg gggtgtgaaa tgagccgcgc tgacctgatc
     5821 ccgctggcgc ttctgcgcga cctggcggct cgcttgcctg acccgatccg gcccgccagc
     5881 ttcgtggacc tggcggtgta tatgtcgcgc accgcaccgg cctcgaccgc cccggcgcct
     5941 acgatcgccg tcgcaccggc gaccgcgatc accgcgcccg gcgccgccgt cgcgccggcg
     6001 ccgggcgcga tcaacaagaa aggcctgcct tggacgctgg aagagctgca gcaggcgcgt
     6061 gagctgctga cgggcggcaa gggaccctcc gaggtcgctc gcatcctcgg gcgccctgtg
     6121 gccgcaaccc agattgccat caagcgatat ggcgttcgcg gtaccgggcc gatcacggtg
     6181 cccggccgtc ccaagggccg gttcaagaag gccgaccccg ccaagactgc cccggcgcgc
     6241 aggcccaagg cctcgaccga cgcgaagtgc acgcccccgg ccaaagccaa ggcattcccg
     6301 acacccccgg tggtcatgcc gaccccgaca gtcgcgccac acgctgcccc gaggatcgcg
     6361 cctgccgcgc ctttgccctc gtcacccgca ccgaaacctg ccacggcacc ggagccaacg
     6421 ccccagggcg cggatccgaa gcaggcgcgc atccgcgcca ccctgcaggc cgccatcgcc
     6481 gagaatcagc ccgggcggca aatccgtatc ctgtcgcacg tgctgaccct gccgcgcggc
     6541 agctttaccg ccgccgatga cctgttcctc gccgagggct tggcaacccg ccgcgccttg
     6601 gccaagattg ccgaccagct gggctgcgaa cctgcggccg tgaccgggcg ctggaaggcg
     6661 atgctgttcg cggacctgac cgatcgacac ggccatatcc tgctggacgg tcaggccgat
     6721 ctgctgcgcg cgctgcgctg gctggtcgac cacgaggcgc agacccgtgc gtgaagatcc
     6781 gcgaatcgcc atggcgcatc aagtgccgat gctggagctg gttgatcggc tggccatcgg
     6841 cggcctggtg cgcaccggcg gcgagctgat cggtccctgc cccggctgcg ggggcaagga
     6901 ccgcttttcg atcaatacgc gcaaggacgt gatcttctgt cgtcgctgtg atgccaaggg
     6961 cgaccaaatc gccttggtgc aactggtgct gggcctagac ttcccggccg cgctggactg
     7021 gctcgtcggg cccaggcagg aactcacgcc gcagcaactg gccgcgcagg aacgcaaggc
     7081 cgaagagcat cgccgtgcgc gcgaggccga cgccgcccgc cgccgcgccg atgccatcgc
     7141 ccaggcccgc aagatctggg atcaggcagg cccggccgat ggcaccgctg tcgtggatta
     7201 tcttgctcgg cgcggcatcc gcccacgttc cggtgcgcag ctgccgcgct gtttccgttt
     7261 cgagcccggc gcccgactcg tagtgccggg tgaaggccgc cggggtgagt ttgtcaccgt
     7321 ccatgagggc ccggccatgc tggccgcgat ccttggtccg gacggcaccc tgacgggcgt
     7381 gcatcggacg tggatcgacc tcgaccagcc caagggcaag gtggtggtca tgaacccggc
     7441 caagccgggc gagctggtgc cgtcgaagaa ggtttacggg tcgaagaagg gcggcgcgat
     7501 ccgcatcttc accccgcgcg atgccacctg cctggtcatg gccgaaggca tcgagacgac
     7561 gctgtcggcg atggtcgccg ccgcccatgc cgccggagct gcgtactggg ccggggtcga
     7621 cctcggcaac atggccggcg cgcgcaagct gggacccggc ctcaagtacg ccggcatccc
     7681 ggatctggct gacctcgatg cattcgtgcc gcccgcttgg atcaagcgcc tggtcttcgt
     7741 ccaggacggc gacagcgatc cgaagctgac ccgcgccaaa ctcctttccg gccttcgccg
     7801 cgccatggcg ctgcgtcccg gcctgaccgc cgccatcgtc cacccgggcg agggcatcga
     7861 catgaacgac ctgctgatgg gcgcacaaga cgtcgcacgg cgaaaggatg acagatgacc
     7921 gacgacggta tcgagaaggt ccgggctgcc atggctgcgg aagaggaggt cgatctgcct
     7981 gacggcatgg atctgccgca ggatgcctat ggcgacgatc cagccgacag ctatcccgag
     8041 ggctatctgc cgccgccgcc cccgccggac gatcgcgatg gtcaggacga cggcgagacc
     8101 cccgaccccg ttgcggtcgc cgccgccgag ccccttaacg acatcgggaa tgcccgtcgc
     8161 ttcgtggtgc atttcggcca ggacgttcat tacgtctcgc aggtcggctg gcatatctgg
     8221 gacgggatgc gctggcgcaa ggacgccgag atcaccaagg ggctgtcgcc gcgaatccgc
     8281 atcatggccc agcagatgtc ggcgctgatc gagcaggaga tcgacttcat cctgccctcg
     8341 cctcgcgatc gcaaactgct ggaggaggag ttccagctga tcaagcgccg cgccgagatc
     8401 gagagcaccg cgggatatgc ggccgacgag gccctgcttg gagagctggg caacatcgcc
     8461 gggcgcctcc gcaatatcga gaccgccctc aagggtcata agacggccat cggtcgccgc
     8521 atcacccatg ccaagaacgc cggcaactcg gggccgatga cgaacatggc ggccgaggcc
     8581 tcggtcatgc gctcgatcac cgtcgacgat ctggatcagg atgacctggt ggtgaacacg
     8641 ctgacgggga cgctgcgctt ctacatcgac ccaactggcg atctgggcat gggcccgaag
     8701 cccgcggtca aattgatgcc acacgaccgc gcccacatgc tgagcaagct gatgccggtg
     8761 gattacgacc ccgctgcgac ctgcccgcgc tttgacgact tcctgttgca gatccagccg
     8821 aacatcgacg ttcggcggtt cctgcagcgt tggttcggcc tctccatgag cggcatcccc
     8881 gtccagaagc tggccttctt ccacggggcc ggcgcaaacg gcaaatcggt cctggtggac
     8941 atcgtctcac gcatcatggg cgactattcg gcgacggcga agatcgagag cctgaccggc
     9001 aagaacaaga agtccggctc ggactcgcag cccgacatga tccccctgat cggtgcccgc
     9061 agcgtccgga cctccgagcc cgaagagggt gagcgcctcc aggaagcgct gatcaaggcg
     9121 ctgaccgggg gtgagccgat gatgatccgg gatctgttct ccggcatgat cgtggtgcag
     9181 ccctatttca agctgacgat cagcggcaac cacctgcccg acattcgcgg cggtgacgac
     9241 gggatctggc ggcgtctgat gctggtcaag ttcccgatcc agatccccga gcacaagcgg
     9301 atcccgaaga aagacctgga cgcgatcctg tgggaggagc gggccggcat cttcaactgg
     9361 atggtgcagg gcctgctcga cttcctcgat ggcggcctcc aggagccgga cgaggtcttg
     9421 gccgcaacgg aggactatcg caaggacagt gacccggtcg ggagcttcct ggccgatgcc
     9481 accacggtca ccggctacga gggcgacttc atgacagccc gcgagctgat cgaggccttc
     9541 aacttctgga tggaggagcg tggggagacg cgatggggcg gcaggaccgt gtccaaccgc
     9601 ctcaagggaa aggcggacag ctggcggcac ccagagaccc aaaagacctt tgcgcccggc
     9661 aagtcgggcg tcaccggcta tcgcgggata aggcttagcg aagacttcgg ccaacgcatg
     9721 cgcgaggccg aaaccaacga caagggcaac ggatggacgt catggtccaa atgaccccgc
     9781 accccattct caggatcatc gaccaggcgg gccttcgggc ccgtcgcgca tgtcagcccc
     9841 tcgtcgctgt gtttgggccc gacgggctta gtggcggtgg ccgttgggcg cgactgaaag
     9901 cggggtcagg gggcttcggt ttcaatgtca tcaaagggtt aggtgatgtt tttgggcctg
     9961 agggcctgac gggcctgaaa atctcgccca cgtgcgcgcg tcttccaaac ggggtcgggg
    10021 ggaaagtctg ccctgtgcat ggggcgaact ttcaagccca tcaagcccgt caggcccaaa
    10081 ttcaccactc aagcccatga tttcattgga tcaggcccta tcaaataccc tctaatctca
    10141 agccctcttc aattcccact aagcccatca ggcccaatcc ctaaagacaa agaacaacgg
    10201 atagacaaat gaccgagaag ggacgcaaaa tgttgatcgc aaagcttgcc gaggatcaaa
    10261 accaccttcc cgcaggcctg tccgccagac tgaaggccca ggaggccgaa cgtgccgctg
    10321 cgttgcgcct gagggccgtg aaggatgctg gggctattcc tgaggcctgc ggccctgaca
    10381 tcgcccctgc cccggcccgt ggcggcttcg tgctggttca gaacatcgag ctgcttccgg
    10441 tgggcaccga tgacgtcgag gccgtccatc ggggttacgg cggtcgccag gccatccgcc
    10501 gggcagatgc cttcgacgcc atgctagccg cagccgcgcg ccgcaagcag cctgcgcccc
    10561 taacccatgg ccagatctcg atcggccggc gctaccacga cctggtgcag ctactgtcgg
    10621 ccgacggcac caagctgtcc agcctgcagg ccagcgcggg cagcccggac gggcgagact
    10681 ggatggaccg gcggttggag gtctcggccg aggtggatcg catacgccgc cggatcggta
    10741 ctggcttggc gatggcggtg cggcgggtgc gcccctcgga ccgcggcggg ccgacggcac
    10801 ggcagatatc cgacatggtg ctggtcgatg cggtctgcct caaggggaag tcgattaaga
    10861 ccgttttgac gttttacaac tggtcgacct acagtggcaa ccaaaaggcg ctatcagcgg
    10921 ctctgagtgc ggcgctggac cgcatgatcg gttaccgggg ccgaaaaagt tcttgaccgc
    10981 ttacctcact ctgtgtgaca cgaatcacta ttatctagac gtgcgcccgc agggatcatc
    11041 ccctcgcggg cgttcgtcgt tctagcgtgc cgggtcggcg atgacttcga gccttatgtc
    11101 atgcaatgac ggatcaccgc tccaatcaga acgctcgatt gtcgtcttta cgatgatacc
    11161 tgggatcgaa cgtccacagt actcgaagtc gcaagtggtg gcccttggca ggtgaccatc
    11221 agggagcggc accgtcttcg catggatcag gtaacgtgtc tcgatccgca taacctccgc
    11281 atcggctaga gccatatcgg caatcctaag agtagttctg tgcatggcaa atatctccat
    11341 gtgcacttga tgaatgcggg ggtggcttat gaggccagta ccgcatgcgc aatgttctga
    11401 ggccccactt aacaaggatc agccatggtg cgcatgaagc agctcgcaca gcgcggccag
    11461 cagctaaagc cgcgagggaa cggcggcgct gcgcctgtcc ggtcgcgcga tcggatcgat
    11521 acctggcgca agtggtataa gacagcagaa tggcaggcca tccgatggga tgtgctggtc
    11581 gctgcccgct tcacatgcgt tcggtgcaag cggatcttcg agagtgccca gctggtcggc
    11641 gaccacatcc gcgcccatcg tggtgaccgc gatctgttct ttgatcgagc caatgttcag
    11701 tgcatgtgcg ccacctgcca tagtagggac aagcagcgcg aggagcgtgc gtcactgctg
    11761 gactaagctc acaccgtttc gaatgtgatg tagccggagg aatgatctgc gcttggctcg
    11821 tcaccatcgt caatgagcac aagttcccgt atgggagcgt caaaggtctc gtctccctcc
    11881 accatgacac ggacggtttg gaaggcggtc atcggatcgc gtggcagcag gatgttgatg
    11941 aactcgatct cgcctttgcc aatttgccca aagcacatca tcccagcata tgggccggag
    12001 ccgtccaagg tgaagtctac ccgacgcatc tgcagtcctc ctgtcgcctc taagggctaa
    12061 cgtgacagcg ttttgaccgt tccggtttag gtcggcattc cagcaatggt gagccgagga
    12121 atgatcgggc ccgacctcgg gcaccatgcc aagctggagc gagggcgggg gggtgggtcg
    12181 aaagtcgggg ggccgtcccg gcccggaccc gcgtccccct cagtcggaga ttttttttcc
    12241 catgaaagtc gaaaatcctg cagccggggg cgatgttgat ctgttcggcc agccgctgac
    12301 gccgctgcgg gatcggcggg ggcggccgtc attctcgaaa acaaaggaaa atcaggactt
    12361 tgttatggtt cgcattgccg ccgggtgggc gcagaagcgg atcgccgagg atatggggat
    12421 cgatgaaaag accctgcgca agcatttttc ccgtgagctg gaaatgggcg caacttttgt
    12481 cgatggcgtg atgctggacg tgctgatgcg cagggtgcgc gagggtcaca ccccctcgat
    12541 ccgccagctg cgcgaacgga tccaggacgc cgcgccggct gcgccccggc gcggtgcgcg
    12601 ccctgcagat caggatgatg atggcgacga tgacgcgccg gccgcgcccc tgggcaagaa
    12661 agagcaggcc cggctggacg cgcagaatgt gcccgacaat ttcggtgaca tcttcgatcg
    12721 catgaagaac cgcggcgccc actgatgccg ctggatgatg ggctgtcctt tgcctgcccc
    12781 gattgggcgg acaagctggc acgcggtgaa acaccgatcg cgaccctgcc gcttgatccg
    12841 atcatggccg aggcggcggt ggatctgttc aacctgctgc gggtgcccga catcaggggc
    12901 cagcccacca tggccgaggt gggcggggaa tggatgcgtg acctggtgcg ggccgcgttc
    12961 ggttcgatcg atcccgaaac cggcaagcgg ttcgtgggcg agatcttcaa cctgatcccg
    13021 aagaagaaca gcaagaccac caacgcggcc gccctgggca tcatcgccct gctgatgaac
    13081 cagaccccga acatcgacgg gatcattatc gggcccacgc aggcggtggc ggccaagtgc
    13141 tttgcgcagg cggccgggat gatcgaggct gatccttacc tgcgccgccg gttcaaggtc
    13201 agcgaccata acaagacgat cacggatctg caccaggacg aggaaacagg ggtgcggatg
    13261 aacgccaccc tgcagatcaa gagtttcgat cccaaggtgg tcacgggcgg catccccgcc
    13321 tttgcgatca tcgacgagct gcacctgatg gcggagatga accacgccgc gcgcgtgatc
    13381 ggccagatcc ggggcggcat gatcaccaat gatgaaagcc tgctgatcat catcaccacg
    13441 cagtcggaga tcgcgcccac cggcgtgttc aagtctgaat tgcagtatgc gcgcggggtg
    13501 cgggatggcg cgatcaccgc cggcgtgcgg atgctgccag tgctgtatga gttccccgag
    13561 gccgtccagc gcgacgaaaa gcagccttgg aaggatccga agctgtggcc gatggtgctg
    13621 ccgaacctgg gccgatcgat caagctgccg cgcctgatcg ccgatttcca aacggccgag
    13681 ggcaagggca aggccgagct gatccggtgg gcatcgcagc acctgaatat cgagatcggg
    13741 ctagggctgc acagcaaccg ctggcccggt gccgattact ggctgcggtg cggcgatcgc
    13801 aaactgaccc tggccgagct gatccggcgc tgcgaggtcg cggtggtggg gatcgacggc
    13861 ggcggcttgg atgacctgtt cgggctggcg gtgatcggcc gggaaagggg aacccggcaa
    13921 tggctgcatt gggcccatgc ctgggcgttc caggacgtgt tcgatcagcg ccaggacatc
    13981 gcggcccggc tggaggaatt caaggatctg ggccagctga ccctgtgcga acaggtcggc
    14041 gacgatgtgg ccggcgccgt cgcggtgatc cgcgagctgg aggatgcgca gctgctgcct
    14101 aacgcgagcc cggcgatcgg cctggatgcg gccggcatca atgagctgct ggatgaattg
    14161 gaggccgagg gattcggcga cgatcgatgg atcagcatcg gccagggctg gaagctgcag
    14221 gccgccgttc aatcgctgcc gcgccggctg aaacaggccc gcatgaccca tggcgggacc
    14281 gagctgatgg cttggaacgt gggcaacgca aaggccgaat tgaaagggag caactggatc
    14341 gtgacgaagc aaaccgccgg atccgcaaag atcgacaccc tgatggccac ctttaacgcc
    14401 gccatgctga tgtttggcaa tcctgaaccc ccggcctcga tcgatgagtt cctggccgat
    14461 cccatcatgg tgatctgatg caaaagccaa cggccatcat tgatcagttc ggccgcccca
    14521 tggcggccgc gctgacgaaa gccgatcgcc tgaccatgca gggcggcgat ctgggctatc
    14581 acgtcgctgc caacgcaagt gggaaggcgg tgaacctttc cagcgccctg accatttccg
    14641 cagtctgggc gtgcatcgcg cgggccgcgc aggcgatggc atcgctgccg atcgatgttt
    14701 tccaaaagac cccggccggc cgccagaaga tcggcgggga tctggatgat ctgatcagcc
    14761 tgtcgcccaa cgcggatcag acgccggtgg agttctggga aggcatgttt tcctggatgc
    14821 tggccaccgg gaatggatac gcggaaattg cctggatcgg cgatcgcccg gccgccttgc
    14881 taccgatccc atcgacgcat tgccggccgg tgcgccaggt caacacaaac gagctgatct
    14941 atctggtcac ggatccgggg gcacgccggc cgcgcccggt gaaacagacc gacatgctgc
    15001 acttgcgggg gtggggtttc ggcggcgacg agggcatgtc gccgatccgg tggggcacgc
    15061 aatccttggg cgccgcgatg gcggccgacg aggccagcag cgggatgttc ggatcgggta
    15121 tgcaggcatc cggcgtcctg aaaaccaaca gctcaatcag cgaaaagcag cgcccgcagc
    15181 tgcagcagct ggtcgcggat tattcgggat cgagccgggc cggcaagatc atggtccttg
    15241 aggccgggat ggagttttcg cagctgtcgc tgaaccccga cgatgcgcag atgctggaaa
    15301 cgcgccggtt ctcgatcgag gaagtgtgcc ggtggttcgg ggtgccaccg atcgtcatcg
    15361 ggcactcggc cgagggccag acgatgtggg gcaccggcgt ggaacagatt ttcctgtcct
    15421 ggatgcagct ggggatcaat ccggtcctga aaaagctgga acagcggatc cgcaaatccc
    15481 tgatccgccg gcgcgaccag cgcacgatct atgccgagtt caaccgcgag gcgatgctgc
    15541 agatggacag caaggccaag gccgatttcc tgcgccagat gaccgccaac ggcatcatgt
    15601 cgcgcgacga ggcccgcgac aaactgaaca tggaacgccg gggcgggggt gctgacgatc
    15661 tgatgatcca gaccgccatg gcgccgatcg acagcctgaa cgaaaggatc tgacatggcc
    15721 aagaaccata tgcctgtcgc gcatttcggt gtgcggcccg accaggtgcg cgcggattgc
    15781 gccccgccca aggcgctgga caagtggcag cccgagctgc acgcccgcgc cctggccgat
    15841 gccggcgccg acgatctgcc cctggtggtc gatgtcatgg acgtgatcgg cgagagctgg
    15901 gacggctacg gcgtgacggc gcgccgcgtg ggcgcgctgc tgcgccaggc gcccgatcgg
    15961 gcggtggtgg tcaacatcaa cagccccggc ggcgacgtgt tcgaggggct ggccatctac
    16021 aacctgttgc gcggccacaa gggcgacgtg acggtgcggg ttgtcggcct ggccgcctcg
    16081 gccgcctcga tcatcgccat ggccggcgat cgggtggaga tcgcccgcgc cggcttcctg
    16141 atgatccaca acacctgggt gtttgcggtg ggcgatcgga acgatctgac cagcgtggcc
    16201 ggccagctgg ccgccttcga tgaagtgatg gcggatcttt acgcggtgcg cagcgggatc
    16261 gacgcggccg agattggcaa gatgatggac cgcgaaacct ggatttccgg gcgggccgcg
    16321 atcgatcagg gctttgccga cgatctgctg gcggccgacg cgatcgagat caacgaaacc
    16381 gcgcgggccg aagcgccgcg cgtcaagaac attgccaaga tcgatgcggc gatggcgcgg
    16441 ggcgggatgc cccggtcgga acgccgccag atgatcaagg ggatgaccag cacgccgggc
    16501 gctgctgatg acgacatgcc gcgcgctgtc gatgcgatgg ccgccctgat ggggtcggcc
    16561 aagaaaactt tggcccaaat ggagaatgaa catggccttt gatatggaaa agtcgatcgg
    16621 cgagctgcag gagactttcg agaaaaccac cgcatcgctg aacaagagcg tgcagaacgt
    16681 cctggccgag aacaggcgcc ttggcggcct gaccgacgaa accaaggccg cggtcgatca
    16741 ggcactggcc caacaaggtg agctgcagac cgcgatcgag gagatccgcg ccggcgcgcg
    16801 tgatctggaa cagcagttcg ccagcagcgg ccggcgtggt ggtgccggtg gcgccaaatc
    16861 cctgggccag ctggtcgagg aaatggccgg cgagacgatc gccgccgccc acaagtcggg
    16921 cgtccatggc aatctgtccc tggggttctt caacgcgatc acgtcgctgc cgggatccgg
    16981 cggtgcgctg cgccccgagc gccgggatgg ggagatcgta tccgagcccg accgcaagct
    17041 gatggtgaaa gatctgatca cggtcggcga aaccgatgcc gcgctgatca agtatttccg
    17101 cgagatttcg cggacgggtg cggccggcta tgtccccgat gacggcgtga cggtgaaacc
    17161 cctgatcgac aaggcgtggg aagccgcgac ggccgaggtc gggacgatcg ccgggcggat
    17221 ggagatccac aagcacatgc tggacgatgt gccggcgctg cggacggaca tcgacaccac
    17281 cctgcgttac gaggtggaca aagccgagga tgccgggatc ctggccggtg acggcgtggg
    17341 cgaaaacccc ctgggcctga tcgccaacgc gaccccctac gcgcagcagg cccgcgagat
    17401 cgccggcgca acgatcctgg atcgcctgcg ccttgccatg ctgcaggtcc aggcggccgg
    17461 ctatgtcgtg gatgcccatg tcctgaacat ctgggattgg gcggcggctg aaatgctgaa
    17521 ggacagcacc ggccgttaca tcttcggcaa cccgttcgcc gaaaccgcga ccccccgcct
    17581 gtggggccgc aaggtggtcg ataccgagaa catgcccgag ggtgatttcc tgacgggcgc
    17641 gttcaagctg gccgcgacct actaccagcg ccaggacatc gagatcctgc tgtcgtcgga
    17701 gaaccgcgac aatttcgata agaacatgct gacggttcgc ggcgaaaagc gggcggccct
    17761 ggccgtcaag cgccccctgg cgctgaccta ctacaccggc gccgccgccg gctgatcgcg
    17821 agaggcaggc gcggcctcgg ccgcccctgc cgccccgcca atccccgaaa catgaaggac
    17881 aagcagatgc ccaagctcaa atcgctgcgc gctgcatcgg gatcctatgg tcgcgtggcg
    17941 gccaatggga tcatcgacgt ggacgatgcg caggccaagc agctgaaagc caccaagcgg
    18001 ttcgtggacg ccaccccggc cgacatcgag gccgcgcaga agcgccaggc cgacgcactg
    18061 gccaaacagg tgaagggtgc cgcccccggc tttgccgcga tcgccgagcc cccggccggc
    18121 ctcgatcgcg tgcaggatat gatcgcgcgc ggggcgatca cccccgagga tgcccgccgc
    18181 ctggcggcct atcagatcga gctgtcgccg gccgagatcc agacgctgat cagggaggat
    18241 gccgaacgtg cgaccgccga gatcgagacg cagcgcaccg ccatggatgc gcgccaggca
    18301 gagctggacg cgcgccaggc cgagctggac ggccacgcgg ccgagctggc cgatcgcgaa
    18361 cagtcgatgg cggatgccgc caaggatctg gatgcccgcg aggcggcgct gcacgcggtg
    18421 ccgccggcgg ccgaggatgg cgacgccacc gacaccgacg cggccgacca ggccgaagaa
    18481 gccgcccccg ccggcgacac cggcgccgcc aagaggaagg gcggcaaatg atcgtcgggc
    18541 tgcccgagct gaaaggtcat ctgcgcaccg atccgaacag cacgcatgag gatgcgctga
    18601 tcgcggctta tgccgaggcg gcggaacagc agatcatcaa ctggatcggg cggcccgttt
    18661 acgcgacaga ggccgagctg cccgcgatcg gggcgcccgg ctatgacccc gaacagatcg
    18721 tggcccccgc cgccgtgcgc gtggcggtgc tgatgatgac cgatcggttt tacaccaacc
    18781 ggggcgccgc cacgtcagtg acccatggcg gcgacggtgt gtccagcgat gacgcggtgc
    18841 cgccgccggg ggtgcgcgcc ctgctggccg gcctgcgcgt ctattcccgc ccgccggtgc
    18901 ccgccggaga tctgcgcacc ggggatccgc tgacatggct atgaacagcg gcaagcgcga
    18961 tcgtctggtg cagttcctgc gcgcgcccct gatcgatgac ggccgaggcc agcgccgggg
    19021 ggatttcgag ccgatcggtc tgccggtgcc ggcatccaag aagccgatca gcgatggcga
    19081 aaagttccgc gccgacacca cgatgcgcga catgaccgat cgtttcgaga tcccggcatc
    19141 gcccttcacc gccggcataa cggccaccga tcggctgacc tgcgagggcg tcacatacgg
    19201 catcgccggc atcaaggaga tcggctgccg cgagggttac gagatcaccg cgcggttcct
    19261 gcccaaccct gcccaaagat aggagaccgc aatggccaag ccgtttcatg tagcggggct
    19321 gcgcgatctg gaaaagcagc tggaacggct gaaccgatcc accggcaaag ggatcctgcg
    19381 ccgggtgctg cgcaaggaag ccgagccgat ggcggccgat atggaagcca atgcccccga
    19441 ggatcccgat ggccagcgca ccctgaaaaa cagcatcggc gttggcagtc gcctgtccaa
    19501 gcggcaagcg cgcctgcacc gcaagatgtt caagagcgat cgggcatcgg tggagatgtt
    19561 cgtgggcgcc ggcgcggtgc catctgcgca tcagcaggaa ttcgggaaca gtcggcacgg
    19621 cgcgcagcct tttgcgcggc cggcctggga caaggccaag ggatcgatac ttgccaacgt
    19681 gtccagcagc ctttggacag cggtggaaaa gtcgatcaag cgcgccacca aacgcgggac
    19741 gctgatcaaa tgaaaaccgc cctgcgcaat ctgctgatcg gcgatccgct gctggcaagc
    19801 ctgacccccg gcggcgtgtc ctggggcatc cacgggcagg gcatcgccgg cgactacatc
    19861 gtgttgcagg tgatcagccg ggtgcccgat cggctgatgg ccggtcgggg atccctgacc
    19921 acctatcgcg tgcaaattga ctgctacgca cagaccgacc tggacgccga ggccatggcg
    19981 cagtcggtcg aacggatcct ggatggttac aaatccgaac cgttccaggg gattctgttc
    20041 gtcaccggcc aagacctgac ggacggcgac gaaaaccaac ccatccaccg cgcatcgctg
    20101 gatttcactg tcgtttatcg aggctaagga ggcccccatg acgcaagcaa tcatcgccca
    20161 cggaatgatc accgaacggt cgcgcacggg cgcgaccgat agcttcaccg ccatccccga
    20221 ggccaagggc gtggcaattc cggggatcac ccaggattac gtcgaggcca cccacaacca
    20281 aagccccggc gggttccgcg aatggatcaa gggcctgaaa gatggtggcg agatcgcaat
    20341 tccctgcaac tacaccagcg cgggatacgc ggcgcagatc ctggaccgca accacaacga
    20401 gccgaccttc taccgcgtca cgttcccgct ggcaccgggc cagacggaac cagatcgttt
    20461 cgcgttccgc gcctggccca atccctcgat cgaggaaagc gaggatcccg gcgccgccat
    20521 cgccatgagc gtgaacctgc gcgtgaccgg gccggtcgaa ttcatccaga gcacgccggt
    20581 gaacgcgccc gttagcgcgg ggaccggcgc atgaccgaac gtcgcggaac gatccctttc
    20641 gaggcgcagg gcaagagcta tgccctgcgc ctcggcaccg cgcagctggc cgaggccgaa
    20701 gatcactttg acatgggcat caatgccatc gtgaagcggc tggaaacgga acagcggatc
    20761 ggcgacgtgg cgcagatgct ggcgatcggc accggcgtgt cgcgcgatga agcctgcgac
    20821 atcgtggatg acctgggcac caaaacgtcg ggcgatctgt tgggccgcgc catccgcgcc
    20881 gcgttcgggc aaccggaacc gggcgcgccg gcgggaaacg gaaaaggccg gaagcggacc
    20941 cgctaggggc gctgctgacc ggctggctgg cgcgggggct ggactatgac cagttctggc
    21001 gcctgacgcc ccatgagatc cggctgatcg tcacggggca cgatgcaagg atccatgccg
    21061 agatcgaggc gcgccgatcg gtcgcctatg aacaggcgac atggatccat ttcgcggttt
    21121 gcgcgcccaa gcaattcccg aagttcaagc cgatgaagcc ggccaaatcc aagccgatcc
    21181 cgcccgagat ccagacagag atcgtgcggg cctggttcat gtcaaaagca gaggtgcagt
    21241 aaaatggtca atgcggtgat cggggcgctg cgcgtcaacc tgggcctgga cagcgccatg
    21301 ttcgccaatg gcctgcgcca atcgcagaac atggcgcagg atttcgggcg cagcatggac
    21361 cgggttggca agcggttttc gcttgccatc accgcgcctg tcgtggcgtt cgggggcctg
    21421 tccctgcgcg cggccgggga tttcgaggcg gccatgaacc gcgtcggcgc cgccagcggg
    21481 gcatcggcgc aagagctgca gcagctggaa gccatggccc tgaaaatggg cgagaccacg
    21541 cagttcaagg catcgcaggc ggccgacgcg atcgagatcc tggccaagaa cggcttgaac
    21601 gcatcgcaga tcctgggcgg cgcgttggag gcgtccatgc tgctggcggc atcgtcgggg
    21661 tccgatctgg cgtcatcggg cgatctggcc accgatgtca tgctgcagtt cggaaagcag
    21721 gccggggaat tgacgggcct ggtcgatggg atgaccggcg tgattttggc atccaagttc
    21781 agctttgacg attaccgcct ggcgatcgcg caggccggcg gcgtggccgg cggcctgggc
    21841 ctttccttcg aggatttcaa cgcggccatt gccggcacgt catcgctgtt cgccagcgga
    21901 tcggatgccg gcacgagctt caagacgttc ctgcagcgcc tggtcccggc atcggcgccg
    21961 gccgccaagg cgatggcgga tcttaacctg gaattcttta ccgctgacgg atcgatgaag
    22021 tccatggccg agatcgcgca agagctgcag gacggtctgg ccgggctttc ggatgaagcg
    22081 cgcaacgatg cccttagtac gatctttggc accgacgcgc tgcgcacggc catcggcctg
    22141 gcggaacagg gcgcggacgg gatcgatcgc ctgaaagcct cgatcgggga agcctcggcc
    22201 gaggaacagg cggccgcccg gttaaagggt ttcaacgggg aaatgctgaa actcaaatcg
    22261 gggatcgagg cgctgatgat cgcgatcgga aacagcggcc tgttggaatg ggcgacgcag
    22321 tttgcgcagc aggcgacggc gctggtcatc cgcttgaagg aaaccaaccc cgagctgctg
    22381 aaaatcggca tcatcgccgg cggcgtggcc gccgcgcttg gcccgctgct ggtcgggttc
    22441 gggctgctgc tgcagggcct cggcccgttc gtggcgatcg tcaagtctgt ggcgctggcc
    22501 gctggtgccc tgggcgcgcc cttcacgctg gcggcgctgg cgatcgcggg ggcagccacg
    22561 gccatcgtga tgaattggga caccgtgggc ccatggttca cagatatggc caattccctg
    22621 ggcgatgtgt tccgggggct ggccgatgtc atcctgggca tcgtgaccgg ggatctgtcg
    22681 caggcggccg atgggatcaa gacggcatgg aacgggctgg atgggttttt cacaaccctg
    22741 ttcgatggcg tcggtgcagc gtttgagcgg ctagatgaac ggatcagggc accgatcgag
    22801 aagatcaagg cggcgctgga tctggccgat cgcgccggcc ggtgggttga aagcggattg
    22861 aaccgcgtga ccggcgcggg tgcgccaagc ggcggcacca ccgccccggc cggtgcagat
    22921 gtgatcgtgc ccccgacagc tgacatgcag accggcctgg ccggcggcac ggccgggatc
    22981 cgcgtccagg gcgtcaccga tgcggatgcc tatggcgagg ggttccgcag cgggatgggc
    23041 atccaatccc catcgcgcag gatgatcgaa tacggcgaat atatgtccga gggcctgggc
    23101 gtcggccttg gcaatggaca gccttatgtg acggcggcca gcgatcgcgt gggccaatcc
    23161 tttgcggccg gcatcctgcc ctatttggat gcgatcagcg ccggcacgat ccgcaccggc
    23221 gacgatttca aaaagatgct gctggacatg gccgccaacc tggcgcgcag caagctgacc
    23281 agcatcctga ccggcctggc cgcaccgttc ctgggcacgg tgggcctgca gctgatgggc
    23341 ggtggcgatg ccctgacggg tgccatgcgg ggcgcgggct tgaacgcgat cccggcgctg
    23401 tcggccggcg gccagatcct gcagcccggc cttgtgcaga tcaacgaaaa ggggggcgag
    23461 ctgatcacgc tgcccaccgg cgcgacggtg atcccgcacg atctgtccag gcaggtgatg
    23521 gaaagcaagc cggccggcgt cgatgtgcgg gtgcgcgtgg acaatgacgg ccagctgcag
    23581 gcgttcgtcg atcggcgcgc gaccatggcg gccgacaccc gcgtggcccg gttcagccag
    23641 gccgagctgc cgggcgaggt cgcaaaccta aatcagtatg aacgggatcg catgtaatgg
    23701 cgctgatcga atggccggcc gagcaattcc gcacgaccaa gacaacctat cacgtcgatt
    23761 ggacaagccg gggcgcaggc gtcggcttgt ccggttcgga acagatcatc gacaccggca
    23821 ccgggatctg gcgattcaag atagaattcc agtttgatca cgatcgcgcc cgcctgcgcc
    23881 ggttcgaggc ccttgttagg gaaatgcgcg gccggctgaa cacggccgtg atcccgcttt
    23941 atgatgccta tgcctacgac cagggcgtga gccccctgca agaacgctgg caggatgaca
    24001 cgttcttttc ggatgacacc ggatggtcgg ccggcaccgc ggtgcagccg atgatcacca
    24061 ccggcgtggc ggccgccggc gcaaaccaga tcacggtgga tctagtgaac ccccgccggc
    24121 cgtccttcga tgtcggcgac ctgtttaccg tgaacgggtt cctttacagc gtcgtgcgcc
    24181 gcaatgccgg ggggtgggtg aagatcgagc cgcccttgcg ccaggcgatc ccggcgggga
    24241 ccgtgctgca gaccacgccg ccgctggtct atgccaagtt cgccaccgat ggggaggggg
    24301 aacgggcgcg cgatctgctg tcctggggcg aacctgtgac gatcaccttt gtggaggatt
    24361 tcgatcgatg agctggaccc cgcagcagat cgctttcctg gaagcgaacc gcgacaggat
    24421 cgaggcgcgg cgcacgttcc agttcgattt ccgatcggtg acggtgcgcg cgatcgaggg
    24481 atcaacgccc tggcctgatg gcacccatgt gtggatcccc gcgcttaacg tgatccaggc
    24541 cgaggggatc aaggcgtcgg gcgtgatgga cgcgcacccg gcccgctacc gcctcggccg
    24601 cgtgacgccg gatctgggcc tggccatcct gtcggatgaa agcgaatggc gcgatcgccg
    24661 cctgacgcag cgcctggttc tttttctgga cggcgaggcc gtggggccgg ccgtgcatat
    24721 ccatagcggc ctgatcgccg acatccgccg gcgtgacagc gtgtcatcgg attatcttga
    24781 ggtccgcgtg gaagggcctt tcaaggatcg caatgcggcc ctgttgggga aatacaccga
    24841 ccgggatcag cagatgcgat cgcccggcga tcgcggctgc gagtatgtcg ccctttacga
    24901 aagcagcggt gcggagttcg tcggatggct gcagggctga acccgttcgt gaccgccggc
    24961 gcggccctgc catggatctg gggccgcacc gattgcaccg cctggatgtc tgactggtgc
    25021 cggctgcatt ggggccacga tccgatcgca gatctgcgcg gcacctatga cacggaggcc
    25081 ggcgcggatg ccctgattgc cggcggcctg gccgagctgc tgcgcccccg catggcgccc
    25141 ctgcggatca cccccgcccc gatcgccggc gatgtcgggg tgatccgaat tctcggccgg
    25201 gaaacggccg ccatctgcac cgggaaagcc tgggccttca gaaccctgcg cggattgggg
    25261 gaagccccgg cgcgcccgat catcgcatgg agtaagtaat gccggctgca tttgtatggg
    25321 tcggcggcat cattgccgcc ggcggcgttg gcgcggctat cgtcaccagc gtgatcagcc
    25381 ttggcgtgaa cctggccgtg agcgcggttg tgaagaagtt cgggcccaag cagcaggggc
    25441 cccggccgcg agatctgcag agcaacatcc gatcgggcac gtccgatcgc gttcagcatt
    25501 tcggtcgggt gcgcgtgggc ggaacgctga tgttctcgga ttacaaggtt ttcacgcaag
    25561 aggttatcgg cgtttccatc cccggcaccc gccgcgcgta tgtcctgctg gccgtatcca
    25621 ccggcggcat ttccggcatc gatcagtggt atctggacgg caagaaggtg aacgtgaacg
    25681 ccgagggcta tgtgaccacg gcgccctgga acgggaacaa ggtgcggctg cgcgtgcgca
    25741 cgggcatggg gtccgagttc gccggcgggc attggccgga tctgcatgat gctttcccga
    25801 cccgctggat cgccggccag caccgcctgg acggggttgc caccgtcctg gctgaattcg
    25861 attcagtggc gccggaggaa gtcagcgacg tttatcccgg cgcccggccg cccgagatca
    25921 ccatgaccct gcgcggcgcc ccctgctatg agcccgccac tggaaatgcg agcttcaccg
    25981 acaacgtggc gcgccatgcg ctgcactatc tgtccgatgc cggcgcgggc ctgatccctc
    26041 ttgaggaatt cgatctgccg agctggtttg cggggatcga ggcaagccgg ttcgatctgc
    26101 ccacggccgg cggcacgcgg atgcgctttg ccggtggggg cagctatgcc ttgaatgagc
    26161 ccgccaagga cgtggccgat cggatcctgc aggccggtgc cgcatccctg tatctgacac
    26221 aggaaggcaa gatcggcatc cgcatggggg tctatgaggc gcccacgctg gtgatcgaca
    26281 aggccaagat cgtcagtatg gattacgggc cgggcaagtc gcgcctcgat cgcgtcacca
    26341 cgctggtgcc cgagtatgtc gagccgtcgc tggactatac cgaaaccacg gccgatccct
    26401 ggcagaacgc ccgcgcgatc gcccggtttg gtgaacccaa gccgcaagag ctgccgatgc
    26461 cctgggtgca gcaccacggg caggcccgcc acctggcgaa gatcgcggcc gcccgcgaaa
    26521 acccgatgat caccgcatcg ctgtccctgc ggttctgggg gctgcgcctg atcggcgagg
    26581 aacgggtttt cctgcaccgc cccgatcgcg gcctgaacat ggtcccgatg cgcatcaccg
    26641 gcctgtcgct ggatctgtcc gcgtccgatg gggtgatcaa ggtcgagctg gaaagcgaag
    26701 atcccgccgc gttccccttc acccggcccg aggaaggggt gaagccgtcc gcgccggccc
    26761 gatccgcaaa cggccgccaa ccgatcccgg cgcccgtcat cgagcaggtg acggtgaatt
    26821 ctgacggcaa cacgctgttc ctgtcggggg tggtcgaacc catcgccggc tatgcgttcg
    26881 gggtgcagtt ccgcagatcc ccgaacggcc cctggtcgcg ggccgagttc aatcaggaaa
    26941 caggctattg gcgcaccccc gatctggccg atggccggct gtatgatgtg cgggcccgcc
    27001 ggttctttcc cggcctgaca tcgctgctgt gggaaaggca ggccgacatc accagggcaa
    27061 gcccttggac gcagatcacg gggatccagg tgatcgccga tcagacgccc ccggccccgc
    27121 ccgagctgat ccaggccggg atcgagggca accggcttgt gttcagtttc gcgcccgatc
    27181 tgggggccaa ctatcggcaa accggaattt ggcgcgggcc caacaataat tttgcaaatg
    27241 ccaccttcgt ccggtggttg tatgaccagg catcaaccgt gcaaggttcg gttatgctga
    27301 cggccagccc gcagacctat ttcctgcgat ccagcaacgg atccggggtt cattccaccc
    27361 cggtgaatat cggcacatac tagaggaatt ccccatggcc ttgaccctga cccgagccgt
    27421 caacgcggtg atttcggaca acacccgcgt ggacaaaggg cccatgcggg atctgatcaa
    27481 tgacctgatc agggcgatcg acggaaacaa cacccgtagc gcgcgcgtct ataccagccg
    27541 cgccgatgcg gtgacgcaga tcggcgccgg ccggctggat ccgcttgttt cggcggtggt
    27601 cacgatcgag ggcgccgtgc tggttatccg cgcccgcacc gtgttcgccg atgatccgct
    27661 gttccccgag gcggccggcg atcggtgggg ggctgttctg cgcatcgata catcggcgcg
    27721 gatctggccc accaccacaa ccgatttcgc gccgctgcgg ccgccggccg ggaccgacca
    27781 gatcagcgtg ggaacgaaca gcggggtgca gacctggcgc cgcatcaatg cgccggcgac
    27841 ggtggatccc gccatccacc agcgcgatgc gaacggcacc tggtggatgc tggcggaaaa
    27901 caccagcgcg atccgaacac tgatcgccaa tgttgcggga tcgatcgcca cggccgcctt
    27961 tccgcaggcg tccaacatcg ccggcaccgc gaacgcgatc accggcctgc tgccctacgg
    28021 gaacggcacg gccgcactgg ccggccagcg gatttcattc attccgctgg ccgccaatac
    28081 cggcgccgca accttcaatg cgattcagat ccgaaccgaa aatgatcagc agatcacggc
    28141 cggtgcgatc gtcgcgggcc gccgcgtgtt cctggaacgc gatcctgcgg tgaacgtgtg
    28201 gcggatgatg gccggcggga tcacgcaggc cgatgtcgcg gccacgctgg ccaccaccct
    28261 ggcccccatc ctggcgcgcc tgcaggctgt tgaaaccgcc gccaccgggg cgatcgaaac
    28321 cgtcaccgga gaaaccgaac gcgccctggc aaccgatgcc gccggcaatg cgatcatggt
    28381 ctggcggccg ggcgaggatg gcggcatcga tgctcatatg gcgcgcacgt tctgggagcg
    28441 cggcgcgccc tacatcggcg gcggcggcac gggtggtctg ttgtcaacaa ccgcactgca
    28501 cgctgtgagt ggccacgggc agtcgctgct tgtgggcggt gagtatgaga attccggcgt
    28561 atcgcgcgca gatctgattt cacgcgcccg gcaaggtgcg gcgctgatgc tggaagggat
    28621 gcagcgcggg gatacggata gagtcgtgcc catcacgaca gtcgatatgc ctagatccca
    28681 aggttacaac gaggcggttc cgcctacggg gatcggggcg gccgtgcctg gtgcaacgac
    28741 atcgacggcg gtttggccca tggctgtggc catgaatgaa tatcgccatg accacgattt
    28801 gcggatggtt cctgtcgtca cccaatgcca cggcatcagc ggcattatga tcgaggcaat
    28861 tctggataag gccggcgttg cctggaacaa catgcggttc tggtatgaga gcatggtggc
    28921 gcgagctgca gcggaaacta agtcgctgtt tgtcccgtgg caccagtggg tgcatgggcc
    28981 atcggctaaa tcatatgcgc cgaaccggta tctcaatctg ctttggcagt ataacgacga
    29041 tttccacaac ctgctgaaag ctgtcggtgc gcgcggtccc ggcaccttgc tgatccagca
    29101 aaccggcggc aatgcgaaca cgtccaacgt ggctggcgat ccctggcatg tcacagatga
    29161 acagctgcag ttctgcgagg cgggcggcgg cgtcctgacc acaccggatt acgcatatcc
    29221 gatctttgat aacaacgtgc atcaggatgc gttcggaacg gttcaggcgg gcgaggtcac
    29281 ggcccgcgcc gcggttgaaa cggaagccgg gaaacgctgg acgatcaatc gcccccgtcc
    29341 aaggctgatg ggatcaaccc ttatcctcga atacgaaacc ctacggccag gcgaatatct
    29401 cgatcggcac gatccgtccc ggtatggcgg gcaggggatc gatgattacc tggggttcca
    29461 ggtcgagggc gccacgatca ccgagatcca ggtgagaggc aggcaggttg cgctgacctg
    29521 cagtgcgccc cccacgggcg tccgctatgc catgcaggcc caagacgcat cgatctttgc
    29581 gaacaaccgc tggtcggcat ttcgggggct gctgcgcacg tctgatgtct ggccgtcaaa
    29641 gctgctgcca ggccagcagc tctatcgctg gaccccaagc ttcaagatga tgttctgaaa
    29701 gggttgacca tgaaactgca attcgatttc gcggcgcagg ccggcaagca tttcgggcgc
    29761 atcctgtcgc tggatgatca ggttgtggca atgaccgatc cgatcgatgt ctggatcccg
    29821 cgcgcgggcc tgacgctggt agatggtcgc atttccgaat ggatcggccg tcgcaatggc
    29881 cggatcctgg gccagagcaa tgccgcccgc cggccgatcc ctgaaaatgg tctgctgcgg
    29941 ttttcctcgg ccgcgctggc tggtaccacg cagctggatc tgaccggcgc cgcaatcggc
    30001 cagcgttccg cgctgacgat cgcggcgcac gcccgcatcc accccgaaag cctgggcgtc
    30061 gataaccaat acctgtgggg atcgtcagca accggcggca tcctgcgcct tgcctatcgc
    30121 tacaccaacg gatcccgtta tctgcgcctg caagtgcggg atgcgacaac gaaccttgac
    30181 gttccgctgc cagctgactg gtcgggggtc gtgggggcgg tggcggttct gacgcccggc
    30241 acgcccggcc ccaccctgtc gctgcacctg accaccggcg aaagcagatc tgttgcgctg
    30301 caggccccga tcgaggtgcc cacgttctcc gccggcggtg gcaatgccgg ggcggccgga
    30361 agcttggccg gatacggggg caattttgga atatggtcgc gcgccgtgtc cgatgctgaa
    30421 cgcgcccgcc tgctacggtg ggcgatatga ccgccaggtg aatgatggct atcgaataat
    30481 aaggactacg gatatcaata aggacatgct agcagcacgt tatcagatca ttcgccaggc
    30541 gcccgcatgt caaaaagaac gttagcctgc attgcattgg taaaaccaaa agttgcagcc
    30601 ttattttttg atagggttat cccttttgga agtcgcgaat ttacaaaatt tgtccacaac
    30661 ccgatagctc aaggatatcg aggaacagac tattcgttgg acttacaccg agccttttta
    30721 gatgggatga gggaaaatcg cgaaattgtt tctgagctag tttatggaga caatcatcca
    30781 ggttgggatg ccgtcgacga tacaatcgag cttatctatt cctcgttgtt tgacatacaa
    30841 agtagagcta ggcttgttga tgatcacaat caacttcttt tcgtaaatgg tcattctgat
    30901 atggaatatt accttcagat acagccatat tttaccagcg atgaattaca aaagaacgag
    30961 cttacctacg gtgaaaacgt tcttgcacta gatagcgttt cttctcttat gcggaagttg
    31021 cggcttccaa gctacacgtt cctattagcg aatgctgaac aagattctat tgttgacact
    31081 gcggtcgcac cctcaagatt ggatgtaaga ataaacctta gcaatcttcc gctaatcgac
    31141 gaaagcgccc tttcgtggca tcaagtaatt gaaatcagga aggataaggc cgccaaaaat
    31201 cgacttttga gacttgaaaa atttgctatg gacgccatgg ccgctgctag cagcggaggg
    31261 acagagttta atgatcgtat ggagatcgca ctagaggatc acataaactc atgcaaaaaa
    31321 tatagtatag aagtttcaaa tttagccatt tcagcgatat ttaacgtaca gccagcattg
    31381 acagcagccc ttgctgcggc gcttcccgct gcaactggaa accactttgc agcagcagca
    31441 gttggagcga cgatatatgt tagcaacgca gccgttcaga taaggcaatc tacagttttg
    31501 agaaaaacat ttatacaaag tcagccgcta acattcctta cttatgactt gggccttaaa
    31561 cttaattaat cggctatggc gcgtatcggc ttatgcttca aggcaggcta taccagaata
    31621 tattttttaa ctgcgattaa ttagcctgcc gtgagcgggc ttttttttgc ccggatgccg
    31681 ggcatgatac ccatcctacc ttaaggaggc cgcgatggct gatgacacca cccgccgtcg
    31741 cacggccggg cccataccat gaatgagctg atgacactcg tccgggaggt gggcggcggc
    31801 ctcgccggcg tcgtgatcgt cgtccagggc tgggccaact ggatccagta caagcgcaac
    31861 ggcgagctgc aggacaagat gctggagatg gcgcaggcga tggtgaagga aagccgcgac
    31921 ctgatcaccg acacgaacaa gaccacggcg gcgaacaccg aaatcatggg ccgggcggtt
    31981 cggcttctgg aggatcggcg atgatggggc ggctcattcg acagctgacc ggccacgggc
    32041 gcagggccga gaaggccgac acgatcatgc gcgagcacat gaatgaatcg gcaccggaga
    32101 agcgggccat caaggcacgg gtgcgggcaa tcgaacgcct cgtggagcag ctggaaaagg
    32161 acacgcagac atggcactga caatcgggct gatcgccgtc atcaacgcgt tcggctattt
    32221 cgccgtgatc tgggcgttcc gcgccagctt ccgcgagctg cggtccgcaa cctggtggtt
    32281 cgccaccggt ttcatgatcc tagccggggc catcatcctg cgtggggcct actgggacgt
    32341 gttcatgcct cttctgaggc tatgggcgcc cgatgcggcc gcctggctct cagatcatgt
    32401 cggacgctat gcaaacatcg tctttgggct gatgaagatg gcgtcgttct tctgcgcgct
    32461 gaagtgtcgg cagatgctga tcccacaaga ggaaaggcat cactggccga tctggaaggc
    32521 ctggctgcac ccgaccaaga tccggctgct gccctggcgg taacattgtc ggtgacccca
    32581 taccctcacg gtccagggcc acctaaccga ccggcaacga ataagcccac gtgcggctga
    32641 gcgcacccta gtggcttatt gctggaagcc aatcccacac gccttgatcg actggctttc
    32701 tttcatccat gtccatgagg gtacggcggt accggatagc ccactatccg gtaccgccta
    32761 accggagggg ccaaaaattt gccctgtacc ggcggcacct atttttagcc cgctctcgac
    32821 aaatgccaac cggtgccgcc tgaccgccga ggaacgacaa acaaccaaag cggatgcggc
    32881 gaccataacc actcgctgca tgaatccaac ccgccccgcc accgtgcggg gctttttcat
    32941 gtccatgccc acgaggaggc agtcatgcca cacttcccca tcaagctcat cgtgctccac
    33001 tacagtgcga cctatcccga ccaggattac ggcgtggccg acatccgcaa gatgcacctc
    33061 gcgcgcgggt tcaatgacgt cggctaccac tacgtgatcc ggcgcagcgg cgccgtcgag
    33121 aagggccgcc aggacgctgt cgtcggtgcg cacgtctcag gccacaacac cggcagcctg
    33181 ggtatctgct ccatcggggg catcgagcgg gcaaccggcc cgaacgtcgg cgtcgacaac
    33241 cgcaccgagg cgcagaaggc cacgacggtg aagctggttc gcgagctgct ggccaagcac
    33301 cccggtgctc aggtcgtcgg ccactgtgat ctgggcgcca cccagtgccc cggcttcgac
    33361 gtgcgcagct ggtgggccgc ggccaacgcc cggccgcccg tcatcgacag cgtcccgccg
    33421 gcgcccctgc cctctccggc ttcccccgcc gccaccggcc ctgccaaggg cgccatctac
    33481 atcctggctg cgctggctgc tgccgcgctg gcctatttcg gagtgaaatg accatgaacc
    33541 ctctgctgct cttcaaggcc ttccgcgacc tcaatgcact ggtcgatcag gcgaatgcac
    33601 tggccgggcc ggatcgccgc tggtcgaacg ccttcatgaa ccggagcttc attgcactgg
    33661 ttatcgcaac ggtcgcgcag gtcgcgctgg cattcggctt cccgctgccc ttcccggtgg
    33721 atctggcggc cgagactgtc tacgcgatca tcacgctggt cgcgctgctg tgggcgttca
    33781 tcgaacgcaa gttcggtaag acgcgtgccg tctggaacag aatacagggc cgggaggctc
    33841 tgacggaggc cgatgccctt accaccgccc tgaacaaggt gccgggggtg gtcgcgcagc
    33901 cgccgcgctg aactagaaag gcttgcgcga agttctcctt tcgttctact cgaccggaag
    33961 gagacagcca tgccccgcca ccgtatccac gagccgattt tcccggagaa ccgggccctc
    34021 tacatcatct ggtgtgagga gtggcagggc gatcggtact ccctggcggc cgggcacctc
    34081 agcgccatgc tggcggcgtg ggacgcaatg gctgactact cgccgcgtga taggctcttc
    34141 ctccagttcg gcagccgggt tcttcgatca agagaaccgg aatgagcgcg cactggacac
    34201 gtaagatcac cttcgaggcc gatgccaatg attgggtcgt cctccgggat ggcttggtcg
    34261 tcggccgcgt tatgctggac gaccagcaga gcagcggcct cggccgtgat cagtgggcat
    34321 ggtcggtcat cactatgccg tcaaaaaacg ggttctcgga ttcgatggag gccgccttgg
    34381 aggaggttcg tgcgcgggcg tcggacacgt ggggtcacaa acctcatggc tggccggacg
    34441 atcgatcgcg caatcagaag tacagataaa ctcttacata aatcatgaca gatttaattc
    34501 tggctataag atatttatta ttataaaaat ttaatattaa attaaaaaga gaaggccatc
    34561 tgccgcgtat ttaaagacgc ttctcgttgc caaatccacg catcaaactc ccgcctagaa
    34621 accaatagca gatcggctgc atagcaaaag acagctttca agaaattata gtcgtcttcc
    34681 ataacaccga cgcgcttcgc aaattttctc acatgtcgat cgactgctat agaatccagc
    34741 ccaaccaaac aacttaaata gtcaacagtt ttagggccga cgcctcgtac agattgcaat
    34801 tcggaagcgc tatttccttt atgttcgaga taatctttca aatcatacga actttcaatt
    34861 tctttgctac gaagaaatag aataagtgct tcgaaacggc ttactttctc gtcatgtgtc
    34921 caatttagaa atgcggaaga tttgccgctc tcgatgattc cgcaaagatg ggaggtatat
    34981 ttatactcgg ggtaattggc cagtatcgca gccacgcgcg gttgaacaac cgacctgtag
    35041 tttagtccgg cctgaagaac tgaatcagcg agcaaagcgc ccatgtgatc gtacgtggga
    35101 cgactttcga gccgatgcga gtcagccccc agttcctttg cgtagtccgc tacccgccta
    35161 gccgcaacaa gcatctggac tgctggcgat tgcatgatta cccgacctct gacgttggat
    35221 gcagaatacc gggctgccct aacgcgttaa gtcgctcaac acaattggga caagcgccgc
    35281 agggaaaatt actctgagcc tggcaggaat acgttcgccc tatcggcacg ccaagctgga
    35341 ccgccgtctg cacgacctcc gcctttgaaa agtaccgaaa aggcgagcaa aagcggaccg
    35401 gaccaatgtt cgccactagg ccatcgagct tgttcatgaa ctcggccgtg caatcaattt
    35461 cttttgcgtg gttgctgtta atgaaccctg tatacacctc cgcgatcccc atggtctgag
    35521 cccgtgcagc ggcggctgca aagaacagca tgcttcgata aggcacatac aaatcatcgt
    35581 cactgacctt atcgttccat aaatcagctt ccttgattag ccgagatgat gatccgaaga
    35641 agatgtcgga gatgtcgcat cgttctggct tgtgggccgc tgcaggtaag acctcgttta
    35701 ccctgctcca ctccatctcg acacagtgct ggccatagtc aaagaataag gggaaaacct
    35761 ccgctccgtc attaacaagg gagaaagcca cagtggtgga atctagaccg ccagatgcaa
    35821 gtagaatgac ttttttcatc gcggttccct acatagtcca gacattgccg cgaacagcgc
    35881 atttaagctg acatcgagat catcggagta gctaatgctt ccgcctatga ccattgtatt
    35941 tccattctgc cgacgagggt caaatgtgac cactggttta ccaacggcca tcgccatccc
    36001 catctcaatt agcgttccgg ggtcgcgctc tagtggtatc gcaaagacga ttgaacattc
    36061 ctctagcaag cgaacatcag cggcataggt cttgcgaagc gtagtatcat tgctttctgg
    36121 cggcagctcg ccgttctcta taaccggacg gcggaccaag aaattgtggt attcaagcgc
    36181 tgagatcgca agatcgacct ccggtttgtg caggtaggaa aaatcaggcg cggcgagata
    36241 gattgaatac cgctgtcggt catgccacgg cacgatggtg ccgtttagac tgcgcaattc
    36301 atcaaccgac agcgcaagtt gccgcctagt atcgcgccga aaatcatctg ggaaagtagt
    36361 cttagagtat atggttgcag cgcttgctcc gcgccatgct gcatcgaccc agctgtcttt
    36421 attagcgcca accatgaccg cggagtaaac atcgcctacc cccactgaat tgacagtttt
    36481 agataacgtc gcggggatat tctcaactga gccggtacgt aggtcgaata agcgactgcc
    36541 tccgcggttc tccttcaata gaagaatatc agcgtcaagc tggcgaatac ggtcaactaa
    36601 gagttctaca gaattcgctc catattttag aaacagcgga gaagacgtcg agataattat
    36661 cgcaccaaga tggcctttga actgctgaag ctttccaaaa tcatcaacat cgtaagcaat
    36721 gtcaaaacta attcggaccc cttcgtcaaa aagatctatg agtatggata aatcaaagat
    36781 tccgggaaaa acaagaactt ccgtgtacga tgacagtgta ccgtgtacat caaaaacact
    36841 gacaaacttc tcgtttctca ggatatcctc gtatccttgg tcagtaacct cagtggggtc
    36901 cccgatgatg ataacgttcg gcgccccaac gacttcccct agccaaataa attccgtgca
    36961 gccgtgagcc tgcaagtagg ctttggcttg actgaccagg taacgcggaa ccacagcagc
    37021 cacggagtac ggaaggtcgc atgcccagag cccgcgggcg gcatgcacga tacccccgag
    37081 gcgaagctta cagtcaatat ctttcttcgc agttgtaaaa tcgacaatga tttccccgac
    37141 taaaagaacc ggacgaccaa caggtacagt cattgcggcg taaagtcagc ggtgacaaac
    37201 gggaatggtt gtaggttgga atccgtcacg atgccaacgt agctaacacc atctctgaga
    37261 caggcagcca ggtagttgaa ctgcgtgggc aaagctccaa cctgaatgcc gctctcggtg
    37321 acagcaaata tccgacgttc gaacacaagt gagaggaccg tcgaagtgga gggcacggcg
    37381 ccgttggata cgaaaaaatc gcattgcgcg acttcttcca aacttacaga gaacgcttgg
    37441 cggcagggat cattaccgct agtgccaccg gtgctaccag tgccactggg cctattcgta
    37501 ttgctatagt ctgtaaaatt gcctgaacca gaacttccca tcgactaacc tccctaaaaa
    37561 aagcatagct tcaaccttag gtaatgtagc ctaacaagca atcctgaaaa tttgagactc
    37621 aaggaccaat ttggtgaagt tccacacctt attgtgcgtc gtcatactac gcgtgaaacc
    37681 tccgcccaaa cacagccacg aactatgaaa aaaccacgca agcttcggga atatcttcgg
    37741 gattcgacaa gctctggcgg ctgaccatgg gcgtatctgt ccataacaaa caacgaccat
    37801 taacgatcat tgtgtcgcag gcgcacacta acacgctgaa atagcaacac attttgagat
    37861 tagcta
//
