# Supplementary material for: Characterization of the virome of Paracoccus spp. (Alphaproteobacteria) by combined in silico and in vivo approaches
Source: Sci Rep. 2019 May 27;9:7899. doi: 10.1038/s41598-019-44460-4 (PMC6536676; doi:10.1038/s41598-019-44460-4)
Supplement: Supplementary file 2 — Supplementary Dataset 1 [file 41598_2019_44460_MOESM2_ESM.zip › vB_PspS_PD40.gbk]

LOCUS       NZ_JXYF01000039        36266 bp    DNA              UNK 01-JAN-1980
DEFINITION  Paracoccus sp. S4493 contig0040, whole genome shotgun sequence.
ACCESSION   NZ_JXYF01000039
VERSION     NZ_JXYF01000039.1
KEYWORDS    .
SOURCE      .
  ORGANISM  .
            .
FEATURES             Location/Qualifiers
     gene            complement(66..332)
                     /locus_tag="pd40_p01"
                     /locus_tag="TW83_RS07590"
     CDS             complement(66..332)
                     /note="phage hypothetical protein"
                     /product="phage hypothetical protein"
                     /locus_tag="pd40_p01"
                     /locus_tag="TW83_RS07590"
                     /protein_id="WP_045982168.1"
     gene            complement(329..544)
                     /locus_tag="pd40_p02"
                     /locus_tag="TW83_RS07595"
     CDS             complement(329..544)
                     /note="phage hypothetical protein"
                     /product="phage hypothetical protein"
                     /locus_tag="pd40_p02"
                     /locus_tag="TW83_RS07595"
                     /protein_id="WP_045982169.1"
     gene            complement(603..980)
                     /locus_tag="pd40_p03"
                     /locus_tag="TW83_RS07600"
     CDS             complement(603..980)
                     /note="phage hypothetical protein"
                     /product="phage hypothetical protein"
                     /locus_tag="pd40_p03"
                     /locus_tag="TW83_RS07600"
                     /protein_id="WP_045982170.1"
     gene            complement(983..1549)
                     /locus_tag="pd40_p04"
                     /locus_tag="TW83_RS07605"
     CDS             complement(983..1549)
                     /note="N-acetylmuramoyl-L-alanine amidase - PHA00447,
                     cd06583, pfam01510, smart00644, COG3023"
                     /COG="COG3023"
                     /product="phage lysozyme"
                     /locus_tag="pd40_p04"
                     /locus_tag="TW83_RS07605"
                     /protein_id="WP_071209474.1"
     gene            complement(1632..4253)
                     /locus_tag="pd40_p05"
                     /locus_tag="TW83_RS07610"
     CDS             complement(1632..4253)
                     /note="phage hypothetical protein"
                     /product="phage hypothetical protein"
                     /locus_tag="pd40_p05"
                     /locus_tag="TW83_RS07610"
                     /protein_id="WP_045982171.1"
     gene            complement(4493..4867)
                     /locus_tag="pd40_p06"
                     /locus_tag="TW83_RS07615"
     CDS             complement(4493..4867)
                     /note="putative phage holin based on TMHMM"
                     /product="putative phage holin"
                     /locus_tag="pd40_p06"
                     /locus_tag="TW83_RS07615"
                     /protein_id="WP_045982172.1"
     gene            complement(4972..7851)
                     /locus_tag="pd40_p07"
     CDS             complement(4972..7851)
                     /note="putative phage tail protein"
                     /product="putative phage tail protein"
                     /locus_tag="pd40_p07"
     gene            complement(7897..9930)
                     /locus_tag="pd40_p08"
                     /locus_tag="TW83_RS07625"
     CDS             complement(7897..9930)
                     /note="phage-related protein, tail component - COG4733
                     (e-4)"
                     /product="phage tail protein"
                     /locus_tag="pd40_p08"
                     /locus_tag="TW83_RS07625"
                     /protein_id="WP_045982174.1"
     gene            complement(9931..10320)
                     /locus_tag="pd40_p09"
                     /locus_tag="TW83_RS07630"
     CDS             complement(9931..10320)
                     /note="phage hypothetical protein"
                     /product="phage hypothetical protein"
                     /locus_tag="pd40_p09"
                     /locus_tag="TW83_RS07630"
                     /protein_id="WP_045982175.1"
     gene            complement(10317..10937)
                     /locus_tag="pd40_p10"
                     /locus_tag="TW83_RS07635"
     CDS             complement(10317..10937)
                     /note="phage hypothetical protein"
                     /product="phage hypothetical protein"
                     /locus_tag="pd40_p10"
                     /locus_tag="TW83_RS07635"
                     /protein_id="WP_045982176.1"
     gene            complement(10937..11608)
                     /locus_tag="pd40_p11"
                     /locus_tag="TW83_RS19265"
     CDS             complement(10937..11608)
                     /note="phage hypothetical protein"
                     /product="phage hypothetical protein"
                     /locus_tag="pd40_p11"
                     /locus_tag="TW83_RS19265"
                     /protein_id="WP_052714705.1"
     gene            complement(11608..14448)
                     /locus_tag="pd40_p12"
                     /locus_tag="TW83_RS19270"
     CDS             complement(11608..14448)
                     /note="partial lysozyme or muramidase domains - putative
                     phage tail sheath or tail measure protein"
                     /product="phage tail component protein"
                     /locus_tag="pd40_p12"
                     /locus_tag="TW83_RS19270"
                     /protein_id="WP_052714707.1"
     gene            complement(14448..14603)
                     /locus_tag="pd40_p13"
     CDS             complement(14448..14603)
                     /note="phage hypothetical protein"
                     /product="phage hypothetical protein"
                     /locus_tag="pd40_p13"
     gene            complement(14612..15001)
                     /locus_tag="pd40_p14"
                     /locus_tag="TW83_RS07650"
     CDS             complement(14612..15001)
                     /note="phage tail tube protein, GTA-gp10 - pfam11836"
                     /product="phage tal tube protein"
                     /locus_tag="pd40_p14"
                     /locus_tag="TW83_RS07650"
                     /protein_id="WP_052714709.1"
     gene            complement(15001..15474)
                     /locus_tag="pd40_p15"
                     /locus_tag="TW83_RS07655"
     CDS             complement(15001..15474)
                     /note="phage hypothetical protein"
                     /product="phage hypothetical protein"
                     /locus_tag="pd40_p15"
                     /locus_tag="TW83_RS07655"
                     /protein_id="WP_045982177.1"
     gene            complement(15476..15667)
                     /locus_tag="pd40_p16"
                     /locus_tag="TW83_RS07660"
     CDS             complement(15476..15667)
                     /note="phage hypothetical protein"
                     /product="phage hypothetical protein"
                     /locus_tag="pd40_p16"
                     /locus_tag="TW83_RS07660"
                     /protein_id="WP_045982178.1"
     gene            complement(15660..16160)
                     /locus_tag="pd40_p17"
                     /locus_tag="TW83_RS07665"
     CDS             complement(15660..16160)
                     /note="Bacteriophage HK97-gp10, putative tail-component -
                     pfam04883"
                     /product="putative phage tail component"
                     /locus_tag="pd40_p17"
                     /locus_tag="TW83_RS07665"
                     /protein_id="WP_045982179.1"
     gene            complement(16160..16552)
                     /locus_tag="pd40_p18"
                     /locus_tag="TW83_RS07670"
     CDS             complement(16160..16552)
                     /note="DUF3168 - pfam11367"
                     /product="phage hypothetical protein"
                     /locus_tag="pd40_p18"
                     /locus_tag="TW83_RS07670"
                     /protein_id="WP_045982180.1"
     gene            complement(16549..16878)
                     /locus_tag="pd40_p19"
                     /locus_tag="TW83_RS07675"
     CDS             complement(16549..16878)
                     /note="phage head-tail joining protein - pfam05521,
                     COG5614"
                     /COG="COG5614"
                     /product="phage head-tail adaptor protein"
                     /locus_tag="pd40_p19"
                     /locus_tag="TW83_RS07675"
                     /protein_id="WP_045982181.1"
     gene            complement(16875..17396)
                     /locus_tag="pd40_p20"
                     /locus_tag="TW83_RS07680"
     CDS             complement(16875..17396)
                     /note="head-tail connector - cd08054, pfam05135"
                     /product="phage head-tail connector protein"
                     /locus_tag="pd40_p20"
                     /locus_tag="TW83_RS07680"
                     /protein_id="WP_045982182.1"
     gene            complement(17396..17764)
                     /locus_tag="pd40_p21"
                     /locus_tag="TW83_RS07685"
     CDS             complement(17396..17764)
                     /note="phage hypothetical protein"
                     /product="phage hypothetical protein"
                     /locus_tag="pd40_p21"
                     /locus_tag="TW83_RS07685"
                     /protein_id="WP_045982183.1"
     gene            complement(17819..19063)
                     /locus_tag="pd40_p22"
                     /locus_tag="TW83_RS07690"
     CDS             complement(17819..19063)
                     /note="phage major capsid protein, HK97 family -
                     TIGR01554, COG4653, pfam05065"
                     /COG="COG4653"
                     /product="phage major capsid protein"
                     /locus_tag="pd40_p22"
                     /locus_tag="TW83_RS07690"
                     /protein_id="WP_045982184.1"
     gene            complement(19072..19905)
                     /locus_tag="pd40_p23"
                     /locus_tag="TW83_RS07695"
     CDS             complement(19072..19905)
                     /note="ATP-dependent protease ClpP - COG0740, pfam00574,
                     cd07016"
                     /COG="COG0740"
                     /product="phage Clp protease ClpP"
                     /locus_tag="pd40_p23"
                     /locus_tag="TW83_RS07695"
                     /protein_id="WP_045982185.1"
     gene            complement(19883..21154)
                     /locus_tag="pd40_p24"
                     /locus_tag="TW83_RS07700"
     CDS             complement(19883..21154)
                     /note="phage portal protein - COG4695, pfam04860,
                     TIGR01537"
                     /COG="COG4695"
                     /prodcut="phage portal protein"
                     /locus_tag="pd40_p24"
                     /locus_tag="TW83_RS07700"
                     /protein_id="WP_045982207.1"
     gene            complement(21154..22860)
                     /locus_tag="pd40_p25"
                     /locus_tag="TW83_RS07705"
     CDS             complement(21154..22860)
                     /note="Phage terminase-like protein, large subunit -
                     COG4626, pfam03354"
                     /COG="COG4626"
                     /product="phage terminase large subunit"
                     /locus_tag="pd40_p25"
                     /locus_tag="TW83_RS07705"
                     /protein_id="WP_045982186.1"
     gene            complement(22847..23335)
                     /locus_tag="pd40_p26"
                     /locus_tag="TW83_RS07710"
     CDS             complement(22847..23335)
                     /note="phage hypothetical protein; putative phage small
                     terminase subunit"
                     /product="phage hypothetical protein"
                     /locus_tag="pd40_p26"
                     /locus_tag="TW83_RS07710"
                     /protein_id="WP_045982187.1"
     gene            complement(23430..23678)
                     /locus_tag="pd40_p27"
                     /locus_tag="TW83_RS07715"
     CDS             complement(23430..23678)
                     /note="phage hypothetical protein"
                     /product="phage hypothetical protein"
                     /locus_tag="pd40_p27"
                     /locus_tag="TW83_RS07715"
                     /protein_id="WP_045982188.1"
     gene            complement(23659..24006)
                     /locus_tag="pd40_p28"
                     /locus_tag="TW83_RS07720"
     CDS             complement(23659..24006)
                     /note="HNH nuclease - cd00085, pfam01844"
                     /product="HNH endonuclease"
                     /locus_tag="pd40_p28"
                     /locus_tag="TW83_RS07720"
                     /protein_id="WP_045982189.1"
     gene            complement(24096..24284)
                     /locus_tag="pd40_p29"
                     /locus_tag="TW83_RS07725"
     CDS             complement(24096..24284)
                     /note="phage hypothetical protein"
                     /product="phage hypothetical protein"
                     /locus_tag="pd40_p29"
                     /locus_tag="TW83_RS07725"
                     /protein_id="WP_045982190.1"
     gene            complement(24400..25143)
                     /locus_tag="pd40_p30"
                     /locus_tag="TW83_RS07730"
     CDS             complement(24400..25143)
                     /note="phage hypothetical protein"
                     /product="phage hypothetical protein"
                     /locus_tag="pd40_p30"
                     /locus_tag="TW83_RS07730"
                     /protein_id="WP_045982191.1"
     gene            complement(25140..25667)
                     /locus_tag="pd40_p31"
                     /locus_tag="TW83_RS07735"
     CDS             complement(25140..25667)
                     /note="phage hypothetical protein"
                     /product="phage hypothetical protein"
                     /locus_tag="pd40_p31"
                     /locus_tag="TW83_RS07735"
                     /protein_id="WP_045982192.1"
     gene            complement(25940..26572)
                     /locus_tag="pd40_p32"
     CDS             complement(25940..26572)
                     /note="phage hypothetical protein"
                     /product="phage hypothetical protein"
                     /locus_tag="pd40_p32"
     gene            complement(26569..27090)
                     /locus_tag="pd40_p33"
     CDS             complement(26569..27090)
                     /note="phage hypothetical protein"
                     /product="phage hypothetical protein"
                     /locus_tag="pd40_p33"
     gene            complement(27087..27248)
                     /locus_tag="pd40_p34"
     CDS             complement(27087..27248)
                     /note="phage hypothetical protein"
                     /product="phage hypothetical protein"
                     /locus_tag="pd40_p34"
     gene            complement(27245..27568)
                     /locus_tag="pd40_p35"
                     /locus_tag="TW83_RS07745"
     CDS             complement(27245..27568)
                     /note="phage hypothetical protein"
                     /product="phage hypothetical protein"
                     /locus_tag="pd40_p35"
                     /locus_tag="TW83_RS07745"
                     /protein_id="WP_045982194.1"
     gene            complement(27565..27792)
                     /locus_tag="pd40_p36"
     CDS             complement(27565..27792)
                     /note="Helix-turn-helix XRE-family like proteins -
                     cd00093, smart00530, pfam01381; putative phage Cro-like
                     protein"
                     /product="phage transcriptional regulator protein"
                     /locus_tag="pd40_p36"
     gene            27888..28202
                     /locus_tag="pd40_p37"
                     /locus_tag="TW83_RS07755"
     CDS             27888..28202
                     /note="DNA-binding transcriptional regulator, XRE-family
                     HTH domain - COG1476, cd00093, smart00530, pfam12844"
                     /COG="COG1476"
                     /product="putative phage repressor protein"
                     /locus_tag="pd40_p37"
                     /locus_tag="TW83_RS07755"
                     /protein_id="WP_045982196.1"
     gene            28663..29157
                     /locus_tag="pd40_p38"
                     /locus_tag="TW83_RS07760"
     CDS             28663..29157
                     /note="phage hypothetical protein"
                     /product="phage hypothetical protein"
                     /locus_tag="pd40_p38"
                     /locus_tag="TW83_RS07760"
                     /protein_id="WP_045982197.1"
     gene            29170..30153
                     /locus_tag="pd40_p39"
                     /locus_tag="TW83_RS07765"
     CDS             29170..30153
                     /note="DUF2303 - pfam10065"
                     /product="phage hypothetical protein"
                     /locus_tag="pd40_p39"
                     /locus_tag="TW83_RS07765"
                     /protein_id="WP_052714716.1"
     gene            30221..30418
                     /locus_tag="pd40_p40"
     CDS             30221..30418
                     /note="phage hypothetical protein"
                     /product="phage hypothetical protein"
                     /locus_tag="pd40_p40"
     gene            30415..30762
                     /locus_tag="pd40_p41"
                     /locus_tag="TW83_RS07770"
     CDS             30415..30762
                     /note="phage hypothetical protein"
                     /product="phage hypothetical protein"
                     /locus_tag="pd40_p41"
                     /locus_tag="TW83_RS07770"
                     /protein_id="WP_045982209.1"
     gene            30759..30944
                     /locus_tag="pd40_p42"
                     /locus_tag="TW83_RS07775"
     CDS             30759..30944
                     /note="phage hypothetical protein"
                     /product="phage hypothetical protein"
                     /locus_tag="pd40_p42"
                     /locus_tag="TW83_RS07775"
                     /protein_id="WP_045982198.1"
     gene            30945..31130
                     /locus_tag="pd40_p43"
     CDS             30945..31130
                     /note="phage hypothetical protein"
                     /product="phage hypothetical protein"
                     /locus_tag="pd40_p43"
     gene            31151..33295
                     /locus_tag="pd40_p44"
                     /locus_tag="TW83_RS07780"
     CDS             31151..33295
                     /note="Site-specific DNA-cytosine methylase - COG0270,
                     cd00315, pfam00145"
                     /COG="COG0270"
                     /product="DNA (cytosine-5-)-methyltransferase"
                     /locus_tag="pd40_p44"
                     /locus_tag="TW83_RS07780"
                     /protein_id="WP_071209475.1"
     gene            33292..33624
                     /locus_tag="pd40_p45"
                     /locus_tag="TW83_RS07785"
     CDS             33292..33624
                     /note="DUF4031 - pfam13223"
                     /product="phage hypothetical protein"
                     /locus_tag="pd40_p45"
                     /locus_tag="TW83_RS07785"
                     /protein_id="WP_045982200.1"
     gene            33621..33812
                     /locus_tag="pd40_p46"
                     /locus_tag="TW83_RS07790"
     CDS             33621..33812
                     /note="phage hypothetical protein"
                     /product="phage hypothetical protein"
                     /locus_tag="pd40_p46"
                     /locus_tag="TW83_RS07790"
                     /protein_id="WP_045982201.1"
     gene            33809..34153
                     /locus_tag="pd40_p47"
                     /locus_tag="TW83_RS07795"
     CDS             33809..34153
                     /note="chromosomal replication initiation ATPase DnaA -
                     COG0593, TIGR00362, C-terminal domain of bacterial DnaA
                     protein - cd06571, smart00760, pfam08299"
                     /COG="COG0593"
                     /product="DnaA-like DNA binding-protein"
                     /locus_tag="pd40_p47"
                     /locus_tag="TW83_RS07795"
     gene            34150..34875
                     /locus_tag="pd40_p48"
                     /locus_tag="TW83_RS07800"
     CDS             34150..34875
                     /note="weak hit to tRNA G10 N-methylase Trm11 (e-3)"
                     /product="phage hypothetical protein"
                     /locus_tag="pd40_p48"
                     /locus_tag="TW83_RS07800"
                     /protein_id="WP_052714720.1"
     gene            34875..35060
                     /locus_tag="pd40_p49"
                     /locus_tag="TW83_RS07805"
     CDS             34875..35060
                     /note="phage hypothetical protein"
                     /product="phage hypothetical protein"
                     /locus_tag="pd40_p49"
                     /locus_tag="TW83_RS07805"
                     /protein_id="WP_045982202.1"
     gene            35101..36123
                     /locus_tag="pd40_p50"
                     /locus_tag="TW83_RS07810"
     CDS             35101..36123
                     /note="Integrase IntN1 - cd01185"
                     /product="phage tyrosine integrase"
                     /locus_tag="pd40_p50"
                     /locus_tag="TW83_RS07810"
                     /protein_id="WP_045982212.1"
     repeat_region   36231..36248
                     /note="attachment site in intergenic region - 18/18"
BASE COUNT     6471 a  11726 c  11362 g   6689 t
ORIGIN
        1 gcagcgaaat atttccctta caaatcagtg caggtgtccc atgccagaac aggccgtggg
       61 acaccttagc gatcatccgg ccaaccatgg ggcttgtgcc cccacttgtc ggacgcccgc
      121 gaccggactt cctcgagcgc gtcaggcatc gaatccgaat agccgttctt cgacggcatg
      181 gtgatgacag accatgccca ttgatcacga ccgatgcgac tactctgctg gtcgtccagc
      241 atgacacggc cgaccaccag gccatcccgg agaacgaccc aatcgttagc attagcttcg
      301 aaggtgatct tgcgagtcca gtgcgcggtc attccggttc tcgcatgcga agaactcggc
      361 tgccgaactg gagaaggagc cgatcgcgcg gcgaatagtc ggccatcgca tcccacgccg
      421 cgagcatggc gcttaggtgc ccggccgcca gagagtatcg atcaccctgc cactcctcgc
      481 accagatgat gtagagggct cggttctcag gaaagatcgg ctcgtggatt cggtggcgaa
      541 gcatggttgt ctccttccgg tcgattagaa cgaaagaaga acttcacgca agactttctg
      601 gttcagcgcg gcggatgcgc ggctaccccc ggcaccttgt tcagcgctgc ggtcagagca
      661 tcggcctccg tcagggcctc gacggcttgc ttcttgttcc agacagctcg ggtcttgcca
      721 agcatgcgct cgacgccggc ccagactagg cctgccacgg tgatgacggc atagaccgtc
      781 tccgccgtca catcgatcgg catcgggaac ggcaggccga tcatgagcgc ggccgcagcc
      841 acgaaggcca cacaggcgac gatgaacgag cggttggtga aagccagcga ccaacgattg
      901 tccggtcctg ccaggcggtt cgcctgctcg atcagcgcag acaggtcgcg gagggtcttg
      961 aagatcatca gcgggttcat ggtcatttca ctccaaaata ggccagcgcg gcagcagcca
     1021 gcgcggcgag gatgtagatc gcgcctttgg cggggccggt ggcggcaggg gaagccggcg
     1081 agggcagagg tttaggcggg acgctgtcga tgacaggcgg ccgggcgttg gccgcggccc
     1141 accagctgcg cacgtcgaag ccggggcact gggtggcagc tagatcacgg tggccgatga
     1201 cctgggcacc gggatgcttg gctagcagct cgcggaccag cttcaccgtc gcagccttct
     1261 gcgcctcggt ccggttgtcg acgccgacat tggggccggt ggcgcgctcg atgccgccga
     1321 tgcagcagat gcccaggctc cccgtgttgt tgcctgagac atgcgcgccg acgaccgtgt
     1381 ccgggcggcc cttctcgaca gccccgctac gccggagaac gtagtgatag ccgacgtcgt
     1441 tgaacccgcg ggcgaggtgc atcttgcgga tgtcagccac gccgtaatcc tggtcgggat
     1501 aagtcgcgct gtagtgcagc acgatgagct tgatggggaa gtgtggcatg actgcctcct
     1561 tgtgggcatg gacatgaaaa agccccgcac gatggcgggg ctcggttgga tggatagatg
     1621 cgccgtggcg cttacggcat cgccggaatg gtgaaggcat ggaccgtcat ccggctctct
     1681 tgggcatagt cggcagaagc ccacccagcc catcccgcgt gacgttcgat ggtggccaac
     1741 agcgccatcg tggtcgtcgt atcccagatg aagccggggc ccatatcggc cgggcggatc
     1801 gtctcgaaga cgacgccatc gatcgagaac tcgcagcggt cggtgaacag ttcgaactcc
     1861 aggcgctgcg ggacgcccag cttgaactcg cccaaggcca tggtgcgacg atcaccagag
     1921 gcccgaccac ctcccacgcg gggcatatgg acgcctggtg cccatccgat cttgtcgccg
     1981 cgcttcacca gctcgaagtc cagctccttc ccgctcttgt cgtgcgtgaa gaccgcgttc
     2041 actgcccgcg cggtgtggca gacaacgaca gccccgaact tgccaagcga ggccatcggg
     2101 cggttcagct gaatggcgcc gttgcgccac tggctgccga ccatgcccgc cgtcagcgtg
     2161 acttccttgt cagaaccata ggccacacga gacggtgtgc cccagctccc gccgacgccg
     2221 ttctggcggt cgccgccagc ccaattcggc aggaagatgt gcaggttcgc gttgccccaa
     2281 ttatacgagg cgttccggtc gatgccgaaa tcctgcacgg cgcggtagcc cgcgggacgc
     2341 agcgggttgc cgacaggcgc cggggtgggc gtgggattcg gcgcgggcgt aggggccgga
     2401 tttggcgtcg gggcgggtgt gggcgttggc gtgatcaccg gggcggcgag gtaggcctgc
     2461 aggtcgacca caacggcctg cgtcgcagca acactagatc ggaggaagga aagtagttcg
     2521 gtcagtttgg cgcggtcggc catgttgggc tgctccggtt cgggctgggg ttcaggttct
     2581 agttcgggct caggctccgg atcgggcacc accacgacgg gcggctccac gaccgggggg
     2641 atcggcacgg gcggcacgac aacaggcggc tgcacgacag gaggcgcgac gacgggcgca
     2701 tcctcgatca gggcatgcac agcggcccat gctgggttcc ggtcgcccag ccagcgctgt
     2761 aggccgtgca tgatgttctg atcgggcatc cggcattcga ccgacatagc cagcggcccg
     2821 tcgaagcctg cggcatcaag ggcggcaaac gtttctgcgt aaacctcgcc catctggcgg
     2881 ctgacagaga acgcgtggat gaacgcgcgc agggccgtgc taccgcccac gccgttcatg
     2941 tggttcccca cctcgtagac acccagttcc atgccgtact tggctgcctc ggtgcggtag
     3001 tgccgccact tggggaccag gctgcgaacc gtgcggtccg cgccccattg gttgcccgtc
     3061 aagagctggt cgcggatccg atcaaatgct gcatcttggg aaagggacgt gcgccagcct
     3121 tccaactgcg aagcccggcc accgtaagcc atgccgccgt cgatctgcgc atgcacggtc
     3181 aacatgtcca tgacggaatg cggcgcaacg tagactggca ggccacgcgt cccactgcgg
     3241 tcacgccata gcggtgccag cagaatatcg gcctcgcccc cgatccaatc ggcctggtgc
     3301 tggaccacgg tgtgcaggcg ttcgtcgccg ccccagatcc ggcgccagat ctgcgccatc
     3361 tggaccgacc gcatcccgta ccagttccgg aactcggaac cggtgctggt gccgaaagcc
     3421 tcacgcccgc gagctgcgca atagtgcgcc tgcggcgtgc ccgaaaagtc ccaagtcttg
     3481 gtgctgtact cgacatagac ctgccggggc gcgggcatca aatcgcgtat cagggctgcg
     3541 cactggcgca tgtgatcgtc ggtggctgcg gtaggcaggc acagccacat cgcggcatcg
     3601 acctcccggc acaatgcggc catccactcg tagggcacga agcggtagaa gatctcgtcg
     3661 gtgggcaggg cgcggctttc ccacgaggtg atgcgcagcc cgccttggtt ctcgctggtc
     3721 aggatgccga tccattcgtc gaaccgcagg gcagtatagg gggcgacctc ggttagatac
     3781 tggcggcgga agatccggcc ccggtcggca tcggcccagt catcctgatg aaccagtgcg
     3841 atgttctcga tcggtccgcc tgcggggtcg atcgagcgaa cgatcgggtc gacccaggat
     3901 gcgccgttcg ccgtgaagtc gaactggatc tcgttcggcg acacgcgggt gatgttgcgg
     3961 gccccattca ggtcccaagt ggccgtcccg tcccaccgca ggcgccatcg gcccgtcccg
     4021 cctgccgccg ccggcatgtt gtggaacagg cgggtgcgga acccgccaga cccgggcgcg
     4081 atcgagatga gctggcctcc gggcgtcatg tgccctgcgg cgaccagcgc gtcccattgc
     4141 gcgccgccac ggtccgcctg ccagggccat gcctgcttga aggcgttgat gaacggtcgg
     4201 gagctttcgc cagcgatgat gccgaggcgg gccgcgattt ttgcggttgg catggtggta
     4261 tctccaatgc acagaaatgg gggattgggt gtgatttttc gcgccgccgc gaggaggtct
     4321 ccctcagagg aggcggtagc ggatttgggg attgatggtg aagaactggc cggcaggcgt
     4381 cacgccgatg tagtggagaa agcgcctggc ttgaagctgg gtgtcatggg gggcctataa
     4441 aaaagcccgc cggtcagggc ggggatgggt caggtcatat cgaggtcgac gatcagtcat
     4501 cgccagcatc acgctgactg gtgatctgcc gcagcaggtc gtttgtctcg cgctgcgccg
     4561 ccttcagctc atccatcgat ctggccagcg cttcgtatcg ctcgctgttc cgtgcatcag
     4621 agatttccag ctgctggatc gaccgccggt gcgtgaccag atcggcccgg atgtcggtca
     4681 gctgtttctc atgggtcagc cgtagttcct gggtggcttg gccgccctgc agctcgatgc
     4741 gtttcatttc gcgctgccct tcgagcagcc ccgcctgcag ggtggcatag gacaccgcca
     4801 cagcgacgat ggtcgcgccg atcgaccaga cgttgcccca ggtgatgcca ccttcgatct
     4861 tcgccatcag atatcctttc cgtgccggcg gcggccggtt cagtgagcgc ccgtcggtcg
     4921 ggcatgaaaa agcccgccgg ttaaggcggg ctgattaagt gggaagggtg actacggggt
     4981 gccgcgcagc gcaaccgcgg taggcctgat ggccgtcaac aacgcttgcg atccacccgc
     5041 gacagcttgt cccgggctgg taggggaaac ggaaaggctt gaaccgaaag tgatggcagc
     5101 agtgtctgcg cgacggatat ctgagatagg gaggtatcca cgggccttaa cgcgaccgac
     5161 tttcgaggga tagatatctt cccacgcaac gcccgcgaat atcgagggat cgtccgacga
     5221 tgtcatcagc cttacatgcg tccggttcgt atcccatgcc agaagcgatc ccatcgggat
     5281 gccataagtt tgtccgttgg taagggacag ctcctcatct gtgaagcggg gacggtaacg
     5341 ctctccgact gcataaagcg atgccacggc aatgccgccc aaggcagtat tgatctgagc
     5401 aagaagatca gcattgctga cggcggtatg gtttgcgttg aacgtcaccg ttcgcgtttc
     5461 agcgccaaca gtcacgctta ggctgactgg cgtgctggag cgatttccca atcgccttcc
     5521 caagctggtg atggccaagt tggcagcggg tccaaccagc tgttccgaaa catcagctga
     5581 accgtgaaca tagctcgcta gattagttgc accgggatag gagcgcactt ggcccatcaa
     5641 gattgcaaca gcaggcccac ttacgctcac gggtgccaac gaaccatctg gcgccgcaat
     5701 tttaagcgca cgaccaaagt cggtaatgcg gaacaccgca gggctgtttc ccttcccaga
     5761 gacctttatc tcggaatgat cagcaagctg cttgcttagt tcagagggaa accacccggt
     5821 tactgcgtag gaaatgtcgc cgacgattac gcaatcttcg atgatgtgct gatcgcgctg
     5881 accagagccc aaaggtagaa tgcgcagcgc cgttccgttg accccgctac cggtcgactg
     5941 agttaatgca acaaaggtat cgcgctcatt cctgacaacg cagggttttg cgaagtcaac
     6001 gttgttatgc caagcaaacg tcatgactgg cgcaatgtag acgctgtcct tgctcgttac
     6061 atgccacccg cttgatgttc ccatgccaag tgcatcctgc gaggcccagc tccctatcac
     6121 gttcccaaga tgctccagac ggcaatctga aatctcaata accgcgtcag gattagcccc
     6181 attcgcttcg atgtgaaccg catagcgtcc atttcggacg ctgacatcca gcccgcgcag
     6241 acttgccgta tcagtgacaa agaacggttg gtagctagca ggatttagcg ccgatccatc
     6301 gggcaactca tagtgaatgc gaggccgaac agaaccagag gcgcccattt caacgtgctt
     6361 tggaagtgtc cagttgaact cgctcgtgta ctcaccgggc aaaacccgcc accttacccg
     6421 cgtgactggt gaagcccctg cgcttgcgac aatcgctgcc gcaaaagtca gcccaccatc
     6481 tcctacgttc aagtcggtcg caaccggagg tctggtaact gctgcgacaa tgtcgctgcg
     6541 gttcctggcc atcgcgtgct gcatagttgc tgtggtgtcg ctctctccga accgcgaaac
     6601 catagcttca agtgacttgg cgataaagtt tctggccacg ctcgtatcgc cgccggcagc
     6661 aagctgaatg cagggaccaa gcatatactc gtcgccctgc acaacataat cggagaccac
     6721 tgtcaggacc gtaccgtcct gcaccatgcg acgcgcggcc gttcgattga tcccaggccc
     6781 gttcggcgtt gttcggacat tgaaaactac cggcccaaga ggctgccgcg acataaattc
     6841 tgccgaaaca tcgtattttg cagtaacgcg cagccgatca cccgcctgaa gaccagccgc
     6901 cgagaaaagc ctaatgacat acgaactagt gcccgtttgg ccaacaggcg tattgatccc
     6961 gataccggcg ccacgttcgt cattgacccg gatcgcccca ttcaaagctt gtgccgatcc
     7021 aactgtggga tgttctgcat aaggcagcag accagtattg acgaactgga aacggctttg
     7081 gacggatgcc tcgtcacctc ggtccgacag gatcgtgtat tcgatcgacg acactactgc
     7141 ctcttgtacg ctggacatga cagcattcgc ggacgcaacc tgtagggtca acccggcttg
     7201 ggtcgcatta cctggaatag ttgcagtgcc ggagatttcc agcatgtcac cacgctgtac
     7261 ggcagccgga gccgacactt cgagaggtgt gtatcccgac cccgttgaat attgagcgcg
     7321 tacggggccg agcgtcacgg aagccaaaaa cccagcagag gctttgaagc gggtacggaa
     7381 gaatatggtc tgcccgcgca tggtttccat attcattaca agcgatagat aggtctgtgc
     7441 cccggtctga cccgcaggga tacggatccc catcacggct gttcccgttc ctgcgacgag
     7501 gctggcgccg ttgagggctt gtccgactgc aacgtgctgg ccgaacatgt cacccatgct
     7561 gaggctggaa agcactggtt tgaacgcatc cagtgccgtg gcttcagcct ttccagatag
     7621 ctcggtcagg atatcctgca aggcgtcagg atcgccctgc gtctgcgcca gctcgattag
     7681 ggcctcccgc caatcctgtt tgccaggatt gtggacgccc gacagaggat cgccgatcgg
     7741 cagtggcgct ccaaccggcg cgttcggctt tccgtcgccg gtaaagcgga cgaaatccct
     7801 gaacgcgcgg ttgatggtgt ccaatacagg catgcttgac ctcgaatgca aaaagcccgc
     7861 gcgaggcggg cggtcgtggc gaattgtggg gtagtgtcag aaggtggccg agatcggccc
     7921 gatgggttcc gaagggacgc cggaacggtt cagggtgcgg acccagaagc ggcgggtgcc
     7981 ggtgatcccg gtcatgtcgt gagtgtagtt gtccgggcgg ccagcgctgc ctgcgactgt
     8041 ggcgatgatg gttgcttcgg cgaagttggt cgtggcaccc atcagcacct gagtgcggaa
     8101 gtaaccggag ggcgcgttga tccagtcgat atacgcggtg tcccccgtcg ccacgacgcc
     8161 aagactggag ggcgtcggcg gcgtcaccgg gttcgccagt accgtgaccg gaccgaactt
     8221 tagccaatcg ccataacccc gccagcggta gcgaaccgtg tactgctggc catcccctaa
     8281 gacatcgctc tgtgcgcgta actgggccgc tgtcatctcg tcccactgcg gctgcgttcc
     8341 ggtccagggg ccgacagggg caaagtcgcc ctgcgcgatc tgcgcgcgca gctgcaggcc
     8401 ttcgcgctcc ggatcatcaa cggacagcga tagcttcaca ccctgcacgt cacccgagat
     8461 cgtcacgcgc tcctggacca ggacagcacc tgtcgggacc gggtcgacct cgtccaccgt
     8521 tccgatctgc gccagcgtcg ggggcatcgg ccgctcatcg gacggcgcat gccacgggta
     8581 cggattcagg atgctgccga tgccgatctc gcaggtggcg cgctcaatgt cgaagctgtg
     8641 gctggtgacc tcgaaaacgc catcgaggcc gaattcgttg gaaaccaccc ggatggtatg
     8701 gatgccgtca cctttgggaa agcgcgcctt caggcccacc agattggtgc gcagcgttcc
     8761 aacatattcc cggcggtcct tggcccgctt gatctgcatc aggcgctgca gctgggtgcc
     8821 ggaggggcac atgtccacgt ccagcatgtc ggtgcggcgc ggctgcgtgg ccagcgcttc
     8881 ttcatcgacc agctcggcca cctgcgtcgg ctggtaacca tgcgccgggc tgacgaagct
     8941 gccctgcagc acgttgtaat cggtaaacgg atcgaagccg tccgacatct ggatggacag
     9001 aatatcgcgg tcggtgatgg tgacatccgg ctccgaccat gccccgccga gaatgccgac
     9061 cgtgccatcg gctgtctcgt agatctgccc gtcgcaggtg gccagcatcc gagtagtcac
     9121 atccttcagg ggatcctcga gggtgtaaaa cccgcacagg cgatagcgag gctctgtgcc
     9181 accggagagc agcggcacag cctctccaca cagcgcagcg aaggatgccc aggaggctgc
     9241 gtccaggcgc gcgaggggga tgccccaacc cgtgggatgg gtcatctgat ctcggatgca
     9301 cagtccggca ttctctgtgt agaccagatc gccggcgagg ttgcgcacgc ggacgccgcg
     9361 gatctcggcc tgcacctgcg tctggtcgcc cttcgggaag accttctgga agtcctcgtc
     9421 cgagggatcg ccccagacag agcagaacgt tgcttgccct tggagacggt ggtcggcagt
     9481 ccagatttca gggaaggcct gccgaggcgg ctcatagtcg ccgccttgtc cggacccgtc
     9541 acggaagaac aggtacttgt agcgctggac ctcgccggtg tccgcgttcc atccaaccgg
     9601 ctcgccgtcg atccagaagc ggagcagccc gtcgacacga ccgtgatgga tcactacgac
     9661 ctggtagaga cgtccgtcac gagcttcgaa gagcgcgcgg atgccgccca tcaggttgcg
     9721 accataggcg cggcggcggg cgctctcagt ctggttcagc gtcgccagca tctcctggcg
     9781 ggacgcctgc gggcgattca gagccatcga ggccagcgac caggtgaccg cctggccggc
     9841 ggcgatgatg gcactggctg cggtcgtgcc gagtgccgtc gtagcggagg cccagaaggc
     9901 cgtggtggcc agatatgaga agatggccat tcactttacc catgcgcgtt cggccagccg
     9961 gtagccgagc cgtgttagat ccagccccgt ggggcccgtc gatagctgtg tcagcagcgc
    10021 gccgcgttcc tgtgcccatg cctcgaaggc gcgcagcaga cgcaggccac taccgtctct
    10081 ggcccaccag ccatgctcca tggcgatcag cgcagggctg atgaccgtgg gctgcagcga
    10141 tccggcgatg aacccaccgc ccgacaccca gacagccgcg tcagggctgg tgatcagctt
    10201 ggcgaggatg cccgccgtcc aggaccgatc caccggcaca gggccgccca cggcggcgcg
    10261 cagatcctcg atcatgtcca cgatgggcag gatgtcgttt gcgccggcca gtcggatcat
    10321 ccgctaattc tccagccaac ctcgtagccg ttcgcataga gcggcaggcg ttccagcccg
    10381 cgatcgccgg caaagagcgc ctgctgatca gggtcggtcc agcgcccgcg cggcggggcg
    10441 ttgcggcgga aaaacagacc ctcggcctcg acgctgatct ctctctttgt cgacccctcg
    10501 ccggaccagg gcatgcgctg catggtaccg ttaaagagcg aaatgggtga acccaccgga
    10561 tcccctgcca gcagctcgcc acccccggcc gtgaaagccg cctgccggat gttcgagaag
    10621 agctgcaggt agaccgtcac agcccggtcg cggacgcggg ccttggcgtt cagcgccagc
    10681 gcgaacattt ccggcgtggc cgccaccttg aaggtcacct gcttggccga gacctggtat
    10741 gcggtgctga tcttgccgat gctgaccagg tcacccacac cctgccagcg gtgtccgccg
    10801 acatcgagat ccccgaagcc cgtccaccaa cgcttggggc cgtcccggaa gtccatgaac
    10861 accaacaccg actgaccgat ccggccatca cgcagcacct cgttggggat tgcaatcaga
    10921 tcgtcgcgtg cgggcatcag agggcctcca tgaagttcac gggggtgctc ggcgtgacgg
    10981 ccatagcctg gtcgaagagg ccctcggtct cactgaccat cctcattttg cagactggcc
    11041 gctcgatctc cagtcgcgat cctgctggag cagccgcccg aaggggcggt tcgatcataa
    11101 cccggttggt ggtgctacta ggccgccagt gcagctgaac gcggtgcagc cgctccccga
    11161 tcgagaagaa ctgccccggc cgcagacctg tcgtgtcgtt caatgtcagg tcaagttccg
    11221 tcgcccgaag cgccgcggcc gaggccagca cgatgcgatt cacgggggta ttctgaaacc
    11281 caaagtgctc gaatgtctgg gaccctgcta tgccgccgat gctgcaaaag ggaaggggca
    11341 agccgttcct gtccttgggc cgataccggg accggcaggg caccaacgtg gtgccgatcc
    11401 ggccctgcat ctgggcaagg aaggcctgcc actggagggt tgccgcctcg cctcgtagca
    11461 cgaacttggc agatgccatc catttgcccc gcatcgtcgg gacgatggtc tcattaccgg
    11521 tgacgctttc ctccggttct agggactgcc cggcaatgta gaattggaca tcctgccaga
    11581 gggcgagatg gggaaaggtg gcctgcatta ctgatctcgc ttctggtgtt cggccatgac
    11641 ggaggggaca cgttccagca tcgcttcgcc cgcgcgctgg atcttcgcat cgatttcacg
    11701 gtcccctgtc gttccgcgca tgtcgaaggt cagggcgacc gaccggctgc cgccgccatg
    11761 tgtctgaccg cgcgtcagat cgaggacgcg ctcgttcggg tgtagcatgt gcagctgacc
    11821 acccttacca tccaggccgc cagagcgggg gccgccccag gtgtagccgc cgccatcgaa
    11881 ggacctgacc ggattaaggc ccgccacttt caacccggcg cttagggcat cgccacggcc
    11941 aaaaatgctg ttggtgatac cgcccaggat ccctaggcct gcgccaccgc cggccatggg
    12001 acctgagttg aacagcgcgg cctgaagggc cgcctgcgcg aatgctaggg caacattggc
    12061 cagaacctgc gtaaagctct ctccagcgat gatggaccga atcaatcctt gttcgaccga
    12121 ctgctgttgt tcagccatga actgcatcgc atctgcagca cgaccctcgg cctgcgcgcg
    12181 atcattggtg gcaaggatat ctgcggcctt ggcttggcca agggcctcta tcgcttggcg
    12241 ataggtcatc gtgccatctg ccaactgcgc gtccagatca acgttgcgcc gcttggcatc
    12301 ggcttgcagg gccatcacgg tgcgctggcg ttcgatctct gccgtgacct gcgcgatcgc
    12361 gcgggcctcg gcctcaggat cgaggcgcag cgccttgatg gcggccactt gctcggcctg
    12421 ctgcctggaa aggtcgttgg tctgctgttg ggtgatcagg ctggccgaca gctggtcgct
    12481 gtaatccttg gcctgctttg ccaggcgctc ccgatcgcgg acctgttcct tcagacgctc
    12541 atcagcttcg cgctgcagtt cggggtccat ccgttcgatg gactgctgac caagggcctg
    12601 ctgaatgacg gcaggagaca cgccgcgcag gccctcccat tcgttccgca gaccctcgat
    12661 cccctggggc atacgctggc gtagcagctg ctgtgccatg cggtcctgca tctcgcggga
    12721 atagagctcg tttccgctca ggcccagttc cttgatcaac ccgcgcatcg tggtgctgac
    12781 gatctggtag gcaccgacag ccgagctgtt atgcgcgttg tccggatggg cgagcatctg
    12841 gcgctgcatc tccagcacct cgttcagggt catgttcacc agatcgcgct gaccgccggt
    12901 gtagcggcca ttgtcgaggg tggcgttgta gttaccaccg ctctcccggc tcttgatcag
    12961 ttcgaggatg cccttctggg aagcttccag atccttgccc cactgctcca ggctgttacc
    13021 tgtggccgac tcgaccgcgc cgctgatgac accccatgcg ccctgctgga tgcgtttctg
    13081 catggcgacg aacgcctcgt cattcgcgcg gtcgagtgcc tgcacctttg agatctcggc
    13141 atcgatcaga tccagacgct cctgcgtcag ccgggccgtt tcctcgttgc cgctcttgat
    13201 ggcggcatcc atgatacgct gcgccgaggt gcgatcgtcc gtcagctttt tcagcttgtc
    13261 ggtgtcggtc tggtactcgc tgacgatccg gcgctgttcc cggaccatcg catcggcacc
    13321 ggcttccact tggcgctgcg cctgctgcat gacggcgtag acctggctgc cccagttccc
    13381 caggaagtcg agatcggctc catcgtttgt ggccagctcg gagatggtag ccagcaggtt
    13441 ctccgcatcg cgcgcgaccg cctccacgga attggagctg tccacgcgat tgatggccat
    13501 ccgcaggttt tcgaactgct ccgcgctggc gccagtcaga tccttgaccc gctgaaggtc
    13561 ccgctccatt tccttgcggc gcatgtattc gcggttggga tcgacggtac cgtcaccgcg
    13621 gacgggaaga gggtccgggt tcaggttcac gccaagaggc gcgctcaggc cgcgggcggc
    13681 acccataaca tctgtgcgcg cgcggatcgc gctcagcatg gccatcgcgg agttcgcgcg
    13741 ggccacctcg tccgcgagat cgccgtactg gttccgcagc tcctcgatgg gcgtcatggc
    13801 cgcttccgcc gcgtccacgt aagcgtccgt cgacttggtc agggcagcgg tccgctcctc
    13861 cagggtctcg ctgtcggtgg ccacacgata gacggccgcg ccgaggggga tcaggatcgc
    13921 cgcgccagcc ccggcaaggg cgcccatcgc gccgaacccg ccgagcagct gcggaagctg
    13981 ctggccgagg gcctggacgg ccgaggtgcc ggcaccgacc tgcacggcaa agtccccgac
    14041 ctggtatccg acctgctgca tggccccgcc atagcggcgc gacccctgcg ccgtctgttc
    14101 gacgacctcg gtggcctgct tcatctcgcg ggctgccgag gccacacgag cggtgtattg
    14161 ggtctgggtc actgcaccca cgtccaacgc ccggtccagc ttcttgactt cggcctcgta
    14221 ccggctcgct gcgcgatagg caggatcata ggccttggac aaccggtcca gctcccgcgc
    14281 gtgcgccctg gcggcttgag agttgctgac cttgccttgc gcgtcctgga atgccttctg
    14341 tgcctcctcg ccgcgcttct tgaacgcggc aacgaccttg ttggcgtctt tgacaagctg
    14401 cgcgtcagag aaccccgcgg agacgacaag atccggttcc tcagccatta taccccctca
    14461 attccgagtt cacgcatccg atcgatgctc atgcgtttgc cctccggggc cgtgttccac
    14521 ccttgagagc ggccatagcc gtcgaggcag gccatgaact gccaaggggt catctcgccg
    14581 acctgcgccg gcgagaatcc catgaccgcc cctagtccgt agtaggtgct gaacttccag
    14641 cggccgtttg ttcgttctcc ggtgtcggca tcaccggtcg atcctccccc acgggatcat
    14701 ccgcggggcc gtagagacag accgacagaa cctcctgggc aggaaccttg aagctgatca
    14761 ggtcgtggag atcgaaggca ttgcgcacca gcttcagtgc ctcgatgtgc ggcgttccgc
    14821 ccccgaccag gccgttgcgc aggacctcga tcagctcgac cgcaaaccac tgcccggtgt
    14881 tcagcttgtg cagcagatac tcggggccgc attccgtctt ctgctggatc acctccagct
    14941 cggcgatacc gaggcggaaa gcatgctccc cgcccggcca gcgtatcgtc gccgcctgca
    15001 tcaggcagcg ttcgtgaact ccacgccttc ctggaagcgc aggttcagcg tggtggtgac
    15061 gacggcattc tgctcggtac tgccgatgtt ctcgatgccg agggtgggca gcatgcccat
    15121 gccgtcgatg tattcgacct cgccgacagc cgcgtcgacg atgaaggtcc ggactggcag
    15181 gatcagctgg tccttggccc accgcagcag cttgtcgcgg ttggaacgtg ccagctgggc
    15241 gttgatggtc atgccgaccg tctgtgcgcc gtagtccagg accgtctgga taggcagggt
    15301 ccagtcctcg cagtcgccga cattcgtctc gctgatggcg ttctcaatgt tcaggctgat
    15361 gccggtcgcg ccgcagaagt tggtgtaata ggtcgggctc gccggcaatg ccgtcgggtc
    15421 cagcgcgacc atcacgacga tgtcgccgcg cttgtggagg cggggggtag ccatatcact
    15481 tgtcctcgga ttgggcggct tttgccgcgg gtttgggggt gtcgcggatc gcggcgccgg
    15541 acgcctcggc cttgtcgatc acccatgccg ggaactcctg cggatcaggc gaggcctgga
    15601 cccggatcga ggtgcccttc ttcgggtcgg tcgcgtcgaa acgcttgtgg aaaacggcct
    15661 taaccattgc gccatgcctc cttgattgct gcgcggactt tgttgcggat cctggtgcgg
    15721 aattcggccc gcttggcttt ccaggtcggg tagaaaaacg gttgagcgac ggtgccggga
    15781 tggcccgcgc ccttgtcctg ccgcttgccg cgtttcaccg acgcgttgcg cgcaagcgaa
    15841 tggggctggg tgccgaactc gacgaaccgg gcgtagaagg cttccttgct gccggcgtag
    15901 atccggatgc gcagggtggc gtactggtcg cccttgttcg ggccggagcg gatctcgtcg
    15961 atcatgaacg tgcccggcgg caggtcgccc caggtccagc cgatgctggc gcgcaaagcg
    16021 ccgctcttgg cggggacgag gctgcgcatc atgacgcaga tttcctctgc accctcttcc
    16081 atcgccagcc gcgcggcatc gacagcggcc gcagggatct gtttcagctt ggcgacgatc
    16141 cggggattga gctgcgccat caggcggggt cctgctcgat cagaacctcc atctggatga
    16201 tcccgtgcac atcgccactg ggatcatcca tcacgcggac cagcgttaca ttggccggat
    16261 gcatggtcag cgcatcagtg tcggaccaac cctgaatcgc cgcggcgatg tcgtcggtca
    16321 gatcctcgca ggcccccttg ctctcctggc tgtgccagag atcgatctgc agcgtcatcg
    16381 tgcgcgcctt gacgcaggtc acgctggtgt cgttccaata ggacgggccc aatgtcacat
    16441 agggatgcgc agtgctggca agcgcctggt cgaagacctt gcctgccagc tcggcgactt
    16501 gatcctcgat gcgggcgatg accagctggc ggagacggcg accggccctc atttgcgttg
    16561 gccctcgacc tgaaagatga cgaacgcgtt gtcctgcgac ctgtgcgggt tgcccttgac
    16621 ctcgtagatc gtgtcctcgg tctcaacgcg ccagagagac gacaggctgc gggacagtgc
    16681 ggtggcccgc acggcaatgg tggcaggatc ccttgcctcc atccgagctt gctggaacgc
    16741 ctcgctgccg gggcgatgct ggatgttcgc ccaaaccgtg ccccggtttg tccagccctg
    16801 gatgaccttg ccgtcggcgt ccttgaaggg ctgtggctcc aggagcgtga tccgccggtt
    16861 cagctggccc gtcttcatac gcgccacacc ttgaacggcg agatcatcac gtcgacctcc
    16921 ggcgggaagc cgggcccgtc gctgaggcca ccacgctggt tgtagaagaa gtccacgagc
    16981 atcagtgccg ccaccttgat ggccgccgga accgccgaca cttcgccgaa ccccgccgtg
    17041 aacaggatct gcactgctcg acccggagcc cggccaaaat tcacggcaag cccatcatgg
    17101 caaagatcga acgggaccgc ctcggggacg gagcccggat aggtgaccgt cacatcgctg
    17161 acgtcaggaa agggcatccg gacggtccgg caggggcggg caaggtccat ccgccattgc
    17221 tggttgacga tgcagcggcg gagaatgccg cgatacccgt cgaggtggga aatcgcggca
    17281 tcgatcgcac gttcgagaac ggcattctcc tcctggtcat cctcgacgcg gcaatggctg
    17341 cgcgcctcgt ccagcgtgat gaagggcgcc gggggcgtga ccagggtcag gcgcatcagg
    17401 ccgacgtgcc cttgccgtag accgaggtgt cgagaccttg tcctgcgaag tcgtcgtcct
    17461 gcggcttggc gcgcttggcg tcgttccaat cgacggcgtt ctgcacgctg gtcgtgccgg
    17521 cgcgcggatt ggcatcgacg ctttcgtggc ccacggtgac cgcaccgagg atctccggct
    17581 cgatgatggc cccggaggga ttgtccagtt cggtcgccgg agcgggatcg gccggggcat
    17641 ccacctggac ggcggtatcg gcagccgtcg ccagtgcctg atcggcagag gtggcgacgg
    17701 tctgctcttt gacatcggca gcggtcgccg cctctgcctg gtcgggtttc ttcgccatgg
    17761 tcatggctcc tgtgcttcag ggaggggagg cccggccccg aagggccgga cgcggggctt
    17821 aggcggctgc catgcgcatc gcgcgcaggg cctgcgggtc cagcaggccg ccaccgacgc
    17881 gcttcgtggt gtagaagtgc acgaagggct tgttggtgta gggatcgcgc aggacgcgga
    17941 cgccggtgcg atcgacgatc aggtagccac ggcggaagtc gccaaaggcg atcggcaccg
    18001 cgccggcggc gacgttgggc atcgcggcca tctcggtcac cggataggcc agcaaggtct
    18061 ggggctggcc ggcgctgaag gacggctgcc acaggtagtt gccgtcgccg tccttcagct
    18121 tgcggacgcg cgccaacgac gtgcggttca gcacgaagcg ggcgttctgc gaaagggcgc
    18181 ccggcaggtc gtagaccatg tcgatcagct cgtcgctgct gatggcggtg gccgaggcgg
    18241 tggtctgggt cttgatcgcg ccgaaggggt gcgcggcggc gttggcagcg ccctcgacat
    18301 aggtcaggac gccgttcggc ttgttgatgc cgttgccggc gacgaaggcc agcccttcct
    18361 ggtaagcgaa ctcggcctcg acctcgttgg cgatccattc ctccaggttc accgccgcgt
    18421 cgtccagcat ctgctgcgtg gccgccgggt tggcataaag ctcgcccgtg gcataggtca
    18481 gctgggcgaa ctcgggggtg ttggtctggg gacgcggtgc ggtctcgccg acccagccag
    18541 aacccatccc gcgctgattg aacagcttgc ggaaccctgc ggtcgagatc gtctggacag
    18601 aggcgatctg gcgcatgggc gagacctcga ccagtcggtc ggtgatcgtg cgatcccatt
    18661 ccaccggtgc cagatagccg ccttcctcgg ccgcgccctt gttcagcgct gcctggacgt
    18721 cgcccttgcg gaagtgcgca ctgaaggcgc cgctgtattc cggatcggtc gggttgccat
    18781 cggtgccggg cccgcccatc ttcagggctg ccatctgggt cgcctgcgca tcgagtgcag
    18841 cctgcaggtt gccgaccgtg gtctcgatct tcgatagcgc atcggcgcgg acgacatcct
    18901 cctggccctt cttcagtgcc ttgatggtgt cgtcattctg cgacttgaac tcggtccatg
    18961 cctggttcag cgccgccatc atcaccttcg ggtcgccgga cgcgtcagcg cgcacagcga
    19021 ggatcccgcg cgtcagcagc gcggtgggga tatgcttggt catgtgattc ctcacttttt
    19081 gagcgtgttg atcatcgact gcagcaatgc agccgtctcg gcgtcagcgc ccggcgtgac
    19141 gtgggcggca gcgccagacg tgccccccgt gatctcggcc agaagcgcgc ggcgttccga
    19201 ccgggaaaca ttctgcttgg ccaggatcgt gtccacgcgg cgcagggcat tcgtacccgc
    19261 gccctcgcgc gcctcgacat cggctgtcag catcgtatcg gcgagccccg cggcaatggc
    19321 gtcctcgccg ttgaaccacg tctcgccgtc catccattcc gcggccttat cgcgctcgac
    19381 cccggccttg gcggcgtaga ccgccgccat cgcgctgtcg aatggctcca tggtctcggc
    19441 agcggcacgc atgtcgtgac gattgcccac cgccacgacc caggcattgt ggaccatcag
    19501 gaagcccgcc cgtccgatct ggacctcgtc ccccgccatg gcgatgaccg aggcggcgga
    19561 cgctgcgagg ccaaggatgc gcacggtgat gtggcgcgag tcctgccgta gcaggttgta
    19621 gatggccaca ccttcgaaga agtcgccgcc cgggctgttg atgtcgacca cgacacggtc
    19681 ggccttgatc gaccgtagcg ccgctccgat ccgctttgct gtcacaccgt cgccggtcca
    19741 gtgatcctcg ccgatcatgt ccaggatgct gatgacgttg tcgcggtcgc catcggcggc
    19801 ctggatgttc gactgccact tgtccatcat ctgcggcgac ggttcatagg cctgaacctg
    19861 cgccgggcgc gatgccttga tctcaggtgc tgcgcgttgg gtcactgttc ccatcctttc
    19921 gtgtgatcgg gccgggcagg tcgccacgcg ccggcaggtc cagccagccg cggacctcgt
    19981 cctggtgcag gaacgactgc tgattgttga cgctgagccc cttggcgaag aactcggcct
    20041 ggtccttcat gctgccgcgc aggagggcgg ccgcattgaa cttcgcatag tactcgtcct
    20101 gttcccgctc gctcagcagg cagcgccaga tcgcctgctc ccaagcctcg aaccacgggt
    20161 tgagaccgta gcggacgaac atctggccca agacgtcgat gccggacccc caggacgtgt
    20221 cgtcgaccat cagcagcgga cgcgggacac cgaaggtacg tgccacctct tccacctggt
    20281 ggcttcgcat ctccagatgc tggctgcctt gggcggtctg cgtgaacggc ttgggctcca
    20341 tcccctcttc ggcgatgatc cagcggtggg cgttctcgga gccttcgcgc tcctccatgc
    20401 tggccaacag gcgatcatag gcctcctggg acagcttctt gttctgcggc atgaccatgg
    20461 caccgccgac catcatgccg ttccggaaga gacgcgctgc agccttctcg gcctgcaggg
    20521 ccaagccgat agcctcggcg gcctgtttga ccagcgagcg gccacgaatg ccatcggtcg
    20581 tgaagccgcg caggtggaaa atgtcaccgg caggcagcgt gcgctcgcct ccggacttgg
    20641 ggctgaactt gtagatgacc gagaagtcgt ccttctgttc gaccttcatg cgcctcggat
    20701 cgacgggcag gaggccgatc acctggtcgc cacgcttcac cttgaccgcg aaggcatcgc
    20761 cctccgtcag tgcccaggtc tgcatcagct ggcgaaactc gaaggcagtc tgccagtcgt
    20821 tcggcttgcg gtgcagaacc cggaacaggg gatggtcatt cgccttcttc agatcgtcgc
    20881 cctgccgatg caggtgcagg ggcagcattg cgatcgagta ggacaggagc gaaacgcagc
    20941 ggaacacggc ggtgttcttc agggcctgct cggacgagat gaacgcaccg ctctgcgtca
    21001 tgcctccgcc gcgcagcatc tgcaccaggt cgggatcgtt catcccctgg aacaggccac
    21061 catcggcaca ggcctgtacc cgggcgttgg gcgtcgcggg cgcggtcggc gtcccgccac
    21121 cgcccagtga tcccagccag ctcaggacgc ccatcaggcg aacctcagtc cgcgggtctc
    21181 atagaccgac ggtcccgcgg cctcggggtt gccgaacatc agcatcgcgg cgttgaaggt
    21241 cgccatcagg gcgtcgatct tcgcgcgtcc ggcggcttgc ttggtcacga tgtaattgct
    21301 ccccttgagc tctgttttgg cgtttcccac cgtccacgcc atgaagtccg acgagccatg
    21361 gatcagcttg cgatccttca ggcggcgcgg aagggtcagg actgccgatt gcagcttcca
    21421 gccctggccg acactgatcc agcgttcctc gccgaaccct gcctcgtcga ggccgtccag
    21481 cagttccgcg atgccggcag cgtccagacc gatcgccgga gtttcagtcg gcagcagtcc
    21541 cttcgcctcc agcttctcga tgacctcaat cgcacccgtc acgtcgtcgc cgacctccag
    21601 acagatcgtc aggtctccgg cctcctcgaa gtcgcgcagc ttggcatcga tgtccttgcg
    21661 acgatcaaac acttcctgga atgcccacgc atgggtccag agcagccagc ggcgtgtgac
    21721 cttctcccgg ccgagaaccg cgacagcgaa cagatcgtcg aggccgccgc catccacgcc
    21781 cacgacgcag acctccgacc ggcgcatcag ctcctccagc gtcagcgtct cgtcgccgca
    21841 gtcttcccag tggtcgacac cgcgccagtt gtcgccgccg aggccgacac caatctcgat
    21901 gttcagatgc tggctggccc agatctgctc ggcctccttc gagaccttgc cgttgttgtc
    21961 gtaatcctcc tccagcgcct gttcgctgat cgacaggccg aggttcggca gaatcattcc
    22021 ccagttggac cggtcgcgcc agaaggtctc gtccttctgc tgttcctccg gatactcgta
    22081 gaggatcggc agcatgatcg gcttcggtcc agccttcccg tcacgaatag cacgggcctt
    22141 cttcagctcg gccttccaga taccggtggg catctcgtcg gattgcgtcg tgatcatcag
    22201 caccttgccg cgctgcatgg tgatgccgcc gccgcggatc tgctgcatca ccttcagcgc
    22261 cttggccttc ttgcccagct cgtgcagctc gtcgatgatc gtcagcaccg ggatctcgcc
    22321 cgtcacgatc gtcgtgtcga acgtcttcac gtccagcgag gtgccggtct tgcgccgggt
    22381 gatcgtcttc aggtgatcct gtaccttgaa gatcagctgc agcttctcgt ccagggcgac
    22441 catgccctgc gcctgctcga agcaccgctc cgagatgttc tggctaggcc cgaccagcag
    22501 catctgccga ttgggggcct cctccatgta gagggccgtc agcgccagcg ccgccacata
    22561 ggtcgacttc gagttcttct tcgggaccat gcagagcagt tcccagacca gctcgcgctg
    22621 cgtctcggga tcctcgctcg cgaagaacac gaccagcagt ctcttgaacc agtcgccgca
    22681 agcgatcgac atgggcgggt tgcccgagat gtctggcagc ctgagccgat tgaagaatgc
    22741 caagacgcga gcggccttgg cctcattgat cggcacgtcc gccatcggca cgtcgcccgc
    22801 ctgcagcttc tcccaccagt cggggcaggc gaaacgcggc agagcctcag tggcggacat
    22861 tccgtttggt ctccaggtcc agttcggcag tcagcgccgc gtcggcatcg agggccaact
    22921 tctcgtccat caccttcttg ccgagtttct cgcgaggcgc atcggacgtc ggccctctct
    22981 ctgcacttgc gtacttccgc tcggcttcca tctggtcgaa cctctccagc agacgatcga
    23041 cctggcgcat ggcgccgacg ttgccggact gggccgcggt catcgccagc tccagccggc
    23101 gggcgtcgag catgtcgcgc gccacggggc gaaccttcag ctcgtgaaaa aaattgcggc
    23161 gaaaagtcgg cagagacagc tgcaggatcg aggcgatccg ttcgttgttc cagcccaccg
    23221 ccagcaacat cttgaccttg ttgcgctctt cctgcgtcgc ctctttccgg ggacggccgg
    23281 gcttgcccga cttggcatcc actgggttgc cgaagaggtc aaaaatcgca tccatcagaa
    23341 aaaaatctcc gcatgagggg gacgcgggtc cgggccggga cggccccccg actttcgacc
    23401 caccccccct tgccggacgt cggcgcggat caggcgggcg ggtcgccgac cccgaccatc
    23461 acgggcgggt ggacggtgcc cagcacgcgc aggtgcaccg aggcaccggc attcaggcgg
    23521 gccaactctt caggggtggg ttgccatgcc gtcaccatgg cgggcgtgcc ctcgccattc
    23581 accgtgcagt tcatgacctc atcacgcagc ggcaggccga ggtagccttg cgacttgccg
    23641 atgacgcgag tgacgccctc aatcgttccg ataagcatcg cggcgctcct ctcgctgttt
    23701 gtctcggttg tggcaggtgg cgcacatgca ctggacgttg gtgcgatcga agaacatgtc
    23761 acgatccccg cgatgcgcct tgatgtggtc accgaccagc tgcgcgcttt cgaagacccg
    23821 cttgcaccgg acgcaggtga agctggccgc gaccagcaca tcccatcgga tggcctgcca
    23881 ctctgccgtc ttgtaccact tgcgccaggt atcgatcctg tcacgcgacc ggaccggcac
    23941 cccaccaccg gagccacgcg gctttagctg ttgcccgcgc ggtgcgagct gccgcatgcg
    24001 cgccacgtca gtaccagaag cggatacccc ggtaccgcat ggggcggaga ccgaggcgcg
    24061 cttgcatgat gatctgattg ctcaggctca caggctcagg cgtcgccgca agctgcggcc
    24121 ttcacggccc acatcgatgc agtttccaga ttggtcagcg cgaccgaccg acggcgacct
    24181 gcgggcagcc gctcaatgat tgccgcaagg gcattggtcg cctctttgat ttcagcaatg
    24241 tcgggattgc cgctcggatt gaagtccgga tcggtgacag ccatggcggc ctccagtgat
    24301 gttgggatag gtccgaacga cgaacgcccg cgagggatga tccctgcggg cgcacgtctg
    24361 gataatagtg aaatgtatgc tctcgtgaga cctaagcggt caaggaagaa tttttcgaac
    24421 cgtgttcttc ttaccgagca tgcggtccag cgccgacttc aatgcgtcag agagtttttg
    24481 gatgttttga cccttgatgg cccatccatg cccatccagc acgtcccgaa agctcttccc
    24541 atgcagacat acggcatcga ccaagtcccg gtcgcgaatg atcgaggctg ttgccttccc
    24601 ccgagccgac gggcgaaccc ggcgaaccac cattgcggcc cctgccccga tgcgctgtcg
    24661 cagctgctgg atctcattgc ccgtggcgag atacgcatcg atgaattcgc cgccagaaga
    24721 tccgccgcca ctgcgccgtg cctccaggct agcgcaccgc attcctccag catcatgccg
    24781 ttcgaccagg tcgcggtaat gccgcgcgat ggtgacctgc gccttggaga atggtggtat
    24841 aggatcacgg ccttccttgc gtgctcggac cgcctcgcgc tggtcgagag tatcgaacac
    24901 gtcaatcgcc cgcgccgccc tgaagccgcg ccagccggtg gcttcgacct tgtagcccgt
    24961 ccgcgacttt tcatctggca taaccacgtt cggcgtgacg gccatcgacg gcccacgcgc
    25021 cggggcaatg ggaatagcag gcccgcaccc ttccgcaggc atggcgcgcg cgatgatccc
    25081 cgccacccgc tcgcgttcct gggcgcggcg caatgccccc atctcgccgt tgtagatcgt
    25141 catgctgctg ttccctcttc cgtaacggcg gtctggatgg cctcgatctc cgcaaggtcc
    25201 tcatgccaga ccgacagcca ttgcttttcg gccagggtgg cgcgcccagc ctcgatgttc
    25261 tcgcggatca ccttgcgctt gtgccgattg ctgtccgcat cctgcttgag ccgagtgatg
    25321 atgtacttgc ccggcggggg gccgagcttc ttggcgatct gaaacagctc gactgcccag
    25381 ccctccgcca tcgcctggcg gcccatcgcc gacttgatga ggctttgcgc gtaggcgctg
    25441 tcgcgcgggg gcggacactg gatggtcatc gcccacgccc ggaccagtcc ctcctcaggc
    25501 cagacgccct tgaccgcatg ccgcgcgatc agatcgacca tggcacgcag gttgtcgtcc
    25561 gacatgtagg tcagccagtc gcgcagccgg gccatcgcct tgtcgtgtgc ctcagcactt
    25621 gttccgcgct tgcgcgccag acccgcaagg ggctgcatca gcagcatgtc gacacgcgcc
    25681 ctcatttctg cattgcaacc cgacatccgg accttcccct ttcaccagca gttcgactta
    25741 tccacaggca tcacctttcg gaggcgccca taaggtttca tgtccttgtc tgtgtccgtg
    25801 tattgtcctg tagggcagct aacagttgcg gacctgttaa agcgctgcgg tcctaactgt
    25861 tgctaactgt tatgcgtaac agcgactaac agtggattgc agcgcgataa cagcggcctg
    25921 caggacgatc acacgaccat cagacctccc gtcccgccat gtgcacgacc cgaaggctgc
    25981 ccatgatttc ctctgccgca acgcggacgt tgtcggcggt gatgtagaga tcgttttccc
    26041 gcagccattc ggcgatctga tcgaccgctt ggctattatc ggccatcttg gcgtgcttga
    26101 tctcgcgcag cttggcgcgg atgcgggatt tctgcatgcc ttgctgggcg acctcgcgac
    26161 tgcgttcgcg cccacgcttg cgccggaatt gcgcttcggc gatctctgac agcaagggat
    26221 ggcccaaccg agcaaccgcg ccgacagggg cctcgtcgat atgtgtcgat cgccagccgt
    26281 acagcgccaa cccactgcgg gcctcgatcc agccctcaag atccgcgccg aacccggcca
    26341 gacgtgcgag ctcgacatca tcgtcgggca gcgtgccggc ggggttctgc ttcatggctg
    26401 cgcaccatag aagcagcgcg gtgccgatgt cctgtcgccg gttcgcctgg atggccttgg
    26461 cgacgaagcg ggaagacaac agctgctcac cgtagagcgg catccaatca aagttgggca
    26521 ggcgatcgcc gtgctgcagc ggataagccc agaactctac aacgtccgtc atgccaaccg
    26581 ccccggctgc agctggtcag cctgcatcag cttgctaagc agatactgcc agtattccgc
    26641 tgaggggccc gccttgaact cccgcgccat gtgagaatag ccgacattca aggcgcgggc
    26701 tgccgccgcg atcgacggaa actcgcgccc atggatcacg caacgcttgg caccggcctt
    26761 acctctgggg cgcggggagc ggccgcccag ccctgcacca tcagccgagc ctctcaaacg
    26821 aagctgccca gtgatcgagg ttgggcagat cttcaaagtc gccgccgcca cggagatgga
    26881 gggatagatc acgccacgga cacgcactgg cacacagttg ggatggttgg gacgatgttt
    26941 gaccagcccc gcccggttac gggcacgcca ctccttctgt cgccgcaact ccgcatggcg
    27001 gcaagcatcg cagcggcacc gcaggcggtt gtacgcatag gacgtcccgt gagtgatcgc
    27061 ccgcagctga tcttgtgcgg gctccgtcat gcttcatcct cctccggcgc accctcgcgc
    27121 gtcgtgcgcg gaacgcgacg gaagaatttt tccgaaatgg atttgagacg ctggtagcgg
    27181 ccgagggcgc gcatggcgcg cgcctcgtag aaccgcccca ggacgtggtt cattagccga
    27241 tgcatcattg tccctcgatc cggctgaaga cgatttcggc gccagcgatg gcgaggaccg
    27301 ccatgatgta gcgcagcttg gggtcatgct cctcgcgcag ccagttgatg acctgccgat
    27361 ggctgacatc cagcaccgct gaggccttct cggccagctc acgctcggac tgtgcgggga
    27421 aggcccgcca cagaaggtcg cggaaccagc gccggttggc gcgggggtct gtcgaatatg
    27481 caggattttt cacgggcagc gctccatatt ggtcctgtga agagtgacca gtcgagcaat
    27541 gaaaagagga cgcggcatgt tggttcatgc tgcgtcctcg ggctttctaa catttgtgaa
    27601 catctgagcg aggtcgggtc ggacgcttgc gatgggcaat ccaagcgcag cagcaaaggc
    27661 ttctgccttc tcaacaccta tgcgccgatg gccactctcg ataaggctca acataccgcg
    27721 ggatatgcca gcggctgcgc aaatctgcgc gcgagacagg cctctggccg tgatatgttc
    27781 tctgatctcc atgccggatt gtttacacac agaaaacaaa accgcaagtg ggcctgttta
    27841 cttagtgtaa gttttgcggg atcgcggaag ctggcattgt ttgccgtatg aaataccgca
    27901 tcaaagagca tcgccaagcg cgaggttgga cccaggaaca gctggccgag atggccaatg
    27961 cgtctaaggg ctacatctca ctgctcgaaa gcggaaggcg agatcctagc gcggaaaccc
    28021 ttcgctcgct ggccgcagcg tttggcgtag acgtgaccgc attgatcgaa ccatcaacag
    28081 atgccgctcg gtcgatcatc gatcacctgg agatttttca gaagctctct gaggcagatc
    28141 aggcagtagt tgcgaggatt gctctgtcga tggcgccgaa ggacgagacc ggatcgcagt
    28201 gaataattga agcctatcgg cttcagaaat tgccaccaac accgccgcaa tatcaaactc
    28261 atctggcaca tctacctcca accacgacga gaacattagg cgaacaaaag cagccgcgac
    28321 aaccataaag atttgttgca tctgccctta cacgtctgtt ttctcccgaa tcaccaatat
    28381 ttatgcactg cacggtctgg gcaccgcgcc acttgttggc gggcaactga ctatcgccag
    28441 tgtttacaca cagaaacttt tttcttgctg tctaagttta ctgtgtgtaa atctcgcagc
    28501 aaccggcact gtgccgggct ggagtgaacc tatgcacctc atccccatca tcacgctgcg
    28561 cctggcacag gctgcgctgg tcgtaacctt ctacctgacc gcgccgactt tggtcgcggc
    28621 agccattgcc tacggcggaa cagcactcgg ccaggcaacg aactggtagg cgtaccgcgc
    28681 caccagacag ggtgcagccc cttcctgctt cgccgcaccc cgtactggcc cgcagccgcc
    28741 ccctcctccc tcagcggctg cgggcatttt tccatccaca tccacaagga ccgatccatg
    28801 tccaagccac cggaactgcg cagcctcgat cagctgctgt cactcgccga caacggcgac
    28861 tacctgcccg acctgctgtc gcggatcgaa gcgaacaaca ttgagatgcg ccagttcgcg
    28921 caggacttcg cgtccagcgc caagggcaag atcaccctga cgatcgacat gaagaccgac
    28981 cgcttcggcc aggtcgaact ggtgatcgag gacaagatcg tcggccccaa gccacccaag
    29041 cataaggcag tcggatggct gaccggcgac ggtgcgctga ccacccacaa ccccgcccag
    29101 tcccgcatgg aggttcgcga cgtcggcgga caccgcgaac tgcgcacagc cgagtaagga
    29161 caccggccca tgacacaaga acccgccaag aacttcgccg agacgatcat cgaggagacg
    29221 cgcccggtct gcgattttcg gtatatcagt ttccctacaa acgatgatcc gcagcagccg
    29281 accatcatcg ccgcaccctc ggacatgcgc ctgcacgatc tgaccgaaca gcaccgcaag
    29341 gcgatcgagg cgctcaaacc gatgcagcgc accggcaagg ccgtcgtgtc cgacctgccc
    29401 agcctgatcg agtggaccaa ccgcttcaag ggtgacgaca ccgtcctgtt tgcacagatc
    29461 cagcccaagc cgcagttgct gtcgatcatc gactatcacg gcgccggtgc accgacgatc
    29521 gaccctgctg cgggtgatcc caccgccagc tatggtcgcc acaccgcgct ctacacgttc
    29581 ccggtgtccg aggaatggaa gcgttggacg gcgatcagcg gtcaggcgct gacaaaggac
    29641 cagttcggcg agttcatcga agagaacgcc aacgacctgc tggacccgac ccccgccctt
    29701 ctggccaacc gcgccgatgg cgccgaggct tgggaacagc ggatggtcga ggttgcgcag
    29761 aagttgcagg gccgttttgg gcagtacgct acgctagtcc aactgtcgcg cagctttgcc
    29821 gtccatgagg tcggccacct tcaggtgacg accaaccgcg ataccggcga gacgcaggtt
    29881 cagttcttgg acgagcatcg cgatcctgac gggcaaccgc tgcgcctgcc caacctgttc
    29941 atgattgcca tccccgtctt cgaagagggt gcgctgtacc gactggcggt ccgcttccgc
    30001 taccgcaagg cggggtcgga agtaaaattc ttcgccaccc tctacaaccc ggacgccgcg
    30061 ctgcgcgatg ccgctcgcga ggctcttgca tgggcgcacg aacagaccgc cgtgccgctg
    30121 ctgatgggca cacccgagat cggcgcccgc tgatcaagcg cctgactggc gcgccacagc
    30181 gccagttccc cacccccagc aatcgaatgg agccttgaga atgcgcccgg aaccgtcccc
    30241 cccgtaccat cctgcgaaca ctgccgatgc agcgcgtatc gcccgccttc gctccacgag
    30301 cttgagcctt gaaaaacaag acaagccgat ctcgtcgatg gcgattgtcg cattcctggt
    30361 cgtcgcttcg atcagcgcca cggtgggcgc agcgctcgct tggtgggcct ttgcatgagc
    30421 gatccacgca ggcccacgct gacgcctgat actcgccagc aagcagcccg gacccgagag
    30481 gtcattcttg atctgctgct gcggtgcacg gaccgcggct gttctaggct tggctgcacc
    30541 ggggtgtcct ttgtcaccat ggctatgggc ctttggacgg cagagcttgc ccagctggac
    30601 ggtagcgcga ctgccaagct catgcgggct ctcgccgata tgttcgaccc tggcagcagc
    30661 gccgaggcca aggatcaggc ggaggaggat cgcagcgcag cagctcgcga actgcacgtc
    30721 gcgctcgatc tgctgatggc gcaggaagaa ggtgctgcgt gaacaatccc cagcccccac
    30781 accgcaacgt cgtgattgca agcctgcgcg agggccttgg cgtcgaggac atcgcggtca
    30841 tttgcgaatg ccgcgccgaa caggtccgcg ctatcgccgc agagctgcgc agcgccggca
    30901 tcatgcagac gatccgcttc gaaccgccga ggtatgcggc ctgaccttca agcgggcccc
    30961 gcatccacac aaccccgatc aaaccatcac accttcagaa ggaggcctcg gccatgacga
    31021 ttatcggtaa ccttcccgtc cgccccgaaa tcctcggcaa gatgatcgag gagcatctga
    31081 cgctggcaat ggtcgcgcag atcaagctgg gcaagcgggt tctgaaatga gcatgcaccc
    31141 ccacctgccc atgatcatcg acagctttgc cggcggcggt ggtgcgtcga ccggtatcga
    31201 ggccgcgctt ggccggtcgc cggacatcgc gatcaaccac agcgaaaagg cgctggcgct
    31261 gcacgcggcc aaccaccctg agacggtgca cctggacagc aacatctggg acgtggatcc
    31321 gctggccgtg acgaagggcc gccatgtcgg cctgctttgg gccagcccgg actgcaagca
    31381 cttcagcaag gccaagggcg gcgcgccgcg cgaccgcaat atccgcgacc tcgcgtgggt
    31441 cgtggtccgg tgggccgagt tcgccaagcc cgacgtgatc tgcatggaga acgtcgagga
    31501 gttcgtgacc tggggcccgg tcgacaacga cggccagccg atcaaggaat ttgcgggaca
    31561 gatcttcgag atgtggatcg cccgcctgcg caaggccggg tacaaggtcc aatggcgcga
    31621 gctgcgcgcc tgcgactatg gcgcgccgac gatccgcaag cggtggttcc tggtcgcgcg
    31681 ccgcgacggg cgacgcatcg tctggccgaa gcccacgcat ggcgatccga agtcggacaa
    31741 ggtccggaaa ggcaagctgc tgccatgggt cggcgcgcat acctgcatcg actggtccct
    31801 cccctgccct tccatcttcg acagcaaagc cgaggtgttc gagaagctcg gcctgcgcgc
    31861 ggtacggccc ctggccgaca acacgctggc gcgggtggcg cgcgggatga agcgctacgt
    31921 cctggaggcc gaccgcccgt tcctcgtgaa cctgacgcac ggtggccggg tcgaggatgc
    31981 ggcagaaccg ttccgcacga tcaccggtgc gcatcgcggc gagaaggcag cggtcgtgcc
    32041 cattgtttcg cagatgtacg ggtccggcgg cgggcgcggg gaaatcgacc gccccctggg
    32101 cacggtgact gccgatggcc agcacgcctc gctgatcgcg gcaagcgtcc agcggttcaa
    32161 caccggcgcg accgggcagg acatgcgcga ccccatggcc acgatcacgg cgaacagctg
    32221 gatcaggaag ccgggcggtg cggcaccctt gggcgtcctc gcgccctatc tggccagcat
    32281 cgcccacggc gacagtggcg ggcggcggga atacccgctg gctgatcctc tcggtacggt
    32341 cacggtggga ggtatccagc atgccgtcat cgccccggtg ctgacttatg ctcagcaggg
    32401 cggcggcaac cgcgcggcga ccgatccgca ccatacgatc tgcgccagca agaaggacca
    32461 gaacagcctg attgccgcga cgatggtgca gaccggctat ggagaacgga cgggccagca
    32521 gccccgcgca ctggacgtgg cctcccccct cggcacggtg gtcgccggcg gggccaagca
    32581 tgcgcccgtg gcagcgtttc tcgcacagca gaacaacgac acccggcgcg cgggcggggt
    32641 ccaccctggc cgggccgcga atgaaccgat gtcgacggtc acgcagtcgg gcagccacca
    32701 gacgcctgtg gccgcgttca tcgcgcggca gttcggtgcc agcaccggtc acgcgacaga
    32761 cgcccccctc ggcaccgtca cggcgggcgg acagggcaag tcacagttgg tggcctcgtg
    32821 gttcgccaag tactacggca ccggggacgg cgcgcgtgca gacgagcctt gccacacggt
    32881 gaccgtcaag gaccgcatgg gccacatgca ggccgaactg gccgcccctc ccttcgcgcc
    32941 tgagcatcac gcccgggccc gcgccgtggc tgagttcctg cgcacccacg atgcctggca
    33001 cggcggcgag ttcgtcaccc tgacgatcga gggcatcagc tacgtggtga tcgacatcgg
    33061 catgcggatg ctgaccccgc gcgaattgtt ccgagcccaa ggcttcccgg ctgactatgt
    33121 gatcgagggc gtgtgggagg gtctggagac cggtgatccg gtctgggtgc cattcgccaa
    33181 ggacgtccag gtcagctgct gcgggaacag cgtctgcccg cccttggccg aggcgctggt
    33241 cgcggcgaac tgcggacatc tgcgggccga tcagctaggc gaggcgcagg catgacggtg
    33301 tacgtggacg atatgcaggc cgctttcggc cgcatgaaaa tgtgtcacat gatggcagat
    33361 accaccgaag aacttctcgc aatggccgac ctgatcggcg ttcagcgcaa atggctgcag
    33421 aaggcaggca cgtcctacga gcacttcgac attgcgatgt cgaagcggaa gctggcggtc
    33481 gcggctggcg ccaaggaggt cacacggaag gaactcggtc gcttcatgct gtccaaaaga
    33541 tctgccgggc ttactgatcg ccagctacgc gaccaaatcg ttgcctgcgc ttccctatca
    33601 accctaatgg agggagaggc atgagccaca cccgagcaga ataccttgcc agccagatcg
    33661 acgcctgcat gaccggcggc aagctgttca cccgcaagat gatggaacag acgcgcgacg
    33721 agctgcgccg cctggacgcc gaaaacgagc cgctccggct agcgcgaccg gctgcgaagg
    33781 gatcgaagcc acgcgcacga ggcacggatt gacgcacatg gtaagggaag caagccatca
    33841 tgcacctaag ccggtccgcg agccgttcat ggaccaggcg gacttgagaa cgatcggcac
    33901 caagaccgcg ccccgcgtga cggttcgcca gattgccgcc gaggtttgtt cgcacactgg
    33961 gaacagcgtc catgccgtca tggggcgcag ccgtgtaccg cacgtctgcc gggtgcggga
    34021 actggtgtgt tacatcgccc atcggcgcgg gcttaccctc tctcagatcg gccgggcgct
    34081 gcgtcgcgac catagcacca tcaagcatgc gatcgagaac gaggtccggc gccgggcaga
    34141 ggaaagcgca tgagcaagtc gacccgaccg ccatccgcaa agccattttt caaggcgatc
    34201 tccggcaagg gccgctcgaa ggcatcactg gccagcgcca tgttcggcga ccttcccgac
    34261 caagcaaagc cattgccaga gcatgagcgc cgggccgaag acttctatcc gaccggacag
    34321 cccgaggcga tccgcagcct gttcggctac gatggcccac ggattcgcga cagctggtcg
    34381 gtttgggaac ctgcttgtgg cgatggcgcg ctggtacgcg agatccgcgc catgggtatg
    34441 ccgtgcatcg catcggacct gatcgacagg ggctgtccgg atagcacgat cgcagatttc
    34501 tattcggcga cgcgaagccc ggcccgagcg atcatcacta acccgccgtt ttgcgagatc
    34561 agctcaaagg gcggtggtcg ttggctgcgc cataccttgg ccatgccggg atgggactat
    34621 cttgccctgc tgctgtcgtg ggactggccc gccgggcgca tcaatggact tgggcagctg
    34681 ctggacgacc agccatgcag ctggtcctac ctgatgcggt ggaagctgga cttcaccggc
    34741 gaaggcaacc ctgcgcagcg caacggctgg tttgtctggg acagaagaga tccgcgcggg
    34801 ccgacgcatc cgaagctgta tggcgatttt agaatgatgg atcggattga tccgcgacag
    34861 gaggtactga tctgatggga agaccccgcg ccgtatcgtc tgccgacatg gcccgcacgc
    34921 tggattgcct aacccgcgcc ggcatttctg ttggcgagat catcgtcgaa cctggacgcg
    34981 tgcggatcct cccgaaggcc cttgcgccag aggccctgcc cgttgatctt gtggccccta
    35041 aggaatggcc tagtgagtga cgaaatgcgc ctgcaatacc ccggcctgct gcgcgaggtt
    35101 ctgccgtcag gcaccgtgcg ctggcgtgtc cggaaggcag gcgacaaaaa ggttcgcgtc
    35161 ctgctgaatg caggtcctga tcatccgcgc tttggcgaac actaccacgc ggcgcgcgcg
    35221 ggcattcagc tgccgccgga ggctgacgca ccgagcgcaa tcaagggttc ggttggctgg
    35281 ctggtcgacc tgtaccgcgc cgcaatgaag gacatgcagg agcaaggcca cctgcacaag
    35341 gccactgccc atcagcgtgg ccagttccta ctgtggcttg cgtcagaggt gggagagtac
    35401 agcgccgcca tgccacagtc gcagctgatc ctgctgcgcg acaagaaggc cgcgacgcca
    35461 ggtgctgcag acaacttcat caaagctgtc cgcgccatgt atgcatgggg aactgatcga
    35521 ggtcactgta aggcgaaccc ggccgcgggc atcggcaaaa tcaaccgcgg cactggggcg
    35581 acggcatgga caaccgacga cctgctgaaa taccgggaac ggcatccgaa gggcaccatg
    35641 gctcatctgg cgctgtcgct gctgatgttt acggcatgcc gcctcgggga cgtctatcgc
    35701 cttggccgaa cccacgagat gcaacgcaac ggcgtcacct ggttggattg gcaacccgaa
    35761 aaacggggca gttcgcgcgt ccggataccc atgctgccgc cgctccaagc cgccatcagg
    35821 gcgcaaacca ttatcgggcc gacatatctg ctcacagagc atggcaagcc gtttgccagc
    35881 aagaacgcct ttggcaataa gtttgcagac tggacccgcc aagccgggct tgcggggtta
    35941 tccgcgcacg ggattcggaa atccgccggc gaactgttgg cgatgaacgg ggcaagccag
    36001 tacgaggtca tgagcgtaca cggtcactcg aatgcgaaga ccagcgagat ctacaccgcg
    36061 ggcgcggatc gcgatcgact ggcggacctg gccatgcagc gcatgaccgg agttgactgg
    36121 taaaacgtgg gacaccagca accctaacca attgattcct atagagcgct atgtcgggca
    36181 atgtgggaca ctgccacgtt gatttcgctc atctttcggc gttttggata gtcctgccgg
    36241 gcctacca
//
