# Supplementary material for: Characterization of the virome of Paracoccus spp. (Alphaproteobacteria) by combined in silico and in vivo approaches
Source: Sci Rep. 2019 May 27;9:7899. doi: 10.1038/s41598-019-44460-4 (PMC6536676; doi:10.1038/s41598-019-44460-4)
Supplement: Supplementary file 2 — Supplementary Dataset 1 [file 41598_2019_44460_MOESM2_ESM.zip › vB_PspS_PD42.gbk]

LOCUS       NZ_JPKW01000001        42649 bp    DNA              UNK 01-JAN-1980
DEFINITION  Paracoccus sp. SM22M-07 scaffold01, whole genome shotgun sequence.
ACCESSION   NZ_JPKW01000001
VERSION     NZ_JPKW01000001.1
KEYWORDS    .
SOURCE      .
  ORGANISM  .
            .
FEATURES             Location/Qualifiers
     repeat_region   1..47
                     /note="attachment site in tRNA-Cys(GCA) - 47/47 all
                     overlapping the ending"
     gene            complement(128..1129)
                     /locus_tag="pd42_p01"
                     /locus_tag="IE00_RS02685"
     CDS             complement(128..1129)
                     /note="C-terminal catalytic domain of Lambda integrase, a
                     tyrosine-based site-specific recombinase - cd00800,
                     pfam00589"
                     /product="phage tyrosine integrase"
                     /locus_tag="pd42_p01"
                     /locus_tag="IE00_RS02685"
                     /protein_id="WP_072295478.1"
     gene            complement(1123..1332)
                     /locus_tag="pd42_p02"
                     /locus_tag="IE00_RS02690"
     CDS             complement(1123..1332)
                     /note="phage hypothetical protein"
                     /product="phage hypothetical protein"
                     /locus_tag="pd42_p02"
                     /locus_tag="IE00_RS02690"
                     /protein_id="WP_072295479.1"
     gene            complement(1332..1907)
                     /locus_tag="pd42_p03"
                     /locus_tag="IE00_RS02695"
     CDS             complement(1332..1907)
                     /note="N6-adenosine-specific RNA methylase IME4 - COG4725,
                     pfam05063 - subunit of human mRNA:m6A; DPPW motif"
                     /COG="COG4725"
                     /product="N4-cytosine or N6-adenine DNA methyltransferase"
                     /locus_tag="pd42_p03"
                     /locus_tag="IE00_RS02695"
                     /protein_id="WP_072295480.1"
     gene            complement(1904..2584)
                     /locus_tag="pd42_p04"
                     /locus_tag="IE00_RS02700"
     CDS             complement(1904..2584)
                     /note="phage hypothetical protein"
                     /product="phage hypothetical protein"
                     /locus_tag="pd42_p04"
                     /locus_tag="IE00_RS02700"
                     /protein_id="WP_072295481.1"
     gene            complement(2572..3078)
                     /locus_tag="pd42_p05"
                     /locus_tag="IE00_RS02705"
     CDS             complement(2572..3078)
                     /note="Methyltransferase domain - pfam13649; DPPH motif"
                     /product="N4-cytosine or N6-adenine DNA methyltransferase"
                     /locus_tag="pd42_p05"
                     /locus_tag="IE00_RS02705"
                     /protein_id="WP_072295482.1"
     gene            complement(3075..3263)
                     /locus_tag="pd42_p06"
                     /locus_tag="IE00_RS02710"
     CDS             complement(3075..3263)
                     /note="phage hypothetical protein"
                     /product="phage hypothetical protein"
                     /locus_tag="pd42_p06"
                     /locus_tag="IE00_RS02710"
                     /protein_id="WP_072295483.1"
     gene            complement(3260..4018)
                     /locus_tag="pd42_p07"
                     /locus_tag="IE00_RS02715"
     CDS             complement(3260..4018)
                     /note="phage hypothetical protein"
                     /product="phage hypothetical protein"
                     /locus_tag="pd42_p07"
                     /locus_tag="IE00_RS02715"
                     /protein_id="WP_072295484.1"
     gene            complement(4015..4233)
                     /locus_tag="pd42_p08"
                     /locus_tag="IE00_RS02720"
     CDS             complement(4015..4233)
                     /note="phage hypothetical protein"
                     /product="phage hypothetical protein"
                     /locus_tag="pd42_p08"
                     /locus_tag="IE00_RS02720"
                     /protein_id="WP_072295485.1"
     gene            complement(4230..4352)
                     /locus_tag="pd42_p09"
     CDS             complement(4230..4352)
                     /note="phage hypothetical protein"
                     /product="phage hypothetical protein"
                     /locus_tag="pd42_p09"
     gene            complement(4349..4621)
                     /locus_tag="pd42_p10"
                     /locus_tag="IE00_RS02725"
     CDS             complement(4349..4621)
                     /note="phage hypothetical protein"
                     /product="phage hypothetical protein"
                     /locus_tag="pd42_p10"
                     /locus_tag="IE00_RS02725"
                     /protein_id="WP_072295486.1"
     gene            complement(4618..4836)
                     /locus_tag="pd42_p11"
                     /locus_tag="IE00_RS02730"
     CDS             complement(4618..4836)
                     /note="phage hypothetical protein"
                     /product="phage hypothetical protein"
                     /locus_tag="pd42_p11"
                     /locus_tag="IE00_RS02730"
                     /protein_id="WP_072295487.1"
     gene            complement(4836..5045)
                     /locus_tag="pd42_p12"
                     /locus_tag="IE00_RS02735"
     CDS             complement(4836..5045)
                     /note="phage hypothetical protein"
                     /product="phage hypothetical protein"
                     /locus_tag="pd42_p12"
                     /locus_tag="IE00_RS02735"
                     /protein_id="WP_072295488.1"
     gene            complement(5238..5612)
                     /locus_tag="pd42_p13"
                     /locus_tag="IE00_RS02740"
     CDS             complement(5238..5612)
                     /note="HTH XRE-family like protein - smart00530, cd00093,
                     pfam01381"
                     /product="putative phage repressor protein"
                     /locus_tag="pd42_p13"
                     /locus_tag="IE00_RS02740"
                     /protein_id="WP_072295489.1"
     gene            5621..5953
                     /locus_tag="pd42_p14"
     CDS             5621..5953
                     /note="putative phage lysis-lysogeny control protein"
                     /product="phage hypothetical protein"
                     /locus_tag="pd42_p14"
     gene            5925..6248
                     /locus_tag="pd42_p15"
                     /locus_tag="IE00_RS02745"
     CDS             5925..6248
                     /note="phage hypothetical protein"
                     /product="phage hypothetical protein"
                     /locus_tag="pd42_p15"
                     /locus_tag="IE00_RS02745"
                     /protein_id="WP_072295490.1"
     gene            6599..6886
                     /locus_tag="pd42_p16"
                     /locus_tag="IE00_RS02750"
     CDS             6599..6886
                     /note="phage hypothetical protein"
                     /product="phage hypothetical protein"
                     /locus_tag="pd42_p16"
                     /locus_tag="IE00_RS02750"
                     /protein_id="WP_072295491.1"
     gene            6890..7180
                     /locus_tag="pd42_p17"
                     /locus_tag="IE00_RS02755"
     CDS             6890..7180
                     /note="phage hypothetical protein"
                     /product="phage hypothetical protein"
                     /locus_tag="pd42_p17"
                     /locus_tag="IE00_RS02755"
                     /protein_id="WP_072295492.1"
     gene            7177..8409
                     /locus_tag="pd42_p18"
                     /locus_tag="IE00_RS02760"
     CDS             7177..8409
                     /note="putative phage replication protein - three regions
                     with weak similarities to DNA-binding domains"
                     /product="phage hypothetical protein"
                     /locus_tag="pd42_p18"
                     /locus_tag="IE00_RS02760"
                     /protein_id="WP_072295493.1"
     gene            8402..9553
                     /locus_tag="pd42_p19"
                     /locus_tag="IE00_RS02765"
     CDS             8402..9553
                     /note="Uncharacterized domain associated with
                     phage/plasmid primase based on COG4643"
                     /COG="COG4643"
                     /product="phage primase"
                     /locus_tag="pd42_p19"
                     /locus_tag="IE00_RS02765"
                     /protein_id="WP_072295494.1"
     gene            9550..11403
                     /locus_tag="pd42_p20"
                     /locus_tag="IE00_RS02770"
     CDS             9550..11403
                     /note="phage/plasmid primase, P4 family - TIGR01613,
                     COG3378, pfam08706, smart00885"
                     /product="phage-associated DNA primase"
                     /locus_tag="pd42_p20"
                     /locus_tag="IE00_RS02770"
                     /protein_id="WP_072295495.1"
     gene            11840..12604
                     /locus_tag="pd42_p21"
                     /locus_tag="IE00_RS02775"
     CDS             11840..12604
                     /note="phage hypothetical protein"
                     /product="phage hypothetical protein"
                     /locus_tag="pd42_p21"
                     /locus_tag="IE00_RS02775"
                     /protein_id="WP_072295660.1"
     gene            12633..12773
                     /locus_tag="pd42_p22"
     CDS             12633..12773
                     /note="phage hypothetical protein"
                     /product="phage hypothetical protein"
                     /locus_tag="pd42_p22"
     gene            12776..12940
                     /locus_tag="pd42_p23"
     CDS             12776..12940
                     /note="phage hypothetical protein"
                     /product="phage hypothetical protein"
                     /locus_tag="pd42_p23"
     gene            12921..13643
                     /locus_tag="pd42_p24"
                     /locus_tag="IE00_RS02780"
     CDS             12921..13643
                     /note="phage hypothetical protein"
                     /product="phage hypothetical protein"
                     /locus_tag="pd42_p24"
                     /locus_tag="IE00_RS02780"
                     /protein_id="WP_072295496.1"
     gene            13741..14439
                     /locus_tag="pd42_p25"
                     /locus_tag="IE00_RS02785"
     CDS             13741..14439
                     /note="Phage DNA packaging protein, Nu1 subunit of
                     terminase based on COG4220"
                     /COG="COG4220"
                     /product="phage terminase small subunit Nu1"
                     /locus_tag="pd42_p25"
                     /locus_tag="IE00_RS02785"
                     /protein_id="WP_072295661.1"
     gene            14441..16621
                     /locus_tag="pd42_p26"
                     /locus_tag="IE00_RS02790"
     CDS             14441..16621
                     /note=""
                     /product="phage terminase large subunit"
                     /locus_tag="pd42_p26"
                     /locus_tag="IE00_RS02790"
                     /protein_id="WP_072295497.1"
     gene            16621..16815
                     /locus_tag="pd42_p27"
                     /locus_tag="IE00_RS02795"
     CDS             16621..16815
                     /note="phage hypothetical protein"
                     /product="phage hypothetical protein"
                     /locus_tag="pd42_p27"
                     /locus_tag="IE00_RS02795"
                     /protein_id="WP_072295498.1"
     gene            16817..18310
                     /locus_tag="pd42_p28"
                     /locus_tag="IE00_RS02800"
     CDS             16817..18310
                     /note="phage portal protein - pfam05136, TIGR01539,
                     COG5511"
                     /COG="COG5511"
                     /product="phage portal protein"
                     /locus_tag="pd42_p28"
                     /locus_tag="IE00_RS02800"
                     /protein_id="WP_072295499.1"
     gene            18303..20423
                     /locus_tag="pd42_p29"
                     /locus_tag="IE00_RS02805"
     CDS             18303..20423
                     /note="ATP-dependent protease ClpP, protease subunit -
                     COG0740, cd07016, pfam00574; putative phage phusion major
                     capsid and protease protein"
                     /COG="COG0740"
                     /product="phage Clp protease ClpP"
                     /locus_tag="pd42_p29"
                     /locus_tag="IE00_RS02805"
                     /protein_id="WP_072295500.1"
     gene            20504..20806
                     /locus_tag="pd42_p30"
                     /locus_tag="IE00_RS02810"
     CDS             20504..20806
                     /note="Phage protein (N4 Gp49/phage Sf6 gene 66) family -
                     pfam13876, PHA01971"
                     /product="phage hypothetical protein"
                     /locus_tag="pd42_p30"
                     /locus_tag="IE00_RS02810"
                     /protein_id="WP_072295501.1"
     gene            20881..21231
                     /locus_tag="pd42_p31"
                     /locus_tag="IE00_RS02815"
     CDS             20881..21231
                     /note="predicted phage recombinase, RecA/RadA family -
                     COG5471"
                     /COG="COG5471"
                     /product="putative phage recombinase RecA/RadA family"
                     /locus_tag="pd42_p31"
                     /locus_tag="IE00_RS02815"
                     /protein_id="WP_072295502.1"
     gene            21231..21557
                     /locus_tag="pd42_p32"
                     /locus_tag="IE00_RS02820"
     CDS             21231..21557
                     /note="phage hypothetical protein"
                     /product="phage hypothetical protein"
                     /locus_tag="pd42_p32"
                     /locus_tag="IE00_RS02820"
                     /protein_id="WP_072295503.1"
     gene            21560..21982
                     /locus_tag="pd42_p33"
                     /locus_tag="IE00_RS02825"
     CDS             21560..21982
                     /note="phage hypothetical protein"
                     /product="phage hypothetical protein"
                     /locus_tag="pd42_p33"
                     /locus_tag="IE00_RS02825"
                     /protein_id="WP_072295504.1"
     gene            22006..22431
                     /locus_tag="pd42_p34"
                     /locus_tag="IE00_RS02830"
     CDS             22006..22431
                     /note="phage tail component protein - BLAST hits"
                     /product="phage tail component protein"
                     /locus_tag="pd42_p34"
                     /locus_tag="IE00_RS02830"
                     /protein_id="WP_072295505.1"
     gene            22436..22819
                     /locus_tag="pd42_p35"
                     /locus_tag="IE00_RS02835"
     CDS             22436..22819
                     /note="phage hypothetical protein"
                     /product="phage hypothetical protein"
                     /locus_tag="pd42_p35"
                     /locus_tag="IE00_RS02835"
                     /protein_id="WP_072295506.1"
     gene            22816..23142
                     /locus_tag="pd42_p36"
                     /locus_tag="IE00_RS02840"
     CDS             22816..23142
                     /note="phage hypothetical protein"
                     /product="phage hypothetical protein"
                     /locus_tag="pd42_p36"
                     /locus_tag="IE00_RS02840"
                     /protein_id="WP_072295507.1"
     gene            23171..25429
                     /locus_tag="pd42_p37"
                     /locus_tag="IE00_RS02845"
     CDS             23171..25429
                     /note="Phage-related minor tail protein - COG5280"
                     /COG="COG5280"
                     /product="phage minor tail protein"
                     /locus_tag="pd42_p37"
                     /locus_tag="IE00_RS02845"
                     /protein_id="WP_072295508.1"
     gene            25429..26088
                     /locus_tag="pd42_p38"
                     /locus_tag="IE00_RS02850"
     CDS             25429..26088
                     /note="phage hypothetical protein"
                     /product="phage hypothetical protein"
                     /locus_tag="pd42_p38"
                     /locus_tag="IE00_RS02850"
                     /protein_id="WP_072295509.1"
     gene            26088..26672
                     /locus_tag="pd42_p39"
                     /locus_tag="IE00_RS02855"
     CDS             26088..26672
                     /note="phage hypothetical protein"
                     /product="phage hypothetical protein"
                     /locus_tag="pd42_p39"
                     /locus_tag="IE00_RS02855"
                     /protein_id="WP_072295510.1"
     gene            complement(26669..27022)
                     /locus_tag="pd42_p40"
                     /locus_tag="IE00_RS02860"
     CDS             complement(26669..27022)
                     /note="phage hypothetical protein"
                     /product="phage hypothetical protein"
                     /locus_tag="pd42_p40"
                     /locus_tag="IE00_RS02860"
                     /protein_id="WP_072295511.1"
     gene            27021..27443
                     /locus_tag="pd42_p41"
                     /locus_tag="IE00_RS02865"
     CDS             27021..27443
                     /note="singular GNAT family N-acetyltransferase BLAST
                     hits"
                     /product="phage hypothetical protein"
                     /locus_tag="pd42_p41"
                     /locus_tag="IE00_RS02865"
                     /protein_id="WP_072295512.1"
     gene            27443..29500
                     /locus_tag="pd42_p42"
                     /locus_tag="IE00_RS02870"
     CDS             27443..29500
                     /note="phage hypothetical protein"
                     /product="phage hypothetical protein"
                     /locus_tag="pd42_p42"
                     /locus_tag="IE00_RS02870"
                     /protein_id="WP_072295513.1"
     gene            29531..31639
                     /locus_tag="pd42_p43"
                     /locus_tag="IE00_RS02875"
     CDS             29531..31639
                     /note="phage hypothetical protein"
                     /product="phage hypothetical protein"
                     /locus_tag="pd42_p43"
                     /locus_tag="IE00_RS02875"
                     /protein_id="WP_072295514.1"
     gene            31639..33609
                     /locus_tag="pd42_p44"
                     /locus_tag="IE00_RS02880"
     CDS             31639..33609
                     /note="putative phage spike protein based on Pectate lyase
                     superfamily protein - pfam12708"
                     /product="phage tail component protein"
                     /locus_tag="pd42_p44"
                     /locus_tag="IE00_RS02880"
                     /protein_id="WP_072295515.1"
     gene            33763..34197
                     /locus_tag="pd42_p45"
                     /locus_tag="IE00_RS02885"
     CDS             33763..34197
                     /note="phage hypothetical protein"
                     /product="phage hypothetical protein"
                     /locus_tag="pd42_p45"
                     /locus_tag="IE00_RS02885"
                     /protein_id="WP_072295516.1"
     gene            34202..34894
                     /locus_tag="pd42_p46"
                     /locus_tag="IE00_RS02890"
     CDS             34202..34894
                     /note="phage hypothetical protein"
                     /product="phage hypothetical protein"
                     /locus_tag="pd42_p46"
                     /locus_tag="IE00_RS02890"
                     /protein_id="WP_072295517.1"
     gene            34908..38735
                     /locus_tag="pd42_p47"
                     /locus_tag="IE00_RS02895"
     CDS             34908..38735
                     /note="phage hypothetical protein"
                     /product="phage hypothetical protein"
                     /locus_tag="pd42_p47"
                     /locus_tag="IE00_RS02895"
                     /protein_id="WP_072295518.1"
     gene            38735..38884
                     /locus_tag="pd42_p48"
     CDS             38735..38884
                     /note="phage hypothetical protein"
                     /product="phage hypothetical protein"
                     /locus_tag="pd42_p48"
     gene            38881..39108
                     /locus_tag="pd42_p49"
                     /locus_tag="IE00_RS02900"
     CDS             38881..39108
                     /note="phage hypothetical protein"
                     /product="phage hypothetical protein"
                     /locus_tag="pd42_p49"
                     /locus_tag="IE00_RS02900"
                     /protein_id="WP_072295519.1"
     gene            39108..39275
                     /locus_tag="pd42_p50"
     CDS             39108..39275
                     /note="phage hypothetical protein"
                     /product="phage hypothetical protein"
                     /locus_tag="pd42_p50"
     gene            39259..39696
                     /locus_tag="pd42_p51"
                     /locus_tag="IE00_RS02905"
     CDS             39259..39696
                     /note="phage hypothetical protein"
                     /product="phage hypothetical protein"
                     /locus_tag="pd42_p51"
                     /locus_tag="IE00_RS02905"
                     /protein_id="WP_072295520.1"
     gene            39764..40387
                     /locus_tag="pd42_p52"
                     /locus_tag="IE00_RS02910"
     CDS             39764..40387
                     /note="N-acetylmuramoyl-L-alanine amidase bsaed on
                     pfam01510"
                     /product="phage N-acetylmuramoyl-L-alanine amidase"
                     /locus_tag="pd42_p52"
                     /locus_tag="IE00_RS02910"
                     /protein_id="WP_072295521.1"
     gene            40453..40881
                     /locus_tag="pd42_p53"
                     /locus_tag="IE00_RS02915"
     CDS             40453..40881
                     /note="putative phage holin protein based on transmembrane
                     helices - TMHMM"
                     /product="putative holin"
                     /locus_tag="pd42_p53"
                     /locus_tag="IE00_RS02915"
                     /protein_id="WP_072295522.1"
     gene            41110..41916
                     /locus_tag="pd42_p54"
                     /locus_tag="IE00_RS02920"
     CDS             41110..41916
                     /note="Site-specific DNA-adenine methylase based on
                     COG0338, DNA adenine methylase (dam) based on TIGR00571
                     and PRK10904, D12 class N6 adenine-specific DNA
                     methyltransferase based on pfam02086; DPPY motif"
                     /COG="COG0338"
                     /product="N4-cytosine or N6-adenine DNA methyltransferase"
                     /locus_tag="pd42_p54"
                     /locus_tag="IE00_RS02920"
                     /protein_id="WP_072295523.1"
     gene            41962..42177
                     /locus_tag="pd42_p55"
     CDS             41962..42177
                     /note="phage hypothetical protein"
                     /product="phage hypothetical protein"
                     /locus_tag="pd42_p55"
BASE COUNT     7906 a  13532 c  13489 g   7469 t
ORIGIN
        1 ggattgcaaa tccgtgaaga ccggttcgat tccggtaccc acctccaaca aacactgggc
       61 attcgccttg tgaccgtcag cagggtatca attcaggtat cacgttcgcg ttccggtccc
      121 gttctgttca gcgccgtttt tgccgcgcct ggcgggcccg catctcctgt cgcgcctcgc
      181 cggcatactt catgatcatg tctttggtgg catgcccaga ataggctgcg atctcgtcgt
      241 catcgcaccc ggcccacgcg agttctttga cgccgcggta gcgcagcgca tgcaaatcga
      301 acgcttccag gccgaggcgt cgccgctctt tcagcatcag gtccgccatg tatcgatagc
      361 tgatcgggtt cccgtcacgc ttcatcagga tcggccgcgc cgcgataggg gtggcgccca
      421 gctcttgctt ggcggcgtcc agcgcggtct tgagcatttc ggtgcagggc agcaccaacg
      481 gcttgtcggt cttgttctgg cgcaggacca gcgaatcgcc atcgtagtcg ccccatttga
      541 agcccatcca gtcacctggg cgttgaacgc tgccgacgcc tatctcgaat atcaatgccg
      601 caagaccctt ggcctctgcc ctgaacttat cgacggccca gtccggccac ggcaaatgct
      661 ctcgcttgcg ggcctctggc gttttcaatg cgcgcacccc tttcgcgggg ttggtaccga
      721 tccacccgag gtcgattgca tgctcgcaga gaatgaccag catctgcggg atatagttcg
      781 cgaatcgagt ccgatggctg tttgcctttt gcgctgcgat cacgtcggaa cgcgtcagcg
      841 ctttcacgtc gcggtctccg atcttttcgc gcaggtattc catcacccga tcataatcgg
      901 cccgcgttcg gggcttgagg ctgatccatc ggtccgacgt ccggtaatcg tccatcaagg
      961 ccttccacga ggtctttgcc tgcgcacgct tgcccgtcat gatcgcccag tattcctggt
     1021 cgaattcggg ggtgccctct gccgctttga tgcggtgcag cttgcccttt atgcgcacgt
     1081 agatcctgcc ggccggatgc cgccagagga accttttgcc agtcaccagt tcacgtctcc
     1141 cattccatcg gcggcatcgc cggtcgctat gcgcctgagg tcgtcaacag gccaccggac
     1201 aaatcccggc gcgatctctt tgccgcgcgg caaatgcccg ccctggacca tagcgcggaa
     1261 ctgcttgagg ttcagatcca gcagtttcgc agcccgctcc tcgctggcga gtatcggaat
     1321 atcccttccc atcagctcgt ctcctcgaat ttctcactct cgtggcccca gttcgaccac
     1381 cctgcccgct tctgcctgct gaagatctcg atgcgtcgcg catctggcat caacctctct
     1441 gcctccgcga acgcctcctc gggtttgcgg ctatgctcgc ggatcctgcc catgacgact
     1501 gatcggacgt tcttggccgt cctcggagca ccgcgcgtgc cgatcaagaa gggctctcct
     1561 gcgcctcgca gtatgtaacc cgttccgaag ttcagcttac cgttcactgt cgtcttcacc
     1621 caatgcccgg ccgtcttgta ttcgaagccc catgcctcga tcacttgaag cgcttggggc
     1681 agcatggtgt tcagcgacca gagccacaga aggcagttcg gagctgccag cgccgagatg
     1741 ggcaaccggg caatgtcttc gatcgagagg cactcgtagt gcgccatcgg gctttttgcc
     1801 tcgcccttct ccgaccgcat ttcataacgc caaggcggat cggccatgat gaggtcgaaa
     1861 ccgccgaacg ggcgcagggc atgaaactgg tggagggccg tattcatcca accatctcca
     1921 cggcttcggc ggcatgaccg ccccattgaa tagcgcatgc atccgccacg ccttggaacg
     1981 tgcggctgcg gatcttccaa cgatcgggac cagggggcgc gcggtggatc gcgctccacg
     2041 ttttccaatc gtcactgccc cgctctggct caggcaggcg gttcgtggcc atcagcgatg
     2101 ggaggcctcg cagatagaag cctgtcgcct tgtaggccgg ctcgccgaac caaaaaggct
     2161 ggacgatctg tggcgccggc aggtcgggcg gcatccgttc gcgcgcgagg tcgttcatct
     2221 cggggttctc gatcgccacg cgttcgatcg gcgcgcgcca gcagtcaatg aacaagctga
     2281 cgccctcctc gaactcagcc ctcatgcact cgacggtgcg tcccttcggc agctgcttgg
     2341 gctgggtcca ttttccgggg ccggacatcc accgacggcc agaccggcat aagcgggtgc
     2401 acggcggatg catcaccgcc atcagatccc agccatcgtc caggatttcg cgcacgtcgc
     2461 cccggatgtg gcggttactg ccatcctcgg ccggcaacag atcacaggac cagacatcat
     2521 gcccgcgggc tgcgaaggcg cggcgcatga cgcccgaagt ctcacaggcg atcaggatgc
     2581 gcatgcgagg gcctctggtt tcatgaagac gatccaatga gacttcgcgt tcttgccgca
     2641 tcgattgccg aacagtggcc gatggctggt aagcgccagg atctccgaga cccgcacctc
     2701 atgttcattc cacttgaaaa tcagcgttcc gttcggatgc agaacccgga agcattccgc
     2761 gaagccaacc tgcaggtcat cgcgccagtc agcgcccagc ttgccatatt tcttagccag
     2821 ccagccggag cgcccgttct gcactaggtg gggtggatcg aagacgacga ggtgaaagga
     2881 ttcgtctgcg aatggcagag cgcgaaaatc aagcatgaca tccggtgcga taaccaattg
     2941 gcgtgaccca cctgggctgg atttatccaa cagcgaatgc gcctcttggc gaatgtcccc
     3001 aaagacagcg cggtcatcat gacgatcaaa ccagaacata cggctgccgc agcaaggatc
     3061 taggacaggc ttattcatgc cgcgcaccgc gggcgttcga agcggatgtt ctggatgatg
     3121 ccgtcgcggc gcagctcgag cgtgatggcg cggacttggg ccggcaggca gtcgcaggcg
     3181 actgcgatgt cctcgatgcc caagccttcg cgcaggcatt cgatcaccaa gtggcgggcg
     3241 ggcggtgtcg gtgcggcggt catggggcct cctggtcaat attgaagggg tgaactttga
     3301 agctgaaggc gcagacccac gggttgctgg cccacggcgc gcggtgggcg ttcagtctgt
     3361 cccatagtgc ggcgaagtca ctcctgcgcg acacggccgc ttggcgaggc acatcgtcca
     3421 tcgtgacggc atccacgccc tcggccatcg catcctcctc gctgatgccc tgcagtctct
     3481 ggacacgcac gttggtgacg gtgagcgtca ggcggctggc ccaccggggc ataaagatcg
     3541 agtggcgcca tctctgatcg gcaaaccacc gtcgcgcccg ctcgctttcg cgatagaccg
     3601 cctggacatc aacgcgatag gcggcgtccc gaatatcggc catttcctcg gctgtcggga
     3661 tcgtcgtcgt cggccacgct acatcaccat cctgagagaa tgagaaggcg ttccacccct
     3721 ctttcaccca caggcggtcg ccgggggcat agggcaggcg cacccaagtg agtggggaca
     3781 tcgtgtcgat gtcgaccccg ttaatgcgct gccctgcatg ggggtgctgc atttgcaccc
     3841 caagatgccc atcgcaatcc gccagttggc agctggggga gcggtgcagc acccccatgg
     3901 tcagccattt agcttgcgcg ccaggccatg gtttcagcac ccgccgcgtc tgagtcttgc
     3961 ggccttcgag cagggcgcgc accatcgggc cggagaaaag gatggggcgg gcggtcatgc
     4021 cgccgcctcg accggcgtcc atccctcgca aaaggctgcg acgtcgccca ggtggtagtt
     4081 ggccccgcgt tcgggatcgg agccctcgca gtagaagtaa tccgcgatcc gcatggcttt
     4141 taccggcttg cggtggatca ggttcgcatc ggcggggtgc aggatgatgt cgacatcttc
     4201 ggggatgttc tgaaaatcgt ggcggagggt catgacttgg tccctttcaa ggtgcgcgtg
     4261 atgtctttca gttgctggtg aaggatcagg ttctcggtca tcagcttgcc gaggacggcg
     4321 ggcctgatgg gcaggttttc gaggatggtc atgcgctgaa cctcagttca gtcggatcgg
     4381 ccatgccgtg cagggtctgc tcgatgtcgg caccgcgttc ggtgcggctg ctgcgcgccc
     4441 tgtcggtcca attcttttcg cgcaggatcc gcgcgacatg tcggcctgtc agtttccacg
     4501 acgccgccgc gggatagcgc gaggccagat cttccgcgat ctgggcggcg ttgcgagacc
     4561 agccgtgtcg cgagcagtcg tgctggatga aggcggcaag cgccatgctg cgggggctca
     4621 tgacaggaag ccccaagcca gcttgccgac ccagagggct agtccgatgc cgatgatcca
     4681 agcagctgcg ctggcggcca tggcgggcgc cccgattgcc ggttcatccg accggcaatc
     4741 gggttcctcg acgaagtcga agacggggac atcgatcggc agggatctgc ggtgcaccgg
     4801 ccgcacacca tgaatggcgg gattgcgggg atccatcaga gcggcccttc gacgacgttg
     4861 gcggggcgat ggcgttggcg gaccttaccg ccgcgtgcac tgatgatgat gtaccaggcg
     4921 aagcggcgcg cggtttcacc agccagagcg gcaagctccg ggtcggcgat catggcgcgc
     4981 gcttgcgcgg ggatggtggg ctggcgaagg ctgtcggcgg cgatgtgcat ggccgtgatc
     5041 tccatcgggt tgcgatggga tcaaaattgt ggagataact tccacagtca agagcgtaat
     5101 ggaaataaaa tccatttaca gaacgcaacg agaacgccac attgcccaga gtaaatgggg
     5161 gaatgtatgc cttacgacag aatcacgttt tttgctctga ttcttgcacg tttgaccggg
     5221 tggcgcgttg agcgggccta cttgctggtg aagacgcttt tcgcagatgc aagttcagaa
     5281 agaactcgtg ggcgcagatc ggacggcaag tctgacaagt cacctcgata gatgtagtcc
     5341 aatccaacgc catacaatgc agctattcgt tcaccaacgg ccaggtctag gccagctttt
     5401 ccagcttcaa ccttcgtcaa cgtgcttcta tcgtattcaa ttgaatcagc aaactgagcc
     5461 ttatccaggg acagcgcttc gcgaagggca gtaatgcgcg gggcaacccg aaccggggtg
     5521 ctttcacgtt ctatcagggc gctcataatt cgctttttca tgcgctgagt ttcgtgagat
     5581 ttggctcgct gcgccataga agttatttcc atcttgactg atggaagtaa cttccattac
     5641 tgatggcgtc atgagcaacc atatcgcctc catccgtgaa ctgatcgccc tctggcctac
     5701 gcgccaagag ctggtgaacg acttggggaa acgtggtttc gacgtaacgc ttgggcgcat
     5761 ccataaatgg gcccaattcg gttcgattcc cgcgaagtac cacgccgcta caaccgcttg
     5821 cgcacaagca agaggctttt ccttcacggc tgaagatatg gcgtggatcc accacgctcc
     5881 tgaccgttcc acccccaacc aagagccctc tcatgacaat ccccatgcaa atactgcgcc
     5941 agacgcagca tgacggcgcg cgccgtcaaa tgtcccatgc caacccgttt gacggacgcg
     6001 ggcgcggccg cgatgccact cgccgcgccc atgctgacca cggtgccgat cgcaaggcgt
     6061 tcctgcgccg ctggtcgctg ctgatgatcg ccagctttgc cagccgcgag ttctgcgccg
     6121 tgcatttcgg tgtgaccttc cagacggcct gcaactggtt cgacgggttg aacgcgcctt
     6181 atggccacca tgtcgatcac gcgacgcgga ccctggcccg atacgccgag atcatgcagg
     6241 gcgaatgatg ggtttcggga catcaggaca cccgaaggtg gatgagatgg gcaggaagca
     6301 tggcccgtcc agggggatca ccctccaccc aagccgcaat tccggccgcc ttcgggtgaa
     6361 gttcgggaag accgggattg cggaacctgc ggctggcccg gccgagagct gccttttggc
     6421 agcagggcac ctttttccgg tccgggcaca gcctgtcctg caccggcaac tggcgcggcg
     6481 gtcctagacg ccgccgcgtc cttttcattc ccatccgcgc cgtcccaccg gcgtggttcc
     6541 cgggacgcct gtttcccctc ctccctgcag gcgtcccggc tgagttccag aggttcagat
     6601 ggcttatcgc aatcgtatcg ctgcctggct gatcaccctg ggcctcgccc tgcgcgccaa
     6661 gctgggcgag ccggatcccg agacgttggc ccgcgccgtc gtgacgatcg gcgagagctt
     6721 tgatcacgat gacccgctgg cggtcgagct gcggcgcttt gccgagatgt tcccgctgac
     6781 ccgacgcaat ccagagcttt tgaaaaccgc aggcgatgcg ctgttccgcg ccgtcgagcg
     6841 gtcctgctgg cccgcgcgcg atccgcgcgc cgatatcgag ggttgaacca tgaagctgac
     6901 gcaattcgat cgcgcgctga tccatggcct tgccgtgttg tcgcgccccc cgctgatccc
     6961 ggatgacggc gaacaccgga tgctggccga cattgtcgag caatgcgccg ccagggccag
     7021 caaggaaggc gcgatgattc cgctgatcgg cgccgccggc atggtgggcc gcacctgcca
     7081 gatccaccgt ggcgtggtcc accacgtcgc agccgccatg aatgattttg accggtgggc
     7141 gcttggcgcg cattgggatg cagcacgggg gcagaaatga cccgtcccaa cctgatcccg
     7201 cttgccctgt tgcgcgaact ggccgccgtg gtgccggacc cgatgcggcc agcgcagttc
     7261 gtcgacctgg ccgagatgat ggtcggacgc agccagcccg tcgcgtccct gccctcgcct
     7321 gcagctgctg tgccagttcc cgatgtcgcc acgacacccg acaagaaagg cctgccctgg
     7381 accatcgagg agctggagcg tgcccgcgcc atgctgaacg atggcaaagg cccctcggag
     7441 atcgcacggc atcttgggcg acctgttgcg gcaacgcaga ttgccatcaa acgctatggc
     7501 gttcgcggcg atgcgcccat catcgtgccc gggcggccca ccggtcgttt cctaccgaat
     7561 gtcgtgagta ttccccccgt gccagaagct ggcaagtcgt cagagagagg ccgctttgcg
     7621 ggggtaaatc ccgaggatcg gaaggccgat atccgcagcg atgcctggac ggatgacgac
     7681 agggcgcagc tgtcgaagat gaaagcggcg ggtaagagcc tgccggaaat tgcaaccgca
     7741 ctcgggcggt cttccgaagc atgccggggc cagctgaaag tgatgcgcgg cgcgaacgtc
     7801 cccgtcgcat cggccagcgc cacctggacc gaagaggaag ggcggcgctt gcttgcagcc
     7861 cgcgccaagg gcgtcccgtt caaggtcatc gccgaagagc tgggccggac ggttcgggcc
     7921 tgcgaacaac gcatgaccaa gctggccaag ctgtcgccgt catccccggc cgacgtgacc
     7981 cccccgaagc ggaatgagtc ggccagtccc gtcgcagtga aggcgccgac cccggcacct
     8041 gtcaccaagg cacctgcgag ttttgtctcc tcccctgcgc caaaggaagc cgtgaaggcc
     8101 gatgacgccc agctgcgcgc gcccttgaac gaaaaacagc gccgcatctt cgacagcctg
     8161 tgcaagcttt cggacgattt cgaacccgag gatgacctgc tgctggcgga aggtgtgatc
     8221 gggcgccagg cgctggagct gatcgccgac gagttgggtt gtgagacgaa ggacgtcaag
     8281 aaccgctgga aggcgatgat gttcgaggat gtcgtcgatt ggcgcggtca cccgaccatc
     8341 ggcggtcagt ccgatctgct gacggcactg cgggcgcgca ttcaaagcgg ggaggcggcc
     8401 aatggctgac gatccccgca tcctggaggc ccaccggatc ccgatgctgg acctggtcga
     8461 tcggctggcg attggcgggc taaagcgcgc tggtggcgag ctggtcggcc cgtgccctgg
     8521 ctgcggcggc accgaccgct tttcgatcaa cacgcaaaag ggcgtcatgt tctgccgccg
     8581 ctgcgatgca aagggcgatc agatcgcctt ggtgcagctg gtcatgggta tggaattccc
     8641 tgccgcgctc gaatggctgg tcggtgcgcg gcaggaactg acgcctgcac agcgcgccga
     8701 acaggcccgc aaggccgctg aacatcgtcg tgcgcgtgaa gccgatgccg cgcgccaccg
     8761 ccaagatgcc atcgccctgg cgcgcaaaat ctggtccgcc gcacgcccgg ccgatggcac
     8821 cctggtcgcg gattatctgg accgccgtgg catccgtcag cgccccggcg cgcagttgcc
     8881 gcgctgcttc cgattcgaac cggaagcccg ccttgtggtg cctgatgaac agcggcgcgg
     8941 ggcttatgtc agcgttcacg agggtccggc gatgctgtcg gcgattctgg acgcgcaagg
     9001 tgatctgact ggcgtgcatc gcacatggat cgacctcggc cagcccaagg gcaaggtcgt
     9061 cgcgtatcac ccggcgaagg caggcgagat ggtgccgtcc aagaaggttt acggatccaa
     9121 aaagggcggc gcgatccgca tttttacgcc gcgcgatgcc agcgtcatgg tcatggccga
     9181 ggggatcgaa acgacccttt cggccatggt tgccgctgcc atcgatggca gggctgccta
     9241 ctgggctggg gttgatctgg gcaatatggc aggcgcccga aagctgggcc ccggcctgaa
     9301 attcgcgggc ctgcccgaca tgaccgaccg cgacgccttc gtgccgcccg catgggtgcg
     9361 ccgcctggtc ttcgtccagg acggcgacag cgatccccgc ctaacccgcg ccaaactgct
     9421 ttccggcctg cgccgcgcca aggcgctgcg gcccggcctg accgccgcca tcgtccatcc
     9481 gggcgagggc atcgacatga acgacctgct gatgagcgcg acagacgtca ctcagcggga
     9541 gggggacgaa tgagcgacga cggaattgag aaggtgcgcg ccgccatggc tgcgcaggag
     9601 gaggtcgatc tgcctgaagg catcgagctg ccgcaggaca acgccgacga ggatccgtct
     9661 gacagctatc ccgagggcta tttcccgccc catccgtcag acgatggcca tggcgatgag
     9721 gagccgccga acccgctggc ctctgcggct gcgcagccgc tgaatgacat cggaaacgcc
     9781 aagcgcttcg tgatccattt cggggatgat gtccggcatg tctcgcaggt cggctggcac
     9841 atctgggacg aacgccggtg gcgcaaggat gccgagatca gcaagggcct gtcgcccgcg
     9901 atccgcaagc tggcccagca gatgtctgag ctgatcaagc aggagataga cttcatggtg
     9961 ccctcgcccc gtgagcggaa gctgctggag gaggaatatc agctggtgaa gcgacgcgcc
    10021 gagatcgagg gcacggctgg ctatgcggcc gacgattcgt tgctgagcga gctgggcacg
    10081 atcgacggcc gcctgcgcgg gatcgagggc aagctgaagg gctatcgcac ctcgatcggc
    10141 cgcatcgtca cccatgccaa gaacgcgggc aattccgggc cgatgagcaa catggtcaat
    10201 gaggcctcgg tcatgcggtc catcaccgtc gatgaccttg accaggacga cctggtcgtg
    10261 aacaccctct cgggcgtgct gaagttcacc gtgaccccgg accccgtttc gggcgcatcc
    10321 tcgatgcccg aggtcaggct gctgcctcat gaccgagatc agatgctcag caagctgatg
    10381 ccggtggaat atgaccctga ggccaaatgc ccacgctttg acgagttcct gaagaccatc
    10441 cagcccaaca ttgagatcag gcagtttctt cagcgctggt tcggcctatc catgagcggc
    10501 atcccgatcc agaagctggc cttcttccac ggcgccggcg ccaacggaaa atcggttctg
    10561 gtggatatcg tatcgcggat catgggcgac tactcggcca ccgcgaaaat cgaaagcctg
    10621 accggaaaaa acaagaagtc gggttcggat tcacagcccg acctgatccc actgattggc
    10681 gcgcgcagtg tgcggacatc cgagccggaa gagggcgaac ggctccaaga ggcgctggtt
    10741 aaggcactaa caggcggtga ggtcatgacg atccgcgacc tcttctcggg gatgatcacc
    10801 ttctacccgt atttcaagtt gacgatcagc ggcaaccatt tgcccgacat ccgcggtggc
    10861 gatgacggga tctggcggcg ggtcatgctg gtcaagttcc cggtccagat cccggcctca
    10921 aagcgtatcc ccaagaagga gatggacgcc atgctttggg aagagcggtc ggggatcctc
    10981 aactggatgg tcaaagggct gctcgacttc cttgatggcg gcctgcagga gcccgacgag
    11041 gttctggccg caaccgagga ctatcgcaag gacagtgacc ccatcggcac cttcctggcc
    11101 gatgccacgc tggtcaccgg ctatgaaggc gacttcatga ccgctcgcga gctgatggag
    11161 gccttcaatt actggatcga ggagcgtggc gaggcgcgat ggggaccgag acgagtatcg
    11221 aaccgcctga aggccaagtc cgacggctgg cgacatcctg agacgcagaa gacattcgcg
    11281 gcaggaaagt cgggcgtcac cggctatcgc gggatcaggc tgaccgacga gttcggacgc
    11341 cgcatgcgcg aggccacgtc caacgacagc ggacccagct ggggcggatc atggacacga
    11401 tgaccccgca ccccgttttc aggatcttcg accaggcggg ccttcgggcc cgtcacgcat
    11461 gtctggccat cgtcgcggta tttgggcctg acgggcttag tggggttggt ggttgggcgc
    11521 aactgacaac ggggtcaggg ggaaggcgct tcaatggttt caaagcgtta ggtgatgttt
    11581 ttgggcctga gggtctgacg ggcctgaaat ccagccctat gtgcgcgcgc gtcttttcgg
    11641 gggtcagggg gaaatctgcc ttgtgtatag gtcgaagttt caagcccatc cggcccgtca
    11701 ggcccagaac ttcaatctaa gcccatgatt tcattacatc ggacccactg aacccaatcc
    11761 tcttttcaag ccctctttaa atctcattaa gcccatcaag cccaagtccc aaacgatgat
    11821 atccaaaggt agtgttcaga tgaaaccgaa ccacaacatg aagtgcaatg cagaccagac
    11881 ggggacatat ctggaccggc tagctgccga ggcggaaaat gccgctcagg gtgccggcgt
    11941 tcgcccgatg gcggccgagg cgctgcgcct gcgccaggct caggcggcgg cggccatccc
    12001 tgcggactgt ggcccggaca tcgccccctc gcccgcacgg ggcggctttg tgctggtccg
    12061 aaacgtcgag ctgctgccgg taggcaccga caaggtcgag gccgtccatc gtggctatgg
    12121 cgggcgcgag gccatccgtc gggccgacgc cttcgacgct atgctggccg ctgccgcacg
    12181 ccgcaagcaa cctgcgcccc tgaccccggg ccagattgcc attggccgcc gctatcacga
    12241 cctagtcgaa ctgctgagcg ccgacggtac caagctctcc agcctgcagg ccagcaaggg
    12301 tggcccggac ggccgcgatt ggatggatcg tcgccttggg ctgtcagccg aactggacgg
    12361 gatgcgcaaa aggattggat ctggcgtagc catgagcgtc cgccgcgtgc ggccatcggc
    12421 gcggggcgcg acttctgccc ggatcatcag cgatcggacg cttctcgatg ccgtatgcct
    12481 caaagggcgc gggttggcag acgtcttggt ttttcacggc tggtccgtaa agggtgcgca
    12541 tcgcgatgcg ctgtcacaag ctctgagcgc cgcactgaac cgcatgatcg gatatcgggg
    12601 ctaaaaaatc tcttgaccgc ttaggtccgt ctgtgagaga gaaatcatta ttatccagac
    12661 gtgcgcccgc caggaacttc cctagcgggc gttcgtcgtt ctggatactc tcaatacatc
    12721 agcggagggc atcatggtcg ctattgcgga caccaatcag caccgctttg tagagatgcc
    12781 cggtggctcg atctatgatg tttcgctgaa acgcgaagtc tgccgagttt cagttggtga
    12841 gttgcatatc catgatgctg ccgatcttat tagcgtcatc ataaacgcct tgtcctctaa
    12901 gtatgggcga gaagtgggct atgttcacca tcaagcttga tgacgccgat ctgcagcgga
    12961 acctgcgcca actggcagac aaggatgcgc gacaggcagc ggcctgggca ctaaatgaca
    13021 cggctgccga tgtcctgacg catgtgcaga accggatgga cgcggtcttc gaccgtccca
    13081 cgcggttcac caagaacgcc ttcatggttt ggcgggccaa gccgaacagt ctcgaagcct
    13141 tcgtcatgga acgtccctcg gtcggccggc ggcattacct gaagatgcag gaactgggcg
    13201 gcgcgcgcgg ccagacgggg cttgaggcgc tgctgtcctc gcggctggcc tatgacggca
    13261 tcatccagtc ggccatccct gcggagggcg ccaagctgaa tgcctatgga aactggcaga
    13321 ccggcgagcg caaccaggcg ctgtcggcgg tccaggcgca gcgcgacgac cggaccaaca
    13381 ccacggccac ggcgcgcaaa cgccatcgca agcgggccgg cttcttcgtg cccaaggccg
    13441 gatcagggct ttcgccgggg atctggaagc gggcaccaga tggcacgatc agcaaggtgc
    13501 tgcacttcag tgccgtcgct ccggtctatt cggagcggct cgggttccag gatggtgccg
    13561 ccgaggtcta tcgggcccgg ctgccggaac acttggcccg cacattcgcg cggatggtcc
    13621 agagggtggc cgaacgcggc tgaccgccca cccccgcggg tccttcccgg caaggaaccg
    13681 cacgggggta attcgcaccc cgctattcgc aactttttct ggagttttca gccgcagggg
    13741 atggggttgt tgttggggtt tggcatgtcg gaacaggatg aactgcccac gctgctgccg
    13801 gtcgagatcg acgacaccct ggcgcagctg ctgcatcggt tcccgttgcc cgacaccatc
    13861 ctcgacgcgg acatgaacca ggaggagatc gcgcaggcct tcgggaccac ggtcaacacc
    13921 gtggcaaagt ggatccgcga cggcatgccg gtggcgcagg tcggcggtaa cggtcgtgcc
    13981 tacgtgctgc gactgtctca ctgctgggcc tggcgcaagg gtcgcgaggc ggatgccgcg
    14041 caccgcaacc gccacaacga gaaccagatc agcatgcttc gggccgagtt cctgggcgtg
    14101 gaggtcgaca acgaagcggc caccttgtcg ggcaaggaac gccgcgaact ggccgaggcc
    14161 gatatccgct ggtcggccgc gcagctgaac cgccgccgcc tggtcccgct ggatgatgtc
    14221 ctcgaactcc tggaaagcat cggcaagatc gtccgcgatg gccttgaatc catgcccgac
    14281 cggttggaac gggaactgga cctgaccgcc gtccaagtgg cgacggtcgg caatatcggg
    14341 tccgacatcc tgaccaccat cgcggaccgg atcgaggagg ccgagctgcg cgagcgcgat
    14401 gtgcccgatg tcgattacaa cgccaggatc ctgatctgac atgcgcagcc tggaccagtt
    14461 cgaaccgctg ccgccctatg ccgatccgcg tgtggccctg aagatggcgc tgcccgcctg
    14521 gcggccggcc cagaagatct cggtcaccga ggccgccgag cgcaccatgc gggtgaacgt
    14581 gtcgggacag tggcagccct tccggcgcga tgtcacgccc tacatggtcg agccgaccga
    14641 catgatcgcg tctcggacct atcgggggct ttccttctgc gggccgtcgc aatcgggcaa
    14701 gacgcagatg ctgcaatcgg ccatcgccta tacgatcacc gccgacccgg gccgcgtggc
    14761 gctgttccag atgacccgcg aggccgcggc ggagttcgag cgcaacaaga tctcgccgat
    14821 ggtgcgcaac agcccggaac tgcgggcccg ccagggcagc gggcgcggct cggacaatat
    14881 ctatcacaag ctcttcacgg gcggcacgca gctgaccctg gactggccga cgatcacaaa
    14941 gctcagctcg gctaccatcc gcttggtgct ggggaccgat tatgaccact tccccgaaag
    15001 catcgatggc gagggggatg cctattcgct gatgcgggcc cgcgcgcgga cctatctgtc
    15061 ccgtggcatg gtcgtggtcg aaagcagccc gggcgcgccg ttgaaggacg agtcctggcg
    15121 tccgtcctca ccgcatgact gcccgccggt ggaatacggc gtgctgtcgc tctatccgca
    15181 cggcacgcgg ggtcgttggt actggccttg tccgaactgc gaggccgggt tcgagccgac
    15241 cttccggcgc ctgcgctatc ccgacagtgc cgatccgatg gaggccggag aggcggcgca
    15301 gatgatctgc ccgcattgcg gccacggctt cggccaccag ctgaagcgcg agctgaatgc
    15361 ggctggccgg tggctgcacg agggtcgcga gacggatgcg aacggtcaac cgaagctggt
    15421 gacgatcgac agcggcgggg tgcgcaagac cgacctgctc agctactggc tcgacggagc
    15481 ggcggcgtcc ttctcatcct ggcgcgaact ggtgaccacc tattgccagg cggtgaagac
    15541 cttcgaggcc accggcgacg aggagaagct gaagacggcg atgaacaccg gccaggccca
    15601 gccctatttc ccgcgctctg cggtgtccga cctggaggtg acggtgcagg gtctgcgcga
    15661 caaggcccgc ggcctcgatc tgccgaaggg caccgcgccc cggtgggcgc gctacctgac
    15721 cgtctcggtc gacgtccagg gcacgtattt ctcggttggg gtgacggcct ggggcgagaa
    15781 cggtcagcac atgccgatcg accgcttcga catcgtcacc ctgccgggtg ccggcgaagg
    15841 acgccgcctc aagcccttcg aggtcgccga ggactgggag gtgctggcac cgctggccga
    15901 acgcagctgg ccggtggccg gatcggacgc gcgcatgacg gccgtggcac tggccatcga
    15961 ccttcacggc ggcggggcca ccacggataa cgcctatcgg ttctaccggg gccgccgccg
    16021 cgagggtcag gcgggcctgt ggtacctgac ccggggcgaa ggcgggctga agaaacagga
    16081 ccgcgtctgg ctcaaggctc ccgaggccgc cagccagaag aaccgccgcc gccgcgtcgc
    16141 aaaggacatc cagatccttt tcatggcggt ggaccggttg aaggacgcgg tcgcagcctc
    16201 gctgagggcc gaggatggca tggtgaacgc ctgcctgatc ccggaatgga tgacgccgga
    16261 ggaactcgcc gagttcaccg ccgaacgccg caccccgggt ggatgggaga agcggcccgg
    16321 catcgtgcgc aacgagagcc tcgaccacct ggtccaggcc cgcgccatgc acatcatcaa
    16381 gggtgcggag cggatcgact ggtccgcccc ggccttctgg gccagctggt ccgcggagaa
    16441 cccgcacctg ttgctggttg aggccgcatc cgaaccgacg gtcgataccg acccacccgc
    16501 cgggacggtg ccggaggatc agccgacaga cgaaccgatg cgccccgtgg ccccgccgcg
    16561 cgcgccgatc tccgcccccg gtcgcggggg atggatccag caaagaggaa agtggctctg
    16621 atggcctata ccgcgcagca tctttcagag ctgaaggcga acatcgcccg gggtgtcacc
    16681 tcgctcgaac tgaacggcga gaaggtgacc ttccgcagcc tcgacgagat gcagcgcatc
    16741 gtggcgatga tcgagcgtga gctggacccg atgccggtct cgcgcctgat gctgcccacg
    16801 ttctcgcggg gctgacatga acatcatcga caaggtgatc atggcgatct cgccagcgcg
    16861 tggggctgcg cgcgagaagg cgcgcaccgt ggccatgcac taccgcgcct cgcgtctcgg
    16921 ccatcgcaac gagggcatcc gcgccaccag cgcggatgct gacatggcgg gacgcagccg
    16981 tcgcatggtg gccttctatg cccgcgacat gatccgcaat tcgcccttcg ccgcgcgggt
    17041 gcagcaggtc atctccggca acgtggtcgg cgacgggatc atccccaagg tgcaggtctc
    17101 caagggcctg cccgagggtg tccagaagcg catgcgcgag cgggggctgg agctgatcga
    17161 ggatcacctc gataccaccg ccatcgaccg atgcgggctg caaaacttct acggccttca
    17221 gaccacggcc atgaacacgg tgatcgacgc gggcgaagtc ctgatccggc gccaccgccc
    17281 ggccaaccgt ggcctggaca tgcccttgca gatcgaggtg ctggagcccg actacatcga
    17341 cgacggccgg tgggggcagt cgttggatgg caacgagatc cgcgagggca tcgagtacga
    17401 cgccaacggc gaccgcgtgg cctactggct ctatacccag caccccgggg gcgaatggcg
    17461 gccgggcagc tttccttcgt catccgagag ggtgcccgcc gaggacatca ttcacgtctt
    17521 ccgggttgac cgccccgggc agacgcgcgg catcagctgg tacacgccca ttgccgagaa
    17581 gctgctgaac ctcgacgatt ccgaggatgc gcacctgatg cgccagaaga tcgccgcatg
    17641 cttcgcggcg ttccaccgga tgggcgagaa tggccgggca cggggcgagc tgggcggcac
    17701 gctgcagccg ggcgtgatca tggagatcgg ctccgacgag gagatggtct ttgccgatcc
    17761 gccggaggtt ggcggcttcg acgagttcgg tcggtccgtt ctgcggtctg ccgccatggg
    17821 cgtcggcatc acctacgagg cgctgacggg cgatctgacc ggggtcaact tcagttcggc
    17881 ccgcatcggg cggctggaga tggaccgcaa tatctcgcgc tggcagtggc tgatgatggt
    17941 gccgatgttc ctgcagcgct tcggcggctg gtttgtcgag gcctgggccg aggccgaggg
    18001 cgacgaggag ttccagcgcc tgatctggga agaccccaag accgtcaaga tgacctgggt
    18061 gccgccgcat cgcatcctgg tcgaccccgc ccgcgagttc ggcgcgctga gcgatgccgt
    18121 gcggtccggt ttccagtccc gccagggcgt ggtgcgccag ctgggcgtcg atcccgaacg
    18181 cctgctgcag gaacagctgc aggacaagga cgaggccgac aagatgggcc tcctcttcga
    18241 cagcgacccg cgcgccgacc cggcccgcaa gaccctgacc cttcccgaca aggacaagcc
    18301 tgatgaatga acttctcctg accggcacgg tgggttcctc gttctgggac gaggacagct
    18361 tcactgccaa gagcgtccgc gaggccattg ccgggatgac cggcccgctg accgtgcgcc
    18421 tgaactcggg cggtggcatc gcgaccgagg gtcaggcgat ctacaccgtg ctgaagaacc
    18481 accccggcga ggtgacggtg atcatcgagg ggatcgccgc ctcggcggca tcgctgatcg
    18541 cgatggcggg cgacaggatc gtcatgccgc tcggttccat catgatgatc catgaccctg
    18601 ccaactggta caccgaaggc cgcggcaccg aggatgatca cctgcacatc gccaagtccc
    18661 tggcggtcct cgcgaacgcc tatgccggga tctacgcgtc gcgcgccggg atcccggcgg
    18721 aagaggcccg cgagatcatg aaggccgaga cctatttcga cggcgcgggc gcggtcgagg
    18781 caggctttgc cacggagacc gatgaggaga ccgaggcgac cgccgtggcg accttcgact
    18841 atcgcctcta ccccaaggca cccaagggcc tgcgccggat tggcgaaggc ctcgcgcggc
    18901 aggccaccgg caacatgatc acggccatga tggccggacc ccacaaaccc aatcagaaag
    18961 gcacccagat gggcaagcgc acctccccga agacgcagac ctccatgtcc gatcaggatg
    19021 atccgaacat ggtgggcgat gacgacacca ccgccgcaat cgacgacgac accacgtcgc
    19081 agatgtcggg cgaggacgag accgacatgt cggccgagga tgacgccgag gcctcggatg
    19141 acaacgaggc cgaggctgaa ggcgatgacg cggccaccgc cagcgagagc ccgaacgccc
    19201 atgcgtcggc gatcatgaac ttcgcggcct cgcgcaagat cggcgccgat gtggccatgg
    19261 attggatcaa gaagggcctg acgatcaaac aggcgaccaa ggagtacacc atgaatcacg
    19321 cccagggtgg cacggccccg cgcaacggcc tgccgcgtgc ctcgatcatg cgcgacgaac
    19381 gcagcaccac gcgcgcggcg atggcccatg cgctgcacgc gcagatcgcc gggcgcgaac
    19441 cctccatggc cgccgcgcgc cagtatatgg acatgtccct ggtcgagatg gccgcggcct
    19501 cctgcggtca ccgcggcaag atccgctcgg cgggcgacaa gatcagcgtc ttcatggcag
    19561 cctcgcactc cacgtcggac tttcccgcca tcttcaacaa tgccctgagc aaggtcctcc
    19621 tggagcgcta cagcgccttc cagccgacct atcgcgccat cgccaagaag cgcaacttcc
    19681 gcgatttccg gcccacgccc ctgatccgca ccggcgattt cccgatgctg ctgccgatcc
    19741 aggagaccgg cgagatcaag tggggcacct tcggcgagag cggcgagact gccgtcctgg
    19801 tcccctatgg ccgcgggctg acgatcagcc gccagatgat gatcaacgac gacctgggcg
    19861 cgatcgacga catgctgtcg agctatggcg agacggtggc cttcttcgag gaacagacct
    19921 tctaccgcaa cctgctgggc gcgcggatgg ccgacggcca gctgatgttc cacgccagcc
    19981 gcaacaacgt cgcggcggct ggcacgcaga tcaccgccgc cgcgctctct gccgggcgcg
    20041 cggccatccg caagcagaag agcatcgacg gcgcgcccct gaacctggcg cctgcgatcc
    20101 ttctggtcgg cccggaacag gaaacggccg ccgagatgat cgtggcgcag atcaccgcca
    20161 ccgacagcgg ttcggtcaac ccgttctcgg gcaagctgca ggtgatcgtc accaccgaga
    20221 tcaccgacaa ttcctggtat ctgctgtcca gccgggcgcc gtgctggatc tacggcttcc
    20281 tcgagggcca ggaggcaccc cgcgtgcgca ccgaggagcc tttcggcacc cagggcttct
    20341 cgatgaccgt cgagcatgac ttcgggaccg gcaatgccga cttccgcggc ggctggcgga
    20401 acccgggcgc tgcgcccgcc tgatccccga taaccagact gacctgacag agagccgccc
    20461 gagaggcggc ttctgtcgtt gaacccccag aggagagatc ccgatgacgt ccgagggcca
    20521 aatcgaaaac cagatccggg cagcgggcaa aaccgccgcc cggataacgc ctgcagacat
    20581 cgatgccgcg atccacaccg aggattatca cgtgtttccc ggcaccacgc tgaccgtctg
    20641 tgctctgact ttgcgcaatg ggtttgtcgt gaccggagaa agcgccgcgg ccagcccgga
    20701 aaacttcgac gagagcatcg gtcgcacgat tgcgcgggac aacgcgcgca acaagatctg
    20761 ggcgcttgaa ggctatctgc tgcgcgagca gctgagcaac gcctgattcc ccatgaatgt
    20821 cctgacaggt cccgcccgcg aggtggtttc tgtcgttgaa cccccagagg agagatcccg
    20881 atgaagaact atctgcagaa gggcgaatcg gtcacgatcg tcgcccccca cgcggtcgcc
    20941 tcgggcggca tggtcgtgtc cggcctgctg gcgggcgtgg ccggccatga cgccgaacag
    21001 ggcacccccg tcgaggcgca tctgcaaggg tgctacgccc tggccaagat ctcggcgcag
    21061 gcctggaccg tcgggcagcc gatctatgtc aacgccacga gccgcctggt cacgaacgtg
    21121 cccgtcgccg gcgccatcct gatcggcgtg tcgatcgagg ccgccgcaaa cccttcgccc
    21181 acgggtgcgg ttcgtctgaa cggtgcgatc ccggctgccg ctgccacctg atgacccgcc
    21241 tcttcaacgg cctctcgggg atcctcgccg gtgccttcgg cgccaccgtg caatacgccc
    21301 cgcagcgggg cgcgttgcgc gacatcggct cgatcttccg cgagcagccg atcgaggtga
    21361 ccggcgcgga tgggcaggtg gtgctgatcg atgcgccgac ctggcgggtg gagcggcacc
    21421 tggtgccgga actggcccgc gatgaccaga tcctcgtgcc cgatgggcgg ctcttcaagg
    21481 tgacggcggt gcatcgcagc ggatcgcctg cggaggatgc cttcgtcatc gccgagctgc
    21541 accgggtgga gctctgatca tggcccatta ccgcagcctc ttccgggcca ccgcgcgggc
    21601 ggcgctggcc gcccatccgc attttgccgg cgtgcggatc ctgaaggtct ggccggacag
    21661 cgtcgatgcc gccagcctgc cggtgatcgg cgtcctgacc ccgcaggaac ccagccagcg
    21721 cgacagccag cgatcggtca cccgccgcac gctgttgcag atcgcgctgc gccgcatcgg
    21781 cggcgacgag atcgaggacg tgctggacga ggacagcgcc atgatcgagg cgatcatcaa
    21841 cgatgccctg cggtcaggcg agacccgcgc ccagctggag gagacctcga tcgtcagcca
    21901 cagccagtcg gaggccttcg tcggcactct tgtgatgagt ttccggctgc agacctggca
    21961 gcccgaagcg accctgacct aaacccaaac caaggagcat gacgcatgga cggcatgatc
    22021 ggctatgatt ccacggtgcg catcgggcgt accccgtcgg gcggcggtgc gcccgtgatg
    22081 accgaactgg cgctggtggg cgatatcgaa gcccccgacg agcaggtcga cgaggtgcag
    22141 gtcacccaca tgaagtcgcc cggccgccgc cgccagttca tcgccgggct gatcgacagc
    22201 ggcgaggtca ccgtgccgat gaactacatc cccggatcgc cgacccatct gctgctgagc
    22261 gagatcaagg catcgggcga agaggtcctg atcgagttca cgctcggcgc agagggcgag
    22321 ccggagacct tcagcggctt cctgaagggc tatggccgca ccgcgcccat cgatgataag
    22381 atgacggcca gcgccacctt ccgcctctcc agcttcatca tcgcggagtg atcgcatggc
    22441 acagttgacg gggatcatcg acgccaaaca tgacggcgcg acctaccggc tgacgctcgg
    22501 catgtcgggg ctggccaggc tgcaggagga atacggcaag gggctggagc cgctgatcgc
    22561 catggccgag gaaggagagg caccggactt cgccgtgctg ctgcgcgtga cccaggttgc
    22621 gctggaacgg ttccaccccg atgccgaccc ctacctggcc gatgacctgc tggcagccga
    22681 tgtcggcatc gccgtggagg tcatgaatgc cgcctttgca gggctgcagg cggccacgcc
    22741 gggaaaggcc gggggcgcga ccgcgtcggg aaaggccacc gcgccccgcg gcaaggcaaa
    22801 gcccggcaag cggggctgaa cattcccgag ctctacgagg cctggctgac cctcggcctc
    22861 gatcccgacc ggttctggcg ggtcaccccc ggcctctaca tgatcgaaac ggatgccgcg
    22921 cgcgcccgga tcgagcggca ggacgagatg accctgaccg ccgcctggct gaccgccagc
    22981 ctgcaacgcg cgaagaagat cccgccgctg aagacactgc tgggcgggtc cgatgcaaaa
    23041 cccgatatcg gcttctactt ggccagcgcg aaggccgcgc tgcccagggt cagactgagc
    23101 gactggatgg ccggcaaggc caagatcccg ccccctgaat aacgccgccc cctgaacaac
    23161 ggagaatgcc atgtcgtcat cgcgtctgat cggtcggctt cgcgtcgtca tggggctgga
    23221 cgatgcgcgc ttccgtcagg gcctcggcga tgccgcgacc ggcatgcgcc ggcttggcca
    23281 ggatctgcag cggatcgggg ccggcatctc ggcccgggtc acggccccga tcctggcggc
    23341 cggtgcggca acgaccgccg ccttcgtcac cagcgccgac agcctggccg atctgcagcg
    23401 gcaatccgac ctggcgggga tgtccgcaga ggagttcaaa ctcgccgcga tgaccgtcca
    23461 ggattacggc atcgagcagg acaagctggc cgatatcctg aaggacgtga acgacaagtt
    23521 cggcgacttc gtggccacgg gcgccgggcc cctggccgac ttcttcgagg agatcggccc
    23581 caaggtcggg ctgaccatcg acagcttcaa ggggctgtca tcctcggatg cgctggcgct
    23641 ctatgtcacc gcgctggaag acgccaatgt cagccaggcc gagatgacct tctacatgga
    23701 ggccctggcc agcgatgcga cggccctgat cccggccttc cgcaacagcg gcgaagagat
    23761 ccgccagacc gccaagcgcg cccgcgaact gggcctcgag atcgacgaga gcctgatcca
    23821 gggcgcgcgc gatgtccgca aggattttgc gctggtctcc ggggttctct cgacgcagct
    23881 gcagcaggcg atcatcgggc tcgcgccggt catggccacg ctgatgaccg agctgacgcc
    23941 gctcctcgag gggatgatgc agggcgtggc gcggctggcc gagttcacca ccaggctggc
    24001 tgcggccagc ccggaagcgc ttggctgggg catcggcctc acggtcgcgg ccgccgccat
    24061 cggtcccttc ctggcgggcc tcggcttcat gatcagcggc atcgtctcgg tcggaagtgc
    24121 gcttgccaag gtcacggcgc tcctgatggc caacccgatc gggctggccg tggccggcat
    24181 cgccggggcc gcctatctga tccatcgcaa ctgggacgcg gtcgggccgt ggttcgcgcg
    24241 gctctgggac gacgtgcgcc agatcttcgc gggcttcggc cagttcctct cgggggtctt
    24301 caagggcgaa tggtcgggtg ccatcgacgg gctgaagacg gcatgggatg ggctcaaatc
    24361 ctattaccag accctgtggg acggcatcag gggcgtgttc accgcagcct gggaagaggg
    24421 catcaagccg atcaccgaca agctgggcat gaccgatggc atccagcggg gctgggaacg
    24481 cctgaagagc ttcttcacca ccctctggga cggcatcgtc gcagccttcg aggcggcatg
    24541 ggcccggatc gagccgatcg tcaccaaggt ctcgaacgcg gtcatcgccg tcaccgatgg
    24601 ccggaaccgg ctgctgggca gccgcgacgg gccgatcagc agcggctatg acccttcgac
    24661 cgatcccggc gacgcgggcc tgatcctgcc gccggccggg ggcgatgtcg cggcgggtta
    24721 cgccgacggg gtgaatgctg gccatggggc cgcctaccag gccggggcag cccttggcgc
    24781 cgccaccgaa gaggggctgc gcgaccagac cgagacacgc tcgccctcgc agctgatgcg
    24841 gcgcatcggc ggctatctga gccagggcct ggcccttggc atcggcgagg gggccgtgtc
    24901 ggtcaacgtt gcgggggccg ggctgggaca atccttcgcc gacacgatga cgccctactt
    24961 tcagcgggtg atcgacggca cgatcagcgt cagggacgcc tttgcggcca tgctttccga
    25021 tatggcctcg cggctgatgt cgagcggtct gaacagggtc ctcggcggca tcggcggggc
    25081 gctcttcggc ggtgtcgacg cgctgcaggg tgcagggctg aatgccatcc cggccttcgc
    25141 acgcggcacg cccttctccc ccgcaggcct tgcgcggctg aacgaacgcg gcggcgagat
    25201 cctgaacctg ccgcgcggta cgaaagtcat cccgcatgat atctccaaga ggatgatgca
    25261 aaatcgtagg gatgacgtgt cattccacgt caccgcgtct ttcgatcaag atgcccagcc
    25321 tatcattaag agtgtcgtcc gcagagaagc tcagatgtca gctaatcaaa cggtcagagg
    25381 cacaagccgt gctgcggctg acgctaaata tctcagggga ggcaactgat gcagatcaac
    25441 ttccctggga atatccgcat caagcgcatt cgacctaggc tggaaggtct tcggtcgtcg
    25501 cctttcgtca atatcgacgg ggagccatac gcccgcccaa gcctcaatgg ccggtggcgt
    25561 gtcgagatgg atctgatgtg cgccatcgaa gacgaatatc tggcgctatc ggcattcctg
    25621 atggcgatga gtgctggcaa cacgacgaca cttcctatga ccacgcattg gctgccgaat
    25681 gacagcaatg ggcgcaggtt gaacggcttc gccgaggccc cggagttcac aggcaaccac
    25741 gagggctgga tctccgagcc tttcgccgga tacacgcttc gcactccggc aacgcgcagg
    25801 gacagcttca tcgacgtcaa cgtgcctgaa ctgtcacagc tgcgcccagg gcacaggatt
    25861 accctcggcg atcgattgca tgaagtgatc ggcgcgtccc atattgcgga gagcgacaca
    25921 gcgcagcggt tgtccctgat gcccaatgtc cgacagaacg cagatgcagg gtctctcgtg
    25981 gtagtggacc aactgaaatt gcacgcgcag atggaaagcg cgggcgacct tgaggtgtgg
    26041 caggtcccat tcggcgaagt gacggcggtt ttcgtggagg cattctgatg agcatccacg
    26101 acatcccgga cgatcagctg cgccggggcg acatcggctg cacgatcctg tgccaaatgg
    26161 atttcgcgac aaacccgcag cggtggtggc tgggctatgg cgatctgacg gccggcgggg
    26221 tggaatataa cggcacgggc gacgtcatcc agatcagtgc catcaatatc acctacggca
    26281 tgtcagcggg catggttcgc ttcaacattc ccaacgcatc gccggagatg gttgcgcgct
    26341 gcgacaacca ggcggcggag gtcaacaacc gcgtctgccg gatcttctac cagctgtttt
    26401 ccaccgtcga gcgcggcggg aagcattcgg gcaggctgat cggggagccg atggcgattt
    26461 tcacgggggt catgcgggat atgcgcagca cgtccagcgc cgaaagccgg gaaatcgagc
    26521 ttgaagcata tggtcggctg tcccggcagg ggcgcgcgcc ttatgggcga tggacggacg
    26581 cggaccagca ggcgcggtat cccggggaca cgggcttggg cctgctggcg gcgttgaaag
    26641 ataaatccgt gacctgggtc cctgcaagct agcaggtata gtcgaactca tactgcgggt
    26701 gcatcaactt ccgtcctgcg gtgattgtgc agcccttcgc ggcagcaaac tgctgtgcgg
    26761 cggttttcat tccggcattc gggtctatcc catccgaacc caaaccaagg gtcgcgccct
    26821 ttgccatgcc tgcggcaagg gagccaccaa ttgtcggcgt gatcatgagc cggttttcag
    26881 cgggctgatc atacacccgg tagttcgtcc cgtcagaggt gaaagcgaca ggctttgtgt
    26941 ctccataatt ctgcatgatg ccttgcgcgg gtgcgcaggc gaccaccgcc agaagggcgg
    27001 gtagagcaaa tgaaattttc atgggcaatc ctttggtggg aaaaatgaac gttggttttg
    27061 cagtcgacgc agacataccg cggatcatcg acatggtgga gcggctccgg gaggctgtca
    27121 acgggccgca gaagccatgc cgcatcagga ctggccagac catcgcaggt ctcatccata
    27181 gccccgaagg ggctgtgtgg gtgtctgagc gcggcttcat cgcgggtgag atcgtccaga
    27241 cgatcatcaa cccagatccc gtggcgcacg agcatggctg gtacgcagaa gatcgcagcg
    27301 gcctgcgact gctaaagact ttcgagaact gggcggcgtc caaaggggcg actttgatcc
    27361 ggctttcctg caatggcggg gtagcgcagc aaatccttga gcgtgccgga taccgagccg
    27421 ctgagatagc aatggtgaag taatggccgt attcagcgcg atcagctatg gcattggcta
    27481 tgccgtgggc ttccttggcg ctgccgctgg cctgtcaact ggaaccatac tcagcctggc
    27541 aacagcggcc actcaggttg cggcaagcgt tgccgtcaac gctgttgctc gcgcgctcgc
    27601 tcccaaaccg aatgttcctc agcaggacat tcaggcgacg atcaatcaga ccgacgcgcc
    27661 gcgccggatc tatgtcgggc aatacttggc aggcggcatt cgtgcctttt tcgatgtaaa
    27721 gggttcgatc ctttaccagc tggtcctggt gaaccacggg cgtatcacca gcttcgagga
    27781 attccgtatc gatggaaagc ctgtcgcgct ggatggcgtc gatgtcgtcg gatccaagga
    27841 ggaaggttcg gtcttcgtcg ccacgcacaa cggtagtggg aacggcggcg attattccgc
    27901 cctgctggac aacttcccca cggtctggaa tgcgtcccgc cgtcttgagg ggcaggcgac
    27961 cttcctggtg cgggccaagg caccttggca agacgagttc tccaaggtct ttccgaaggg
    28021 atacaacact acgttccagt gggtcattcg cggccaagcc atctatgacc cccgcgctgg
    28081 caatacggca tatcgcgaca atgcggcact ggtggaagcg cactacctga cccacgccga
    28141 cggcttcaag ctatcggtgg acagcatcga ttgggacagc gtctcggcca tggctgcggt
    28201 ctctgacctg cccgtggaac agctgagcgg gaacgttgcg ccgaacttcc ggctctgggg
    28261 atactggacg ctggacgagg agccgaacca ggtcctcgcc cgaatggaga cctccagcgg
    28321 catccggccc tatgaaatgc aggatgggcg aatcggtctg atcggtggcc cgttcgggca
    28381 accggcctgc accctgacag ccaaggacat cagcgaaatc cgcacgtcgg aggcgatcag
    28441 cgaacgcgag ggctacaacg tcctgcgcgt cttctacctg tcgccgacgc agaaatacga
    28501 ggtctttgag gccaaggcat ggcgcgacga gtcgcggctg gtccaagaag gcgagatcgt
    28561 gcaggagttt agggccgaaa tgtcccccaa ccgatcgcag gcccgccgcc tggcaaagcg
    28621 ccgcatgcat gacgacaacc ggcagaaggt ggagatcatc accaaccttg tcggcctgaa
    28681 agcgcgctgg ccgcgctatc acggccaacg ccacacgatc ctcttggact atcgcccgga
    28741 ggatggatca gggcgggtca ttcagggcga atacgaggtt ctggatcacg agttcgatcc
    28801 agttgacctg aagtgccgga tagagctcgg ccgggttgac cgcgcttcgc aggcatggac
    28861 gccggcagag gaaggcgaag ggacggaccc cctgcccgac atgcctgggg atgtcgcacc
    28921 accgctgctg gctgcatttt cgcagcgcgt catcaacatc agcgccggga ccaagcaggc
    28981 gatccttgaa gtgtcagccg tgccgatcgc agaccgggat gacctcggcc tcacggctca
    29041 gttccgcaag gtgggcgaag ccgaatggac ggacatgacg gccacagatc ttcgcgcgca
    29101 gtcgccggcg atcgaggatg gcgcacagta tgaggcgcgg gcgcgttgga tcggcgtctt
    29161 cgaaggtatt gcgccttgga tcatgctggg tccgatcacc gtgcagatcg acgccacagc
    29221 gccgggggcg ccgaccgagc tcatgccggg cgggtctgcg gcatcgataa cctggcgaaa
    29281 cccgacgacg ggcttctatg agatccgcgt ctatcgcagc gccacgacca acctgggcga
    29341 tgcgacgctg aacggtcgcg tgaccggcgg ggcgtcggga cagatctcgg aataccagga
    29401 tctgaccgcc cccacgggga caagctatta ctgggtccgc gccgcgaacg tgtccggcgt
    29461 cgagggtcca gccgcaggtc cggcgaccat cacagtctga tctttcggaa atcaacgaga
    29521 cagcccgcga ttgcgggcct tttacgcatg gggcctgctg atgccgactt ttgaggaact
    29581 cgtccacctg aacctgcggg accatcaggg ctacaccggg gacggccagg gcggtgacgg
    29641 ggcattgccg gttggggata cttcaacggc ccgcaagccg atcgacaagc gcgacctgcg
    29701 gaccctgtta ctggctccgc aggcggcggt tcagtcggcc ctggatgcag ctgaccgtgc
    29761 tgagcaggca gcagaggacg cggcttcggt gcaggccgac atccaagggg caacgctgtt
    29821 cgcggccacg atggcaacgc tgttggcaag ccccgtcacc agctatccgc ttggcacgat
    29881 cttcacgacc cgcaaggagg gatactcctt cgaggtggtc gcccttgggg atgatcccga
    29941 cctgatgacg gcgggcgggg tgttcctgcg cgcgctgcct gatggcgatg gcttcgtgag
    30001 ccttgcccag ttcggcgcgg tcgctgatgg ggatcgctac accggcacgg gaacggacaa
    30061 caccgatgcc atccgcaagg cgttcgccag cgtctacaac atcaagatcg ggtggggcac
    30121 cttcgctgtg cgcgacacga tccagaactt gagggagaac cgggtcgtca aaggttccgg
    30181 catgggcatg tgctgctcgt caccgatcca ggaccgtctg tatttcaagg cccccagctg
    30241 catcttggca atcggcgaca cggcgacgaa gcgggtcatc acgcggcgca aatatcgggc
    30301 cagcgcagct gatccgaacg accccgcact ggcagctgtc atcgagaact ggggcgcagg
    30361 atcgaccttc aaagacttct cgatcgaact gttctgcgac tacacgaacg cggcccgcac
    30421 caacctcggt gcgaattggg atgtcgggtt cttcaacggc tgccggtcga atgtcggcct
    30481 cgatcacgtc tcgatcctcg gctatttccg cgcggccagc acttattggg atgtgaccga
    30541 cgcatacggc attccgaacc tcctggacat ctacggcgat ccggttccgt tccccacgct
    30601 tggggatgac gatggcccgg aatatggccg ggggtccggc gctgacggct gctggatgca
    30661 tcgctgcgag atccgcggca ggctggctcg tgtcatcctc ggcccggatc gcaaccgcac
    30721 cggggcggcg tattatgact gggtgacgga tgcgacctat cccgatgacc gggggcagtc
    30781 aggagcatcc gatttccgtt cgcgcgattg cgcgctgcgg gcggagcatc attccaacag
    30841 ccgcatgaag gaccctgccg gatacggcga cacgctgacc tatgcgggca tgatgtcgga
    30901 gcctgatttc gcgcctgcgg tccagtacat cgacagcggc gtgaccaaca gtcctgacgt
    30961 ggcaggcccc acggccgccg cgcgcgggat cgtgctggat gacctgcggt atgtttcgcg
    31021 cgaggcgttc agcacccggc ttgggcaggt gaaggaactg tatttcggcc ggcgcacctg
    31081 ggcggaaagc gcaggcacgc cagcggcgct gaccgacacc ctgggcgcgg acatcttcgc
    31141 caaccgcgtg aacgaagaga cccattttta cggtcacctc tgcacgaacg aagacacggg
    31201 ccgcgtggtt tgggagaaca cggtcctctc gatcttcacc aagtgggtct acagctggca
    31261 atggacgcag cttatcgatc ggcagggccg caagcgcggc atcgactgcg gcatcgagcg
    31321 gacggcaact ggggcatccg gggcgatcaa gttcaacgtc aagacgggcg gggtcatcca
    31381 gatcacgcca ggcggcgtcg gttccggcgt cgtcctgctg gatgccgggg gtctgttccg
    31441 gttcgacacg gccagcacgc ccgtcctgcg gtcggtcggc agccttgagg ccaacgtcac
    31501 gcttctcgcc cccggcaccg aaccgaccaa cgacaacaca ccggctgaac acatttcatt
    31561 ctcagccttc cccggcgaaa tccgcttccg caatcggctt gcggtcggtg cggttgacct
    31621 atcctggagc ctcctttgat gaccattgta gatgacatca atcgcatctt ccgcgaccgt
    31681 gagaagtaca cgggcaatgg cggaaatggg gcacttcctg ttggcgatat gtcctccgcc
    31741 gccaagaaaa tcgaaaaaaa ggacctgcgg gaaatcttca tccggttggc tcagctcctc
    31801 ggagatgcgg gggcgcttga ggaaattcgc gatgcgatcg atgaactcaa aaaggagacg
    31861 cgaacgctcg aatatttcgg ggctgttggg gatggggtga cggatgacgc tccggctctt
    31921 caggcggcga tcgactacgc caagagcgaa ggggccatcc tgcgcgggac gccaggcaag
    31981 acctacctct acagatcgcc actggacgcc agcctgccgc tcgggaacaa cacccgctgg
    32041 tctctggacc tgaccggctg cgtgatgaag caggacttcg cggggcgcga ccagattggg
    32101 ttgcgctttt ccgttcccgg cgggcgggct ggtggcgttg tccggctgcg tggggcgcgg
    32161 ttcgagaatg gcccggacgc cgtcgccaac ccaccgatca tgctggacac ctcggggacg
    32221 gcgaacgtcc atggcgatga gttgcacttc gctggatcga ccaacacgca atggcgcggc
    32281 gacagcatgt acaacaaccg tttcaagcgg tttacgcact actacggcgg catgttcatg
    32341 ccctacaaga tttccaccgg ggtcacgttc agtactacct tcgggtcacc gatcatcgaa
    32401 gccaaccctg agcatttcag cgcggcagat gtggggcgga acctgacgct gacccgcgcc
    32461 gatgggcgtt ccgagatgtt caggatcgac gccttcgtca gcccaacgca ggtcatggca
    32521 tccaaggcag cgactacgaa ctacagcgat gcgacgggca actgggaaca cgcccggatc
    32581 acgctgtctg gcacgacggc aaccatcctc ggcgcggact ggccggtcaa catcgcgggc
    32641 cagtcgatct atgtcctcgg ggccggaagc ggcgggatgc ttgcacggct gaaaatcgtc
    32701 acccgcaaca gcggaaccac cgtgaccctt gcagaagccg cgcccagcaa cgtgaccaac
    32761 gcccggttcg ctgtcgccag tgtcgatatt ggatccagcg tggaatatgc aggggcaaac
    32821 acgacgtcaa tcgagacgaa ctatgtgacc attgacgaga tgttcgtgga gaattgccgg
    32881 ggcgttccgc tggtcgtgaa tgatgccgcg aacctttgga tctcgaacgg caaaatccac
    32941 ggcgaggccc agcccaacgg caacacggcg gcaacgtcgc accacatctg ggccgctgca
    33001 tggcagggtg gatacgaagg cacgctggag gccgacaacg tgtcgggcgc gaaggtcctg
    33061 aacatcgcga accccggcaa gctgaagttc gacaaccacc tgcgggcgat ggtcgcgatc
    33121 aatcagaagc tggtcgagca tgtcagcccc gcgaccgggg gcgtggtcga gatcgaaagc
    33181 gtcgaggcga tcggcaatgt cggcgtgacg gctcagatcc gcgatgaagc gcttggaagc
    33241 ctgggcctga cccggatcgg cagtgtgtcg caagccggca gcgcaccgat ctacctgccg
    33301 acgcgacccc acgggctgct gacgctggac aaagacgcgc aggaattcat caactatgac
    33361 tggtccgaac cccctgtcat cgtggacacg acgacgctga cggcccatcg atctcgggaa
    33421 cttgccgcga cgggcgcgca ggtggcgggc gacgtgatcc gcattgtcag gaccggagcc
    33481 ggggcgttca atctgaacgt tcgcgacttc tccagcagca ccaccctgaa ggcgctaacc
    33541 cagaacacct ggggcgactt cgcgtggaac ggcacgaact ggcgtctgat cggttacgga
    33601 accctctgag gcgtttcctt gatcaagccc aacccgcccc gccatcgcgc gggttttttc
    33661 atatcgggag accccatgac aaccatcgcc tacaagcccg gcgcgtccgg gcctttcgcg
    33721 tttttgacca gtaagtaacc cccacatcac caggaggcag acatgccgat ttctcaacag
    33781 accataaccg gttcggtgaa gacgcctgcc aacgctgacg cgccgatcac gggcgtgacc
    33841 ttcacgctgg tgggctccga cttcgaggcg ggcgagatta ttgccgttcg cccggagcag
    33901 ggcgcagtta ccaccgaaac cggagatttt gaaatcaccg tctggcccaa caacatgggt
    33961 atgaagggca atacccacta caaaatgagc tataccttca gcgacgccac caaagtcaca
    34021 atggatgaca agatctacgt cacgaaaggc gaaggtccgg taactatcga agacatcgcc
    34081 ttcgacacca tagcccgtgg cgcggtcaag ccctatgccc tgaccatcgt gacgcaagcc
    34141 cagtacgacg ggctggcgac caaagcggcg aacaccgtct atctggtccg ggggtgatca
    34201 gatgaaggaa tatatcgccc gccggatcac ggccattcac gtcatcgatg ccaatggcgt
    34261 cgaagtgcct gctgatatga tcgacggcct gggtgtttcg ctcatctcca acgaaccggt
    34321 tgctgctccg acacttggcc ccgctatcgc tgaccggacc tacgttgtcg gcggcgcact
    34381 tgtcacgatc gacctatcgc agcgtttcat cggcgcgatc agctacggca tgaccccggc
    34441 caacatctcc ggcgtcaccc gcagcggcgc gaccgtcacc attgacccag tgcagacccg
    34501 cgcggcaacc gagatcaccg tgtccggcac caatgcgggc ggcactgtgt ccatgacctt
    34561 cacgctgacc atcaatgccg tcagcccgac gctgaccgcc ccgctgccag atcagagcct
    34621 ctctgtcggg gatgccaatg tcatcctgcc gcttggttcg tatttcgcag acgcggccag
    34681 ctacaccgtc accccgacgg gtcagggcgt caccttgagc agtgataacg tggttatcag
    34741 cgcagcaacg gaacgcgacg caagctatac cgtcacggct gcgaacagca ctgggcaaag
    34801 cgtcagcgac acctttgcct tgctagtcgc caccgtggaa agcccgcaga tcaccttcac
    34861 cgcgacccct gacggtttca cgtacagcgc ctaaaggaaa aagacccatg cccatcacca
    34921 tcgaatggcg aattgcagac caggacggcg cgccagggcc gatcaatacg atcatcggtc
    34981 ctgacgggga cggcgtggtc acgctgttgc ccagtgacac cgatgttcag gttcgggccg
    35041 cgggcgaaag ccaatggacc gatctccgca cgctgccagc gccggtcgat cccgatgccg
    35101 tcccggttat gcggcagacc ttcggcgggc gtccgaatgt cattccgatg cgcttctacg
    35161 aggacggtca aaacgaactg atcgacccgg caacgcaccc gcacatcatg ggcttcacgc
    35221 acacagccat ccgcgacggg ttctggtccg accctacgct atgggacgcc ggtacggtcc
    35281 ccggtcccgg tgccgtcgtt tcgatcggga gcaataccgt cttctacgac catttcagcg
    35341 atgacatcct gaaagacctg ctggtgccca tgggcgggcg ctttgaattg gcaacttggg
    35401 ccgagacgcg cctgcgcctg gactactgga tgacgatggg tgtggtgaac ctcacggaca
    35461 ccaaggaaag cagcacggcc ggcgctccga agcatgagat cattttccac gcatccgaag
    35521 ctcctggcgc gacgacccgc ctcggtgcca tgttcatggg gccgacccgt atccgtggga
    35581 cagaaaaaag gggccattta cgactggctg acctccaggt ggcagccggg gcaaccgaac
    35641 ttccgctcac cggccttgcc gcatcgggct ggcgcattgg cgacaccctg cacattctgg
    35701 gaacggagta tgttccgctc gtcagcacag acccccaatg gaccggaccc gatcagtatt
    35761 atgcgagcgg gaacggccaa cagtccctga acgagttcca gttcggccag gatgaggagc
    35821 gcacgattgt cgcgatcaac ggcgacgtgg tgacgctcga cgccccactg acctacaccc
    35881 acgcgggaac ctctggcgtt ctgaaggatg gccaggttct gaccatccga ccagttgttg
    35941 ccaacgtctg ccgctcgatc cgcttccgta ccgcgtcagc ggaggaggac ggcacactcg
    36001 atcccaacgc tgacctcacg gatctgcaaa agcgggcgca catgatgttc catcgctgcc
    36061 cggatgttga cgtgcgctac ttcgaagcca agaacatggc tcgaacctcg acggacccga
    36121 cgctgtttgt cgggggcctg ccctacaagt gcgcgcgggc tggtggtgaa gtcactatcc
    36181 agccgatcac ggacgtggcg ggcggcaccc ctctggccaa tcccctcaat gtccgtggtc
    36241 gttacgcggt ccacttccac tggtgcggcg gtccctatgc cacgtctccg ttgatccatt
    36301 gcattgggct aagctgttgg gctcccattg gcgaggtccc tcagccgggt tgggctctga
    36361 cgcagcacgg caccaggatg acgatcgagg attgcgtggt ctcgaacgtc cgtggcgctg
    36421 gcatggtatc cgaactcggc aacgagaccg gacagtggct cgacaacgtg gtcacaggtg
    36481 cccgtagcga cggggatggc gacgggtggg gttcgcggca ggaatactac tcgaaccaga
    36541 acggttcaca gggtgccgcc tatgagaacc agtcccgcgc catcctgatg cacggcaaca
    36601 tcgccggttc gtccagatac gcctacatct ggcacgccca gaaggacaac tcgcagaagc
    36661 gcagccagcg cgacatcgac ttgcggatgg tcgatggcat gcaccacggg gtcaacttca
    36721 acctggaact gaaccgagat gaagttatcg gcaacatcaa cgtgcagatc ccgccgatgc
    36781 tggattgcga ggcccatgcc tgtcggcgcg gctttgcggt cattcaccgc cagggtgacg
    36841 ggcggcatta cgacaagacc ccgttgctgg tagagcggtt cctgaccctg aacgtgccct
    36901 tctctttcga cgttccagaa tactcgaaca gttacgacat gaaggactgt ctcattcagg
    36961 caccggaccc aatcatgtcc ggttctttcg gcttcgcctt cggcaacgtc acttgggact
    37021 ggaacgtgtc gaacagcctt gttcgcaact gcgacactgc tttcaggaac tcgggcgctg
    37081 gcatcaatta cgaagggcat ttcatcgaca tcatcaccga gaactgcacc aggttctcga
    37141 acaccgatga aaccgccttt tcgaccatcg ccaacattac ggcgcagcct tggtggaacg
    37201 tgatgggcga tgcctttgcg cacccgaccg atcccaacaa aggggttccg cgcgtctgga
    37261 agaacgagga cagcgtcaac cttccgctgc cttatccgct cgaaccctat ggtcgcaaac
    37321 tccccgctgg ctatcctgcg gtcaatcccg gtgacacgcc ctatttcgtt ctgggcgatg
    37381 gcaccaatgg cgcggcgacg accacccctg tcgcgattga cctgaccctc acggcaggga
    37441 ccgggcgcag ccgggggcgg ttccacggca tcatccgcga cagcgttggc gatcgccgct
    37501 atcccgactg gcagtcttct gaatcgtttc ccaacaacct cacgatcaag agccatcgca
    37561 ccttcgggaa actccagccc gagcaggtcg ttcgccgttg gggttgctgg aatgacaacg
    37621 gcgtgtggaa gacgcgaacg tggttcatgg gcgctgaccg cttcacccat gttcgcttct
    37681 ccttccatgc cgattggacc ctggtcggct tccccgagga gtttctgttg cagcatgagc
    37741 ttgacggacc ttcggagtcc ccggagtggc cggacaagcc cgaacgcgcg aatgccaagc
    37801 cgctgccctt cggtccggtc gaggagccta ttcggttttt gtcgcgcacg acactcgaag
    37861 ctgtcgatgg ccaacccctg acgcacagct tgcgtccgaa ccgggttgca tcgtccatga
    37921 gcatcgtcgg cggcgcggac gcggcccagt tccgggtttc catgcagcag cttcaatggg
    37981 tcggaggcgg cactcgcagc ttgtcaccgg ccacggacgc cgatgccgac aacgttttcg
    38041 aggtcgtggt gcgcgtcatg gatgcctggg gccagacgca cgaccaagcg catcaggtca
    38101 agctgatctc ctcggatcgc gtgtcccccg caattctgga gaacttcacg cgagccaacg
    38161 agccaatgac cgccaacccg aactatgtgg tgacggcggg cgtcggtagc gtgttccaga
    38221 tcgtctcgaa caagctttcg gtgctcacta acggtgtcgc aggcggacct tctgtcctgg
    38281 acatgggttc cttgggaaca tcagaccaag aagtccatgc cagcctgcga ggcgggaacg
    38341 ggccaatgat cgctttgcgc atggaagacc cgaacaactt catcggcttc cggcgcgggc
    38401 tctacgagtc cttcaatgaa atgctgatga taaaggacgg agtcctcacg aaagtatgcg
    38461 agttcgagaa ttggggtcat acctggttca agatccgact ggttgataac cgggtcgatt
    38521 tcatcaagac cgtgggcgcg ggcgaggaaa tgtcggctta cccgaaagct gacaagatgc
    38581 tggccttgcg gtcccttgag aatgatccgc attccgcccc gtcaaccttc cttctgcctg
    38641 acaacgcgcc aaagggcacg aatgtcgggg tctatgcctc gcatggcgct gacgcttccg
    38701 ggtggggcat cggcatgaat tttagggcac tgtaatgtgg aaattcatca catggatgtt
    38761 cgccgccccg ggcgctcagc ttgaccctcg cgcttggcgc aaccgtgggg tggctgtggc
    38821 cttggctatg ctggtcctgg ccatcatcga cgccatgggc gttcacagac ggagggatcg
    38881 atgaaccccg agagcatcat ccaggagatg ggcggcggcc tttctgccgt ggtcatcgtg
    38941 ggcatgggca tcgtcgccgt cgcactctgg cgcgagatcc ggcgcctgaa cgacgcccgc
    39001 atggaggaca tgaaggacgc caacagggcg cattccgatc tgaccaagga agtcgcgcgc
    39061 accttggacg atctggcgga aaatatccgc cagacacgac gggagtgatg gtcatgtcct
    39121 ggttcaaacc caagcgtgag gaatgccgcc aagtccgtca gcgcgagctg gcggaaatgg
    39181 aggatcgcaa ccgcgaggtt gccagcaagg tggatcggct cgcccggctc ctggatgaac
    39241 tgaaggaaag gaagcgtggt gacaaccatc cttgaaatcg cggcatgggc cgtcgcgctg
    39301 atgctggccg tgaccatggc gctggtcgcc cgcggcttcc tgcccgtggc gatgcgggcc
    39361 gacggctcgc cggtctacca cctctctgcc ggcgtggtgt tgatcttcac cgcctcggcc
    39421 ctgcgcgcgc tctattggga tgtgatgccg ctggcgctgg atgccgtcta taacggcagc
    39481 tggtcggcct ggcatggcat ggtcgggcga ccgatcccca acatcgtcct gggccttctg
    39541 ttcatctggg gcggtcgcca cctgctggtt ctgttctggc tgctgatccc cgaacacgcc
    39601 cgctgtcgat acagcatcct gaccgcgcct ttctatccgc gggccgcgcc catgtgccgg
    39661 gccatcgtct cgctgctggt tcgctggcgg cgctgacttc accccaccct agccacccaa
    39721 agccccgtca tcgtgcgggg ctttttcatg tccggagatc ctcatgagtt accagatccg
    39781 cgcgcgccag gcgcgctgcg ccgccttggg cttctggccc ggtcccatcg atggcatcga
    39841 cggcccgcgc actggggcgg cctatgccgc tgcctgtgcc gcgcaggcgg ccaagggcag
    39901 gcccttcgcg catcccaccg gcatcacccg ggtccattgg cactggacgg ctggcaatca
    39961 ccagccgaac gccaccgacc tgcggtccta tcactgcctg atccccggcg agggtgccgc
    40021 gcgctggccg gtcgatccga ccgccggccg gtcccacacg ctgaacgcca atagcggtgc
    40081 catcggggtg tcgctctgtg ccatggccgg cgcgcaggag cgccccttcg atcccggccg
    40141 tgcgccgatc acgccttggc aggtctgcca gctggcccgc gtcaccgcgc ggctctgccg
    40201 ggattacgac atccccgtct cgcgctggtc gaccctatcc cacgccgaga tccaacccgc
    40261 ccttggcatc gcgcagcgcc agaaatggga catcacctgg ctgccgggca tgccaggccc
    40321 cgccgatccg atcgctgtgg gcgaccgcct gcgcgacctc acgtcccgcg agcttcagat
    40381 cctctgatct cgtcgacacc caagccgaac tgaccaccgc cactctggct gcactcgcaa
    40441 aggataacga gaatgaacag catcaagacg atcgccccca tcctgatcac caagacgcgc
    40501 agtttctggc tcggcatcgt gccggccgta ctgaccctta tcgacatcat tgtcggcgcg
    40561 gtcagcgatg gcacggccga gccgattgcc gcatcgattg ccgcgatctt cggccccgtc
    40621 tttggcgtca cggcagcaga ggttcacgcc ttcatgctgg ccgtcgcgcc gctctgcgcc
    40681 ctgatcgttg cgcatcaacg gtcgggtctg gcccgcccct ataccaccag cccttcgaaa
    40741 gagcgcgatc tggtccggac catcgaggac ggcaagagcg ctttcgaagc gggcaaggct
    40801 ttcggtgaac ggctgctgca gagcggatcc cgctcacccg cctccattac gaccagcgcg
    40861 cctcccccgc gcagcaaatg acagtggcca accccaagcc caatttcaaa ccctgatcgc
    40921 agatcctgat cggggcggcc gcatggcgac cgccccgacg cctttgcccc tccgcgtcgc
    40981 ggcaggggac cggacctcgc ggtccgatcc gtgcggctag ttttcgacgg ccaaccgcac
    41041 cgaccaacca aagcttatgg tcgcctgcac cccgcgcggg gcaggtgccg cctaagcgag
    41101 aatcatcctg tgagacaagt gaaacccgcc tcgcccgtag caccttggct ggggggcaag
    41161 aagcgcctgc acgggcgcat catccagcgg atcgaggcga tcccccaccg cacctatatc
    41221 gaacccttcg tgggaatggg gggcgtgttc ctgcgccgcc gcttccgccc aaccctcgag
    41281 gtggccaatg acctgaatgg cgagatcatc aacctcttcc ggatcctgca gcgccactat
    41341 ccgcagctga tggaagtcat gcgcttccag ctggccagcc ggcgcgagtt cgagcgcctg
    41401 cgcgccacgg accctgccac cctgaccgac ctggagcggg cggcccggtt cctctacctg
    41461 cagcgcctgg ccttcggcgg ccaggtcggg ggcgtcttcg gcgtggccgc cacgaacggc
    41521 ccgcgctttt ccctggcgcg tctggagatc atcctcgagg aggcgcgcga gcgtctggat
    41581 ggcgtggttc tggaaagcct ggattgggcc gacctgatcg atcgctatga cagcgaccga
    41641 gcgctgttct atctcgaccc gccctatttc ggcggcgagg ccgattacgg caagggcatg
    41701 ttcgatcgca gccagttcgc gaagatggcc gaccagctgg cgcacatgaa aggcggcttt
    41761 atcatgtcga tcaacgacac gcctgagatc cgcgagacct tcgccgcctt ccgtttcgag
    41821 gaggtgtccc tgacctacac gatcagcgct ggcgcgggga cgcaggccaa ggagctgatc
    41881 atctcgaaca gggtcgagga ggcgcggctg atctgaccac cgcaggttgg cacattcgcg
    41941 atctctctct agtttggcct tatgtggacc cgacgcccaa ccatcattgc tggccggacc
    42001 gaccccaacg attgggaggt gcttaggaac ggggtggtgg ttggaagggt atacgacgtc
    42061 cgcataagca ctggcggcgg tcgatgggtc tggtctgtcc aagtagggca gacaggcatg
    42121 ggccatgttg agacgttcga ggatgccctt gaagcggtac gcgaaagggc gcgctgattc
    42181 ctttcgcgtg cttccaagcg gctgcattta ggctgatttt ccatacagat tatctgcaat
    42241 tgcgaaggag ccccgctcct ttgaaggcgc ggattgcgag cttgcgaatc accctaaatc
    42301 caggtgtcga aagcaggtat caggttcatc gttcgtaccg tatatgtcct gatacctttt
    42361 cactcccaag cgcttgatgt acttgcgatc agagtt
//
