# Supplementary material for: Characterization of the virome of Paracoccus spp. (Alphaproteobacteria) by combined in silico and in vivo approaches
Source: Sci Rep. 2019 May 27;9:7899. doi: 10.1038/s41598-019-44460-4 (PMC6536676; doi:10.1038/s41598-019-44460-4)
Supplement: Supplementary file 2 — Supplementary Dataset 1 [file 41598_2019_44460_MOESM2_ESM.zip › vB_PspS_PD44.gbk]

LOCUS       NZ_JPKW01000009        42563 bp    DNA              UNK 01-JAN-1980
DEFINITION  Paracoccus sp. SM22M-07 scaffold09, whole genome shotgun sequence.
ACCESSION   NZ_JPKW01000009
VERSION     NZ_JPKW01000009.1
KEYWORDS    .
SOURCE      .
  ORGANISM  .
            .
FEATURES             Location/Qualifiers
     repeat_region   1..18
                     /note="attachment site in tRNA-Gln(TTC) - 18/18 and 16
                     overlapping the end"
     gene            259..774
                     /locus_tag="pd44_p01"
                     /locus_tag="IE00_RS13535"
     CDS             259..774
                     /note="DUF488 - pfam04343, COG5483"
                     /COG="COG5483"
                     /product="phage hypothetical protein"
                     /locus_tag="pd44_p01"
                     /locus_tag="IE00_RS13535"
                     /protein_id="WP_072297728.1"
     gene            749..1477
                     /locus_tag="pd44_p02"
                     /locus_tag="IE00_RS13540"
     CDS             749..1477
                     /note="phage hypothetical protein"
                     /product="phage hypothetical protein"
                     /locus_tag="pd44_p02"
                     /locus_tag="IE00_RS13540"
                     /protein_id="WP_072297795.1"
     gene            complement(1537..2619)
                     /locus_tag="pd44_p03"
                     /locus_tag="IE00_RS13545"
     CDS             complement(1537..2619)
                     /note="C-terminal catalytic domain of Lambda integrase, a
                     tyrosine-based site-specific recombinase - cd00800,
                     TIR02225, COG4974, pfam00589"
                     /COG="COG4974"
                     /product="phage tyrosine integrase"
                     /locus_tag="pd44_p03"
                     /locus_tag="IE00_RS13545"
                     /protein_id="WP_072297729.1"
     gene            complement(2586..2831)
                     /locus_tag="pd44_p04"
                     /locus_tag="IE00_RS13550"
     CDS             complement(2586..2831)
                     /note="weak similarity to plasmid partitioning protein
                     RepA - TIGR03453 (e-3)"
                     /product="phage DNA-binding protein"
                     /locus_tag="pd44_p04"
                     /locus_tag="IE00_RS13550"
                     /protein_id="WP_072297730.1"
     gene            complement(2828..3472)
                     /locus_tag="pd44_p05"
                     /locus_tag="IE00_RS13555"
     CDS             complement(2828..3472)
                     /note="HNH endonuclease - pfam13392"
                     /product="phage HNH endonuclease"
                     /locus_tag="pd44_p05"
                     /locus_tag="IE00_RS13555"
                     /protein_id="WP_072297731.1"
     gene            complement(3469..3729)
                     /locus_tag="pd44_p06"
                     /locus_tag="IE00_RS13560"
     CDS             complement(3469..3729)
                     /note="phage hypothetical protein"
                     /product="phage hypothetical protein"
                     /locus_tag="pd44_p06"
                     /locus_tag="IE00_RS13560"
                     /protein_id="WP_072297732.1"
     gene            complement(3726..3932)
                     /locus_tag="pd44_p07"
                     /locus_tag="IE00_RS13565"
     CDS             complement(3726..3932)
                     /note="phage hypothetical protein"
                     /product="phage hypothetical protein"
                     /locus_tag="pd44_p07"
                     /locus_tag="IE00_RS13565"
                     /protein_id="WP_072297733.1"
     gene            complement(3929..4099)
                     /locus_tag="pd44_p08"
     CDS             complement(3929..4099)
                     /note="phage hypothetical protein"
                     /product="phage hypothetical protein"
                     /locus_tag="pd44_p08"
     gene            complement(4096..4368)
                     /locus_tag="pd44_p09"
                     /locus_tag="IE00_RS13570"
     CDS             complement(4096..4368)
                     /note="phage hypothetical protein"
                     /product="phage hypothetical protein"
                     /locus_tag="pd44_p09"
                     /locus_tag="IE00_RS13570"
                     /protein_id="WP_072297734.1"
     gene            complement(4365..4556)
                     /locus_tag="pd44_p10"
                     /locus_tag="IE00_RS13575"
     CDS             complement(4365..4556)
                     /note="phage hypothetical protein"
                     /product="phage hypothetical protein"
                     /locus_tag="pd44_p10"
                     /locus_tag="IE00_RS13575"
                     /protein_id="WP_072297735.1"
     gene            complement(4556..4765)
                     /locus_tag="pd44_p11"
                     /locus_tag="IE00_RS13580"
     CDS             complement(4556..4765)
                     /note="phage hypothetical protein"
                     /product="phage hypothetical protein"
                     /locus_tag="pd44_p11"
                     /locus_tag="IE00_RS13580"
                     /protein_id="WP_072297736.1"
     gene            complement(4982..5311)
                     /locus_tag="pd44_p12"
                     /locus_tag="IE00_RS13585"
     CDS             complement(4982..5311)
                     /note="HTH domain - cd00093, COG3620, smart00530,
                     pfam01381, PRK09943"
                     /COG="COG3620"
                     /product="putative phage repressor protein"
                     /locus_tag="pd44_p12"
                     /locus_tag="IE00_RS13585"
                     /protein_id="WP_072297737.1"
     gene            5407..5676
                     /locus_tag="pd44_p13"
                     /locus_tag="IE00_RS13590"
     CDS             5407..5676
                     /note="putative phage lysis-lysogeny control protein, HTH
                     domain - pfam01381, smart00530, cd00093"
                     /product="phage transcriptional regulator"
                     /locus_tag="pd44_p13"
                     /locus_tag="IE00_RS13590"
                     /protein_id="WP_072297738.1"
     gene            5693..5971
                     /locus_tag="pd44_p14"
                     /locus_tag="IE00_RS13595"
     CDS             5693..5971
                     /note="phage hypothetical protein"
                     /product="phage hypothetical protein"
                     /locus_tag="pd44_p14"
                     /locus_tag="IE00_RS13595"
                     /protein_id="WP_072297739.1"
     gene            5971..6363
                     /locus_tag="pd44_p15"
     CDS             5971..6363
                     /note="phage hypothetical protein"
                     /product="phage hypothetical protein"
                     /locus_tag="pd44_p15"
     gene            6360..6890
                     /locus_tag="pd44_p16"
                     /locus_tag="IE00_RS13600"
     CDS             6360..6890
                     /note="phage hypothetical protein"
                     /product="phage hypothetical protein"
                     /locus_tag="pd44_p16"
                     /locus_tag="IE00_RS13600"
                     /protein_id="WP_072297740.1"
     gene            6887..7510
                     /locus_tag="pd44_p17"
                     /locus_tag="IE00_RS13605"
     CDS             6887..7510
                     /note="phage hypothetical protein"
                     /product="phage hypothetical protein"
                     /locus_tag="pd44_p17"
                     /locus_tag="IE00_RS13605"
                     /protein_id="WP_072297796.1"
     gene            7699..8265
                     /locus_tag="pd44_p18"
                     /locus_tag="IE00_RS13610"
     CDS             7699..8265
                     /note="phage hypothetical protein"
                     /product="phage hypothetical protein"
                     /locus_tag="pd44_p18"
                     /locus_tag="IE00_RS13610"
                     /protein_id="WP_072297741.1"
     gene            8262..8957
                     /locus_tag="pd44_p19"
                     /locus_tag="IE00_RS13615"
     CDS             8262..8957
                     /note="phage hypothetical protein"
                     /product="phage hypothetical protein"
                     /locus_tag="pd44_p19"
                     /locus_tag="IE00_RS13615"
                     /protein_id="WP_072297742.1"
     gene            complement(9056..9241)
                     /locus_tag="pd44_p20"
                     /locus_tag="IE00_RS13620"
     CDS             complement(9056..9241)
                     /note="phage hypothetical protein"
                     /product="phage hypothetical protein"
                     /locus_tag="pd44_p20"
                     /locus_tag="IE00_RS13620"
                     /protein_id="WP_072297743.1"
     gene            complement(9487..9696)
                     /locus_tag="pd44_p21"
                     /locus_tag="IE00_RS13625"
     CDS             complement(9487..9696)
                     /note="phage hypothetical protein"
                     /product="phage hypothetical protein"
                     /locus_tag="pd44_p21"
                     /locus_tag="IE00_RS13625"
                     /protein_id="WP_072297744.1"
     gene            complement(9855..10052)
                     /locus_tag="pd44_p22"
                     /locus_tag="IE00_RS13630"
     CDS             complement(9855..10052)
                     /note="phage hypothetical protein"
                     /product="phage hypothetical protein"
                     /locus_tag="pd44_p22"
                     /locus_tag="IE00_RS13630"
                     /protein_id="WP_072297745.1"
     gene            10140..10295
                     /locus_tag="pd44_p23"
     CDS             10140..10295
                     /note="phage hypothetical protein"
                     /product="phage hypothetical protein"
                     /locus_tag="pd44_p23"
     gene            10297..10458
                     /locus_tag="pd44_p24"
     CDS             10297..10458
                     /note="phage hypothetical protein"
                     /product="phage hypothetical protein"
                     /locus_tag="pd44_p24"
     gene            10570..10761
                     /locus_tag="pd44_p25"
     CDS             10570..10761
                     /note="phage hypothetical protein"
                     /product="phage hypothetical protein"
                     /locus_tag="pd44_p25"
     gene            10768..11115
                     /locus_tag="pd44_p26"
                     /locus_tag="IE00_RS13635"
     CDS             10768..11115
                     /note="phage hypothetical protein, weak similarity to HNH
                     nucleases - cd00085 (e-3)"
                     /product="phage hypothetical protein"
                     /locus_tag="pd44_p26"
                     /locus_tag="IE00_RS13635"
                     /protein_id="WP_072297746.1"
     gene            11243..11713
                     /locus_tag="pd44_p27"
                     /locus_tag="IE00_RS13640"
     CDS             11243..11713
                     /note="Phage terminase, small subunit - pfam05119,
                     TIGR01558"
                     /product="phage terminase small subunit"
                     /locus_tag="pd44_p27"
                     /locus_tag="IE00_RS13640"
                     /protein_id="WP_072297747.1"
     gene            11700..13517
                     /locus_tag="pd44_p28"
                     /locus_tag="IE00_RS13645"
     CDS             11700..13517
                     /note="Phage terminase-like protein, large subunit -
                     COG4626, pfam03354"
                     /COG="COG4626"
                     /product="phage terminase large subunit"
                     /locus_tag="pd44_p28"
                     /locus_tag="IE00_RS13645"
                     /protein_id="WP_072297797.1"
     gene            13514..14752
                     /locus_tag="pd44_p29"
                     /locus_tag="IE00_RS13650"
     CDS             13514..14752
                     /note="Phage portal protein - pfam04860, TIGR01537,
                     COG4695"
                     /COG="COG4695"
                     /product="phage portal protein"
                     /locus_tag="pd44_p29"
                     /locus_tag="IE00_RS13650"
                     /protein_id="WP_072297748.1"
     gene            14755..15426
                     /locus_tag="pd44_p30"
                     /locus_tag="IE00_RS13655"
     CDS             14755..15426
                     /note="phage prohead protease, HK97 family - TIGR01543,
                     pfam04586, COG3740"
                     /product="HK97 family phage prohead protease"
                     /locus_tag="pd44_p30"
                     /locus_tag="IE00_RS13655"
                     /protein_id="WP_072297749.1"
     gene            15463..16674
                     /locus_tag="pd44_p31"
                     /locus_tag="IE00_RS13660"
     CDS             15463..16674
                     /note="phage major capsid protein, HK97 family -
                     TIGR01554, pfam05065"
                     /product="phage major capsid protein"
                     /locus_tag="pd44_p31"
                     /locus_tag="IE00_RS13660"
                     /protein_id="WP_072297750.1"
     gene            16734..16931
                     /locus_tag="pd44_p32"
                     /locus_tag="IE00_RS13665"
     CDS             16734..16931
                     /note="phage hypothetical protein"
                     /product="phage hypothetical protein"
                     /locus_tag="pd44_p32"
                     /locus_tag="IE00_RS13665"
                     /protein_id="WP_072297751.1"
     gene            16936..17451
                     /locus_tag="pd44_p33"
                     /locus_tag="IE00_RS13670"
     CDS             16936..17451
                     /note="head-tail connector protein - cd08054, pfam05135"
                     /product="phage head-tail connector protein"
                     /locus_tag="pd44_p33"
                     /locus_tag="IE00_RS13670"
                     /protein_id="WP_072297752.1"
     gene            17448..17777
                     /locus_tag="pd44_p34"
                     /locus_tag="IE00_RS13675"
     CDS             17448..17777
                     /note="Phage head-tail joining protein -  pfam05521"
                     /product="phage head-tail adaptor protein"
                     /locus_tag="pd44_p34"
                     /locus_tag="IE00_RS13675"
                     /protein_id="WP_072297753.1"
     gene            17795..18370
                     /locus_tag="pd44_p35"
                     /locus_tag="IE00_RS13680"
     CDS             17795..18370
                     /note="Bacteriophage HK97-gp10, putative tail-component -
                     pfam04883, TIGR01725"
                     /product="phage tail component protein"
                     /locus_tag="pd44_p35"
                     /locus_tag="IE00_RS13680"
                     /protein_id="WP_072297754.1"
     gene            18374..18775
                     /locus_tag="pd44_p36"
                     /locus_tag="IE00_RS13685"
     CDS             18374..18775
                     /note="phage hypothetical protein"
                     /product="phage hypothetical protein"
                     /locus_tag="pd44_p36"
                     /locus_tag="IE00_RS13685"
                     /protein_id="WP_072297755.1"
     gene            18765..19238
                     /locus_tag="pd44_p37"
                     /locus_tag="IE00_RS13690"
     CDS             18765..19238
                     /note="phage hypothetical protein"
                     /product="phage hypothetical protein"
                     /locus_tag="pd44_p37"
                     /locus_tag="IE00_RS13690"
                     /protein_id="WP_072297756.1"
     gene            19238..19627
                     /locus_tag="pd44_p38"
                     /locus_tag="IE00_RS13695"
     CDS             19238..19627
                     /note="phage hypothetical protein"
                     /product="phage hypothetical protein"
                     /locus_tag="pd44_p38"
                     /locus_tag="IE00_RS13695"
                     /protein_id="WP_072297757.1"
     gene            19717..19902
                     /locus_tag="pd44_p39"
     CDS             19717..19902
                     /note="phage hypothetical protein"
                     /product="phage hypothetical protein"
                     /locus_tag="pd44_p39"
     gene            complement(19967..20500)
                     /locus_tag="pd44_p40"
                     /locus_tag="IE00_RS13700"
     CDS             complement(19967..20500)
                     /note="HIRAN domain - smart00910, pfam08797"
                     /product="phage HIRAN domain-containing protein"
                     /locus_tag="pd44_p40"
                     /locus_tag="IE00_RS13700"
                     /protein_id="WP_072297758.1"
     gene            20566..23082
                     /locus_tag="pd44_p41"
                     /locus_tag="IE00_RS13705"
     CDS             20566..23082
                     /note="Phage-related minor tail protein - pfam10145,
                     TIGR01760"
                     /product="phage tail tape measure protein"
                     /locus_tag="pd44_p41"
                     /locus_tag="IE00_RS13705"
                     /protein_id="WP_072297759.1"
     gene            23082..23756
                     /locus_tag="pd44_p42"
                     /locus_tag="IE00_RS13710"
     CDS             23082..23756
                     /note="phage hypothetical protein"
                     /product="phage hypothetical protein"
                     /locus_tag="pd44_p42"
                     /locus_tag="IE00_RS13710"
                     /protein_id="WP_072297760.1"
     gene            23753..24325
                     /locus_tag="pd44_p43"
                     /locus_tag="IE00_RS13715"
     CDS             23753..24325
                     /note="phage hypothetical protein"
                     /product="phage hypothetical protein"
                     /locus_tag="pd44_p43"
                     /locus_tag="IE00_RS13715"
                     /protein_id="WP_072297761.1"
     gene            24592..25593
                     /locus_tag="pd44_p44"
                     /locus_tag="IE00_RS13720"
     CDS             24592..25593
                     /note="integral membrane protein, TerC family possibly
                     involved in tellurium resistance - TIGR03718, COG0861,
                     pfam03741"
                     /COG="COG0861"
                     /product="TerC family protein"
                     /locus_tag="pd44_p44"
                     /locus_tag="IE00_RS13720"
                     /protein_id="WP_072297798.1"
     gene            25805..26203
                     /locus_tag="pd44_p45"
                     /locus_tag="IE00_RS13725"
     CDS             25805..26203
                     /note="phage hypothetical protein"
                     /product="phage hypothetical protein"
                     /locus_tag="pd44_p45"
                     /locus_tag="IE00_RS13725"
                     /protein_id="WP_072297762.1"
     gene            26200..28251
                     /locus_tag="pd44_p46"
                     /locus_tag="IE00_RS13730"
     CDS             26200..28251
                     /note="phage hypothetical protein"
                     /product="phage hypothetical protein"
                     /locus_tag="pd44_p46"
                     /locus_tag="IE00_RS13730"
                     /protein_id="WP_072297763.1"
     gene            28262..31108
                     /locus_tag="pd44_p47"
                     /locus_tag="IE00_RS13735"
     CDS             28262..31108
                     /note="phage hypothetical protein, putative phage tail
                     spike protein"
                     /product="phage hypothetical protein"
                     /locus_tag="pd44_p47"
                     /locus_tag="IE00_RS13735"
                     /protein_id="WP_072297764.1"
     gene            31120..31809
                     /locus_tag="pd44_p48"
                     /locus_tag="IE00_RS13740"
     CDS             31120..31809
                     /note="phage hypothetical protein"
                     /product="phage hypothetical protein"
                     /locus_tag="pd44_p48"
                     /locus_tag="IE00_RS13740"
                     /protein_id="WP_072297765.1"
     gene            31809..32384
                     /locus_tag="pd44_p49"
                     /locus_tag="IE00_RS13745"
     CDS             31809..32384
                     /note="phage hypothetical protein"
                     /product="phage hypothetical protein"
                     /locus_tag="pd44_p49"
                     /locus_tag="IE00_RS13745"
                     /protein_id="WP_072297766.1"
     gene            complement(32449..32736)
                     /locus_tag="pd44_p50"
                     /locus_tag="IE00_RS13750"
     CDS             complement(32449..32736)
                     /note="phage hypothetical protein"
                     /product="phage hypothetical protein"
                     /locus_tag="pd44_p50"
                     /locus_tag="IE00_RS13750"
                     /protein_id="WP_072297767.1"
     gene            complement(32720..32878)
                     /locus_tag="pd44_p51"
     CDS             complement(32720..32878)
                     /note="phage hypothetical protein"
                     /product="phage hypothetical protein"
                     /locus_tag="pd44_p51"
     gene            complement(32988..33104)
                     /locus_tag="pd44_p52"
     CDS             complement(32988..33104)
                     /note="phage hypothetical protein"
                     /product="phage hypothetical protein"
                     /locus_tag="pd44_p52"
     gene            complement(33201..33344)
                     /locus_tag="pd44_p53"
     CDS             complement(33201..33344)
                     /note="phage hypothetical protein"
                     /product="phage hypothetical protein"
                     /locus_tag="pd44_p53"
     gene            complement(33322..33540)
                     /locus_tag="pd44_p54"
     CDS             complement(33322..33540)
                     /note="phage hypothetical protein"
                     /product="phage hypothetical protein"
                     /locus_tag="pd44_p54"
     gene            33654..33764
                     /locus_tag="pd44_p55"
     CDS             33654..33764
                     /note="phage hypothetical protein"
                     /product="phage hypothetical protein"
                     /locus_tag="pd44_p55"
     gene            33824..34447
                     /locus_tag="pd44_p56"
                     /locus_tag="IE00_RS13755"
     CDS             33824..34447
                     /note="N-acetylmuramoyl-L-alanine amidase - pfam01510"
                     /product="N-acetylmuramoyl-L-alanine amidase"
                     /locus_tag="pd44_p56"
                     /locus_tag="IE00_RS13755"
                     /protein_id="WP_072297768.1"
     gene            34452..34964
                     /locus_tag="pd44_p57"
                     /locus_tag="IE00_RS13760"
     CDS             34452..34964
                     /note="putative phage holin based on transmembrane helices
                     - TMHMM"
                     /product="putative phage holin"
                     /locus_tag="pd44_p57"
                     /locus_tag="IE00_RS13760"
                     /protein_id="WP_072297769.1"
     gene            34998..35249
                     /locus_tag="pd44_p58"
     CDS             34998..35249
                     /note="phage hypothetical protein"
                     /product="phage hypothetical protein"
                     /locus_tag="pd44_p58"
     gene            complement(35321..35563)
                     /locus_tag="pd44_p59"
                     /locus_tag="IE00_RS13765"
     CDS             complement(35321..35563)
                     /note="twin arginine translocase protein A - PRK00720"
                     /product="Sec-independent protein translocase TatA"
                     /locus_tag="pd44_p59"
                     /locus_tag="IE00_RS13765"
                     /protein_id="WP_072297799.1"
     gene            35588..35794
                     /locus_tag="pd44_p60"
     CDS             35588..35794
                     /note="phage hypothetical protein"
                     /product="phage hypothetical protein"
                     /locus_tag="pd44_p60"
     gene            35908..36063
                     /locus_tag="pd44_p61"
     CDS             35908..36063
                     /note="phage hypothetical protein"
                     /product="phage hypothetical protein"
                     /locus_tag="pd44_p61"
     gene            36056..36148
                     /locus_tag="pd44_p62"
     CDS             36056..36148
                     /note="phage hypothetical protein"
                     /product="phage hypothetical protein"
                     /locus_tag="pd44_p62"
     gene            36200..36535
                     /locus_tag="pd44_p63"
                     /locus_tag="IE00_RS13770"
     CDS             36200..36535
                     /note="phage hypothetical protein"
                     /product="phage hypothetical protein"
                     /locus_tag="pd44_p63"
                     /locus_tag="IE00_RS13770"
                     /protein_id="WP_072297770.1"
     gene            36551..36874
                     /locus_tag="pd44_p64"
                     /locus_tag="IE00_RS13775"
     CDS             36551..36874
                     /note="transposase - pfam01527, COG2963; First part of the
                     transposase"
                     /COG="COG2963"
                     /product="IS3 family transposase"
                     /locus_tag="pd44_p64"
                     /locus_tag="IE00_RS13775"
     gene            36874..37779
                     /locus_tag="pd44_p65"
                     /locus_tag="IE00_RS13780"
     CDS             36874..37779
                     /note="putative transposase OrfB - PHA02517, pfam00665,
                     COG2801;Second part of the  transposase"
                     /COG="COG2801"
                     /product="IS3 family transposase"
                     /locus_tag="pd44_p65"
                     /locus_tag="IE00_RS13780"
                     /protein_id="WP_072297771.1"
     gene            complement(37844..38272)
                     /locus_tag="pd44_p66"
                     /locus_tag="IE00_RS13785"
     CDS             complement(37844..38272)
                     /note="phage hypothetical protein"
                     /product="phage hypothetical protein"
                     /locus_tag="pd44_p66"
                     /locus_tag="IE00_RS13785"
                     /protein_id="WP_072297772.1"
     gene            38388..39005
                     /locus_tag="pd44_p67"
                     /locus_tag="IE00_RS13790"
     CDS             38388..39005
                     /note="Endonuclease YncB, thermonuclease family - COG1525,
                     smart00318, cd00175"
                     /product="phage thermonuclease family protein"
                     /locus_tag="pd44_p67"
                     /locus_tag="IE00_RS13790"
                     /protein_id="WP_072297800.1"
     gene            39147..39434
                     /locus_tag="pd44_p68"
     CDS             39147..39434
                     /note="phage hypothetical protein"
                     /product="phage hypothetical protein"
                     /locus_tag="pd44_p68"
     gene            39434..39625
                     /locus_tag="pd44_p69"
     CDS             39434..39625
                     /note="phage hypothetical protein"
                     /product="phage hypothetical protein"
                     /locus_tag="pd44_p69"
     gene            39641..40738
                     /locus_tag="pd44_p70"
                     /locus_tag="IE00_RS13795"
     CDS             39641..40738
                     /note="GSCFA family - pfam08885, SGNH_hydrolase, or
                     GDSL_hydrolase, is a diverse family of lipases and
                     esterases"
                     /product="phage GSCFA family protein"
                     /locus_tag="pd44_p70"
                     /locus_tag="IE00_RS13795"
                     /protein_id="WP_072297773.1"
     gene            40722..41468
                     /locus_tag="pd44_p71"
     CDS             40722..41468
                     /note="phage hypothetical protein"
                     /product="phage hypothetical protein"
                     /locus_tag="pd44_p71"
BASE COUNT     7564 a  13233 c  13553 g   7576 t
ORIGIN
        1 cccctacggg ctgccactca ttcattaaat taaaagaaaa caagacgttt accttgcagt
       61 ttacagtaac tgcttgagag tttacttgtt tcccggtttg ttcttcacag tgaagcgttg
      121 tcgttagacg ctgcacgcca tgtctatgta ttgccaattc agagtcattt tcagcttttg
      181 gcagaatttg gactgacctc aggcgcaggg attcaagtct ctggctcggc gtgctacagt
      241 ctctaaaaag aggttgatat gagcgtccta tttactgtgg ggtatgaagg caccgacatt
      301 gatcggttcg tcagaacgtt gaaagcagct ggcgttgagc gcttggctga cgtccgtgct
      361 gtagcggtat cacgcaaagc aggcttctct aagaaaaagc tggcggcacg tctggctgaa
      421 gagggtatcc tataccgtca cttcgttgca ctgggtgatc cgaagccagg ccgggaggca
      481 gctcgcgcag ggaaatttga cttgtttcgc tccatttatg gtgaacacat tcaaacccca
      541 tctgcacagg cctctttgca ggaactgacg gaattcaccc gctcagccgc gacttgtctc
      601 ctgtgcttcg agcgcgatcc aacggcatgc catagaacta ttgtcgcgca cagcgtgatc
      661 gaagatactg aattcgaaat ttttaatttg tattcagata atccggatcg ttatgtccac
      721 catgcttcaa agttgccgcg tttcaattct ggtaaaggcc ttaccgcagc gtagcgtcag
      781 tcacggcgaa acagtctgtt gtgccggagt tacagcaagt ggtgaattca agcggctgtt
      841 tccaatccgg tttcggcatt tgaaagatac atccgcattc aagaggtggg attgggtcga
      901 ctttaagtac cgactaccta cgcgagatag gcgtctcgaa agctgtcacg ttatggaaga
      961 tagtctagct atcagcggcg cgatgcctga aaaggagcgc gcgccatttc taaatcgatt
     1021 cgtgtcttcc tccgccgagg ccgcctctgg cgaaggaaga tcgttggcac tgatccgccc
     1081 aaagaacact ctgttttata gcaaaaagaa gcatccagat cagttagagc aagagcgtgc
     1141 gacttacgca gaagcagctc gtcaggggtc atttttcgac gagcagctaa aggcacttga
     1201 acctagtcct tacgaatttc ggttcaaatt tgaagacgct gctggccgtc atgattatgc
     1261 aaatggcgat tgggaggcac acgcaatgtt ctttaatggt cgccggagag agggttccga
     1321 gcaggcgacc ctgcaatgga tgaactccgt tttcaacgaa gactatccga gcaaaggtat
     1381 gctcttctgc attggaaaca tggccaagag acggcaaact tggcaattac ttggcgttct
     1441 acgggtggat gccacaacgc agtacgatct tttttgaagc gccttcggtt caaaaatgca
     1501 gttgattttg cgtgccatat ttgacggcga gcctcgctat tctcttattt ccagagttac
     1561 cgagggccgc acgaggcctt gcaccgccgc ccgtctatct gcctcccgcg tgtaatgctc
     1621 cacttcctca agtgtaatgt ggcctgtcca agcagcgatc tggtgaaccg tggcgcccgc
     1681 ctcggctaat gccttcgcgc gtgccttccg cagcccatgc gctgacttgt cgatctttgc
     1741 agcgtcggcc gcctccgaaa ccaagtgccc cagagccttc gaagatcgag tcctgccgtg
     1801 ggctgtggcc aagaacgtca tgtgcttttc cgaccgagcc tccaacgcta aatgcagctg
     1861 ttggcggtct ttaagcatgc gcagcgcata ggctggtggt tggcaggtcc aagggacgaa
     1921 agcgggctct ccggtcttct gctggctgaa ctgaagaact ccgtcgcgac cgaccattcc
     1981 tggaccgatc aggaccgcgt cgctgatccg ggcgccagtc cagaaaatca gttcgaatgt
     2041 cagccgctgc acagtgccta cgggccattt cgcccgatag cgctcgatct ccgcatcggt
     2101 ccatgccgga tgaccgatgg tcttcggaat ggccttccgg cgcgctgcca gagatggatc
     2161 gacagtaagc aggcgcttcg tcttgccata ggcacaaatc gcgcgccacg tcttcagccg
     2221 gtcggcagcg gcgttgggcg cgagcggttc aagatcgtcg gcgatgtcct cggtggtcag
     2281 gtgtgcggcc agcgcatcct cggcctgttc ctttatcgct tcggcatggc gtctgatggt
     2341 gcgccggtag gaatcggacc ggtccagatg atcgcggctg gagaggtatc cctcgatcat
     2401 cagcgcgatg gtgccgggct tcgccttggt tttgacctcg gccaccgtca gggccgccgc
     2461 ataggcggct aggaaggggg cgctatcgat cggcagatcg ggcaagcgct ggcgcctggc
     2521 tccgggggcg cgcaggtaat gatagacctt cccgcccttg tagatggtct gcaagtgctt
     2581 gagcgtcacg acgcccgccg cccgaatttg ccgcggcatg tgtttgcctc tgatgctatt
     2641 tcttctcctt ccacagtcag tgagtctgcg tagtggtcaa gggccaggac gtcatagagg
     2701 cgcttgctgc caaggatacg gcggggcagg ttcagcgtcc gcagcgtgct ttcgctgatg
     2761 cccagatagg ctgcggcctt cgaggcagga agtaatctgg gtgtaaatgt caggtcggcg
     2821 cgtgccatca tgccctccgc ttgcgtgcca cgcgcgccgc gtgatccagc ttggccacgg
     2881 ccatcaccgc gggcttcagc tcggcgggcg cgtcgtcgta tttcaggccc gaccagcgac
     2941 cgttcagccg gggcagcatg ccctggggga tcgcctgcca gttggccggg tcgcaattgg
     3001 tcttgtcgcc gtccaggcat ttcaggacat gaccctccgg gaccggacca tgctgccgtt
     3061 cccacagata gcggtgcttg tggaccgggc gcgtggcatg cccgttccac gggttccgct
     3121 cgtcgacgat catcacgacg tagccgtcct tgctgtcgat gcgttcatgg cccggtccgc
     3181 gatggttcgc aggccggtgc cccggcttga aggccgtcgc catgaccttg gccctgacct
     3241 ccggcggcat tggcttgccc ttgttgtggg agacctgacc cttgtggaaa tgccccgtgc
     3301 gcccggtcat ccagccgcgc cgcttgcaga gcgcggttag gtttgcctgc gagacgtcgt
     3361 cacgctgcca gaaggcgcgg aacagcctgt gcagctccgc ccgcggcaga tccttgcgcg
     3421 cctcgatcca agccagctcc tcggggtgat aggtgatggc gcggcccttc attcggcctt
     3481 cccctcgatc tcggtagcac tgccgccgac cttgggcagc atgggcatga tggcactgcc
     3541 atgttcggcc cagagctttg ccgccttcag ctgcgtgtcg gcggtgccga tgatcttgtc
     3601 ggcgaccgcg acgatggcgt cggcgcgctt ggcttcctgc tcgatctggt ctgccgtcat
     3661 gccctcgtcg ccgagccgtt ccagggcggc aaagaggtgg ttgttcaggt cgcccagctt
     3721 gttcttcatg tccggccctc cgggcgggcg gcggaccgct cgcgcgcctc gatgatgcgg
     3781 cagcattcgg cgccgagttc gcgcgccagc ggcatgtcga tggggtccat gccgcaatag
     3841 cggtcgatga cgccaaccat ggcggcggtg atctcgtcgc gctcttctgc cgtgcaggca
     3901 gtcgcgcggg gcggaagggt gatgtcagtc atctgtcctg gtcctttttc gcaaggtgct
     3961 tgtcgatctg atcctttgcg acggccacgg tgcaggcgac gccgtagccg tccgtttcgt
     4021 catgggtcca gaagaagggc gtgtagggca cgtcgtatcg gcagatctgg atgccgcgat
     4081 gggtgacgat gtcggtcatg cgctgaactg cagttcacct ggatcggcca tgccgtgcag
     4141 cgtctggtcg atatccgcgc cacgttcgac gcgactgctg cgcgtgcgcg tcgtccagcc
     4201 gcattcgcgc agcacgcgcg ccacgtggcg ggccgacagg ttccagctgg ccgcggcagg
     4261 atagcggtcg gccagatcct cggcgatctg cagcgcgctg cgcgaccagc catgcagtga
     4321 gcagtcgtgc ttgatgaagg cggccaaggc catgctgcgc gggctcatgc gaagatccac
     4381 cagacaaggg cgccgccgca gagcgtgccg agaatgccga tcacgaaggc gatcatgtcg
     4441 cccctggtca ggatggggcg cagcggatcg gaaaagctgt cgatggcggg caggtcgatc
     4501 ggcagggtcg aaggcgtatc atcgcgccgg gcgctgatgc tgttgtgcgg gtccatcagc
     4561 gcggcccctc gatcaggttt gcgggccggt ggcgttggcg gaccttgccg ccgcgggcac
     4621 tgaccgtgat gtaccaggca aagcggcggg cggtctcgcc ggcgcgcgcg gccagctccg
     4681 ggtcagcgat gatggcgcgg gcctgggccg ggatggtggg ctggcgaagg gtgtcggcga
     4741 tgatctgcat ggccgtgatc tccatcgggt tgcgatggag caaatatgcg tataacgcat
     4801 atactggtca aggataatta tgcttgtcag gcattaatcc accgcaggtc ttcatcgctc
     4861 gcatgcagcc aagtaccatc gggggttgcg cgaactgcat ttgttcgctt aatgttctca
     4921 tattgcttga ggaatgttat gcctggtcag gttgaagaat tttcgcaaat tgtaaacgag
     4981 cttagcgagt ctgactttga tcacttgctc gatctgctgc tcgagcttcg gcctgaacca
     5041 aacgagccat ttcgagccaa ccttgcctac ggctctcagg aagatcgcga aaagcctcta
     5101 taagcgcctg ttctgcatcg gttcttgggt cagtaaacag ggccgatagc ggtacgctca
     5161 gtgcatctgc gatagtgcga aacaaagaaa gaggaggccc ttcgtcgccc ttctcgatac
     5221 gagagatgtg aggctgacta accccgacca tatccgccag atcgttctgc cggagaccct
     5281 ttgccttacg tattcgcgtg atgttgttca tggcgccatt ttgatcgcaa gccagcaaac
     5341 tgtcgaatac ggggtgcgaa tttttatgct tgaccagtat atacctgttg cgtatttatt
     5401 ctggccatga tgacccttgc agaatatctc aaatccagcc ggacgaagca ggaagatttt
     5461 gctgctacca tcggcgttac gcaggctacg gtctctcggc tggttcgagg cgtcgctctg
     5521 cctaacattc ccatggcggc agccattaag gctgcaaccg acggcaaggt ggacttcgaa
     5581 gcatgggtga catctgccac caaacccact tccacccata accaagagcc ctctcatgac
     5641 acttcccctg caaacactgc gcccgacgca gcatgacggc gcatgccgtc caatgtccca
     5701 tgccaacctg tttgacgggc ggggccgcgg ccgcgatgcc gcgcgccgtg cccatggtgg
     5761 tcatagcacc gaccgcgacg ccttcctgcg ccgctggtcg ctgctgatga ttgccagctt
     5821 tgccagccgc gaggtttgcg ccgtgcattt cggcgtcacc tttcagacgg cctgcaactg
     5881 gttcgacggg ctgaacgcgc cttacggcca ccatgtcgat cacgcgacgc ggagcttggc
     5941 gcgttatgcc gagatcatgc agggcgaatg atgggtttcg ggtcatcagg acacccgaag
     6001 gtggatgaga tgggcaggaa gcatggcccg tccaggggta tcacccccca cccaagccgc
     6061 aattccggcc gccttcgggt gaagcacgga agacccggga ttgcggaccc tgcggctggc
     6121 ccggccgaga gctgcctttt ggcagcgggg catgttttcc ggtccgggca tcgcctgtcc
     6181 tgcaccggca cctggcgcgg cggctgcagg gctgccgcgt ccttttcatt ctcatccgcc
     6241 cccgcgccgg tcgcgggcct gcgggtgccc gggccgctct cctcctccct ggcggcccgg
     6301 gcttttcacc ccatgggggc gtggtgccgc gcggcggtac cggaacgagc gaggcgccaa
     6361 tgatcacgtc atccgaaggc gcgccgatgg cggccggacc gcggcccatc ccgcacggga
     6421 catcctcggg ctatgtcagc cacaagtgcc gctgcgatgc ctgccgcgag gcggagatcg
     6481 cgcggcagcg agcatggcgc cggcggctgc gcgagggcaa ggtgcgccac tgtcccgatc
     6541 acccgcgctg cgtgccggtc cgggtgcggg gcacggtcta tcccttgatc tcggccgctg
     6601 cggcggcgct gcggatcacg ccgggatcga tctcggggca gttggaccgc aagggccatg
     6661 ccgacgcggc gggcctggga tcccatgcgc cccggcgcaa tgtgccccgg ccgaatgcca
     6721 ggccctgcgt catccacggc cggcgctttg cctcgatcgc cgaggcggcg cgggccctgg
     6781 gagtgggtta cgcgcatctg catcgccagc tgaaggcggg catgacgcca cgctatcgcg
     6841 actacctgct gggccggatg atgcgcgcag gcatgggagc ggagcgatga gcctgtccct
     6901 ggcgccggtg ggcgagatcg acgaataccc gctgacgcgc gaggatcggc tggacagcca
     6961 ttacttcatg gcttgggagc ggcggcgctg gctgaactgc gacatgcggc tgaaggccac
     7021 caaggaatgc cgggcgctct atttcgacct gatcaacatc gcctatgacc aatcgccgat
     7081 cgggaccctg cccaccgatc tgggcgtcct ggcgaagatg gttttcgagg atcgcgacca
     7141 tttcgagcag ctgtgccggc tggaattcgg gccgttgcat aagtggcgcc acgtccgctg
     7201 tgggggcgag atccggctga tgcatccgat gatcctgcgc acgctgacag acgcgatcgc
     7261 ccgcaaggaa gatcaccggg cgcggagcga ggccgccagc gtcagcaagc ggctgttgcg
     7321 gttgcggacc gcgctggccg gatacagcaa ggaaatcgcc gccaacgacg cggccctgcg
     7381 ctggatcgac gaatggctgg tcgcggaggg ctgtgagtac cggtcctcga gctggatcga
     7441 gcgcgggatc gcgcgctggt ccgatcacat gctggacctg acgatggcgc agaaacgaac
     7501 gcgcgcctga gactgtccga actgtcccga cattgtccgc aagacagtcc gagacagtcc
     7561 aaagacactt cgagactgtc tcgctccata gagacaggga caaagaaaaa gacagggaaa
     7621 gagacagcgc ccgtcgcgcg acactccggc gatggcgcct gtggataggt tgaagggctg
     7681 agagaagggg aagatgccat gtcggctccg aatgcggaaa tgagggcgcg ggtggatggg
     7741 ttgctgatgc agcccctggc ggggctggcg cgcaagcgcg gcgtgagtgc cgaggcgcat
     7801 gacaaggcca tggcgcggct gcgcgattgg ctgacctaca tgtccgacga caacctgcgg
     7861 gccatggtcg atctgatcgc gcggcatgcg gtcaagggca tctggcccga ggaagggctg
     7921 atccggtcct gggcgatgac gctgcaatgc ccgccgccgc gcgacagcgc ctatgcccag
     7981 agcctgatcc ggtcggccat gggacggcag gccatggccg agggctgggc ggtggagctg
     8041 ttccagatcg cccggaagct gggcccgccg ccgggcaagt acatcatcac gcggttgcgc
     8101 caggacgcgg atgccaaccg ccacaagcgc cgggtcatcc gcgagaacat cgaggtcggg
     8161 cgcgcgacgc tggccgagaa ggactggctg gctgcctggc acgcggatct ggccgagatc
     8221 gaggccatcc agaacgcggc aaacgaggaa gggacagcgg catgagcatg atcgacaggc
     8281 aggcggcacg ggcgcggctg gagggcgagg ccgaacggct gcgggcgatg atcgatcgcg
     8341 cgacgccggt ggcgggctgc ggccccgcca ttccgacagc cccggcgcgc ggaccgcagg
     8401 tggccgagat gccgcgggtg gtgatgcccg acggcaagtc cagctccggc tacaaggtcg
     8461 aggagatggg ctggcggggc ttcaaggccg tgcgcgccgc cgacatcttc gacgatctgg
     8521 cccgcatcgc cgcggccaag ggacgcgagg cgcccttcac caaggcgcag gtcaccgtcg
     8581 cccgacgcta tcgcgacctg gtcgagcgac acgatgcggg cggcatgcgc tgcgccagcc
     8641 tcgaggcccg acgtgggtcg gggccatcat cgggaggcgc tttcatcgac gcctatctgg
     8701 ccgagggcga ggagatccgc aggctgcagc gccggatcgg taccgggacc gccatggtgg
     8761 tgcgccgcgt gcgcccgtcc agtcgcggcg gcgcaagggc gtcgatcatt acaaaccgcg
     8821 cgctggtcga cgcgatctgc ctgcagggga agcgcttcga cgacgtttta cgcgcgcatg
     8881 gctgggcaaa gtcggggaag cacgtctcct gccttaaagt cgcattggga gcgtgcctcg
     8941 aaagcatggc tcggtgataa aagtttggat tgaccgctta gatcaccgca aggcataacc
     9001 tttgtcatca tccacaggtg cgtccgccgg gaactctctc tgcgggcgtt tgtcttcaag
     9061 agtggtatgt tgtcccgtgg cccgcatgcc gtttgggaag ctggggaccg tatcctaagt
     9121 tcgattgatc gaccaagccg tcgatcttct ggatcagagc acgatagccg gtattgtgct
     9181 gaaatgcatt cagcgcgtgg tgaataagcc gtagttcctc gtgggtgaaa tcaccgacca
     9241 ttcgcagtct ccaatgctgt catttagtcg atacaaatga caacgcggct gaatgggttc
     9301 ctgcgcgaac tgaaatcgtg aacacctgcg tgcgtcttct ttacctaggg ttgcgccgac
     9361 tttcccgatc acctctcaag ggttgatccg ctgcctgttt cttatgattt tcgcccagag
     9421 ggaggcctca taataggcaa aggctgctgg agaaaatgaa cctggccagc ctcacctatc
     9481 cgcatgtcag cgtgcgctcc cgagcgccgt gctcctagcg gcagagattt ggtctggcgt
     9541 atccctgacg tgaagaattc gctgcacgcc acggtggcgc aataccagca ccgtcgcccc
     9601 ttcagcgccg gggtggatat cgaatttcgt ttcgtcgctg aatgtcacgt caactggttc
     9661 accagccggc atggagatca atctcatggt cagcatgacg tcatcgtcct cgtctctgtt
     9721 gcgcgttttc cgaggccaaa gggtagcgaa accaagagtt tcacacaatc ctgcgaccga
     9781 cacggatcgt agtgttcatc gataccaccg gttgaaactg gacgctgaag agaatggaca
     9841 ccaaacagcc aaggttactg cgctatgcgc cagagttcct cgacgtgaaa cttggactcg
     9901 acgacgaaga agatctgttc ggctccattg ctgtagatga tgacgcaagt cgagtagtcg
     9961 aagcactcag agacggctat tttgggactg ggttcgaatt ccacaacaag cggctgaagt
    10021 gaatgaaagt cggtcaggat cattcggggc ataacttgcc accctcggaa aaaagttaac
    10081 taaaattaat cctacgcatc gaacgcgact ttgccccagt atggtttcca cgaccggaga
    10141 tgatctgttg cagctttggt gggatgtctg gccaccacac catgtcaacc gccaccgccg
    10201 agctacaggt tcgatggctg atgccctcga tcatcgtgca aaaacgcgcc cgaaagccgt
    10261 tgctccggcg tgcattcgtc aattgcgaga gctgacttgg tcggcgagag acccgtatcg
    10321 gtgcagccaa tactgcgtct ggcgtatggc ctcctcctga tccggacccg ccgtgacacc
    10381 ctgcctgttg aggtgggcca gcctgccaag ccaatggcaa ccacattggc tagcctcggc
    10441 cagttgttcg tgcagtaatc tatttgacat tcgatcctcc caaaatcgat gaaactgtca
    10501 aaattcggat cctaatcacg ggagtgccgt ctccaaagtt gcagttctaa ccaaaaaaag
    10561 tgcaaggcgt tggccttggc caaaaaacat gtatcgcacc tgcatctgat gctggtggca
    10621 gtcctggacc ggatgcagcg tgcctgcacc gaaaggtccc gaacccttat tcctcgcggc
    10681 catacctcgt tccagctatc tttttggact ggacattgga tcagcggccc ggcgccgatc
    10741 ccatcatccg tcacatcctg aggcgccatg tcacgtcatc cgttctacaa gacggcacgc
    10801 tggcgacgcg ctcgtctcgg ccatctgtcg cgggagccgc tctgccggct ctgccgccag
    10861 gcgggtcgcg tcaatgacgg tggcctgacc atgggaggcc tgtcgcaggc ggaccggcgg
    10921 cggcggttcc tggtggtcga tcacgtcgtt ccgcatcgtg gcgatcacgc gctcttctgg
    10981 gacgtggcca actggcagac gctctgtccc gatcatcacg acgtggtcaa gcaacgcgaa
    11041 gaggtccgtg gcttctcgaa cgcccgcggg cgcgacggct ggccgatcga tccggcccac
    11101 ccggccaatc gctgaccgcc aacccggcca aggggggtat cgcaaactcc ccaaggccaa
    11161 gggctgcgga ccggtgcgga cagtttctgt gcgcaaaccg ggaattgaat ggaaaaagcc
    11221 acagcatgag gaggctcgag gggtgaaggg acgcaggccg aaggacagct ccgtcgtccc
    11281 gatgcgcgag gatggcaccg gcggccagaa cctcgaggcg cgggcccttg cgcgcgccgc
    11341 cgagctgcgc cccgagggcc tcctcgacaa ggtgcgatgg gtctatgacc gcctggcgcc
    11401 gccgctctgc catcccacga agaaccggct gaacgaggtg aacgtcttca tgttcgtcca
    11461 gctctgccgg tcggtggtgc gctacgagga atacacgacc ctgatcgagg agctgggcga
    11521 gacctacgag gcgaagaccc gcaacggcct gcagatcaag tcccgccccg aggtcgccca
    11581 gctgaacgag acctggcggc aggtgcgcgc gctggccggc gatttcggga tgacgccggc
    11641 ggccgagcgg gccatgggca accagggcca gctgggcttc agtttccccg agggcgacga
    11701 tgacttcacc tgaccggacg gcggcctacg aggccgatcc ggtcacggca tgggccgagg
    11761 atgtggtggc cggtgccatc gtggccggtc cccatgtgcg cgacgccgcc gcgcgccata
    11821 tccgcgacct ggccgagggt ccggcgcgcg gcctcttctg ggatgtcgcg gcggcccgca
    11881 aggtgatcgg ctggttcgcc cggaacctgc ggctaaacgg cggccagttt gagggcgtgc
    11941 ccttcgtcct gcacccgagc caggcgttcc gggtcgggtc gatcttcggc tggaagcatg
    12001 ccgccaccgg tttgcgccgc ttccggcgct tctacgacga ggaaggcaag ggcaacggca
    12061 agtcgccgat gctcggcggc atcggcctct atctcatggt cgcggatggc gaggcgcgtg
    12121 cggagatcta ttcggcggcc gccaagaagg accaggcgcg catcctcttt caggacgcgg
    12181 tggccatggt cgaccagtcg ccccgcctct cggccaagat cgagcagcag gggcagaacc
    12241 cggtctggca gctgagctat gtcggcaagg atggcggccg ccgcttcttc aagccgatcg
    12301 ccaacgaggc caagtcgggc gggcagtcgg ggccccggcc gcatggcgcg ctctgcgacg
    12361 aggtccacga gcacccgagc cgcgacacga tcgacatgct ggagcgcggc ttcaagttcc
    12421 gcatgcagcc gcttctctgc atggccacga acagcggcac ggaccgcacc tcgatctgct
    12481 gggaggagca ccagcatgcc gtccgcgtgg cggccggggt cctcgaggat gacacgacct
    12541 tcgccttcgt ctgctcgctg gacgagggcg acgattggga gaacgatccc acatgctggg
    12601 tcaaggcgaa cccgcttctc gacgtgacca tcaccacgcc atggcttgcc gcgcaggtcg
    12661 accaggccag gaagatgccg ggcaagcgca acggcatcgc gcggctgcat ttctgcgaat
    12721 ggacgcaggc ccagaccgcc gcgatccggc gcgaggcctg gcttgcctgc cgggcagcgg
    12781 tcgatctcga ggagatgatc gccaggggtt atccctgctt cggggggctc gatctgtcgc
    12841 agacccgcga cttcagcgcg ctgacgctgg tctggctcac ggaccggacg cgggatgccg
    12901 aacggttcct ctcccatacc tggttctgga caccgaagga cactctcgcc gatcgcgccg
    12961 cgggcgatca ggcgccctac ctggactggg cgcgggacgg ccatatcgag gcggtgcccg
    13021 gcgagcggct caaatatgcc tggctggccg atgcgatcgc acgggtcaac gcgcgctttg
    13081 cccccgaggt gatcggctgc gaccagtacg ggctcgaacg gctgcaggaa cacctgaccg
    13141 atctcggcgt gacgatcccg gcagagacgc atccgcaggg tttccagaag aaggtgctgg
    13201 agaaggaccc gcaagccccg gcgggccagc aggagatcta tctctggatg cccgacagca
    13261 tcaacaagct ggaggcggcg atctacgagg agcggatcgg gatcgccgag aacccgcttc
    13321 tcgacagcat ggcggccagc gtcgtctatg ccgagaaccg caccgggcac cggatgttcg
    13381 acaagccgaa cgcctatggc cgcatcgacg ggatggtgtc gctggccatg gccaccggcg
    13441 tcgccctctg ccgttccccg ggcgaggagc ggttgcaaag acagaactcg tatttccgga
    13501 gcatggtgac cgcatgaacc tcttgcgcaa gatcttcggt gcgcgggagg aagcgcgcgt
    13561 cctcgacctg cgggcatccc cgggcgggtc cggggcaccg ccgccgccgc ccggcgcgcc
    13621 caccgtgacg cccgacaaca gcatggcgct ggccgccgtc tggggctgcg tcaatctcat
    13681 cgcgggcgcg atcagctcgc tgccactgca ggtctttcag gacgatgcgg cgggcatccg
    13741 gcgccagcgg cgcgatctgt cgctctaccg cgtccttcac gacgcgccga acctcgatca
    13801 gacctcgctc gatttctggg acttcatgac catgtcgatg gagctctggg gcaacagcta
    13861 tgcccggatc gaacggttgg gcggcaaggt catcgcgctg atgccggtct ggccgaacct
    13921 cgtgcaggtg cgccgggatc cttcgggcgc cctgcgctac cgctggagcg aggctgggcg
    13981 gcgctacgat ctgcccgagg gcgagatgct gcatgtgcgg ggacccgggg gcgatccgat
    14041 gggcggcatg tcgaccctga ccttcgcccg gcggtccttc tcgatggcca tgtcggcgga
    14101 agcctcggcg gcgggcttct tcaacaatgg catgcgcccc tcgggggtcc tgaagttcca
    14161 ggactggctc tcggaggaga accgcgagat cgcccgcaaa tacatgctcg aggagttcac
    14221 cggcgcggcc aataccgggc gccccttcat cgccgagggc ggcgtcgaat ggcagagcct
    14281 cgtggtaccg cccgaggacg cgcaactgct ggagacacgt ggcttctcga tcgaggagat
    14341 ctgtcgtttc ttcgcggtgc cgccggtgtt gatccagcac tactcgaaga ccagcagctg
    14401 gcctaccggc gtcgagcagc aagtgctgat cttccagaag ttcaccctgc gccgccgtct
    14461 caagcgcttc gagcaggcga tggagaagca gctgctgacc ccggcggaac gcgccgcggg
    14521 cgttcgcatc gagttcaacc tcgagggcct tctgcgcggc gacagcgccg ggcgcgcggc
    14581 cttctacaag tcggccctgg gcgacgggtg gatgaccatc aacgaggtgc gcggcaagga
    14641 gaacctgccg ccggtcgatg gcggcgacgt gccgcgcatc cagaaacaga acgtgccgat
    14701 cgcggatctc gaggcgctga tcggcggcgg ctccgcggga gaggagaact gaagatgcag
    14761 atgaagcacg gcgcggccat gttcgacatc aaggcgctcg gcgagaaggg ccggatcgag
    14821 ggctatgcca gcaccttcgg cggcgaaccc gacagctatg gcgacatcat cgcgcccggt
    14881 gcctatgccg agagcctggc ccgccacagc gcccggggca cgatgccgaa gatgtactgg
    14941 cagcacgatc cgcgcgagcc gatcgggaga tggctggagg cggccgagga cggcaccggt
    15001 cttttggtca agggccagct gaacatgggc gtccagcgcg ggcgcgaggc ctacgagctt
    15061 ctgaaggccg gcgacatcga tggcctctcg atcggctacc gcgtcgaggg ctacgaggtc
    15121 gacgagaagg gtgagatctg gacgctgacc aggatcgacc tgcgcgaggt ctcgatcgtc
    15181 agcatcggcg ccaacgacca tgccacgatc gccgccgtca aatccgagcg gcgcgtgcaa
    15241 gagatcgcag acaagctccg ggccggggac cggcccacgg agcgggagtt cgaggatctg
    15301 ctcaagggga gcttgggctt ctcgaacgca caggcggagc gtgccgtgcg cgtcctcctg
    15361 aagggtcagg gggaacctgg cgacgcggca gacgggctcg cattcctgcg cgccctggcg
    15421 ggctgacgcc cgaagagcat tccaaacgag agaggtttcc ccatgtcggg tgagaagacg
    15481 gcacagcagc tggccgagga attcagcgag aagatgaacc gctcggtcga tgccgccaag
    15541 gcgatcgccg aggacgcgct cggccgggtc gagaagggcg agcagctcag cgcgcagatg
    15601 aaggccgatg ccgacagcgc gatgtccgat ctgaacgagc tgaagggcca ggtcggcgaa
    15661 ctggcccaga agctggcgcg cgcgcccggc ggtgatccgg accaggccag gtcgctcggc
    15721 cagcgcttcg tcgaggatga cggcttcaaa tcctgggcgg acggacgccc gcgccagggc
    15781 aagtccgaca tggcggtcaa ggccacgatc accacggcca ccaccgatgc cgccggttcc
    15841 gtcggcgcgg cgaccgagcg gaccaggctg cccggcatcc aggaactgcc ccgccagcgc
    15901 ctggtggtgc gcgacctgat cacccagggg cgcatcgaca acgcggcgct cgaatacatc
    15961 cgcgagaccg gcttcaccaa caacgccgcc ccggtcgccg aaggggcgaa gaagcccgga
    16021 tcggacgtga agatggatct cgtctcgacc tcggcccggg tgatcgcgca ttggatgaag
    16081 gtgtcgaaac aggcgctgtc ggacgtctcg cagctgaggt cccatatcga caaccgcctg
    16141 ctttacggcc tggccctggt cgaggaacgc cagatcctgc atggcgacgg gaccgggcag
    16201 aacctgcacg ggatcgtgcc ccaggcgagc ggctacgccg tgccggccgg actgcccgcc
    16261 gcggggcttt cggtcatcga cacgctgcgc atcgcggccc tccaggcggt gctggccgaa
    16321 tatcccgcca ctggccatgt gctgaacccg atcgattggg cggccatcga gctgaccaag
    16381 gacgagatcg gccggcacat catcggccag ccgcaaggca acgcgcccgc cagcctctgg
    16441 cggctgcccg tcgtcgagac ccaggccatc gcccagggca agttcctgac cggggccttc
    16501 cagatgggcg ccgaggtctt cgatctctgg gactcgcgca tcgaggtcgg cttcgagaat
    16561 gacgacttca cgcgcaacct cgtcaccatc ctggccgagg aacgcatcgc gctggcggtc
    16621 tatcgtcccg aagccttcat ctacggcgat ctggcacccg ccgccgccgg ctgatcatga
    16681 ccaccgcccg ggcccggacg accgggcccg gcaccgcgaa cgggagatgc gagatgaact
    16741 acgacgtgag acgcgaacac cagggcgacc gcttctaccg gcagggcgag acccgcagcg
    16801 ccgatccttc gatggtcgcc cacctggtca gatccggggt gctggtcgag gcggcaaagg
    16861 gcgggcggaa ggcggaaccg aagcccgaga acaaggccga accaaagccc gccaacaagg
    16921 cggggcgctg agaccatgct gtcgcgggtc ggcgcgagcc gggcgcagga tctcgtcggg
    16981 cttgaagaga tgaaggcgca tctgaacctc ggggtcgatc atcgccatca cgacgccctg
    17041 atcaccgggt tgatcgaggc ggcctttgcc catctcgacg gcccgcgcgg catcctcggc
    17101 cgctcggtcc tgccgcaggc gtggcagctg ggtgacgtcg gcaacctgcc gatgccctac
    17161 cgcctgccac tgccgggcgt gagcgaggtg gtggtccaag agggcaccgg ggaccttgag
    17221 atcacgcatg ggccggtctg gacccatctg cgggtcacgg gcgatgtcgg gacgatccgc
    17281 ttcaccgccg cgacgcccga ggatgcccat cccgccatcg cggcggccct gaagctcctt
    17341 gtcgcgcatt ggtacgccac ccgcgaagcg gcaacggacg atgggctctc ggccattccc
    17401 ttcggcgtga cgcggctcct ctcgcctctg aaggtccggt ggctcggatg agagcgggga
    17461 gaagggatcg cccggtccag ttcctgcggg ccgcgcggat cgatgacggg ctgcagagcc
    17521 gtccgggacc gttcctgccc ttcggtgggg tggtcctggc cgggaagatc ccggtccgtg
    17581 accgcgaacg ctatgacgcc gacacggtca tgcgcgacct gaccgaccgc ttcgtcgtcg
    17641 aatggtccga actcaccgcc cgcctcacgg gtgccgaccg cctggactgc gaggggacgc
    17701 tctatgccat actcggcatc aaggagatcg gccgccgcga gggcttcgag atcaccgccg
    17761 gctggatcac gccttgagct tccgcataga ggggatggcg gagctggagc gggcgctgga
    17821 ggcggtggca tcccgctcga cgcagctggc catcacccgg cgcgccctgc gcaaggcggc
    17881 gcaccccatg ctggagaagg cccggcaata cgcaccgatc gacgagggcg atctcgaggc
    17941 cagcatccgg atcggcacgc ggatcaaggg cgaggtcggg cgggcggcct atgcgcgcca
    18001 catggccgaa agctgggacg cggccaaggc cgcgggccgg caggcgcaat gggaccgggt
    18061 ggtcgagaag gcccatgccg cccaggccct gcgcgatgcg cggcgcgcct tcaaggccgc
    18121 caacccgccg gccatcctct atctcggccc caccaccgcc ggctggcatg gccatttcgt
    18181 cgagttcggc actggcccgc atctcaatgg cggcaagttc gcgggcagcc gccatcccgg
    18241 caccgcgccc gaacccttcc tgcgccccgc cttcgacagc gaggcgcgcc cgaccatcga
    18301 ccggctggcg ccgctgatct gggacgggat ccaacgcaac gcggcccgtg tgcccaagcg
    18361 caggagatga cccatggaag aagcgctgcg cgccctgctg ctggcggggc tttcggacat
    18421 gaccgccgag cgggtgaact ggggcagcca tccccaggac atgcccgcca acgcccccgc
    18481 gagctacatc gtgctgcacc tggtggggct gaaccggggg cggacccagc agggggccga
    18541 cgggatcgac acatcgcggg tgcagatcga cgcctatgcc ccggacttca tcaccgcgcg
    18601 ggatctcggc accggcatca tcaatcacct cgatttccac tgcggcggcg gcttcgaggc
    18661 gatcttcttc gacaccgccc gcctgacccg cgagggcggc agcaaccccg gcgacgggct
    18721 ctgccgcgcc agcctcgact tcatcatcca ctggaggacc agccatgtcg gttgagaccg
    18781 catcgaaagc cacgatcagc taccaggacg aactctggat cgggcgcctc gcgtccgggg
    18841 gcggcaaccc cgtcttcacc cagatcctcg ggatcgagac cgtcgccatg cccgcgcggg
    18901 tgcccgagga tgtcgatgtc acccaccagc aatcgccggg ccggtcgcgc gagaccatcc
    18961 cgggcctgct gccggtggcc gagttctccc aggacatgca gttctggccg accgatcccg
    19021 ggcagatgat cgtggacgag ctggccgatc tgaccgaggt cggcacgccc gaggacatgc
    19081 ttctggagat ggtggtgggc ggcatccggc gcacctatcg cggccatgtc accgcctata
    19141 ccccctcggg cacggtcggc gacaaacgca tggcggcgat gagcgccaag ctcttcgagc
    19201 gccggacgga taatcctcgc gtcccggagg ctgactgatg gccgacgtga ccggaacgct
    19261 gcatcacgac catgacggcc ggacctatgc cctgcgcctg accatgggcg gcctcgccaa
    19321 gctgcagggt cgccatggcc tcgatctcgg cgggctgctc tccggcaagt tcgacctgcc
    19381 ggaggatggt gaggcggagg acagcgacac gtcgcgcccg atcccgccct tcgccatcat
    19441 gctcgatgtc gtggccgtct cgctggagaa gggtgagcgg atggatcccg ctgaagcggc
    19501 cgagctggcc gatgacctgc tgaccgggga tcgcggcctt tgcggcgcgg tcatgcaggc
    19561 ggccttcccg ggtgcggcca aggcgggaaa cccgcgcgcc ccggggacgg ggcggcgcaa
    19621 gcgctagacc tcggggcgct ttgcacggcc gcgatcggcg cggggcttga tgccgcccgc
    19681 ttctgggaga tcaccccgcg gcttctcgag atcgagatgc gcggcgcggc catgcgcctc
    19741 cgccgtgagc gagagatgac ctggtggggc gccatgctgc cccatctcca cgagatcccc
    19801 tcgctcgacg ccttcaccgg cagcccgggc gatccggcag cccgcgccga gcgggtcaac
    19861 gcggcctggg acaagatcga ccgggcgctg gcccggcgat agggttaact aaagtagacg
    19921 cgatagccgc cgcaaaattg cagtggcggc gtgtgcctct ggcttgtcat atctcccagc
    19981 cccgctgagt tcgttcacgc ttgccgggga taagaaccac cagctttaca tagtgcacgt
    20041 cgccgttcga ttttatggaa gtgatctcac aggaaatggg catttcttcg ggatatttcg
    20101 acagcgcaag ggcttggtct cggggtagat agccgatcag ttcgccatcc agaaacttgg
    20161 ttgagatgta aacctgtatg gcattcttgt cgtgaggatt gtccggctct ctgaatagct
    20221 cggcctctac tgcttcgcct ctgcgcattg ccgagattgc agcattcact gcgtcagtcc
    20281 tgagaaatgt ccctgccact tcgcaagtgg cgccgagacg gaccatgccc tcaggtcgcg
    20341 aaaccacatt tgggtaagag ctccaagtct tgtcctttgg atcatctacc ctgttgagcg
    20401 gtttgcgctc tgacttggcc gtcattgcct tcgtcgcctt gctggcttgc cggaaatgct
    20461 ttgcgccctt ctttccaaat aacagatcaa gcagtcccat ccgcaaatct ccgcctaaag
    20521 gagatcagga tggagctttg tcgatcaagt tcaaggattc gtctgatgtc caccgtcatc
    20581 ggtcacctgc atgccgtcct cggcctcgat gcaaccgcct tccagcaggg catgagcaac
    20641 gccgcctcga cgctgcgcgg cgtcgggcgc agcatgcagc aggtcggccg gcagatgtcg
    20701 gcggcggtct ccgtgccgct ggcggggatc ggtggcctct ccctcaaggt ggccggcgac
    20761 ttcgaggcct cgatgaaccg ggtccaggcg gcgaccgggg ccggcaccgc cgagatggcg
    20821 gcactggagg cggcggcctt ggagatgggc gagaccacgc gcttcaaggc ctcgcaggcc
    20881 gccgaggcga tcgaggtgct ggccaggaac gggctcgatg cctcgcagat catgggcggc
    20941 gctctgcaag gctcgatgtt gctggcggcc tcgtcgggcg cgggtctcgc cagctccggg
    21001 gatctggcca ccgacgtgat gctgcagttc ggcaaggagg ccggcgatct gaccggtctc
    21061 gtcgatacca tgaccggggc gatgctcagc tccaagttcg gcttcgagga gtaccggctg
    21121 gccatcgccc aggcaggcgg cgtggccggc gggctcggcg tgggcttcga ggacttcaat
    21181 gccgccatcg ccggggcctc gcagctcttc gccagcggct cggatgccgg cacggcctac
    21241 aagaccttcc tgcagcggct ggtcccggcc tcggccccgg ctgccgccgc catgcgtgat
    21301 ctgggcctcg agttcttcga ggccgacggc tcgatgaagt ccatggccga ggtcgcccag
    21361 gaactgcagg acgggctggc gggcctttcc gacgaggcgc gcaacgatgc gctgagcacc
    21421 atcttcggca ccgacgcgtt gcgcaccgcc atcggccttg ccgaccaggg cgcggcgggg
    21481 atcgagcggc tgaaggccac catcgccgaa gcatcggccg aggaacaggc cgaggcgcgg
    21541 atgaagggcc tgaacggcga gatggcgaag ctcgcctccg ccctcgaggc gctgatgatc
    21601 gcagtggcca aaagcggcat cctcgagttt gccaccgatc tggcgcgcca gctgaccgag
    21661 ctggtgctgc gcctgaagga caccaatccc gagatgctga agatgggcac ggtcttcggg
    21721 gcgctggcca tcgcgctcgg gccgctcctc gtggggatcg ggctgctgct gaccgggctc
    21781 ggcccgctga tcgggctggt gggggcgatg tcggcgccct tcgcgctggc cgccgccgcc
    21841 atcgctgcgg ccgggctggc gctctatcag aactgggaga gcgtcgggcc gtggttcaag
    21901 gacctcgcca tggccatcgg ccagcacttt accggtctgg tccaggtcct gcaggggatc
    21961 gtcaccgggg acatggcgct ggtggtccag ggcttccgga atgcctggga gggcatcacc
    22021 gccttctggt cggggctctg gaacgggatc accgccgcga tcacctatgc ctgggaagag
    22081 gtgatccgcc ccgtcaccga caagctgggc atgaccgatg agatcgtgaa gggctgggag
    22141 cgggtcaagg ccatgttcga caccgtgctg gacggcattg ccggggcctt caccgcggcc
    22201 tgggagaaga tcgagccggt cgtcaccaag ctgacctcgg cctgggcccg cctgaatgcc
    22261 agccgcgacg gggcgatcag cagcggctac gacccctcgg gcgatccggg cgatgccggg
    22321 ctgatcctgc ccaccgccgg cggccacatg gcggacgggc tggcggtcgg cacctcgggg
    22381 atggaggacc agggctaccg tgacgccgag gattacgaca ccgggttccg caagcgccag
    22441 ggcatcaact cgcccgctcg cgccatgatc gagatcggcc agtacatgag ccagggcctg
    22501 gggatcggca tcggtaacgg ccaggcactg gtcgagacgg ccagcgaccg gctcggcggc
    22561 agcatggccg aacgcttcag gagccacttc gcaggcatca ccgacaacgc ccggagcctc
    22621 tcggatgtct tcgagaacgt tcggacgtct ttcctgcgcc ttctggacga catggcatcc
    22681 cgcctgatgt cgagcgggct gcagggcatc atcggcggtc tcttcggcgc ggtcgatccc
    22741 ctggccgggg cgctgcaggg cgctggcctg aatgccatcc ccgccttcgc caccggcacg
    22801 aacttcgccc cgggcgggct ggcccgcatc aacgagctgg gcggcgagat cgtcgatctg
    22861 ccgcgcggat cccgggtcta tccccatgac atctccaggc gcatggcgga cggcgccggg
    22921 aacggtgaac tccttgtccg gctgcagctc tccgacgatc tcgatgcgcg gatcatgcgc
    22981 ggcgcggacc gggcggcgaa tgtccgggtc gagcgcttcg ccagcgccga gctgccgggg
    23041 cgggtctcgg agatccgcca atatgaagag gagcggatgt gatggcgctg atcgactggc
    23101 ccgccgagca gttccgcatg tcgatgacca gctatcacat cgactggacc agccgcagcg
    23161 ccgggcgcgg gctctcgggg catgaacagg tgatctccag cggcaccggg gcctggcggt
    23221 tccgcttcgg cctgatcatc gaacccgaca gcgaccggct gaagcgcttc gaggcgctgg
    23281 tctcggagat gcgcggccgg ctcaacaccg ccgtgatccc gctccacgac cgcttcgcct
    23341 atgacgcggc actgagcccc gcgcaggagc gctggcagga ccagacctgg ttcgccgata
    23401 ccacgggctt caccgatggc cgcagcgtcg agccgatgat caccatatcc gacgcggccg
    23461 cgggcgcatc cgagctgagc gtggcgctga gcgatccggc gcgcccctcc ttccgggtcg
    23521 gcgatctctt cagcttcgag ggcttcgtct accgggtggt gcgacgcaat gccgggggct
    23581 gggtcaaggt cgagccgccg ctgcgcgccg ccatcccggc cggcacgacc ttggagaccg
    23641 atccgccggt ggcctatgcg aagttcgcca ccgatggcga gggcgagcgg gcccgcgacc
    23701 tcctgtcctg gggcgagccg gtgacgctga ccttcatcga ggagttcgac cggtgagctt
    23761 cacgcccgcg cagatcgcct tcctcgaggc caaccgcgac gccatcgagg cgcggcgcag
    23821 cttcgagatc ggctttgcct ccggcacgct gcggctgatc gagggcagca cgccctggca
    23881 tgacggcacc cacacctggc tggccgccca cggggtcatc gaggcctcgg ggatccgcgc
    23941 ctcgggggtg atggacgccc atcccgccaa gtaccgcttc ggcgcggtca gccgcgagct
    24001 gtcgctggcg catatgaacg acgaggcgga atggcgcgac gcggtgatcc accagcggct
    24061 cttgctcttc gtcgagggcg cggccgtggg gccggccatc catatccacc gcggccggat
    24121 ctcggacatc cgccgccccg agaccgagac cgacgattac ttcgccatca ccgccgaggg
    24181 acccttccgc gaccgcaacg ccaccttcct cggcaaatac accgatcgcg accagcagat
    24241 gcgcaccccc ggcgatcgcg gctgcgaata cgtcgccctc tacgagacca gcggcgcaga
    24301 gttcaccggg tggttgcagc aataagggaa atagctgctt agagcctcag ggggcacggc
    24361 ggggatctgt tgccgccatc tttgcaactg gccccgaaaa catgacctct cagagcggat
    24421 atttcttgct ttctctctgc cccggactat gtcgttctac tgcgggaccg ggcccctctg
    24481 gcgtcatgat caaactgatc tggcgcgatg tcggaccgca tcgagcgtgc tcggtgcgac
    24541 ggcggcctca atcccctcgc tcagcacgat ggcaacatac gcgagggcat cgtggaattt
    24601 cttcttatcg ctttcttggg caagccgctt tggatgtggc ttctcttcat gggcctggtg
    24661 atcatgctgc tggttttcga cctcggcgtg ctcaacaaaa ccgatcatga gatcgggatc
    24721 gcggaaagcc tgaagctttc ggcgatgtac atcaccttgg gcctggcttt ttcaggcttc
    24781 atctactggc agatgggtgg tgaagcgact gcgcagtatc tcaccgcatt cattgtcgag
    24841 aagactttgg cgatggacaa tatcttcgtc atcgcgctga tcttcagttt cttcgcaatt
    24901 cctcgccagt atcagcaccg cgtgttgttc tggggcattc tgggggtgat cctgctgcgg
    24961 ggcatcatga tcggcttggg agcaaccatc gtcgagcact atcactgggt gctgtacatc
    25021 tttgctgcct tcctgatctt taccggcatc aagatgctgt ttgccggaga tcagccccac
    25081 gacatggctg acaacaaact tttggctttc ctacgcagac gcatgcgcgt gaccgatgaa
    25141 ctgcacgggc atgacttcgt tgtcaggaag ccagacccag aaacgggcaa ggtggttcgt
    25201 ttcgccacgc cccttctgtt ggcactgatc gtgatcgaag tggcggatct ggtctttgcc
    25261 gtcgactccg tgccggccgt cttcaccatc acgaccgatc cctacatcgt ctacacgtcg
    25321 aacatctttg caattctggg cctcagggct ttgtactttg ccttggccgc catcctgcat
    25381 cgctttgcat atttgaagta tgcgctgtcg atcctgctgg ttttcatcgg atcgaagatc
    25441 ttcatcgccg acctgatggg atgggagaag ttcccgcccg catggtcctt gggcatcacc
    25501 ttcacgattt tgaccatcgg cgtggtcata tcggtgatca aaacccgtgg gaagaagccg
    25561 gagccgctcg attttgatgc ggcgcggcac tgaacagacg tcaacacgcc gcctgacatc
    25621 aggcggcgtg cttcttaacg gaaggctgta aagatcagga tttggcagaa cgtcgagatg
    25681 cttgatttgg cgatttgcaa agtgtgtcac cgctcctgat ccaagatcgc tgttcgtact
    25741 cacgtgaagc tttcatcagc ccggcccgtt tggtccgggc ttttgccgtt ccgaggcccc
    25801 cgccatgtcc gcagatctct ccgcctacct gacctgcgcg acgacgctgc cctgggtctg
    25861 ggggcgaagc gactgcacga tctgggtggc ggactggtgc ctgctgcgct tcggcttcga
    25921 cccggcggcg gggtttcgcg ggcgctatga cgaccgggcc ggcgccgagc ggctgatcgc
    25981 cgcggggctg gcccgcacca tcgcgccctg catgacgccg ctgcgggaaa cccgcgaccc
    26041 gcgccccggc gatgtcggca tcatcgagat cggcgggcgc caggtggccg ccatccgcac
    26101 ggggccccga tgggcgttcc gcaccctgcg gggcttgggc gaagcccccg cgccacccgt
    26161 catctcctgg ggagaaccat gccgcaagcc attccggtcg tgatcgccat cgccaggacg
    26221 gcggtcggca agatcctgat cagcaccgcc atcaatgtcg gcatcggcgc gctgcaggcg
    26281 cggctgaacc gcccgaaagg tcccaagccc cgcgacctgc agacccagat ccgctcgggc
    26341 tccgcggacc ggatgcagca tttcgggcgg gtccggacca gcggcacgct ggtcttctcc
    26401 gactacaagg tcttcgagga tcccatcgag atcctcgggc tgaccatccc gcgcggcaag
    26461 cgccgcgcct atgtgctgct ggccatcgcc accggtggca tctcgggggt ggagcgctgg
    26521 tacctggacg gcaagcccgt cgcggtcgat ggtgatggct tcgtgacgac ggccccctgg
    26581 gatggcggca aggtccggct gcagctgcgc cgcggcctgc cgcccgaggc ggcggggggc
    26641 gactggcccg agctgcacgc ggccttcccg acccgctgga cggccgagcg ccaccggctg
    26701 gagggggtgg ccaccatcct cggcacgttc gatgccgtga agcccgagga gatcaacgac
    26761 acctatccgg gcggccgccc gcccgagatc agcgcggtga tccgcggcac gccctgccat
    26821 gagcccgcca ccggcaatgc cagcttcacc accaacccga tccgccacct gctgcattac
    26881 ctctcggatg ccggcaccgg ggcgatcccc atcgccgagt tcgacctgcc atcctggttc
    26941 gcggccatcg cggattgcaa cgacgcgctg cccggcatgg ccggaccgcg cccgcgctac
    27001 gagggtggcg gcagctacgc gctgaacgag ccggtcaagg atgtcgccct gcggatcctg
    27061 gaaagcgtcg gcggcgagct gtacctggcg caggacgggc ggatcggggt gcgggtcgcc
    27121 aagtggcgcg cccccaccgc catcatcgac gagagcaaga tcgtcagcct cgattgcggc
    27181 ccgggtcggg cgaagctcga ccggatcacc acgctggtgc ccgattacat cgagccctcg
    27241 ctcgactaca ccgccaccac cgccgatcca tgggaggatg cccgcgccat cgcccgcttc
    27301 ggcgagccgc gcccgcgcga gctgtcgctg ccctgggtcc agcatcacgg gcaggcgcgg
    27361 gccttggcca agatcgccgc cgcgcgcgag aacccccgca tcaccgccag catggcgctg
    27421 cgcttctggg gcctgcggct cttgggcgag gagcgggtgc ttctgcaccg ccccgaccgg
    27481 gggctggagg tggtggcggg ccggatcacc ggcctgtcgc tggaccttgc ggcctcggac
    27541 ggggtggtga agatcgagct ggagagcgac gaggccgcga cctatggctg ggcggccttc
    27601 gaggaaggcg cgatgccggc cgcgccggaa cgctcggtca atggccgcca gccgatcccg
    27661 gcgccggtga tcgaggagat cacgctgaac gcggccggcg acacgctcta tctctcgggg
    27721 gtcatcgcgc ccgtcgaggg gcagctggtc ggcatgcagt tccgcctctc gccggacggg
    27781 ccctggtcca atgccgaagt caaccaggac aacgcctatt tccgcacgcc cgatctcgcc
    27841 gatggacgcg cctatgacct tcgcgcccgt cggttcctgt cggggctctc ggcgctgaac
    27901 tggcagcagg gccgcgatgt cacccggttc agtccctgga ccgaggtcac cggcatcggg
    27961 gtcatcgccg atgagacgcc cccggacccg cccgagctgg tcgcagccac cgtgagcggc
    28021 aaccgcctgg agatcacctt ccggcccgat ctgggcgcca actacaagca gaccgggatc
    28081 tggcgcggca ccggcagctt tgccggggcc agcttcatcc gctggtgcta cgatctcgcc
    28141 tcgagcgtcg aggcctccgt cgcgcttggc gacaccccgc aacgatactg gctgcgctcg
    28201 ggcaacggct cgggcgtcag ctccgccccc gtcgatatcg gcacctactg aggatccccc
    28261 catggcaatg aatttgacgc ggcccgtcgg gaccgtggtg agcgacaatg cgcccgtcgg
    28321 caagggaccg atgcgcgacc tgctgaacga cctcgtctcg gcgatcgagg gcaaggcgga
    28381 gatccaggac agcggcaagc tgttcttcga ccgcgcctcg gcggtctcgg ccgggcagga
    28441 gaagctggtc ccggctatcg ggcggatctt caccgtcgag ggcgacgacc tggtcctgcg
    28501 cggccagggt cagaccggcg acgacccgct ctttgccacg cagccgcggt ggggcgtggt
    28561 cgaccgctac ccggcgcgct cgctcctcga tgcgctggcc gccgatctgg ccacccgccg
    28621 catcgccagc accgccaatg gcagcttcgc gggcaccacc tttccgaccg gcaccaccac
    28681 ggtgatccat cgcggcccgg cgcaggtggc gatctggctg cgcctggacg gcggggcacc
    28741 gaaccctgcg gaacccatcc atcaagagga caaggcgggc cagtggtggg agcgcgcctg
    28801 gcagagcagc gacacgcggg gtgcggtcgc ctcgggcgcc ctgatgcccc tggcggggat
    28861 cggcggcacg ggcgatgcct ggacggccga gctgggtccg gccttcaccg ccatgggcat
    28921 caccgcgctt ggcgccgacg ggatggtcga atacatcccg gcgctgccca acatggccga
    28981 caatcccacc ggcaccatcg gcggggtcgg ctacgccatc cgcaatgccg atggcgggac
    29041 ctggccggcg cggggcttcg ccccggggcg cccctatacc ctgcgccggc ggggcaacca
    29101 gctgcgggtg atcggcgacg tcgcccagcc cgatctcgcc gccgcgcggc tggcccgcat
    29161 caccggggat gcgcagatgg gctcggtgat gctggagggc atcgccggca cgggcgatgc
    29221 gatcaccgcc gccatgcccg gcacgctctc ggccatcggc atcgccgccg ccaatatccg
    29281 cgaggtgatc ttcaccgtgc ccgccgccaa caccaccggc gcgccaacgc tgaacatcga
    29341 cggccagggc ccggtgccga tccgcgacca tcgcgacggc gcgctgcctg ccggcgcact
    29401 ggtgccgggg ccgctctacc gggccgtcaa ggtggccggg cgctggcgga tcgtcacctc
    29461 ggaggtcgat cgcgccttcg tcgcgggcgc cctcgcggag ctgcgatcgg cccccgagga
    29521 tatcggcggc gggcgcgtga tcatcgaggc gggcggcatg aaggtgctgg tcgccgagga
    29581 ggacgggctg gacttcgtgc cctcgcgcaa gctgaaggag aagatgggcg ggaccggcgg
    29641 tccgcccccg gccttcgacg tggcgcaggg cttcgagggc gatgccctgg tcctcgatgc
    29701 cgccgaccag ctggtcatcg gcatccggcc cgacgggctg gacatgacgc cgtcggggcg
    29761 catggtcgcc cggctgatgg aggccggccg ctttgccggg gtcgccccgg gcgcgatgct
    29821 ggcggggacc gatgccacgg gccgggcggt ctttgcccac ggggcgctcg gtccccgggc
    29881 cgggctctac cgggtgggca atgccggcgc ccccgaggtg gccgcgaccc gatcgatcct
    29941 ggtgctgcat tacggccagt cgaatgccgg gaccgtcggt cagcccccgg gcgtggccga
    30001 ccgctggccc gcccatgtcg tggtccccaa tgacggccgg tggcaatacg ggccgaacaa
    30061 caacaacgag cagcccgtca atctgaccgg gctgaccggc tttcgcccca ccgatctttt
    30121 ggccagcggc aaggcctcga tcgcggtccc cgcggcgatg gtggtcgccg cccgcctgtc
    30181 cgagccggtc cggatgatcg tgcgggccga agggcgtccc tcgcgggcga tggtcgccgc
    30241 gaacggcatc ctctacgagg cggatggcac gacgctctcg cagaacttcc tgaacctcgt
    30301 ggccacggcg ctgaagatcc tggcggtggc cgcggatgac ggcgcaccgg tcgaccggat
    30361 ctatgtcccc ttcacccacc aggagaacga caaggacacc ccggccgcca cctatgccgc
    30421 gcatctgaac gcgctgatcg acgccttcgc cgcccgcatc cgcgctgtcc atcccgccat
    30481 ggcgatcacc tggatgctgg acgagctggc cggctggtcg gatctcggca atgcctttcc
    30541 ggtccgcaac gccctgggat cggtcgccga tgcccgcccg ggcgaggtgg tccatgtcgg
    30601 gccgcgctat ccctatgcgc tgctcgacgg ggtccacatg catggcgagg ggcagctgcg
    30661 cttcggcgcg ctgctgggcg aggccatcgc cgcgaccgag ctgggccagg gctggcaggc
    30721 gccgcgcctc tcgggcgtgt cgcggtccgg ccgggtgatc gtcctcgact ggacctcggc
    30781 cctgccgctg gccttcgacg acttcgcctt tcccacccat gagagcgtcc ggggcttcag
    30841 cctctggggg atagccaatg gcgcggtgat cgagagcgtc gcccagacag gtccgcgccg
    30901 gatcaccgtc accctgtcgg aggcgccttc gggcagcgac atgcggctgc gctatgcctg
    30961 gcgggcgccg caatccaccg atcccgcgct tctggccggg cgccccttcg gcaacggcgc
    31021 tctgcgcgac accttcagcg cgccctcgct cttcttcccc ggcgaggggg tccaccgttt
    31081 tgccatcggc tttgacgccg ccatctgagg aatgccacca tgccgatcac gctgaatgcg
    31141 acattgcccg ccgccgccac cctgggggcc ttcgtcgatg ccctgccggc gctgatggcc
    31201 gcgcccgggg tcttcgggat cttcgacacc acgcccgcca gcctgaccat ctcgggcggc
    31261 ggggtggcgg aatgggcctc gcgcgggggg ctgaccagcg cgtgggtcca ggccgatgcc
    31321 ggggcccggc cgaccatcga cagcgatggc cgggtgtcca tggggggaag ttcccgcatg
    31381 gagctgccgg gcctcggcac cgtgcccgcc ttcaccatcg ccacgcgctt tgccagccgc
    31441 agcgacgcgg ccatgcagac catcttcgcg ggcagcggca acggggtcta tgcccgggcc
    31501 ttctggcagc cctcgacgct gcgcacccgg ttcggggacg cctcggcgct gcgcgacatc
    31561 gtctcgccgc ccgtgcccct gggcgtcgtc tacgtggtcg atggcaccac catcaccctg
    31621 cacacgggcg ggcaatcggt gacctggacc ggcaccgcgg caagctatgc cctggtctcg
    31681 ctggtgatcg gcgcgcagac caccagcgcc gcgccggaca gcttcctgcg ctatggcaag
    31741 ttcggcgtct ggcgcgcggc gctggcgggc cagcacctgg cgaacgccaa ggcctgggtg
    31801 ggtgcgtgat ggccgagaag ccgccgctgc cgcgcttcat tctggaggag gcgcagaaat
    31861 ggatcacccg ggtcatcttc gcgggcgtgg cgatgtcgct ggtctacctg ctctcgccct
    31921 tgcgcgaccg gctgacgctg atctggcacg ggccggaccg gctggccgag atctcggata
    31981 agctcgatca gctctcgcag gacgtgatgc gggccacggg cgaggaccgg gtcatccagg
    32041 aggtggcggg gctcagctat gtccgcgagc ccgtctacca gggcgatccg atcaccctga
    32101 gcctggtggt gcgccgcacc cgcaccggcg ccgcctgcac gctgatcagc cgcaccgcga
    32161 tcttcaccga cgaggccaac atcgccagcg ccgggcccgc gcagaagccc gcccgccagg
    32221 tcggcagcaa cgaaacaccc ctgcgcctgc gcatggacgt cccgccccag gtcgccccgg
    32281 ggcgggtcac cgtatacctg agcctcgagt tcgattgcgc cggccgcgcc gtctatgacg
    32341 ccacgaggcc ggtggcgttc atgctgttga gaaagccggg gtgatcaggc ctaagatcat
    32401 tgcctgcctg tcgatccgaa gcacaaccac tagagtatcg gtaggttatc aggacgaacc
    32461 ttttgccgca aaggcgccgg cctgagaggg ctgtgccgga aaggccgcca gtatccattt
    32521 ggtgatcgga ttgactgcct gatctttccc gtcaccgcct tctttgtcct tgaacaaaag
    32581 ctctaaaatc ttttcgtcga tgatggtcat gttttcctgt ccctccaagg ccccattctt
    32641 ggagctcata ttttgaccca tagaaaagga gggaaatttc tcgatgacaa tcattcgata
    32701 gaaaatgatt ccacacctgt cacttggatg catcatccct cggttgcatt gcctttagaa
    32761 ctcccatcca tagtcgagag actgggcagc tgtagactat ggctccttgc gcaacctgtt
    32821 ccataaggtg catcgcccgc caagtcagcg gcaatgagac gactctgcgc ctgcgcatgg
    32881 atgtcccgcc ccagatcgct ccgaggtggg tcaccgtctc tctgagtgtt gagttcgact
    32941 gccttggccg cgccgtggcc tttatgctgc tcaggcagct ggggtgatca ggtcacggat
    33001 tggggatgca gttggtcatg tggaacttcg aactgctctt tgggagctac agttcgaagt
    33061 tccgcatgac ttggtcctcg ccgaccaaac acgccgcaac gcattgcaac agtcgaccat
    33121 cacgatcaat cttgcggttg ctgacgaagc tcacgcagga aaccgtgatt taaaaagtca
    33181 ctgtaaaaat ccagaactaa ttactttttt atgtataccg ataaattcgg aaaaggcccc
    33241 ctgtccaaat ggacaggctc tcgaaatcgc caatttttct gaaaacgcaa ctgatagcag
    33301 agccatagac tctttttgac gtcagttcga ccaaaccaat tcatcctttc ggacgtgtgc
    33361 cgctacactt cgtcgcgtag atgctgctga acagcccgga gtgagcggcg accctgacac
    33421 cctcaccgca cagggtcgcc tcgctggcat gcccatcatg tggcgcctgc cagcgtaagg
    33481 cgcaccccaa gctgtcttgc tccccttctt caacccttga ccctccgtca tgcggggcac
    33541 ttttacgtaa aagaacaggc gaacctcacc gcaaagcttg ggcttccggt ttggctttag
    33601 ggccgtcgtg ccggcgccct gtcatcgccc tccagcgata tgctgaaagt gcgatgagaa
    33661 ggagacatga gaggatcggg agcaggttca gcttaagtaa gttgatgagt ttattgggtc
    33721 aaaaccatgc gctttgtctc aggtccaacc taacagccgg ttaactaccc cacaattttt
    33781 cgccccgccc tcgtgcgggg ctttttcatg tccggagatc ctcatgagtt accagatccg
    33841 cgcgcgccag gcgcgctgcg ccgccttggg cttctggccc ggtcccatcg atggcatcga
    33901 cggcccgcgc acccgaggcg cccatgccgc cgcctgcgcc gcgcaggccg ccaggggccg
    33961 gcccttcgcc catccgaccg gcatcacccg cattcactgg cactggacgg ctggcaatca
    34021 tcagccgaac gccaccgacc ttcgcgccta tcactgcctg atccccggcg agggcgccgc
    34081 acgctggccg gttgaaccga ccgccggccg gtcgcacacg ctgcacgcca atggcggtgc
    34141 catcgggatc tcgctctgcg ccatggccgg cgcgcgggag cgccccttcg atcccggccg
    34201 cgccccgatc acgccctggc aggtctgcca gctggcccgc atcactgcgc ggctctgccg
    34261 ggattacgac atccccgtct cgcgctggtc gaccttgtcg catgccgaga tccagcccgc
    34321 cctcggcatc gcgcagcgcc agaaatggga catcacctgg ctgccgggca tgccgggccc
    34381 cgccgatccc actgcggtgg gcgatcgcct gcgcgacctg gtgtcccgtg aattgcaaac
    34441 cttctgaccc catggagatc ctgatgacac gcatcacccc cacgctggcg gcgctggccg
    34501 ccgccctgat gaccgccccc gtcgcagctt tggcgaccga gagcatcccg cagctggtcg
    34561 accaaggcat cgcctggctg gctacgctct tcgcctcggc cgtagccggg gtcatcgccg
    34621 ccgcggtgac cagggtgacc ggcgcggcgc tggacgccaa ggcccgcgac accatccaga
    34681 ccgccatgga gcgcgccgcg cggctcgggc tggaatggct gcttgaccag gcggccgacc
    34741 tgccgatcgg ccagcggctg agtgccgccg cccgcgcaat gctgccctat gtcgatgaag
    34801 gcgccggcga tgcgctgaag cgcttcgggc tcgatcggtc gcaggacgcc cgccagcacc
    34861 tgcaggacat ggcccgcgcc gaactgatca agcagctagg tagcgtggcg cctgacaaac
    34921 tgagcgaagc gctggcgcag gcaacggcca acgccgcgcg ctaaggcagc ccacagaccc
    34981 agaagaacca gaccgggatg gcgaagcgga tcgcccgccg tgccggccct ttgattgccc
    35041 ctccgcgtcg cggcagggga ccggaccttg cggtccgatc cgtgcagccg acgctttcac
    35101 accgtcgaca acggggggtg gaaattaccc gctgccttct ttcgcagtta gtttgtcaga
    35161 taagccgcga gcccaagaac agctgcgaga ccaccgatga agaggatcca gtgggtcagg
    35221 acctgacgca cctgcgaggg gtgatctgat gttgtgctgg tcaagatgtc tgcggttcga
    35281 tcatcttgca cgatccctgc gctagttttg tcctgctctg tcatgtccgc gtctccaccg
    35341 aatgcttgtc agtgcgggac ggcgcgtcga ggttgggtgc cacagaaccg tgggtggatt
    35401 ctggcaggtc cgcctcgcgc aaacctttct tgaaggcggt caatccagag ccgacctcgc
    35461 ccatgacgga gcttatcttg cccttgccaa agaggacgag cgcgacgacg acgatgagga
    35521 gcagccccgg gaggccgata ttgttcagca tgatgatttc catgattgcc taaagaaggc
    35581 gcgccggttg ggcacgccat acatggacct cgtccgcatc aggacaggtg tcgtcttagg
    35641 aagggcgaga tccgatgacg tcaggcaatc gtgggaggag cgcgggcgga ccagtgccga
    35701 tccggcgccg acaccgggat atcgctgccc gtcgggccga agcctacgcg cttggcgtcg
    35761 cagggcggtt caggccatga agcctgaggg ataagacaac caccacctgc accttccggc
    35821 gccaggcgca gatcgggtag ccgaacgagg cgccactctg tcgtggaaag aaccgcctga
    35881 tcggtatggc tcgaaaggac gctgcgggtg tcgtgctgga cactcgatgc ccccgccgaa
    35941 cctgagatca gcatgaccga gacaagcacc atcagtacgc gaagctgcgc aaaaatgatg
    36001 cttgagatgg ctgaagcgcg actcattcgg gaaagataca gcgagacgca ctgctttgaa
    36061 tagcgtcatg ctgagctgcg ctcgaggatg taagatagcg cggcatcaga tcaacccgaa
    36121 cagcgccgag gaagcggggc aaatctgaca atcacccaac gcttgactgg gcatggcgtg
    36181 ttcttcatat gttctctcca tgaccagacg caatgttccc caatccaaaa tcaatgatgc
    36241 tgcctttccg gtgcggctgt tcatcgtttc tccggggagt ggcgtgggca gagatatcga
    36301 tgccatctat cgttggctga accaggaagt ggggcgagac cagtatgcca tccacagcgc
    36361 cggacgcgca ccagggcaga acggcatcat ctatcgcatc gcgatctacc tgaaacatcc
    36421 gaagttcggc gctgctcttt tgtccgcctt tcccagcttg gaactggcgg atggaacgct
    36481 ttcgtccacc tatactgtga accgcgccgg gttttccgga ggctccaact cctgagtagg
    36541 atggagcatc atgagcaaga ccacgaacaa gttttccccc gaagtgcgca agcgcgctgt
    36601 gcggctggtc ctcgacaatg aggggcagca tggatcgcgg tggcaggcgg tcatgtcgat
    36661 ttcggcgaag atcggctgcg cgccgcagac cctgaacgat tgggtcaaga aggccgaggt
    36721 tgatagcggc aagcgggcgg gtattccgac cgagatggcc gaccgcgtga aggcactgga
    36781 acgcgagaat cgcgagctgc gccaggcgaa cgagatcctt cgcaaggcgt cagcgtattt
    36841 tgcgatggcg gagctcgacc gccggtcgaa gtgatggtgg gctttattga tgcgcatcgg
    36901 aatgcgcacg gggtcgagcc gatctgcagc gttctgccga ttgccccctc cacctattac
    36961 gatcacctgg ccaggcgggc tgatcccgcc cggcggtcgg accgtgcgcg gagggatgag
    37021 gcgctacgcc ccgagataag gcgtgtgttc gagcagaact ggcgggtcta cggcgtccgg
    37081 aaggtctggc ggcagcttcg ccgtgagggt ttcgatgtgg cccgctgcac ggtcgcgcgg
    37141 ctgatgaaga gtatgggtat tcagggcatt atccgcggca agccgcacag aacgacgatc
    37201 ccggacaaga aggcgccatg ccccttggac aaggtgaaca ggcaattccg catgcccgcg
    37261 ccaaacatgc tgtgggtgtc agatttcacc tatgtcgcca cctggaaggg gttcgtctat
    37321 gtcgcctttg tcatcgacgc ctatgcccgc aagatcgtcg gctggcgcgt cagcacctca
    37381 gcgcatgcgg gcttcgtgct cgatgccctg gagcaggcgg tgcatgatcg ccgtcccgga
    37441 aagggcacgg ggctggtcca ccacagcgac aggggttcgc aatacctgtc catccgctac
    37501 agcgagcggc tggccgaggc cggcatcgaa ccctcggtgg gcagcgtcgg agacagctac
    37561 gacaacgcgc tggccgagac gatcaacggg ctgttcaagg ccgaggtcat ccaccgccgc
    37621 ggaccatggc gcagctttga ggccgtggaa tacgcgaccc tcgaatgggt ggactggttc
    37681 aacaaccgcc gcttgctcga gcccatcggg aacatcccgc ccgcagaagc cgaggccaac
    37741 ttctacgagg ctctggaaag tgagaccttg gccgcgtaac taacgaaaat cagcctccgg
    37801 aaaacccggc gcggttcatc agaggcttgc gcagacagcc gctttagacc cactgatttt
    37861 catagatggt ccggcgaagt gtgcgttgcg ccaacttggc ccactcctct agttgctctt
    37921 cataggcctt tagattcatt agaatttctt catcgtcttc tggcgtggcc acatggaccc
    37981 acgtattgcg atattttcgc aacttatgga tgtcgtctcg aagttcttgt tggataggcg
    38041 cgagatcaat cagatcaaca aggcgaatac gattccctgt agcatactcg gcgcgaagat
    38101 acgtttcgat tgcggcggta gcggttacta cggttgcgag gtttgcacca ccgacgaagg
    38161 cgtaatcgca atcgcggacg atgaaggcac accattccga catggtagcg ctatccttca
    38221 gaagttcgtt atcaagtgcg ttgatgaatg cccatctggc gtcttcattc aatttctttc
    38281 cctcaagagt aggcccgtcg tggccaaact atagcattgg tcagtgtgtt ctgacaccgg
    38341 ccatccgcag agctttgcac gaaggtccgc tcagggccgg taacgccttg cgggtgctta
    38401 cgtttagcgg cacaccgccg gccatgagtt caagacataa gacacgtcgc cggagtggct
    38461 tgctaaagct cctgaaagct ttggccatta tagccgcgat cctggtgatc ggggatagaa
    38521 gtccccagat ccgcgacgcc ttggaggatc agcttcggga aatccttcag actcagcaag
    38581 ctcgcgaccg ggtagggggt gtggcccatg tcatcgacgg cgatacgttg gacatcaatg
    38641 gcacgcggat ccggatgttc ggtatcgatg cccccgaggg gcggcaaacc tgtcgacgag
    38701 atcggtcgga ctgggcttgc ggggaggcat cgaccgatgc gctggtgaaa gtggtcgatc
    38761 ggcgggaggt tcgctgcgag caacgcgaca ccgaccgcta tggccgggtg gttgcagagt
    38821 gctggaatgg aaaccggaac ctgaatgcct ggatggtagc ggagggctgg gccgtggcct
    38881 accggcagta tggcggggcc atctacgacg ccgaggagca ggccgcgaaa gacgcaaggc
    38941 ggggtgtctg gagcagcagg ttcgacatgc cgtgggactg gcgcaagcgt gccagcggaa
    39001 gctaactaag atagagacct gatgccgaca cgatttgcac tggatgccaa ggacaacacc
    39061 atcaaagcta tccgctacgt ccgaatgccc caacgtcgat gtcattgaag gattggatcg
    39121 agaccgctcg ttaatgcgaa gagtgaatgc tcacgagccc agacaatcga tccatatgga
    39181 agggtcatcc ttcacttgca gttccactag aacgcgaaga tgcttcactg aaaaggatga
    39241 aggttttgct catgtccgac gcccggtgcg atgtttgtaa cgcgcttctg tctgatcgcg
    39301 aactggacct gagccggttc gtcggtgacg ctcaaaacga tcattggatt tgtccagcgt
    39361 gcgttgggaa gcgagatgca gacgaattta tgcgcgagct aaaacacgga gcaaagtcct
    39421 cccgaaaaga ctgatggccc caatgaaggt cgatccttgc ggttcacggg ggatcgaaat
    39481 tctgttcaaa gccttagatc atgcaggtgc cggacaactt caagagcatc aactctgggg
    39541 ggagatctcc gactgtactc acgcttgcgt tgtgcactgc cttgatgtca gacttaataa
    39601 gagggtgatc gatcaacggc aataggtgca ggataatcca atgaaagcga ccaatcctta
    39661 cagaaagctt ccgcgtcgag cattttggag cacttctgtt gccaaatcag cgaaaatgaa
    39721 aggcatggtg gacgaccttt ggcagccaag ctttcagctg accaaggatc atccggtcgc
    39781 gacggtcggc tcctgctttg cacagcatat cagtagtgca ttggtgcaag ctggcttcaa
    39841 atgggtgcag gcggaaagac cgacctttgg actgagcgaa caggctgccc gcgactttgg
    39901 ctacagcatc ttctcggttc ggacggggaa catctacaca acaaaaatgc tccgccagtg
    39961 gctgtcttgg gtccgagacc ccgaaactca ggatacagag ttttgggaga gccaagatgc
    40021 agtgttcgat ccggtacgac cgcaaatcga accaggcggc ttcgaagatg cagaagacat
    40081 ggccgccgct cgaaaatcca caattgctgc ttttcatcgc gcgattgaag aggcatcagt
    40141 ctttattttc actttggggc tcactgagta ctgggagaat attgaaacag gattggttta
    40201 tgcttcgtgt cccggcacag tcgcaggaga gttcgatcca gctttgcatc gctttcggaa
    40261 ttctaaatac cctgaagtgt tggaagattt ggaggaaatc cgaaagagcc ttcgtgcgat
    40321 caatcccgag attaaacttc tactgaccgt ttctccggtt ccattggtgg cgacggcaga
    40381 ggagggcaaa catgttctca ccgcaacgac acattccaaa tctacgctca gaagcgccgc
    40441 cggcgatttc agcagcaact atcaggatgt agattatttt ccatcattcg aaattgtgac
    40501 tcatcctggg ctggataggc aaatgttcga agatgatcgc cgaagtgttc gtccagatgg
    40561 cgtagatttc gtaatggaac attttctggc tggtttgggg ttagttcata gatcgccaac
    40621 gtccagagga tcggacggag ttgacgcgat cgcgaccagc gtcgaagaaa cacagaaagc
    40681 agatgagatc gtctgtgaag aaatcgaact ggagcgcttc aatgacaaca gagattgatg
    40741 ccatttttgt tggcgattcc cacgggatga tcatgcaatc agcagcagca gctcatggaa
    40801 ttaaattcaa atatcctgta acggccgcta gcgccacctt tggtggcgca acaatgagga
    40861 aaagtgaaaa tgggggggtc gtatttgaga ttgccgcatc aagactagat ccggatcgag
    40921 taaagccaga gacaatatca catcgtttgc aaaaggcaaa ttcgataagg cagaagctta
    40981 gtgcagcctt tgagacgggt cttccgatat actcaaacat tggaatgacg gcacgcaact
    41041 ttgtcttggg tatcgtaacc gcagctaaag ccaacggcga agatccttcg ttgctttcca
    41101 aaaaaattat gagacttgca gcggaagagt attttcaaca gtttgtatct caatatgaga
    41161 cgatgaaggc aagttctcca agagttacag cagtgttcgg tcccacacgt tttgaacata
    41221 tcagtagggc catttggatt tcatatgacg atacggctgc tagaatgttg cgcgaacgga
    41281 acattgatat tttagatctg cgaggcgatt ttggaaatga agaccttcta ttgcgagaag
    41341 aattctatgg gcagccggat gatggtgttc atggtaacga tcattggggg ctaatgacgg
    41401 ttcgaaaaat tgcagagcac tgccagctcg cttcttctga ttcacctcaa aagagtatgg
    41461 cttattaatt gtgctcccat aaagaccaca taacagtcaa aagtgttctc tggacttggg
    41521 ctcagatttc ctctttcgct tgctgtgtgg gaacagcccg ctcggtggaa gtcgagctgc
    41581 tgctgtgagc aaccttaagc ggatcggcaa gtttacgtaa atggcaggtt tccggcctgc
    41641 ggcctagaca gacgatgact gagtacatgg cgtcctagcc ggcggacgca catcgacgct
    41701 gcaagtgatc ttccgggcgc agcaccaatc catgcagttc accatcacca ttgaaataag
    41761 gcgtactgcc tgatttgctt tcaaaactag gtcacgcatc gtcctttagg cgctctgatt
    41821 agggtgcagt tggtttacac gaagcactac aacccattga aatcgctagg gggcagggca
    41881 gggcggtttt cactctagtg cattgaaagc atacggatag aacaga
//
