# Supplementary material for: Characterization of the virome of Paracoccus spp. (Alphaproteobacteria) by combined in silico and in vivo approaches
Source: Sci Rep. 2019 May 27;9:7899. doi: 10.1038/s41598-019-44460-4 (PMC6536676; doi:10.1038/s41598-019-44460-4)
Supplement: Supplementary file 2 — Supplementary Dataset 1 [file 41598_2019_44460_MOESM2_ESM.zip › vB_PspS_PD45.gbk]

LOCUS       NZ_JRKS01000013        58521 bp    DNA              UNK 01-JAN-1980
DEFINITION  Paracoccus sphaerophysae strain HAMBI 3106 Contig_13, whole genome
            shotgun sequence.
ACCESSION   NZ_JRKS01000013
VERSION     NZ_JRKS01000013.1
KEYWORDS    .
SOURCE      .
  ORGANISM  .
            .
FEATURES             Location/Qualifiers
     repeat_region   1..47
                     /note="attachment site in tRNA-Met(CAT) - 47/47 and 45
                     overlapping the end"
     gene            complement(158..2680)
                     /locus_tag="pd45_p01"
     CDS             complement(158..2680)
                     /note="Peptidase S8 family domain in Subtilisin-like
                     proteins - cd04847, pfam00082"
                     /product="S8 family peptidase"
                     /locus_tag="pd45_p01"
     gene            complement(2702..3688)
                     /locus_tag="pd45_p02"
                     /locus_tag="IC63_RS05890"
     CDS             complement(2702..3688)
                     /note="AAA+-type ATPase, SpoVK/Ycf46/Vps4 family based on
                     COG0464, pfam00004"
                     /COG="COG0464"
                     /product="AAA family ATPase"
                     /locus_tag="pd45_p02"
                     /locus_tag="IC63_RS05890"
                     /protein_id="WP_036717916.1"
     gene            3963..4289
                     /locus_tag="pd45_p03"
                     /locus_tag="IC63_RS05895"
     CDS             3963..4289
                     /note="HTH domain - cd00093, pfam01381, smart00530,
                     COG1396"
                     /COG="COG1396"
                     /product="phage transcriptional regulator"
                     /locus_tag="pd45_p03"
                     /locus_tag="IC63_RS05895"
                     /protein_id="WP_036717917.1"
     gene            4300..5022
                     /locus_tag="pd45_p04"
                     /locus_tag="IC63_RS05900"
     CDS             4300..5022
                     /note="ImmA/IrrE family metallo-endopeptidase - BLAST
                     hits, COG2856 (e-4), DUF955 - pfam06114"
                     /product="phage hypothetical protein"
                     /locus_tag="pd45_p04"
                     /locus_tag="IC63_RS05900"
                     /protein_id="WP_036717920.1"
     gene            5130..6317
                     /locus_tag="pd45_p05"
                     /locus_tag="IC63_RS05905"
     CDS             5130..6317
                     /note="phage hypothetical protein"
                     /product="phage hypothetical protein"
                     /locus_tag="pd45_p05"
                     /locus_tag="IC63_RS05905"
                     /protein_id="WP_036718038.1"
     gene            6379..7236
                     /locus_tag="pd45_p06"
                     /locus_tag="IC63_RS05910"
     CDS             6379..7236
                     /note="phage hypothetical protein"
                     /product="phage hypothetical protein"
                     /locus_tag="pd45_p06"
                     /locus_tag="IC63_RS05910"
                     /protein_id="WP_036717922.1"
     gene            7404..7613
                     /locus_tag="pd45_p07"
                     /locus_tag="IC63_RS05915"
     CDS             7404..7613
                     /note="HTH domain - pfam12728"
                     /product="phage DNA binding protein"
                     /locus_tag="pd45_p07"
                     /locus_tag="IC63_RS05915"
                     /protein_id="WP_036717925.1"
     gene            7624..8109
                     /locus_tag="pd45_p08"
                     /locus_tag="IC63_RS05920"
     CDS             7624..8109
                     /note="phage hypothetical protein"
                     /product="phage hypothetical protein"
                     /locus_tag="pd45_p08"
                     /locus_tag="IC63_RS05920"
                     /protein_id="WP_036717927.1"
     gene            8109..8855
                     /locus_tag="pd45_p09"
                     /locus_tag="IC63_RS05925"
     CDS             8109..8855
                     /note="AAA domain - pfam13479"
                     /product="ATP-binding protein"
                     /locus_tag="pd45_p09"
                     /locus_tag="IC63_RS05925"
                     /protein_id="WP_036717928.1"
     gene            8878..9381
                     /locus_tag="pd45_p10"
                     /locus_tag="IC63_RS05930"
     CDS             8878..9381
                     /note="DUF669 - pfam05037"
                     /product="phage hypothetical protein"
                     /locus_tag="pd45_p10"
                     /locus_tag="IC63_RS05930"
                     /protein_id="WP_036717931.1"
     gene            9448..9813
                     /locus_tag="pd45_p11"
                     /locus_tag="IC63_RS05935"
     CDS             9448..9813
                     /note="phage hypothetical protein"
                     /product="phage hypothetical protein"
                     /locus_tag="pd45_p11"
                     /locus_tag="IC63_RS05935"
                     /protein_id="WP_036718040.1"
     gene            9813..10754
                     /locus_tag="pd45_p12"
                     /locus_tag="IC63_RS05940"
     CDS             9813..10754
                     /note="oxidoreductase based on BLAST hits"
                     /product="phage hypothetical protein"
                     /locus_tag="pd45_p12"
                     /locus_tag="IC63_RS05940"
                     /protein_id="WP_036718043.1"
     gene            10748..12487
                     /locus_tag="pd45_p13"
                     /locus_tag="IC63_RS05945"
     CDS             10748..12487
                     /note="Superfamily II DNA or RNA helicase - COG1061,
                     smart00487, cd00079"
                     /COG="COG1061"
                     /product="DNA helicase"
                     /locus_tag="pd45_p13"
                     /locus_tag="IC63_RS05945"
     gene            12484..12708
                     /locus_tag="pd45_p14"
                     /locus_tag="IC63_RS05950"
     CDS             12484..12708
                     /note="phage hypothetical protein"
                     /product="phage hypothetical protein"
                     /locus_tag="pd45_p14"
                     /locus_tag="IC63_RS05950"
                     /protein_id="WP_036717934.1"
     gene            12708..14993
                     /locus_tag="pd45_p15"
                     /locus_tag="IC63_RS05955"
     CDS             12708..14993
                     /note="Primase-polymerase (primpol) domain - cd04859,
                     pfam08707, pfam09250, smart00943"
                     /product="phage bifunctional DNA primase/polymerase"
                     /locus_tag="pd45_p15"
                     /locus_tag="IC63_RS05955"
                     /protein_id="WP_036717935.1"
     gene            15005..15907
                     /locus_tag="pd45_p16"
                     /locus_tag="IC63_RS05960"
     CDS             15005..15907
                     /note="phage hypothetical protein"
                     /product="phage hypothetical protein"
                     /locus_tag="pd45_p16"
                     /locus_tag="IC63_RS05960"
                     /protein_id="WP_036717938.1"
     gene            15904..16104
                     /locus_tag="pd45_p17"
                     /locus_tag="IC63_RS05965"
     CDS             15904..16104
                     /note="phage hypothetical protein"
                     /product="phage hypothetical protein"
                     /locus_tag="pd45_p17"
                     /locus_tag="IC63_RS05965"
                     /protein_id="WP_028030855.1"
     gene            16097..16525
                     /locus_tag="pd45_p18"
                     /locus_tag="IC63_RS05970"
     CDS             16097..16525
                     /note="phage hypothetical protein"
                     /product="phage hypothetical protein"
                     /locus_tag="pd45_p18"
                     /locus_tag="IC63_RS05970"
                     /protein_id="WP_036717942.1"
     gene            16659..16871
                     /locus_tag="pd45_p19"
     CDS             16659..16871
                     /note="phage hypothetical protein"
                     /product="phage hypothetical protein"
                     /locus_tag="pd45_p19"
     gene            16988..18364
                     /locus_tag="pd45_p20"
                     /locus_tag="IC63_RS05975"
     CDS             16988..18364
                     /note="DNA modification methylase based on COG; putative
                     Type II N4-cytosine or N6-adenine DNA methyltransferase of
                     unknown recognition sequence based on REBASE; DPPY motif;
                     ParB N-terminal-like domain - cd16403"
                     /product="N4-cytosine or N6-adenine DNA methyltransferase"
                     /COG="COG0863"
                     /locus_tag="pd45_p20"
                     /locus_tag="IC63_RS05975"
                     /protein_id="WP_036717944.1"
     gene            18366..19547
                     /locus_tag="pd45_p21"
     CDS             18366..19547
                     /note="Site-specific DNA-cytosine methylase based on
                     COG0270"
                     /product="DNA (cytosine-5-)-methyltransferase"
                     /COG="COG0270"
                     /locus_tag="pd45_p21"
     gene            19554..20012
                     /locus_tag="pd45_p22"
                     /locus_tag="IC63_RS05990"
     CDS             19554..20012
                     /note="Helix-Turn-Helix DNA binding domain of MerR-like
                     transcription regulators - cd00592"
                     /product="phage MerR family transcriptional regulator"
                     /locus_tag="pd45_p22"
                     /locus_tag="IC63_RS05990"
                     /protein_id="WP_036717952.1"
     gene            20009..20233
                     /locus_tag="pd45_p23"
                     /locus_tag="IC63_RS05995"
     CDS             20009..20233
                     /note="phage hypothetical protein"
                     /product="phage hypothetical protein"
                     /locus_tag="pd45_p23"
                     /locus_tag="IC63_RS05995"
                     /protein_id="WP_036717954.1"
     gene            complement(20287..20493)
                     /locus_tag="pd45_p24"
                     /locus_tag="IC63_RS06000"
     CDS             complement(20287..20493)
                     /note="phage hypothetical protein"
                     /product="phage hypothetical protein"
                     /locus_tag="pd45_p24"
                     /locus_tag="IC63_RS06000"
                     /protein_id="WP_036717957.1"
     gene            complement(20490..21026)
                     /locus_tag="pd45_p25"
                     /locus_tag="IC63_RS06005"
     CDS             complement(20490..21026)
                     /note="DUF3489 - pfam11994"
                     /product="phage hypothetical protein"
                     /locus_tag="pd45_p25"
                     /locus_tag="IC63_RS06005"
                     /protein_id="WP_036717960.1"
     gene            complement(21123..21395)
                     /locus_tag="pd45_p26"
                     /locus_tag="IC63_RS06010"
     CDS             complement(21123..21395)
                     /note="phage hypothetical protein"
                     /product="phage hypothetical protein"
                     /locus_tag="pd45_p26"
                     /locus_tag="IC63_RS06010"
                     /protein_id="WP_036717963.1"
     gene            21507..22103
                     /locus_tag="pd45_p27"
                     /locus_tag="IC63_RS06015"
     CDS             21507..22103
                     /note="phage hypothetical protein"
                     /product="phage hypothetical protein"
                     /locus_tag="pd45_p27"
                     /locus_tag="IC63_RS06015"
                     /protein_id="WP_036717966.1"
     gene            22051..24060
                     /locus_tag="pd45_p28"
                     /locus_tag="IC63_RS06020"
     CDS             22051..24060
                     /note="Phage terminase large subunit GpA - COG5525,
                     pfam05876"
                     /COG="COG5525"
                     /product="phage terminase large subunit"
                     /locus_tag="pd45_p28"
                     /locus_tag="IC63_RS06020"
                     /protein_id="WP_052041918.1"
     gene            24057..24266
                     /locus_tag="pd45_p29"
                     /locus_tag="IC63_RS06025"
     CDS             24057..24266
                     /note="phage hypothetical protein"
                     /product="phage hypothetical protein"
                     /locus_tag="pd45_p29"
                     /locus_tag="IC63_RS06025"
                     /protein_id="WP_036717969.1"
     gene            24266..25834
                     /locus_tag="pd45_p30"
                     /locus_tag="IC63_RS06030"
     CDS             24266..25834
                     /note="Phage portal protein - pfam05136, TIGR01539,
                     COG5511"
                     /COG="COG5511"
                     /product="phage portal protein"
                     /locus_tag="pd45_p30"
                     /locus_tag="IC63_RS06030"
                     /protein_id="WP_036717972.1"
     gene            25849..27897
                     /locus_tag="pd45_p31"
                     /locus_tag="IC63_RS06035"
     CDS             25849..27897
                     /note="Mu-like prophage major head subunit gpT -
                     pfam10124"
                     /product="putative phage fused protease and major capsid
                     protein"
                     /locus_tag="pd45_p31"
                     /locus_tag="IC63_RS06035"
                     /protein_id="WP_036717976.1"
     gene            27972..28307
                     /locus_tag="pd45_p32"
                     /locus_tag="IC63_RS06040"
     CDS             27972..28307
                     /note="Predicted phage recombinase, RecA/RadA family -
                     COG5471"
                     /COG="COG5471"
                     /product="phage RecA/RadA family recombinase"
                     /locus_tag="pd45_p32"
                     /locus_tag="IC63_RS06040"
                     /protein_id="WP_036717980.1"
     gene            28307..28618
                     /locus_tag="pd45_p33"
                     /locus_tag="IC63_RS06045"
     CDS             28307..28618
                     /note="phage hypothetical protein"
                     /product="phage hypothetical protein"
                     /locus_tag="pd45_p33"
                     /locus_tag="IC63_RS06045"
                     /protein_id="WP_036717983.1"
     gene            28615..29247
                     /locus_tag="pd45_p34"
                     /locus_tag="IC63_RS06050"
     CDS             28615..29247
                     /note="phage hypothetical protein"
                     /product="phage hypothetical protein"
                     /locus_tag="pd45_p34"
                     /locus_tag="IC63_RS06050"
                     /protein_id="WP_036717986.1"
     gene            29296..30255
                     /locus_tag="pd45_p35"
     CDS             29296..30255
                     /note="weak similarity to DNA-directed RNA polymerase -
                     COG1594"
                     /product="phage hypothetical protein"
                     /locus_tag="pd45_p35"
     gene            30300..30719
                     /locus_tag="pd45_p36"
                     /locus_tag="IC63_RS06060"
     CDS             30300..30719
                     /note="acyl-CoA transferase based on BLAST hits"
                     /product="phage hypothetical protein"
                     /locus_tag="pd45_p36"
                     /locus_tag="IC63_RS06060"
                     /protein_id="WP_036717992.1"
     gene            30744..31685
                     /locus_tag="pd45_p37"
                     /locus_tag="IC63_RS06065"
     CDS             30744..31685
                     /note="phage hypothetical protein"
                     /product="phage hypothetical protein"
                     /locus_tag="pd45_p37"
                     /locus_tag="IC63_RS06065"
                     /protein_id="WP_036717994.1"
     gene            31685..32122
                     /locus_tag="pd45_p38"
                     /locus_tag="IC63_RS06070"
     CDS             31685..32122
                     /note="phage hypothetical protein"
                     /product="phage hypothetical protein"
                     /locus_tag="pd45_p38"
                     /locus_tag="IC63_RS06070"
                     /protein_id="WP_036717996.1"
     gene            32119..32364
                     /locus_tag="pd45_p39"
     CDS             32119..32364
                     /note="phage hypothetical protein"
                     /product="phage hypothetical protein"
                     /locus_tag="pd45_p39"
     gene            complement(32354..32734)
                     /locus_tag="pd45_p40"
                     /locus_tag="IC63_RS06075"
     CDS             complement(32354..32734)
                     /note="PIN domain of ribonucleases (toxins), VapC, FitB,
                     and PAE0151 of bacterial and archaeal toxin - cd09861,
                     pfam01850, COG1487"
                     /COG="COG1487"
                     /product="type II toxin-antitoxin system VapC family
                     toxin"
                     /locus_tag="pd45_p40"
                     /locus_tag="IC63_RS06075"
                     /protein_id="WP_036717998.1"
     gene            complement(32734..32946)
                     /locus_tag="pd45_p41"
                     /locus_tag="IC63_RS06080"
     CDS             complement(32734..32946)
                     /note="Antidote-toxin recognition MazE, bacterial
                     antitoxin - pfam04014, smart00966, TIGR01439"
                     /product="type II toxin-antitoxin system VapB family
                     antitoxin"
                     /locus_tag="pd45_p41"
                     /locus_tag="IC63_RS06080"
                     /protein_id="WP_036718052.1"
     gene            33017..35434
                     /locus_tag="pd45_p42"
                     /locus_tag="IC63_RS06085"
     CDS             33017..35434
                     /note="Lambda phage tail tape-measure protein - pfam09718"
                     /product="phage tail tape measure protein"
                     /locus_tag="pd45_p42"
                     /locus_tag="IC63_RS06085"
                     /protein_id="WP_036717999.1"
     gene            35434..36060
                     /locus_tag="pd45_p43"
                     /locus_tag="IC63_RS06090"
     CDS             35434..36060
                     /note="glycoside hydrolase family 24 based on BLAST hits,
                     DUF2460 - pfam09343, TIGR00217, COG5448"
                     /COG="COG5448"
                     /product="phage hypothetical protein"
                     /locus_tag="pd45_p43"
                     /locus_tag="IC63_RS06090"
                     /protein_id="WP_036718000.1"
     gene            36057..36407
                     /locus_tag="pd45_p44"
                     /locus_tag="IC63_RS06095"
     CDS             36057..36407
                     /note="weak similarity to p-hydroxycinnamoyl CoA
                     hydratase/lyase; - PRK09120"
                     /product="phage hypothetical protein"
                     /locus_tag="pd45_p44"
                     /locus_tag="IC63_RS06095"
     gene            36536..37196
                     /locus_tag="pd45_p45"
                     /locus_tag="IC63_RS06100"
     CDS             36536..37196
                     /note="Phage-related lysozyme (muramidase), GH24 family -
                     COG3772, cd00737, pfam00959"
                     /COG="COG3772"
                     /product="phage lysozyme"
                     /locus_tag="pd45_p45"
                     /locus_tag="IC63_RS06100"
                     /protein_id="WP_036718003.1"
     gene            37199..37429
                     /locus_tag="pd45_p46"
                     /locus_tag="IC63_RS06105"
     CDS             37199..37429
                     /note="phage hypothetical protein"
                     /product="phage hypothetical protein"
                     /locus_tag="pd45_p46"
                     /locus_tag="IC63_RS06105"
                     /protein_id="WP_036718005.1"
     gene            37516..37746
                     /locus_tag="pd45_p47"
                     /locus_tag="IC63_RS06110"
     CDS             37516..37746
                     /note="phage hypothetical protein"
                     /product="phage hypothetical protein"
                     /locus_tag="pd45_p47"
                     /locus_tag="IC63_RS06110"
                     /protein_id="WP_036718007.1"
     gene            37873..38757
                     /locus_tag="pd45_p48"
                     /locus_tag="IC63_RS06115"
     CDS             37873..38757
                     /note="DUF2163 - pfam09931, TIGR02218, COG5449, pfam09356"
                     /COG="COG5449"
                     /product="phage hypothetical protein"
                     /locus_tag="pd45_p48"
                     /locus_tag="IC63_RS06115"
                     /protein_id="WP_036718009.1"
     gene            38754..39188
                     /locus_tag="pd45_p49"
                     /locus_tag="IC63_RS06120"
     CDS             38754..39188
                     /note="Cell wall-associated hydrolase, NlpC family -
                     COG0791, TIGR02219, PRK10838, pfam00877"
                     /COG="COG0791"
                     /product="phage NlpC/P60 family hydrolase"
                     /locus_tag="pd45_p49"
                     /locus_tag="IC63_RS06120"
                     /protein_id="WP_036718011.1"
     gene            39198..43163
                     /locus_tag="pd45_p50"
                     /locus_tag="IC63_RS06125"
     CDS             39198..43163
                     /note="putative phage tail protein - pfam13550, pfam13547"
                     /product="phage tail protein"
                     /locus_tag="pd45_p50"
                     /locus_tag="IC63_RS06125"
                     /protein_id="WP_036718014.1"
     gene            43174..44250
                     /locus_tag="pd45_p51"
                     /locus_tag="IC63_RS06130"
     CDS             43174..44250
                     /note="DUF2793 - pfam10983"
                     /product="phage hypothetical protein"
                     /locus_tag="pd45_p51"
                     /locus_tag="IC63_RS06130"
                     /protein_id="WP_036718016.1"
     gene            complement(44296..45240)
                     /locus_tag="pd45_p52"
                     /locus_tag="IC63_RS06135"
     CDS             complement(44296..45240)
                     /note="GIY-YIG domain of uncharacterized hypothetical
                     protein - cd10447"
                     /product="phage hypothetical protein"
                     /locus_tag="pd45_p52"
                     /locus_tag="IC63_RS06135"
                     /protein_id="WP_052041919.1"
     gene            complement(45277..48012)
                     /locus_tag="pd45_p53"
                     /locus_tag="IC63_RS06140"
     CDS             complement(45277..48012)
                     /note="Superfamily II DNA or RNA helicase - COG0553,
                     pfam00271, cd00079, smart00487"
                     /COG="COG0553"
                     /product="phage-related DNA helicase"
                     /locus_tag="pd45_p53"
                     /locus_tag="IC63_RS06140"
                     /protein_id="WP_036718019.1"
     gene            complement(48037..51063)
                     /locus_tag="pd45_p54"
                     /locus_tag="IC63_RS06145"
     CDS             complement(48037..51063)
                     /note="Adenine-specific DNA methylase, contains a
                     Zn-ribbon domain - COG1743; DPPY motif"
                     /COG="COG1743"
                     /product="N-6 adenosine-specific DNA methyltransferase"
                     /locus_tag="pd45_p54"
                     /locus_tag="IC63_RS06145"
                     /protein_id="WP_036718022.1"
     gene            complement(51064..51696)
                     /locus_tag="pd45_p55"
                     /locus_tag="IC63_RS06150"
     CDS             complement(51064..51696)
                     /note="DUF3780 - pfam12635"
                     /product="phage hypothetical protein"
                     /locus_tag="pd45_p55"
                     /locus_tag="IC63_RS06150"
                     /protein_id="WP_052041920.1"
     gene            complement(51700..54819)
                     /locus_tag="pd45_p56"
                     /locus_tag="IC63_RS06155"
     CDS             complement(51700..54819)
                     /note="Predicted ATPase, AAA+ superfamily - COG1483"
                     /COG="COG1483"
                     /product="AAA family ATPase"
                     /locus_tag="pd45_p56"
                     /locus_tag="IC63_RS06155"
                     /protein_id="WP_036718023.1"
     gene            complement(54816..55013)
                     /locus_tag="pd45_p57"
                     /locus_tag="IC63_RS06160"
     CDS             complement(54816..55013)
                     /note="Uncharacterized protein - COG4877"
                     /COG="COG4877"
                     /product="phage hypothetical protein"
                     /locus_tag="pd45_p57"
                     /locus_tag="IC63_RS06160"
                     /protein_id="WP_036718061.1"
     gene            complement(55116..56273)
                     /locus_tag="pd45_p58"
                     /locus_tag="IC63_RS06165"
     CDS             complement(55116..56273)
                     /note="Shufflon-specific DNA recombinase Rci and
                     Bacteriophage Hp1_like integrase - cd00796, pfam00589,
                     COG4974"
                     /COG="COG4974"
                     /product="phage tyrosine integrase"
                     /locus_tag="pd45_p58"
                     /locus_tag="IC63_RS06165"
                     /protein_id="WP_036718026.1"
     gene            56493..57932
                     /locus_tag="pd45_p59"
                     /locus_tag="IC63_RS06170"
     CDS             56493..57932
                     /note="phage hypothetical protein"
                     /product="phage hypothetical protein"
                     /locus_tag="pd45_p59"
                     /locus_tag="IC63_RS06170"
                     /protein_id="WP_036718027.1"
BASE COUNT     9653 a  19302 c  19072 g  10090 t
ORIGIN
        1 ctcataacct gaaggtcaca ggttcaaatc ctgtccccgc aaccaaatct atccgcgtta
       61 tcaaacgctt atgcgccgcc ctccggggcg gcgtttgcgt ttccgccgcc cgtggaagca
      121 ctgtggaagc aagaggggcc gaagtcgtgc gtagaggcta caattccacc tctgcctcca
      181 gctccgccac accaatctcc tgtgcaaccg gtgtccagat gtcgaagtct tcggcttcgg
      241 tttctatggt gacaatcagc gaataacgcg caccaagtcc gcttcgatcg cgcttgggct
      301 gatccttcca ccagccagag accggataga ttcctatcgc gccgcgctca gcaagatccg
      361 cagcggtgcc aacccaaatg tctgaatgaa cggagccctt gttacgggct tctccaatgt
      421 accaatcggc caggccccca gcgggggcgg gcttcccttc gtcttcttcg agcgctttct
      481 ggttcaagcg cttatggaac tcatctgtgc tctcggttgg aagtttcatg tcgaagcgca
      541 agccgtgtga agcatagcgg tgacgtgtct tccaaccacg tctgccaggg ttgggctcga
      601 tgaaatacga cagcgtaacc cgcactcgaa cgggcgtctc tcccatctcc gtcagtaccg
      661 acttcggcca gggcagttca tgcaaatgca actcgcgcat ctttccattg gcgaaagggc
      721 ggatcgttga ctgcgcgacg agggtaagcg catcgccggc gcttcgaagt gcggcgggga
      781 gattcggtac gccataacca tatcggcgaa gaagcttcgc ccgggccttc tttcctccgg
      841 caccgtcgat gtgcttccgc atcgccttag tccatcttgc cgactggacg atcaggcctc
      901 ggacgctctc cggccagagt tgcggatact cggcgctgat catggctgcc atccgcgcca
      961 cttgcgccgt tgccgcgctc gtcgcccacg aaagtgcgaa gctcttctcc gctggtttgt
     1021 ggtgcgttga cagcaagcaa agatctgcaa cagggaagtc gatagcttcc ccattcaggg
     1081 cgagattccc gccctcaaag actacgtcgg gcttaagtgg ccatgtctcc tgaaacaaca
     1141 ctgaggttgt gctccagggc gagagatcac ccgccgcggc caagggtgac cacccggcga
     1201 aagatgggtc gtttatgatc gctttctctg tgtacgcgcc tacggtcagc gcgttccaag
     1261 cgtgcgcagg gtcatgaata gcctcgaggt cgcttcgatc gaggtgttcc ttctgcaagt
     1321 tcgtgccatt gacattaccc gcactaagca cgaagagacg cggtacattt gatgcgtcat
     1381 cttccaagta gactaggcct tggttcgttg cgtcgaacga tcggcctact gcaagcgcgt
     1441 caattgccgc tgaccaagag gttggctgcc cacggtcccg ctcgtcggta gcggtcacgg
     1501 ccatcgagaa tgtgcggcgt cgttgaggtg cttggatctc gggacgtgct actgcttgag
     1561 cagtgatggc gccatagagc tctggcgggt tggctccatg aggcgggaga atcttgaccg
     1621 actcgaggcg gtggcgaagc ggcactggtt cggtggacac cagcacatcg atcatgtctc
     1681 cgtagccaga aaggccggcc atttcggtgc cgtggccatg atggtcgtgc gcgccccaag
     1741 tcggaacgac ggtcgttgcg tcttctggtg ccaagatttc ctgaagaaga ggatgtccat
     1801 acgtcacgcc agtgtcgagg atgcagaccg caggcgcact cgcatctgga gtcactgtgc
     1861 gctccttgag gtcgcccacc caatcggcct gctcgactgg agtgagatcg ttcacgaaga
     1921 atgcagcagt ttccttagct cgtcgtaact ccgcgaaatc gttgagcacg tccaaggagg
     1981 cagaaagttg ggcgaccgtt ccttgcacca ggacgacgat acgatcgtca aaaccaagtc
     2041 ggcgctcgcc gacgttgacc cccgtctgtt ccccaaagtc catgaggcgg gcgagttcgg
     2101 caccgtcgtg gcgtcgcagc cagacttccc accacgacac ttcgtcttca gcgggaaaag
     2161 cggcgtcggt gtcggtccag agcgctcgca agcttgcctt ccgtagcgtc gcaatccggt
     2221 ccaccagatc cttgtggcgt ggttcgccct tctgcgtcgt ttcgtcggcg tactgctgga
     2281 accggtcgaa aaagtgcttc agagcgccat cggggatgaa aactgtcgcg agttgaacgg
     2341 gaccgtcgcc gtctcccgtg gcaaatcgga cattcagtag ctcgatcccc ttctgtttgt
     2401 tctcgagcga ctgaagcttc agatcaaagc caggaggact ttcgaactca accgtgatcc
     2461 cagacggcgc gccttcgaca actacacttg tttcctgtct gctggcgttt gcctgttccc
     2521 tgatggtcga caaagattcg ctaagcgctg ccgcatgagc gggccggttc ggtgggcccg
     2581 ggtagacggg aacgtcaatc ttccgtgggt gggggcggta gtcctccgac cgaggaacat
     2641 tcggaactat gagatgcttc cggtttcgcg gcgctgtcat cgtaatcgca acctcaccgg
     2701 atcatcgatg cacagcgcgt cgttcgcgca aagcttcgac aacctccccg gtgtcgatgc
     2761 gggtatgttg ttgtaggatg gcgttctttg ccgcctgctc gcaggcccgg gttacctccg
     2821 agtggctaag cccttctgcg gcttcagctg cagcagacca atccaccttg gacgtatcaa
     2881 gaagtgctag tcgggcgcgc atgacctgtt cggaaatatc tgccgacggc aggccatact
     2941 cgatcacagc atcaaagcgc cggaagagcg ccttgtccag gatttgcgga tggttggtgg
     3001 cgcctgcaac gaggctgtcc gagtcatctt gctcgagaaa ctgaaggaac gagttcagca
     3061 cgcgacgtat ctcgcctacc tcgttcttgg tggcgcgctc gctcccgaga gcgtcgaact
     3121 cgtcgaaaaa gtaaacggcc cgggtctgct ggatcgcatc aaatatcagc cgcagcttcg
     3181 cggcggtttc accgagatac cgcgtgatca ggccgtcgag gcggattgtg aagagtggta
     3241 ttccaagttc actggccaat gcggatgccg tcatcgtctt gccagtccca ggcgggccaa
     3301 caaggaggag tttttgtatt ggagacatgc cgtgggcacg cagcttttcg cgctggcgtt
     3361 gctcgagaag gatgcgttcg aggcgggagc gcactgactg atcaagcgcc atatcagcga
     3421 gacggattgt cgggaatgag gccgtgagta ggccggcgag ttcaccgcgt ggctgaacta
     3481 tcggtacagg cttcgtcttt tgaccctgtg ccggcggctc accgtgcgct ttcgcgcgat
     3541 ctaccagatc gcgcaactcc tttgccattt tggtgtgacc ctgccgggcc gcctgagcgg
     3601 ccacctgcag cgcgatcgca tagaagcgct cttcgtcacc ctcagagtga cttcgaatga
     3661 gcgcttttat gtgatccgcg gtcgccatct ctgcactgcc tccctcctct ttcggcaggc
     3721 gtcaacgctg ctcgactgcc gaccctgcgc tcgaaaattg cctttttggc agctgcagtt
     3781 gacccagttt ctacacgggc gcgagtcggg tgtcgacgct cttgaggcag tccccctcgt
     3841 ccaaatgctc gaaacggccc agtcgcaacg acctccctgt tgatcacctt ggggataagg
     3901 cgtaacagtt cgcatatccg cgaacaagcg gattgacagg gagagcaaga gatgaaccgg
     3961 ccatgtccgc cgacggtgtg accttcggcc aggcgatttc gaaggcccga aaggggctcg
     4021 gtctcagcca gaaggagctc gcagcgcgcg tgatgaagga agagggcggc gggtcgatat
     4081 ccccgcagta tctcaacgac atcgagcacg atcgacgcag ccccagctcg gggcacctga
     4141 tccgccagtt ctccggaatc ctgaacatcc cggaggacta cctattcgca ctcgctggcc
     4201 ggctaccgga tgatctgcgg ccggacgcgt ccaccccgga caaggtcgtc gaggccttcg
     4261 ccaatttcag gaagacgttg aaggagtaag gaggttcgca tggtgaagat gatccgtgac
     4321 aacacgggcc gctttgccga gcgacccttc tacgctgcgc gggatctcga cgatgaatgc
     4381 gagcggctga tccgggacct tctgctgaag cgccgcggga cggtcgacta ccccgtggcg
     4441 accgacgacc tgaccgtgct gatcgagatg cacgatgcgg accttgaccc ttacgccgac
     4501 ctgtcagcgt acgggcccga tgtggaaggc gtcaccgagt tcttccccga ccgggggccc
     4561 aaggtctcca tctcggaacg catcgcggcc gacgagcggc gcgagaatcg tttccgcacc
     4621 acgctcaccc acgagttcgg gcacgtgaag ttccacgggc ctctctgggc gcagaagttc
     4681 gccaacggcg acctgctcga gcgcggcgtg aatgcgaaca aggcgatctc caagcgcgac
     4741 aacatcctgg acgccccgca gtccgactgg atggaatggc aggctggcta tatcagcggc
     4801 gcgctgctga tgccggccac gccggtccgt cgcctcgtgt ccgactactg cggcccacgc
     4861 gagctgcatg gcgatatcca tgtttcgacg gagcatgctg tggtgctgat ccagatggtc
     4921 atggagcgtt tcgcggtttc cgaagaggcc gcgcgcatca ggctgctgaa gctgaacctg
     4981 atcacttcgg tacgcggaca gccctcgctc ttcggccgct gattgcgaat ccgcggaagt
     5041 gcgtattttt tcggttgact cccctctggc gcgatatacg ctgattagca gatcagccga
     5101 tacatggaat cgccagaaag gagatcatgg tgactgcact gtccgccttc cttcgcaaga
     5161 cgcccggtga ggcgctgcgc gaatacttcg accggccgga gatcggcctg cccaccgagt
     5221 tcgactggcc cgaatcggac gccgatctgt ccgggccgct tctcggcgcc atcgagaaga
     5281 tgtcccgcgt ccagcgcgac cgcatctcga acgacgccga gcgcgtccat ggcctgtccg
     5341 atgagcccgg gcaggccgca atctacagcg tggccgagga tcccgccttc ctcgacgggc
     5401 tcgcgaaccc gcacgcgcgg tcgctctgga tgttcctgaa cgcgcaggac cgctttcgtt
     5461 atgccgagga agtccgcttc acggaggacc gccggcgcgg tcggatgtgg gccggctaca
     5521 tgaccgacgc cggctgcgtc gtgcagcgcg atgcatcggc ccgccacgcc ttcgtctccg
     5581 cgatcaagga gttctcgggc gccgcccatg ctcatgtcga catcttcgac cgggtgcgga
     5641 cgacccatga gggcgacgaa tgcgacctgg tgcaggtgac gatctaccgc gagggacggc
     5701 ccgacgatct gctgcgcttc gacgacaggg ggtccctcgt gcggcaggcc tatcgtcctg
     5761 tgttcgaggc cgcggtgacc tacgagcccg ccaccggcgg catcgaggtg atcgccaacg
     5821 acaaggcgac gcggagcgag atcgttaagg cgacggtcac gcaccttctc ggcatcgcgt
     5881 tcaaggagaa ccgcctgccg ctgcggtgct acgatctctc ggtgcttctg aacccgtatg
     5941 acttcccggt cgatccggag gactggatcg agggcgtcga ggtgcgcgag ctgcgtctga
     6001 tgccgatcga cgacagtgat ttccgggtga cgctggagaa gcccgcccga gccgacgaga
     6061 cgatctgggc gaaggcggag gaaaggttcg gggatcgcac gcccctgagc gagggctacg
     6121 tcgtcacgcg ggccaagatc gccgtgaagc tcgcccgccg tccgcgaggc gaccgccggc
     6181 ggacgctggc cctgacgatc acctggcctc atggctgcga tctgaaggac cgcaccgcga
     6241 ccgagcagat gatcggcgag aagtacctgc ggcgctgggg ggtcctggtc gatgacttgc
     6301 agctcttcga ggattgacct cgccgcccgc cggctgatct cgtccatcgc cggaacccgc
     6361 gacgcgcggg tttcggccat ggcgctggcg cacatgcgca gcgccggaaa gacgctgatg
     6421 gacgccggac tgatcgtgca gcgcggcagc gcgatgtccg tcgttgccga ggacgacttg
     6481 gacgacacgc cgacgtccgt catcgcccac ccgatcaccg gccatcacgg gcatctcggc
     6541 aacgcggcat ggcacgacga acgggcgagc ggccgccgcc aagtctatgc gctggacatg
     6601 gcggcagcag ctcggcgagt ggtcgcccgg ctcgattgct cactcggcaa ggacccggtg
     6661 ccgtatctcg atggcgtggt gttggatttc ggagctgcgc ggctaccgaa ccgtacagcg
     6721 cgcgtcggga tctgggtggt acgcggcttg agcgttccag gggccttcga ccagttccgc
     6781 cagctcgccg cgcgccgtcc gtccgaaggc ttgcggctag ttatatccct tgatccggcc
     6841 aaggggcttt gccgctcgac cctgaaaggc cacgagatcg tgccgtttga agatgtggtc
     6901 gatcatgaag acgggatcgc cgcgaacccc ggaatccttt cggcacggct gctgacgggt
     6961 ccttctgatc aggggccggt ttgggtctcc ggtgacggag cgatcctgat cgtccacggt
     7021 gaacgctttg agttcaaagg cacgaagcag aaggctgcag tgcttatgat ggccgaggcc
     7081 ttcatcgcgg gggaacaccg gctctcgacg gatgcggttt tggaggcggc cgcttgcggt
     7141 cgaaccgttc ggagactgtc cgagctcttc aagggacacc cggcttggaa gcgggtcatc
     7201 ttcgaaagcg gcgcgagttg ctggatcgaa ggctgaccgc aaatcggtga cgtgaaaggc
     7261 cgtccttcgg ggcggccttt ttcggtttcg ggcgcctcga tttgcattcc tcccgtctct
     7321 cctccttggc tcctcccgct gccctcctag gcgctccccc atcgtccttc gcaggcattc
     7381 ggccaatcgc gaaggagacg acgatgtcag tcacacatct caaccaggtc gagctggcgg
     7441 ctcgatggaa gatcagcccg cgcacgctgg agcgctggcg ttggaccggt gagggccccg
     7501 ccttcatcaa gatcggaggc cgggttgtgt accggctcga ggatgtcgag gcctacgagg
     7561 ccaaccggca ctgctcgagc acgtccgaca agcccgccgt gaagctggcg tgagggggcg
     7621 gccatgacga tccccaaccg catcaccctc gacgaccttc ccaccatgcc ggtgggcgag
     7681 atcgccgctc tgccgggcga ccagctggcg ctcctgaagc aggacgccga cgagcggctg
     7741 cgcgccgcga agaccctcag cgactggctc gatggcgcca tcgcgctgaa gtacggcgac
     7801 caggcgcagg aggcgcgccg cgcggagagc aaggacaccg gcacggtcag gctgcaggac
     7861 ggcccggtca cggtggtcgc ggagctcccc aagcgcgtcg attgggacca ggcgatgctc
     7921 gccggtctgg tcgagcgcat ccgggcggat ggcgccgatc ccgccgagta cgtcgacatc
     7981 gcgttcagcg tccccgagcg caagtacacc gcctggccaa aggacatccg ccaggagttc
     8041 gagcccgcgc gcacggtccg tagcggcaag cccaagttcc ggctgcttct cggcgaggag
     8101 gcgcgctgat ggccatctcg ctcgcatccc tgcaaacctc gacggctctg cggccgccgc
     8161 gcgtgctgat ccacggcgtc gccggcatcg gcaagtccac cttcgccgcg tccgccgacg
     8221 cgcccgtgtt cgttctcacc gaggacggtc tcggcaagct ccaggtgccg catttcccgc
     8281 tggcgacgag ctacgcggag gtcgccgagg cgctcgacgc cctgctcgac gaggaccaca
     8341 gctactcgac ggtggtcgtc gacagcgtgg actggctgga gccgctgatc tgggccgagg
     8401 cctgccggcg caacggctgg cagtcgatcg aaagccccgg cttcggcaag ggctacgccg
     8461 aggcgctgac catctggcgc gaatacatcg acagactgaa cgcgctccgc gaccggaagg
     8521 gcatggcggt catccagatc gcccacaccg acatcaagcg cttcgatagc cccgagcacg
     8581 aaccctacga ccggtacgtg atcaagctgc aggcccgcgc ctccgcgctg ctgcaggagc
     8641 actcggacgt cgtgctcttc gccaattacc ggatctcggt cagcaagtcc gacgtgggct
     8701 tcaacaagaa ggtgacccgg gcgctcgggt ccggtgcgcg cgtcatgcac accgaggagc
     8761 gccccgcctt cctcgccaag aaccgctacg gcctgccgga aacgctcccg ctcgagtggt
     8821 cggagttcct ggccgccatg ccccaatccg cctgattacg actgaaagga cagcacgatg
     8881 gcacgttttg acaccgcctt tgacgccgcc ggcatcgagc ccaccaccgc ctacgagatc
     8941 ctgcccgcgg gcaagtaccg cgcccagatc gtcgagagcg agatgcgcgt cacgaagaac
     9001 gggatgggga agtatctctg gctgatgctc gacatcctcg aggggccgca gcagggccgc
     9061 aaggtcttcg accagcttaa cctggtgaac gccaacccga ccacggttga gatcgcgcag
     9121 cgcacgctgt cggcgatctg ccacgccacg ggcaagctgc aggtgaacga cagcgaggag
     9181 ctgcacctga tcccgatgac gatccaggtc ggcgtgaagc ccccgaagga cggctacggc
     9241 gagcgcaaca cgatccgcta catggtgccg gaggccccgc aggcgacccc gccgaagccc
     9301 gccgccacgc agccggccag cgcgcccgcg cagtcggcgc ccgcccgccc ggccaccgcg
     9361 ccctggaacc gcaagagctg acgccctcgg ccgccgcggg ctgagacctg cggcggcccg
     9421 gacatcgaca gacccgagag accgaccatg accaacacca ccgacgcggc ctgcgcggcc
     9481 gcgaacgccc ccggcttgcc tgacgacacc cggcgcctga tcgagatcga ggacgccatc
     9541 gcgaagatcc gcacgcagat cgcgaccgcc gatctggcgc ggcagcggac ggccaagccg
     9601 atcgaccccg actggtttca ccgcgcgcgc acggcgctgc gtcacctcaa ccgcgagcgc
     9661 gccgagatcg tcgcccgtca gggcggccgc cgccggcgcg agcgcctgaa ggacatgatc
     9721 atcgctgtcc tgcgcgaacg ccatgacagc gccgcctggg ccgctgtgct ggcggaggct
     9781 cgagcgcggc tcgagcggga ggaggcgtgc tgatggccga gctccccgaa cccccgacgc
     9841 cgaccctctc cgcgatctac gcctccttcg aggcgcggca gggcgacggc ttccgcgacc
     9901 acctcggcgc ctcgctgatc ggcaagtcct gcgcccgcgc gctctggtac gacttccgct
     9961 gggcgacgcc tgcgcggcac acgggccgca tcctgcggct gttcgagacc ggccagctgg
    10021 aagaggcccg gcttgtccgc gacctccgcg ccaccggcgc gacggttctg gaggtcgatc
    10081 ccgagaccgg gcggcagttc cgcgtcgagg cgcatggcgg acatttcggc ggctcgctcg
    10141 acgccgtcgc cctcggtctg ctcgaagcgc cgaagacctg gcacgtcgtc gagttcaaga
    10201 cccattcggc gaagagcttc gccgagctgg tcgccaaggg tgtcgtgctc gccaagcccc
    10261 agcacgccgc gcagatgcag gtgtacatgc acctgaccgg catcacgcgg gcgctctacg
    10321 tcgcggtctg caaggacacc gacgcgctgc acatcgagcg cgtcccggcc gaccccgaga
    10381 tgggcgaacg cctgctggag aaggcgcggc ggatcatctt cgcccagcat ccgcccgagc
    10441 ggatcagcgc ggatcccgcc tggttcgagt gccggttctg cgaccaccac gggctctgcc
    10501 acggcgagga cgccgcggct gtcacctgtc ggtcctgcct gcattcgaca ccggtcgagg
    10561 gcggttggca ctgcgcgcgc cacgaccggt tgctcgaccc tgccgaccag cgtcgcgcct
    10621 gcggccggca catgttcatc cccgatctcg tccccggcga ggtgaccgac gcaggcgagg
    10681 acttcgtctc ctaccgcatg cgcgacggct cggcctggac caacgacgcc cgcgaagagg
    10741 ccgccgcatg ctgaccctgc gcccctacca gcaggccgcg atcacctcga tctacggcta
    10801 tttcgagaag gaaagcggca acccgctcgt cgtgatcccc acggccggcg gcaagagcct
    10861 cgtcatggcc gccttcatcg acggcgtgct caaggcctgg cccgaccagc gcgtgctcgt
    10921 cgtcacccat gtccgcgagc tgatcgcgca gaaccatgcc gagatgctgg ggctctggcc
    10981 cgaggcgccg gcgggcatct actcggccgg gctcggccgc cgcgatgcgc gggcccggat
    11041 cctctttgcc ggcatccagt cgatccacga caaggcgacg cgcatcggcc acgccgatct
    11101 ggtgctgatc gacgaggccc atctgatccc cgggcggtcg aacaccatgt atcgccgctt
    11161 cctcaatgac ctgcaggcga tcaaccccgc gctgaaggtg atcgggctga cggcgacgcc
    11221 cttccggctc gacagcggca tgctgcacga gggcgagaat gcgctattca ccgacatcgc
    11281 ctacgaggtg tcggtccgcg acctgatcta tcagggctat ctctccccgc tcatctcgaa
    11341 gcagaccaag acccgcctcg acgtgaccgg cgtgggatcg cggggtggcg agttcatcgc
    11401 gcgcgacctc gaggacgcgg tcgaccagga cgccatcaca cgcgcggccg tggccgaagt
    11461 gatcgcccat ggcgaaacgc gccggtcctg gctcgccttc tgttccggcg tgcgccacgc
    11521 cacccatgtc gccgaggagt tccgccgctg cggggttagc tgcgcgacga tcttcggcaa
    11581 gacgccgaag gacgagcgtg acgcgatcat cgccgccttc aagcgcggcg agatcagggc
    11641 gctggcctcg atgggcgtgc tgacgacggg cttcaacgcg ccggccgtgg atctgatcgc
    11701 catgctgcgg cccaccaagt cggcagggct ctatgtccag atggccggac ggggcacgcg
    11761 gctcgccgcg ggcaaggaga actgtctcgt tctcgatttc gcgggcaatg tccggcggca
    11821 tggccccatc gatctggtgc ggccgaaacg gccgggcggt ccgggcgacg ggccgccgcc
    11881 cacgaagatc tgccccgaat gcgggaccat cgtggccatc gcggccctcg aatgtcccgg
    11941 ctgcggtttc gagtttcccg gccgcgaggt gaagctcgag ccgaccgcct cgacgctgga
    12001 ggtgctgtcg accggcaagc cgcaatgggt cggcgtcacc gacgtcacct acagccgcca
    12061 tgagaagcgc ggcgggcggg tctcgctcaa ggtcacctac cgctgcggtc tctgcttcca
    12121 cacggaatgg gtctgcatcg agcacgaggg ctatccgcgc cggaaggccg cgagctggtg
    12181 gcgcgagcgg gcgccggatc tggaggtgcc ggagtccgtc gacgaggcgc tcatcctggc
    12241 ggacgagctg cgtcgcccca ccgagatcgc cgtccgcccc gccggccgct tcaccgaaat
    12301 caccgcctac aggttcgccc catgccttac agccgtgccg ggctctgcgc cgtctgccat
    12361 cgagaacccc gcggctgggg ctggttcgac gcgcgcttcc gcgtctccga cccgcggcgc
    12421 gacacgagtc gcagagacct ctgcagccgg ctttgccagg acatctgcca ccggaggtcg
    12481 ggcatgatcg atccgacccc caatgagacg gcggccatgg tcgagggcgg caaggccggc
    12541 ggcgcctatc tcgacagcct cggccggacc gatctcgccc aactcagcga ggaggagtgg
    12601 gacaccttcg tcgaggtgat cgtcaccggc tactgcgacc acctgcgtga cctggcggcg
    12661 aaggaccgtg cccggctcga cggcgtgatc cctgaggtgc ccttctgatg gcggacacct
    12721 cgtggatggc gcgcgtgggc gcgcgcctcg tgaccaacgg ctacgcgatc ctgccgatcg
    12781 cgcccggcac caagaaaccc ggccggttcg cccgcgcggc ctggcacgac tacccgcagt
    12841 ggaaccggca tgcgagccgc gccacgaccg agctcgaggt cgcgacctgg tccagctggc
    12901 ccgactgcgg cgtcgggatc gtcggcggtg cggtcgccgc gctcgacatc gatattgccg
    12961 aggatggcga cctggcgctc cgcatcgagc ggctcgcccg cgaacggctg ggcgacacgc
    13021 cggcgctcag gatcggaaag ccgccgaagc ggctcatggt ctatcgcgcg accgagcctt
    13081 tcgccgggat ccggcgcgcg ccgctcgagg ttctgtgcct cggacagcag ttcgtggcct
    13141 atgccgagca tcccgatacc ggccagccct atgcctggcc ggacgagggg ctcgcggatc
    13201 tcgacatcga gagcctgccc gaaatcgacg ccgaacaggc agcggcgttc ctcgacgagg
    13261 cgctggcgct gatcccgccc gagctgcgcc cgaagagcct cggcgcgaag ggcgcgaacg
    13321 gggccgggaa tccgtgtctg ccggcccatg cacaggctgg cacactggcc gcgatccgga
    13381 gcgcgctcgc ctggttgccg aacgccgagc tcgactacga cagctggatg cgcatcggca
    13441 tggcgctgaa gggcgggctt ggcgaggagg gtgctgcgct cttcgccgac tggtcggcac
    13501 aggcggccaa gaacgacccg gccgcgacgg cgaaggcgtg gacgagcttc aagcccgcgc
    13561 ggatcggcgc cggcacgatc tatcacctcg ccatggagaa gggctggcgg cccgatcctg
    13621 acctgctgct cgacggcagt cagaagatca gcgcggccga cgagcatccg gcggcagggc
    13681 tcctcgcgcg gctcgcccag cccgaggccc cgatgccgat cctcccgcct gcgccgtcgt
    13741 tcacgctgac gatcccgggc gggctcgtgg gcgatctcgc gcggtacatg atcgacaccg
    13801 cgcgcagacc ccagccgctt ctggcggtgg gcgccagcct ctgcgccctc ggcgcgctga
    13861 tgggacggcg ctaccgcacg gcgaccgacc tgcgcacgaa cctctacatc gtcggcattg
    13921 cggacagcgg ctcgggcaag aaccacgccc gcgaggtcgt caacgagctg ttcttcgcgg
    13981 cggggctggc gcaacacctc ggcggcaaca agatcgcctc gggcgcgggg ctcctgaccg
    14041 cgctccaccg tcagcccgcg atcctgtttc aaatcgacga gttcgggatg ttcctctcgg
    14101 cggcggccga ccgcaagcgc agcccgcgcc acatcaccga gatcctcgac aacatgaccg
    14161 agctctacac tgcggccagc gggatcttcc tcggcgcgga atacgccaac cgggacggct
    14221 cgaacgatcg gcgcgacatc gtgcagccct gcctctgcgt ctacggcacg acgacgccgc
    14281 tgcatttctg gggggcactg cagggcgcta atgtcgtcga cggctcgctc gcccggttca
    14341 tcatcctgcc gagcgaggag gactacccgg acgagaaccg tcgtgccggg ctgcgcacgt
    14401 cgccgcgccc actgatcgaa gggctgcagc ggctcgccga gggcggggtg cggaccagcg
    14461 gaaacctggc cggccgaacc tccggacccg agacggctgt cgatccgatg acggtgccga
    14521 tggacgacga cgcgcaggcg cgcttcgacg cgctgggcga ggagatcacc gccgagctcc
    14581 gggccgcggc cggcacgttc cacacgccga tcctcgcccg gatcgcggag aacgcggcca
    14641 aggtcgcgct cgtcctcgcc gtggggcgcg atgcggtcca ccccgtcatc cgtgtcgagg
    14701 atgccctctg ggccatcgat ttcgtgcgcc atttcgcccg gcgcaccatc gatgccgtcg
    14761 agcgccatgt cgccgatacc gagaccgagg cgcatttgaa acgcgtgcgc gagatcatcc
    14821 gcaaggcagg atcggccggc gtcaccaagt ccgaactgac acgcgcctcg caatggctcc
    14881 gtgcgcgcga ccgcgacgac atcctgctca cgctcgtcga gagcggcgac gtcgccacgg
    14941 tcgagcagga gaccgggggg cggaaagcca tgcgcttccg ggcgatgcgg tgagggccgg
    15001 gacgatgctt ccttcaaccg cccccatcct tcatttgaag gaagttcccg cccaagcccc
    15061 cgtcccgcaa cggaaatccg gcgcggcgga cttctttcaa tatttcacgc aaagaccctc
    15121 gcgcgcgtgg agagggcggg gtgccagaca catacccaat gaagtaactg aaatattgaa
    15181 agaagagatt tatactcatt ctgccaatgg tttgcggcct cacttccttc aagcggacgg
    15241 ggtgaagcca ttgaaggaag tgccgggcgc tcccggcatc gacaacgtga ccgtgaccag
    15301 acctcgcgat cccgacccgg gcgcgcgtgc tgccctcacc aggcagccgt gccgccccgg
    15361 cctctcactc gaagaggagg tcgtcatgga ccgctcccca cacatcgccc cgacgcctct
    15421 cacggctgcc ggcagtctca acccctgcat tctcgcgctg gatctcggca ccagcaccgg
    15481 ctgggcgttg cgcgcgccgg acgggctgat caccagcgga actgcgagct tcaggcccgg
    15541 tcgctacgac ggtggcggca tgcgctatct gcgcttcacc aactggctga ccgagatcga
    15601 ccgcctgtcg gggccgatcg ccgcgatctg gttcgaggaa gtgcgccgcc acgccggaac
    15661 cgatgcagcc catgtctatg gcgggctgat ggccacgctc acggcatggg ccgagctgcg
    15721 gggcgtgccc tatgccggcg ttcctgtcgg cacgatcaag cgccacgcca cgggcaaggg
    15781 caacgcgccg aaggaagcga tgatcgctgc cgcccgggcc cgaggcttca gccctgccga
    15841 cgacaacgag gccgacgcca tcgcgctgct gctctgggcc atcgagacga acgggggtgt
    15901 cgcatgaggt ggcatcccaa gggctacggc ggccatcgcc gggatccgga ccaggtgaag
    15961 cgcgagggct ggcgtgagca gggtctgctc gccgtctcgc tcgaggacgc gcgtctgacc
    16021 tggccggaac gcgagctcgt ccgccagctg ggcgaaaagc tctacgggcc gcgcccctcc
    16081 gacgaaggag ggcgccatgg ataagtggac cccgtccctc gtcgaggccc gtctcgctga
    16141 ggcggccttc gtgctcaagc gcctgccgga gccgcgacgg cagggctact tcagcacgtg
    16201 gcccgagatc gtccacagct tcgccgacaa ggtgggccag gagccgaagc ccatgcgtgt
    16261 gctgccctcg ccgcaggcga tcagccggat ggaggagacg ctgacctgga ccgcgtgcct
    16321 cgatccggtc gatggcaaga tcgtctggat gcgcgcccat ggggagcggt ggaagaccat
    16381 ctgctggacg gtcggtctgc aacgctcggc cgccaaccag cactggctct acgggctctg
    16441 cgtcatctcg ctgagactca accggcgtcg gttcaaccgc aacctgtcga agcggaaggt
    16501 gatcgagctt gccggtggcg cgtaaccctg cgcgccacag tggaaggtgt gcggcggaca
    16561 gttttcgacg ggacagaaaa ccgtttcgcg ggctaggttc gggataagct cgggagagac
    16621 gcgcgcgcgg cgcggccccg aacgaaaccg tcctttcgtt ggcgacggcc cctagaaaag
    16681 gaaaggcgct gatcctttcc ttgcgggccg ctgtccgccc ccgccaagcc cctcagccga
    16741 cttcgcggtt ccttctgcgc gacattcgta tgctggcggg cgaagcgcgg gacatcgcca
    16801 gcgacagggc cggatttttg ggacgccacc cggaagccgg acccactcac gccgcgcaca
    16861 aacgccaatg aacgctggcc ttccgaccgg acaccgttgg tggccgctgg accccgcgtg
    16921 gagtccagcc cggcatccgg agtccggaag ccaccggcat ccacccgacc gaggaacctt
    16981 gcccaccatg acgctgagct tcgccccgga cgcgatcgag acgtggccgc tgtcgcgcct
    17041 ccagccctac gcgaagaacg cgaaagcgca tggcgcggac caggtcgcga agatcgccgc
    17101 cagcatggcc gagttcggct ggaccgtgcc gtgcctcgtg ggcgaggacg gggaactgat
    17161 cgcagggcat gggcgcgtac tggccgcgac gcagctcggg ctgaccgaag cgccggtgat
    17221 cgtgctgggc cacctgaccg aggcgcagcg gcgggcctac cggatcgcgg acaacaagct
    17281 gaccgaactc ggcacttggg acgaggcgct gctgtctgcc gaactgaacg acctgctggc
    17341 cgatgatttc gacctgtcgc tggtgggctt ttccgacggc gagttggaca agctgctggc
    17401 cttcgtgccg gaggggaacg gtgaagaggg tggcgccggg ggctccgtgc cgccggtgac
    17461 catccctgaa ccaccgcgta atcctgcctc gcgcccgagc gatctgtgga tcctcggtga
    17521 ccaccgcctg ctctgtggcg acagcaccag cgctgccgat gtgcgccgcc tgatgaacgg
    17581 cgagcgagcg atcctgttcg cgacggaccc gccttatctg gtcgattacg acggctcgaa
    17641 ccatccgacc cgcaacaagg attggtccgc gtcctacggc acgacctggg acgacagcag
    17701 ccagggcgcc gagctctacg acggcttcat tgccgccgcg gtagccgagg cgatcacaga
    17761 ggacgcggcc tggtactgct ggcacgcctc gcgccgccag gcgatgctgg aagcctgctg
    17821 ggaaaaggcc ggcgccttcg tccaccagca gatcatctgg gtgaaggacc gcggtgttct
    17881 gacccgctcg cattacctgt ggaaacacga gccctgcttc atgggctggc gccgccccaa
    17941 ccgtccgccg aaggtggccg aggaaacgct gccatcgaca tgggcgctgc ccagcttcgc
    18001 caaggacgat cgacccgacc atccgacacc gaagccgctc gacgccttcg gcatcccgat
    18061 gcgccagcat gtcgcccgtg gcggcctctg ctacgagccg ttctcgggct ccggctcgca
    18121 gatcatggcg ggcgaagcca atggccgccg cgtcttcgcg atggagatca gcccggccta
    18181 tgtcgatgtg gccgtggaac gctggcaggc cgagaccggc cgcgacgcga tcctcgacgg
    18241 tgacggtcgg accttcgcgc aggtgaggac cgagcggctg ggcgacgatg ccgaagcccc
    18301 cgccgacgcc ccggcaaggg acgcagcccc cgaacccgcg cgaaagcgca agaccgccgc
    18361 gtgacatgca tgacctggct ttaccttcct ccggatgcgc ttccggagct ggagacgcat
    18421 gcctgttcgg cctctccctc tgctccggcg caggcgggct cgacctcggg ctcgccatcg
    18481 ccatccccgg atatcgtgct gtgggccatg tcgaacggga aacctacgcc gcagccactc
    18541 tcgtggcgcg gatggaagac gcgtccctgg atcaggctgt tgtctgggac gatgttgcca
    18601 ccttcgacgg ccgcccatgg cgcggcgcgg tggacatcgt cactgcgggc tatccgtgcc
    18661 agccgttctc cgtcgcgggc aaacgccggg gcgcggacga cccgcggcac ctctggccgc
    18721 atgtcgcccg catcgtcggc gaggtcgagc cgcctttcgt gttcctcgag aatgtcgccc
    18781 atcatctccg cctcggcttc cccgaagtcg ccagcggact ggtcggcatg ggctaccgcc
    18841 ttgcggcagg cctcttcacg gcggcggagg tcggcgcgcc gcacaagcgc gagcggctgt
    18901 tcatcctcgc catccgcgag ggagatcagt tggccgaccc cgcgcgcctg ctctggcacc
    18961 cggtcgagtg gcgggaaccg gacggaactg ttgcggctct ggccgacgcc gagggccagc
    19021 gccaacgaga accggcagac gaagccgacg ccgtcgcagg cagcaggcca gcacgggatg
    19081 aatctggcca cgacggtcgc cctgtggccg acgccgcaga tcgacagttt ccgcagccgg
    19141 ggtggcgaga ggaaagacga gaagggtctg gaccggatgg cgcgggactg gccgacgccg
    19201 atggcgaacg acggctgcaa gccgagcgcg ggcaaccgcc ggacggccga cctgacccat
    19261 gcagcgggga tgtggatgac gccgacggcc cgcgatcaca aggatggcgc gacgaccttg
    19321 gcgaacacgc cggtgaacgg cctgcttggc cgccaggtcc tggttacgcc gatggctggg
    19381 agcgatacct ccgagccgcg ccggaccttg aacccgctgt tcgtcgaggc gctgatgggc
    19441 tggcccaccg ggtggaccgg cttcgcctct gtggcaacgg agtggttccg ctggttgcgg
    19501 cgcatgcgct gcgaactctg gcggctgaac tgctggccga tggatgaggc ggcatgaaaa
    19561 cgtggacgat ccatgagatc gccgacgcct gcgccatgac gacgggcgaa ctgagccaat
    19621 ggatctcgcg tggtcatttc cgaccttccg tggctgtgcg gcccggtcag cgccggcggt
    19681 tcgattggcg cgatctcgca tgccttgcag tcatgagagt gctgaggaag cactcactat
    19741 cgttagacgg gatggcgctg ttcgtctcgg acctgcgcga cgacctcgcc gggatgaacg
    19801 acatctccga catctcgggc cggtccttct tctgcgcgga ctggggcaag caacaaccct
    19861 gtccgaccgt ggggctcgtc atcgaaacgg atctcttcgc ggtgctgaaa cggcgacccg
    19921 agaccgtgat catcgtggac gttgcgaccg tgtaccgtga tgctgctggt gcaatccccg
    19981 tcgttacggc cgcgggaggt gccgcgctgt gaagcagagc cggatcatgt cgatggtcga
    20041 ggcagcgacg aatgtcgtcg tcggctatgt gctggccatc gccacgcaga tcgtcgtgtt
    20101 cccgtggttc gggatcgaga cggggcttgc ggagcatctg accatcggcc tcgccttcgt
    20161 cggcgtctcg ctggcgcgcg gctacctgct gcgtcggttg ttcgaggcga tccgggtcca
    20221 gagcgcagaa tgagacaccg ccgcccagaa tgcggggcgg cggctcatgg gcattggctg
    20281 accgatctac gcgtcccctt ggcggagcgt ggcgtggacc gcgcgccaat ccacccctgc
    20341 gtccctgagg acctcgcgca gctccttgat gaggcgccat ggcactcggg cctcgtagga
    20401 atgctcgtgc ttgcggagcg ggggatatgc cgccagctgc agcgcgatcc cgaggatgcg
    20461 gtgctgcggg tccgggcggt cggcggggct caacgcccgg ccccctcgcg catgtcgcag
    20521 atgcggtagc gacgtgcgcc gccatcgacc ttctcggaga ttatggtcag cccgagcttc
    20581 tttttcaggg cgccggacat cgctcctctg actgtatgac tcagccagcc cgtttcggcg
    20641 acgatctcgt cgatggtcgc gccgccctcg gcgcggagca tctcgatcag ggtctcctgc
    20701 ttggtgccct tccggcgctg gaccggggcg gttggcgtct cagccggcag cgtgtcgtcc
    20761 tgctcgtccg tgatcccgag ggtgctgtag gccagagggg tggcgcgcag cgtgatcggg
    20821 ccgcgctcct cgtcgtgccg ccagaccgtg ttgacgtccg tggcgccgtt ttcctcgatc
    20881 aggccctgct tcagaaggct cttgcagacg ttgccgacgg cgccgccctt gaggctggcg
    20941 gtgacgggaa agaccgcccc gtcctcgcgc gcgcaggcgg tggacaggat gacggcttgg
    21001 gcgtcggaaa gctgaatctg ggtcatgggg tcgtctcctt gctcgaggcc cgcgtcatgc
    21061 ggcgccttct acgaccccga gccgcgcagg gcgcgcggcg ggagttccgg cagcgccgga
    21121 gatcagcggg cgtgctcgcc ctcgccgaag gcgctgtcgg tgatgcgctt caggaggctg
    21181 gcgtagtgtt cgagggtgcc gaccatggcc cagcccacct cttcgggggc gcagttgaaa
    21241 tggtcgtcgc tgagcgcctg caggcgggcg agcatctcgt cgatctcggc cttcttgccg
    21301 acgaaggcgg cgagtgcggc ctccttgttc cagcgcgcct tctcggcgcg gagttcgtgg
    21361 cgcggggtgg tgatcgggtt caggcggctg gtcatcgtgg tggctccttg gtgagttgca
    21421 tcgcttcgct ggagtgacgt tcgctctctc cgccgcgctt atcaactcga taagcacatg
    21481 atttagaatg ataatcggag cagccgatgc agggcatgag cgagcgccag tacgccgcgc
    21541 atgtcgggct gtcgcgcggt gcgatccaga aggcgaagac ggccgagcgg ctggtcctct
    21601 atccggacgg cagcatcaac gcggccgcca gcgatgcccg gcgtgccgag acgacggacc
    21661 cgtccaagac ccgaaagccg cccgcgccga agctgaagcc cgtccccgaa gctgcggtgg
    21721 cggctgttgg cgacacgctc cgcgaacagg gtctggcggt cccggcggtc ggcggcggca
    21781 cgacgttcct gcaggcgaag acggccaacg aagtgctgaa ggcgcaggag cggcgcatcc
    21841 ggctccagaa gctgaagggg gagttgatcg agcgggcccg cgcgctggcg ctggtgttcc
    21901 ggctggcgcg ggaggaacgg gacgcgtggg tgacctggcc cgcgcgcgcg gcggcgctga
    21961 tggcggctga gctctcggcc tcgttcagcg acgcgacagg ccagcagatc accgtggagc
    22021 cagccgcgat gcagaaggtc ctggagaaac atgtacgcgc ccacctcgac gaactcgccg
    22081 aggtccggcc cgacttccgg tgaagatgac acactgacgg acttcgacgg cgcgggcgag
    22141 atcctgcgcg cctggggcaa cgggctgcgg cccgacccgg acctgaccgt ttcggaatgg
    22201 gcggaccggc accggatgct ctcgggccgc gcctccgcgg agcccgggcg gtatcgcaca
    22261 gtgcgcacgc cctacatgcg cgagatcatg gaccggctga gccccggcga tcccacgcag
    22321 cggatcgtgt tcatgaaggc cgcgcaggtc ggcgcgaccg aggcgggcaa caactggatc
    22381 ggcttcgcca tccatcaggc gccggggccg atgctggcgg tccagccgac cgtggaactg
    22441 gccaagcgca attcgcgcca gcggatcgac ccgctgatcg acgagagccc cgagctgcgg
    22501 gagcgggtga agcccgcccg gtcgcgcgac gcgggcaaca cgatgctgtc gaaggagttc
    22561 gcgggcggca tcctgatcat gacgggagcc aactcggcgg tcgggctgcg gtccaccccg
    22621 gcgcggtaca tcttcctcga cgaggtcgac gcctatcctg cctcggccga cgaggaaggc
    22681 gatccggtga cgctggccga ggcgcggtcg ctgaccttcg cccaccggcg caaggtgctg
    22741 ctggtctcga cgcccaccat cagagggctg tcgcgcatcg aacgggaata cgaggccagc
    22801 gaccagcgcc ggttcttcgt gccgtgcccg cattgcggcg cgatgcaatg gctgaagttc
    22861 gaccggctgc gctggcagaa gggccgcccg gagacggccg agtatcactg tgagggctgc
    22921 gagacgccca tcgcggaaca ccacaagacg gcgatgctgg aggggggcga atggcgggcg
    22981 accgccacgg ccgccgatcc gaccacggtc gggtatcacc tctcggcgct ctattcgccg
    23041 atcggctggc tgagctggga gcggatcgtg cgggcatggg acgcggcaca gggctcggac
    23101 gaggcgatca aggcgttccg gaacacgatc ctcggcgaga cctgggtcga gacgggagaa
    23161 gctccggatt ggcagcggct ttacgaccgc cgcgagcgct ggacatccgg cacggtgcct
    23221 gcgggcgggc tgttcctgac ggccggggcc gacgtgcaga aggaccggat cgaggtcgat
    23281 gtctgggcgt ggggtcgtgg cttggagtcc tggctcgtcg atcacgtcgt catcgaaggc
    23341 ggtcctgatc ggcatgacgc ctggtcggaa ctgaccgcgc tgctggatcg aagctggccg
    23401 cacgagcgcg gcgcgcatct caggatcgca cggctggcca tcgacaccgg ctacgaggcc
    23461 ccggcggtct attcctggtc gcgggcgcag gggttcgcgc aggtatcgcc ggtgaagggc
    23521 gttgaagggt tcaaccgctc cagcccggtg tcggggccga ccttcgtcga tgcgaccgag
    23581 ggcggcaaac gcctgcggcg cggggcgcgg ctctggaccg tggcggtgtc gaccttcaag
    23641 gccgagacct accgcttcct gcggctggcg cgccccaccg atgaggacat ggctgacggg
    23701 gcggcattcc cgcacgggtc ggtgcatctg ccgcactggg tcgagaacga atggctgaag
    23761 cagttcgtgg ccgaacaact ggtgacggtg cgcaccaagc gcggcttcgc ccggctggaa
    23821 tggcagaagc tgcgcgagcg caacgaggcg ctggactgcc gggtctatgc ccgcgccgcc
    23881 gcctggatcg cgggcgcgga ccgctggtcc gacgagaaat ggcgcgacct cgaggatcag
    23941 ctcggggcgg cccccaccga caccgatccc gccgggcaga tcaaccggcc gggacaggcc
    24001 ccgcagggca agcgccgctc cgactggctc gggcggcgcg gaggatggtt ctgagcatga
    24061 ccgactggac ggaaaccgag ctctcggcgc tgcgccgggc ctatgccagc ggcacgaccc
    24121 gcgtcagcta tgacggcaag tcggtggact acggctcggc cgaggacctg ctcgcccgca
    24181 tccgcaccat cgagcgcgcc atcgcgggca ccaatcgccc gctgccggtc gccgggctcg
    24241 cgggcttcag ccgcggggat cgctgatgtc ggcgacctgg ttcgaccacg ccatcgccac
    24301 ggtggcgccg cgcatggccg cccgccgcgt gatggcgcgt caggcgttcg agactctgac
    24361 gcgggggtat gacggcgctg cacgcggacg gcgcacggac ggctggcgcg cgccgggatc
    24421 ctcggccgac accgagatcg gcgtggccgg agcgctgctg cgcgaccgga tgcgcgatct
    24481 cgtgcgcaac aacccgcatg cggcgaaggc cgtggcggtg ctggtgaaca acatcatcgg
    24541 tgccgggatc atgccgcgcg ccgcgagcgg cgacgacaag ctcgaccgca aggtcgacgc
    24601 gctgttcgag cgctggacgg tggagtgcga cgccgacggc cagctggact tctatggact
    24661 gcagacgctg atctgccgcg agatggtcga ggcgggcgaa gtgctggtgc gccgccgtct
    24721 gcggcgggcc agcgatggct tgccggtgcc gctgcagttg caggtgctgg aggccgactt
    24781 cctcgatgcc acgaaatccg gcgtcctcgg cgccgggcgg ctggtgcagg ggatcgagtt
    24841 tgacccggtc ggcaaacgcc gggcctactg gctgcatgcc gagcaccccg gcgacgcgtc
    24901 gggggcgctc aacggtgggc tcggatcgcg cccggtccca gcgaccgaga tcgcccatgt
    24961 ctacgagaag cagcgcacgc aggcgcgcgg cgttccatgg ggcgcgccgg tgatccgcag
    25021 cttgcgcgat ctcgacgatt acgaggtggc ggaactggtc cgcaagaaga ccgaggcctg
    25081 cgtcaccgcc atcgtcttcg gcgacgacga ggcccagcag ggcatcgcgc cttcggtggt
    25141 tgatgccgac gggaaccggg tggagcagtt cgagccgggg ctcatcgcct atgcgcgcgg
    25201 cggcaaggac atccggttca accagccctc cgccaccggc ggctatggcg aatacaagcg
    25261 tgcgagcctg cacacgatct cggccgggtt ccgcgtgccc tacgaggtgc tgacggggga
    25321 cctctcccag gtgaactatt cctcgatccg ggcggggctc gtggagttcc gccgccagat
    25381 cgacgccgtg cagtggcagc tcttcatccc gatgttctgc gcccctagct ggcgctggtt
    25441 cacggaagcc gcctgggccg cgggtctgat cccgtctccg accgtgccgg tcgaatggtc
    25501 gccgccgaag ttcgaggcgg tcgatccgca gaaggacgcg atggcaaacc tgctgtcgat
    25561 ccgctcgggc accatgacgc tggccgaggt gatcgcgaaa cagggccgca accccgacgc
    25621 ggtgctggcc gagatcgccg cgaccaatgc caagctcgac gcactcgggc tggtgctcga
    25681 cagcgatccg cgccgagtca ccaagaccgg cagcgcgcag agcagtgacg cggcgaccga
    25741 tccggcgacc gatccggccg acgacgaacc ggacaccgac gactcctcgg ccgacgcgga
    25801 caatgaaccg gcgcaggccg accaacagga ctgaccttca tggacacgat gatcgaactg
    25861 ccggccatgc gccggtcggc ggagcttgcg ccgaacacgg ccgatgccga cacgcggacc
    25921 gtcgaggtgg tctggtcggc aggcgcccgt gtccgccgcg ccaccttctt cggcgaaccc
    25981 tatgacgagg aactgagcct cgatcccgcc catgtccggc tcgaccggct gaacgcgggc
    26041 gcgccgttct tgaaggtgca tgaactcgac accctcgacg ccgtgatcgg gtcggtcgtg
    26101 ccgggttcgg cccggatcga gaacggccgc ggcatcgcgc tggtgcggat cagcgaacgc
    26161 gccgatgtcg agccgatctg gcgcgacatc caggccgggc acatccgcgc ggtctccatc
    26221 ggctatcagg tccaccgctt cgaggttttg aaacccgagg ccgcgcgcga actctggcgc
    26281 gcggtggact ggacaccctt cgaggtctcc gccgtcgcgg tcggcgccga cccggcagcg
    26341 ggcttccgcg cccagcatcc ccttcacgac tgcgtccttc accgccggga cgccccttca
    26401 agcacgaaag gaccgatccc gatgacggac aagaccgaaa ccccggcgag cgacgccggc
    26461 accgccgcca ccacccagcc gactgagccg aatgataccg aggacaccac catgaccgag
    26521 ccgaaagcgg ctgcgcccga cccgaaggtc gccgcagtcg agacgcgcag ccagccgaag
    26581 acgctggcaa ctcccgcgcc cgacaccgaa gcggtcgcca cccgcgcccg cgaggccgaa
    26641 cgcgaccgcg tctccaccat ctatgatctg gccgggcggc tgaacctcga gcgcggcttc
    26701 gccgaggatc tggtgaaacg cggcgtcagc gtggacgaat cccgtcgcct gatcctcgac
    26761 caggtcgccg cgaaatcgga cgagacccgg accttccccc atgtctccgc gccgctcggc
    26821 ggccgggacg agcgcatcac ccgccgcgac gccgtggcga acgcgctcct gcaccgctac
    26881 agcccgacgc tgttccagct ggaggacgcc gcccgacagt atcgcggcat gacgctgctg
    26941 gaactggccc gcgaaagcct cggcaacgcc ggggtcaaca cgcgcggcct gtcgcgcgac
    27001 gaggtggcga cacgcgcgct gcattcgacc tcggacttcc ccgagatcct gtcggcggtc
    27061 accaacaaga ccctgcggca ggcctacgag gcctatcccc gcactttcat gctgttctgc
    27121 cgccaggtgc tcgccaccga cttcaaggcg atgcaccggg tccagctcgg agaagcgccc
    27181 cagctgctcg aggtcggcga aagcggcgag ttcaagcgcg gcacgctcgg cgagagcaaa
    27241 gagagctaca aggtcaagac ctatggccgg gtggtcgcga tcacccgcca gacgctgatc
    27301 aacgacgatc tcgacgcctt cacccggatc ccggcgatgt acggcaactc catcgcccag
    27361 ctggagtcgg acgtggtctg gggcatcatc accgccaacc cggccatggc cgacggcaat
    27421 gcgctgttcc acaccaccca caagaacctc gcgggcacag gcgcggcgct tgatgtcagc
    27481 agcgtcggtg cggcccgcgc cgccatggcc aagcagacgg gcctcgacaa gaagacggtg
    27541 ctgaacgtcc gccccgcctt cctgatcgtg cccgcatcgc tggagttgaa ggccgagcag
    27601 ctggtcgcgc agaacctcgt gcccgccgcg acgtccagcg tggtgccgca gtcgatccgc
    27661 acgctcgcgc cgatcagcga gccccggctc gacgccgcca gcgagaccgc gtggtatctg
    27721 gccgcgagcc cgaaccagat cgacaccatc gagtacgcct atctcgaggg ccagcaaggc
    27781 gcctacatcg agacccgcaa cggcttcgac gtcgacggcg tcgagatcaa gtgccgcctc
    27841 gacttcggcg ccaaggccat cgactggcgc ggcctctaca agaatccggg cgcgtaaggc
    27901 gcgcttcctg aaccctgaca tgcgggcggt atcgacgggc cgcccttcgt ctttccacga
    27961 ggatcacccc catgaaaaac tacgtccagc ccggcaacac catcaccctg accgcaccct
    28021 atgccgtcgc ctctggcgat ggcctgctcg tcggctccat cttcggcatc gccgccgggg
    28081 cggccgccct cggcgagccc gtcgagaccg cgctcgtcgg cgtgttcgac atcacgaagg
    28141 tcggctcgca ggcctggacc gtcggcacca aggtctattg ggacgacacc aacaagcgct
    28201 gcacgacggt cgcgaccgac aacactctcg tcggcgtggc cgtcgaggcg gtggcgagcg
    28261 gcgcgggcga caccatcggc cgggtccgcc tgaacgcggc gttctgatga gcgccttcgc
    28321 cgccgccgtg gatgcgctct tcgccgatcc gaacatcggc cgggacgcgg tctacatcgc
    28381 cgacggcggc gcgcccgttc tggtgcgcat cgtcgcccga cgtgccgatg ccgtcaccga
    28441 cttcggcgac gcccggctct ggtccgagac cacccggatc gacctgcgcg tggctgaggt
    28501 gccgacaccg cgtcccggcg atcgcatcga gatcgacggg gacgccttcc tcattcaggg
    28561 cgagcccgtc cgtgaccgcg agcggctggt ctggaccgtc accctgaggc tcgcgtgaaa
    28621 ctgaagctcg acatcgatcc cgacatcgcc gcgatgatgg cagcggaggt ggcggcgggc
    28681 gaacgcgccg ttaccgccgc catgcgcgag gccgggaccg ggctgaagac ggcctggcgg
    28741 ttgcagatca ccggcgcggg gctcgggccc cggctggcca actcgatccg gagccagaac
    28801 ttcccgaggt cgggcgagag cctcgacgcg gcagcgctgg tctggtcgaa ggccccggtc
    28861 atcgtgggcg cccatgacac ggggccgctg atccgctcca aagacgggtt ctggctggcg
    28921 atcccgctgc ccgccgcagg caagtccctg cgcggcggca ggatcacgcc cggtgaatgg
    28981 gagcggcgac gcggcctccg cttgcgcttc gtctatcgcc ggacgggccc gagcctgctg
    29041 gtcgccgagg ggcggctgaa cacgaaggga caggcggtcg tatcgcgctc caagaccggg
    29101 cgcggaaagg tcaccgcgcc gattttcctg ctggtgccgc aggtcaagct gccgaagcgg
    29161 ctggacctgg cgcgggatgc agaccgggca ttggacagtg tgccggggct gatcgtggcg
    29221 aactgggtgg agggaaaagt tgattgaccg caatcaaagt ggtgctcggg aggataacgg
    29281 attatgcatg gggccatgtc cgacctgctc acgaatgccc tgaactcaat ccaactaggg
    29341 atcgaggact accagtcgaa cgacctacga cgcccagtga gcgccgttcg caacttttat
    29401 gctggagttc tgctgcttgg taagcagtgt cttctcaatg aagcgcccga tgctgatcct
    29461 atggaagttc taggatcgcg ctttgcgcct aagcctgatg gcaaaggtgg cgtggtacat
    29521 gagccggagg gacaccagac aatcgacctg gggcaactcc gtcggcggtt tcaggatttc
    29581 ggccttcgtt ggccgaacgg agatgttaac tcgcttcagc gggtacgtaa tgatctggag
    29641 catttccatt ctccagcgcc gcatcaggca cttcgccaag caattgcgga ctgctttccc
    29701 cttgtggagg gattctttgc gttgcttgaa gtcgaccctc gcgaagcgct cgggtccgct
    29761 tgggagataa tgctgagcga agaaagattt ttctctgaac agaagctgac atgcgatgct
    29821 acttggaagc aacttccttg gtctgaaaat attgataaac taaaaaagat agcttgccca
    29881 aaatgtggct catcattgat ctaccaggag gattcgctga acggtgatcc agcaatgatc
    29941 caaggaaaat gcaaggcgtg cggagcacga tttggggaag aagagacaat tacacttctt
    30001 ctggaagcgc aatatggcga cgacgactat gtcgcaatga ccgatggtgg tgatccgatc
    30061 gttggcgact gcccggaatg tggatcacat acctacgtcc acgatccgga aggcccttca
    30121 ctatgctttt ggtgcgactt caccataagt ggtgattgtt ggcgatgtaa tgcgcagctg
    30181 acacctcaga atacgtccgt caatgacagt agtatgtgcg actactgcta ctggatgaca
    30241 aataaggacg attgatcaga ctgataattc gtcgccttct ttggtcatcg gaactgaaca
    30301 tgcccacacc ccgcgaaacc atcctcgccg cgctgcacgc gcggctctcg gcgctgcccg
    30361 ccactgcgct ccgcggcgag gtgctgcccg agcgcgttcc ggccgagggg ctgctgatcg
    30421 tgcgcgacgg cgagccgggc gagcccgagg tcacgctgtc gccgctcgcc taccactacc
    30481 agcaccgcgc cgagatcgag gcggtcgtgc aaggcgccca ccgtgacgcc gccttcgacg
    30541 cgctgaccgc aagcatcggt tcggcgctcg ctgccgaccg cacgctgggc gggctctgcg
    30601 actgggtcga ggccgaagcc ccgcgcccgg tcgatctgcc ggtcgagggc gcggccagcc
    30661 tgaaggccgc ggcgatccca gtggtgctgc actattccac ggccgatcca ctggcctgac
    30721 cccgacaacc cgaggagaac accatggcac gagcccaggg ggcgcgggcg ctgatggcgc
    30781 ttgcgttcga gacgacctat ggaacgccgc ccgtcagcgg cttcacccgc atgcccttcg
    30841 ccagcacctc gctcggcgcg gaacagccgc tgctgaactc ggagctgctc ggctacggcc
    30901 gcgatccgct ggcgccgatc aaggacgcgg tgacggccga tggcgatgtc gtcgtgccgc
    30961 tcgacgccga ggccctcggc ttctggctga aggcggcgtt cggcgcgccc acgaccacgg
    31021 gtgtggaagc cccgtacagc cacgagttcc agtcggggtc ctggacgttg cccagcatgt
    31081 cgatcgagac cggcatgccc gaggtgccgc gctatgcgat gtattccggt tgcttgctcg
    31141 atcagatcac ctggcagatg cagcggtccg gcttgctgac cgcgacggcc cgattggtgg
    31201 cgcagggcga gacggtcggg accacgacga gcgccgggac gcctgcggcg ctggaactga
    31261 agcgcttcgg ccatttcaac ggctcgatca cccggaacgg gaccgccctt ggcaatgtgg
    31321 tctcggccga gatcacatat gccaacaacc tcgaccggat cgagactatc cggaacgacg
    31381 gccgcattga cggggcggac ccgtccatcg cggcgctgac cggccggatc gaggtccgtt
    31441 tcgccgacca gacgctggtg acgcaggcca tcaacggcga ggcctgcgag atggaattcg
    31501 cctacgtcct gccctcgggc gaaagcttca ccttcactgt tcacgccgtc tacctgccac
    31561 gcccccggat cgagatttcg gggccgcagg gcgtgcaggc caccttcgac tggcaggccg
    31621 cccgcgacag cgtcgtcggc cggatgtgca ccgccaccct cgtgaacgat gtggagacgt
    31681 attgatgctg acgctcgatc tgacgaacgc gccgcgctgg catgacctgg ggcccggcgt
    31741 ccggctgcag ctgcgcccac tgaccacggc gctgatggtg gcgactcgca gcgacccggc
    31801 cgtcgaggcg gtgccagagg aggccgccga cgaggagcgc gcggtcgcct tcgccagggc
    31861 gctcgcgcgc cgcgccgtgc tcgcctggga gggcatcggc gatgccgacg gcaacgcgat
    31921 cgacccgagc cccgaggcca tcgacgcgct gctcgacgtc tggccgatct tcgaagcctt
    31981 ccagctgacc tacgtctcga aaggcctgct gctggagcag gaaaaaaacg cctccgcgct
    32041 ctcgccgact ggtccttcgg cgggggcgag cgctactgcc aagcctgccc gcaagcctgc
    32101 ccggactgcc cggcgcggct gaactgtccg gaaactccgg agggttggca ggtctgggac
    32161 ctggtcggcc gtctcggcgg ccaacttcgt gtgctgcccg gcgcggtgat cggctgggac
    32221 atgtcggcgg cgctggcgct tggtgacgcg ctcggcgtgc cgtcgctcgc catggccgaa
    32281 ctgctaccag tcatcgaggc ggtgatggtg cggaagctga acgaggaact ggccgcgaat
    32341 ggcggccccg gtgtcaggtc ttgatcttct cgatcagcga gacgccgggc agcccctgga
    32401 aatgcgcgtc gcaggtcagg agcgtcgcgc cctgtgcgcg ggcggttgcg aagatgatcg
    32461 cgtcggcggt ggcgagcttg tgctcgcggc aggcttccgc ggccgccagc gcgatctcgg
    32521 tgtcgagcgg gacgacgtgg cagacctgcg tgaaagcgat gacctgatcc gccttgtcct
    32581 cgccgacctc gcgggtcagc catttcgcca gctcgaactg gaccatggtc gggaccagcc
    32641 actcggcctg ttcgggcaga tgttcggaca gcttctcgcc ggtcggcgag ccgatgagcc
    32701 actcgatcca cgccgacgtg tcgacgagga tcatcagaac cggtccgagc ggtcgcgata
    32761 gtcggtggca gatgctccgc gcgcgagccc tttcagcgcc tctcgcttcg gcaccggcac
    32821 cagcaggacg ccggtgcctt tcgggatgaa ggcaaaggtc agcccggctt cccagtgctg
    32881 cgccgcgcgg atcgccttgg ggatcgagat ctggaacttc gaggacaggg tcgcggtctc
    32941 ggccatggtc ataccctcat gtgatcgatg gctaaaacgt aagaccccca tgcggcgaaa
    33001 gcaaggactc tgaccgatgg cagaaaaacg ggttagcgtc cgcctcgccg cagtgggcgg
    33061 acggcaggtg cgcgccgagc tggagggtgt cggcgaggcc gggtcgcgtg gcttcggacg
    33121 gctcagccgg gagatggagg cggccaacgc acggctcgcg gccttctcgc ggcgggtgcg
    33181 tgtggccgcc gctgccgcag ttgccgccgc gaccgccgct ggcgtggcga tgatccggtc
    33241 cggcctccag acggtcgatg cgcaggccaa gctcgcgcag tcgctcggca ccacggtcgc
    33301 ctcgatccag acgctggagc gcgcgggcga gctggcgggt gtatcgatgt ccggcatcga
    33361 gcaggcgacg aaggatctga cgcgccgtct cagccaggcg gccgccggaa ccggacccgc
    33421 cgccgacgca ctcgaccggc tgggcctttc ggccaacgag ctgatcgccc tgccgctgga
    33481 ccagcgggtg ggtgcgatca acgccgccat cgagagcttc gtgcctgccg ccgagcgcgc
    33541 cgccgtcgcg ggccagctct tcggcgagga aggctccatc gccatgtcgc ggatcgacac
    33601 cgcgacgctg cgccaggcga ccgaggacgt cctcgccttc ggtgtcgtcg tctcggagca
    33661 ggatgccgac cagatcgaac ggacgaacga tgccatctca cggctcggtc tgatctggcg
    33721 cgggctctcg aaccagctcg cggtcgcagc agccccggcg ctggaagccg tcgccaatgc
    33781 catggcggcg gtggccagtc ggaccgggcc gctcggcatc gcgatccgcg gcctcttcga
    33841 caacatcggc cgcctcacaa cctatgccgc caccttcgcg gccttcctcg cgggccgctg
    33901 ggtcgccggc atggccgccg cggctctctc ggtccgtggc ctcgccacgg cgctggtcgt
    33961 cctgcgcggg gcgctgatcc ggaccggcat cggggcgctg atcgtcggcg cgggcgagct
    34021 cgtctaccag ttcagccgtc tcgtctccgg cgcgggcggc tttggagagg cgatgtcgct
    34081 cctgaaggac gtcgccgtcg aggtctggga gaggatcaag atgggcgcgg ctgcggcggg
    34141 cgccgccgcc acggcgatgt tcttcgacct gaaggcggat gccgcatcgg gcatgcagag
    34201 cgccatcgag agcgtggtcg gtttcggcaa caccgccgcg aacacgttcg agggcgccta
    34261 cgaggcgatc aaggcgatct ggggcctgct gcccgccgcc atcggcgatc ttgcattcca
    34321 ggcggccaac agcttggtcg atggcgtcga ggcgatgctg aacggcgtgg tctcgcgcat
    34381 caacggcttc atcggcggga tcaaccaggg gctcgaagcg ctcgggtcgg agcggcgcat
    34441 ctcgctggtg cccgacctcg acctcggcga gatcgagaac cgcttcgagg gggcagccag
    34501 tgccgccacg actgcggcgc aggcggcgtt cgaccgggcc ttcgaggaca acccgctgac
    34561 cgcgcccgat ctcggcctga ccgaggcggc aaaccgggcg ctcgaatccg cgaacctcta
    34621 tcgtggcgcg gcgcgcgatc tggccgaacg ggcacgtgcg cccctcgaaa gctggcaggc
    34681 gctgcacgat gccgtgcgcg gtaccgacga ggccagtgcc gatgcgctga ccgaggccac
    34741 tggcgcggcc gaacggctgg agacggcgct cggcgatgcc gggcgggccg ccacgggtgc
    34801 gggtgcggct gccggggctg ctgctgcggc agcagagccc gtgactgaag ctgccgtcac
    34861 cggttggcag gccgtcaccg ccgcgctgtc ggattacgcc agcaaggctc gcgacatcgg
    34921 tggcgacatc ggccagagcc tcgtcggcgc cttccagtcg gcggagaacg cggtcggtga
    34981 gttcgtgaag accggcaagc tgaacttccg cgatctcgtc acctcgctgc tcgccgatct
    35041 cgcccagctg gccgcgcggc gtttcatcct cggacccatc gcgaatgcgc tctccggcgt
    35101 gttctccggc gcaggtggga tctttgccaa cgtcctgcat gcgggcggga tggtcggatc
    35161 ggctgggccg tcgcgcatgg tcccggccat ggccttcgcc gccgcgcccc ggatgcactc
    35221 cggcggcatg gccggcctcc gccatgacga ggtgcccgcg atcctgcagc ggggcgagcg
    35281 ggtgctgtca cggcgggagg cacagagcta cggcgcgggc ggcggggtga acgtcaccat
    35341 catggcccgc gacgccgaaa gcttccggca atcgaggaca caggtcgcgg ccgacatcgc
    35401 ccgcgccgtg tcgctcgggc gaagggggat gtgatggcgt ttcatgaggt ccggtttccc
    35461 gacaacatca gtcgcggagc gcggggcggg ccggagcggc gcacccagat catcgaactc
    35521 gcctccgggg acgaggagcg gaacgccagc tgggccaact cgcgccgccg ctacgacgtc
    35581 gcctatggca tccgccgcgc cgacgatctc gccgccgtcg ttgccttctt cgaggcgcgg
    35641 aacgggcggc tccatggctt ccggttcaag gactggggcg accacaagtc ctgcctgccc
    35701 tcgggcacgc cgtcgccgac cgaccagccg atcggcatcg gcgacagtgc aatgaccgcc
    35761 ttccagctgg tcaagcgcta cgcctcaggc gcgcaatcct ggacgcgcgc catcgccaag
    35821 ccggtggcgg gcaccgtgcg catcgcgctg tcgggcgtcg agcagccctc cggctggtcg
    35881 gtcgatgcca cgaccggcgt cgtcagcttt ggcgccgcgc caggctccgg cgtctccatc
    35941 actgcgggct tcgagttcga cgtgccggtc cgcttcgaca ccgacgtgct cgacgtgacg
    36001 ctcgacctcg agcggctcgg ctcgatcacc tccattccgc tgttggaact gcgccgatga
    36061 acgacgaatc ccgctttatt gctgcggttc tgaaagaact cgctacgtcc acggcggtga
    36121 tcctcgccgc ttggggcgct ctcggcggcg ccacgaacgc actgaccacg aagatgcggc
    36181 tgcgcgatgc gctgcggcac atcctgctcg gcgggctgat cgcggccggg atgggcagcc
    36241 tctccatggc cgtgatcacc gcctggctgg ggctgtcgcc cgagacgatc cccgcgggcg
    36301 gggcggcagg atcggcggcc tatctcgtcg gcgtcttcgg cccggccttc atcgagatgc
    36361 tgctcgcccg cctgcgccgc gtcaacgaaa gcgctggcga tgaatgaact tctccgcctc
    36421 gcgcgctcct tccgctgcga ccccgccgac ccccggcagg ccttcgccca tcgcctgcgc
    36481 atcggcctcg tcgttgcggc actgatcctg atcctctcgc ttttccggta atcccatgca
    36541 catgaccgac cggggcctgc tggccctcgt ccggcacgaa ggcatcgtgc ccggacccta
    36601 tctcgatgtg aaacaggtct ggaccttcgg catcggccac acggccgcgg ccgggtcgcc
    36661 cgatccggcc accatgccgc gcggcatgcc aggtgaccta gatgccggga tccgcgatgc
    36721 gttccgggtg ttccgggccg atctcgggcg ctacgaggcg gccgtcctgc gcgccgtgaa
    36781 ggtgccgctc aagccgcacg agttcgatgc gctggtcagc tttcactaca acaccggggg
    36841 tatcgcgaag gccgcgctga cccggcacct caatgccggc aatcgcgttg ccgccgccgg
    36901 cgcgtttctg aactggcggc gaccagcctc catcatcccc cgccgggagg ccgagcgcga
    36961 cctgttccgc catggtcgct atcccggcgg cacgatcccg gtctggtccg tggatcgcac
    37021 gggccgcgtg gacttctcgc ggccggtccg tcgcctgacc gaagacgagg ctctggcgct
    37081 gctgcggccg tcgccgctgc cgaggccgcc ggtcctcgat cctgctcccg acgcccccac
    37141 cggctggctc gcccggctgg ccgccttctt ctccaccctg atccagaggg cctgacccat
    37201 gcgctacgtt cgccccaact cgctcacctg gtgggcggga ctgctcgcca tgcttaccgg
    37261 catcgcgtct ctttcgctgc ccgccatagg ttcgctcggc gaactgtccc gtctcgtcgc
    37321 gctgcttgcc ggctcgggcg atgcctcgcc ggccgggctg atgttcctcg ggctgggcct
    37381 gatcggcctg cgcgaccgga tcgagcgcgg gttccgtggc gatgcttgag ttcatcgccg
    37441 gtctggtcgt gggcggctgt ctcggggtct tcgtcgtcgc cctctgcgtc gccgccgcgc
    37501 acggggagcg ggacggtggc tgagttcctg atctggctgg tcgcggctct gggcgcggtc
    37561 ggaggtgtcg tcctcggccg cgtctggggg cgtgcggaag gggaacgcgc gggcaaacgg
    37621 gaggcggaac gcgatgcgat cgaagacaag aacaaccgcg tcgagcgcgg gcgggatgcg
    37681 gttcgcaatg gccgcggcgc tggcgatcct gctgaccggc tgcgccgcaa cgacgggcgc
    37741 tggtgatgcg ggctgcgcgt cctacgccga ggctcggcta ggccgacctg ctgccgagac
    37801 cgtcgcggag gttccgccgg actgggcgga ctggatcgcc gatctcgacg accgcatgac
    37861 gggaacctgc cgatgaaatc cctctcgccc aaccttcagg cgcatctcga cgagggcacg
    37921 acgacgctcg cctggtgctg gcggatcacg cgggccgatg gcgtcacctt cggtttcact
    37981 gatcacgacc ggacgctggg cttcgacggc accgccttcg agcccgagag cgggctgatc
    38041 gcctcagagg tccgttctgg ttcggacctg tcggttgatg cgcaggatgc cgagggcgtg
    38101 ctgacctcgg accgcatcac cgagatcgac atcctcgatg ggcgctggga caacgccgag
    38161 gtggaagtct ggcgggtgaa ttgggccgac accagccagc gggtgctgat gcgtcgcggc
    38221 gccatcggcc agatccggcg cgggcggctg gccttcgtgg cagaggtccg ctcgctcgcg
    38281 catgtgctgg gccaaacggt cgggcggacc ttccaggcga cctgcgatgc cgcgctcggc
    38341 gatgcacgct gcggcgtcga tctggagaat cctgtttaca agggcgcggg cgccgtcatc
    38401 gatctcctgc gcgaccgggc tttcactgcc tcggggctcg gcggcttcgc ttcgggctgg
    38461 ttcaccttcg gcacgctgga atggaccagc ggagcgaacg ccggacgacg caccgaggtt
    38521 ttgggccatg gcgtcacgga cggcatcgcc gtgctgaccc tgctcgaggc gccggtgcgt
    38581 gccatcgccg agagcgacgc cttcaccatc cgcgcgggct gcgacaaacg gatggagacc
    38641 tgcggggcga agttcgcgaa cacagccaac ttccgcggct tcccgcacat ccccggccag
    38701 gacgccgttc tccgctacgc cacgaaggat ggcgggcacg aggggtcagt gttgtgatct
    38761 ccgctgatcc ccagcgcgtc gtcgcgtcgt cgcgctcctg gctcggcacg ccgtaccacg
    38821 accaggccag cctgcgctgt gtcggctgcg actgcctcgg gctggcgcgg ggcgtctggc
    38881 gcgaggttgt cggccccgag ccgttcccga tcccgcccta cagccgcgac tggggcgaga
    38941 ccggaccgcg cgaagtgctg gccgagggcg cacgacgcat gatgatcgag gtggaaacga
    39001 tagctgttgg tcccggcgcg ctggtgctct tccgcatgaa gccccgcgcc atcgccaagc
    39061 atctcgggat cgtcaccggg cctgacagct tcctccacgc ctatgagcgg ctcggcgtga
    39121 tcgaggaacc gctcacccca tcctggcggc ggcgcatcgc cttcgccttc ctgttcccgc
    39181 aacgctgaga cccagacatg gccaccctcg ttctcggcgc ggccggcgcc gccattggcg
    39241 gcagcatcgg cggcgcaatc ctcggcgtca gcgcggcgac catcggcggg ttcatcggct
    39301 cgagcctcgg ctcggtggtc gacagctgga tcgtctcgtc gctggcgccg acgcagcgca
    39361 tcgagggcgc gcggctcgac acgctgcgca tcacctcggc caccgaaggc gccgtgatcc
    39421 cgcgtgtcta cggccgtatg cgcatgggcg gcaacatcat ctgggcgacc gatttccgcg
    39481 aggagacgaa gaccaccacg cagggcggcg gcaagggcgg cggaggcggc aaggtcaaaa
    39541 ccaccgagta tctctactat gccagtttcg ccgtggcgct ctgcgagggc ccgatcaccg
    39601 ggatcgggcg catctgggcc gacggcaagc cgatggacct ctccggcgtc acctggcgct
    39661 ggtatccggg cgacgagacg cagaccgccg atccgttaat cgccgcgaag atgggcgctg
    39721 ccaacacccc cgcctatcgc ggcaccgcct atgtggtctt cgaggaactg gcgctttcca
    39781 cctatggcaa ccggctgccg cagctgtcgt tcgaggtgtt ccggcctctg gccgatccag
    39841 acacggccga ggggctgacc cgcgccgtca ccatgatccc ggcttcgggc gagttcacct
    39901 atgccacgca ggccatccgc aagaccgatg gcggcgcgac ggtacccgag aacctgaaca
    39961 cgctggccga ctccaccgac atggtggagg cgctcgaccg gctgcaggcg atggcgcctg
    40021 cggtcgagag cgtgagcctc gtcgtcgcct ggttcggcga cgatctgcgc gcgggatcgt
    40081 gcaaggtgcg accgggcgtc gaggtctcgg ccaagtcgac cacgcctgcc agctggtcgg
    40141 tgaacggcgt cagccgcgcc aatgccttcc tcgtcagccg cgacgaccag gaccgcccgg
    40201 tctatggcgg cacgccgtcc gacttcgcgg tagtgcaggc gatccaggag atgaaggccc
    40261 gcgggctgcg cgtcaccttc tatccgttca tcctgatgga cgtgccgccc ggcaacagcc
    40321 tgccgaaccc gtattccgac aacgccgccg agaccggcca gccggtcttt ccatggcggg
    40381 ggcggatcac ctgtactcct gcggcggggt tcgccgggac cgtggacaag accgccacgg
    40441 ccgccaatca ggtttcggcg ctgtttggcg cggccacgcc tgccagcttc agcgtctcgg
    40501 gcgagagcgt cagctggacc gggccgtccg gcgactgggg cctgcggcgc atggtgctgc
    40561 actacgccca tctctgcgcg gcggcgggcg gggtcgatgc tttcctgatc gggaccgaga
    40621 tgccggggct gacgaccgtc cgctcgggtg cgtccaccta tccggcggtg cagacctatc
    40681 gggacctgct cgctgatgtg cgctcgatcc tcggctccgg gaccaagatc ggctacgccg
    40741 ccgactggtc ggagtatttc gggcatcagc cgggcgacgg cagcggtgac gtgttcttcc
    40801 accttgatcc gctctgggcc gatccggaga tcgatttcat cggtgtcgac aactacatgc
    40861 cgctgtcgga ctggcgggac gggttcgagc atctcgacgc ggccgagggc tggcccgcga
    40921 tctacgaccg cgcctacctg caggggaaca tcgcgggcgg cgaaggcttc gactggttct
    40981 atgccagcgc cgccgaccga actgcgcagg tgcggaccac catcaaggac ggcgccgcca
    41041 gcaagccgtg ggtctttaga tacaaggatc tgcgcgcctg gtggtcgaac gcccactaca
    41101 accgcccggg cggggtggag agcggcacgc cgacggcatg ggcgccgcag tcgaagccga
    41161 tctggttcac cgagctcggc tgtccggcca tcgaccgcgg caccaaccag cccaacgtct
    41221 tcttcgatcc gaaatcgtcg gagagcttca ccccacattt ctcgcggggc tggcgggacg
    41281 acgcgatcca gcgctcctac ctggaggcga cgtatctctg gtgggccgag ggcgcgaaca
    41341 acccggtctc ctcggtctat ggcggtcgca tggtgcatgt gccggaatgc gccgcctgga
    41401 cctgggacgc gcggccctat cccttctttc ccgcgctgac cgacgtctgg acggacgggg
    41461 cgaactggcg gctcgggcac tggctgaccg ggcgcctcgg ggcggtgtcg ctggcggcgc
    41521 tcgtccggca cctctgcctg cgcgccggac tgcccgagac cttgatcgac gtctctggcc
    41581 tctggggcgc ggtcgagggc tacgccatca cggcgctgga aagtccgcgc gcgtcgatca
    41641 ccacgctgtc gcggcatttc ggcttcgacg cggtggagac cgagggcgtg atccgcttcg
    41701 tcatgcgtgg ccggacctcg gtcgtcaccc tcgcgcccgg cgacctggtc gcccctcgcg
    41761 agggcgatgt gctggaactg acgcgcggcc aggagacgga actgccgcag gcgctgaagt
    41821 ggcaggtcgc ccgcgccgac gaggattacg acgcggccct cgtcgaggcg cggcgcatca
    41881 ccgtggacac gacgcgtatc gcgtccgaga gctttccgat ggctgtgccg cccgaggagg
    41941 ctgagcgccg ctgccgccgc gcgttgatgg aggcgtgggt ggggcgcgag acggcggcgt
    42001 tccgtctgcc gccctcgcgc ctggcgctcg atcccgccga cgcgatccgg ctggagcatg
    42061 acgtgcggct ggtcgatctg cggctcgtct ccatcgcgga tgccgacgcg cgcggggtcg
    42121 aggccgttcg ccaggaccgc gcgacctacg acctgccgcc cggcgatccc cgcgcggcgt
    42181 cgctgacgcg ggcggtcgtg ttcggcgcgc cggatgcgct gctgatggac ctcccacaac
    42241 tttccgagga ccagcccgcg catcgaccgt ttgtggcggc gcacgcagtt ccctggccgg
    42301 gcgagatggc ggtgttccgc agcccctcga ccgatggctt cgagttgctg accacgttcg
    42361 gcagtcgcgc ccggatcggg gtgctggtct cggacctcta cgcgggcccc acgtcgcgct
    42421 tcgatctcgg gaatgcgctg gtgatcgatc tgctcaccgg cacgctggag agcgccaccg
    42481 acctgaccct gtacggcggt gcaaacgctc tggccatcga gagcgcgccc ggcgtgtggg
    42541 agatcgttca ggcgggcgcg gcggaactgc tggcgcccgg ccgctatcgc ctgacccggc
    42601 tcctgcgcgg gcagcgcggc accgagggcg ccatgggcaa cccggcgccc gctggcgccc
    42661 gcgtagtcgt gctggacacg gcgctggcgt ccctgccgat cgccgaggcc gatctcggca
    42721 tcccgtggaa ctggcgcatt ggccccgcga gccgcccggt cagcgacgag acctacgtgg
    42781 ggcagacctt cacgcctgag ggcgtcgggc tgcggccgtt ctcggccgcc catgtcgagc
    42841 agccgtggcg taggcctcgc acgcccggcg atctgacgat ccgctggacg cgccggtccc
    42901 gcgcgctggc ggccgacagc tggggcgggc tcgaggtgcc gctggccgag gaactggaag
    42961 cctacgaggt ggagatcctc gacggtccta ctgtgaagcg ggtgctgagc acgaccgcca
    43021 ccagcgcgct ctacaccgcc gcccagcaga tcgccgactg gggcgggccg ctcggtcccg
    43081 gcgacacgct cgacatccgc atcttccagc tctccgccct tgtcgggcgg ggcgtgccca
    43141 agaccatcac gctggtactc tgaaggccat cccatgtccg acgccacgac ccatctcctg
    43201 ctgccctaca tcctggcggc gcaggcccag aagcacgtca cccacaacga ggcgctgcgg
    43261 atcctcgacg gtctcgtcca tctctcggtg ctcgaccggg atctggcagc acccccagcg
    43321 agccccgccg atggcgaccg ctacatcgtc gcctcgggcg cgaagggtga ctgggcgggc
    43381 tgggacctga acgtcgcgct ctggaccgac ggcgcctggc tgcgcctgcc accgcgcacc
    43441 ggctggcggg cgtgggtcga ggacgagggc ctgctgatgg tctacgacgg gtctggctgg
    43501 gtcggcacca cgcccgcggc gctgcagaat atggcgctgc tcgggctcgg caccacagcg
    43561 gatgcgtcga acccgttctc ggccaagctg aacgccgcgc tctggaccgc gaggaccgtg
    43621 gccgagggcg ggaccggcga tctgttctac accatgaaca aggaggctgc gggcgacgac
    43681 ctcggcctca cgcttcagac cggcttcgtg accaaggcac tggtcggcct gttcggctcc
    43741 gaccgcttcc gcctcgcggt ctcggccgac ggcagcacct tcttcgacgg gctcagcgtc
    43801 gacaacgcca ccggcgtcgt cgaccagccc cggctgccgc gcttcaaggc ctacacgaac
    43861 tacgacaact acgtcggcgt cgggacctgg acaaagatcg gcctcaacaa caccgacacc
    43921 aacgatcagg gcgcgttcga cgccgcgaac aaccatttcg tggccccggt tgacggcacc
    43981 tacctcttcg gcgcgacgct cctctacaag atcaacgcca gcgcgacggc gcgcatgagc
    44041 gggcggctcg tcctcaatgg cacaaccgaa atccgcggct ccctcggcga aatctccgcc
    44101 acccacgtct cgctcgccac cgccatctgg ctgcagacca tggtgccgct caccgcgggc
    44161 gataccgtcg agctgcaggg gtatttccgg gttgcggacg gctacttcgc cgccgatcac
    44221 acgtccttct ggggctgcaa ggtcggctaa attctcgcca cgctgacggt accgttcccc
    44281 gggcagtcgc aaccttcaga attggcctga cgcatcgccc gccgcatcct ggtttgcctc
    44341 ccaatccgcg taattgcgtc cgtctgggag cttccagagg atccggccat tggcgctcgc
    44401 accaatgacg gccgcggcag cggcagaggc agacgtgaag ctgtaggcgc ttgtgaagac
    44461 aagaaaatcg ccttcctcgc ggaggacgcc cttctcgaca agggtgttcc ggagcgtgac
    44521 cgtacctcta ggtatcgttc gcgtcgtccg gacccttgcc ctcgaacctg ctgtgacgac
    44581 gaaatccccg gagggcccga tctccatctc tgccgcgaag ccgtcgcctc ggaagaagaa
    44641 ccgagggctt tcatggaagt cagcctttgg cagttctcgt cctgcgatct gctccggcgc
    44701 acgaccgcgg acttctcgga agagatccca accgagggct ccaaccagtg ttttcgtctg
    44761 atccacgaac tcgtccattg ctgcgcggtc ggggagcggt agcttgcccg cgtcgtcgga
    44821 cggcgtgcgc gtgttgggca gggtccagcg aggattgcta acgacgcctc ggatcaggca
    44881 ggcttcgaca taacgcgcgt ggctcttggt caggttctcg tccttgctga tcagcacgac
    44941 cgtgtcggtc cagaagcctt tagcatcgcg ccccgcctca ttcgagttgt gatacgatag
    45001 tcgcgccccg acaccttcag actcgccgat atatgcaagc tgccggtcct gcgcttcttc
    45061 atcggcccca atgaggatgt acacgcctgg ccgttcgatc tcggggaaag cctctcgaac
    45121 ccgacgaagc tggttgcgcc ggaaggcaat cgcctggatc gtcgacatcg agatttgcgc
    45181 cacccggatg ccattcgggt cgccgtcgag cagaaaaata ttaatcgagc gtggtttcaa
    45241 gtcattgctt ctcaaatggc aatttcgggg ctgggcttat gtccatccgt tcctcatgag
    45301 ctgagcgaag tctcgacgtg aaagaacctc tgtgcattcc cgccagtcac gatcggacgg
    45361 ctccgcggta gcattgtagc gaagatcaaa ccctgtcgct tcacgttgcg cattgatgta
    45421 ttcgtccatt ttttcgccaa gcgtctcaat atcttctatc cactcatctt taattgtgtc
    45481 tggcagcgag ccgaataggt caaaacgatc tcgcatgcgc tcagagagcc tttcgtacac
    45541 cttctcatca acagtttgct cgtttactag attgagcata tcgacctttt ctctggcttg
    45601 gccgaaccgc ttaatcctcc caatcctctg ctccaaccgt gttggattcc acggaagatc
    45661 aatattgatc agagtaccga gggtttgcag gttcaatcct tcacacgcag cgtctgtcgc
    45721 aaccatgatt tttatctcgt gctcggcgac cattttcttg aacgtctcgc gctcaatgct
    45781 gacactgtcg cccttctggt aaagacgact ccgggatgcg cctgcataaa gtcctatcgc
    45841 caagtccgga tagagagccg ccaaagaatc agcaatccac tttgcggtgt cgtagtattg
    45901 actaaatatt atggccccgt gatctcgcca cttttcctta tcaagaaagt gaatcgtggc
    45961 ttggagtttg ggatctccat cgattttctc taggcgagaa atcaggcgct ccagggccaa
    46021 tttctcatcg gagccctccg cagtcagctc gatgacctga tcttcggttt cttcctcgac
    46081 agttcggccg gccaaaagcg ttcgagcggt gttcaggcca gctgcaatgc tcgagcaaat
    46141 ccgctgctcc atgagattct tcatgaagcc gcttcccttc ccgcgcttcg agagtgcctt
    46201 gccgaatgct ctggcctctc gatacgcttc ccggaaatca tcattggttc gaagcgcttt
    46261 accttcgaac aaggcgtcga aacgctgtgt gtcgcggatg tatctgcggt ccggatgcag
    46321 atcgacccca atcctcggca gcaatcctga ggcttcgagg tcggcgcgtt ttcgaaggac
    46381 aatgtgtcgg ataaaggggt tctctcgctg gaagaatgtc gcgcccgata tcttccgctc
    46441 aaggtcctct tcgagaattt ctcgggtgtc atcgctcagt tgcgtgatag gtaccgaggt
    46501 atctgtctgt ctttcgttga gaccgagatc ttggcggatg gcgctgaaga gccgccgggc
    46561 tcttggttca tccgtggaat ttacagcggg cagaggtgag cgtagcagct cccatccgaa
    46621 gtctgggcct tctacgttgg tctgaccgga gatcagtggc aggacctcat ccggctggtg
    46681 ccatctcgaa tactcgttac cgagcacgaa gcgtcccttg cctctgtgga ggatgcgcat
    46741 gaggtcccac agatcctccg accgcgtctg gatcggagtt gcggtgccga gcaatacatg
    46801 gtcgctgcgt tctgcaactg cggtggcgaa agcgaggagc tcattcgggg tgccagcgtc
    46861 acgaccgaag ccttgtcgac ttcgcgcctt gtgcgcttcg tcgaggatca cgagcgcgaa
    46921 gcgcagacct agaaggtgct gtttttcgag gctgtcgcgc atcatgagac ctgtggacac
    46981 gatgccgatc cgcaatgggc agcgcgcgat ctgttctcgc cctgcgggcg agatcacccg
    47041 atcatcgtga tcgagccaga ctttcttctg cgtctcccat cgcgcgcaag ggatccctag
    47101 cttgtcgatc atctcggtct gccactgctc gcagagcgtg gcaggtgcga agatcacgac
    47161 aggcctttgc cccccgctat ccttgtcctg gagcaggcaa agggcgagcg ccgcagtccc
    47221 cagcgagagc gtctttccaa gaccgacttc atcggcgagc agaagccgga cgatgccgtg
    47281 gttggagtag tggcggaggc actcagtcaa gaagccttgc tgccacggct gcagagaaaa
    47341 gccctctcga tagagcggcg actcgatgag ggctgccggg gcgatatctt ctgggtcatc
    47401 aagttcctcg aacagaactt cacggcgata gccgcgccga tgcacctcgc ggatcactgc
    47461 gcgcggcaat tcctttgccg ctctccagag gaagtcgaac tcttcctcga tccaggcaac
    47521 gccctcgggg gacgagtcct cccacaggat ttcatagtga cgctgccagc cgctgctggt
    47581 ctcattcatg gacccgatga agcccagctt tctgccatca gcgcactcaa tcacgccggc
    47641 cttgccatgc aggaatccac agacgttgtc gggggcgacc cgaaccgcct ggccgtgctt
    47701 ctgcagaaac gcgtcgagcc gacgataccg ctcgcggttc agaagcgcct ccgcttccag
    47761 cgcacgttcg ttccaccgcc cgatcatctt ggcttcgcgc agctttgcca ccttcagatc
    47821 gtcggggtga atgtcgacgt tgcagacgat tttcacctcg gggatgtgat ccagcaactc
    47881 acctgccacc tcgaagagcg aactggtgaa gtagccggcg atccgcttgt agctgcgggc
    47941 gcccttgaga tgctcgagca ggatcgtctg atcgagacga tgggtccgtg aggagaaccg
    48001 acgtatggtc atgtcgcggg tccctccctg agcgcgttac tggctgaacg cgcggaggtt
    48061 cttgagacga ccgccgagga cttcggcggc atcgcgcacc tctttttcgg gggctttccg
    48121 ctcgatgaac gagagcatgt cgatcagctg ccggcggatt tcgaggaagt ccggcaggtc
    48181 ttcctggatc tggcccacga cgaccgtcgg ttccgtttcc gccagaagct gctgcagccc
    48241 aatgatcagt cggccgagcc aggtcggtcc gatctctgtg ctgtccgtca ggtcgcggga
    48301 ggcgaactcg gtcacgcgct tgaggcgtgc gctgttggcg gccatgttgc ccatcacctt
    48361 ggcatagtcg gcaacccgaa acgcttttgc gaaattctgg tagttgtcga gcttgctggc
    48421 gcccgtcgtc tccatgtcca tcatgcggaa gtagaaccgc tggatgccgg tcaggcggga
    48481 ccacgtctca gcctcgaggc cttcgggtac gagaaggctg ttggccgctt ctgcagcttg
    48541 ctggacgatc tcgtcgacga cggtctcctc gccacgctga cgggggcgca gcgcgaagct
    48601 tgtcacgtcg tctccgccaa tatgggtgta ggcggtcaac accttcagcg cggcggcata
    48661 tcccgccatc tgcaggtcgg agtcgttgaa gaccggctcg ccgagcttgt ccttcacctc
    48721 gtcattgagg tgcatcatgc tctcgatctg tcgttccacc tcggtgcgga cggcgggcag
    48781 gatgcgctgt ttgaagccag agcgttcccc ggccggtcgc ttgcgcagca tcaggatgac
    48841 cgtgccctgg acgtagccgc cctttttcag ctcagaggtc gtttcagtgg caatgtacca
    48901 ggccgccaca acctggagcc ctgcagccca gaagatcccg accatgtcag accacacgcc
    48961 ggtgtcctga tgcgtgaaca tcacgcactg catgccgttg tccggcatgt gctcggccat
    49021 ggcgcgatag gcgtcgacca tgccccgcct gaaatcgtcg cccgatccct tgatcgcgag
    49081 cgctcgccgc gagtcccatg tccagtcgcg aaactcctct ggcgggttcc gccgcagcca
    49141 ggcgatgaag aactcagtga tctcgtgata gttcactgcg tccgcatagg gagggtcggt
    49201 cacccagaag tcgcagacgc gcgccggctg atcggcagga gcggatatca cttcccgctc
    49261 gacgtccgga agcgcttctt cggccatgcg gaatgatcca gcaccatagc cggaccaaga
    49321 gcgtgtagcg tagttgtaga acgtgttgag cgcttgattg gagaatacgc cttttggccc
    49381 tcccaggccg ccaccttgtg acgtcgccca acgacacaag cgtgaattga agtccgccat
    49441 cttcgcgacg ttcaaccatc caagcggagc gcccggcgac tcccgccatg ccttcaaggc
    49501 cagcgcttgc agcaacagct ggcggggatt gaatagatga tgccagtgcg tccagccgcg
    49561 tgtccggatc ggttcatcgg tcttcgctcc cggttcgatc agcatgtcag gcgttaatcc
    49621 ttcagcctgc caagccgcca gattttcggc gacgatcctc tcgaccttgc gctcacgttc
    49681 cagatctgca tcggtcaccg cacggaagta cgtgatctgc cggggcttgt agatcgagtt
    49741 cttcgtgatc cactgaatgg cgtagagccg ctcctggaag atgtcgtctc cgcgcggaac
    49801 gaagtccagc ttctcccagc gacgcagcct attgagggtc gccccatccg gcccgcgata
    49861 gtccccgcgc agggtcttca ccggcgtccg ataggttcta ccgtcgagtt catagacgag
    49921 ggagccatcg tcgatggtgc ccttttctgc gccctttagc tccttcgccg agacgttgct
    49981 caccacctcg atctcgaagc gcttgttcgc atgatcaggc ttgagccgcg caatcgcgcc
    50041 gagtttcggt gagacgaccc ggcttgggag catcggaacc atccagcccg tttcggggca
    50101 tcgggtttca aggcaataga ggtatgcctt gccgcgatta cccttttcgt cgtgctcgac
    50161 gccgagcctg atcagctcct tgtcgacctg ctcggttacc gtcttctgag cgtcttcaag
    50221 catggtgcga tgcttctttg gagcaccgat gatgttcatc gcgccccagg tcagcatgca
    50281 ggctatgggg ttgaggtcgg cggcatatgc atcgcatccc atgcgcgcag cctcgaacgg
    50341 gatggacccg ccgccggaga atgtatcgcc aacgcgcggt cgatgtccga agcgcaagat
    50401 gcccatttgc tcgacgagtt cgggcaagga gcgcgccttg acgccccatt gggcgtagtg
    50461 gtcgttcact gcgggccaga ctggggcata gagccaagcc tgttcaactt cttcaggccg
    50521 cttgcagaag ctggctttct cttcgtacgt cgagaatgtt cctagcgccc gctctatgag
    50581 ctgaagcttg gcctcgtccg aagtgtcccg atcccaacgc agggagatgc cttcctcgtc
    50641 tgcgtcgaac gggcactcaa ggttcagaag gcggtcatcg gcttcgaggt cgtcgcgccc
    50701 cgtgaaggtg aaatagtccc acgggttcga aagcgaaatc cgcgaagcga tatgcttcgg
    50761 cttgagatcg ttttgaacaa aagcacgtcg tgcgagtcca tggtcgtcga aagccatcaa
    50821 tttctcgaag atctcgaggt ccttctcgct gtcgccggtc tgcggcagga gcgagccaag
    50881 gacgatggcg cgcacaagga tgagtggctt gcgtcccttc caataagaac cgagccctgt
    50941 cagcgtctga gccgcgaccg ccttgcgctc ggactgcgct tcgaatgaca ctttctgcgc
    51001 ggggaagacc gcctggatga gggccggcgc atccttgagg gaaacgggag taatctcgtt
    51061 cattcagatc tcgtcgtcaa aaaggtcgag ggtcggccgg tcgctggcct tcccaatttg
    51121 tcttctggcg cggggctgca tcaaatcgct ttgtgcgaca tctccaagcg cgtgtcgaag
    51181 ggcgagccgc cagccgcggc cggcgtcctt taccgttccg gtggccatcg ccgtcatgct
    51241 gaagagccac caccgttcct ccgggcgaag cgccaaccag ttgcggaccg agacggggat
    51301 cttgtccatc tccatgtcct cgacggccca ggcgagaacg cagagttcct tgccgagcaa
    51361 ccggtcgacg gggttctccc cgaccttcca ggcggatgtc ttcagttcat gggccttcag
    51421 ccgcgcgttg aaggcgcgct ggacctcgct gcggatcgcg gtccagcgtg ggcggtccag
    51481 aacgacccga tccatcaccg cgaactcgtc gctactggcc tgcagtccga ggtattcgct
    51541 gatctggacc tttccagagt tggccggagg gatcctgacc ttgaagtggt gagggtccga
    51601 cgttgcaggc acgccgaacc cgagcgtcgg cttggcctcg cggccgtcac cagcgtccag
    51661 gttcgtcttc ttgcctgccg tctgccctct gggcattctc tacgcctcct gcaccaggtc
    51721 gccgggtttc agatccagcc ccgcgatctt cgcgaactcc ttcacggcaa agccgttctc
    51781 gaactccacg ccgtcgctga ttgtgattgc gaccggtgcc tgatcctcct tcaagaccgc
    51841 acgcagactg ttgaccacgc cctcgatcat gccggcggtg acggcgcgct cctggaagcg
    51901 cacggttacg gtgttttcgc cttcgccgat ctcgatgcga acgcccctga agagcgtgtt
    51961 gtcgttgtcc ttgaacttgt tgatgacgcc gtagacccgg tcggtcgtgt cgagagagac
    52021 acgcttcccc tgaagccttg caggtttcgt atcgtcgatc tgaacgcgct tgtcgccgct
    52081 ggcagggatc tggaagtctg ccgtcttgtt ggcttctccg gcgcgtgcat agaccagcag
    52141 gcggagtgcc tccggcccga tttcgaatgg ctccgtgaat tcgatgccat ccttcgggtt
    52201 ggagccgtcg agcgagtacg taatcgccgc tctgggtgtc gattgcagag tgacgcggcg
    52261 tttgtctcct gcgggatcaa cctgatgccg taccttcagc tctgccaccc agcgaacagg
    52321 tggtccgctc tcgaacttgc cggtcggatc cttgacccag aaatacagcg acccttcatt
    52381 cgtcgagaag ttgtccaggt cttcgacctt cggatcggcc tctgtcacct cggcctttgg
    52441 agagtaatga actacggggc tgtcccctgc gttgcggggc gtgaggctca gaaggcactc
    52501 gccggtgtcc gtgctcccct gaagcgagac attgatcgtc gtcttttcct tcgggaacgg
    52561 gcccttctca atgtagccgt cttcgccaag acgccaccgc ccttgcttca gagcctcggt
    52621 cttcagcgcc tccaggccac cggcgcccgg catccatggc cacaccgggc tgcctttggc
    52681 gcggctgacg acgtccttcc acggtgtgcg ccggttgtcc ttaccagagg gccagaggta
    52741 ctcctcggcc atcgcaaaat actggctgaa ctcatcggcc atatcgagcg cgagcttgta
    52801 gttggcgcgc gggctggcga gcaggttctc gatctgcagc tccgccgatt gctctccttg
    52861 gccagttcgc agcccattgt cgatagtcac cgccatcaac cgttcgctgc catcagtctc
    52921 ttcaagcgcg ggataataga tgcggttgta tccagctgac aaagccttgt gaaagcgatc
    52981 ttctgcgtcc tcaaggcggt ctcgcgcctc ttcgaacaag gtgtcgccag gcttcagtcg
    53041 cttcgagatc tgctcgatcg cgtagagctc ccgcagccga tcctctacgg cgtcagcgag
    53101 atgactgtcc tgaccagtaa gcaccaccag gttgttcttc tcctgttgat agtcgaagaa
    53161 attctgcaat tcgttcggcg gcacccgacc gtctgggcgg atgacaatca agacgcgagg
    53221 gccgcttagg cgcaggtcgt caagcttggg gagaacttgt agctcctggt atgcccgctt
    53281 gctggacggc tgcaggatac ccataagtcg atttatcagc gcttggtcga tcttgggctg
    53341 cggtatttcc tttgcggtac gctcaatttg tcgcgagaga ttctctgtct ctttcacgaa
    53401 gaaacgctgt tcctctcgat gtaggtacca ggcttgctcg cggaggcgtt cgagtgccga
    53461 caagaactca tccggcttgc gattgggcgc ggcaagaaac tcgatgatct cgctgtctga
    53521 caggccaatt cggccaccca cagcccgcga aagggacgat gctagcaaaa gggtcatcac
    53581 ctgctgggcg gcgtctgctc ccatctcgtc atcaatcgtt tcggagatag agttgccgga
    53641 atcggcaatg tctcgggtaa cagcagggag cagcttgggt gcgatgcgtt caatttcgtc
    53701 gcggacctgg tcgtcgttca ggtccagatg ctgagttcca atgaggaaca catcatctga
    53761 cttccgctgc tcgacgctct ttagaagtcg tgcagtgaat tgcatcaagc cgcgagtctg
    53821 tcggaagcct tcattctctt tgaatagcgc aacaagatgc ttgaacgatg gatggaatgg
    53881 atacgtctca cgcacttgct cagcaatctg ctctatgctt gacgcaacga tgtatccacc
    53941 gtcttccgcc ttttttacct gctgcgcata ttcttcagcg atatcggcga ttgttctttc
    54001 atctggcagc tgatcgatca ggcgcttttt caggatctcg tatatctcgt tccccgccag
    54061 ctggaccggg gtgatcgtca ttgcctggcg tctcgcctcc tgctgcagat tcccgacggc
    54121 ttcagcgagt gcctttgttt gagacttgta gctgcctgaa aggttggcga tcacgatggc
    54181 gcagtttgga agttccagag ctgcgctcat caaggagctc agagagtaga cgaccatatc
    54241 cgcaagtgtg ccagcgccca cagattgagt ggcggcgttt tgaagatagg gcgggagctc
    54301 gtccagtagt attagcgttg gcttatcgcc aatgatctct ttccattttc tttgatcgac
    54361 tgccctaggc ccgttcgccc aatgcggccg tatggcctca tcggcaccaa gttgcgaagc
    54421 tatctcaccc caaatgtagt tgtctgggct gttgcgacca ttgaaagctg caatccttgc
    54481 ctctgcaaag tcaactcgct tattcagctc ctccggaagg acttctggcc gtaaatgcgg
    54541 atggcgtgcc agcaacccaa gggcaaccat catgtgcgtc ttaccaccac ccatggcttg
    54601 ggttagctcg aaaaccgcct ggtcagattt cccgcagaga cgcagcatgc cctccttgaa
    54661 gagctgctcc attccgtgcg ttacgaaatt acgggcaaaa aagtcgcgcc catcaccatt
    54721 gtcagtgatc aagtcggcga ggttttcgat tccctcggcc atccgataat ccttgatcac
    54781 cggattgaac gtacaagctt gcttgattgt cttgatcact tggactgctc cccacgcttc
    54841 gtctcttccg cagcgtttgg aaccgcatga ccgtggcgac cgcaatagtc caagatcatg
    54901 acttcgacca tgttggccag cgaccgatgc tcttgttcgg ccgcgtttcg caatgcgtct
    54961 ttgagggttg gatcgagcct caaagtgagc gttgccgttt tgttgctggc catcatgggg
    55021 atccgcatgt gctgcaaaag taatgcagag tgcagcatcg cactttaacg catcatggga
    55081 aagccctgaa gcctgtacgg atcgatcgct tccgctcatc ccgcaagcgc atccttgagg
    55141 gacgcagcca ccgcgtccgc cgccgtccgc accggctcgg cggcgagatg ggcgtatctc
    55201 gccgtcgtct ggacctgcgt gtgcccgagg agcttgccga tcatcggcag gccctgaccc
    55261 gaggccacgg ccgtggacgc gaaggtatgg cgcaggtcgt ggatgcggac gtccttcacc
    55321 cctgcgcggg cgcggacgcg ctgccagaac ggctgaaggt cgctcagacg cttgccggga
    55381 agggtccctg tgacgaccca aaggttgcct tcgatgcgct gagcgtcgcg gagcagatcg
    55441 acgacgggct ggccgagatg gacgaccttg gcgccggact tggaatccgg caggcgcagg
    55501 acgcgctcgg ccagatcgac atattcccat ttcagcgtca tgatctcgtt cagccgacac
    55561 ccagtcagga tcagcaagcg cgcggcgagg atggccgagg gcagttcgat cccctccacc
    55621 tccatctcgc gcagcacctc gccgatccgg cgcagttccg ctgcgctgag gaaacgctcg
    55681 cgcttctcct cgggatactt ccggatgtgc tttcggggat tggtgccgtc cgggcgcagg
    55741 ccccacatct cggcgaggct gaacatcttc gagaccactt cgaggcagcg gttcgcctga
    55801 taggggatgt ggcggaggtc gtggtggaac ttcgccacgt ccgcccgggt ggtgcccgtg
    55861 accgtcagct gcccgagcgc gggcaggatg aaacggtcga ggttccggcg atactccttg
    55921 gccgtgctcg ccttcacgcg gatcgcgatg tgttccttgt cgaacctctc cgccagctcc
    55981 ttcaccgtga tcgccttgcg tccagcgtcc cgctcggcgg cggggtccgc gccaatgcgc
    56041 gcggcggcga cgatggagat ggcgcggttg cgcgcctgct cgcatgtaag gaccgtgctg
    56101 ggcccgaggc tgatccgccg ggatcggcgt ccggcgcgat actggaccac gtagcccttg
    56161 cgcccgctcg gcagcacgcg cagcccgaag ccggggatct cgctgtccca gacgaagtat
    56221 tcggcggagc gggcttctgc ggcgtcgacg aggcgtttgg tgatccgggg catggcactc
    56281 ttcggtggtt ctttcgccgt tccacagtgc tgaagcgcgg gcgacagtca acgaacacat
    56341 tgaaatcgcg aataaaaagg aaatgcctcg tgtttccgct caaggcgttt cggcgcgatg
    56401 gtgcgggaaa tcgacgagtc gcgcgaatca gaacgcaggt tccgttgccc gcgggcttct
    56461 attaggctcg gggaaaagaa actggcgatc cgatggcgtc caagaccacc ctcaatgcga
    56521 agaacctcga agcgctgggc gccgaacgcc tggcgcaatt gctggtcgag gtcagcaccg
    56581 gcaacgcggc ggccaagcgc aagctccggc tggcgctggc cggggcccag agcccgaggg
    56641 aggccgcgcg ggagatcacc aagcggctga ccagcatcgc ccgcgcccgc agcttcatca
    56701 cctggaagaa ccgcaaggcg ctcgtcacgg atctcgaaac ccagcggcgc gccatcgtcg
    56761 agcagatcgc gccggccgat ccggacgagg cgctggcgct catgtggcgg ttcatggcgc
    56821 tcgccacacc ggtgttcgaa cgctgcgacg actccagcgg caccgtcatc ggcatcttcc
    56881 accaggcctg tgccgatcta ggccagctcg ccgcgaaggt ccggcctgag ccgcaggcgc
    56941 tcgccggcac tgttctcgat gcgcttcagg acaacggcta tggccagtat gacggcctga
    57001 tcggcagcat ggccccggcg ctcggcgccg aggggctggt ggccctgaaa tcgatgaccg
    57061 aagaactcgg tcgttcgcct gtgcctgttc cgccgaaaga ccaatggaaa gcggtgggct
    57121 ggggcacggg cggcacgacc tacgagcacg agatgctggc gcgcgagcgc gcgagcacgg
    57181 tggtcatggc gctcaaggac atcgcggacg cgcagggcga cgtcgacggc ttcatcaccc
    57241 agtacgatcc gaagacccgc acggtgccgc agattgcggc cgagatcgcg cagcgcctgc
    57301 tcgcggccgg cagggcaggc gaggcgctgg ggttccttga gcgcgcggag ctcggcgacg
    57361 gcttgcgggt tccgctggcc tggcatgata ttcgcctgca gacgttggag gccctgggac
    57421 gcggcgagga ggcgcagtcg ttccggtggg actgcttcga gcgcacgctc tccgacaact
    57481 acctgcgggc ctatctcaag cggcttcccg acttcgacga catcgaggcc gaggaacggg
    57541 cgatggcgca cgccatggcc tatccgagcc ttcttcacgc cctgcagttc ttcctcgact
    57601 ggccggcgct ggatcgcgcc gccgaactcc ttctggcccg gcacgacgag atcgacgggg
    57661 atcactacga gtatctcgcc cccgcagcgg aagccctgtc agagcgtcat ccgctggccg
    57721 cgacgctggt gctccgcgcg atgatcgact tcacgctcac cagatcccgg gcgaagcggt
    57781 atcgctatgc cgccgagcac ctggtcgcct gcgcccggct cgcgcgcgac attccggact
    57841 gcggtacgtt cgagacgcac gatgcctatg tcgcccggtt gaaggaggag cacggcagga
    57901 agttcggctt ctggtcgctc accgccgcct gatggtcgtg ctaccggaaa atcaggtcac
    57961 ggccccttgg aagcattgtg gaagcacgaa gccgaaaaac gctgcgcaat cccgacagat
    58021 cgtgcgaagc ggagcctcgg ctccgggatc ggcaagtgtc ggaaattgcg caagaactcg
    58081 cggttccgag tgattgctca tggttcgttc gacacga
//
