# Supplementary material for: Characterization of the virome of Paracoccus spp. (Alphaproteobacteria) by combined in silico and in vivo approaches
Source: Sci Rep. 2019 May 27;9:7899. doi: 10.1038/s41598-019-44460-4 (PMC6536676; doi:10.1038/s41598-019-44460-4)
Supplement: Supplementary file 2 — Supplementary Dataset 1 [file 41598_2019_44460_MOESM2_ESM.zip › vB_PsuS_Psul1.gb]

LOCUS       MK291443               37901 bp    DNA     circular PHG 13-JAN-2019
DEFINITION  Paracoccus phage vB_PsuS_Psul1, complete genome.
ACCESSION   MK291443
VERSION     MK291443.1
KEYWORDS    .
SOURCE      Paracoccus phage vB_PsuS_Psul1
  ORGANISM  Paracoccus phage vB_PsuS_Psul1
            Viruses; dsDNA viruses, no RNA stage; Caudovirales; Siphoviridae.
REFERENCE   1  (bases 1 to 37901)
  AUTHORS   Decewicz,P., Dziewit,L., Golec,P., Kozlowska,P., Bartosik,D. and
            Radlinska,M.
  TITLE     Insight into the virome of Paracoccus spp. (Alphaproteobacteria)
  JOURNAL   Unpublished
REFERENCE   2  (bases 1 to 37901)
  AUTHORS   Decewicz,P., Dziewit,L., Golec,P., Kozlowska,P., Bartosik,D. and
            Radlinska,M.
  TITLE     Direct Submission
  JOURNAL   Submitted (12-DEC-2018) Department of Bacterial Genetics, Institute
            of Microbiology, Faculty of Biology, University of Warsaw, I.
            Miecznikowa 1, Warsaw 02-096, Poland
COMMENT     ##Assembly-Data-START##
            Assembly Method       :: SPAdes v. 3.9
            Sequencing Technology :: Illumina
            ##Assembly-Data-END##
FEATURES             Location/Qualifiers
     source          1..37901
                     /organism="Paracoccus phage vB_PsuS_Psul1"
                     /mol_type="genomic DNA"
                     /host="Paracoccus sulfuroxidans JCM 14013"
                     /db_xref="taxon:2500569"
     misc_feature    1..51
                     /note="attachment site in tRNA-Trp(CCA)"
     gene            complement(77..1165)
                     /locus_tag="psul1_p01"
     CDS             complement(77..1165)
                     /locus_tag="psul1_p01"
                     /note="tyrosine recombinase XerC/XerD"
                     /codon_start=1
                     /transl_table=11
                     /product="integrase"
                     /protein_id="AZV00309.1"
                     /translation="MRVKLKGVNRVSKVLSNGQRVVYYYAWKGGPRLPGKPGDQGFQD
                     AYHEATKARRTPAQDTLQAIINAYQDSPKFTDLAARTQADYVRNIRVIEKEYGTLPII
                     ALPDPATRGDMLDWRDRMAKKSRRQADYVFATLAAILAWAKDRGRVTSNPCERPGKLY
                     RANRAESVWSQDAEKALLEVAPDRIRQAYMLAVWTGQRQGDLIRLTWRAYDGHSIRMR
                     QGKTGKRITIPVGAPLKAMLDAMPRRAVTILTTAEGNSWTSDGFRTTWRKSCVAAALI
                     GPGIKGPTFHDIRGTAVTRLALAGCTVPEIATITGHALKDVELILDAHYLKRDSGLAE
                     SAMKKLVQHDHRNRFSQPSAQLPDDARD"
     gene            complement(1149..1346)
                     /locus_tag="psul1_p02"
     CDS             complement(1149..1346)
                     /locus_tag="psul1_p02"
                     /codon_start=1
                     /transl_table=11
                     /product="hypothetical protein"
                     /protein_id="AZV00310.1"
                     /translation="MTERTVFKQSDVTRAQKATIAAGLHVARTEISPDGRIVIYHDTP
                     AINDNLSPYEKWKAEQNARQA"
     gene            complement(1343..2026)
                     /locus_tag="psul1_p03"
     CDS             complement(1343..2026)
                     /locus_tag="psul1_p03"
                     /codon_start=1
                     /transl_table=11
                     /product="hypothetical protein"
                     /protein_id="AZV00311.1"
                     /translation="MRVLIGCETSGIARRAFAAFGHDVWSCDIEAAEDGSNRHIRCDI
                     RDGILQEGWDLLAVMHPPCTRLCRSGRRWMSGPGKWTHPKRLPKGRSWEDMRTEFELG
                     VSIFTTCWTAPIERVAIENPEMNDLARDRMPAGLPAPHMVQPHWFGHPEYKATGWYLR
                     GLKALVATDQLAEPVRGSNEWKAWNRVHRMSPGPERARLRSRSYPGMMRAAAAQWGGY
                     AMEEVRRLG"
     gene            complement(2026..2253)
                     /locus_tag="psul1_p04"
     CDS             complement(2026..2253)
                     /locus_tag="psul1_p04"
                     /codon_start=1
                     /transl_table=11
                     /product="hypothetical protein"
                     /protein_id="AZV00312.1"
                     /translation="MKGTEAPYLHPVCSSGMAGHEMWKMRKQLGLTGREFARALGMSP
                     NGYKRIREWEAGRRPIPRSMAARVRRLEAMA"
     gene            complement(2250..2507)
                     /locus_tag="psul1_p05"
     CDS             complement(2250..2507)
                     /locus_tag="psul1_p05"
                     /codon_start=1
                     /transl_table=11
                     /product="hypothetical protein"
                     /protein_id="AZV00313.1"
                     /translation="MAVLAPAIHRGITIHEHDVPGARFSWTHEETGSAGIARTAEEAI
                     RQISGFFGPDPACRLCHGHGTEDWAFLAYASCAHCFPEDAA"
     gene            complement(2507..3661)
                     /locus_tag="psul1_p06"
     CDS             complement(2507..3661)
                     /locus_tag="psul1_p06"
                     /codon_start=1
                     /transl_table=11
                     /product="DNA polymerase III beta subunit"
                     /protein_id="AZV00314.1"
                     /translation="MNALSDIVAQPEPVASATSMRCTVADLRRAVSLASSVVERRNTI
                     PVLGCIAIYPQADKLTICGTDLDQMLSVECPAQCVEAFGAFTLEARQLAMLLRGAEAK
                     ETVTIQREPEDKFGDVLSIQIGPLTLRRRQLAPIADFPAMAELPDAPEIRTIAEGSLR
                     KMLDTCRPCISTEETRYYLNGIYLHTICGKLTAVATDGHRLALCRSEQDWPLPAHILP
                     TRAVTTLANLLAAGGDKEVSVAGWTAPRMRFQGDGWTLTTRMIDGTFPDYDRVVPKPG
                     DDSYKARAVLAPALFRRIPPGITDFGSAAKLDLAAKTMSVISHSDGLEASLPIEAEGK
                     ISIGFNIRYLHSFTQAYGTIHLQINGSGDAAIVLSEDPEFLGVLMPMRVA"
     gene            complement(3661..4050)
                     /locus_tag="psul1_p07"
     CDS             complement(3661..4050)
                     /locus_tag="psul1_p07"
                     /codon_start=1
                     /transl_table=11
                     /product="hypothetical protein"
                     /protein_id="AZV00315.1"
                     /translation="MDIQVSFDGMPDRLPPSTGSGDAAIMRAADRKRRKAAPVKETAE
                     EKQQGDNAYGVAAAELRQFIEQYEQLDAEKKDIADQQKELMGEAKARGYSPKIMRKVI
                     ALRKRDKDDVAEEEAILEMYKAALGML"
     gene            complement(4141..4386)
                     /locus_tag="psul1_p08"
     CDS             complement(4141..4386)
                     /locus_tag="psul1_p08"
                     /codon_start=1
                     /transl_table=11
                     /product="hypothetical protein"
                     /protein_id="AZV00316.1"
                     /translation="MKSSPINLMGQDFTAQLPTLMQENLTMHALLRRVLAEVPQIGNS
                     SLASDIRAVTAAAKTRPHIPQAQNPNAKALSTTRLSR"
     gene            complement(4383..4622)
                     /locus_tag="psul1_p09"
     CDS             complement(4383..4622)
                     /locus_tag="psul1_p09"
                     /codon_start=1
                     /transl_table=11
                     /product="hypothetical protein"
                     /protein_id="AZV00317.1"
                     /translation="MHPALTASAAPANLPRLLINIMRGALLATSVIAAAILLLVIWHI
                     LSATLSWSEVRDFVAPTAAQARDGGWVALSERAAP"
     gene            4691..4867
                     /locus_tag="psul1_p10"
     CDS             4691..4867
                     /locus_tag="psul1_p10"
                     /codon_start=1
                     /transl_table=11
                     /product="hypothetical protein"
                     /protein_id="AZV00318.1"
                     /translation="MRTVIACSYQFGILLIRFTHPMTKCETRSVARAGRFHTKKPAGW
                     RGLQTREPAPKTRA"
     gene            4864..5073
                     /locus_tag="psul1_p11"
     CDS             4864..5073
                     /locus_tag="psul1_p11"
                     /codon_start=1
                     /transl_table=11
                     /product="hypothetical protein"
                     /protein_id="AZV00319.1"
                     /translation="MKATRDGDTFTLNGRYWSATYPIEELPRWLAFYRDQREKFPKSG
                     RSYDATIRALEDLEEYAPQQAQGNS"
     gene            complement(5265..5510)
                     /locus_tag="psul1_p12"
     CDS             complement(5265..5510)
                     /locus_tag="psul1_p12"
                     /codon_start=1
                     /transl_table=11
                     /product="hypothetical protein"
                     /protein_id="AZV00320.1"
                     /translation="MTDSPNDKPAERIKALEFELHQTRTAAVHMMLGMADAIATSKEG
                     RAELAKGFEDAAVLADPVTARLARLVAAALRSGEGTA"
     gene            complement(5642..6127)
                     /locus_tag="psul1_p13"
     CDS             complement(5642..6127)
                     /locus_tag="psul1_p13"
                     /codon_start=1
                     /transl_table=11
                     /product="hypothetical protein"
                     /protein_id="AZV00321.1"
                     /translation="MPEADHNPENPFDDLPNDAEHPVRDQLEELRSDLRDLRERLSFE
                     EYLALQNAGRLRHLVLAEISQRIRMRRLAAILGVLVIAFMGYIMMHISHWTQPPVWWP
                     FRHPPSTHLAVAMFLAPTVSITAITISFLFGAFRRFKDDDLQIDKAGLAGEVVKSQLG
                     G"
     gene            complement(6129..6578)
                     /locus_tag="psul1_p14"
     CDS             complement(6129..6578)
                     /locus_tag="psul1_p14"
                     /codon_start=1
                     /transl_table=11
                     /product="hypothetical protein"
                     /protein_id="AZV00322.1"
                     /translation="MYDARQIANWFVQRAQKDGRELTIMQLLKLVYIAYGWHFEMRKS
                     KLFPNRIEAWQHGPVIPDVYRSFRRQGIIAKSVVDADKANFGDRYDHFLEEIYKIYGD
                     MGAFQLSEKTHEPGGPWDLAVKRHGLFSPLSDQDILEHYTAKRAAAS"
     gene            complement(6680..6901)
                     /locus_tag="psul1_p15"
     CDS             complement(6680..6901)
                     /locus_tag="psul1_p15"
                     /codon_start=1
                     /transl_table=11
                     /product="hypothetical protein"
                     /protein_id="AZV00323.1"
                     /translation="MSEADHQYEAAARVILGLLQLQTEQPGAIPMADLPKMILMAADA
                     RQMNGDFGAARLLSDWAHQLTKPLGEWGD"
     gene            complement(6898..7488)
                     /locus_tag="psul1_p16"
     CDS             complement(6898..7488)
                     /locus_tag="psul1_p16"
                     /codon_start=1
                     /transl_table=11
                     /product="hypothetical protein"
                     /protein_id="AZV00324.1"
                     /translation="MPAVIRALIGAVFGIISAVVLSPALAAFLQQTDKNAAIAIWAIA
                     AIMAALGFFAPTIRRAFGRGFLMLGVCFLALPISTLLLTGRVTHELITSAPENDPAAA
                     VIGAGLAGMAATGIATFVGLIAGAIFVIIGLVLALGGQREVIVIDRYRGSASRDYYQP
                     DSRNNTDPSARRSNEPPLRRSEGPSERRKIVAPVRR"
     gene            complement(7650..8060)
                     /locus_tag="psul1_p17"
     CDS             complement(7650..8060)
                     /locus_tag="psul1_p17"
                     /note="XRE-family transcriptional regulator"
                     /codon_start=1
                     /transl_table=11
                     /product="CI-like repressor"
                     /protein_id="AZV00325.1"
                     /translation="MRYATIMIDTPVTTALRNLRKSAGVGLREMARRLGVSQNTYGHY
                     ENPERFKDPYLPMHMAQRFADALEPDGVPRDAILALAGAGSNEPLTTVGLDARLAGLS
                     EDRRHKVLLYLAEQEALHALEKPQPNLDSDTEDP"
     gene            8129..8344
                     /locus_tag="psul1_p18"
     CDS             8129..8344
                     /locus_tag="psul1_p18"
                     /codon_start=1
                     /transl_table=11
                     /product="Cro-like protein"
                     /protein_id="AZV00326.1"
                     /translation="MSYAHRIIDKFGGIRAAAAALSKAPSTVQGWKNRGSIPDAEKAK
                     VLAAAVQKGVELTRNDFWPSGAPEDAA"
     gene            8425..8694
                     /locus_tag="psul1_p19"
     CDS             8425..8694
                     /locus_tag="psul1_p19"
                     /codon_start=1
                     /transl_table=11
                     /product="hypothetical protein"
                     /protein_id="AZV00327.1"
                     /translation="MSFRKCGGEEAERAWFAGLLWRAFPDARSENELAELAADVLTSD
                     SRPVTSRTVRNWLRRENAPHFRYVLKVIALVGAETVFQIIDPEVH"
     gene            8694..8846
                     /locus_tag="psul1_p20"
     CDS             8694..8846
                     /locus_tag="psul1_p20"
                     /codon_start=1
                     /transl_table=11
                     /product="hypothetical protein"
                     /protein_id="AZV00328.1"
                     /translation="MRLLWRMAQRYYDARHRRALRVADQSAADADWFKSQSERFFQRI
                     KGARKL"
     gene            8843..9322
                     /locus_tag="psul1_p21"
     CDS             8843..9322
                     /locus_tag="psul1_p21"
                     /codon_start=1
                     /transl_table=11
                     /product="putative replication protein"
                     /protein_id="AZV00329.1"
                     /translation="MSRKTVLEAHGFSSPTEAARALGVSVQTIYNHIDRFGGLDRDLL
                     ARVKGRTTGRAVELPDGTKVSSIAKAARILGCSEQKVARHLNRHGDLRFIMEGEIRLP
                     EVGAITDPREGPADLQLVAAPVAAPPRVRRRPMGRIDVEVVIETIRQCRDQYLEGAA"
     gene            9319..9957
                     /locus_tag="psul1_p22"
     CDS             9319..9957
                     /locus_tag="psul1_p22"
                     /codon_start=1
                     /transl_table=11
                     /product="hypothetical protein"
                     /protein_id="AZV00330.1"
                     /translation="MTTHLRSMQPVSIDDLPEYPLTVEDRLDSHYFMPWERRRWLNSE
                     MRLRGTPECRAYFFDLINISYDQAPLGTLPDDLDLLAKLLLVDPAHFRQLCKLDFGPL
                     HKWTRVRCEGEIRLMHGMVLRSLQEAVARREDNRAKNDAANAAKRLQRLRVTVAGYSK
                     DLAANDAAVRWIDEWMLKEGCEYRTASWVERGISRWTDHAFSLARGAGRTVP"
     gene            10124..10696
                     /locus_tag="psul1_p23"
     CDS             10124..10696
                     /locus_tag="psul1_p23"
                     /codon_start=1
                     /transl_table=11
                     /product="hypothetical protein"
                     /protein_id="AZV00331.1"
                     /translation="MAMTGTKADRDARVDRLLIAPLAGLPRRRGVSAEAHEKMLLRLR
                     DRLAYMSDENLLGMHDLILRHAGKGWPEEAMIKAWAFTLQLPPPTECDYARSLIRSAM
                     GRQAMAEGWAVELYEVAKRLGPPPGKYVIRELKEAAERSQHRRKVIAENIRSGLASEE
                     DKRWLAHWHRELQEIEAIQSASATESEDAA"
     gene            10693..11412
                     /locus_tag="psul1_p24"
     CDS             10693..11412
                     /locus_tag="psul1_p24"
                     /codon_start=1
                     /transl_table=11
                     /product="hypothetical protein"
                     /protein_id="AZV00332.1"
                     /translation="MTKAFREAAAARIAAERARLDAILHRATPVDGCGPAIPIAPARG
                     PQIVVTPRRMVPDAKDATGWKVEELGWRGFNAVRATDIFDDLARRAAKRKDAPPFTPG
                     QVAVGRLYRDLVERHDAGGMRCASLEAGRGGSPSGGGEFIDAFIEEGRVIELLRRRIG
                     HGVAMPVRRVRPSARGGDGARMIHDRVLVDDICLHGRSFQSVLERHGWTKTGRNVVAL
                     QCALAACLDRMQFHSKMGLTT"
     gene            11501..12220
                     /locus_tag="psul1_p25"
     CDS             11501..12220
                     /locus_tag="psul1_p25"
                     /codon_start=1
                     /transl_table=11
                     /product="hypothetical protein"
                     /protein_id="AZV00333.1"
                     /translation="MIKITVDDHHVDAAFRRLSGRDLAVAASWALNDTATDVLKHVQT
                     RMDDVFDRPTRFAKNAFMVRGARPTRLEASVEERPSVGKRHFLKVQERGGPRGNTGLE
                     SLLQSRLAYDGHITAVTPAGGAKLDAFGNWSRGERNQALSAVQSQRDATSNTSPASRK
                     RNRKRAGFFVPRASSKLSPGIWKRDADGSISKVLNFTAAVPVYEKRLGFFDGAVDVHA
                     ARLPGHMRRTLAKMLAKRSGA"
     gene            12313..13011
                     /locus_tag="psul1_p26"
     CDS             12313..13011
                     /locus_tag="psul1_p26"
                     /codon_start=1
                     /transl_table=11
                     /product="terminase small subunit"
                     /protein_id="AZV00334.1"
                     /translation="MGLLLRFAMSDADTAPPLLDVVIDDELAEKLRLFPLPANVSDAD
                     MNQSEVAQAFGTTVNTVGKWIKDGMPVARDGGNGTAYVLRLSHCWAWRKARDADAASR
                     NKHNENQISLLRAEFLGVELDSQAAKLSAKERRELAEADMRWSEAQRRRRQLVQIGDV
                     LDLLESLGKIVRDGIEAMPDRLERELDLNPVQVASVARIGSDILTAIADRIHESELQD
                     AEIGEADFGGSLLI"
     gene            13022..15211
                     /locus_tag="psul1_p27"
     CDS             13022..15211
                     /locus_tag="psul1_p27"
                     /codon_start=1
                     /transl_table=11
                     /product="terminase large subunit"
                     /protein_id="AZV00335.1"
                     /translation="MRMLDDFEPLPPYADPRAALKLALPAWRPAERISVTEAAEKYMR
                     VNVSGQWQPFRRDVTPYMVEPTDMIASRAYRGLSFCGPSQSGKTQMLQSALAYTIAAD
                     PGRIAIFQMTREAAAEFERNKISPMVRNSPELRQRQAKGRGSDNIYQKLFTGGTQLSL
                     DWPTITKLSSATIRLVLGTDYDHFPESIDGEGDAYSLMRARARTFLSRGMVVVESSPG
                     APLKDENWRPLTPHDCPPVNYGVLALYPHGTRGRWYWPCPNCEGEFEPSFRRLRYPES
                     GDPMEAGEAARMGCPHCGMEFGHELKRELNASGRWLHESFDLDSRGQPRLVPIESGRV
                     RRSDMLSYWLDGTAAAFSSWKELVTTYRQAVQAFEMTGDEEKLKTVMNTGFAQPHFPR
                     SASSDLEITVQGLRDRARGRDLPKGIAPDWTRYITVSIDVQGTRFVVGATAWGENGRH
                     QPIDRFDLITPPDGNAERALKPFENAGDWQVLVALADRSWPVAGTASELKAMSLAIDM
                     HGGGATTDNAYRFYRGRRRAGQGGRWYLTRGEGGLDRTDRVWLKAPESASQKAKRRRV
                     AKDVEILFMAVDKLKDAVAASLHTDQAEANACLIPEWMEEDHLIEFTAERRGDKGWTK
                     RPGMVRNESLDHLVQARAQHIIKGGEKIVWSAPPIWAVWSEENPWLTLEPTASSPEAG
                     DTGPPSGAAEPVELQPSSPIRRPVAASRPGLSAPGRGGWIQNRGKWL"
     gene            15211..15408
                     /locus_tag="psul1_p28"
     CDS             15211..15408
                     /locus_tag="psul1_p28"
                     /codon_start=1
                     /transl_table=11
                     /product="head-tail connector"
                     /protein_id="AZV00336.1"
                     /translation="MSYTPEQLAELKANIAKGVTSLEINGEKVTFRSLDEMRRIVKMI
                     EEDLGITPRRGGFHLPTFSRG"
     gene            15410..16891
                     /locus_tag="psul1_p29"
     CDS             15410..16891
                     /locus_tag="psul1_p29"
                     /codon_start=1
                     /transl_table=11
                     /product="portal protein"
                     /protein_id="AZV00337.1"
                     /translation="MNLLDRFFMAVAPGRAMQREKSRTIAMHYRAARLGRRNDGLKAS
                     GSDADLASRDRRQVSFYARDMIRNTPFARRVQDVVSGHVVGDGIIPKLQVSTGLPQAL
                     QENLRRRGLEMIEEHLDTTAIDKNGLLNLYGLQALAMNTVVESGEVLIRRHRPIGAPL
                     TIPLQLEVLEPEYLDDSRWGGFLDGNEIREGIEYDRESGERVAYWLYTQHPGGEWRPG
                     HNPMTSERVPADEILHLFRVDRPGQTRGISWFTPIAEKLVNADDAEDAHLMRQKIAAC
                     FTAFHRLGADGGRERQELGGTLQPGVIMEIANDEEMEFAEPPAVGDYPDFMKNVLRAA
                     AMGIGLTYEALTGDLSGVNFSSARIGRLEMERNISRWQWLMIIPMLLQPLGRWIEEAW
                     IEEEFEEAWDLPGAIRFTWVPPHRILVDPAREFGALREAVRSGFQSRQGVVRQLGLDP
                     ERLLAEQQQDKDEADRLGLPFDSDPRADVSRQNANFSDEGSTP"
     gene            16888..18987
                     /locus_tag="psul1_p30"
     CDS             16888..18987
                     /locus_tag="psul1_p30"
                     /codon_start=1
                     /transl_table=11
                     /product="protease and major capsid protein"
                     /protein_id="AZV00338.1"
                     /translation="MNEIVLTGTVGSSFWEEEYFTAKSVREQIAGLKGPLTVRLNSGG
                     GIATEGQAIHNALKNHDGEVTIVIDGIAASAASLIAMAGDHIVMPAGAVMMIHDPARW
                     CTEGRGTEDDHLKEAQALGVLANAYAGVYAARAGIGTEEAREIMRAETYFDGPAAVAA
                     GFATTTDESADAAAAALFDYRLYPKAPKGLREVGNQLGQRASMSMIWSMMVGASNPKP
                     KEKAMSRKSQRTAAQVEGDDEDQMEQDDPITSEEEDQTDLEDDLEDEVDLEEGEEIDP
                     EAEEEDADLEEDDAAQAQANALGIRRFCASRKIGRDMEANWISRGLSAKQAIAEFKKM
                     KGHTMTKARPGVARTRILRDERSTRRAAMADALHAQIVGRDPATAAARPYMEMSLVEM
                     AAATIGHRGRIRSAGDKINVFMDASHSTSDYPAIFQNALNKVLLERYSEFTPTYRAIA
                     KQKNFRDFRPMPLVRAGDFPTLLPVGETGEIKWGTFGESGEMAVIVPYARGLTISRQM
                     LINDDLGAINDMLSSYGETIAHFEERTFYAQALSASLSDGTAIFDASRGNLAAAGGGI
                     TAVSLSEGRAAMRKQESIDGQRLNLAPSILLVGPDMETEAEMIVAQITPTDAGAVNPF
                     SGKLKPVVTTEIVGDEWYLLSERAPCWVYGFLDGQEAPRVRTEEPFGTQGFSMTVEHD
                     FGFGAADFRGGFKNPGA"
     gene            19068..19418
                     /locus_tag="psul1_p31"
     CDS             19068..19418
                     /locus_tag="psul1_p31"
                     /codon_start=1
                     /transl_table=11
                     /product="scaffolding protein"
                     /protein_id="AZV00339.1"
                     /translation="MKTYLQKGTSVSIPAPKAISSGDLVVAGVLAGVAGHDATVGAPV
                     EVHLEGVYRLGKVSAQAWTVGQAIYVTPVSGLCTNAPAAGAVFLGAAIEAAANPSGTG
                     VVRLNGAAPAAVFA"
     gene            19418..19756
                     /locus_tag="psul1_p32"
     CDS             19418..19756
                     /locus_tag="psul1_p32"
                     /codon_start=1
                     /transl_table=11
                     /product="hypothetical protein"
                     /protein_id="AZV00340.1"
                     /translation="MTALFTGMTRLLAGTFGDWVFFQPRSGPTRGIRSIFRESPIAVS
                     GADGQDLMIEAPTWRVARDLAPEVARDDVITVPDGRSFRVMVVHKNGSPSADAFWICE
                     LHALNPADAP"
     gene            19753..20175
                     /locus_tag="psul1_p33"
     CDS             19753..20175
                     /locus_tag="psul1_p33"
                     /codon_start=1
                     /transl_table=11
                     /product="hypothetical protein"
                     /protein_id="AZV00341.1"
                     /translation="MSHYRSDFRALVRGALAATARFSEFTVMRVWPGSIDAATLPVIG
                     VLTPQERSTPDTQYTAARGTLLQIACRRLGRDEVEDVLDEDSAFIEAVVITALRRPDR
                     SCVLEDTTIVSNSDAHVFVGTLVMSFRVTTWHPVAAHP"
     gene            20199..20618
                     /locus_tag="psul1_p34"
     CDS             20199..20618
                     /locus_tag="psul1_p34"
                     /codon_start=1
                     /transl_table=11
                     /product="tail protein"
                     /protein_id="AZV00342.1"
                     /translation="MPEGMIGYGSSVRIGRGATPAWTSVALVGDLELPDEQADEIDVT
                     HMLSPGRRKQYIAGLLDSGELTIPTNWIPGSPTDTLLQGLKVSGEQVLIEITITAEGT
                     PETFSGFLKSYARSAPINDKMTANAVFRLSEQVVTGG"
     gene            20621..20977
                     /locus_tag="psul1_p35"
     CDS             20621..20977
                     /locus_tag="psul1_p35"
                     /codon_start=1
                     /transl_table=11
                     /product="hypothetical protein"
                     /protein_id="AZV00343.1"
                     /translation="MSALTGEIPAVLGNTSYRLILGLRGVAELQRDYGNNLHGIMGDA
                     SDAGGEKEATLPDFNAFIHVVKVSLQRFHPAEADNLDVIEGLLAQDLSLPGRLIAAAF
                     PEAREEPAAGKRKARG"
     gene            21073..21303
                     /locus_tag="psul1_p36"
     CDS             21073..21303
                     /locus_tag="psul1_p36"
                     /codon_start=1
                     /transl_table=11
                     /product="hypothetical protein"
                     /protein_id="AZV00344.1"
                     /translation="MALESQRRLDDLAIVSAWIGAGLQRAKRLPKLDSLIRRPGRRAK
                     TTAQDLQMYLGQMRAALPSISMEEWRARHARR"
     gene            21319..23601
                     /locus_tag="psul1_p37"
     CDS             21319..23601
                     /locus_tag="psul1_p37"
                     /codon_start=1
                     /transl_table=11
                     /product="tail length tape measure protein"
                     /protein_id="AZV00345.1"
                     /translation="MATAAQLGKLKVDLVLDRAAFQRGIDQARSGIQKFTDTVNKRLS
                     SIGNVPGLHGLQEVLSSVGKGVGAAVATGAAVAGAGLAGLSVSAINTAAEIKNLSILA
                     NATPAEFQAWASGAKTVGIEQEKLADILKDMNDRVGDFIATGGGPMADFFERIAPKVG
                     VTAEQFRKLSGPQSLQLYVDSLERANVNQQDFTFFMEAIAGDSTALLPLLKNGGKAMQ
                     EYAARTAALGGIMSNESVKALAGMKTSLTEVGIVMRGLRNEMGAAFAPVIQSVAQTFV
                     SLMTKGSALRVVIDALGAVVRIVAQVFADVVTIVSGVASALWELTRSAATAIDKATGL
                     SDAFRWIIENSPIGWIYSLITGFAKLIKAQGGLGGAIKALGQLATAVWSAMGESARAI
                     PPALASAWHTIRADFYQLVADLKLKWFEFLVAIGNSLKDAGFDDAAMTFGNMAEAAGS
                     SFDRSMADVADAQGQAAAAAGRAAGIVADAWAPVAAMWSDLTTVTEDATAALSGDGGT
                     SGGGLAGAADQAGKSAGGAKEKMSELQKVLKSLRDEAAELKETFNMSALQAKIWKDLR
                     AAGVAGSSQSGKEISALNTQIDAMKRMRDATERGRDALGSFFGSILEGADAARKAFAN
                     LLLQIAQVQFMKGALGLLGQSSWGSALFRGVGSLLGENANGTPNWQGGMTRINERGGE
                     ILNLPRGTQIIPHDISKRMADKAASDGKSSVRISVDPSPLFEVKVQEVADNSANKMGE
                     SLMQGFPGMIQQFNHNPRRR"
     gene            23603..24238
                     /locus_tag="psul1_p38"
     CDS             23603..24238
                     /locus_tag="psul1_p38"
                     /codon_start=1
                     /transl_table=11
                     /product="hypothetical protein"
                     /protein_id="AZV00346.1"
                     /translation="MALIEPYPLAFLSDILTPVGSITFDLVRFEENSGTGSGQHWAAQ
                     LASPLWKLSLPLQPRDWRQAREINARIFALGSNRSFLFCDNSYRPANGQAAGGVVKVG
                     VIGADRRTLSLTGLPPNFRVISGDRLSIGHSGGRQYFGQFVETMTASGAGALGQVSIE
                     PPLPMPVTASMAVVLDRPVIRLRVPQGSFTPFTDTPGYLSSGASLTPVQKL"
     gene            24235..24852
                     /locus_tag="psul1_p39"
     CDS             24235..24852
                     /locus_tag="psul1_p39"
                     /codon_start=1
                     /transl_table=11
                     /product="hypothetical protein"
                     /protein_id="AZV00347.1"
                     /translation="MRHFDSGFTAALQATRESGIAPVHFVWVVARDRETGAATPMGLW
                     SGDYDLEVSVPLADGTGVVSRSYIGGCGLRVSGLKYVGDLTDSPVTVSLSQIADAAQY
                     LVRGLDVRLAYCEIHATSMTGGSFVSAPQLQWVGIVDDGPISTPAAGGEGGVALSIRS
                     ELMAMLTATNPAKSSDAHQKRRRAGDRFSEYASTINSRKMDWYKE"
     gene            24927..25361
                     /locus_tag="psul1_p40"
     CDS             24927..25361
                     /locus_tag="psul1_p40"
                     /codon_start=1
                     /transl_table=11
                     /product="hypothetical protein"
                     /protein_id="AZV00348.1"
                     /translation="MAKPALKRLPDWGARFAAEMDRQRREPFSWGKNDCALGLAAGAV
                     LAITGVDLGSEWRGRYVSTAGARRALHKAGFSSLSGLLGSLLPAHEHPDRADVGDIGV
                     IAADGPLKEALCVVDVSSLIVITELGHGRRPREDMLRAFKVG"
     gene            25365..28796
                     /locus_tag="psul1_p41"
     CDS             25365..28796
                     /locus_tag="psul1_p41"
                     /codon_start=1
                     /transl_table=11
                     /product="tail fiber protein"
                     /protein_id="AZV00349.1"
                     /translation="MLKILLLAVAALAVAGPAHAAPVTAALAWVGAALKAATVGAALL
                     RMGIGIGLNLLASVLLKPEKPKVNVQFEVDMGDDTPLSFIVGEYPTAGKRKYIGSWGK
                     NTRYITEVIEISCLPVTGLKAVWFNDELGDIRYGQPAMQSGHLMGYPVKNFSEGVGSG
                     DERDRCWIKLIDGTQSTADAFLISIFGTDPDYPWTSAMIGTGKAYAVLSYYYDPEVMT
                     QIPQVLLQPQPLPLYDPRKDSSTGGLGAHRWGDRSTYEPSTNPAVIAYNISRGIYFAS
                     EWVFGGRNLPAWRLPRAEWVAAMNACDRPVNLAGGGTEPAFRCGLQITVDMTPADALE
                     EIGRAANMRFAEVGGMLKPVVGLPGAAVLGITDGDILITEGQSFKPFNSLGETFNALS
                     ATYPEPREKWSTKDAPEYIDADSTAEDGGRYLPTSVAYPAAPFARQVQRLMRAQMRDY
                     RRARVHQVSLPPDAYALEPLVDMISWSSQRNGYINKQFVVEEVAKTPGLNVLVTLREV
                     DPSDYDWDSDFELPVSIVTPVPVRPFTQVISGFSASAVMLTDNATKARQSAIRVACSG
                     DEVGVTHIQIRVWRNGAADHFVDVLRPFSEPFVWFVQTVQQRTTYQVAARLISDLTPK
                     STWTAKHTVTTGAVYIDGGDFVDGVTGLFSSAGLKATRIIANRSTPGNSMNELAWSVA
                     DSRLYRWNGTEWIHFIEESVKGILDETAFATSIRIPKLVTALPTSGQRVGDMVILQSD
                     PTKIYTWAGGQWKAEIAADQIVGKLTAVQIGAGAIGTEQLAAGAAVISKLAITDWANL
                     VGDDQIQDIAAWTGNVSDTWVALLPNFGVGAPIAQSKGAFQVTPRPGGGQTDMVSLPS
                     PAKPGEEFFASCRVGATHQPISAQLFVQYLDASGNGVGNTPGPVKTTLAWETIEMSSV
                     APANTAFVRNIMRVNTGGYASGNISFSAPVLRRKGTGKLVVDGTIQGRHIEFETLTGG
                     LMAAAGIITKAAQIDNAVIGRAHIGLLAVDTARIANLTVSTLKVADGAITAQYAAEVA
                     NFTVTMPDTSGLQDVLSLTFTLTQSCIILLGWSYEAVNSAASGTVNGRVFLNATEMEF
                     SRAQGSAGNPGNSARVLAKSLGAGTHTLKLRANYSGSDQNKAIRNASIFLWRAYK"
     gene            28793..29377
                     /locus_tag="psul1_p42"
     CDS             28793..29377
                     /locus_tag="psul1_p42"
                     /codon_start=1
                     /transl_table=11
                     /product="hypothetical protein"
                     /protein_id="AZV00350.1"
                     /translation="MSDKVTVYEAATGKIRRVLLLPLVGMLDEDGEIVGHIINPVDLA
                     NNVAGDERYVLGEFGSDRFYWDGSAMAAFPDPPSEWAEFDFAARQWVDHYDPALALAA
                     ARASANMTRSDFLLAAISAGIILPSDAGPAARGEIPPSLVPVFDGLPLEVRIEAVVRW
                     GAATVIERTNPVLAALAEAMAITDADLDALFGIS"
     gene            29736..30026
                     /locus_tag="psul1_p43"
     CDS             29736..30026
                     /locus_tag="psul1_p43"
                     /codon_start=1
                     /transl_table=11
                     /product="hypothetical protein"
                     /protein_id="AZV00351.1"
                     /translation="MRLARIEEGVSGIKQRLDRTHAQVSEESRIPHHADRTLDAMVIN
                     SKRAGFPQPFHQSNRHPLRRIVLTWQSAFLLGPTTFIGHLLAASCVLIDCGR"
     gene            30287..30550
                     /locus_tag="psul1_p44"
     CDS             30287..30550
                     /locus_tag="psul1_p44"
                     /codon_start=1
                     /transl_table=11
                     /product="hypothetical protein"
                     /protein_id="AZV00352.1"
                     /translation="MTEIREFWAMVAAAIGFGVWLVRLEARVNANAKEIARLEAQMEE
                     DRRDAKDSRRETHELLREVQRDIKLLLGRGAVQHWSEKTHPPR"
     gene            30798..31337
                     /locus_tag="psul1_p45"
     CDS             30798..31337
                     /locus_tag="psul1_p45"
                     /codon_start=1
                     /transl_table=11
                     /product="lysozyme"
                     /protein_id="AZV00353.1"
                     /translation="MSAFFAALGAWLNSLFSTPKKAAGTAGAAAILAATAAFVGPWEG
                     ERTEAYLDRIAKPPVWTVCYGETRGVKPGDRYTSAQCNEMLMDALADYRAPLIACIPA
                     LPSQPEGVQVALISWAYNVGTGAACGSTLAKRANAGDWPGACNQLPRWNKAGGKAIQG
                     LTNRRAAEQKLCLNALKGA"
     gene            31339..31578
                     /locus_tag="psul1_p46"
     CDS             31339..31578
                     /locus_tag="psul1_p46"
                     /codon_start=1
                     /transl_table=11
                     /product="hypothetical protein"
                     /protein_id="AZV00354.1"
                     /translation="MLKGAIALVIRYILLIGGGALAGAGIITSTADLGYYCFDSKHVA
                     DALATAVALMLGGGASAVASIGWRFWVKKQGGGVT"
     gene            complement(31571..31738)
                     /locus_tag="psul1_p47"
     CDS             complement(31571..31738)
                     /locus_tag="psul1_p47"
                     /codon_start=1
                     /transl_table=11
                     /product="hypothetical protein"
                     /protein_id="AZV00355.1"
                     /translation="MSRGRAWQRPAEMKKNRPRREPRAECHLSAPALKQHKKTAKTMA
                     LTPKMAAIQIT"
     gene            complement(32013..32210)
                     /locus_tag="psul1_p48"
     CDS             complement(32013..32210)
                     /locus_tag="psul1_p48"
                     /codon_start=1
                     /transl_table=11
                     /product="hypothetical protein"
                     /protein_id="AZV00356.1"
                     /translation="MSGSMSRARQMAEIAFDKTQSRVPDRTRAMQERDVEIAEREEKT
                     RRLRAARLERERGGRGSVTPS"
     gene            complement(32391..32666)
                     /locus_tag="psul1_p49"
     CDS             complement(32391..32666)
                     /locus_tag="psul1_p49"
                     /codon_start=1
                     /transl_table=11
                     /product="hypothetical protein"
                     /protein_id="AZV00357.1"
                     /translation="MIEINWGQPLSLVMSPAGDVQKFSTIEQVKYWLMKRWPIADEAR
                     STALLQVEAAMDCVVPVDVARHAFVSAARSAGFIPEKPVNYTARQAA"
     gene            complement(32785..32991)
                     /locus_tag="psul1_p50"
     CDS             complement(32785..32991)
                     /locus_tag="psul1_p50"
                     /note="cold shock protein CspA"
                     /codon_start=1
                     /transl_table=11
                     /product="cold shock protein"
                     /protein_id="AZV00358.1"
                     /translation="MANGTVKWFNSTKGFGFIAPEGGSKDVFVHASALERAGIHGLDD
                     GQAISFDLERDRNGRESATNLALA"
     gene            34264..34422
                     /locus_tag="psul1_p51"
     CDS             34264..34422
                     /locus_tag="psul1_p51"
                     /codon_start=1
                     /transl_table=11
                     /product="hypothetical protein"
                     /protein_id="AZV00359.1"
                     /translation="MNPTDKNTHIDDPKVPKLGEEASKEAVPSDKEQQPEKRDKAAEQ
                     RIKDLRRW"
     gene            complement(34889..35281)
                     /locus_tag="psul1_p52"
     CDS             complement(34889..35281)
                     /locus_tag="psul1_p52"
                     /codon_start=1
                     /transl_table=11
                     /product="hypothetical protein"
                     /protein_id="AZV00360.1"
                     /translation="MHCIDCNGKGYNHCECWPGDCICGWGDEDCEECRGEGWTETHHD
                     VDEHDPTFGDGGGQDEAFASNSDDPGSDSRGIRPGGVADARKDEPMRRQPGRISVLHI
                     ALTHAPGGITARPAVHSGLCRSPVLTSD"
     gene            complement(35281..35406)
                     /locus_tag="psul1_p53"
     CDS             complement(35281..35406)
                     /locus_tag="psul1_p53"
                     /codon_start=1
                     /transl_table=11
                     /product="hypothetical protein"
                     /protein_id="AZV00361.1"
                     /translation="MQQFRKKGPISFEGHRRNSIWTLTEEGRTLVGERERASPAN"
     gene            complement(35406..35579)
                     /locus_tag="psul1_p54"
     CDS             complement(35406..35579)
                     /locus_tag="psul1_p54"
                     /codon_start=1
                     /transl_table=11
                     /product="hypothetical protein"
                     /protein_id="AZV00362.1"
                     /translation="MFDSKGDLAGLSSGFVQVKNEESHGTVSRICGNVTLGSTEAQGN
                     LIGGLTAGPLLTP"
     gene            complement(36159..36707)
                     /locus_tag="psul1_p55"
     CDS             complement(36159..36707)
                     /locus_tag="psul1_p55"
                     /codon_start=1
                     /transl_table=11
                     /product="hypothetical protein"
                     /protein_id="AZV00363.1"
                     /translation="MTDTPPHPAPELLQCPFCGGPVSAFGAAIRCNSFNCNASMSPVW
                     TSAEIRKAKGNHAERLRLATERTAERWNRREAVDMAEFAAFFAGYEAGEEDGRAVQST
                     QLAEVRYQLVWLAGARPLAHPEPMKGRASFDSVEDAQAFLKRQASVAKALSLTRLEVS
                     TTRIDLCKLLAVACLDQPKAEP"
     gene            complement(36704..37150)
                     /locus_tag="psul1_p56"
     CDS             complement(36704..37150)
                     /locus_tag="psul1_p56"
                     /codon_start=1
                     /transl_table=11
                     /product="hypothetical protein"
                     /protein_id="AZV00364.1"
                     /translation="MKKCNVRITSKHFHELHHALGYPWPEEIMGETYRNHFATDAGSD
                     TADCMRASPHWTGGTEKFGMTFFHVTQDGKRALLEHMRDSVDLPARFEITYHGHNWRE
                     IVAARSRSAAKYGAYLDADSGDTFGEFVRRIKSVRLLSRAQIGGAA"
     gene            complement(37147..37575)
                     /locus_tag="psul1_p57"
     CDS             complement(37147..37575)
                     /locus_tag="psul1_p57"
                     /codon_start=1
                     /transl_table=11
                     /product="hypothetical protein"
                     /protein_id="AZV00365.1"
                     /translation="MTGTAPAPTIEELTASQTAWFSSNDEEIWHGGPYDTREEAEAGA
                     KAEEHRLIVRATKGPIRVSRFFDQESFIEQAEEALYDVANEDGDPLLDFLPEVNLDMQ
                     ERVRAAIDEWQIAHRLSPVAWRFDSSDPVEIAAWATGGAA"
ORIGIN      
        1 cggtctccaa aaccgagggt cgtgggttcg agtcccccaa cccctgccag ttaattttac
       61 tggcatttcc gcaaaatcaa tcacgagcat catcgggcag ttgggcgctt ggttgggaaa
      121 aacggttccg gtgatcgtgc tggaccagct ttttcatggc tgattcggcc aagccgctat
      181 cgcgtttcag gtaatgtgcg tccaggatca gttcgacgtc cttgagcgca tgacctgtga
      241 ttgtcgcgat ctcgggcacg gtgcagccag ccagggccag tcgggtcact gccgttcccc
      301 tgatgtcgtg aaaggtcggt cccttgatcc ccggaccgat cagcgctgcc gctacgcagc
      361 tcttgcgcca agtggtgcgg aagccgtcgc ttgtccagct gttgccctcg gcagtggtca
      421 ggatcgtcac agcgcggcgc ggcatggcgt ctagcatggc cttgagtggt gcgccgacgg
      481 ggattgtgat gcgctttcca gttttcccct gccgcatacg aatgctgtgg ccgtcatacg
      541 cgcgccaagt gagcctgatc aggtcgcctt gtcgctgccc tgtccacact gccagcatat
      601 acgcctgacg aatgcgatct ggcgcgacct caagaagggc tttctctgcg tcctgagacc
      661 aaacgctctc tgcgcggttt gcacgataga gctttcctgg tcgttcacat ggattggatg
      721 tgacgcggcc tcgatctttt gcccacgcca atatcgctgc aagcgtggcg aagacataat
      781 ctgcttgcct ccttgatttt ttcgccatgc ggtcgcgcca gtccagcata tcaccgcgtg
      841 ttgccgggtc cggcagtgcg atgattggca atgtgccgta ttccttttcg atcacccgga
      901 tgttgcgcac ataatcggcc tgcgtccgtg ctgccaggtc tgtgaacttt gggctgtcct
      961 ggtaggcgtt gatgatggcc tggagtgtgt cttgcgcggg tgttctgcgt gccttcgtgg
     1021 cttcgtggta cgcgtcctga aacccctgat ctcccggctt cccgggcaag cggggcccgc
     1081 ccttccacgc atagtagtag accacccgct gtccattcga gagaaccttg ctgactcgat
     1141 tgacgccctt aagcttgacg cgcattctgt tcggccttcc acttttcata ggggctgaga
     1201 ttgtcgttta tcgcgggtgt atcgtgatag atgacaattc ggccatcagg agagatctcc
     1261 gtccgtgcga catgtaggcc agcggcaatg gttgccttct gggctcgtgt gacgtcggat
     1321 tgcttgaaca cagtgcgctc ggtcacccca acctcctgac ttcttccatt gcatagccgc
     1381 cccattgggc tgctgcagcg cgcatcatcc ctggatagga cctgctgcgc agccgggcgc
     1441 gctctgggcc cggtgacatg cggtggaccc ggttccatgc cttccattcg ttggatccgc
     1501 gtacgggctc ggcgagctga tctgttgcta ccagcgcttt cagcccgcgc agataccatc
     1561 ctgtcgcctt gtattcgggg tgaccgaacc agtgcggctg gaccatatgc ggcgcgggga
     1621 ggccagcagg catgcgatca cgggccagat cattcatttc cgggttctcg atggcgaccc
     1681 gctcgatcgg tgccgtccag catgtggtaa agatgctgac gccaagctca aattcggtgc
     1741 gcatgtcctc ccagctgcgg cccttgggca gccgctttgg gtgtgtccac ttcccgggtc
     1801 cactcatcca gcggcggccg gagcggcaca ggcgcgtgca gggcggatgc atgaccgcca
     1861 gcaagtccca cccttcctgc aggatgccat cgcggatatc gcagcggata tgccgattgc
     1921 tgccatcctc ggctgcttcg atgtcgcagg accagacgtc atgcccaaat gcagcgaagg
     1981 cgcgccgcgc gatgcctgag gtttcacagc cgatcagcac gcgcatcacg ccattgcctc
     2041 cagccgtcgc acgcgtgcgg ccatgcttcg cgggattggc ctgcgcccgg cttcccattc
     2101 gcgaatgcgc ttgtagccat tggggctcat gcccagggcg cgggcgaact cccggcccgt
     2161 caagccgagc tgcttgcgca tcttccacat ctcatgacct gccatgccgg atgaacagac
     2221 cggatggagg tacggcgctt cggtgccctt catgccgcat cctccgggaa acagtgcgcg
     2281 cagctggcat aggcgagaaa cgcccaatcc tcggtgccat gaccgtggca gaggcgacag
     2341 gccggatcag gaccaaagaa gccgctgatc tggcggatgg cttcctccgc cgtccgggcg
     2401 atccccgctg agcccgtttc ctcgtgggtc cagctgaagc gcgcgcccgg gacatcgtgc
     2461 tcgtgaatgg tgatcccgcg atggatggcg ggggcgagca cagccatcaa gccaccctca
     2521 tcggcatcag cacacccaga aactccggat cctcggacag gacaattgct gcgtcgccgc
     2581 tcccattgat ctgcaggtgg atcgttccat aggcttgtgt gaagctgtgc aagtaccgaa
     2641 tgttgaaacc gatggagatc ttgccttccg cctcgatcgg caatgatgcc tccagcccgt
     2701 cgctgtgcga gatgacggac atggtctttg ccgcaaggtc gagttttgcg gcgctgccga
     2761 agtcggtgat gcctggcggg atccggcgga acagggctgg tgccagaacg gcccgggcct
     2821 tgtaactgtc gtcgccgggc ttcggcacga cgcggtcata atcgggaaag gtgccgtcga
     2881 tcatcctggt cgtcagcgtc cagccatcgc cttggaaccg catccggggc gcggtccagc
     2941 ctgcaacact gacctctttg tctccaccag cggccagcag gttcgccagc gtggtcacgg
     3001 cgcgggtggg caggatatgc gccggcagcg gccagtcctg ttctgacctg caaagcgcca
     3061 ggcgatggcc gtccgtcgcg accgctgtga gcttgccgca gatggtatgc aggtaaatgc
     3121 cgttgaggta atagcgggtt tcctcggtcg agatgcaggg acggcaggtg tccagcatct
     3181 tgcgcagcga gccctcggca atcgttctga tctcaggcgc atcgggcagc tcggccatgg
     3241 ccgggaagtc ggcgatgggg gccagttggc gccgtctgag cgtcaggggc ccgatctgga
     3301 tggacaagac atcgccaaac ttgtcttcgg gttcgcgctg gatggtgacg gtttctttgg
     3361 cctcggcacc gcgcagcagc atggcgagct ggcgcgcctc aagtgtgaat gcgccgaagg
     3421 cttcaacaca ttgggccggg cattcgaccg acagcatctg atcgagatcc gtgccgcaga
     3481 tcgtcagctt gtcggcctgc gggtagatgg cgatgcagcc gagaacggga atggtgttcc
     3541 gccgctcgac cacgctggat gccagggaca cggcgcggcg cagatccgcg accgtgcagc
     3601 gcatagaggt ggccgacgcg acaggttcgg gttgggcaac gatatcggaa agagcgttca
     3661 ttacagcatc cccagtgcgg ctttgtacat ttcaagaatg gcctcttcct cggccacgtc
     3721 gtccttgtcg cgcttgcgca gcgcgatgac cttgcgcatg atcttggggc tgtagccccg
     3781 cgctttggcc tcacccatca gctccttctg ctgatcggcg atgtccttct tctccgcatc
     3841 aagctgctcg tattgctcga tgaactgacg cagctctgca gcagcgaccc catacgcgtt
     3901 gtcgccttgc tgtttctctt cggcggtctc cttcaccggc gcggccttgc gacgtttccg
     3961 atctgcggca cgcattattg cggcatcgcc gcttccggtt gagggcggga ggcggtcggg
     4021 catgccgtcg aaactgacct gaatgtccat gttgtggtcc ttgcattgca gacgctcgcg
     4081 atcccagtgt ggatcaagaa aatgcccccg gcccgagcag aagccggggg ccagtgcggc
     4141 tcagcgggac aggcgcgtcg tgctgagcgc ttttgcgttg gggttttgtg cctgcgggat
     4201 gtgtggccgg gtcttggccg ctgccgtcac cgcgcgaatg tcactggcga ggctggagtt
     4261 gccgatctgg ggcacctcgg ccaacacccg gcgcagcagg gcatgcatgg tcaggttctc
     4321 ttgcatcagc gtcggcagct gcgcggtgaa atcctgaccc atcaggttga tcggcgagga
     4381 tttcatggtg cggcgcgctc tgacagggcg acccagccgc cgtcccgcgc ttgcgccgcg
     4441 gtgggggcga cgaaatcgcg gacctcagac cagctcagcg ttgcggacag gatgtgccag
     4501 atcaccagca gcaggattgc agcagcaatg accgaggtgg ccagcagcgc gccgcgcatg
     4561 atgttgatca gcaggcgcgg aaggttggcg ggtgctgccg aggcggtgag ggcagggtgc
     4621 atgtgcgggc tccatccggg tggggatggc tcatctgtgc gcttaatgcg atcatatagt
     4681 caagcgcgaa atgcgcacag tgatcgcttg tagctatcaa tttgggatcc tactgattcg
     4741 tttcacccat ccgatgacga aatgcgagac gcgctcagtc gcgcgcgctg ggcgattcca
     4801 cacgaagaag cccgctggtt ggcgcgggtt gcagactcgc gagcctgcgc ccaaaacgcg
     4861 ggcatgaagg caactcgcga cggcgatacg ttcacgctta atggcagata ttggtcagcg
     4921 acttatccga tagaggagct gccgcgctgg ctcgcgttct atcgcgatca gcgcgagaaa
     4981 ttccccaagt ctgggcgcag ctatgatgcg acgattagag cacttgagga tctggaggaa
     5041 tacgccccgc agcaagcaca ggggaactct taattgctgc ggggcgcgga ctggcagggg
     5101 ttgaggcgca gcaaggagta actgccccaa cgctttaaac gggaactgag gcctcgcatc
     5161 gatcgggtgt ggcgaccaac cgatgcgagg cgctgactcg cccatagcca gtacggctca
     5221 aacggaaaat gcgagggatg gttccaaggt catgttaaaa tttttcacgc agttccttcc
     5281 cctgatctca gcgctgccgc gaccagcctt gcaaggcgcg cggtaaccgg atctgctaag
     5341 actgcagcgt cctcaaagcc cttcgccagt tcggcgcgac cctctttgga ggtagcgata
     5401 gcatcggcca ttccgagcat catgtgcacg gcagccgtcc tggtctgatg cagttcaaac
     5461 tccagcgctt tgatgcgctc cgcaggcttg tcgttcggcg aatctgtcat ggtctgcctc
     5521 gatgcttgat cgacaaaatc gtagcgccgc aggttctgca gagaaatgca atttggtgcg
     5581 cagagcctta acctcggcat gaagaagccc gccggttggc gggctggggg ttgctggaaa
     5641 gctacccgcc gagttgagac ttaactacct ctccggcgag ccctgcctta tcgatctgca
     5701 aatcatcatc cttgaaccgc cgaaaagctc caaacaggaa ggatatggtg atggcagtga
     5761 tggacactgt gggcgcgagg aacatggcca cagctaggtg ggttgagggc ggatgccgga
     5821 acggccacca tactggaggc tgggtccagt gtgaaatgtg catcatgatg tagcccatga
     5881 atgctattac caagacgcca agaattgccg ctagccgcct cattcgtatg cgctgactaa
     5941 tctcggccaa gactaagtgc cggagccgcc ccgcattctg cagggcgagg tactcctcaa
     6001 agcttaagcg ttccctcagg tcccgtagat cagagcgcag ttcttcgagc tgatccctga
     6061 cagggtgttc agcgtcgttc gggaggtcat caaacgggtt ctctggattg tgatctgctt
     6121 cgggcacgtt aactcgccgc agccctcttt gccgtgtaat gctccaagat gtcctgatcg
     6181 gacagtgggg agaacagccc gtggcgcttt accgccaagt cccacggccc cccaggctca
     6241 tgcgtcttct cggaaagctg aaatgccccc atatccccat agattttgta tatttcctct
     6301 aggaaatggt cgtatcgatc cccaaaatta gccttgtccg catcgacaac actctttgcg
     6361 attatgcctt gcctgcggaa gctgcggtag acgtctggaa taacggggcc gtgctgccac
     6421 gcctctattc ggtttgggaa tagctttgat ttccgcatct caaagtgcca gccataagcg
     6481 atgtacacca gcttaaggag ctgcataatt gtcagctctc ggccatcctt ctgcgccctc
     6541 tggacgaacc agttggcgat ctgacgagcg tcgtacatct ccacctcctg tccaaaatgc
     6601 tgcacttacg cgcccctaac atgggcatcc tatcattgca aatccagata gtctgtacgt
     6661 ctagggtagg gggacacact caatcacccc attcacccaa cggcttggtc aactggtgcg
     6721 cccagtcact cagcagccgg gccgcgccga agtcgccgtt catctggcgg gcatctgcgg
     6781 ccatcaggat catcttcggt aggtcagcca tagggatcgc ccccggctgc tccgtttgca
     6841 gctgcaaaag gccgaggatc acgcgggctg cggcctcgta ttggtggtca gcttcgctca
     6901 tcgacgtacc ggcgccacga ttttacgccg ctcgctcgga ccttcgctgc ggcgcaaggg
     6961 cggctcgttg ctgcggcgcg cgctaggatc tgtgttgttg cgcgagtcag gctggtaata
     7021 gtcgcgtgat gctgatcctc ggtagcgatc aatcactatg acttcgcgtt gcccacccag
     7081 ggcaagtaca agcccgataa tcacaaaaat cgcacctgcg atcaggccca cgaatgtggc
     7141 gatacccgtt gctgccatac ccgcaaggcc agcgccgatt actgcagctg ccggatcatt
     7201 ttcgggagca ctggtgatca gttcgtgcgt cacgcggccg gttagaagga gcgttgaaat
     7261 tggcagcgca aggaagcaca ccccaagcat gaggaagcct cgcccaaacg cgcgtcggat
     7321 ggtaggagcg aagaagccga gtgcagccat gatggcagct atcgcccaga tcgcgatggc
     7381 tgcattcttg tctgtttgct gcaaaaatgc cgccagagca ggagacagca cgaccgcgct
     7441 aataattcca aaaacagcac cgatcagggc gcggatgaca gcaggcatgg tgcgttcctt
     7501 cttgttctgg tcgagctgtg aaaccgaaag gccgctatga ctcatctttg ggttgatgca
     7561 tcggcggatg actgcctaca gttctctaaa tgttctggcg agtcgggggg cgcaggttgt
     7621 ggtagacagg aaaaccttcg gcgagcgcgt catggatctt ccgtgtcgct atcaagattt
     7681 ggttgtggct tttctagagc gtgaagagct tcttgctcag caagatagag cagaactttg
     7741 tggcgccgat cttcagaaag acccgctaag cgcgcatcaa ggcctaccgt tgtgagcggc
     7801 tcattcgatc cggcgcctgc aagagccaaa atagcatccc tcggtacgcc atccggttcc
     7861 agagcatcgg caaacctttg tgccatgtgc atcggtaagt aagggtcctt gaaacgttcc
     7921 ggattttcgt agtgcccata ggtgttttga gaaacaccaa gccttcgcgc catctcgcgt
     7981 aagccaaccc ctgcgctttt tcgcaagttg cgtaatgctg tcgtaacggg tgtgtcaatc
     8041 atgattgttg cgtaccgcaa cagcacggct ctcgtctgtg cgcaatatgc gcttgaccaa
     8101 ttgatcgcat atagcgcaca ttgcgctcat gtcttatgca catcgcatca tcgataaatt
     8161 tggcggaatt cgggccgctg ccgccgcgct ttctaaagcg ccgtcgacag tacagggctg
     8221 gaaaaatcgc ggcagcattc ctgacgcaga aaaggcgaag gttcttgcgg cagcggtcca
     8281 gaagggtgtc gaactcactc gaaacgattt ctggccgtcc ggagctcccg aggacgcagc
     8341 atgagccttc gccctgctgc gtcctcttct cgttctgatg atcgtccttc cacacgagga
     8401 cacaacagca cgggatcatc tgaaatgtct ttccgaaaat gcgggggcga agaggcggag
     8461 cgcgcctggt tcgcgggcct gctttggcgg gccttccctg acgcgcggtc agagaatgaa
     8521 ctggccgaac tggcggccga cgtcctgacc tcggacagcc gcccggtcac atcgcgcacg
     8581 gtgcgcaact ggctgcggcg cgagaacgcc cctcattttc gctatgtgct gaaggtcatc
     8641 gctctggtcg gtgccgagac cgtgttccag atcatcgatc cggaggtgca ctgatgcggc
     8701 tgctgtggcg catggcgcaa cgctattacg acgcccgcca ccggcgggcg ctgcgggtgg
     8761 cggatcaatc tgctgccgat gccgactggt tcaaatcgca gtcggaaagg tttttccaac
     8821 ggatcaaggg ggcgcgcaaa ctatgagccg caagaccgta ctggaggccc atggcttcag
     8881 ttcgccgacc gaggcagccc gcgctttggg cgtttcggtg caaaccatct acaaccacat
     8941 cgatcgcttc gggggccttg atcgggatct tctggcccgg gtgaaagggc gcacaaccgg
     9001 tcgtgctgtg gaactgcctg atggcacaaa agtcagctcg attgcgaaag ctgcgcggat
     9061 ccttggctgc tccgagcaga aggttgcacg ccatctcaac cggcacggtg acctgcgctt
     9121 catcatggag ggtgagattc gcttgccgga agtgggcgct attacggacc cgcgcgaagg
     9181 gcctgccgac ctgcagctgg tcgctgcccc cgtcgccgca ccgccacgcg ttcgcaggcg
     9241 gccgatgggg cgcatcgacg tcgaggtcgt gatcgagacc atccgccagt gccgtgatca
     9301 gtatctggaa ggcgccgcat gaccacgcat ctgcgcagca tgcagccggt gtcgatcgat
     9361 gacctgccgg aatatcctct gacggtcgag gatcggctgg acagccatta cttcatgccg
     9421 tgggagcgcc gccggtggct caactcggaa atgcgcttgc gcggcacgcc ggagtgtcgg
     9481 gcctatttct tcgacctcat caacatctca tatgaccagg cgccgcttgg caccttgcct
     9541 gatgatctcg accttctggc caagctgctg ctggtcgatc ccgcgcattt ccggcagctc
     9601 tgcaagctgg atttcgggcc gctgcacaaa tggactcgcg ttcggtgcga aggcgagatc
     9661 cgcctgatgc acggcatggt cttgcgaagc ctgcaggagg cggtggcacg gcgggaagac
     9721 aatcgggcga agaacgacgc ggccaatgcg gcgaaacgtc tgcagcgcct gcgggtgacc
     9781 gtcgccgggt acagcaagga tctggccgcc aacgatgccg ctgttcgctg gatcgatgaa
     9841 tggatgctga aggaaggctg cgagtatcgc accgcctcct gggtcgagcg cgggatttcg
     9901 cgctggaccg accacgcgtt ttcgctggcc cgcggggccg gtcgaactgt cccctgattg
     9961 tccaacattg tccgaaggac agtctcagac agtcatcgga caatctcaga ctgtcctgca
    10021 cgacagggac atagacaggg aaatgaaaag gaaagcacac aggccaatcc cgacactgca
    10081 ccgggcgcgc ctgtggataa gtcggcaatg ctgagaaaga gggatggcca tgaccgggac
    10141 gaaagcggac agggatgcgc gagttgacag gttgctgatc gcgcctttgg cggggctgcc
    10201 gcgccggcgc ggggtcagcg cagaggcgca tgagaagatg ctgctccgcc tgcgcgatcg
    10261 actggcctat atgagcgatg aaaacctgct tggcatgcac gatctgatcc tgcgccacgc
    10321 aggaaagggc tggcccgagg aagcgatgat caaggcctgg gccttcacgc tgcagctgcc
    10381 accgccgacc gaatgtgatt atgcccgcag cctgatccgt tccgcgatgg ggcgccaggc
    10441 catggctgag ggttgggccg ttgagcttta cgaggtcgcc aagcgccttg ggcccccgcc
    10501 cgggaaatac gtgatccgcg agttgaagga agctgcggag cgcagccagc accggcggaa
    10561 ggtgatcgcc gagaacatcc gctcggggct tgcgtcggaa gaggacaagc ggtggttggc
    10621 gcattggcac cgtgagttgc aagagatcga ggcgatccag tcggcctcgg ccaccgagag
    10681 tgaggacgcg gcatgacgaa ggcgtttcgc gaggcggcgg cagcgcggat tgccgcagaa
    10741 cgggcgcggc tggatgccat tctccatcgg gcaacgccgg tggacggctg cggccccgcc
    10801 atcccgatcg caccggcgcg gggaccgcag atcgtggtga cgccccggcg catggtaccg
    10861 gatgccaagg acgcgacggg ttggaaggtt gaggagctgg ggtggcgtgg cttcaatgct
    10921 gtgcgggcca cggatatctt cgatgatttg gcgcggcggg cggcgaagag gaaggatgcg
    10981 ccgcccttca cccccggtca ggtcgcggtc ggcaggctct atcgcgatct ggtcgaacgc
    11041 catgacgcag gcgggatgcg ctgcgccagc cttgaggcag gtcggggtgg cagcccgagc
    11101 gggggcggtg agttcataga cgcctttatc gaagagggca gggtgatcga gcttctgcgc
    11161 cgccggatcg gccatggtgt cgccatgccg gtgcgccggg tgcgtccctc ggcccgtggc
    11221 ggggacggcg cgcgcatgat ccatgaccgc gttctggtcg atgatatctg cctgcacggt
    11281 cggtcatttc agtcggtact ggagcggcac ggctggacga aaacggggag gaacgtggtg
    11341 gccttgcagt gcgctctggc agcctgctta gaccgtatgc agtttcatag caaaatgggc
    11401 ttgaccactt aggacacgcc gtcctaccaa tcttgccatc atctacacgt gcgcccgcta
    11461 ggaaccctcc tcgcgggcgc cgtgcgtttc ggggggcggc atgatcaaga tcacggtaga
    11521 tgatcaccat gtcgatgcag ctttcaggcg attgtcaggc agagatctcg ctgtggcggc
    11581 cagctgggcg ctgaacgata cggcgaccga tgtgctgaaa catgtgcaga cgcgaatgga
    11641 cgatgtcttt gaccgtccaa cgcgctttgc caagaatgct tttatggtgc gcggtgcacg
    11701 tccaacccgt ctggaagcat cggtcgagga acgaccctct gtcggaaagc ggcattttct
    11761 gaaggtgcag gagcgcggcg gaccgcgtgg caacaccggc ctcgaaagcc tgctgcaatc
    11821 gcgccttgcc tatgatggtc atatcacggc ggtcacgcct gctggtgggg ccaagcttga
    11881 cgctttcggc aactggtcgc gcggcgagcg aaatcaggcg ctctctgcgg tccagtcgca
    11941 gagggatgcg acctcgaata cttcgccagc gtcacggaaa cgcaatcgca agagggccgg
    12001 gtttttcgtt ccacgggcgt catccaagct ttcacccggg atatggaagc gggatgcaga
    12061 cggttcgatc agcaaggtgc tgaacttcac cgctgccgtg ccggtctatg aaaagaggct
    12121 gggtttcttc gacggggccg tagacgtcca cgctgcgcgg ctgcccgggc atatgcgccg
    12181 gaccctggcg aaaatgctcg ccaagcggag cggggcttaa aatcttcgcg ggtccttcct
    12241 gaccttcatc gcgtcggggg tcattcgcgc cccgatgttt gcaattgttt cgggattttt
    12301 ctgccctgcg agatggggtt gttgttgagg tttgccatgt cagacgccga cactgcgccg
    12361 ccgctcctcg atgtcgtgat cgacgacgag ctggccgaaa agctgcggct ctttccgctt
    12421 ccggccaatg tcagcgatgc ggacatgaat cagtcggagg tcgcacaggc tttcggcacc
    12481 acggtcaaca cggttggcaa atggatcaag gacgggatgc cggtggcgcg ggatggtggc
    12541 aacggcaccg cctatgtgtt gcggctttcc cattgctggg cgtggcgcaa ggcgcgcgac
    12601 gccgacgcgg ccagccgcaa caagcataac gaaaaccaga tcagtctgtt gcgcgccgaa
    12661 ttccttggcg tcgagctgga cagtcaggcc gcgaagcttt cggccaaaga gcggcgcgaa
    12721 ctggccgagg cggacatgcg ctggtccgag gcccaacggc ggcggcggca gctggtccag
    12781 atcggggatg tcctcgatct gctcgaaagc ctcggcaaga tcgtgcgcga cgggattgag
    12841 gccatgcccg accgcctcga gcgcgaactc gatctcaacc cggtgcaagt cgcctctgtg
    12901 gcacggatcg gaagcgatat cctgaccgcc atcgcggatc ggatccatga aagcgaattg
    12961 caggacgcgg agatcgggga ggccgatttc ggaggcagcc tgttgatctg acgaggctgc
    13021 catgcggatg ctggacgatt tcgagccctt gccgccctat gcggatccaa gggctgcgtt
    13081 gaagcttgcg cttcccgcct ggcgaccggc cgagcggatc tcggtcacgg aagcggccga
    13141 gaaatacatg cgggtcaatg tctcggggca atggcagccg ttccgccgtg atgtgacgcc
    13201 ctatatggtc gagccgaccg atatgatcgc ctcgcgggcc tatcgcggcc tgtccttctg
    13261 cgggccttcg cagtcgggaa aaacccagat gctgcaatcg gcactggcct atacgattgc
    13321 cgccgatccc ggccgcatcg cgatcttcca gatgacgcgg gaggccgcgg cagaattcga
    13381 gcgcaacaag atttcgccga tggtgcgcaa cagccccgag ctgcgccagc gtcaggccaa
    13441 agggcgaggc tcggacaaca tctatcagaa gcttttcacc gggggcacgc agctctcgct
    13501 cgattggccg acgattacaa agctcagctc ggcgacgatc cggctggtgc tcggtaccga
    13561 ttacgatcac ttccccgaaa gcatcgacgg ggaaggggac gcctattcgc tgatgcgggc
    13621 ccgtgcacgg acattcctgt cgcgcgggat ggtggttgtc gaaagcagcc ccggcgcgcc
    13681 gctcaaggat gaaaactggc gtccgttgac gccgcatgat tgcccaccgg tcaactacgg
    13741 cgttctagcg ctctacccgc atggcacgcg cgggcgctgg tactggccct gcccgaattg
    13801 cgaaggtgag ttcgagccgt cattccgccg tctgcgctat cccgaaagtg gcgatccgat
    13861 ggaggcgggc gaagctgcgc ggatgggatg cccgcattgc ggcatggaat tcgggcacga
    13921 gctgaagcgc gaattgaacg cctcggggcg atggttgcat gagagctttg acctcgacag
    13981 ccggggccag ccgcgtctcg tgccgatcga aagtgggcgg gtcaggcgta gcgatatgct
    14041 gagctattgg ctcgacggca cggctgcggc tttctcgagc tggaaggaat tggtgacgac
    14101 gtatcggcag gcggtgcaag ccttcgagat gacaggcgat gaggaaaagc tgaagacagt
    14161 gatgaacact ggcttcgccc agccccattt cccgcgctcg gcgagttcgg atctggaaat
    14221 cacggttcag ggtttgcggg atcgggcgcg cggacgcgat cttcccaagg gcatcgctcc
    14281 ggattggaca cgctacatca ccgtgtcgat cgacgtgcag ggcacccgct ttgtcgttgg
    14341 cgcgaccgcg tggggcgaga acggccggca ccagccgatc gaccgcttcg acctgatcac
    14401 gccgcccgac gggaatgccg aacgtgcgct gaagcctttc gagaacgcgg gggattggca
    14461 ggtgctcgtg gctctcgcag accggagctg gccggttgcg ggaactgcca gcgaactcaa
    14521 ggcgatgtcg cttgcgatcg acatgcatgg cggcggcgcg accaccgata acgcttatcg
    14581 gttctatcgt ggtcgacgcc gtgcaggtca gggtgggcgc tggtatctga cgcggggcga
    14641 gggcgggctc gaccggaccg atcgggtctg gctcaaagcc cccgaaagcg cgagccagaa
    14701 ggccaaacgc cgccgtgtcg ccaaggatgt cgagattctc ttcatggcgg tggacaagtt
    14761 aaaggatgcg gtggcggcct cgctgcacac cgatcaggcc gaagccaatg cctgcctgat
    14821 cccggaatgg atggaagagg accacctgat cgagttcacc gccgagcggc ggggcgacaa
    14881 agggtggaca aaacggcctg gcatggtgcg caacgaaagc ctcgatcatc tcgttcaggc
    14941 gcgggcgcag cacatcatca agggcggtga aaagatcgtc tggtccgcac cgccgatctg
    15001 ggcggtgtgg agcgaagaaa acccgtggct cactctcgag ccgaccgctt ccagccctga
    15061 ggcgggtgac accggcccac cttcgggtgc cgccgaacct gttgagctgc agccttcttc
    15121 tccgatccgg cgtccggtcg cggcttcgcg ccccggcctg tcggcacccg gacgtggagg
    15181 ttggattcag aaccgaggaa agtggctcta atgtcttaca cccctgaaca gcttgctgag
    15241 ctgaaggcca atatcgccaa gggggtgacc tctctggaaa tcaacggcga gaaggtgacc
    15301 ttccgctcac tcgatgagat gcgccgcatc gtcaaaatga tcgaggaaga cctgggcatc
    15361 acgccacggc gcggtggctt ccacctgcca accttctcaa ggggctgaca tgaatcttct
    15421 cgatcggttc tttatggcgg tcgcccccgg ccgcgcgatg cagcgtgaga aaagccgcac
    15481 cattgccatg cactatcgtg ccgcccgtct cgggcgtcgc aatgacggtc tgaaggcgag
    15541 tggatcggat gcggatctcg ccagccgcga tcgcagacag gtgtcctttt acgcccgaga
    15601 catgatccgc aatacgcctt ttgcccgccg ggtgcaggat gtggtctccg gtcatgtcgt
    15661 tggcgatggc atcatcccga agcttcaggt ttccacgggc ctgccgcagg cattgcagga
    15721 aaacctgcgg cggcgcgggc tcgagatgat cgaggagcac ctcgacacca cggccatcga
    15781 caagaatggt ctcttgaacc tctacgggtt gcaggcgctg gcgatgaata cggtggtcga
    15841 gagcggcgaa gttctgatcc gtcgtcaccg cccgatcggt gcgccgctga ccatcccgct
    15901 ccagcttgag gtgttggagc cggaatatct tgacgacagc cgttgggggg gcttcctcga
    15961 tgggaacgag atccgcgagg ggatcgagta cgaccgggag agcggcgaaa gggtggccta
    16021 ttggctctac acccagcacc ccggcggcga atggcgaccc gggcacaatc cgatgacctc
    16081 agagcgggtt ccggcagacg agatcctgca tctcttccgt gtcgatcgac ccggccaaac
    16141 acgtgggatt agctggttca cccccatcgc ggaaaagctg gtcaatgctg acgacgctga
    16201 ggacgctcat ttgatgcgtc agaaaattgc ggcctgtttc actgcgtttc atcggctcgg
    16261 cgctgatggt ggtagggaac ggcaggagct tggcggcacg cttcaaccgg gcgttatcat
    16321 ggaaatcgcc aatgacgagg agatggagtt cgccgagccg cctgcggtcg gggattatcc
    16381 cgatttcatg aagaatgtcc tgcgtgcggc ggcgatggga atcggtctga cctatgaggc
    16441 gctgaccggc gatctcagcg gggtgaactt cagctccgcg cggatcgggc ggctggagat
    16501 ggagcgcaat atctcgcgct ggcagtggct gatgatcatt ccgatgcttc tgcagcctct
    16561 ggggcgctgg atcgaggagg cctggatcga agaggaattc gaggaagcat gggatcttcc
    16621 cggcgcgatc cggttcacct gggtgccgcc gcaccggatc cttgtcgacc ccgcgcggga
    16681 gtttggggcg ctgcgtgaag cggtccgctc gggtttccag tcgcggcagg gggttgtgcg
    16741 ccagcttggc ctcgaccccg aacggctgct ggccgagcaa cagcaggaca aggatgaggc
    16801 tgatcgcctt ggccttcctt tcgacagtga tccgcgcgcc gacgtgtcgc ggcagaatgc
    16861 caatttctcg gatgagggaa gcaccccatg aatgaaatcg tcctgaccgg aacggtcggc
    16921 tcttcttttt gggaggagga atatttcacg gcaaaatccg tgcgcgaaca gattgcagga
    16981 ttgaaaggcc ctttgactgt gcgcctgaac tcgggcgggg gaatcgcgac ggaaggccag
    17041 gcgatccaca atgcgctgaa aaaccacgac ggcgaggtca ccatcgtgat cgacggtatt
    17101 gctgcttcag cggcctcgct gattgccatg gcgggcgacc acatcgtcat gccggcgggt
    17161 gcggtgatga tgatccacga tccggcgcgc tggtgcacgg aggggcgcgg caccgaagac
    17221 gatcacctca aagaggcgca agccctcggt gtgctcgcga atgcctacgc cggcgtctat
    17281 gcggcgcggg cggggatcgg caccgaagag gcccgcgaga tcatgagggc cgagacctat
    17341 ttcgacggcc ctgcggcggt cgcagcgggc tttgcgacca cgacagatga gagtgccgac
    17401 gctgctgcgg cggcgctctt tgattaccgg ctctatccca aggctccgaa aggactgcgg
    17461 gaggtcggca accagctcgg ccagcgggcc agcatgtcga tgatctggtc gatgatggtc
    17521 ggggcatcca atccgaaacc gaaggagaag gccatgagcc gcaaatccca acgcaccgcc
    17581 gcgcaggtcg agggcgacga cgaagaccag atggaacaag acgacccgat cacctcagaa
    17641 gaggaggatc agaccgatct tgaggatgat ctcgaagacg aggtcgatct cgaggaaggt
    17701 gaggaaatcg accccgaagc cgaagaggag gacgcggatc tcgaagagga tgatgctgcg
    17761 caagcgcaag ccaatgcact cggtatccgc cgcttctgcg cctcgcggaa gatcgggcgc
    17821 gatatggagg ccaattggat cagccgcggg ctcagtgcca aacaggccat tgccgagttc
    17881 aagaaaatga agggtcacac gatgacgaaa gcccgccctg gcgttgcccg cacccgcatc
    17941 ctgcgcgacg agcgcagcac gcgccgtgca gcgatggccg atgcgctcca tgcccagatc
    18001 gttggccgag atccggcgac ggcggccgcg cggccctaca tggagatgtc gctggtcgaa
    18061 atggcggccg cgaccatcgg gcatcgcggt cgcatccgct cggcaggcga caagatcaat
    18121 gttttcatgg acgcctcgca ttcgacctcg gactatcccg cgattttcca gaatgcgctg
    18181 aacaaggtgt tgctcgagcg ctatagcgaa ttcaccccga cctatcgtgc gatcgccaag
    18241 cagaagaatt tccgcgactt ccgcccgatg cccttggtgc gggccggtga tttcccgacg
    18301 ctcctgccgg tcggcgagac cggcgagatc aaatggggca ccttcgggga aagtggcgag
    18361 atggcggtga tcgtgccgta cgcgcgcggc ctgaccatct cgcgccagat gctgatcaat
    18421 gacgatctcg gcgcgatcaa cgacatgctc tcgagctatg gcgagaccat cgcccatttc
    18481 gaggagcgca ccttctatgc gcaggcattg tcggccagtc tctcggacgg cacggcgatc
    18541 ttcgatgctt cgcgcggcaa ccttgctgcg gcgggcggcg gcatcacggc ggtgtcactt
    18601 tccgaggggc gcgccgcaat gcgcaagcag gaatcgatcg acggccagcg cctgaacctc
    18661 gcgccctcga tcctgctggt cggtcccgat atggaaaccg aagccgaaat gatcgtggcg
    18721 cagatcacgc ccaccgatgc cggtgcggtc aacccgttct cgggcaagct gaagccggtg
    18781 gtcaccaccg aaatcgtggg cgatgagtgg tatctgctct ccgagcgggc accgtgctgg
    18841 gtctacggtt tcctcgatgg tcaggaagcg ccgcgcgtgc gcaccgaaga gcccttcggc
    18901 acgcaaggct tctcgatgac cgttgagcac gatttcggct tcggcgcggc cgacttccgg
    18961 ggcggcttca aaaaccccgg cgcataacgc cttcgccttt cttctttctc gacaagagcc
    19021 gcctcctggg cggctcttgt cgttcatgac agtcacggga gttgacgatg aaaacttatc
    19081 tgcaaaaggg gaccagcgtc tcgatccccg ccccgaaagc catttcctcg ggcgatctgg
    19141 tggttgccgg tgtgcttgcg ggcgttgccg gtcatgatgc gaccgtgggt gcgccggtcg
    19201 aggttcatct cgaaggtgtt taccggctgg gcaaggtctc tgcgcaggcg tggacggtcg
    19261 gtcaggcgat ctatgtgacg ccggtcagcg gcctttgcac aaatgcgccg gcggcagggg
    19321 ctgtctttct cggcgcggcg atcgaggcag cggcgaatcc ctccggcacc ggcgtggtgc
    19381 gcctgaatgg tgcggcacct gcagcggtct ttgcctgatg accgcgctct tcaccggcat
    19441 gacccgcctt ctcgcgggaa ccttcggtga ttgggtgttc ttccaaccgc gttcggggcc
    19501 tacgcgcggg atccggtcaa tcttccgcga aagcccgatc gcggtttctg gtgctgacgg
    19561 gcaggatctg atgatcgagg ccccgacctg gcgggttgcg cgcgatctcg caccagaggt
    19621 tgcgcgcgac gacgtcatca ccgtgccgga tgggcgctca tttcgtgtga tggtggttca
    19681 caagaacgga tcgccgagcg cggatgcctt ctggatctgc gaattgcatg ccctcaatcc
    19741 cgcagatgcg ccatgagcca ctatcgctct gatttccgcg cgttggttcg gggggcgctt
    19801 gccgcaacgg cacgcttttc ggagttcacc gtgatgcggg tttggcccgg ctcgatcgac
    19861 gccgcaaccc tgccggtaat cggcgtcttg acgccgcagg aacgcagcac gcccgacacg
    19921 cagtacacag ccgctcgtgg gacgttgctt cagatcgcgt gccgccgcct cggtcgtgat
    19981 gaggtcgaag atgttctcga tgaagacagc gctttcatcg aggcggttgt gatcacggcc
    20041 ttgcgacgac cagatcgatc ctgcgtgctc gaagacacga cgatcgtgag taacagcgat
    20101 gcgcatgtct tcgtcggcac gctggtcatg agctttcgcg tcaccacctg gcacccggtg
    20161 gcggcgcatc cctgacactt tgcataggag aattgaccat gcctgaagga atgattggct
    20221 acggctcaag cgtacgcatc ggccgcggcg cgaccccggc ctggacatcg gtggcgctgg
    20281 tcggcgatct tgagttgccc gatgagcaag cagatgaaat cgacgttaca catatgctct
    20341 cgcccgggcg gcgaaagcag tacatcgccg gactgctcga cagcggcgaa ttgaccatcc
    20401 ccaccaactg gatcccgggc tcgcccaccg atacgcttct tcagggcctc aaggtgagcg
    20461 gcgagcaggt tctgatcgag atcaccataa ccgcagaggg cacgccggaa accttctcgg
    20521 gctttctcaa gagctatgcc cggtcggcgc cgatcaacga caagatgacg gccaatgctg
    20581 tttttcgtct gtctgaacaa gtcgtgacgg ggggctgatc atgtctgcat tgactggaga
    20641 gatccctgct gtcctcggca atacgtccta ccgcctgatc ctcggcctgc ggggcgtcgc
    20701 ggaactgcag cgcgactacg gcaataacct ccacggtatc atgggtgatg cctcggacgc
    20761 ggggggcgaa aaggaggcga cgttgcccga tttcaatgcc ttcatccatg ttgtgaaagt
    20821 gtcgctgcag cgcttccatc cggcggaggc tgacaacctt gatgtcatcg agggactgtt
    20881 ggcgcaggat ctgtctttgc cgggccgact gattgcggcc gccttcccgg aagccaggga
    20941 ggaacctgcg gcgggaaaga ggaaggcgag gggctgaagc tcgccgactt ccacagagcc
    21001 tggctcagcc ttggactgga tccggaaagg ttctgggaca tcaccccgcg tctcgcgctg
    21061 accgaaatcg aggtggcgct agaatcgcag cgccgccttg atgatttagc catcgtcagc
    21121 gcctggatcg gtgcgggtct tcagcgcgcc aagcggctgc cgaaactcga cagcctgatc
    21181 agacgaccgg gccgcagggc gaagaccaca gcgcaagacc tgcagatgta ccttggacag
    21241 atgcgcgcgg cattgccgtc catctcgatg gaagaatggc gggcgcgaca tgctcgtcgc
    21301 tgagaaaaag ggatagagat ggccaccgcc gcacagcttg gaaaactgaa ggtcgatctg
    21361 gttctcgatc gcgctgcgtt tcagcgtggc atcgatcaag cgcgatccgg cattcagaaa
    21421 tttaccgata cagtcaacaa acgcctgtcc tcgatcggca atgttccggg tctgcatggt
    21481 cttcaggagg ttctgtcatc cgtaggaaag ggcgttgggg cagctgtcgc gaccggcgcg
    21541 gctgtggccg gtgccggact tgcgggcctg tctgtttcgg ccatcaatac ggcagccgag
    21601 atcaagaacc tgtccatcct cgccaatgcg acccctgctg agttccaggc atgggcgtcg
    21661 ggtgcaaaga ctgtcgggat cgagcaggag aaacttgccg acattctgaa ggatatgaat
    21721 gaccgggtgg gcgatttcat cgcaaccggt ggcgggccca tggctgactt tttcgagcgg
    21781 attgcgccta aggttggagt gacagcagag caattccgga agctctccgg gccgcagtcg
    21841 cttcagctgt atgtcgatag cctcgagcgc gctaacgtca accagcagga cttcaccttc
    21901 ttcatggagg cgatcgcagg cgacagcacg gcgctccttc cgcttctgaa gaacggcggc
    21961 aaagccatgc aggaatatgc ggcacgcacc gcagcgcttg gcggcatcat gagcaatgag
    22021 agcgtgaagg ctctcgcagg aatgaagacc agcctgaccg aggtggggat cgtcatgcgc
    22081 ggcctgcgca acgaaatggg agccgctttc gcgcctgtta tccagtcggt ggcccagacc
    22141 ttcgtttctc tcatgaccaa gggcagtgct ctgcgggtcg tgatcgatgc tcttggtgcc
    22201 gtcgtgcgga ttgttgcaca ggtgtttgcc gatgtggtca cgatcgtatc gggtgtcgcc
    22261 tcggcgcttt gggagttgac ccggtccgct gctaccgcga tcgacaaggc gaccgggctc
    22321 tccgatgcgt tccgatggat cattgagaat tcgccgattg gctggatcta cagcctgatc
    22381 acgggctttg ccaaattgat caaagcccaa ggtgggcttg gtggtgcaat caaggcgctc
    22441 gggcaattgg ccacggcggt ctggtctgcg atgggtgaga gcgcgcgggc catacccccg
    22501 gctttggcct cggcatggca taccatccgc gcagatttct atcagctcgt ggccgacctg
    22561 aaactcaagt ggtttgagtt cctggtcgct atcggaaact cgttaaagga cgctggattt
    22621 gacgacgcgg caatgacgtt cggcaatatg gccgaggcag ctgggtcttc ttttgacaga
    22681 tcaatggccg atgtggctga tgcccaaggc caagcggctg cggcagccgg tcgagcggcg
    22741 ggaattgtgg ccgatgcatg ggcacctgtg gcagcaatgt ggtccgattt gaccacggtt
    22801 acggaagatg cgaccgccgc tctcagtggc gacggtggga cctcgggtgg cggcctcgca
    22861 ggcgcggccg atcaggcagg taaaagtgcc ggtggcgcca aggaaaagat gtcggagctg
    22921 caaaaggttc tgaaatcttt gcgcgatgag gccgctgagt tgaaggagac attcaatatg
    22981 tccgcccttc aagccaagat ctggaaagac ctcagggcgg caggcgtggc cgggtcgtcc
    23041 cagtctggca aagagatctc tgcgctcaat acgcagatcg acgccatgaa gcggatgagg
    23101 gacgccaccg aacgtggccg cgatgcattg ggcagtttct tcggcagtat tctggaagga
    23161 gccgatgccg cgcgcaaagc ctttgccaat ctgctgctgc aaattgcgca ggtgcagttc
    23221 atgaagggtg cgcttggcct tctcggtcag tcttcatggg gctcagcgtt gttccggggc
    23281 gtgggaagtc tgttgggcga gaatgccaat ggcaccccaa actggcaggg cggcatgacg
    23341 cggatcaatg agcggggcgg tgagatcctc aatctgccgc gaggaacgca aatcatcccg
    23401 cacgatatca gcaagcggat ggcggacaag gccgcgtcag acggaaagag cagtgttcgg
    23461 atctccgtcg atcccagccc gttgttcgag gtgaaggtgc aggaggtggc agacaattcc
    23521 gcgaacaaaa tgggtgaatc gctcatgcag ggctttcctg gcatgatcca gcaattcaac
    23581 cacaatccgc ggcggcgctg acatggcctt gatcgagcct tatccgctgg cgttcctgtc
    23641 cgacatcctg acccccgtcg ggtcgatcac cttcgatctg gtgaggtttg aagagaactc
    23701 gggaaccggc tcggggcagc attgggctgc acagctggcc agcccgcttt ggaagctctc
    23761 cttgccgctg cagccgcggg attggcggca ggcgcgtgag atcaacgcca ggatctttgc
    23821 gcttgggtcg aaccgatcgt tcctgttttg cgacaattcc tatcgtccgg cgaacgggca
    23881 ggcggcgggt ggcgtggtca aggttggcgt gatcggtgcg gatcgcagaa cattgtccct
    23941 gaccggattg cctccgaact tccgtgtgat ctcgggagat cgcctcagca ttggccatag
    24001 cggcgggcgt cagtacttcg ggcagttcgt cgaaaccatg acggcttcgg gtgccggggc
    24061 gcttgggcag gtctcgatcg agccaccttt gccgatgccc gtgacagcat cgatggccgt
    24121 ggttctggac agacccgtta tccgtcttcg tgtcccccag ggcagcttca caccctttac
    24181 tgatacgccc ggatatctgt cgtccggtgc gtcgctcact ccggttcaaa agctatgaga
    24241 catttcgata gcggcttcac cgccgccctg caggcgacgc gcgaaagcgg gatcgccccg
    24301 gtccattttg tctgggtggt ggcccgggac cgggagaccg gcgcggcgac gccgatgggg
    24361 ctctggtccg gggactacga cctggaggta agcgtacctc tggcggacgg gaccggggtc
    24421 gtatcacgct cctatatcgg cggatgcggg ctgagagtct caggtcttaa atatgtgggc
    24481 gacctgacgg acagcccggt cacggtatcg ctgagccaga tcgctgacgc cgcgcagtat
    24541 ctggtgcgcg gcctcgatgt gcgactggcc tattgcgaga tccacgcgac aagcatgaca
    24601 ggcgggagct ttgtcagcgc gcctcagctt cagtgggtgg gcatcgtcga tgacgggccg
    24661 atcagcaccc cggccgccgg tggcgaaggc ggtgtcgcgc tgtcgatccg atctgagctg
    24721 atggcgatgc tgacggcgac caatccggcg aagtcgtcgg acgcccacca gaagcgccgt
    24781 cgcgcgggtg atcggttctc ggaatacgcc agtacgatca attcgaggaa aatggattgg
    24841 tacaaggagt gatagcgcca tgaaccgagg ctctatgctg ctgggccttc ccccctttgc
    24901 aaactgcacg cgatacggat ccaatcatgg caaagcctgc tcttaaacgc ctcccggact
    24961 ggggcgcccg ttttgctgcc gagatggacc ggcagcgccg ggaacccttc tcctggggga
    25021 aaaacgattg tgcgcttgga ctggcggcgg gcgctgtcct ggccatcacc ggggtcgatc
    25081 tggggtcaga gtggcgggga cgctatgtct cgactgctgg cgcgcgcagg gcgctgcaca
    25141 aggcgggctt ctcgtcgctg tcggggctat tgggctcgtt gctgcccgcg catgagcacc
    25201 cggaccgtgc cgatgtcggc gatatcggcg tgatcgccgc cgatggtcca ttgaaagagg
    25261 cgctctgtgt cgtcgacgtg agcagcctga tcgtcatcac tgaactcggc catggacgtc
    25321 gcccccgcga agacatgctt cgggcattca aggtcggata gggcatgctg aaaatccttc
    25381 ttcttgcggt ggccgcgctc gcggtcgccg ggcctgcgca tgccgcgccg gtcaccgccg
    25441 ctttggcctg ggtgggtgct gccctgaagg ccgcgactgt tggcgccgcg cttttgcgca
    25501 tgggcattgg gatcggcctg aatctgctcg cgtccgtgct gttgaagccg gaaaagccca
    25561 aggtgaacgt tcagttcgaa gtggacatgg gtgatgacac gcctctgtcg ttcatcgtgg
    25621 gcgagtaccc aaccgcaggc aagcgcaagt acatcggcag ctggggcaag aacacccgct
    25681 atatcaccga ggtcatcgag atctcatgcc tgcctgtcac tggcctcaag gctgtctggt
    25741 tcaacgacga gctgggcgac atccgctatg gccaacctgc gatgcagagc ggccatctga
    25801 tgggctaccc ggtcaagaac ttctccgaag gtgtcggctc cggtgatgag cgtgaccggt
    25861 gctggatcaa gctgatcgac ggcacgcaat cgactgcgga tgctttcctg atcagcatct
    25921 tcggcacaga cccggactat ccctggacca gcgccatgat tggcacgggc aaggcctatg
    25981 ccgtgctgag ctattactat gaccccgagg tgatgaccca gatcccgcag gtgctgctgc
    26041 agccgcagcc cctgccgctc tatgacccaa ggaaggacag ctcgacgggc ggccttgggg
    26101 cacatcgctg gggggatcga tcgacgtatg aacccagcac caatcctgcg gtgatcgcgt
    26161 acaatatctc acgcggcatc tatttcgcat cggaatgggt ctttggcggg cgcaatcttc
    26221 ccgcgtggcg tttgccacgc gccgaatggg ttgcggcgat gaatgcctgt gaccggccgg
    26281 tcaatctcgc gggcggcggg accgaaccgg cctttcgctg cggcctgcag atcaccgtcg
    26341 acatgacgcc cgccgatgcg ttggaggaaa tcgggcgggc ggccaacatg cggtttgccg
    26401 aggttggcgg gatgctcaag ccggttgtcg gcctgccagg ggcggcggtg ctgggcatca
    26461 ccgatggcga tatcctcatc accgaggggc agagcttcaa gccgttcaac agcctcggag
    26521 agaccttcaa cgccttgtcg gcgacctatc ccgagccgcg tgagaagtgg tcgaccaagg
    26581 acgcgccgga atacatcgac gcggattcga cggcagagga cggcgggcgc tatcttccga
    26641 cctcggtggc ctatcccgca gcaccattcg cgcggcaggt gcagcgcctg atgcgcgcgc
    26701 agatgcggga ctatcgccgt gcccgtgtcc atcaggtctc cctgccgccc gacgcctatg
    26761 cgctggagcc tctggtcgac atgatcagct ggtcaagcca gcgcaacggc tacatcaaca
    26821 agcagttcgt ggtcgaggaa gtcgccaaga cccccggcct gaatgtgctg gtgacactgc
    26881 gcgaggtcga tccgagcgac tacgactggg acagtgactt cgagctgccc gtctccattg
    26941 tgaccccggt gccggtcagg cccttcacgc aggtgatttc cgggttctcg gccagcgcgg
    27001 tcatgctgac cgacaatgcg accaaggccc gccagtccgc aatccgtgtg gcttgttctg
    27061 gcgatgaggt cggggtcacg catatccaga tccgggtctg gcgcaatggc gcggccgacc
    27121 atttcgtcga tgtgctgcgc cccttcagtg agccgttcgt ctggtttgtg cagaccgtcc
    27181 agcagcggac gacctatcag gttgcggcga ggttgatctc ggatctgacg cccaaatcca
    27241 cctggacggc aaagcatacc gtcacgaccg gcgcggtcta tattgacggc ggcgatttcg
    27301 tggatggcgt cacaggcctg ttctccagcg ccggtctgaa ggcaacccgg atcattgcga
    27361 accgctcgac gccaggaaac tcgatgaacg agctggcatg gagcgtcgcg gattcacgcc
    27421 tctatcgctg gaatggcacg gaatggattc acttcatcga ggaaagcgtg aaaggcatcc
    27481 tcgacgagac cgcattcgcc acctcgatcc gcattcccaa actggtcaca gcattgccga
    27541 ccagcggcca gcgcgtcggg gatatggtca tcctccaaag tgatccaacc aagatctaca
    27601 cgtgggcagg aggccagtgg aaagccgaga tcgcggcaga ccagatcgtg ggcaagctga
    27661 cggcggtgca gatcggtgcc ggggccatcg gtacggagca gctcgcagca ggcgcagccg
    27721 tgatttccaa gctggcgatc accgattggg caaaccttgt cggggacgac cagatacagg
    27781 atatcgccgc ctggacgggg aatgtcagcg acacgtgggt cgcgctgctg ccaaacttcg
    27841 gcgtgggcgc acccattgcc cagagcaagg gggcgtttca ggtcaccccg cgacccggcg
    27901 gcgggcagac ggatatggtc agcctcccgt caccggccaa acccggcgag gagttctttg
    27961 catcctgccg ggtcggagcc acacatcagc cgatctcggc gcagctgttc gttcagtatc
    28021 tggatgccag cggcaatggg gtcgggaata cgccgggtcc tgtcaaaacc acgcttgcgt
    28081 gggagacgat agaaatgtcc agcgtcgctc ccgcgaacac ggctttcgtg cgcaatatca
    28141 tgcgcgtgaa caccggcggc tatgccagcg gtaatatctc attctctgcg ccggttctgc
    28201 ggcgcaaagg gacgggcaag ctggttgtcg acggcaccat tcaggggcga catatcgagt
    28261 tcgagacgct gacaggcggt ctgatggcgg ctgcggggat catcaccaag gccgcccaga
    28321 tcgacaatgc agtgattggt cgggcgcata tcggcctgct ggctgtggac accgcgagga
    28381 ttgccaacct cacggtgtcc acgctcaaag tcgcggacgg cgcgatcacg gcgcaatatg
    28441 cggctgaggt cgccaacttc accgtgacga tgccggacac cagcgggctg caggatgtcc
    28501 tatccttgac cttcacgctc acccagtcct gcatcatcct gctgggctgg tcctatgagg
    28561 ccgtgaacag cgccgcctcg ggcaccgtca acgggcgggt tttcctgaat gcgaccgaga
    28621 tggagttctc acgcgcgcag ggaagcgcag gtaatcccgg caactcggcc cgcgtccttg
    28681 cgaaatccct gggcgcgggc acgcacaccc tcaagctcag ggctaactat tccggtagcg
    28741 accagaacaa ggcgatccgg aacgcgtcca tcttcctttg gagggcttac aagtgagcga
    28801 caaggtgacg gtctatgagg ccgcaaccgg gaaaatccgt cgggtgctgc tgttgcctct
    28861 ggtcgggatg ctggatgaag acggggagat cgtcgggcat atcatcaatc ccgtcgatct
    28921 ggccaacaat gtggccggtg acgagcgcta tgtcctcggc gagttcggct cggaccgttt
    28981 ctattgggat ggcagtgcca tggccgcctt ccccgatccg ccctcggaat gggcggagtt
    29041 cgattttgcg gccaggcaat gggtggatca ctatgacccg gcgctggccc tcgcggcggc
    29101 gcgggccagc gcgaacatga cgcgctcgga cttcctgctg gcggcgatct cggccgggat
    29161 catcctgccc agcgatgccg gtcccgccgc gcgcggggag atcccgccct cgctggtgcc
    29221 ggtcttcgac ggcctgccgc tcgaggttcg catcgaggcc gttgtccgct ggggcgcggc
    29281 cacggtcatc gagcgcacca acccggtgct ggctgccctg gctgaggcca tggcgatcac
    29341 cgacgcggat ctcgacgcgc tcttcggtat ctcctgacgg ggaaagaccg caggatcaga
    29401 gcggggctgc cattgctccg atcctgcgag ttgagacctc gtccatgggg gaggcgaggt
    29461 cgacgcccca gagataaagg cgacgccgcg acattatcgt cctgatctat aatgacaaat
    29521 gccactttac gctgatgcgc aggagacgcg atgacggaac agcaaattgg cgtggacctg
    29581 gtccgcgtcg ttcaatccgg ctgaccgcag attatcggca tctttgcaat catttggtgc
    29641 tcgcgtaaga tcgacctgcg agcaaggatt acggcgacgg tattgagcgc caagaggtgc
    29701 gcctgacggc ttttgagact gctcagcagt aggctgtgcg gcttgcgcgg atcgaggagg
    29761 gtgtctcggg aattaagcag aggctggacc ggactcacgc acaggtttct gaggaaagtc
    29821 gtatccctca ccacgctgac cggacgctag atgccatggt gatcaattct aaaagggcgg
    29881 ggtttcccca gccctttcat caatcaaacc gtcatccgtt gcgacgaatt gtgttaacct
    29941 ggcagtcggc ttttcttctc ggacccacca ccttcattgg ccatctcctt gctgccagct
    30001 gtgtcttgat tgattgcggg cgctgaatct tactgcgggc gctgactctt gccctgcgca
    30061 tcgtcttttt tgggtgtcgg ttcggtttcg ttatttttgt tctgttcggt gcccatgtga
    30121 aggccctcca taaatccggt gagggaatgc cgaccggatg gactaaagat ggctatgcct
    30181 gggcgcgatt acatcggctg gcctccgact atcttgcaag gtcccgttaa ggcacgaaac
    30241 aaactcagcc cgcctcgcgc gggatttttt atgcccagga ggcgcaatga ccgagatccg
    30301 cgaattttgg gccatggtcg cagcagccat cggctttggt gtctggctgg tccgactgga
    30361 agcccgcgtg aacgcaaacg ccaaggagat cgcccgtctg gaagctcaga tggaagaaga
    30421 tcgccgagac gcaaaggaca gtcgtcggga aacgcacgaa ctgcttcggg aggttcagcg
    30481 cgacatcaag ctgttgctcg ggcgcggcgc cgtccagcat tggtccgaaa agacgcatcc
    30541 gccgcgctga ttggggccgg tgggttctct gcaaccgagg ttatcagaca ccggccccgc
    30601 tgcgcgaaac agcaagcgga caatatctgc caaccacgat ccgtcaatgg caagtccggg
    30661 aaaggccgtg ctaaccggtc tcccgagcgc ggaccgccga gagaccgggg atagctcggg
    30721 cggggccgcc gaaaccaatc cgacgcaatc ataccacacc gcccggcctt tgtgccgggc
    30781 tttttcatgg agaaaccatg tctgcattct ttgccgcgct tggagcgtgg ctcaattccc
    30841 tgttctcgac gccaaagaag gcagcgggaa cggctggcgc ggcggcgatc ctcgcggcca
    30901 cggcggcatt cgtcgggcct tgggagggcg agcgcaccga ggcttacctc gaccgcatcg
    30961 ccaaaccgcc ggtctggacg gtttgctatg gcgagacgcg cggcgtgaag cccggcgatc
    31021 gctacaccag cgcccaatgc aatgagatgc tgatggatgc cctggccgat taccgggcgc
    31081 ccctcatcgc ctgtatcccc gccttgccct ctcagcccga gggtgtgcag gtggcgctca
    31141 tcagctgggc ctacaacgtc ggcaccggcg cggcctgcgg ctcgaccttg gccaagcgcg
    31201 cgaacgcggg tgactggcca ggagcctgca accagctgcc acgctggaac aaggctgggg
    31261 gcaaggccat ccaaggcctg accaaccgcc gcgccgccga gcagaaactt tgtctcaacg
    31321 ccctgaaagg agcctgacat gctcaaggga gcaatcgcac tcgtcatccg ctatatcctg
    31381 ctgatcggag gtggcgcact ggctggcgct ggcatcatca cgtccacggc cgatctgggc
    31441 tattactgct tcgacagcaa acacgtcgct gacgcgctgg cgacggctgt ggcgcttatg
    31501 ctgggcggcg gcgcatcggc ggtggcaagc atcggctggc gcttctgggt gaagaagcaa
    31561 ggtggcggcg tcacgtgatc tggatagccg ccatcttcgg cgtcagcgcc atcgttttcg
    31621 ccgttttctt gtgctgcttc aaagctggcg ctgacaaatg acattccgcc ctcggttcgc
    31681 gccgggggcg gttttttttc atttcggccg gccgttgcca ggcccgcccg cgcgacatag
    31741 tccaattcgc tcttggcgtc tctcaactcg ctatctgggc gccagatacg gtatttcacg
    31801 gcaagctcct cgggcttacg ccttagagcg cgaagcaaag ggaatgtggc ccctttcggc
    31861 gatgactaca gagagccagg cgagcggaga tccagcaggt ctggctatcg ctgaaagcag
    31921 acgtgcgatg ttccattgct caatggctgc gccgacgccg ccttgcaaat caactccggt
    31981 ttttctcagc gccaattggt tttccgtttc gcctaagacg gtgtaacaga accccttcct
    32041 ccgcgttctc tttcgagacg cgccgctctc aaccggcggg tcttttcctc acgctcagcg
    32101 atctccacat cccgttcctg catcgcgcgc gtgcggtccg gaactcgcga ttgggtcttg
    32161 tcgaaagcga tttctgccat ttgccgtgct ctactcattg atccagacat aatgatcctc
    32221 cgatttccag aatattccag cgcgatccga acgcgagata tctcagccca cgacacgcaa
    32281 ccctcctctc ggaggggttt gacaggtttt tgaggtttag gaatcccctc ttgcaatcaa
    32341 tttgcagtat cggcgctaag tctaaggcgg ttcataatta tccctgctcg tcaggccgct
    32401 tgtcgagcgg tgtagttaac aggtttctca ggaatgaaac ctgccgatct agccgcggaa
    32461 acaaaggcgt gccgcgccac atcaactgga actacgcaat ccatggcagc ttcgacttgt
    32521 agcagagccg tcgaacgcgc ctcgtctgca atcggccatc tcttcattaa ccagtatttt
    32581 acttgttcga tcgtgctaaa tttttgcacg tccccagcag gagacataac aagggaaagg
    32641 ggttgccccc agttaatttc aatcaatcag atatctttcg tgacagtcgg aagggaaatg
    32701 cgaaacgcat ctctaccatt ccaaggaatg cgggtccggc gtcaagccga tcccgtcatc
    32761 tctatttggg cttaagccgg aaaatcaggc aagagcgaga ttcgtggccg actcacgacc
    32821 gttacggtcg cgttccagat cgaacgagat cgcttggcca tcatcaaggc cgtggattcc
    32881 ggcgcgctcc aaggcacttg cgtggacgaa cacatccttc gagccaccct cgggcgcgat
    32941 aaaaccaaag cctttggtgg agttaaacca tttcacggtg ccattggcca tcgtgatgtt
    33001 cctttcttaa gtgccgcccg caaaatgcgg cggcccggca aagctgaaga tctaaagctg
    33061 agccgaaagg gacaggtccg aaaaacagat ggtgctcaca gaatatatct tagtaaaagc
    33121 aagaatgcta gaaaataatc gggagggtgc ccattgtcag cgttagccct tgttatcgtt
    33181 gcaaacaatt catcaaaatt tttctggaaa aagtgtgcgc catgggcttt aggcgcgcat
    33241 tcggaatggt cagcatcaac attctggtta aaaaaattct ttcattataa atcaacgctc
    33301 tgcgcgaatt gcttccgact gccgttgggt tggccgctat tgaggctata tcggtgctat
    33361 cctctgcgta ttccgcagtg gaccaatgga gggtcccacg tgagcccgaa tgacaccgct
    33421 ctagacgtca atagtcctaa atcaccgaaa cctagtgaag taggcccgct tggaggtgta
    33481 ccagcagact tagagcaaca acggtccgga tggcgtgatc aggaacagga tacggcctat
    33541 cgtgacactg acccgcgagg atagagaata gattttctgg tgaagttgtg cggacaaggt
    33601 cttgcccctc gggggaggct ggcaccgcca tttaatagta gccggaaggc gaagcggcag
    33661 ggagtgacct ctgccgcttt gtcgttttac ccaccaggtg aacgatgatc gtggtcagct
    33721 cgtctgctgc gtgagtcgat cagggctcac gagggggaaa aggggactgc tcagttcaga
    33781 cccatccagc agcctgaggc tgggcagatc cgctggaaga gcggctggag atgatcagga
    33841 agctggcgac agatgtgttt ctcaccgagc gacagaggcg ctaagatgac tggacgcaca
    33901 cagaaacgaa actgaccgga tggagttgta ccgttccacc atccggtcgg tcgtcttgta
    33961 accgtaaacc gctttacttc acgcttaagg tgtatcagcg gactaagatt caatccattt
    34021 gccgttttgg atagtatcga aatggatagg tcttagtcca cggtgatcca gtgcggcact
    34081 atggtcagcg atgagattgc ccgtgcgctt gcaaataggt cgacaggcag ctggtcacat
    34141 tctttcgtgc ggcaacaacg cgctgcacga atgtgtctcg tagagcctag gtaaacgggg
    34201 attcacaacc catatacgca ttatccaagg cgtagcccgc cagggagata tggagggtcc
    34261 cacgtgaacc ccaccgacaa aaatacccac atcgatgatc ccaaagtccc gaaattaggc
    34321 gaggaggctt cgaaggaggc cgtcccgtct gacaaggagc agcagcctga aaagcgcgac
    34381 aaggcagcgg agcagcgcat caaagatttg cggcgctggt agcgatagaa ttcggtgaag
    34441 ttgcgcggac aaggtctttc cccgccggtc gagactggca ccgccattta ttagtagccg
    34501 gaaggcgaag cggcaggatt cattccctgt cgttttgtcg ttttgtccgc cgggccagcg
    34561 ttgatgatct gatcaagtgc aaacttcaga ccatctaaga gctgtgaatt gagcttgcac
    34621 aaccggaatt cgccgccatg ctcggggttc gatcccgttg cttttatttg cagagattgc
    34681 ctcttcatga gttaagagcc tagttccgtg atagcagccg ccttaacgga tgtgctgact
    34741 ggtaagactt tcatctttca tcacccacct tggaccttag agaaattgaa atgcgggctg
    34801 ggtggctgcc gagatacact tgtgaaatcc gacggcgata ggcgtgaaat cgttgttaac
    34861 gccccagaaa gtacggttcg agcacgtttc agtcgctggt caaaacaggg gaacggcaaa
    34921 ggcccgagtg cacagccggg cgagcggtga tccctcccgg cgcgtgggtc agcgcgatgt
    34981 gcaggacaga tatccgccca ggctgccgac gcatgggctc gtcttttcgg gcatcagcca
    35041 caccgccagg ccgtatgcca cgactatcgc tgccaggatc atcagaatta gatgcaaaag
    35101 cttcatcttg gcccccgccg tcgccgaaag tcggatcgtg ttcatcgacg tcatggtgcg
    35161 tttcggtcca gccctcgccg cgacattctt cgcaatcctc atcgccccaa ccgcagatgc
    35221 agtctcccgg ccagcattcg cagtggttgt atcccttgcc gttgcagtcg atgcaatgca
    35281 tcagtttgct gggctcgctc gttcccgctc tcccaccagt gttcgccctt cttcggtcag
    35341 cgtccaaatc gagttccgtc gatggccctc gaatgagatc gggcccttct tgcggaattg
    35401 ctggatcatg gcgtcagcaa tgggccagcg gtcagccccc cgatcaggtt gccctgcgcc
    35461 tccgttgagc ctaacgtgac atttccgcaa atccgggaga cggtaccgtg gctttcctca
    35521 ttcttcactt gaacgaaccc ggacgacagg ccagcaaggt cgcccttgct atcgaacaca
    35581 tcgtgtccgt gcgtgagatc gccgacgatg ctggtacaga gatcaagatg tctgacggca
    35641 ctatcatcaa tgtgaccgag ccttactcgg ttatcatcaa tgatctcacc cagttcgggg
    35701 tcaaagtcgc taccgccaat tccacccgat aaggatgatg catgttcatc atgctgatct
    35761 gaccttacgt tccatcggcc aagacgtata gatgttgctg ctttcaggcg tgtactgtcc
    35821 tccttccgaa ggcatcgagt acagagggcg ggaatgtatt atgatctttg caggaatccg
    35881 acatttgcga attgaatgaa taccagcccg aaccaacgac acggataggt gcactgacct
    35941 tatgcaagcg gtcgcgcact agcaggatgt cagggcacgc gctacgcggc tgcgatgcca
    36001 cggtgggctt cccgccttgc tcatagctgt aggggcgatg gcaaagctta gcctgttgtc
    36061 atgcaagcgc cgaaacatca tgaagagcgc ccatgcttca aactggtcaa tcagattgtc
    36121 ctgcatccag cctttgcatt caaggcggag gtgagccatc acggctcggc tttgggctgg
    36181 tcgaggcagg cgacagccag cagcttgcaa agatcgatac gggtagtgct gacttctagc
    36241 cgcgtgagag acagagcctt cgctacggat gcctgacgct tgaggaatgc ctgcgcgtcc
    36301 tcgacgctat caaatgatgc cctccccttc atcggttcag ggtgtgccag gggacgcgcc
    36361 ccggccagcc atacaagctg ataacgcacc tcagccaact gcgtggattg cacggcgcgg
    36421 ccatcctctt cgccagcctc atatccagca aagaacgctg caaattcggc catgtcgaca
    36481 gcctctcggc ggttccaccg ttctgcggtt cgctctgtcg cgaggcgcaa tcgctcagcg
    36541 tggttcccct tcgccttgcg tatctctgcg gaggtccata ccggcgacat gctggcattg
    36601 cagttgaagc tattgcagcg tatagctgcc ccgaaggcgc ttacaggacc tccgcagaac
    36661 gggcactgca gcagctccgg cgcggggtga ggtggggtgt cggtcatgct gcaccgccga
    36721 tctgggcgcg ggatagcagg cgaacggatt tgatccgcct gacgaactca ccgaacgtgt
    36781 cgccgctgtc ggcatcaaga tatgccccat atttcgcggc agaccggctc cgggccgcca
    36841 cgatctcccg ccagttatgg ccgtgatagg tgatttcgaa gcgggcaggc agatcgaccg
    36901 aatctcgcat gtgttcgagc agcgcgcgct tgccgtcctg agtgacatgg aaaaatgtca
    36961 tgccgaactt ctcggtgcct ccggtccagt gaggcgaggc ccgcatgcag tcagcagtgt
    37021 cgctgcctgc gtcggtggcg aagtggttgc gataggtctc acccatgatt tcctcgggcc
    37081 atgggtaccc gagggcgtgg tgcagctcgt ggaaatgctt gcttgtgatc ctgacgttgc
    37141 actttttcat gctgcaccgc ctgtcgccca tgctgcaatt tcgaccgggt cggaactgtc
    37201 gaagcgccag gcgaccgggg aaagccgatg cgcgatctgc cattcgtcaa tggcagcgcg
    37261 gacccgttcc tgcatatcaa ggttcacctc gggcaggaag tctagaagcg ggtcgccgtc
    37321 ttcattggca acgtcataga gcgcttcctc cgcctgttcg atgaacgact cctgatcgaa
    37381 gaaccgcgag actcggatcg gccctttcgt cgcccgcaca atcaggcgat gttcctccgc
    37441 cttggctcct gcttcagcct cttcgcgcgt gtcgtaggga ccgccgtgcc agatctcttc
    37501 gtcgttggac gaaaaccatg ctgtttggct ggcggtcagt tcttcgattg tgggcgcggg
    37561 ggctgtcccg gtcacggctg cgaccaacgc agcgacagcc gcatgcggat agttcccttc
    37621 gtgaccgatg ccgaaaccat ggggcgcccg cagcctgatt tcttcgatgg ccttcccaag
    37681 caagaggatg gcctgccgct cgggcgaggg aactatggga tcaacgcacg ggagggtggc
    37741 ggccagcttc cttatcgtcg gcgtggactg atcggggcga ggcactgtgg cgctcattcg
    37801 ctatcctttc tggttgggaa agacggcgca acccattgtt ctgataacgg gttgccggga
    37861 aatggtttga gatttatgaa tgcggaaaca gtgaccagtc g
//
