# Supplementary material for: Characterization of the virome of Paracoccus spp. (Alphaproteobacteria) by combined in silico and in vivo approaches
Source: Sci Rep. 2019 May 27;9:7899. doi: 10.1038/s41598-019-44460-4 (PMC6536676; doi:10.1038/s41598-019-44460-4)
Supplement: Supplementary file 2 — Supplementary Dataset 1 [file 41598_2019_44460_MOESM2_ESM.zip › vB_PthS_Pthi1.gb]

LOCUS       MK291444               39547 bp    DNA     circular PHG 13-JAN-2019
DEFINITION  Paracoccus phage vB_PthS_Pthi1, complete genome.
ACCESSION   MK291444
VERSION     MK291444.1
KEYWORDS    .
SOURCE      Paracoccus phage vB_PthS_Pthi1
  ORGANISM  Paracoccus phage vB_PthS_Pthi1
            Viruses; dsDNA viruses, no RNA stage; Caudovirales; Siphoviridae.
REFERENCE   1  (bases 1 to 39547)
  AUTHORS   Decewicz,P., Dziewit,L., Golec,P., Kozlowska,P., Bartosik,D. and
            Radlinska,M.
  TITLE     Insight into the virome of Paracoccus spp. (Alphaproteobacteria)
  JOURNAL   Unpublished
REFERENCE   2  (bases 1 to 39547)
  AUTHORS   Decewicz,P., Dziewit,L., Golec,P., Kozlowska,P., Bartosik,D. and
            Radlinska,M.
  TITLE     Direct Submission
  JOURNAL   Submitted (12-DEC-2018) Department of Bacterial Genetics, Institute
            of Microbiology, Faculty of Biology, University of Warsaw, I.
            Miecznikowa 1, Warsaw 02-096, Poland
COMMENT     ##Assembly-Data-START##
            Assembly Method       :: SPAdes v. 3.9
            Sequencing Technology :: Illumina
            ##Assembly-Data-END##
FEATURES             Location/Qualifiers
     source          1..39547
                     /organism="Paracoccus phage vB_PthS_Pthi1"
                     /mol_type="genomic DNA"
                     /host="Paracoccus thiocyanatus JCM 20756"
                     /db_xref="taxon:2500570"
                     /country="Japan"
     misc_feature    1..15
                     /note="attachment site in tRNA-Ser(GGA)"
     gene            complement(42..1142)
                     /locus_tag="pthi1_p01"
     CDS             complement(42..1142)
                     /locus_tag="pthi1_p01"
                     /note="tyrosine recombinase XerC/XerD"
                     /codon_start=1
                     /transl_table=11
                     /product="integrase"
                     /protein_id="AZV00366.1"
                     /translation="MRQGIWAVKLKGIRRQKRGDKVVRYHRATGIRLPDDIPETHPDF
                     VAAWARCEAGQGQSAAPKAPAPTGSLAAACIAFRGSPSFKQQSPVYRDILTRNIEAIR
                     GEYGHVAIKAIKAKHISADLAKLAGTRPLSRLKTWRKVMDHARRTGLIEEDPSLTVKA
                     PKVKLKGHEVWTEGDIEAFRAKWKTGTVQRACFELLLWTAARTVDAVRIGPQHVGKDG
                     VLSFRQSKTGGMAYVPWTAPLPIWGVGWAEERREMAQALRCLSGGLTFLQARGARPRS
                     EKGLSNLISAAAREAKLEGRTAHGLRKARLTRIAEAGGSAHAIKSWGGHKTLAEAAHY
                     TESADAKRLVTGTEQEQNIVSPSERDTKTANK"
     gene            complement(1118..1348)
                     /locus_tag="pthi1_p02"
     CDS             complement(1118..1348)
                     /locus_tag="pthi1_p02"
                     /codon_start=1
                     /transl_table=11
                     /product="excisionase"
                     /protein_id="AZV00367.1"
                     /translation="MARHEPSFAPRLLPAPEAAHYLGISETTLRGLGLPRRMLGGKRL
                     YDRMTLDEYASGLPVDGETGNEASECDKAFGL"
     gene            complement(1348..1533)
                     /locus_tag="pthi1_p03"
     CDS             complement(1348..1533)
                     /locus_tag="pthi1_p03"
                     /codon_start=1
                     /transl_table=11
                     /product="hypothetical protein"
                     /protein_id="AZV00368.1"
                     /translation="MTDRWIKQPGPGQFRGEGEWVEYLGTDDEWEWLRGTGFLPTAEG
                     EKPNDQHTAIEEEGRMA"
     gene            complement(1530..1787)
                     /locus_tag="pthi1_p04"
     CDS             complement(1530..1787)
                     /locus_tag="pthi1_p04"
                     /codon_start=1
                     /transl_table=11
                     /product="hypothetical protein"
                     /protein_id="AZV00369.1"
                     /translation="MADPISAQYRARMNTLAKKIDRELNGTRKPRRLGFILLTAEFGK
                     IDGGKVNYISNGQREDMIAMLREYLARVEGRYAEPPEGSVQ"
     gene            complement(1780..2565)
                     /locus_tag="pthi1_p05"
     CDS             complement(1780..2565)
                     /locus_tag="pthi1_p05"
                     /codon_start=1
                     /transl_table=11
                     /product="hypothetical protein"
                     /protein_id="AZV00370.1"
                     /translation="MTGDIVSVEIGRSTWQGQAKEAPVLAALTPAPQDPWPTKGNVQE
                     VAESGDGFWRPCSGCHESNEGYPTGPYHPVLKCHVGLGCSECGGIGAIWDTTDYGAMG
                     DWLAKELVNEVDQQPAQEAVPVDLSHGWLIHKAGRGWFLPKAKGYTGCIAEAGRYSRE
                     DALSYSHPNDWDGPRDNITIKHESEIAHPPQPSETGAEPRVICLPYPMDGYGVCVGGR
                     YDGWLMWQHPDGQWLSKSKLDADDPAKGLHAALRALKGRSHNG"
     gene            complement(2562..2981)
                     /locus_tag="pthi1_p06"
     CDS             complement(2562..2981)
                     /locus_tag="pthi1_p06"
                     /codon_start=1
                     /transl_table=11
                     /product="hypothetical protein"
                     /protein_id="AZV00371.1"
                     /translation="MKTIEQLTASETAWYSSNDEDVWTGGPYDTRQEAEEEAKANWHR
                     LIMRATKTPIRVSKHFDQGGFFEAAEESLYDLCNEDGDPTLDFDPAVNLDLQTRVRAA
                     IDEWQVAHQLAPTPWRFSGGDEPEIAAWAKAEEGGDA"
     gene            complement(2978..5623)
                     /locus_tag="pthi1_p07"
     CDS             complement(2978..5623)
                     /locus_tag="pthi1_p07"
                     /codon_start=1
                     /transl_table=11
                     /product="helicase"
                     /protein_id="AZV00372.1"
                     /translation="MGQQPSYDEFLRAKAAIAPRFGGMQVDEATLNPALKPHTRRMVS
                     WGLQGGRRAWFANFGLHKTATQLETMRVLTETTGQPTLICAPLGVRREFIREAQERFR
                     GSYAVDLKFIRDTDKVDGPGIYLTNYESVREGKVSPDPFIGVCLDEAAILRGFGGTKT
                     FREFMALFAGDDRRDQSNRIKTAGVPYRFVATATPSPNDYIELLSYAGFLDVMDIGQA
                     KTRFFKRNSEKADQLTLMQHKEREFWLWVASWALFVTRPSDLDPAFSDEGYDLPPLDV
                     RWHELPVDHLAGAAVEKSGQKRMFKDATADLSAAAREKRESLPARVEKLMEIRAEDPA
                     AHRIIWHDLEAERAALEKAVPGIATVYGSQDLDQREELIGDFADGRVQELGAKPVMLG
                     SGTNLQRHCAWSVFLGIGFKFNDFIQAVHRLRRFGQTADSVRLDLIYTEAEREVRRSL
                     ERKWRQHEEMVSKMIGIIKEFGLSEVAMQQALVRALGVERVEASGPDYRCVHNDCVAE
                     TRSMADASVQLIVTSIPFSTQYEYSPNYADFGHTDDDPHFWQQMGFLVPELLRVLEPG
                     RICAIHVKDRIIPGGINGFGFQTLSTLHMDCVREFQRHGWAYLGMKTITTDVVRENNQ
                     TYRLGWSEQCKDGSRMGAGVPEYLLIFRRPPSDTSNGYADRPVKKAKKEWDPEAKDWR
                     NEGGYSRARWQIDAHGYMRSSGDRPLAPEDLEGLDADQVYKVWKAYNLQQVYDFEHHV
                     RIGEALEMKGRLPPTFMLLPPHSLHPDVWTDVARMRTINAEQARKGNEMHLCPLQYDI
                     VDRAIAQYTEPAEWVFDPFGGLMTVPFRAVKLGRKGIGVELNKGYWLDGAKYCEAASR
                     EAGMPSLFDLLDADQPENQKLRRTA"
     gene            complement(5627..6745)
                     /locus_tag="pthi1_p08"
     CDS             complement(5627..6745)
                     /locus_tag="pthi1_p08"
                     /codon_start=1
                     /transl_table=11
                     /product="DNA polymerase III beta subunit"
                     /protein_id="AZV00373.1"
                     /translation="MTLMEPIKPAAQAGITCTVADLRRAVNAAAFVVERRNTIPVLGC
                     LRIEPLNDKLRIEGTNLDSWLMVDCPATCTKGEPFVIDARLLIALLTGAERDDSVSIT
                     LDGNVVTLRIGPAVARVQLLCLASDWPSEPGTKGMSWVSIPEAALAKMIGRVRWAIST
                     EETRYYLNGIYMHGRDGRLACAATDGHRLALYRADAEWPLPDLIFPRYSVAALHHLMT
                     HGGNQPLRIGGSADPVRMQISGHGWTLTVKCIDGAYPDYTRVIPDRGTMRGYAVINRA
                     LLRRVPNTRSLHHLGDALKFDLSRKVANLSSVSLGVDVEMPIEADGDFSIGFNQRYVR
                     EIASIFDTVRIEASTASDAALILTEDPDLTVVLMPMRV"
     gene            complement(6880..7029)
                     /locus_tag="pthi1_p09"
     CDS             complement(6880..7029)
                     /locus_tag="pthi1_p09"
                     /codon_start=1
                     /transl_table=11
                     /product="hypothetical protein"
                     /protein_id="AZV00374.1"
                     /translation="MMRTYFGTRNRRTGLVRLLSAAELARFFDNRDPRDWTDPVSICA
                     TEWVS"
     gene            complement(7026..7286)
                     /locus_tag="pthi1_p10"
     CDS             complement(7026..7286)
                     /locus_tag="pthi1_p10"
                     /codon_start=1
                     /transl_table=11
                     /product="hypothetical protein"
                     /protein_id="AZV00375.1"
                     /translation="MAAIDNIGFQIRDFARRVPQKRSRSACAACWFVRGLFVAGLVFW
                     LILAAFALWSYLPEAGTVLDYLSPTAVQARDAGWVALSEGSR"
     gene            complement(7286..7471)
                     /locus_tag="pthi1_p11"
     CDS             complement(7286..7471)
                     /locus_tag="pthi1_p11"
                     /codon_start=1
                     /transl_table=11
                     /product="hypothetical protein"
                     /protein_id="AZV00376.1"
                     /translation="MQALPLLNCPRAVHAARALIADPERAAQQPLYVRTMAWQIARDR
                     ACRDHVRYHLSHLPEGA"
     gene            complement(7707..8018)
                     /locus_tag="pthi1_p12"
     CDS             complement(7707..8018)
                     /locus_tag="pthi1_p12"
                     /codon_start=1
                     /transl_table=11
                     /product="CI-like repressor"
                     /protein_id="AZV00377.1"
                     /translation="MNIERLRRDRGLNQDELAEMAGVKQSTISKIEGGFDGVTLRVLK
                     QIAAALEVEAVDLFTDDRTRAEAALIRAFRKLSPERQQGWLDLAETLVRDGDAGSKQE
                     P"
     gene            8118..8414
                     /locus_tag="pthi1_p13"
     CDS             8118..8414
                     /locus_tag="pthi1_p13"
                     /codon_start=1
                     /transl_table=11
                     /product="Cro-like protein"
                     /protein_id="AZV00378.1"
                     /translation="MLEHHLKASNETQAQFASRIGVRQGTVSKLMRGLVTPSLKLAQK
                     IERVTNGAVPVSSWVEPVPSETLDAQSSQPAAKAAQPQEHPHVPDLQSSGSEAI"
     gene            8431..8709
                     /locus_tag="pthi1_p14"
     CDS             8431..8709
                     /locus_tag="pthi1_p14"
                     /codon_start=1
                     /transl_table=11
                     /product="hypothetical protein"
                     /protein_id="AZV00379.1"
                     /translation="MSFTPAGGRGRSAAARRRAHVHAQRRDTDDFLRRWSMLMIVSFS
                     TAEACGQHFGVTKQTGCNWREGTHRPCGDAVDFAMQTLPRYADVMWGQ"
     gene            8709..8807
                     /locus_tag="pthi1_p15"
     CDS             8709..8807
                     /locus_tag="pthi1_p15"
                     /codon_start=1
                     /transl_table=11
                     /product="hypothetical protein"
                     /protein_id="AZV00380.1"
                     /translation="MSFGLSGCPGRGRQPGRSTWSTRHDSGRLGRD"
     gene            8817..8969
                     /locus_tag="pthi1_p16"
     CDS             8817..8969
                     /locus_tag="pthi1_p16"
                     /codon_start=1
                     /transl_table=11
                     /product="hypothetical protein"
                     /protein_id="AZV00381.1"
                     /translation="MEPAAGPAESRLVAAGQKHTPGSRQRIMACQAGRSILPWAAPPN
                     QRAKRI"
     gene            8972..9304
                     /locus_tag="pthi1_p17"
     CDS             8972..9304
                     /locus_tag="pthi1_p17"
                     /codon_start=1
                     /transl_table=11
                     /product="hypothetical protein"
                     /protein_id="AZV00382.1"
                     /translation="MHAQPQDLKSNTAARLMSIAAIRARMSMLAVAYSARLGAVNMRD
                     IEAAAAQLDGVFGADHDLTHEMRRFVSELPALRRYVPNLAAAGDRLIRAVERTTWPDA
                     DARADIHG"
     gene            9297..9620
                     /locus_tag="pthi1_p18"
     CDS             9297..9620
                     /locus_tag="pthi1_p18"
                     /codon_start=1
                     /transl_table=11
                     /product="hypothetical protein"
                     /protein_id="AZV00383.1"
                     /translation="MADPLRLSLHDQAMIHALGVLSRPPITDREDLDLVVGVMRDLMP
                     GVSRENTRLMGLIQTADQFLTCRVSVPGCYGGLHDRARKAMNDWDRRRLADAWEHVRG
                     PRGRT"
     gene            9620..10759
                     /locus_tag="pthi1_p19"
     CDS             9620..10759
                     /locus_tag="pthi1_p19"
                     /codon_start=1
                     /transl_table=11
                     /product="topoisomerase-primase domain containing protein"
                     /protein_id="AZV00384.1"
                     /translation="MRDDHRLDEAKAMPIADVVARLELSGLVRTGGEMVGPCPQCGGR
                     DRFGVNLRDGIFTCRKECGPHARGDQIALVQHVLGLDFRAALEWLCGPAQGLSDAERA
                     ERRRKAEENRRKQSDIARRTRENSIRAARDIWFAGVPAEGTAVRDYLTLRGIEPALYP
                     DLPQVLRFDPEARYTVPVEGKSQEWQTLHVGPAMIAAVVDAGNRVTAVHRTWLDLGQP
                     KGKLILTDPRKPGETLPSKKVLGSKKGAVIRFMTPPDCDTMIMAEGVETTLSALIAEA
                     TPRRCAYWCGVDLGNMAGRMQRGPGLKYAGLPDMDDTDAWLPPAWVKRLIFVQDGDSD
                     PKLTRAKLLAGLRRAKIKRPGLRGYIVHAGDGRDLNDILMGQRDE"
     gene            10752..12596
                     /locus_tag="pthi1_p20"
     CDS             10752..12596
                     /locus_tag="pthi1_p20"
                     /codon_start=1
                     /transl_table=11
                     /product="DNA primase"
                     /protein_id="AZV00385.1"
                     /translation="MSDNDALGQVRAVMSNAEEVDLPEGVAPDSGDDGCPDDYSPPPP
                     PPENGPDQGGEPEDPVSASSRQPLNDIGNGQRFRIHFGENILFVSQVGWFVWDGARWK
                     RDPEISRDCSPLIRGRAHQMSGLIEKEIDFLQPSKRDRQLLNEERDLRKRRIEIEATP
                     DYAGDETLITELGQIGARLRTIDGALKSHKSLIGRRLTHAKNAGNSGPMSNMINEARV
                     MLAHAVDEMDRGDLDVNTLSGVLRFKRIAGDPQEGMTPMSEVELIPPDRGQLLTKVVP
                     VEYEPDATCPRFDAFLQQIQPNIEMRRFLQRWFGLSMSGIDIQKLAFFHGGGANGKSV
                     LVDLMARMMGDYAATAKIESLTGKNKKSGSDSQPDLIPLIGARMVRTSEPEEGERLQE
                     GLVKALTGGEPMMVRALYTDMITFQPIFKLTISGNHLPDIRGGDDGIWRRLMLVTFPV
                     QIPENKRIPKKELDEILWQERSGILNWLVQGLLDYLDGGLQEPEDVTMATEGYRKDSD
                     PIGTFLADATTVTGYEGDFMTARELIEAFNFWIEERGETRWGNRTVSNRLKAKAGTWR
                     HPDTQKPFAAGKSGVTGYRGIRLSDAFSARMREAEARASQNSSWSSPR"
     gene            12578..12766
                     /locus_tag="pthi1_p21"
     CDS             12578..12766
                     /locus_tag="pthi1_p21"
                     /codon_start=1
                     /transl_table=11
                     /product="hypothetical protein"
                     /protein_id="AZV00386.1"
                     /translation="MEQSAMTPHPIPRLLSIWRACGPVTRLWALPSLLGLVGFAGCER
                     GPEICTGSGGATCAISTA"
     gene            12813..13058
                     /locus_tag="pthi1_p22"
     CDS             12813..13058
                     /locus_tag="pthi1_p22"
                     /codon_start=1
                     /transl_table=11
                     /product="hypothetical protein"
                     /protein_id="AZV00387.1"
                     /translation="MYPRAYSSRGQGKRHLRKGWILKPIKPVRPKNKVQAIENKQTTE
                     WVMRPFSSPFPLLLSPSNPSPKSGKQDIAECQKETTR"
     gene            13055..13813
                     /locus_tag="pthi1_p23"
     CDS             13055..13813
                     /locus_tag="pthi1_p23"
                     /codon_start=1
                     /transl_table=11
                     /product="hypothetical protein"
                     /protein_id="AZV00388.1"
                     /translation="MMSREERIDAGKVLVRAAQDARERTRAEEAARLASIREACAIPD
                     RCGPDTIAAPARGPFVVEPQLTMVPNGVDHRGLDKWVAAPTGYGHRESVRAADVFDRM
                     VASALRRKKPCPVTPGQIAMGRRYAALVERAAADGTKLSRLDASRAGGDSMGWMDRHL
                     EVAQELAILRNRIGAGAAMTLRRIRPSKRGETQRGPIMDRVLVDMVCIKGCTLDEVLS
                     SHGWSIKGDHRKAVTEALCAALDRMIGYRGKKTS"
     gene            13995..14345
                     /locus_tag="pthi1_p24"
     CDS             13995..14345
                     /locus_tag="pthi1_p24"
                     /codon_start=1
                     /transl_table=11
                     /product="HNH endonuclease"
                     /protein_id="AZV00389.1"
                     /translation="MARLKQLAPRVGSLSSRVSSIGAGPDRLKRRDQMVPWRKWYKTA
                     EWQRLRWDCLASALFTCARCGVIGQSRDLVADHIRPHRGERALFFDPGNLQCLCATCH
                     NRDKQREERACRPS"
     gene            14532..15014
                     /locus_tag="pthi1_p25"
     CDS             14532..15014
                     /locus_tag="pthi1_p25"
                     /codon_start=1
                     /transl_table=11
                     /product="hypothetical protein"
                     /protein_id="AZV00390.1"
                     /translation="MAEVFDLFGNPVDAGSGKPGRPRKVATLEDRNKVNMLLAVGWSN
                     ERIAAVLRMSLPTFRRLFFQELKIRPVARDMLDARRLELAMAAAQAGNVGAMRQVDRL
                     LDRFDQMEAERTYASRPKDQPEPKEKLGKKVLDEVLALDADAALTLELDQETKGNVRH
                     "
     gene            15001..16707
                     /locus_tag="pthi1_p26"
     CDS             15001..16707
                     /locus_tag="pthi1_p26"
                     /codon_start=1
                     /transl_table=11
                     /product="terminase large subunit"
                     /protein_id="AZV00391.1"
                     /translation="MSATEALPRFACPDWWEKLQAGEVPIADVPVNEAKAARVLAFFN
                     RLRLPDVPGNPPMSEACGDWFKTILVVFFASEDPDTHREIVWELLCMVPKKNSKSTYV
                     AALGLTALYMEEAPNRQMLLVGPSQNISERCFDQAQGMINLDDKLKLIFKVQEHLKTI
                     TRRKTGTALDVKTFDTQIVTGEIPVLTIIDELHELGKKAKAAKVMQQIRGGGITKVRG
                     KVLMITTQSDEMPTGIWKSELKKARAIRDGKGGPAPIMLPVLYEFPEEHQRNEKYWRD
                     RGNWHLVLPNLGLSIDEQALEDDYENNGKVSKEAEQIWASQHLNIEIGVGLGGDAWSG
                     AVHWESAAADWITLDRLLDESDVCTIGADWGGADDLAALAVLGRRSRDKVWLLWVRAW
                     ARETVFKARPQIADALRGFEEDGDLRVAATPEQQAIEAAEICDRVRMAGRLPEAGGIG
                     LDAAGIALLLDALEEMGMVSPLVQAVQQGWKLQTAVSTVPLKLESRRMLHADQPIMNW
                     AVGNAKQELKGSNYMVTKQASGSAKIDPLMAAFDAAMLMFSNPQAAPPIGDFLANPIM
                     VI"
     gene            16709..17950
                     /locus_tag="pthi1_p27"
     CDS             16709..17950
                     /locus_tag="pthi1_p27"
                     /codon_start=1
                     /transl_table=11
                     /product="portal protein"
                     /protein_id="AZV00392.1"
                     /translation="MDLPRGIIDRFGRPMAALSDLTKAQRLTLQGGDLGYYVASNSSG
                     KVVTLSAAMTISAVWACIARSAQAMASLPLDLYRKTASGRQAQSGALADLISLSPNED
                     QTPVEFWEGMFSWMLTTGNAYAEIFWINGRAASLTPIPSTHVTPIRNKVTNQLSYEVL
                     ELGSSRRRIVQRQDMFHLRGWGFGGDEGLSPIRWGTQSLGAAMAADEASAKMFGSGMQ
                     ASGVLKTNQRIMPEQRPQLQAMMSEYAGSTKAGKLMILEAGMEFEQLTLNPDDAQMLE
                     TRRFSIEEVCRWFGTPPIVIGHSAEGQTMWGTGVEQIFLSWMQLGINPVLKKVEQRIR
                     KQLIPIRDQRDLYAEFNREAMLQMDSKAKAEFLRAMTTNGIMTRDEARDKLNLERRGG
                     VADELMVQTAMSPIDLLNERI"
     gene            17952..18818
                     /locus_tag="pthi1_p28"
     CDS             17952..18818
                     /locus_tag="pthi1_p28"
                     /note="phage head maturation protease"
                     /codon_start=1
                     /transl_table=11
                     /product="Clp protease"
                     /protein_id="AZV00393.1"
                     /translation="MAKNHMPVAHFGVRPDDVRAECAPPKAFEKWQPELRAKAEAAGD
                     ASGPFVIDVMDVIGESWDGYGITGRRVGALLRSAGDRDVVVNINSPGGDVFEGLAIYN
                     MLRGHKGDVTVRIVGLAASAASVIAMAGDKVEIARAGFLMIHNTWVFAIGDRHDLSTV
                     AGQLAAFDEVMAELYALRAKADAKEIGAMMDRETWISGRAAIDQGFADALLDADQIEA
                     SDQAKAKDAKAVTEFAFMARKAGYSRSQANALRNRLTSKPGAADDDMPSAVETMANLT
                     GWAKSLSAKMEN"
     gene            18820..20034
                     /locus_tag="pthi1_p29"
     CDS             18820..20034
                     /locus_tag="pthi1_p29"
                     /codon_start=1
                     /transl_table=11
                     /product="major capsid protein"
                     /protein_id="AZV00394.1"
                     /translation="MAFDMEQAFGEFKAEFDKVTGNINKSAQAALDEAKRLGGLTEET
                     KASVDKALAEQGELKGRLDEMQASARELEQRVANGVRGGAGAAKSLGQMVMDEATDKI
                     RALAKSGVQGDQSLGVFNAITSLPGSGGVLVPERRESEIIAEPDKKLVVKDLVTVGQT
                     DQPLLKFFREVARTGAAGIVPDDGVTVKPLIDKTWVSESEEVRTIAGRMEIHKHMLDD
                     IPALRTDIDTTLTYEVNKVENAQILAGDGTGENMSGLITNATAYGQTAREPAGATILD
                     RLRLAILQVAAAGYVVDANVLNIWDWAAAEMLKDTTGRYIFGNPFDGTATPRLWGRRI
                     VDTEDMPEGDFLTGAFKMAATYYERQGIEILLSSENRDNFDKNMLTVRGEKRGVVAVK
                     RPLALCYYTPTP"
     gene            20097..20699
                     /locus_tag="pthi1_p30"
     CDS             20097..20699
                     /locus_tag="pthi1_p30"
                     /codon_start=1
                     /transl_table=11
                     /product="hypothetical protein"
                     /protein_id="AZV00395.1"
                     /translation="MPKLKALRGAIGIYGRVKANGIVEVEDKDVEKLLKTKRFVRATE
                     ADIASAEKAQQDFLAVNMTGAAPGFAPVATPKPNDRLQAMIDGGSITKEKAQELVALQ
                     IELSDDEVKAALQRWMHESSAALSAREEELTAREEAHAESVADHEAEVQRLADIAADL
                     DKREKAIAEAAAAKASALDDQGNAHATAEAKEAPKGKAAK"
     gene            20696..21055
                     /locus_tag="pthi1_p31"
     CDS             20696..21055
                     /locus_tag="pthi1_p31"
                     /codon_start=1
                     /transl_table=11
                     /product="head-tail connector"
                     /protein_id="AZV00396.1"
                     /translation="MIVPLADLKVHLRVDHDAEDWLITNIGLAAELRVRNWIGRPIYA
                     AAEDLPPATDPRYNRYQMVAGEAIIVAIMQLADRMYQQRSGEGDSQGDAVPPRTVRDL
                     LSGYRVFFPAPEAGEGW"
     gene            21057..21383
                     /locus_tag="pthi1_p32"
     CDS             21057..21383
                     /locus_tag="pthi1_p32"
                     /codon_start=1
                     /transl_table=11
                     /product="head-tail adaptor"
                     /protein_id="AZV00397.1"
                     /translation="MIQTGSLDRRITISRRTVTNGPLGATETWITLGTIWAARKDVSD
                     GEKAAAGTVMSTLAARFTVRSFEMTRGIRPADTITEGRLTFDIVGIKELGRRDYLEIT
                     AQARLD"
     gene            21383..21949
                     /locus_tag="pthi1_p33"
     CDS             21383..21949
                     /locus_tag="pthi1_p33"
                     /codon_start=1
                     /transl_table=11
                     /product="tail-component protein"
                     /protein_id="AZV00398.1"
                     /translation="MAKHVTFKLEGFKELEATLMRLDKQATRKTVSRNALKKAGEPIK
                     AAMEAHAPVDDGVLKGSITISTKIKGEVGKAAYSQAMRQGFDKASAVKAMRDARRAAK
                     GTAPPVIMYVGPGERAFHAHLVEFGTAPHIVGGKFAGARHPGTAPQPFARPVWDANKG
                     AALRILAEELRLQINKAIARQAKRQAKG"
     gene            21953..22339
                     /locus_tag="pthi1_p34"
     CDS             21953..22339
                     /locus_tag="pthi1_p34"
                     /codon_start=1
                     /transl_table=11
                     /product="hypothetical protein"
                     /protein_id="AZV00399.1"
                     /translation="MDEVFWALLSGSSAVQSLVGERIFWGIAPQSAGLPYLVLNIISA
                     TDNPHMQGAGGFFQYRVQVDSYGADRSAARTLSRAVRGEINGTRAGEIRLILFDAERE
                     IFESGADGRPFRISQDYIVTWRPDHG"
     gene            22332..22799
                     /locus_tag="pthi1_p35"
     CDS             22332..22799
                     /locus_tag="pthi1_p35"
                     /codon_start=1
                     /transl_table=11
                     /product="tail protein"
                     /protein_id="AZV00400.1"
                     /translation="MAELASQAEVAWDDELWIGPLAPDGTVEEWTQIFGIEELNAPER
                     TPDDVDVTHMQSPGRSRETIPGLMSAADWSQDLQYWPTHASQVLLDTLAGLTETGQHE
                     DVLIEFNVGGIRRTYRGYVNAFTPQGSVGEKRMVTLALKIFERRTANPRPENP"
     gene            22809..23141
                     /locus_tag="pthi1_p36"
     CDS             22809..23141
                     /locus_tag="pthi1_p36"
                     /codon_start=1
                     /transl_table=11
                     /product="structural protein"
                     /protein_id="AZV00401.1"
                     /translation="MADVTGALHHEFGGKGYELRMTFGVLAKLQARHGSDLKGLLSGS
                     VEKIPAFDVMLDGVAGALVKGGVPEEAAAELADDMLTADPELFARLLSAAFPDAVGNA
                     GAQGKKKD"
     gene            23138..23431
                     /locus_tag="pthi1_p37"
     CDS             23138..23431
                     /locus_tag="pthi1_p37"
                     /codon_start=1
                     /transl_table=11
                     /product="hypothetical protein"
                     /protein_id="AZV00402.1"
                     /translation="MNLARLCAQYIAAGLDPARFWEVTPRLYSVEIEGAGIRLERERE
                     MVWWGAMLPHLKKAPDLKTFVGHRDVARTRAERVRQFHAAWDRVDRALARASR"
     gene            complement(23421..23750)
                     /locus_tag="pthi1_p38"
     CDS             complement(23421..23750)
                     /locus_tag="pthi1_p38"
                     /codon_start=1
                     /transl_table=11
                     /product="hypothetical protein"
                     /protein_id="AZV00403.1"
                     /translation="MITRFALAITIAGGGASQSNAQEDLARMIRAGELGSVLASEEIC
                     GLSYKQAAIEAWIDKNVPADDIMFASSLDTAVMGGKFGYRDQTTSERTAHCAAIKKTA
                     KHYGFID"
     gene            23773..25725
                     /locus_tag="pthi1_p39"
     CDS             23773..25725
                     /locus_tag="pthi1_p39"
                     /codon_start=1
                     /transl_table=11
                     /product="tail length tape measure protein"
                     /protein_id="AZV00404.1"
                     /translation="MASQAIGSLYVALGLDSAAFTQGVKRVQGATGKLVSGLDRVGKA
                     ATDMGKKMSIVSGAMATAGAAAIALVKNTADAAKEISIQSKLANASTKEFQRWSAGSK
                     TVGIQQDKLADILKDVNDRVGDFMETGGGPMADFFENVAPKVGVTAEEFKNLSGPQAL
                     QLYVDTLQKAGLNQQQMTFYMEAMASDATALIPLLMNGGAAMEGFGNAAERSGAVMSD
                     TAIRGSLEFQEKLDTLRQAVDGVRIRLSEALLPIVNRFMDVLIDRVVPAMDKAVQKIE
                     GLIQWFGQLPGPVQDAAAGIAAALGLGGPVLFAIGTVSRAFSLLIAATGPVGLFIAAA
                     AAAVAAWQVWGDDIKAAVGAAIDWISAKFQAFIDFLQKIIDKATAVKDAIADALSVGN
                     RADPSAGAASAEDMRGVGVDIGRGLISGVGQGIDGQRQELRSYLNSVTGTAKDEFDTH
                     SPSRVFQQIGNWLMQGLGHGIGQGAPGVQNAMASVTDAVSGRGESLSESMNSFASTAQ
                     SAFQSVISGSTKVKDALRQVASQWLASFGNDMLTSAFGGLFGGIGANANGTSNWRGGL
                     TEINERGGEIVDLPSGTRIIPHDVSKRMADRSGASDGTLDVRVGVDQNGNLQAFVERI
                     SGKVSAHVVAQNNRSQVQRQYLSGGK"
     gene            25725..26387
                     /locus_tag="pthi1_p40"
     CDS             25725..26387
                     /locus_tag="pthi1_p40"
                     /codon_start=1
                     /transl_table=11
                     /product="hypothetical protein"
                     /protein_id="AZV00405.1"
                     /translation="MQIAFPAPVRLQSSVPRLEGLRLQPFTNIDGETFAKPAMNGFWR
                     LDMQAFAFDMQSHLALSAFVTAMGAANAECVVPVYVKWRPLGGNGRMLVRGGPGAPFT
                     SDHIGFTSPQFGGFTLRAPAAYRDSYIDVDTPALSNLSPGHFVTLGARLHQVVNVVPI
                     DEHPQRARVSLMPNLRAAYPVGEVVVVDQLRLRCRLESGDPVASDLSPRQDTSLTFIE
                     AF"
     gene            26387..26977
                     /locus_tag="pthi1_p41"
     CDS             26387..26977
                     /locus_tag="pthi1_p41"
                     /codon_start=1
                     /transl_table=11
                     /product="hypothetical protein"
                     /protein_id="AZV00406.1"
                     /translation="MSIHDIPDAELRRGDVACTILCQMDFATNPQRWWLGYGDLTTGG
                     VTYRGTGDVIQISSMSLTYGTSAGMITFTIPAASPEMIARCDNQATEVNNRSCRLFYQ
                     LFSMQEAGEGGGHRGRLIGSPISVFTGRMRDMRSTSSHVERTIELEAYGRMSWQGKPP
                     HGRWTPADQKARFPGDKGLDLTPSLKDRSVVWVPAG"
     gene            26959..27360
                     /locus_tag="pthi1_p42"
     CDS             26959..27360
                     /locus_tag="pthi1_p42"
                     /codon_start=1
                     /transl_table=11
                     /product="hypothetical protein"
                     /protein_id="AZV00407.1"
                     /translation="MGPCRIAGEADIPRIIDMIERLAAAVDGPQRVDRLKTGETLAAL
                     IQDPGGVAFVSGRGFIAGCIAQTVINPDPVAIELGWYAEDRSGLALLRAFEAWAHRQG
                     ATLIKLSCNGGAAQRILQRSGYRVAEIQMVK"
     gene            27360..29450
                     /locus_tag="pthi1_p43"
     CDS             27360..29450
                     /locus_tag="pthi1_p43"
                     /codon_start=1
                     /transl_table=11
                     /product="tail fiber protein"
                     /protein_id="AZV00408.1"
                     /translation="MAIFSAISYAVAYAASFLASAAGLSFATAVEIGVSAAQIAVAAA
                     ASALSRALAPKPSIPTHEIQAVINQTDAPRRIYVGRYLAGGIRAFFDVKEGTLFQLVM
                     ANHGRIDAFEQFWIDGEAVSLTGDQVDYGDKAGFVFVTTRNGAGLGGDYPLLLEKFAS
                     IWSADHRLQGQATFLVRSRAPGGEDFMKIFPKGSNTVYQWVVRGQRVYDPRTGSTVWS
                     DNAALVIAHYLTHPDGYRLDPAEVDWASVSAMADWCDLPIPQRAGGTEPNMRLWGYWT
                     MDEDPKAVLDRMKAASGISTYETQDGKVGLIGGPFGTPACTLTAKDIEQIQTREAISE
                     REGYNTLRVYHLAAGAKYEIAEVDAWRDQARLAREGEIAQELRLEMCPDTSQARRRGK
                     MQMHDDNRARIEMITDVVGLKARFPAAHGQRHTIMLNYRPQDGSGRVIQGEYEVLDHE
                     FDPQALQCRIELAKVDRAAAAWNPATEEGAPPASAIGAAGDPPPDIVATLSQVITRPN
                     ENSAFAVLSVTAEQIPDRDDLKIQARYRKLGDTAWISMEGGGFISSGGRYIARSGVVQ
                     DRQQYQAQVRFQGVFTGIDEWENLGPITVLENGIPPGQPTQLIPSNGTGYVHLSWRNP
                     NGSFSKIRIYRGTSADPSQAGQVGETGGASGQISEYQDDTASPATDYWYWVVAVNSSG
                     IEGTYAGPAPITTP"
     gene            29515..33924
                     /locus_tag="pthi1_p44"
     CDS             29515..33924
                     /locus_tag="pthi1_p44"
                     /codon_start=1
                     /transl_table=11
                     /product="hypothetical protein"
                     /protein_id="AZV00409.1"
                     /translation="MALLDDINRLLRDHTGYTGDGQGSNGPLPVGDRSTARYTPNMRD
                     LRELMKTIAQTLGDPGALQDILANSGKVFANRAEAVSFGQDRLPAALGRIITLEGNYL
                     VVRGQGQTEDDPLFEIAPRWGVLVRIPNRDLVESISNLGDVLSLQTDTEASTGQLVMA
                     TIPAGQAHMTLYAGQQLRFRWPFSNTGPDPVINIDGAEFLIRARNGGELSAGDLPGGQ
                     RLLGYVYFNTPETKIIRLSESVRATDINGLKGSLEAGSIIPLVNIGGDGTVITADLAA
                     AAVNAGVTVTGSLSVRYIPAATNANDAETDVTLFVSGDEPRILRSADGTRLPAEFFVV
                     GRAYTLDRRGTIWRVATGSVDRMELNGKADLANSGKTFSSRAAAVALGQENLPSILGP
                     IITQEGNFLVFRGPGQNTDDPLFETAPRWGVIVRAPAGTLLGIGAIPLINISGTGDAI
                     AAELSIPEARISDRTSVEYIPVDTNTGAVKLTIDGDIERDVFSPDGTVLPPGYFKPGR
                     SYTLTRRGASAWRVRSGTVDDRDLATALAAKADLANSGRIFSTRAAAVAAGQAALPGS
                     LGQIFTGAGRALQVRGPGSTNDPLFDTWPYWGIAQVQNTSWAVANAGIPRLNTIASSS
                     GPYLARFSAGVANYISAGDLTDNSKVEFIPNRDSPAAPSILIEGDTERSIFSSTGQIL
                     PQGAMKAGKAYLLTRRGEFWRLLVDDSSDVPPDVATRLTALEAGLPAERLAREAADQA
                     EADARQVDVAGLQHEVSDLRSDVDALVTGVRPVGDWDAASGAFPSDRPDASPVQAGDQ
                     WSVTGGGVVDGVNFAPGDLLTALVDGGGATYAGSWSRRVGTATQADQVVTTTPGVSVQ
                     NWIDRYVKRTSLEWNLSEYLDDEDYYYAGLANSADQDEARVTAAVQLFHDEFMDWWST
                     SPGRHGLVRYRPITLAVNDEVFSEYFAQSLWDMSNLFDDSRVEFDCSGVKFQIKNWSA
                     RAAVRTSGFWAAEGIVEPVPKAVWRWEQSSSRQLSPQIRGRMYITGEMNPNMDVIGMK
                     TMSLNAANLDRVYINNLCNYGKFTENFFNSTVNEMDILRCGYQPTDFGGDGFMSASVR
                     FSNVGNIIEATEPVFESGHAGLSFALAGAGPARGGLRQVHWSPVDEVLDAHHVRLVKV
                     PAANVTGQVGSFEAIRGSIEAGSALLELSRPISRSLVGRYITVFRCGQQGAPSDFGTL
                     TARVTSHVGDQVILSHAAQLTVHGAAVSVACGLYQGRSSDFMLTNRGQNNDVTYHNLR
                     LVGGEISHSACAILVDNNGVDFGPGSKVHGSPPVANNFGGNFMAIGYDVAETVNLDHC
                     LIEHGGHSPRFGRHVLTGGNIQVDVSGGVAGDFLIGTESAEVYNDIHDNPTVAQFYYS
                     AIRHRGYVADQQLIRYGANGRPGQVLGGASSRSARRNPDALAFPNRVAGNGGPTSQRP
                     SPPFLFEKFFDTDLGVEITWTGSAWVDALGNAV"
     gene            34148..35119
                     /locus_tag="pthi1_p45"
     CDS             34148..35119
                     /locus_tag="pthi1_p45"
                     /codon_start=1
                     /transl_table=11
                     /product="hypothetical protein"
                     /protein_id="AZV00410.1"
                     /translation="MRNGWVSRMKTAYEDRIEVENLSIGAATSLMAILRVKSGAIPDG
                     STVVWEYALNESNHFKNGQSAASLMYNIDWLLTLCARRSIKVVPLIFWTKVDAEVAET
                     GEPNQYYKDLFALFESRGISPLDFGAKVKEIASATGVSVSDMYENGLHYVTSETVMDA
                     VCELVVSALDSASVPEEAEGLKGKDLTLIHPESEAVENFKSGAFAGEYAPVVDELRIP
                     ANGLLLASYVVASQNGGGVEVAVDDQPLNSYSLMTPQRENPPFRLIKHLVHANGEGVG
                     VPVESSITVSRYQKDDKPIIQNMFAWYPKKAQEGEKDDGFISALVEV"
     gene            35197..35523
                     /locus_tag="pthi1_p46"
     CDS             35197..35523
                     /locus_tag="pthi1_p46"
                     /note="putative LydA holin"
                     /codon_start=1
                     /transl_table=11
                     /product="putative holin"
                     /protein_id="AZV00411.1"
                     /translation="MDTPPEPGLIEAMQKLIGGAGTAMVAAVVGRLMWHAGEVRARRR
                     PAFGLFMIWELPMAIGMALIGDGAGEYLELTDPQTVALIAVLSYLGPRGICAALERWW
                     VNRKAL"
     gene            complement(35767..36186)
                     /locus_tag="pthi1_p47"
     CDS             complement(35767..36186)
                     /locus_tag="pthi1_p47"
                     /codon_start=1
                     /transl_table=11
                     /product="hypothetical protein"
                     /protein_id="AZV00412.1"
                     /translation="MKLAPMLLTALAVAAFGSAPAAADPGRGHGKGGSARHHDGRGHR
                     DSHRAPVRYVTDCPPGLAKKNPPCIPPGQVGKRYGTRVGDTLRIGDYLLIRDLDRYGL
                     EQRRGWNYYRDDGRIYRVDSSTRKILAVLNLIDAFAN"
     gene            36411..37043
                     /locus_tag="pthi1_p48"
     CDS             36411..37043
                     /locus_tag="pthi1_p48"
                     /note="phage peptidoglycan recognition protein"
                     /codon_start=1
                     /transl_table=11
                     /product="N-acetylmuramoyl-L-alanine amidase"
                     /protein_id="AZV00413.1"
                     /translation="MTAVMNAVRARQARCAALGFWPGPIDGIDGPRTRAAYAAAIEAQ
                     RARGLPFQHPTGITRIHWHWTAGGYSPNAVDLRSYHALIDGEGKIRWPVDPTTSRSHT
                     LNANGGAIGLSICAMAGAQERPFAWGKAPITPAQVSALARETARLCRTYDIPVSRWST
                     LSHAEVQPTLGVVQRSKWDITVLPGMSAPADPITVGDRLRDLVAREFSTY"
     gene            37054..37449
                     /locus_tag="pthi1_p49"
     CDS             37054..37449
                     /locus_tag="pthi1_p49"
                     /codon_start=1
                     /transl_table=11
                     /product="hypothetical protein"
                     /protein_id="AZV00414.1"
                     /translation="MQSIINAAAPHLLELLGLAITGVIGWAAAAARRKWGIDIEASHR
                     EALHWALYTAAQLAIKHELTGKAAVDLVLEYARRSVPDAIGNLKPSAEVLTDLARAKL
                     EEVAAEKVKGATGDAVDRLADALRRAAGV"
     gene            complement(37565..38767)
                     /locus_tag="pthi1_p50"
     CDS             complement(37565..38767)
                     /locus_tag="pthi1_p50"
                     /codon_start=1
                     /transl_table=11
                     /product="DNA polymerase IV"
                     /protein_id="AZV00415.1"
                     /translation="MGPFRTLYIDMNSFFASVEQQLNPAIRGQPVAITAMENEKGCCV
                     AASYEAKAFGVKTGTSVPDARSLCPGIVFLPSRHRLYVRFNLRVAAVLDRYAELERIR
                     SVDEFQIVLSGEATELDGARALVARLKSAVAAEVGVCLRFSAGIGPNHLLAKIAGKLE
                     KPDGCQHLGPDNMPGRIADLALDDLPGISRSMRTRLEAAGVRDMVSLCRLDPRHARAI
                     WRSVEGERFVRSLQGEPIPLVKTRRGGFGNSKVLAPEFRAPAEAYLVSRWLIEKAAAR
                     LRREARVAGSFALHLSPMGAPPWARSVRCAATQDTLEFMRMNRALWRRAWPYIRGRKL
                     AAIGVHLGDVDFLTARTGDLLKPVAPGEMTAGERASVAADFINQRFGQGTIQFGINRP
                     HPGFFERG"
     gene            38839..39159
                     /locus_tag="pthi1_p51"
     CDS             38839..39159
                     /locus_tag="pthi1_p51"
                     /codon_start=1
                     /transl_table=11
                     /product="hypothetical protein"
                     /protein_id="AZV00416.1"
                     /translation="MDRKQQLGNVSFGGAWSEQIADDEALALAMARLDGAVIDTMNDD
                     LRGDPELEGALARTAAAHPKGPMLAKAWSKALAMPNPGLRSAELQRIATALRAGIGVR
                     LPGR"
     gene            39183..39455
                     /locus_tag="pthi1_p52"
     CDS             39183..39455
                     /locus_tag="pthi1_p52"
                     /codon_start=1
                     /transl_table=11
                     /product="hypothetical protein"
                     /protein_id="AZV00417.1"
                     /translation="MWDVKGYGPEDAEEDLVRSYIAEAFPDALIVDLLQREDGWWGAQ
                     LRHPGDKSDHWKCVRTAPVEDGEYLAIRIEGHPPLTRLRDFQTARR"
ORIGIN      
        1 cctcaccgtc cgccatcgcc ccaaaacaag attgatttca ctcatttatt tgcggttttt
       61 gtatcgcgtt cggaaggtga tacaatgttc tgttcctgtt ccgtgccggt gaccaaccgc
      121 tttgcatcgg cggactcggt gtaatgtgcc gcctcggcca gggtcttgtg gccgccccat
      181 gacttgatgg cgtgcgccga cccgcctgcc tccgctatcc gggtcaagcg cgccttgcga
      241 aggccatgtg cggtgcggcc ttcgagcttc gcctcgcgcg ccgcggcgct gatgagattg
      301 ctaagcccct tctccgatct cggccgcgcg ccgcgtgcct ggaggaaggt cagcccgccg
      361 gatagacacc gcagcgcctg cgccatttcc cgccgctcct ccgcccatcc gacgccccag
      421 atgggcaggg gcgcggtcca tgggacatag gccatccctc cagtcttgga ctgccggaac
      481 gacaggacgc catctttacc aacgtgctgc ggcccgatcc gcacggcgtc caccgtccgc
      541 gccgccgtcc acagcagcag ttcgaaacag gcacgctgca cggttccggt tttccatttt
      601 gcccggaacg cttctatgtc accttcggtc cagacttcat ggcccttcag cttcaccttc
      661 ggggctttca cggtcaggct gggatcttcc tcgatcaatc cggtgcggcg cgcgtgatcc
      721 atgaccttgc gccacgtctt gagccgcgat agcggcctgg tgcccgcaag tttggccaga
      781 tcggcgctga tgtgtttggc cttgatcgcc tttatcgcga catgaccata ttcgccgcgg
      841 attgcctcga tgttgcgagt caggatgtcg cgatagaccg gcgattgctg cttgaacgat
      901 ggcgagcctc tgaatgcgat gcaggcagcc gccagcgacc ccgtcggcgc tggcgccttt
      961 ggtgcggccg attgtccttg cccggcctcg cagcgcgccc aagcggcgac gaagtccggg
     1021 tgcgtttcgg ggatgtcgtc gggcaggcgt atgccggtgg cccgatggta gcggaccacc
     1081 ttgtcgccgc gcttttggcg cctgatgccc ttcagcttca cagcccaaat gccttgtcgc
     1141 attccgacgc ctcattcccg gtttcgccat caacaggcag gccggatgcg tattcgtcaa
     1201 gagtcatgcg gtcgtaaagt cgctttccac cgagcatccg ccggggcagg ccgaggccgc
     1261 gtagtgtcgt ctcgctgatt ccgaggtaat gcgcggcctc cggggcaggt agcaaacgcg
     1321 gcgcgaagct tggctcgtgt ctcgccatca cgccatcctc ccctcttcct caatcgcagt
     1381 gtgctggtcg ttcggcttct ctccctccgc ggtcggcaga aaccccgtgc cgcgcagcca
     1441 ttcccattcg tcgtcggtgc cgaggtattc cacccattcg ccctcgccgc gaaactggcc
     1501 ggggccgggc tgcttgatcc agcggtcggt cattggacac tcccttccgg cggctcggca
     1561 tagcgaccct cgacccgcgc gaggtattcg cggagcatgg cgatcatgtc ctcgcgctgg
     1621 ccgttgctga tatagttgac cttgccgccg tcgatcttgc cgaactccgc ggtcaggagg
     1681 atgaagccca gtcgcctcgg ttttctggtc ccgttcagtt cccggtcgat cttcttggcg
     1741 agcgtgttca tgcgggcgcg gtattgcgcc gagatcgggt cagccattat gtgaccgtcc
     1801 tttcagggcg cgcagggcgg catgcagccc cttggccgga tcatccgcgt ccagcttgct
     1861 cttactcagc cattgtccgt cggggtgttg ccacattagc catccgtcat agcgaccgcc
     1921 gacgcagacc ccgtaaccgt ccatgggata cggcaagcag atgacgcgag gctccgcgcc
     1981 cgtctcgctg ggctgaggcg ggtgggcgat ctcgctttcg tgcttgatgg tgatattgtc
     2041 gcggggaccg tcccagtcgt tggggtgcga gtaggacagc gcatcctcgc gcgagtagcg
     2101 tcccgcctcg gcgatgcagc cggtgtatcc cttcgctttc ggaagaaacc agccgcgacc
     2161 ggccttatgg atcagccatc cgtgcgacag atccaccggc accgcctctt gcgccggctg
     2221 ctgatcgacc tcattgacca gttcctttgc cagccaatca cccatggcgc catagtcggt
     2281 tgtatcccag atcgcaccga tgccgccgca ttcgctgcac cccaggccga catggcattt
     2341 caagactggg tgatacggcc cggtgggata tccctcgttc gattcgtggc accccgagca
     2401 tgggcgccag aaaccgtcgc cgctctccgc gacctcttgg acattaccct tagtgggcca
     2461 cggatcctgc ggggctgggg tcagggcggc gaggaccggc gcctccttgg cctgtccctg
     2521 ccaggtgctg cggccgatct cgacggatac gatgtcgccg gtcatgcgtc accgccttcc
     2581 tcggctttcg cccaggctgc gatttcgggc tcatcgccgc cgctgaaccg ccagggcgtc
     2641 ggcgcaagct gatgggcgac ctgccattcg tcgatcgcgg cccggacgcg ggtctgcaaa
     2701 tcgaggttga ccgccggatc gaaatccagg gtcggatcgc cgtcctcgtt gcagaggtca
     2761 tacaggcttt cctcggccgc ctcgaagaac ccgccctggt cgaaatgctt cgacacacgg
     2821 atcggggttt tcgtggcccg catgatcagc cgatgccaat tggccttggc ctcttcttca
     2881 gcctcctggc gggtgtcata gggtccgccg gtccagacat cttcatcgtt cgaggaatac
     2941 caggccgtct cgctggccgt cagctgttcg atggtcttca tgcggtcctc cgcagcttct
     3001 ggttttcggg ttgatcggcg tcgagcaggt caaaaagact gggcatgccg gcctcgcgcg
     3061 aggcggcctc gcaatatttc gcgccgtcga gccagtagcc cttgttcagc tcgaccccga
     3121 tgcccttgcg gccgagcttc acggcgcgga agggcacggt catgagcccg ccgaaggggt
     3181 caaagaccca ttcggcgggc tcggtgtatt gggcgatagc ccggtccacg atgtcgtatt
     3241 gcagcgggca caggtgcatt tcgttgccct ttcgcgcctg ctcggcgttg atcgtgcgca
     3301 tccgcgcgac atcggtccag acatccgggt gcaggctatg cgggggcaac agcatgaagg
     3361 tcggcggcag ccggcccttc atctccaacg cctcgccgat acggacgtga tgctcgaaat
     3421 cgtagacctg ctgtaggttg taggccttcc agaccttgta gacctggtcc gcgtccagcc
     3481 cttccaggtc ctcgggcgcc agcggccggt cgccgctcga tcgcatgtag ccgtgcgcgt
     3541 cgatctgcca gcgggcgcgg ctgtagccgc cctcgttgcg ccagtccttg gcctcggggt
     3601 cccattcctt cttggccttc ttgaccggcc ggtcggcgta gccgttgctg gtgtcgctgg
     3661 gcgggcggcg gaagatcagc aggtattccg ggacgccggc acccatgcgg ctgccgtcct
     3721 tgcactgttc agaccagccc aggcgatagg tctggttgtt ctcgcggacc acgtctgtcg
     3781 tgatggtctt catcccgaga taggcccagc catggcgctg gaactcgcgc acgcaatcca
     3841 tgtgcagggt cgagagggtc tggaacccga acccgttgat gccgcccgga atgatccgat
     3901 ccttgacgtg gatcgcgcag atccggcccg gctccagcac gcgcagaagc tcggggacca
     3961 ggaagcccat ctgctgccag aaatgcggat cgtcatcggt atggccgaaa tccgcgtagt
     4021 tcgggctgta ttcgtactgg gtactgaatg ggatcgaggt gacgatcagc tgcaccgagg
     4081 cgtcggccat gctgcgggtc tcggccacgc aatcgttgtg gacgcagcga tagtcggggc
     4141 ccgaggcctc gacccgctcg acgcccaggg cgcgcaccag cgcctgctgc atcgcgacct
     4201 cggacagacc gaattccttg atgatgccga tcatcttgct gaccatctcc tcatgctgac
     4261 gccattttcg ctcgaggctg cggcgcacct cgcgctcggc ctcggtgtag atcaagtcca
     4321 gccgcacgct gtcggcggtc tggccgaagc gccgcaggcg atggaccgcc tggatgaagt
     4381 cgttgaactt gaagccgatc ccgaggaaca cggaccaagc gcagtgccgt tgcaggttgg
     4441 tgcccgaacc gagcatcacc ggcttggcgc ccagctcctg cacccggccg tcggcgaaat
     4501 cgccgatcag ctcctcgcgc tggtcgaggt cctgggagcc atagaccgtg gcgatgcccg
     4561 gcaccgcctt ctccagcgcc gcgcgttcgg cctcgaggtc atgccagatg atccggtgcg
     4621 cggccgggtc ttcggcccgg atctccatca gcttttcgac ccgcgccggc aggctctcgc
     4681 gcttctcgcg cgccgcggcg gacagatcgg ccgtcgcgtc cttgaacatg cgcttctggc
     4741 cgcttttctc gacggcagcg ccggccaggt gatcgaccgg cagctcgtgc cagcgcacgt
     4801 cgagcggcgg caggtcgtag ccctcgtccg aaaacgccgg gtccagatcg ctgggccggg
     4861 tgacgaacag cgcccaggac gcgacccata gccagaattc gcgctccttg tgctgcatca
     4921 gggtcagctg gtcggccttc tcgctattgc gcttgaagaa gcgggtcttg gcctgaccga
     4981 tatccatcac gtcgaggaag ccggcatagg acagcaactc gatatagtcg ttcgggctgg
     5041 gcgtggcggt ggcgacgaag cgatagggga caccggccgt cttgatgcgg ttcgactgat
     5101 cgcgccggtc gtcgccggcg aagagggcca tgaactcgcg gaaggtcttg gtgccgccga
     5161 agccgcgcag gatcgcggcc tcgtccaggc agacgccgat gaacgggtcg ggagaaacct
     5221 tgccttcacg tacgctctcg taattggtca ggtagatgcc cggaccgtcg accttgtccg
     5281 tgtcgcggat gaatttcagg tccacggcat aggagccccg gaaccgctcc tgcgcctcgc
     5341 ggatgaactc gcgccggacg cccagcgggg cgcagatcag cgtcggctgg cccgtcgttt
     5401 cggtcagcac gcgcatcgtc tccagctgcg tcgcggtctt gtgcaggccg aaattggcga
     5461 accatgcgcg ccggccgcct tgcaagcccc aactcaccat gcggcgggtg tgcggtttca
     5521 gcgccgggtt cagcgtcgcc tcgtccacct gcatgccgcc gaagcgcggc gcgatggcgg
     5581 ccttggcgcg caggaactcg tcataggagg gctgctgtcc catcgctcac accctcatcg
     5641 gcatgaggac gaccgtcagg tcgggatcct cggtcaggat cagggcggcg tcgctcgcgg
     5701 tgctggcctc gatccgcacg gtgtcgaaga tcgacgctat ctcgcggacg tatcgctggt
     5761 tgaagccgat gctgaaatcg ccgtcagctt cgatcggcat ctcgacatca accccgaggc
     5821 tgacgctgct cagattggcg acctttcggg acagatcgaa tttcaaggcg tcgccgaggt
     5881 gatggaggga ccgggtgttg gggacccgcc gcagcaaggc acgattgatc accgcatagc
     5941 cgcgcatcgt gccccggtcg gggatgaccc gcgtgtagtc gggataggcg ccgtcgatgc
     6001 atttgaccgt cagcgtccag ccgtggcccg aaatctgcat ccgaacggga tcggccgagc
     6061 cgccgatccg cagcggctga ttgccgccgt gggtcatcag gtggtgcagc gcggccaccg
     6121 agtagcgggg gaagatcagg tcgggcaggg gccattcggc atcggcccga tacagcgcca
     6181 gccggtggcc gtccgtggcg gcgcaggcaa gacgcccgtc acgaccgtgc atgtagatgc
     6241 cgttcaggta gtagcgcgtc tcctcggtcg agatggccca ccgcacgcgg ccgatcatct
     6301 tggcaagcgc cgcctccggt atgctgaccc acgacatgcc cttggtgccg ggctccgacg
     6361 gccagtccga tgccaggcaa agcagctgga cacgggcaac cgccgggccg atccgcagcg
     6421 tcacgacatt cccgtccagg gtgatgctga cgctgtcgtc gcgctcggcg ccggtcagca
     6481 gcgcgatcag caggcgcgcg tcgatcacga atggctcgcc cttggtgcag gtggccgggc
     6541 agtccaccat cagccagctg tccaggttgg tgccctcgat ccgcagcttg tcgttcagcg
     6601 gctcgatccg caggcagcca aggacgggga tggtgttgcg ccgttcgacc acgaacgcgg
     6661 ccgcgttcac cgcgcggcgc aggtccgcga cggtgcaggt gatcccggcc tgggcggcgg
     6721 gcttgatggg ctccatcagg gtcatgggtg gcctcaaaaa ctttggccga accggccgga
     6781 ttgcagaaaa gagcccccgg cccgagcaga agccgggggc cagtgatgcc cggcaggaca
     6841 ggcgaacgtc cggcgggcag gaacttgggg atgcgggtgt caggacaccc attcggtcgc
     6901 gcagatcgag acaggatcgg tccagtcgcg cgggtcgcgg ttgtcgaaaa atcgggcgag
     6961 ttcagccgcg gacagcagcc ggaccagccc ggtgcgcctg ttgcgggtgc cgaaataggt
     7021 ccgcatcatc tcgacccctc cgaaagcgca acccagccgg catcgcgcgc ctggaccgcc
     7081 gtcggagaca ggtagtccag cacggtgccg gcctcgggca ggtaggacca gagcgcgaag
     7141 gcggcgagga tcagccagaa gaccaggccg gcgacgaaca ggccgcgcac gaaccagcag
     7201 gcggcgcagg ccgagcggct acgcttctgt ggcacccggc gggcgaaatc ccggatctgg
     7261 aacccgatgt tgtcgatggc agccatcacg cgccctccgg gaggtggctt aggtgatagc
     7321 gaacatggtc gcggcaggct cgatcgcggg cgatttgcca cgccatggtg cggacgtaga
     7381 gcggctgctg cgcggcgcgc tcggggtcgg cgatcagtgc gcgggcagcg tggaccgcac
     7441 gggggcagtt cagaagaggc aaggcctgca tgggacgctc catccaacgg ttgcggatgg
     7501 cttgaaaatg actgtcagga atattcctgt caatcctaaa aattcttgct aggaattatg
     7561 cgagcgcaag caaaatattg ccgagtcacc gcttgcgccc atgtcgggca gcggggcagt
     7621 atttgttcac ttaatgttcc gggaggctgg tatgagcaac gaggagaggt tcgcggcact
     7681 gttgagcgcc atgtcggccg accagtttag ggttcttgtt ttgaccctgc atcgccgtcg
     7741 cgaactagag tctcggcaag atcaagccat ccctgctgac gttctggaga aagctttcga
     7801 aacgcccgaa taagcgctgc ttctgcgcgc gttcgatcat cggtgaagag gtcaacggcc
     7861 tcgacctcga gtgcagcggc aatctgcttg agaaccctta gagttacgcc atcaaagccg
     7921 ccctcgatct tggagatcgt cgactgcttt acgccagcca tctcggccag ttcgtcctgg
     7981 ttgagaccgc ggtcgcggcg aaggcgttct atgttcatag cgcaatgatc gtttgtttcg
     8041 cggtgaggcg caaacgcgca tcaggaatat aatgcttgac gggaatattc ctgacggtca
     8101 tatcatgctc catgactatg ctcgaacatc atctgaaagc ttccaatgaa acgcaggcgc
     8161 agttcgcctc gcgaatcggt gtgcggcagg gaacggtctc caagctcatg cgcgggcttg
     8221 taacgcccag cctgaagctc gcgcagaaga tcgagcgtgt caccaatggc gccgtccctg
     8281 tttcgtcgtg ggtcgaacct gtcccatccg aaacgttgga cgcgcaatcc tctcaacccg
     8341 ccgccaaggc ggcacaaccc caagagcatc ctcatgtccc tgatttgcaa agttccggat
     8401 cggaagcgat ctgacctgcc cgcgcggcaa atgtccttca cgccggcggg cggccgcggc
     8461 cgctcggcgg cagcgcggcg ccgggcgcat gtccacgcgc agcggcgcga taccgacgac
     8521 ttcctgcggc gctggtcgat gctgatgatc gtcagctttt ccacggccga ggcctgcggc
     8581 cagcacttcg gcgtgaccaa gcagaccggc tgcaactggc gcgagggcac gcatcgtccc
     8641 tgcggcgacg ccgtggattt cgccatgcag acgctgcccc gctatgccga tgtgatgtgg
     8701 gggcagtgat gagtttcggg ctttcaggtt gcccggggcg ggggagacag ccggggcgca
     8761 gcacctggtc cacccgtcac gattccggcc gcctcgggcg ggactagacc gggatcgtgg
     8821 aacctgcggc tggcccggcc gagagccgtc ttgtggcggc agggcaaaaa cacacgccgg
     8881 gatcgaggca gcggatcatg gcgtgtcagg cggggcggtc aatcctccct tgggccgccc
     8941 cgccgaacca acgcgccaag aggatttgac catgcacgcg caaccacagg atttgaaaag
     9001 caacaccgca gccaggctta tgtcgatcgc ggcaatcagg gcccgaatgt cgatgctggc
     9061 ggtggcctat tccgcgcggc tcggcgccgt gaacatgcgc gacatcgagg cggcagcggc
     9121 acagcttgac ggcgtgttcg gcgctgatca cgacctgacc catgagatgc ggcgcttcgt
     9181 ctcggagctg ccagcgctgc gtcgctatgt ccctaatctg gccgccgccg gggaccgcct
     9241 gatccgggcg gtcgagcgga ccacctggcc ggacgctgac gcgagggccg acatccatgg
     9301 ctgatccgct acgcctctca ttgcatgatc aggccatgat ccacgccctg ggcgtgcttt
     9361 ccaggccccc gatcacggat cgcgaggacc tggacctggt cgtcggcgtg atgcgcgact
     9421 tgatgccggg cgtgtcgcgc gaaaacacgc gcctgatggg gttgatccag acggccgatc
     9481 agttcctgac ctgccgggta tcggttccgg gatgctatgg cgggctgcat gatcgggctc
     9541 gcaaggcgat gaacgattgg gatcgccgac ggctggcaga tgcctgggag catgtgcggg
     9601 gcccgcgggg ccggacgtga tgcgggacga tcatcgcctc gacgaagcca aggccatgcc
     9661 catcgccgat gtggtggcgc ggctggagct gtccggcctg gtccgcaccg gcggcgagat
     9721 ggtcgggccg tgcccgcaat gcggcgggcg tgatcggttc ggggttaatc tgagggacgg
     9781 gatattcacc tgccggaaag aatgcgggcc gcatgcccgc ggcgaccaga tcgcgctggt
     9841 gcagcatgtg ctggggctgg attttcgggc tgcgctggaa tggctttgcg gtccggccca
     9901 aggcctgtcc gatgccgaac gcgccgagcg caggcgcaag gccgaagaga atcggcgcaa
     9961 gcagtccgat atcgcccgcc gcacgcgcga aaactcgatc cgggccgcac gggatatctg
    10021 gttcgccggc gtcccggccg agggcacggc ggtgcgggat tacctgaccc tgcgcggcat
    10081 cgagcccgcg ctttatcccg acctgccgca ggtcctgcgc tttgatcccg aggcccgcta
    10141 tacggtgccg gtcgagggca agtcgcagga atggcagacc ctgcatgtcg ggcctgcgat
    10201 gatcgcggcg gtggtggatg cgggcaaccg ggtgacggcg gtgcatcgca cctggctcga
    10261 cctaggccag cccaagggca agttgatact gaccgatccg cgcaagccgg gcgagacgct
    10321 gcccagcaag aaggtgctgg gctcgaagaa gggggccgtc atccggttca tgacgccgcc
    10381 ggactgcgac accatgatca tggccgaggg ggtcgagacg accctttccg ccctgatcgc
    10441 ggaggccacg cccaggcgct gcgcctattg gtgcggcgtg gatctgggca acatggcggg
    10501 ccgcatgcaa cgcggccccg gcctgaaata tgctggcctg cccgacatgg acgacaccga
    10561 cgcctggctg ccgccggctt gggtcaagcg gctgatcttc gtccaggacg gggacagtga
    10621 tccgaaactg acgcgcgcca agctcctcgc ggggttgcgg cgcgccaaga tcaagcggcc
    10681 gggcctgcgg ggatacatcg tccatgccgg cgacggccgc gatctcaacg atatcctgat
    10741 gggacagcga gatgagtgac aacgacgcgc tcgggcaggt ccgggccgtg atgagcaatg
    10801 ccgaagaggt cgacctgccc gagggtgtgg cgcccgattc cggtgatgat ggatgcccgg
    10861 atgattactc tcccccgccg ccccctccgg aaaatggacc agaccagggg ggagagcccg
    10921 aagatcctgt cagcgcgtcg tcgcggcaac cgctcaacga tatcggcaac ggccagcgct
    10981 ttcgcatcca tttcggcgaa aacatcctgt tcgtctcgca ggtcggctgg ttcgtctggg
    11041 acggcgcgcg ctggaagcgt gatcccgaga tcagccgcga ttgttcgcct ctgatcaggg
    11101 ggcgggcgca ccagatgtcc gggctgatcg agaaggagat cgacttcctc cagccgtcca
    11161 agcgcgatcg ccagctgctc aacgaagagc gcgacctgcg gaagcgccgg atagagatcg
    11221 aagccacccc ggattatgcc ggcgatgaaa cccttatcac ggaactcggc cagatcggcg
    11281 cgcgattgcg gaccatcgat ggcgctttga aatcgcacaa gagcctgatc ggccggcgac
    11341 tgacccatgc gaagaacgcg ggcaacagcg gtccgatgtc caacatgatc aacgaagctc
    11401 gtgtcatgct ggcccatgcc gtcgatgaga tggaccgcgg cgacctggac gtgaacacgc
    11461 tttcgggggt gctgcggttc aagcggatcg ccggcgatcc gcaagaaggg atgacgccca
    11521 tgtccgaggt ggagcttatt ccgcccgacc gtgggcagct gctgaccaaa gtcgtgccgg
    11581 tggaatatga gcccgacgcc acctgtccgc gctttgatgc gttccttcag cagatccagc
    11641 cgaatatcga aatgcggcgg ttcctccagc gctggtttgg cttgtccatg tcgggcatcg
    11701 acattcagaa gctggcgttt ttccacggcg gcggtgcgaa cgggaaatcg gtcctggtcg
    11761 atcttatggc caggatgatg ggcgattacg ccgccaccgc caagatcgag agcctgaccg
    11821 gcaaaaacaa gaaatccggc tcggattcac agcctgacct gatcccgctg atcggtgccc
    11881 gcatggttcg gacatcggag cccgaagagg gcgagcgctt gcaggaaggt ctggtgaagg
    11941 cgctgaccgg cggcgagccg atgatggtgc gtgcgctgta cacggacatg atcaccttcc
    12001 agcccatctt taagctgacg atatcgggca accacttacc cgatatccgt ggcggcgacg
    12061 acgggatctg gcggcgtttg atgctcgtga cgttcccggt ccagatcccc gagaacaagc
    12121 gcatcccgaa gaaggaactt gatgagatcc tttggcagga acgatccggc atcctgaact
    12181 ggctggtgca gggcttgctg gactatctgg atggcggctt gcaggagccc gaagacgtca
    12241 ccatggccac cgagggctac cgcaaggata gcgacccgat cggcaccttc ctggccgatg
    12301 cgacgaccgt caccggatat gagggcgatt tcatgaccgc ccgcgagctg atcgaggcgt
    12361 tcaatttctg gatcgaggag cggggcgaga cccgctgggg caacaggacg gtatcgaacc
    12421 gcttgaaggc caaggccggg acatggcggc acccggacac ccagaagccc ttcgcggccg
    12481 ggaaatccgg ggtcacggga tatcggggca tccggttgtc ggacgccttt tccgcgcgaa
    12541 tgcgagaggc cgaggcgcgc gcgtcccaga actcgtcatg gagcagtccg cgatgacccc
    12601 gcaccccatt ccacgtcttc tatcgatctg gcgggcctgc gggcccgtca cgcgtctttg
    12661 ggccttgcca tcgttgttgg gcctggtggg ctttgctggc tgtgagcgtg ggcctgaaat
    12721 ctgcacgggg tccgggggtg ccacatgcgc aatatcaacg gcttgattgt agtttttggg
    12781 cctgacgggc cgggcgggcc tgaaaaatcg acatgtaccc gcgcgcgtat tcctcgaggg
    12841 gtcaggggaa aaggcactta cgcaaagggt ggattctcaa gcccatcaag cccgtcaggc
    12901 ccaaaaacaa ggttcaagcc attgaaaaca aacaaacgac agaatgggtt atgcgcccat
    12961 tttcgagccc atttccactc ttactaagcc cgtcaaaccc aagtccgaaa agcggaaagc
    13021 aagatatagc ggaatgccag aaggaaacca caagatgatg agtagggaag agaggatcga
    13081 tgcgggcaag gtcctggtgc gggctgccca ggatgcccga gaacgcacgc gcgccgaaga
    13141 ggcggcgcgg ttggcttcca tccgcgaagc ttgtgcgatc ccggatcgct gcgggccgga
    13201 taccatcgcg gcgccggccc gcggtccctt cgtggttgag ccgcagctga ccatggtccc
    13261 caatggcgtc gatcatcgcg ggctggacaa atgggtggcc gccccgaccg gatatggcca
    13321 ccgggaaagc gtccgcgccg cggatgtgtt cgatcgcatg gtcgcgtccg ctcttcgccg
    13381 caagaagccg tgcccagtga cgcctggcca gatcgccatg ggccggcgct atgcagcctt
    13441 ggtcgaacgg gcggcggccg acggcaccaa gctttcgcgc ctcgatgcgt cacgggcggg
    13501 cggtgacagc atgggatgga tggaccggca tctggaagtc gcccaggaac tggccatcct
    13561 gcgcaatcgc atcggcgctg gcgctgctat gacgctgcgc cgcatcaggc cgtccaagcg
    13621 gggcgagacg caacgcggcc cgatcatgga tcgagtgctg gtggatatgg tctgcatcaa
    13681 gggctgcacg ctggacgagg tgctgtccag ccatggctgg tcgataaaag gcgaccacag
    13741 gaaagccgtc accgaggcgc tgtgcgcggc gctggaccgg atgattggat atcgaggcaa
    13801 aaaaacttct tgactgctta agtccgtctg tgagacagaa ttccatagta tcaagaattg
    13861 cgcccgcagg gatcatgtcc cgagcgggcg ttgtcgtttc catgatcccc tgcggatgat
    13921 gggtggaagg tcggggcggg cgaagtgtgg tagcagagac cgccccgacc ggctttctta
    13981 ctgctgggac atcaatggca cggctcaagc aactggcacc gcgcgtcggc tcgttgtcgt
    14041 cgcgggtctc gtctattggt gccgggccgg atcggctcaa gcgtcgcgac caaatggtgc
    14101 catggcgcaa atggtacaag acggccgagt ggcagcggct ccgctgggac tgccttgcgt
    14161 cggcgttgtt cacctgtgcc cgctgcggcg tcattggcca aagccgcgac ctggtggccg
    14221 accatatccg gccgcatcgt ggcgagcgcg cgctgttctt cgaccccggc aacctgcaat
    14281 gcctctgcgc cacctgccac aaccgggaca aacagcgcga ggaacgggca tgccgcccat
    14341 cctgaccccg ccttgcgccg gcgcatcgcc gcccgtgctg agcttgccgc cttgcagctg
    14401 gtgcggatcg gccgccacag ggaccagatg ctcgggctgc ggcgccccga ccccatgggc
    14461 ggcgccgccg cgcccgcgct gacctcgaac ccgccccaaa tcgacccctc tcatctggag
    14521 atttttttct gatggcagag gttttcgacc tgttcggaaa ccccgttgac gcggggtccg
    14581 gcaagcccgg ccggccccgc aaggtggcga cgctggaaga tcgcaacaaa gtcaacatgt
    14641 tgctggcggt gggctggtcc aacgaacgga tcgccgccgt tctccgcatg tcgcttccga
    14701 catttcggcg gctttttttt caggagctga agatccgccc cgtagcgcgc gacatgctcg
    14761 atgcccgccg gctggagttg gccatggcgg ccgcccaagc cggcaacgtc ggtgccatgc
    14821 ggcaggtgga ccgcctgctg gatcgcttcg accagatgga agcggagcgg acctatgcgt
    14881 cccggccgaa ggaccagccc gagccgaaag agaagctggg caagaaggtc ctggacgagg
    14941 tgctggcgct ggacgccgac gcggcgctga cgctggaact ggaccaggag accaagggca
    15001 atgtccgcca ctgaggcgct gccgcgcttc gcctgcccgg attggtggga gaagcttcag
    15061 gccggcgagg tgccgattgc cgatgttccg gtcaacgagg cgaaggcggc acgcgtcctg
    15121 gcgttcttca atcggctgcg gctgcccgac gtacccggca atccgccgat gtcggaagcc
    15181 tgcggcgact ggttcaagac catcctggtg gtgttctttg ccagcgaaga tccggacacg
    15241 catcgcgaga tcgtctggga actgctgtgc atggtcccga agaagaactc gaaatcgacc
    15301 tatgtcgcgg cactcgggct gacggcgctc tacatggagg aggcgccgaa tcggcagatg
    15361 ctgctggtgg ggccgagcca gaacatctcc gaacggtgct tcgaccaggc gcaggggatg
    15421 ataaacctcg acgacaagct gaagctgatc ttcaaggtgc aggagcacct gaagacgatc
    15481 acgcggcgca agaccggcac ggcgctggac gtcaagacct tcgacaccca gatcgtcacc
    15541 ggggaaatcc cggtgcttac gatcatcgac gagttgcacg agctggggaa gaaggccaag
    15601 gccgccaagg tcatgcagca gatccgcggc ggcggcatca ccaaggttcg cggcaaggtg
    15661 ctgatgatca ccacccagtc ggacgagatg ccgaccggca tttggaaatc ggagctgaag
    15721 aaggctcggg cgatccgaga cggcaagggc gggccggcgc cgatcatgtt gccggtgctc
    15781 tacgagttcc cggaggagca ccagcgcaac gagaaatact ggcgcgaccg cggcaactgg
    15841 cacctggtcc tgccgaacct cggcctgtcg atcgacgaac aggcgctcga ggacgattac
    15901 gagaacaacg gcaaggtctc gaaagaggcc gagcagatct gggccagcca gcatctgaac
    15961 atcgaaatcg gcgtcggcct cggtggcgat gcctggtcgg gtgcggtgca ttgggaatcg
    16021 gccgctgccg actggatcac gctcgaccgg ctgctggacg aaagcgatgt ctgcaccatc
    16081 ggcgcggact ggggcggtgc cgacgacctg gcggcgctgg ccgttctcgg ccgccggtcg
    16141 cgcgacaagg tctggctgct ctgggttcgc gcctgggcgc gcgagacggt cttcaaggcc
    16201 cggccgcaga tcgccgatgc gctgcgcggg ttcgaggaag acggcgacct tcgggttgcg
    16261 gccacgccgg agcaacaggc gatcgaagcg gccgagatat gtgaccgggt gcggatggca
    16321 ggccgattgc cagaggcggg cggcatcggg cttgacgccg ccgggatcgc gctgctgctc
    16381 gatgcgctcg aggagatggg gatggtttcg ccgctggtcc aggcggtcca acagggctgg
    16441 aagctccaga ccgcggtttc gacagtgccg ctcaagctgg aatcgcggcg gatgctgcac
    16501 gccgaccagc cgatcatgaa ctgggcggtc ggcaacgcca agcaggagct caaggggagc
    16561 aattacatgg tgacgaagca agcttccggc tctgccaaga tcgatcccct gatggcggcc
    16621 ttcgatgcgg cgatgctgat gttcagcaat ccgcaggcgg cgccgccgat cggcgatttc
    16681 cttgccaatc cgatcatggt gatctgacat ggacctgccc cggggcatta tcgacaggtt
    16741 cggtcgcccc atggcggcgc tgtcggatct taccaaggct cagcgcctga cgctgcaggg
    16801 cggcgatctg ggctattacg tcgccagcaa tagttcgggc aaggtcgtca cgctctcggc
    16861 cgccatgacg atttcggcgg tctgggcctg catcgcgcgc agcgcgcagg ccatggcctc
    16921 gctgccgttg gacctgtatc gcaagacggc gagcggtcgg caggcccaat ccggcgcgct
    16981 ggccgacctg atcagcctgt cgccgaacga ggatcagacc ccggtcgaat tctgggaggg
    17041 catgttctcg tggatgctga ccacgggcaa tgcctatgcc gagatcttct ggatcaatgg
    17101 ccgggcggcc tcgctgacac ctatcccgtc gacccatgtg acgccgatcc ggaacaaggt
    17161 gacgaaccag ctgtcctatg aggtcctgga actgggcagt tcgcgccggc gtatcgtcca
    17221 gcggcaggac atgttccatc ttcgcggctg ggggttcggc ggcgacgaag gtctgtcgcc
    17281 gatccgctgg gggacgcaat ccctcggcgc ggcgatggcg gcagacgagg cttcggccaa
    17341 gatgttcggc tcgggcatgc aggcctcggg cgtgctgaag acgaatcagc gcatcatgcc
    17401 ggagcagcgc ccgcagttgc aggcgatgat gagcgaatat gccggatcga ccaaggccgg
    17461 caagctgatg atcctcgagg ccggcatgga gttcgagcag ctgacgctga atccggacga
    17521 tgcccaaatg ctggaaaccc ggcgcttctc gatcgaggag gtttgccgct ggttcggaac
    17581 gccgcccatc gtcatcggcc attctgcgga agggcagaca atgtggggta cgggggtcga
    17641 gcagatcttc ctgtcctgga tgcaactggg catcaacccg gtgttgaaaa aggtcgagca
    17701 gcggatccgc aagcagctga tcccgatccg cgatcagcgc gacctctacg ccgagttcaa
    17761 ccgcgaggcc atgctccaga tggacagcaa ggccaaggcc gagttcctgc gcgcgatgac
    17821 gaccaacggc atcatgacca gggacgaggc gcgcgacaag ctcaacctgg agcgccgcgg
    17881 cggcgtcgcc gacgagctga tggtgcagac ggcgatgtcg cctattgatc tgctgaacga
    17941 aaggatctga catggccaag aaccatatgc cggtcgcgca tttcggtgtg cggcccgacg
    18001 acgtacgcgc cgaatgcgcc ccgcccaagg ccttcgagaa gtggcagccc gagttgcgcg
    18061 ccaaggccga agctgccggc gacgccagcg ggccgttcgt catcgatgtc atggacgtga
    18121 ttggcgagag ctgggacggc tacggcatta ccggccgtcg cgtcggcgcc ctgctgcggt
    18181 ccgcaggcga ccgtgacgtg gtcgtgaaca tcaatagccc cggcggcgac gtgttcgagg
    18241 gcttggcgat ctacaacatg ctgcgcggcc acaagggcga tgtcacggta cgcatcgtcg
    18301 gcctggccgc ctcggcagcc tcggtcatcg ccatggcagg cgacaaggtc gagatcgcgc
    18361 gggcgggctt cctgatgatc cacaacacct gggtctttgc catcggcgat cggcacgatc
    18421 tttccaccgt ggctggccag ctggccgcct tcgacgaggt catggcagag ctttacgccc
    18481 ttcgcgccaa ggcggacgcg aaagagatcg gcgccatgat ggatcgcgag acatggattt
    18541 cgggtcgcgc ggccatcgac cagggattcg ccgacgcgct gctggatgcg gaccagatcg
    18601 aggcatccga ccaggcgaag gccaaggatg ccaaggccgt cacggaattc gcgttcatgg
    18661 cccgcaaggc gggctattcg cgctcgcagg ccaatgccct gcgcaaccgc cttaccagca
    18721 agccaggcgc tgctgacgac gacatgccga gcgctgtcga gacgatggcc aacctgaccg
    18781 ggtgggccaa atccctatcg gccaaaatgg agaactgaca tggccttcga catggaacag
    18841 gcgttcggcg agttcaaagc cgaattcgac aaggtcaccg gcaacatcaa caagagtgcc
    18901 caggctgcgc tggacgaggc gaaacgcctt ggcgggctga ccgaagaaac caaggccagc
    18961 gtggacaagg cgctggcgga gcagggcgaa ctcaagggcc gcctcgacga aatgcaggcc
    19021 tcggcccgtg agctcgagca gcgcgtggcc aacggcgtcc gcggtggcgc gggggctgcg
    19081 aagtcactcg gccagatggt catggatgag gcaaccgaca agatccgcgc gctcgccaag
    19141 agcggcgtgc agggcgatca gtcgcttggc gtcttcaacg cgatcacctc gctgccgggt
    19201 tccggtggag tgctggtccc cgagcgccgg gaaagcgaga tcatcgccga gccggacaag
    19261 aagctggtgg tgaaggatct ggtgacggtg ggtcagaccg atcagccgct gctgaagttc
    19321 ttccgcgagg tcgcgcgcac cggcgccgcg ggcatcgtgc ccgacgacgg tgttactgtg
    19381 aaaccgctga tcgacaagac ctgggtgtcg gaatcggagg aggtgcgcac tatcgcgggc
    19441 cggatggaaa tccacaagca catgctggac gacattcccg cgctacgcac cgacattgac
    19501 accacgctga cctatgaggt caacaaggtc gagaacgccc agatcctcgc gggggacggc
    19561 accggcgaga acatgtcggg cctgatcacc aacgccaccg cctatggcca gaccgcccgg
    19621 gagccggccg gcgcgaccat cctggaccgc ctgcgccttg ccatcctgca ggttgccgcc
    19681 gccggctatg tcgtcgacgc gaacgtgctg aatatctggg actgggccgc tgccgagatg
    19741 ctgaaggaca cgaccggccg gtacatcttc ggcaacccct tcgacggcac cgcgacgccg
    19801 cgtctttggg ggcgtcgcat cgtcgacacc gaggacatgc ccgaaggaga tttcctgacc
    19861 ggcgcgttca agatggccgc cacctactac gagcgccagg ggatcgagat cctgctgtcg
    19921 tcggagaacc gcgacaactt cgacaagaac atgctgacgg ttcgcggcga gaagcgcggc
    19981 gtcgtcgcgg tcaagcgccc cctggcgctc tgctactaca ccccgacccc ctgatgatcc
    20041 cgccgggcgc ggcgctggtt gcgcccggtt caaccccgaa cagaaggaat tcggacatgc
    20101 cgaaattgaa agcgctccgc ggcgcgatcg ggatctatgg ccgggtcaag gccaatggga
    20161 tcgtcgaggt cgaagacaag gacgtcgaga agctgctcaa gaccaagcgc ttcgtccggg
    20221 ccactgaagc cgacatcgcc tcggcggaga aggcgcagca ggatttcctg gcggtgaaca
    20281 tgaccggggc cgcgcccggg ttcgcgccgg tggccacgcc caagccgaac gaccgcctgc
    20341 aggccatgat cgatggcggt tccattacca aggagaaggc gcaggagctg gtcgcactgc
    20401 agatcgagct ttccgatgat gaggtgaagg cggcgcttca gcgctggatg catgagagca
    20461 gcgccgcgct gtcggcccgc gaggaggagc tcaccgcccg ggaggaagcc catgcagaat
    20521 ccgttgcgga tcatgaggcc gaggttcagc gcttggcaga tatcgccgcc gatctcgaca
    20581 agcgcgagaa ggcgattgcc gaagccgccg ccgcgaaagc ttcggcactt gatgatcagg
    20641 gcaatgccca tgcgacggcc gaggccaagg aagcgccgaa gggtaaggcc gcgaaatgat
    20701 cgttccgctg gccgatctga aggtgcatct gcgcgtcgat cacgatgccg aggattggct
    20761 gatcaccaat atcggcctgg cggcggaact gcgggtgcgg aactggatcg gccggccgat
    20821 ctatgccgcc gccgaagacc tgcccccggc gacagatccc cgctacaacc gctatcagat
    20881 ggtcgccggc gaggcgatca tcgtcgccat catgcagttg gcggatcgca tgtatcagca
    20941 gcgcagcggc gagggcgaca gccaaggcga tgccgtaccg ccccggacgg tgcgcgatct
    21001 gctgtccggc tatcgggtat tcttcccggc tccggaggcc ggggaggggt ggtgacgtga
    21061 tacaaacagg aagcttggat cgccgcataa ccatcagccg caggacggtg acgaacggcc
    21121 ccctcggcgc aaccgagacg tggatcacgc tcggcaccat ctgggcagcc aggaaggacg
    21181 tgagcgatgg cgagaaggcc gctgcgggca cggtcatgtc aacgctggcg gcacgcttca
    21241 cggtgcgctc gtttgaaatg acgcggggca tccgtcctgc tgacacgatc accgagggcc
    21301 ggctgacgtt cgatatcgtc ggtatcaagg agctaggccg gcgggactat ctggaaatca
    21361 cagcgcaggc gcggctggac tgatggcaaa gcacgtcacc ttcaagcttg agggcttcaa
    21421 ggagcttgag gccacactga tgcggctgga caaacaggcg acacgcaaga cggtatcgcg
    21481 caatgcgctg aaaaaggcgg gcgagccgat caaggcggcg atggaggccc atgcgccggt
    21541 tgatgacggc gtgttgaaag gcagcatcac gatcagcacc aagatcaagg gcgaggtcgg
    21601 gaaggccgcc tattcccaag caatgcggca ggggttcgac aaagcttcgg cggtcaaggc
    21661 catgcgcgat gcgcggcgcg ccgccaaggg aactgcgccg ccggtcatca tgtacgtcgg
    21721 gccgggcgag cgggcattcc acgcccacct ggtcgagttc gggaccgccc cgcatatcgt
    21781 cggcggtaag ttcgccggtg cccgtcaccc cggcacggcg ccacagccgt tcgcccgtcc
    21841 ggtgtgggat gcgaacaagg gcgcggcgct gcgcatcctg gccgaggaac tgcggttgca
    21901 gatcaataag gccatcgccc gacaggccaa gagacaggcg aaaggctgac ccatggacga
    21961 ggttttctgg gcgctgctgt cgggttcttc ggcggtgcaa tctctggtgg gcgagcggat
    22021 attctggggt attgcgccgc agagtgctgg cctgccctat ctggtgctga acatcatcag
    22081 cgccaccgat aacccgcata tgcagggcgc tggcgggttc ttccaatacc gcgttcaggt
    22141 ggacagctac ggtgctgacc gttctgccgc acgaaccctg tcccgtgcgg tcaggggaga
    22201 aatcaacggg acgcgcgccg gggaaatccg gctgatcctg tttgatgccg agcgcgagat
    22261 tttcgagagc ggcgccgatg gtcggccctt ccggatctcg caggattaca tcgtgacatg
    22321 gaggccggat catggctgaa cttgcttcgc aggccgaggt ggcctgggac gacgaactct
    22381 ggatcgggcc gctcgcgcct gacgggaccg tcgaggaatg gacgcagatc ttcggcattg
    22441 aagaactgaa cgcgccggag cgcacgcccg acgatgtcga cgtgacgcat atgcaatcgc
    22501 ctggtcgcag ccgcgaaacg atccccggcc ttatgtcggc tgcggactgg tcgcaggatc
    22561 tacaatactg gccgacgcac gcatcgcagg ttctgctcga cacgctggcg ggcctgaccg
    22621 agaccgggca gcatgaggac gtactgatcg agttcaatgt cgggggcatc cggcggacct
    22681 atcgcggcta tgtcaatgcc ttcacgccgc agggttcggt cggtgagaag cgcatggtca
    22741 cgctggcgct gaaaatcttc gagcggcgca cggccaaccc gcgccctgaa aatccctgag
    22801 gtaaaatcat ggctgatgtg accggtgcgc tgcaccacga gtttggcggg aagggttacg
    22861 aacttcgtat gacctttggc gtcctggcga agctacaagc ccgccacggc tcggacctga
    22921 aagggctgct gtcgggcagt gtcgagaaaa ttccggcgtt tgacgtgatg ttggacgggg
    22981 tcgccggtgc cttggtgaag ggcggcgttc ccgaagaagc ggcagccgag ctggcggatg
    23041 acatgctgac tgccgacccc gagttgttcg cacgcctgct ttctgcggct ttcccggatg
    23101 cggtgggaaa cgccggagcg cagggcaaga agaaggactg aatctcgcgc ggctctgcgc
    23161 gcaatatatc gcggcgggcc tggaccctgc tcgtttttgg gaagtcacgc cgcgcctcta
    23221 ctcggtcgag atagagggtg ccgggattcg attggagcgc gagcgggaaa tggtctggtg
    23281 gggtgcaatg ctgccgcact tgaaaaaggc tcctgatctg aaaaccttcg ttgggcatag
    23341 ggatgtcgcc agaacccgcg cggaacgggt caggcagttt catgccgcgt gggatcgggt
    23401 tgaccgggcg ttggctcggg ctagtcgatg aagccgtagt gtttggcggt tttcttgatc
    23461 gccgcacagt gggcagtgcg ctccgatgtt gtctggtcgc ggtatccgaa ttttccgccc
    23521 ataactgcgg tgtccaggga cgaagcgaac ataatgtcat cggccggcac gttcttatca
    23581 atccatgcct cgatggcggc ctgtttgtag ctgaggccac aaatttcctc gctggcgaga
    23641 acgcttccca attcacccgc tcttatcatc ctagccaaat cctcttgcgc gttggattgg
    23701 ctggcgccgc cgccggcaat ggttatggcc aaagcgaatc ttgtaatcat cggatcatcc
    23761 aaaggctaga acatggcatc gcaggcaatc ggttcgctct acgttgcact cgggctggat
    23821 agtgccgcgt ttacgcaggg cgtcaagcgc gttcagggcg cgacggggaa gctggtcagc
    23881 ggtctagaca gggtcggcaa ggccgcgact gatatgggca agaagatgtc catcgtctct
    23941 ggcgcaatgg ccacggccgg cgccgccgcg attgcactgg tgaagaacac ggctgatgcg
    24001 gccaaggaaa tcagcatcca gtcgaagttg gccaatgcca gcaccaaaga gttccaacgg
    24061 tggtcggctg gctccaagac ggtcggcatc cagcaggaca agctggccga catcctgaag
    24121 gacgtgaacg accgggtcgg ggatttcatg gagaccggcg gcggtcccat ggccgatttc
    24181 ttcgagaatg tcgcgccgaa ggtgggcgtg acggccgagg agttcaagaa tctgtctggc
    24241 ccgcaggcgc ttcagcttta tgtggacacc ctgcaaaagg cggggctgaa ccagcagcag
    24301 atgaccttct acatggaggc aatggcatcg gatgcgacgg cgctgatccc gttgctgatg
    24361 aatggcggcg ccgcgatgga ggggtttgga aatgccgcgg agcgatccgg cgcagtcatg
    24421 tccgataccg ccatccgcgg ttcgctggag tttcaggaga agctggacac cctgcgccaa
    24481 gctgttgacg gggtgcggat ccggctttcc gaagccctcc tgccaattgt taaccggttc
    24541 atggacgtgc tgatagaccg ggttgtgccc gcgatggaca aggcggtgca gaagatcgag
    24601 ggcctgatcc agtggtttgg gcaacttccc ggccctgttc aggacgccgc cgcgggtatt
    24661 gccgctgcat tggggctggg agggccggtc ctgttcgcca ttggcacggt gtcgcgagct
    24721 ttttccttgc taatcgccgc cacggggcca gttgggctct tcatcgccgc cgcggccgca
    24781 gctgtcgccg catggcaagt gtggggcgac gacatcaagg ccgccgtcgg tgcggcaatc
    24841 gattggatct ctgcaaagtt tcaggcattc atcgacttcc tacaaaaaat catcgacaag
    24901 gcgaccgcgg tcaaagatgc cattgcggat gcgctgtccg tggggaaccg ggctgatcct
    24961 tcggcggggg ccgccagcgc tgaggatatg cgcggcgttg gagtggatat aggtcgcggc
    25021 ctgatttcgg gggtgggcca aggcatcgac ggccagcgcc aggagctccg cagctatctg
    25081 aacagcgtca caggcaccgc gaaagacgaa ttcgatacgc atagcccgtc tcgcgttttc
    25141 cagcagatcg gcaactggct gatgcagggg ctcgggcatg ggattggcca gggcgcacca
    25201 ggggttcaga atgccatggc gtccgtcacc gatgctgtca gcgggcgcgg ggaaagcctg
    25261 tcggagagca tgaacagctt cgccagcacc gcacagtccg ccttccagag cgtgattagc
    25321 ggctccacga aggtgaagga tgcgctgcgg caggtcgctt cgcaatggct tgcgagcttc
    25381 ggaaacgaca tgctgacctc ggcgttcggc gggcttttcg gcggcatcgg tgcaaatgcc
    25441 aacggcacca gtaactggcg cggcggcctg acggaaatta acgagcgcgg cggcgagatc
    25501 gtggatctgc catcggggac cagaattatc ccgcatgatg tcagtaagcg catggcggac
    25561 cgttcggggg cctctgacgg gaccttagat gtccgggtag gcgtagacca aaatggcaac
    25621 cttcaagcct tcgtcgagcg cattagcgga aaagtttcgg ctcacgtcgt agcccagaac
    25681 aatcggtcac aggtgcagcg ccaatacctg tcggggggca aataatgcag atcgcttttc
    25741 ccgcgccggt ccggctgcaa tcatctgtgc cgcggctgga gggactgcgc cttcagcctt
    25801 tcacgaatat cgacggggaa accttcgcca agcccgccat gaatggtttt tggcgcctcg
    25861 acatgcaggc gttcgccttc gacatgcaga gccatcttgc cctgtcggct ttcgtcaccg
    25921 cgatgggggc ggcaaatgcg gagtgcgtgg tgccggtcta tgtcaaatgg cgtccgcttg
    25981 gcggcaatgg tcggatgctg gtccgtggcg ggccaggcgc gcccttcaca tcggaccaca
    26041 tcggcttcac ctccccgcag ttcggtgggt ttaccctgcg cgcgccggcg gcctatcgcg
    26101 acagctatat cgacgtggac acgccggcgc tgtcgaatct ttcgcccggc catttcgtga
    26161 ccttgggcgc gcggttgcac caggtcgtga atgttgtgcc gatcgacgag catccccagc
    26221 gtgcgcgggt ctcgctcatg ccgaacctgc gggcggccta tccggtcgga gaggtggtgg
    26281 tggtggacca gctgcggctg cggtgtcggc tcgaatccgg cgatcctgtc gcgtccgatc
    26341 tgtcgccgcg gcaggatacc tcccttacct tcatcgaggc gttctgatgt cgatccatga
    26401 catccccgat gccgagctgc gccgcgggga cgtggcctgc accatcctgt gccagatgga
    26461 tttcgcgacc aatccgcagc ggtggtggct gggatatggg gacctgacca ccggcggcgt
    26521 gacctaccgc ggcacggggg acgtgatcca gatttcatcc atgtcgctga cctacggcac
    26581 ctcggccggc atgatcactt tcaccatccc ggccgcgtcg cccgagatga tcgcgcgctg
    26641 cgacaaccag gcgacagagg tcaacaaccg gtcgtgccgg ctgttctatc agctgttctc
    26701 gatgcaggag gcgggcgagg gcggcggcca ccggggccgg ctgatcggat cgccgatcag
    26761 cgtgttcacc ggccgcatgc gcgacatgcg cagcacgtcg agccatgttg agcggaccat
    26821 cgagctggag gcttatggcc gcatgtcgtg gcagggcaag ccgccgcatg gacgctggac
    26881 gccggccgac cagaaagccc ggtttccggg cgacaagggc ctcgacctga cgcccagcct
    26941 gaaagaccgg agcgtcgtat gggtccctgc cggatagcgg gggaggcgga catcccccgc
    27001 atcatcgaca tgatcgagcg gctggccgct gcggtcgatg gcccgcagcg cgtggaccgg
    27061 ctgaagaccg gcgagacgtt ggccgcgctg atccaggatc ctggcggcgt cgctttcgtc
    27121 tcggggcgcg ggtttatcgc cggctgcatc gcgcagacgg tgatcaaccc cgatccggtt
    27181 gcgatcgagc tgggttggta tgccgaggat cggtcgggcc tggcgctgct gcgcgcgttc
    27241 gaggcctggg cgcaccggca gggcgcgacc ttgatcaagc tcagctgcaa cggaggtgct
    27301 gcgcagcgca tccttcaacg ctcgggttac cgggtcgcgg aaatccagat ggtgaaataa
    27361 tggctatttt ttccgcgatc agctacgcgg ttgcgtatgc agccagcttc cttgcttcgg
    27421 cggcgggact gtccttcgcg acggccgtgg agatcggtgt ctcagcagca cagatcgcgg
    27481 ttgccgcggc cgcgtcggcc ttgtcgcgcg ccttggcgcc caagcccagc atcccgacgc
    27541 atgagatcca ggccgtcatc aaccagaccg atgcgccgcg gcggatctat gtgggacgct
    27601 atctggccgg cggtattcga gccttcttcg atgtgaaaga gggcaccctg ttccagctgg
    27661 tcatggccaa tcacgggcgc atcgacgctt tcgagcagtt ctggatcgac ggggaggccg
    27721 tgtcgctgac cggggaccag gtcgattatg gcgacaaggc tggcttcgtt ttcgtcacca
    27781 cccgcaatgg cgcgggtctg ggcggggact acccgctgtt gttggagaaa ttcgcgtcga
    27841 tctggagcgc ggatcaccgt cttcagggcc aggcgacatt ccttgtccgc agccgagcgc
    27901 ccggcggcga agatttcatg aagatttttc cgaaagggtc caacacggtc tatcaatggg
    27961 ttgtccgggg ccagcgcgtt tacgatccgc gcacaggcag caccgtctgg tccgacaatg
    28021 ccgccttggt gatcgcccac tacctgaccc atccggatgg ctatcgcctc gaccctgccg
    28081 aggtcgattg ggccagcgtc tcggcgatgg cggactggtg cgacctgccg atcccgcagc
    28141 gcgccggcgg tacggagccg aatatgcggc tttggggcta ctggacgatg gacgaggatc
    28201 caaaggcggt cctggaccgg atgaaggcgg ccagcggcat cagcacctac gagacgcaag
    28261 atggcaaggt gggcctgatc ggcgggccct tcgggacgcc ggcctgcacc ttgacggcca
    28321 aggacatcga gcagatccag acccgcgagg cgatcagcga gcgcgagggc tacaatacgc
    28381 tgcgggtcta tcacctggcg gccggcgcaa agtacgagat cgcagaagtc gacgcctggc
    28441 gtgaccaggc ccgcctcgcg cgcgagggcg agatcgcgca ggagctgcgg ctggagatgt
    28501 gccccgacac ctcgcaagcg cgccgccgcg gcaagatgca gatgcatgac gacaaccgcg
    28561 ccaggatcga gatgatcacc gatgtggtcg ggctgaaagc gcgcttcccg gctgcccacg
    28621 gccagcggca cacgatcatg ctgaactatc ggccccagga cgggtccggt cgggtgatcc
    28681 agggcgaata cgaagtcctc gatcatgaat tcgacccaca ggcgctgcaa tgccggatcg
    28741 agctggccaa ggtggaccgg gccgcggcag cgtggaaccc cgcgacggag gagggggcgc
    28801 cgccagcttc tgccattggc gcggcgggcg atccgccgcc ggacatcgtg gccacattga
    28861 gccaggtgat cacgcggccg aacgaaaatt cggcttttgc ggtgctgtcg gtgacggccg
    28921 agcaaatccc cgatcgcgat gatctgaaaa ttcaggcgcg ttatcgcaag ctcggcgaca
    28981 cggcatggat ttccatggaa ggcggcggat ttatcagttc aggagggcgc tatatcgccc
    29041 gctcgggcgt ggtccaggac cgccagcaat atcaagccca ggtccgcttc cagggcgttt
    29101 tcaccggcat cgacgaatgg gaaaacctgg ggccgatcac ggtgctggag aatggcattc
    29161 cgcccggcca gccgacgcaa ttgatcccgt cgaacggcac gggatacgtc cacctaagct
    29221 ggcgaaatcc gaacggttcg ttcagcaaga tccgcatcta tcgtggcacc agcgctgatc
    29281 catcccaggc cgggcaggtg ggcgaaaccg gcggcgcgtc cggccagatc agcgaatatc
    29341 aggacgatac cgccagcccc gccacagact actggtactg ggtcgtggcc gtgaactctt
    29401 ccgggatcga gggcacctac gcgggcccgg cacccatcac cacaccctaa cgcatccgat
    29461 catcactgac cgacaggctc gctccggcgg gccttttttg catggagagg ccgcatggct
    29521 ctgcttgacg acatcaaccg cctgctgcgc gaccacaccg gctataccgg cgacgggcag
    29581 ggcagcaatg gaccgctgcc ggtcggggac aggtccactg cgcgctacac gccgaatatg
    29641 cgcgatctgc gcgagttgat gaagaccatc gcccaaaccc tgggcgatcc cggcgcgctc
    29701 caggacatcc ttgccaatag cggcaaggtt ttcgcaaacc gcgccgaggc ggtgagcttt
    29761 ggccaggacc gtctgcccgc ggcgctgggg cgcatcatca cactcgaggg caactacctg
    29821 gttgtgcgcg gccagggtca gaccgaggat gatccgctgt tcgaaatcgc gccgcgctgg
    29881 ggcgtcctcg ttcgcatacc caacagggat ctggtcgagt cgatcagcaa cctcggtgat
    29941 gtcctctccc tgcagaccga caccgaggcc agcacggggc agttggtcat ggcgaccatc
    30001 ccggccggac aggctcatat gaccctgtac gcgggccagc agcttcggtt ccgctggccg
    30061 ttctcgaaca ccgggccgga tcccgtcatc aacatcgatg gcgccgagtt cctgatccgg
    30121 gcgcgcaatg ggggggaatt gtccgctggc gatcttccag gcggccagcg cttgctgggc
    30181 tatgtctatt tcaacacgcc ggaaaccaag atcatccgcc tgtcggaatc tgtccgggcg
    30241 accgacatca atggcctcaa gggctcgctg gaggccgggt cgatcatccc gctcgtcaac
    30301 atcgggggcg acggcaccgt gatcaccgcc gacctagctg cggcggcagt caatgccggc
    30361 gtcacggtca ccggcagcct gtcggtgcga tacatcccgg ccgcgaccaa cgccaacgat
    30421 gccgagaccg atgtgacgct gttcgtgtcg ggcgacgagc cgcggatcct gcgttccgcc
    30481 gacggcacgc ggcttcccgc agagttcttt gtcgtcggcc gggcctatac cctcgaccgg
    30541 cgcgggacga tctggcgcgt ggccacgggc agcgttgacc gtatggaatt gaacggcaaa
    30601 gcggacctcg ccaactcggg caaaaccttt agctcccgtg cggctgcggt cgcattggga
    30661 caggagaatc tgccgagcat tctgggaccg attatcactc aagagggaaa ttttctggtg
    30721 tttcgtggac cgggacagaa caccgatgat ccgctctttg aaactgcacc tcggtggggc
    30781 gtgatcgtgc gcgcgccggc cggcactttg ctgggcatag gcgcgattcc actgatcaac
    30841 atcagcggca cgggcgacgc gattgccgcg gaactttcca tcccagaggc ccggatttcc
    30901 gacagaactt cggtcgaata catccctgtc gatacaaaca cgggtgcggt caagctcacc
    30961 atcgacggcg acatcgagcg agatgtgttc agcccggacg ggacggttct gcccccagga
    31021 tacttcaagc cgggccggtc ctataccctg acgcgccgtg gcgcgagcgc atggcgcgtc
    31081 cgcagcggta cagtggatga tcgagatcta gcgaccgcac tggccgccaa ggccgatctg
    31141 gcgaacagcg gccgaatatt ctctacccga gctgctgctg tcgcggctgg tcaggccgct
    31201 ttgccggggt cgttgggcca aattttcacc ggtgccggcc gggccctcca ggtgcgcggc
    31261 ccagggtcaa ctaacgaccc gctgttcgat acgtggcctt attggggtat cgcacaggtc
    31321 cagaacacct cctgggcggt ggcgaatgcg gggataccgc gactgaacac aatagcgtcg
    31381 agttccggtc cctatctggc ccggtttagc gctggagtgg cgaactacat ctcggctggc
    31441 gacctcaccg acaacagcaa ggtcgagttc attccgaaca gagacagccc ggcggccccc
    31501 tcgatcttga ttgagggtga tactgagagg tccatttttt ccagcaccgg ccagattctg
    31561 ccccaggggg cgatgaaggc aggaaaggca tatctcctga cccgcagggg cgaattctgg
    31621 cgcctgctgg ttgacgattc ctccgatgtg ccgcctgatg ttgcaacgcg gctgacagcc
    31681 ttggaggccg gtctgccggc agagaggctt gctcgagagg ccgcggatca ggcggaggcc
    31741 gatgcccggc aggttgacgt tgcagggctt cagcacgagg tttctgacct gcgtagtgat
    31801 gtcgatgctc tcgtgaccgg tgtccgaccg gtgggggatt gggacgcggc gtcgggcgcc
    31861 ttcccatccg atcggcctga cgctagcccg gtacaggccg gtgaccaatg gtcagtaacc
    31921 ggtggcggcg ttgtcgatgg cgtcaatttc gcgccaggcg acctgctgac cgcgctggtg
    31981 gatggaggcg gagcaaccta cgctggttct tggagccgcc gtgttggcac ggcgacacag
    32041 gccgatcagg tggtcacgac cacgcccggg gtttctgttc aaaactggat cgaccgctac
    32101 gtaaaacgca cgtctttgga gtggaatctg tccgaatatc tggatgacga ggactattat
    32161 tacgccggcc tggcgaactc tgccgatcag gatgaggctc gagtcacggc ggcggtgcag
    32221 ttgtttcatg acgagttcat ggactggtgg tccacgtctc cggggcgaca tggtttggtg
    32281 cgttacagac caatcacgct ggccgtcaat gatgaggtgt tcagcgagta cttcgcgcag
    32341 agcctttggg acatgagcaa cttgttcgat gacagtcggg ttgagttcga ttgctcgggc
    32401 gtcaaattcc agatcaagaa ctggagcgca cgtgcggcgg tcagaacgtc cggtttctgg
    32461 gccgccgagg ggatcgttga acctgttccg aaggccgttt ggcggtggga gcaatcttcc
    32521 tcgcgccagc tttctcccca gatcaggggg cgcatgtata tcacggggga aatgaacccg
    32581 aatatggatg tgattggcat gaaaaccatg tccctaaacg cggcaaatct ggatcgagtc
    32641 tatatcaata acctgtgcaa ttatggaaag ttcaccgaga acttctttaa ttccacggtt
    32701 aacgagatgg atattctgcg ttgcggatac cagcctactg attttggtgg cgacggcttc
    32761 atgtctgcat cggttcgatt ttccaatgtc ggaaatatca ttgaggctac cgagccggtg
    32821 tttgaaagcg gccatgctgg cctgtcgttc gcgcttgcgg gcgcgggccc tgctcgcggc
    32881 ggattgcgcc aggtccactg gtcgccggtg gacgaagtac ttgacgcgca ccatgtcagg
    32941 ctggtcaagg ttccagccgc caatgtaacc ggtcaggtcg gcagtttcga agcgatccgg
    33001 ggctcaattg aggccgggtc ggccctactg gaactttcca gaccgatctc gcggagcctg
    33061 gtggggcgat atatcaccgt gttccgctgt gggcagcagg gcgcgccgtc tgatttcgga
    33121 accctgaccg cgcgggtgac ctcccatgtt ggcgatcagg tcatcctgtc ccatgcggcg
    33181 cagctgaccg tccatggtgc tgcggtctca gttgcgtgtg gactgtatca aggacgctcg
    33241 tctgatttca tgctgacgaa cagggggcaa aacaatgatg taacttacca taatctcagg
    33301 ctggtcggcg gcgagatttc gcattcagca tgcgcaatac tcgtggacaa caatggcgtg
    33361 gattttggtc cagggtccaa ggtccacggg tcgccgccgg tcgcgaataa cttcggcggg
    33421 aacttcatgg ccatcggtta tgacgtggcg gaaacggtga acctcgatca ctgcttgatc
    33481 gagcatggcg ggcattcacc gcgttttggt cggcatgtcc tgaccggcgg taacatccaa
    33541 gtcgatgtga gcggaggcgt ggctggcgat ttcctaatcg gtacggagag tgcggaggtt
    33601 tacaacgaca ttcacgacaa tccgacagtg gcgcagttct actactcggc catccgccat
    33661 cgcggctatg tcgccgatca gcagctcatc cgctacggtg cgaacggccg gccgggacag
    33721 gttctgggcg gggccagttc tcggtcagcg cgacgaaatc ccgacgcact agcgttcccc
    33781 aaccgggttg ccgggaatgg aggcccaacc tctcaaaggc cgagcccgcc gtttctcttc
    33841 gagaagttct tcgacaccga cctcggcgtc gagatcacct ggacgggctc ggcgtgggtg
    33901 gatgccctgg ggaacgcggt gtgatgattc gcggcgcgcg ggcgaggtct cgacggtcct
    33961 cgccccggcg atgttgctgt aatgttctcg tgatcgaaaa ttctgcattg tcgcccgaca
    34021 cttgggtggt cgatccgcct tagccttgat ctgatccgcc cgaccaccta tgcaatagct
    34081 tccgatccaa gcagcaaggg cttttcaaat gcaacggatt tatgtcaccg gcgggtccaa
    34141 ctcccttatg aggaatggtt gggtttcgcg aatgaaaacc gcttatgagg atcgtatcga
    34201 ggttgagaat ctgtcgatcg gcgcggctac gtcgttgatg gcaattctcc gggtaaagtc
    34261 aggcgcaatt cctgacggca gcactgtcgt ttgggagtat gcccttaatg agtcaaatca
    34321 tttcaagaac gggcaatcag ccgcgagctt gatgtataat atagactggt tgctgactct
    34381 ttgcgcaaga aggtcgatta aggttgttcc tctgatattc tggacgaagg ttgatgctga
    34441 agtggcggaa actggtgagc ccaatcagta ttataaagat cttttcgcgc ttttcgagag
    34501 caggggaatt tcaccgctgg attttggcgc aaaggtgaaa gaaatcgcca gtgctacggg
    34561 cgtctcagtt tctgatatgt atgaaaatgg tctacactat gtgaccagtg aaacagtgat
    34621 ggacgctgtt tgcgagctcg ttgtaagcgc attggactcg gcatctgttc cggaggaggc
    34681 ggaaggtcta aaaggaaaag acttgacgct gattcatcct gaatcggaag ctgttgagaa
    34741 ctttaagtca ggcgcatttg ccggagaata cgcgcctgtt gtggatgaat tgcgcattcc
    34801 ggcaaacggc ctgctcctcg cttcttatgt cgttgcgtcg cagaatggtg gcggggttga
    34861 ggttgctgtg gatgatcagc cgctcaattc ttactctctg atgacgccgc aacgtgagaa
    34921 cccaccgttc cgtctgatca agcacctggt gcatgcgaac ggtgagggtg ttggagttcc
    34981 ggtggagagc tccatcacgg tgtctcggta tcagaaggac gataagccga ttatccagaa
    35041 tatgttcgcc tggtatccca agaaggcgca agaaggcgaa aaggacgatg ggttcatttc
    35101 tgctctcgta gaggtctaac gacctgagac tgaaaactaa acaaatgaat tagccccgcc
    35161 ttgtgcgggg ctttttcttt gccaaacgga gagacaatgg atacaccgcc tgaacccggc
    35221 ctcatcgagg ccatgcagaa actgattggc ggcgccggca cggcgatggt cgctgccgtc
    35281 gtcggccgcc tgatgtggca tgccggcgag gtccgggccc gccgccgccc ggccttcggg
    35341 ttgttcatga tctgggagct tccgatggcc atcgggatgg cgctgatcgg tgacggcgcc
    35401 ggcgaatacc tggaactgac tgacccgcag accgtggcgc tgatcgcggt gctgtcctac
    35461 ctcggcccgc gcggcatctg cgcggcgctg gagcgctggt gggtcaatcg gaaggcactg
    35521 tagcccagct ctcccgccag cccctccagc gcggcaatcg tcgcgtcgta gctgttcccg
    35581 gccttcggga accgcgcctt gcggctgcga taccagcgca gccatttcgg cagctcgtcc
    35641 aggggatagg tcgcggacca gatctcgccg gtcagcgtga aggtggtttc gtcatgcgtc
    35701 gctttcatgg cggcgttttg cggcggggcg cgggcgggcg ccagactgcc ttaagcccag
    35761 cctctctcag ttcgcgaagg cgtcgatcag gttcagcacc gcgaggatct tccgggtgct
    35821 gctgtcgacg cggtaaatcc ggccatcgtc ccggtagtag ttccaccccc ggcgctgctc
    35881 caggccgtac cggtccagat cgcggatcaa caggtaatcg ccgatgcgta gcgtatcgcc
    35941 gacgcgggtg ccgtaacgtt tgccgacctg accgggcgga atgcagggcg ggttcttctt
    36001 ggcgaggccg ggcgggcaat cggttacata gcggaccggc gcgcggtggc tgtccctgtg
    36061 gccgcggccg tcgtgatgac gcgcggaccc gcctttgcca tgcccgcgtc caggatcggc
    36121 agcggccggg gccgaaccaa aggcggcaac ggccaaggcg gtcagcagca tcggtgccag
    36181 tttcatcgtt cgtactccgc agaattcaca gagcaatata gctttggcgc gcgcggcagt
    36241 tgcatcacaa aaacatgcgc tggcggaaag ctgccagcga gaacatccgg gaacagaccc
    36301 agatcgtttc cgaaccgatc agttcagaat cgggaccgaa ccgcgaatga acgcggaaca
    36361 tcccgccacg tcgcccgcct cgcgcgggct ttttcatttg gagaaccgac atgacagcag
    36421 tcatgaacgc ggtgcgcgcg cggcaggcgc gctgcgccgc cctgggcttt tggcccggac
    36481 ccatcgacgg aatcgacggc ccgcgcaccc gcgccgccta tgccgcagcg atcgaggcgc
    36541 agcgggcgcg gggtctaccg ttccagcatc cgacggggat cacgcgcatc cactggcact
    36601 ggaccgcggg cggctatagc ccgaacgccg tggacctgcg gtcctatcac gcgctgatcg
    36661 atggcgaggg caagatccgc tggccggtcg atccgaccac ctcgcgctcg cacacgctca
    36721 acgcaaacgg cggcgccatc gggctgtcga tctgcgccat ggccggggct caggagcggc
    36781 cgtttgcctg gggcaaagcg ccgatcacgc cggcgcaggt ctcggccctc gcgcgcgaga
    36841 ccgcgcggct gtgccggacc tatgacatcc cggtctcgcg ctggtccacg ctgtcgcatg
    36901 ccgaggtgca gcccaccctc ggcgtggtgc agcgcagtaa atgggacatc acggtcctgc
    36961 cgggcatgtc ggcgccggcc gatccgatca ccgtcggcga ccgcctgcgc gacctggtcg
    37021 cgcgcgagtt ttccacctac tgaggagcat cacatgcaat ccatcatcaa cgcggccgcg
    37081 ccgcatctgc tcgaactgct cggcctggcg atcaccgggg tcatcggctg ggccgcggcc
    37141 gccgcgcgcc gcaaatgggg catcgacatc gaggcgagcc accgcgaggc gctgcattgg
    37201 gcgctttata cggcggcgca actggccatc aagcacgagc tgaccggcaa ggccgcggtg
    37261 gacctggtgc tggaatatgc gcggcgcagc gtgcctgatg cgatcggcaa tctgaagccc
    37321 tcggccgagg tgctgacaga tctggcgcgt gcaaagctgg aggaggtcgc ggccgagaag
    37381 gtgaagggtg cgactggcga tgccgtcgac cggctcgcgg atgcgctgcg tcgagctgcg
    37441 ggggtataga ggtgacggcg ctgccaaccg cgccgggtgc cgcgccgtcg cgcgcatagt
    37501 tgcgcggccg ggccggcctc cgtaaaaaac ggcatctcgg ctcggtggcc ctccgtaccg
    37561 tcgtttagcc acgctcgaaa aaccccggat gcggccggtt gatcccgaac tggatggtgc
    37621 cttgtccgaa tcgctgattg atgaagtccg ccgcgactga agcccgctcg ccggccgtca
    37681 tctcgcctgg ggcgaccggc ttgagcaggt cgccggtgcg cgcggtcagg aagtccacgt
    37741 cgcccagatg cacgcctatg gccgcgagct tgcggccccg gatgtacggc caggcacgcc
    37801 gccagagcgc ccggttcatc cgcatgaact ccagcgtgtc ctgcgtcgcc gcgcagcgca
    37861 ccgaccgcgc ccacggcggc gcgcccatcg gtgacagatg cagcgcgaaa ctgcccgcga
    37921 cgcgcgcctc ccgtcgcagc cgcgcggccg ccttctcgat cagccatcgc gacaccagat
    37981 aggcctcggc gggggcgcgg aattccggcg ccagcacctt cgagttgcca aagccaccac
    38041 gccgcgtctt gaccagcggg atgggctcgc cctgcaagga ccggacgaag cgctctccct
    38101 cgaccgatcg ccagatggcg cgcgcgtggc gcgggtcgag gcggcacagc gacaccatgt
    38161 cccgcacgcc ggccgcctcc agccgggtgc gcatcgagcg cgagatgccc ggcagatcgt
    38221 ccagcgccag gtccgcgatc cggccgggca tgttgtcggg cccgaggtgc tggcagccgt
    38281 ccggcttctc aagcttccct gcgatcttgg ccagcaggtg attcggcccg atcccggccg
    38341 agaaccgcag gcatacgccg acctcggccg ccaccgcgga cttgagccgt gcgaccagcg
    38401 cgcgggcacc gtccaactcg gtggcctcgc cagagaggac gatctgaaat tcatccaccg
    38461 agcggatgcg ctccagttcg gcataccggt ccagcacggc cgcgacgcgc aggttgaagc
    38521 ggacatagag ccggtgacgc gaaggcagga agacgatgcc gggacagagt gatcgtgcgt
    38581 cgggtacgct ggtgccggtc ttcaccccga aagccttggc ctcatacgag gccgcgacac
    38641 agcagccctt ctcattctcc atggcggtga tggcaaccgg ctggccgcga atcgcggggt
    38701 tcagctgctg ctcgacgctc gcgaagaagc tgttcatgtc gatgtatagc gtgcggaacg
    38761 ggcccattct ctagatcctg cggatgttca tcgggccgtt aatgttctac ttatgttctc
    38821 atcaggcaag agggcgaaat ggacaggaag caacagctcg gcaacgtctc attcggcggc
    38881 gcgtggtcgg aacagatcgc cgatgacgag gcgctggcac tggccatggc gcgcctcgat
    38941 ggcgctgtca tcgacacgat gaacgacgac ctgcggggtg atcctgaact ggagggggcg
    39001 ctggcgcgta ctgctgctgc gcacccgaaa ggcccgatgc tggccaaggc ctggagcaaa
    39061 gcccttgcta tgcccaatcc cggcctgcgc tcggccgagc ttcagcggat cgccacggca
    39121 ctaagggccg gcattggcgt taggcttccg ggacgctgat tttcacgatg ggaggacgtg
    39181 ctgtgtggga tgtgaaaggc tacggccccg aggatgccga ggaggatctg gtacgcagct
    39241 atatcgcgga agctttcccg gatgccctga tcgtcgatct gctccagcgc gaggacggct
    39301 ggtggggcgc ccagctcagg caccctggcg ataagagcga ccattggaag tgcgtcagga
    39361 cggcgccagt cgaggatgga gagtatctgg caatccggat cgaagggcat ccgccgttga
    39421 cgcggttgag ggacttccag accgccagac ggtgatacaa tcctctgcgc aacctattga
    39481 tttcttccgg aatgattttg tatcatcatc cctctttgat gattgaaagt taaagattag
    39541 ttcggtt
//
