# Supplementary material for: Characterization of the virome of Paracoccus spp. (Alphaproteobacteria) by combined in silico and in vivo approaches
Source: Sci Rep. 2019 May 27;9:7899. doi: 10.1038/s41598-019-44460-4 (PMC6536676; doi:10.1038/s41598-019-44460-4)
Supplement: Supplementary file 2 — Supplementary Dataset 1 [file 41598_2019_44460_MOESM2_ESM.zip › vB_PveS_PD46.gbk]

LOCUS       NZ_JRKO01000007        51571 bp    DNA              UNK 01-JAN-1980
DEFINITION  Paracoccus versutus strain DSM 582 Contig_7, whole genome shotgun
            sequence.
ACCESSION   NZ_JRKO01000007
VERSION     NZ_JRKO01000007.1
KEYWORDS    .
SOURCE      .
  ORGANISM  .
            .
FEATURES             Location/Qualifiers
     gene            complement(38..289)
                     /locus_tag="pd46_p01"
                     /locus_tag="IT40_RS04305"
     CDS             complement(38..289)
                     /note="hypothetical protein"
                     /product="hypothetical protein"
                     /locus_tag="pd46_p01"
                     /locus_tag="IT40_RS04305"
                     /protein_id="WP_036751123.1"
     gene            complement(198..455)
                     /locus_tag="pd46_p02"
                     /locus_tag="IT40_RS04310"
     CDS             complement(198..455)
                     /note="transmembrane protein based on TMHMM transmembrane
                     helice"
                     /product="phage hypotethical protein"
                     /locus_tag="pd46_p02"
                     /locus_tag="IT40_RS04310"
                     /protein_id="WP_036751125.1"
     gene            complement(452..1126)
                     /locus_tag="pd46_p03"
                     /locus_tag="IT40_RS04315"
     CDS             complement(452..1126)
                     /note="Peptidase M15 based on pfam08291 and COG3108"
                     /COG="COG3108"
                     /product="phage peptidase M15"
                     /locus_tag="pd46_p03"
                     /locus_tag="IT40_RS04315"
                     /protein_id="WP_036751128.1"
     gene            complement(1201..1488)
                     /locus_tag="pd46_p04"
                     /locus_tag="IT40_RS04320"
     CDS             complement(1201..1488)
                     /note="putative phage holin based on TMHMM"
                     /product="putative phage holin"
                     /locus_tag="pd46_p04"
                     /locus_tag="IT40_RS04320"
                     /protein_id="WP_036751131.1"
     gene            complement(1509..2585)
                     /locus_tag="pd46_p05"
                     /locus_tag="IT40_RS04325"
     CDS             complement(1509..2585)
                     /note="Protein of unknown function (DUF2793) based on
                     pfam10983"
                     /product="hypothetical protein"
                     /locus_tag="pd46_p05"
                     /locus_tag="IT40_RS04325"
                     /protein_id="WP_036751133.1"
     gene            complement(2597..6562)
                     /locus_tag="pd46_p06"
                     /locus_tag="IT40_RS04330"
     CDS             complement(2597..6562)
                     /note="GTA TIM-barrel-like domain and Putative phage tail
                     protein based on pfam13547 and pfam13550"
                     /product="phage tail protein"
                     /locus_tag="pd46_p06"
                     /locus_tag="IT40_RS04330"
                     /protein_id="WP_036751136.1"
     repeat_region   6379..6514
     gene            complement(6572..7006)
                     /locus_tag="pd46_p07"
                     /locus_tag="IT40_RS04335"
     CDS             complement(6572..7006)
                     /note="Cell wall-associated hydrolase, NlpC family based
                     on COG0791, TIGR02219, pfam00877"
                     /COG="COG0791"
                     /product="phage NlpC/P60 family peptidase"
                     /locus_tag="pd46_p07"
                     /locus_tag="IT40_RS04335"
                     /protein_id="WP_036751138.1"
     gene            complement(7003..7887)
                     /locus_tag="pd46_p08"
                     /locus_tag="IT40_RS04340"
     CDS             complement(7003..7887)
                     /note="Uncharacterized protein based on COG5449,
                     pfam09931, TIGR02218, pfam09356"
                     /COG="COG5449"
                     /product="hypothetical protein"
                     /locus_tag="pd46_p08"
                     /locus_tag="IT40_RS04340"
                     /protein_id="WP_036751140.1"
     gene            complement(7884..8510)
                     /locus_tag="pd46_p09"
                     /locus_tag="IT40_RS04345"
     CDS             complement(7884..8510)
                     /note="Uncharacterized protein based on COG5448,
                     pfam09343, TIGR02217 originally annotated as glycoside
                     hydrolase family 24"
                     /COG="COG5448"
                     /product="hypothetical protein"
                     /locus_tag="pd46_p09"
                     /locus_tag="IT40_RS04345"
                     /protein_id="WP_036751144.1"
     gene            complement(8510..10927)
                     /locus_tag="pd46_p10"
                     /locus_tag="IT40_RS04350"
     CDS             complement(8510..10927)
                     /note="Phage-related minor tail protein based on
                     COG5281(e-3) and Lambda phage tail tape-measure protein
                     (Tape_meas_lam_C) based on pfam09718"
                     /COG="COG5281"
                     /product="phage tail-tape measure protein"
                     /locus_tag="pd46_p10"
                     /locus_tag="IT40_RS04350"
                     /protein_id="WP_036751146.1"
     gene            complement(10920..11150)
                     /locus_tag="pd46_p11"
     CDS             complement(10920..11150)
                     /note="Phage related hypothetical protein (DUF1799) based
                     on pfam08809 (e-3)"
                     /product="hypothetical protein"
                     /locus_tag="pd46_p11"
     gene            complement(11147..11584)
                     /locus_tag="pd46_p12"
                     /locus_tag="IT40_RS04355"
     CDS             complement(11147..11584)
                     /note="hypothetical protein"
                     /product="hypothetical protein"
                     /locus_tag="pd46_p12"
                     /locus_tag="IT40_RS04355"
                     /protein_id="WP_036751229.1"
     gene            complement(11584..12525)
                     /locus_tag="pd46_p13"
                     /locus_tag="IT40_RS04360"
     CDS             complement(11584..12525)
                     /note="hypothetical protein"
                     /product="hypothetical protein"
                     /locus_tag="pd46_p13"
                     /locus_tag="IT40_RS04360"
                     /protein_id="WP_036751147.1"
     gene            complement(12550..12969)
                     /locus_tag="pd46_p14"
                     /locus_tag="IT40_RS04365"
     CDS             complement(12550..12969)
                     /note="RNA recognition motif (RRM) found in
                     Pre-mRNA-splicing factor RBM22 and similar proteins based
                     on cd12224 (e-4), originally annotated as acyl-CoA
                     transferase"
                     /product="hypothetical protein"
                     /locus_tag="pd46_p14"
                     /locus_tag="IT40_RS04365"
                     /protein_id="WP_036751149.1"
     gene            complement(13050..13769)
                     /locus_tag="pd46_p15"
                     /locus_tag="IT40_RS04370"
     CDS             complement(13050..13769)
                     /note="Predicted DNA-binding transcriptional regulator
                     YafY based on COG2378, WYL domain - pfam13280"
                     /COG="COG2378"
                     /product="putative transcriptional regulator protein"
                     /locus_tag="pd46_p15"
                     /locus_tag="IT40_RS04370"
                     /protein_id="WP_036751151.1"
     gene            13857..14252
                     /locus_tag="pd46_p16"
                     /locus_tag="IT40_RS04375"
     CDS             13857..14252
                     /note="Enamine deaminase RidA, house cleaning of reactive
                     enamine intermediates based on COG0251, cd00448,
                     Endoribonuclease L-PSP based on pfam014042 and reactive
                     intermediate/imine deaminase based on TIGR00004"
                     /COG="COG0251"
                     /product="enamine deaminase RidA"
                     /locus_tag="pd46_p16"
                     /locus_tag="IT40_RS04375"
                     /protein_id="WP_036751230.1"
     gene            complement(14319..14954)
                     /locus_tag="pd46_p17"
                     /locus_tag="IT40_RS04380"
     CDS             complement(14319..14954)
                     /note="hypothetical protein"
                     /product="hypothetical protein"
                     /locus_tag="pd46_p17"
                     /locus_tag="IT40_RS04380"
                     /protein_id="WP_036751232.1"
     gene            complement(14960..15271)
                     /locus_tag="pd46_p18"
                     /locus_tag="IT40_RS04385"
     CDS             complement(14960..15271)
                     /note="hypothetical protein"
                     /product="hypothetical protein"
                     /locus_tag="pd46_p18"
                     /locus_tag="IT40_RS04385"
                     /protein_id="WP_036751154.1"
     gene            complement(15271..15606)
                     /locus_tag="pd46_p19"
                     /locus_tag="IT40_RS04390"
     CDS             complement(15271..15606)
                     /note="Predicted phage recombinase, RecA/RadA family based
                     on COG5471 and 	 Uncharacterized conserved protein
                     (DUF2190) based on pfam09956"
                     /COG="COG5471"
                     /product="predicted RecA/RadA family phage recombinase "
                     /locus_tag="pd46_p19"
                     /locus_tag="IT40_RS04390"
                     /protein_id="WP_036751156.1"
     gene            complement(15622..16194)
                     /locus_tag="pd46_p20"
                     /locus_tag="IT40_RS04395"
     CDS             complement(15622..16194)
                     /note="HNH endonuclease based on pfam13392"
                     /product="HNH endonuclease"
                     /locus_tag="pd46_p20"
                     /locus_tag="IT40_RS04395"
                     /protein_id="WP_036751157.1"
     gene            complement(16210..18246)
                     /locus_tag="pd46_p21"
                     /locus_tag="IT40_RS04400"
     CDS             complement(16210..18246)
                     /note="no domains were identified, major capsid protein
                     missing"
                     /product="peptidase U37"
                     /locus_tag="pd46_p21"
                     /locus_tag="IT40_RS04400"
                     /protein_id="WP_036751158.1"
     gene            complement(18251..19771)
                     /locus_tag="pd46_p22"
                     /locus_tag="IT40_RS04405"
     CDS             complement(18251..19771)
                     /note="Phage portal protein, lambda family based on
                     pfam05136, TIGR01539 and Bacteriophage capsid protein
                     based on COG5511"
                     /COG="COG5511"
                     /product="phage portal protein"
                     /locus_tag="pd46_p22"
                     /locus_tag="IT40_RS04405"
                     /protein_id="WP_036751160.1"
     gene            complement(19771..19977)
                     /locus_tag="pd46_p23"
                     /locus_tag="IT40_RS04410"
     CDS             complement(19771..19977)
                     /note="gpW based on pfam02831"
                     /product="hypothetical protein"
                     /locus_tag="pd46_p23"
                     /locus_tag="IT40_RS04410"
                     /protein_id="WP_036751162.1"
     gene            complement(20060..22060)
                     /locus_tag="pd46_p24"
                     /locus_tag="IT40_RS04415"
     CDS             complement(20060..22060)
                     /note="Phage terminase large subunit (GpA) based on
                     pfam05876 and COG5525"
                     /COG="COG5525"
                     /product="phage tail protein"
                     /locus_tag="pd46_p24"
                     /locus_tag="IT40_RS04415"
                     /protein_id="WP_052095740.1"
     gene            complement(22008..22568)
                     /locus_tag="pd46_p25"
                     /locus_tag="IT40_RS04420"
     CDS             complement(22008..22568)
                     /note="putative phage terminase small subunit"
                     /product="hypothetical protein"
                     /locus_tag="pd46_p25"
                     /locus_tag="IT40_RS04420"
                     /protein_id="WP_036751163.1"
     gene            22679..22951
                     /locus_tag="pd46_p26"
                     /locus_tag="IT40_RS04425"
     CDS             22679..22951
                     /note="hypothetical protein"
                     /product="hypothetical protein"
                     /locus_tag="pd46_p26"
                     /locus_tag="IT40_RS04425"
                     /protein_id="WP_036751164.1"
     gene            23047..23619
                     /locus_tag="pd46_p27"
                     /locus_tag="IT40_RS04430"
     CDS             23047..23619
                     /note="Protein of unknown function (DUF3489) based on
                     pfam11994, alpha-ketoglutarate decarboxylase based on
                     PRK12270 (e-3)"
                     /product="hypothetical protein"
                     /locus_tag="pd46_p27"
                     /locus_tag="IT40_RS04430"
                     /protein_id="WP_036751167.1"
     gene            complement(23678..24412)
                     /locus_tag="pd46_p28"
                     /locus_tag="IT40_RS04435"
     CDS             complement(23678..24412)
                     /note="hypothetical protein"
                     /product="hypothetical protein"
                     /locus_tag="pd46_p28"
                     /locus_tag="IT40_RS04435"
                     /protein_id="WP_036751236.1"
     gene            complement(24577..24813)
                     /locus_tag="pd46_p29"
                     /locus_tag="IT40_RS04440"
     CDS             complement(24577..24813)
                     /note="hypothetical protein"
                     /product="hypothetical protein"
                     /locus_tag="pd46_p29"
                     /locus_tag="IT40_RS04440"
                     /protein_id="WP_036751169.1"
     gene            complement(24823..26004)
                     /locus_tag="pd46_p30"
     CDS             complement(24823..26004)
                     /note="Dcm, site-specific cytosine methylase - COG0270,
                     cd00315, pfam00145"
                     /COG="COG0270"
                     /product="DNA (cytosine-5-)-methyltransferase"
                     /locus_tag="pd46_p30"
     gene            complement(26006..27454)
                     /locus_tag="pd46_p31"
                     /locus_tag="IT40_RS04450"
     CDS             complement(26006..27454)
                     /note="DNA modification methylase based on COG0863, ParB
                     N-terminal-like domain"
                     /COG="COG0863"
                     /product="N4-cytosine or N6-adenine DNA methyltransferase"
                     /locus_tag="pd46_p31"
                     /locus_tag="IT40_RS04450"
                     /protein_id="WP_036751173.1"
     gene            complement(27499..27732)
                     /locus_tag="pd46_p32"
     CDS             complement(27499..27732)
                     /note="hypothetical protein"
                     /product="hypothetical protein"
                     /locus_tag="pd46_p32"
     gene            complement(27799..28179)
                     /locus_tag="pd46_p33"
                     /locus_tag="IT40_RS04455"
     CDS             complement(27799..28179)
                     /note="based on BLAST hits"
                     /product="RNA polymerase subunit sigma"
                     /locus_tag="pd46_p33"
                     /locus_tag="IT40_RS04455"
                     /protein_id="WP_036751175.1"
     gene            complement(28172..28372)
                     /locus_tag="pd46_p34"
                     /locus_tag="IT40_RS04460"
     CDS             complement(28172..28372)
                     /note="hypothetical protein"
                     /product="hypothetical protein"
                     /locus_tag="pd46_p34"
                     /locus_tag="IT40_RS04460"
                     /protein_id="WP_028720215.1"
     gene            complement(28369..28857)
                     /locus_tag="pd46_p35"
                     /locus_tag="IT40_RS04465"
     CDS             complement(28369..28857)
                     /note="hypothetical protein"
                     /product="hypothetical protein"
                     /locus_tag="pd46_p35"
                     /locus_tag="IT40_RS04465"
                     /protein_id="WP_036751177.1"
     gene            complement(29003..31396)
                     /locus_tag="pd46_p36"
                     /locus_tag="IT40_RS26625"
     CDS             complement(29003..31396)
                     /note="Phage- or plasmid-associated DNA primase based on
                     COG3378, phage/plasmid primase, P4 family, C-terminal
                     domain based on TIGR01613, D5 N terminal like based on
                     smart00885 and pfam08706"
                     /product="phage DNA primase"
                     /locus_tag="pd46_p36"
                     /locus_tag="IT40_RS26625"
                     /protein_id="WP_052095743.1"
     gene            complement(31357..32103)
                     /locus_tag="pd46_p37"
                     /locus_tag="IT40_RS04475"
     CDS             complement(31357..32103)
                     /note="YqaJ-like viral recombinase domain based on
                     pfam09588 (e-4), originally annotated as isoleucyl-tRNA
                     synthetase"
                     /product="putative phage recombinase"
                     /locus_tag="pd46_p37"
                     /locus_tag="IT40_RS04475"
                     /protein_id="WP_036751180.1"
     gene            complement(32103..32309)
                     /locus_tag="pd46_p38"
                     /locus_tag="IT40_RS04480"
     CDS             complement(32103..32309)
                     /note="hypothetical protein, putative Cro-like protein"
                     /product="hypothetical protein"
                     /locus_tag="pd46_p38"
                     /locus_tag="IT40_RS04480"
                     /protein_id="WP_036751182.1"
     gene            32538..33728
                     /locus_tag="pd46_p39"
                     /locus_tag="IT40_RS04485"
     CDS             32538..33728
                     /note="hypothetical protein"
                     /product="hypothetical protein"
                     /locus_tag="pd46_p39"
                     /locus_tag="IT40_RS04485"
                     /protein_id="WP_036751184.1"
     gene            33688..34797
                     /locus_tag="pd46_p40"
                     /locus_tag="IT40_RS04490"
     CDS             33688..34797
                     /note="hypothetical protein"
                     /product="hypothetical protein"
                     /locus_tag="pd46_p40"
                     /locus_tag="IT40_RS04490"
                     /protein_id="WP_036751186.1"
     gene            34966..35577
                     /locus_tag="pd46_p41"
                     /locus_tag="IT40_RS04495"
     CDS             34966..35577
                     /note="DNA-directed RNA polymerase specialized sigma
                     subunit, sigma24 family bsaed on COG1595 (e-4), RNA
                     polymerase sigma factor, sigma-70 family based on
                     TIGR02937 (e-8)"
                     /COG="COG1595"
                     /product="sigma-70 family RNA polymerase sigma factor"
                     /locus_tag="pd46_p41"
                     /locus_tag="IT40_RS04495"
                     /protein_id="WP_036751188.1"
     gene            35755..36048
                     /locus_tag="pd46_p42"
                     /locus_tag="IT40_RS04500"
     CDS             35755..36048
                     /note="hypothetical protein"
                     /product="hypothetical protein"
                     /locus_tag="pd46_p42"
                     /locus_tag="IT40_RS04500"
                     /protein_id="WP_036751191.1"
     gene            36045..36941
                     /locus_tag="pd46_p43"
                     /locus_tag="IT40_RS04505"
     CDS             36045..36941
                     /note="AAA domain based on pfam13479, putative phage
                     repication protein"
                     /product="AAA domain protein"
                     /locus_tag="pd46_p43"
                     /locus_tag="IT40_RS04505"
                     /protein_id="WP_036751193.1"
     gene            36938..37573
                     /locus_tag="pd46_p44"
                     /locus_tag="IT40_RS04510"
     CDS             36938..37573
                     /note="hypothetical protein"
                     /product="hypothetical protein"
                     /locus_tag="pd46_p44"
                     /locus_tag="IT40_RS04510"
                     /protein_id="WP_036751194.1"
     gene            37586..39268
                     /locus_tag="pd46_p45"
                     /locus_tag="IT40_RS04515"
     CDS             37586..39268
                     /note="Superfamily II DNA or RNA helicase based on
                     COG1061, DEAD-like helicase superfamily based on
                     smart00487 and cd00046"
                     /COG="COG1061"
                     /product="superfamily II DNA or RNA helicase"
                     /locus_tag="pd46_p45"
                     /locus_tag="IT40_RS04515"
                     /protein_id="WP_036751195.1"
     gene            39265..39468
                     /locus_tag="pd46_p46"
     CDS             39265..39468
                     /note="hypothetical protein"
                     /product="hypothetical protein"
                     /locus_tag="pd46_p46"
     gene            39465..39920
                     /locus_tag="pd46_p47"
                     /locus_tag="IT40_RS04520"
     CDS             39465..39920
                     /note="Protein of unknown function (DUF2924) based on
                     pfam11149"
                     /product="hypothetical protein"
                     /protein_id="WP_036751197.1"
                     /locus_tag="pd46_p47"
                     /locus_tag="IT40_RS04520"
     gene            39917..41242
                     /locus_tag="pd46_p48"
                     /locus_tag="IT40_RS04525"
     CDS             39917..41242
                     /note="Site-specific DNA recombinase related to the DNA
                     invertase Pin based on COG1961, Resolvase, N terminal
                     domain based on smart00857, pfma00239, Serine Recombinase
                     based on cd03768"
                     /COG="COG1961"
                     /product="phage serine integrase"
                     /locus_tag="pd46_p48"
                     /locus_tag="IT40_RS04525"
                     /protein_id="WP_036751199.1"
     gene            41239..41640
                     /locus_tag="pd46_p49"
                     /locus_tag="IT40_RS04530"
     CDS             41239..41640
                     /note="ParB/RepB/Spo0J family partition protein based on
                     TIGR00180 (e-3)"
                     /product="hypothetical protein"
                     /locus_tag="pd46_p49"
                     /locus_tag="IT40_RS04530"
                     /protein_id="WP_036751201.1"
BASE COUNT     6796 a  14141 c  14043 g   6719 t
ORIGIN
        1 tagggcaaac ataaagataa ctatattgct cagtttacta agagcacgcc cgagcctgat
       61 cccgcatgac gctgtagtcg gcgagcattt caacgattgc cgatccctcc ggcagcagat
      121 tgagctcgtc ggctgcccgc gcctggaact cccggccata ctcgaccacg ggcgggcaag
      181 tcgcgagcct gccatgctca gaacgaaacg tcccgcatcc gttcagcaag ctcgtggtga
      241 tcgcgaggac ggcgagccgc cgcttccagc atccgacgtt ggacgtcatt ggccttctcc
      301 atggtttcaa ggcgttcggc gaggcgtccc gctcgccccc cggagcgccg aagcgaaagc
      361 aggaacagga gcacggcgaa cgcgatggcg ccgtagcgca gagctacccg catgcacggg
      421 cgggcggcga acccggtcag gagcgcggtg atcatcgccg ccccttcttc caatcgtcga
      481 gccgagcgta gatcgtgacc gcgatgccgg cgagcgccac cgcgatgaac acccagcgca
      541 gtgtgtcgag atacggcacg agcggcagga tcgcggactg ggtctccgcc aggacgctct
      601 gagccacctc gaccccggcg gcacccagcg tcgccacacc ggctgcgccg ccgcccttca
      661 tggtgcggct gtcagccagc acctcgcgcg cgggcggcgt ctcggctgca aatgccgtcg
      721 cccggaccgg gaaccgctcg ccccactggc gcgcgggccc gacgtcgaca tggatgaacc
      781 ccgagcgcgg atagaagccg aagccgagga atccgacctc ccgcgccgcc gcctcgaagg
      841 ccaccgggtc gtggttcgcc atggcgatat cgaaggcggc gccgtcgaga tgcttcgacc
      901 gcgtggcgcc gccgacggcg cggttgtgct cggggctgcg ataggcggaa cgcacgatca
      961 gcggcttgcc cagccggtcg cgcagcgcct gcagcttgtc gagcgcgggc tcgttgatca
     1021 gcagcttgcc agtgccccgg caggcgatct cggctggcga gaagttgggc cagcgccagc
     1081 tgctcacggg gacgtcgcgc cagtggtcgt agaaggtcgt ggtcatgggg ttctccgaaa
     1141 cgaaaaaaac ccgcctcgag ggcgggtgat tgcgaactga tgaatgggga tggggcgcgg
     1201 ctacgggctg ccgccgaaga tcttgagctt gatggcgatg ctcgcgagca gcgccagcat
     1261 gacgccggtt gtgatcatgc ggacggccgt ctgcatggcg gtgcggcgca ccaggcggat
     1321 gcagtcgacg agcgagcgga gatcgcggat gtcgagcgcg gcctcgtcgc cgtcgagacc
     1381 gacatcggcg agcgcgcgct tcgcgccttc ctctgcggcc cgggtcagga tcgcctcgaa
     1441 ttcggcgtcg ggcatgcgga cgaagccgtc ggatcggggt ggtgtcatcg ggatcctcct
     1501 tccaccgctc agccgatctt gcagccccag aaggacgtgt gatcggcggc gaagtagccg
     1561 tccgcgaccc ggaaataccc ctgcagttcg acggtatcgc ctgccgtcag cgggaccatg
     1621 gtctgcagcc agatcgtggt ggcgagcgag acgtgggtgg cggagatctc cccgaaggag
     1681 ccgcggattt cggtcgagcc gttcaggacg aggcgtccgc tcatgcgggc ggtggtgctg
     1741 gcgttgatct tgtagagcag cgtcgcgccg aagaggtagg tgccgtcgac cagggccacg
     1801 aagtggttgt tcgcggcgtc gaaggcactc tgatcgttgt agtcggtgtt gttgaggccg
     1861 atcttcgtcc aggtcccgat gccgacgtag ttgtcgtagt tcgtgtaagc cttgaaccgg
     1921 ggcagccggg gctggtccac gatgccggtg gcgttgtcga cgctcagccc gtcgaagaag
     1981 gtgctgccgt cggcggagac cgcgagacgg aagcggtccg agccgaagag ccccacaagc
     2041 gccttcgtca cgaagccggt ctgcagggtc agtccgagat cgtcgcccgc agcctccttg
     2101 ttcatggtgt agaacagatc gccggtgccg ccctcggcca cggtcttcgc ggtccagagc
     2161 gccgcgttga gcttggccga gaacgggttc gacgcgtcgg ccgtggtgcc gaggcctagc
     2221 agcgtgaggt tctgcagcgc cgcaggcgtc gtgccgatcc agcccgcgcc atcgaagacg
     2281 accagcaggc cctcatcctc gacccacgcc cgccatccgg tgcgtggcgg caggcgcagc
     2341 caggtgccgt cggtccagag cgcgacgttc aggtcccagc ccgcccagtc gcccgtcgca
     2401 cccgagccga cgatgaagcg gtcgccatcg gcgggagaac cgggcggcgc cgttagatcc
     2461 cggtcgagga cggagagctg gacgagcccg tcgaggatcc gcagcgcctc gttgtgggtg
     2521 acatgcttct gggcctgcgc cgcgaggacg tagggcagca ggagatgggt cgtggcgtcg
     2581 gacatgggaa aggccttcag aacgtgagcg tgacggtctt gggcgcgccc cgcccgacga
     2641 gggcggagag ctgatagata cggatgtcga gcgtgtcgcc ggggtcgagc ggaccgcccc
     2701 aatcggcggt ctgctgggcg gccgtgtaga ccgcgctggt cgtcgtcgcg ctcagcaccc
     2761 gcttcacggt tgcgccgtcg aggatctcca cctcgtaggc ttcgagttcc tcggccagcg
     2821 gcacctcgag cccgccccag ctgtcggccg cgagtgcgcg cgaccggcgc gtccagcgga
     2881 tggtcagatc gccgggactg cgcggcttgc gccacggctg ctccacatgg gccacggaga
     2941 acggacggag cccgatgccc gcaggcgtga aggcctgtgc gacataggtc tcgtcgctaa
     3001 ccgggcggct cgccgggccg atacgccagt tccacgggat gccgaggtcg gcctcggcaa
     3061 tcggcagcga tgcgaggctg tcgtcgagca ccacgacgcg ggcaccagca ggcgccgggt
     3121 tgcccatcgc accttcggtg ccgcgctggc cgcgcaggag ccgggtcagg cgataccggc
     3181 cgggcgccag cagttccgcc gcgcccgcct gaacgatctc ccacacgccg ggcgcgctct
     3241 cgatggccag cgcgttggcc ccgccgaaca gggtcaggtc cgtgacgctc tccagcgtgc
     3301 cggtgagcag atcgaccacc agcgcgttgc cgaggtcgaa gcgcgacgtc ggtcccgcaa
     3361 agaagtccga gaccagtgtg ccgatccgtg cgcggctgcc gaacgtgttc agcagctcaa
     3421 agccatccgt ggaggggctg cggaacaccg ccatctcgcc gggccaggga acggcgtgcg
     3481 ccgcgacaaa cggccgatgc gcgggctgat cctcggtcag ctgcggcagg tccatcagca
     3541 ccgcatccgg cgcgccgaac accacggccc gcgtcagcga cgccgcgcgg ggatcgccgg
     3601 ggggcaggtc gtaggtcgcg cggtcctggc ggaccgcctc gatgccgcgc gcctccgcgt
     3661 cggcgatgga gacgaaccgc agatcgacca gccgcccgtc atgctccagc cggattgggt
     3721 cggccggatc cagcgccagg cgagagggtg gaagacggaa cgccgccgtc tcgcgcccca
     3781 cccacgcctc catcagcgca cggcggcagc gccgctctgc ctcctcgggc ggcaccgcca
     3841 tcgggaagga ctccgaggcg atgcgggtcg tgtcgacggt gatacgccgc gcctcgacga
     3901 gggccgcgtc gtaatcctcg tcagcccgcg cgatctgcca cttcagcgcc tgcggcagtt
     3961 ccgtctcctg gccgcgtgtc agttccagca cgtcgccctc gcgggctgcc accagatcgt
     4021 cgggcgcgag agtggcgacg gaggcccggc cgcgcatgac gaagcggatc acgccctcgg
     4081 tctccaccgc gtcgaagccg aaatgccgcg acagcgtggt gatcgaggcg cgcgggcttt
     4141 cgagcgcggt gatggcgtag ccctcgaccg caccccagag accggagacg tcgatccggg
     4201 tctcgggcag cccggcgcgc aggcagaggt gcctcacgag cgccgccagc gacaccgcgc
     4261 cgagccgccc ggtcagccag tggccgagcc gccagttcgc gccgtccgtc cagacgtcgg
     4321 tcagcgccgg gaagaaggga tagggccgcg cgtcccaggt ccaggcggcg cattcgggga
     4381 cgtgcaccat ccggccgccg tagaccgagg acagcgggtt gttcgcggcc tcgccccacc
     4441 agagataggt cgcctcgaga taagcccgct ggatcgcgtc atcgcgccag ccccgcgaga
     4501 aatgcggcgt gaagctctcc gacgacttcg ggtcgaagaa gacgttcggc tggttcgtgc
     4561 cccggtcgat ggccggacag ccgagctcgg tgaaccagat cggcttcgac tgcggcaccc
     4621 acgcggtcgg cgtcgcgctc tccaccccgc ccgggcgatc atagtgcggg ttcgaccacc
     4681 aggcgcgcag atccttgtag cggaacaccc acggcttgct ggccgagccg tcggtgatcg
     4741 gggtccgcac ctgcgccgat cggtcggcgg cagaggcata gaaccagtcg aagccttcgc
     4801 cgcccgcgat gttcccctgc aagtaggccc ggtcgtagat cgcgggccag ccctcggccg
     4861 cgtcggcatg ctcgaacccg tcgcgccagt ccgacagcgg catgtagttg tcgatgccga
     4921 tgaagtcggt gtccggatcg gcccatagcg gatcgagatg aaagaacacg tcgcttgagc
     4981 cgtcactcgg ctggtgcccg aaatactcgc tccagtccgc cgcgtatccg atcttcgtgc
     5041 tggcaccgag gatcgagcgc acatccgcga ggaggtcccg ataggcctgc acggccggat
     5101 aggtgctggc gcccgagcgg atcgtcgtca gccccggcat ctcggtgccg atcaggaagg
     5161 catcgacacc gcctgccgcc gcgcagagat gagcgtagtg cagcaccatg cgccgcaggc
     5221 cccagtcgcc cgatagcccg gcccaggaaa ccgattgacc cgagacgctg aagctcgcgg
     5281 gcgtcgccgc gccgaacagc gccgctacct ggcttgcggc tgtggcggtc ttgtcggcgc
     5341 tgccggcgta gccagccgcc ggagaacagg tgatccgacc gcgccacggg aatacaggct
     5401 gccccgtctc ggcggcgttg tcggaatacg ggttcggcag cgtgttgtcg ggcggcacat
     5461 ccatcaggat gaacgggtag aaggtgacgc gcagcccgcg cgccttcatc tcctggatcg
     5521 cctgtaccac ggcgaagtcg gacggcgtgc cgccatagac agggcggtcc tgctcgtcgc
     5581 ggctgacgag gaaggcattg gcgcggctga cgccgttcac cgaccagctg gcgggcgtgg
     5641 tggatttggc cgagacctcg acgcccggcc gcaccttgca ggagcctgcg cgcaggtcgt
     5701 cgccgaacca cgccaccacg aggctgacgc tctcgaccgc aggcgccatc gcctgcagcc
     5761 ggtccagcgc ctccaccatg tcggtggagt cggccagcgc attcaggttc tcgggcaccg
     5821 tcgcgccgcc atcggtcttt cggatcgcct gcgtcgcgta ggtgaattcg cccgaggccg
     5881 ggatcatggt aacggtacgg gtcagtccct cggcggtgtc gggatcggcg agcggccgga
     5941 acacctcgaa ggacagctgc ggcaggcggt tgccgtaggt cgagagcgcc agttcctcga
     6001 agaccacata ggccgtaccg cgataggcgg gcgtgctggc ggcaccgatc ttcgccgcaa
     6061 tgaatgggtc cgccgtttgc gcctcgtcgc ccggatacca gcgccaggtg acgccggaga
     6121 ggtccatcgg cttgccgtcg gcccagatgc ggccgacgcc ggtgatcggg ccctcgcaca
     6181 aggccaccgc gaagctggca tagtacaaat actcggtggt cttgaccttg ccacccccgc
     6241 cgcccttgcc gccgccctgc gtggtggtct tcgtctcctc gcggaaatcc gtcgcccaga
     6301 tgatgttgcc gcccatccgc atccggccat agagcctcgg gatgaccgcg ccctcggttg
     6361 aggacgtgat ccggagactg tcgagccgcg cgccctcgat gcgctgggtg ggcgccaacg
     6421 acgagatgat ccagctgtcg acgaccgagc cgatggtgga gccgatgaag ccgccgatgg
     6481 tggcggcgct gacgccgagg atcgcgccgc cgatcgaacc tccaatggcg gcgccggccg
     6541 cgccgagaac gagcgttgcc atgtcggggt ctcagtgttg cggaaacagg aaagcgaagg
     6601 cgatgcgccg ccgccaggat ggggtgagcg gctcctcgac cacgccgagc cgctcgtagg
     6661 catgcagaaa agtgccgggc ccggtgagga tcccgacatg tttggcgatg gcccggggct
     6721 tcatccggaa gaggagcagt gctccgggac cgatttcggc gggcagcacc tcgatcatca
     6781 tccggcgcgc gccctcggcc agcacctcgc gcgggccggt ctcgccccag tcccggctgt
     6841 aggacgggat cgggaacggc tcggggccga cggcctcgcg ccagacgccg cggcccagcc
     6901 cgaggcaatc gcagccgacg ccgcgcaggc tggcctgatc gtggtacggc gtgccgagcc
     6961 aggagcgcgc aatggtgatg acgcgctggg gatcagcggt gttcacagca ccgacccctc
     7021 gtgcccgccg tcctttgtgg cgtatcgcag cacggcatcc tggcccggga tgtgcgggaa
     7081 accccggaag ttgacggtat tggcgaactt cgccccgcag gtctccatgc gcttgtcgca
     7141 gcccgcgcgg atggtgaagg catcgccctc ggcgatggac cgcaccggcg cctcgagcag
     7201 ggtcaggatc gcgacgccgt ccgtcacgtc atggcccagc acttccgcgc gacgccccgc
     7261 attcgcgtcg ctcgtccatt cgatggtgcc gaaggtgaac cagccggaag cgaacccgcc
     7321 gagccccgag gcggtgaagg ccctgtcgcg caggagatcg atgacggcgc ccgtgccctt
     7381 gtaggcggaa tcctccaggt cgacgccgca gcgggcgtcc ccgagcgtgg catcgcaggt
     7441 cgcctggaag gtccgcccga ctgtctggcc cagcacatgc gcgagcgagc ggacctccgc
     7501 gacgaaggcg agccgcccac gccggatctg gcctatcgcc ccgcgccgca tcagcacgcg
     7561 ctggccggtg ttggcccagt tcacacgcca gacctccacc tccgcgttgt cccagcgccc
     7621 atcgaggatg tcggtctcgg tgatgcggtc cgaggtcagc acgccctctg cgtcctgcgc
     7681 atcgaccgag aggtccgagc ccgagcgcac ctcggacgcg gtgagcccgc tctcgggctc
     7741 gaagtcggtc tcgtcgaagc tcagcgtccg gtcgtgatcg gtgaagccga aggtgacgcc
     7801 atcggcgcgg gcgatccgcc agcaccaggc gagcgtcgtc gtgccctcgt cgaaatgggc
     7861 ctgcagggcg gggtcgaggg tcttcatcgg cgcagttcca gtagcgggat ggaggtgatc
     7921 gagccgagcc gctcgaggtc gagcgtcacg tcgagcgcat cggcgtcgaa gcggaccggc
     7981 acatcgaact cgaagcccgc ggtgatcgcg acgccagagc ccggcgccgc agcgaaggtg
     8041 acgaggcccg tcgtgacgtc gactgaccag ccggagagct gctctacatc cgacagcgcg
     8101 atgcgcacgc tgcccgccac cggcttggcg atggcgcgcg tccaggattg cgcgccagag
     8161 gcgtagcgct tcaccagttg gaaggttgtc gtcgtgccgt cgccggtgcc gatcgcctga
     8221 tcggtcagcg acggcgtgcc cgagggcagg caggacttgt ggtcgcccca gtccttgaag
     8281 cggaagccat gcagacgacc gttccgcgct tcgaaaaaag ccacgaccgc cgccagatca
     8341 tcggcgcggc ggatgccgta ggcgacgtcg tagcggcggc gcgagtttgc ccagctggcg
     8401 ttcctctcct cgtcaccgga ggcgagctcg acgatctgcg tgcgccgttc cggcccgccc
     8461 cgcgcgccgc gactgatgtt gtcgggaaac cggacttcgt gaaacgccat cacatgcccc
     8521 tccgcccgag cgacacggcc cgggcgatgt cggcggcgac ctgcgtgcgg gactggcgga
     8581 agctctcggc gtcgcgggcc atgatggtga cgttgatccc gccgcccgcg ccgtagctct
     8641 gcgcctcccg ccgcgacagc acccgctcac cgcgttgcag gatcgcgggc acctcgtcat
     8701 gacgcagccc cgccatgccg cctgaatgca tgcgcggggc ggcggcgaag gccatggcgg
     8761 gcaccatgcg cgaggggcca gcggagccga ccatcccgcc cgcatgcagg acattggcga
     8821 aaatgccgcc cgcaccggag aacacgccgg agagcgcgtt tgcgatcggc ccgaggatga
     8881 accgccgcgc cgcgagctgg gcgaggtcgg ccagcagcga ggtgacgagg tcgcggaagt
     8941 tcagcttgcc ggtcttcacg aactggccca ccgcgttctc ggccgactgg aatgcgccga
     9001 cgaggctctg gccgatgtca ccgccgatgt cgcgggcctt gctggcgtag tcggagagcg
     9061 ctgcggtgac ggcctgccag ccggtgacgg cggcctcggt cgcgggctcc gctaccgcag
     9121 cagcagctcc ggccgcagca cctgcacccg tggcggcgcg tccggcatcg ccgagcgccg
     9181 tctccagccg ctcggccgcg ctggtggcct cggtcaatac atcgacactg gcttcgtcgg
     9241 caccccgcac cgcatcgcgc agcgcctgcc agctttcgag gggcgcgcga gcgccctcgg
     9301 cgagatcgcg cgcggcgctg cggtagacat tcgcggactc gagcgcccgg ttcgccgcct
     9361 cggtcaggcc gagatcgggc gcgctgagcg ggttgtcctc gaaggcccgg tcgaaggccg
     9421 cctgcgccgc cgtcgtggcg gcactggccg cgccctcgaa gcggttctcg atctcgccga
     9481 ggtcgaggtc cggcaccagc gagatgcgtc gctccgaccc gagcgcttcc agcccctggt
     9541 tgatgccgtc gatgaagccg ttgatgcgcg acaccacgcc gttcagcatc gcctcgacgc
     9601 catcgaccag gctattggcc gcctggaacg ccagatcgcc gatggcggcg ggcagcaggc
     9661 cccagatcgc cttgatcgcc tcgtaggcgc cctcgaaggt gttcgccgcc gtgttgccga
     9721 aaccgacgac gctctcgatg gcgctctgca tgcccgaggc ggcgtccgcc ttcaggtcga
     9781 agaacatcgc cgtggcggcc gcgcccgccg ccgccgcgcc catcttgatg cgttcccaga
     9841 cctcgaccgc gacgtctttc agcagcgaca tcgcctcgcc gaagccgccc gcgccggaga
     9901 cgaggcgcgt gaactgatag acaagctcgc ccgcgccgac gatcagcgcc ccgatcccgg
     9961 tgcggaccag cgcgccgcgc aggacgacca gcgccgtggc gagaccccgg accgagagcg
    10021 ccgcagcggc catgccggcc acccaacgtc ccgcgaggaa cgcggcgaag gtggcggcat
    10081 aggtggtcag gcggctgata ttctcgaaga ggccgcggat cgcgatgccg agcgggccgg
    10141 tgcgactggc gaccgccgcc atggcgtcgg caacggcttc gagcgcgggg gctgcggcga
    10201 cagccagctg gttcgacagc ccgcgccaga tcagcccgag gcgcgagatc gcgtcgttcg
    10261 tccgctcgat ctggtcggca tcctgctccg acacgacgac accgaaggcg aggacgtcct
    10321 ccgtcgcctg gcgcagcgtc gcggtgtcga tccgcgacat ggcgatggag ccttcctcgc
    10381 cgaagagttg gcctgccacg gcggcgcgtt cggcggcagg cacgaagttc tcgatggcgg
    10441 cgttgatcgc acccacgcgc tgatccagcg gcagcgcaat caggtcggtg gcggaaagcc
    10501 cgagccggtc gagcgcgtcg gcggcaggac cgctcccggc ggccgcctgg ctgagacggc
    10561 gggtcagatc cttggtcgcc tgctcgatcc cggacatgga cacccccgcc agttcgcccg
    10621 cgcgctccag cgtctggatc gaggccacgg tggtgccgag ggactgcgcg agcttcgcct
    10681 gcgcatccac cgtctgcagg ccggaccgga tcatcgccac gccagcggcg gcagcggcgg
    10741 ccacggcagc agcagcagcc acagcgacac ggcgagaaaa cgccgcgagc cgcgcgttcg
    10801 ccgcctccat ctcgcggctg agccgtccga agccgcgcga cccggcttcg cccacgcctt
    10861 ccagctcagc gcgcacctgc cgtccgccca cggccgcgag gcggacgctg accctcttct
    10921 cagccatggg aatgatccat ctgttcgttg agcttcgcga ccatcaccgc ttcgatgacg
    10981 ggcagcagtt cggccacggc ggtgggcggc acgccgagcg cgtcacccag cgccagcgcc
    11041 gccgacatgt cccagccgat caccgtgccg gggagcacgc gcagctggcc accgagacgg
    11101 ctgacgaggt cccagacctg ccaaccttcc ggtgtttccg gacggttcag ccgcgtcggg
    11161 cagtccgggc agatttgcgt gcaggcttcg cagtatcggt cgcccccgct gaaggaccat
    11221 tcggcgagag cgcggagacg tttttttcct gttccagcag caggcccttc gagacgtagg
    11281 tcagctggaa ggcctcgaag atcggccaga cgtcgagcag cgcgtcgatg gcctccgaac
    11341 tcgggtcgat gggcttgccg tcggcatcgc cgatgccgtc ccaggcgaac acggcacgcc
    11401 gcgcgagcgc cttggcgaag gcgaccgcgc gttcctcgtc cgaggcctcc tcgggaactg
    11461 cctcgacagc cggatcgctg cgggtcgaaa ccatcagcgc ggtggtcagc gggcgcagct
    11521 gtacccggac gccgggtgcc aggtcatgcc agcgcggcgc gttggtcagg tcgagcgtca
    11581 gcatcaatac gtctccacgt cgttcacgag ggtggcggtg cacatccggc cgacgacgct
    11641 gtcgcgcgcg gcctgccagt cgaaggtcgc ctgcacgccc tgcggcccgg agatctcgat
    11701 ccgggggcgc ggcaggtaga ccgcgtgcac ggtgaaggtg aagctctcgc ccgagggcag
    11761 gacgtaggcg aactccatct cgcaggcctc gccgttgatg gcctgcgtca ccagcgtctg
    11821 gtcggcgaag cgcacctcga tccggccggt gagcgcggcg atggacgggt ccgcgccgtc
    11881 gatgcgctcg tccgagcgga tcgtctcgat ccggtcgagg ttgttggcat aggtgatctc
    11941 cgccgagacc acattgccga gcgccgtccc attgcggctg atcgccccgt tgaaatggcc
    12001 gaagcgcttc agctcgagcg ccgccggtgt cccggcgctg gtggtggtgc cgaccgtctc
    12061 gccctgcgcg accagccgcg ccgtggcggt cagcaagccc gagcgctgca tctgccaggt
    12121 gatctggtcg agcacgcagc ccgagtacat cgcatagcgc ggcgcctcgg gcatgccggt
    12181 ctcgatcgac atcgagggca gcgtccagga ccccgactgg aactcgtggg tgtacggcgc
    12241 ctccgcgccc gtggtcgtcg ggatgccgaa ggccgccttc agccagaagc cgaaggcttc
    12301 cgcgtcgagc ggcaccacga cgtcgccgtc cgccgtcacc gcgtccttga tcggcgccaa
    12361 tggatcgcgg ccgtagccca gcagctccga gttcagcagc ggctgctctg cgccgagcga
    12421 cgtgctggcg aagggcatgc gggtgaagcc gctggcaggc ggcgttccat aggttgtctc
    12481 gaacgcaagc gccatcagcg cccgcgcccc ctgggctcgt gccatggtgt tctcctcggg
    12541 ttgtcgggat cagccgagcg gatcggccgt ggaatagtgc agcaccaccg ggatgaccgc
    12601 cgccttcagg ctggccgcac cctcgaccgg cagatccacg ggccgcggcg cttcggcctc
    12661 gacccagtcg cagagcccgc ccagcgtgcg gtcggcggcg agcgctgcgc cgattctggc
    12721 ggtcagcgtg gcgaaggcgg cgtcacggtc ggcgccctgc acgaccgcct cgatctcggc
    12781 gcggtgctgg tagtggtagc gcaggggcga gagcgtgacc tccggctcgc cgggctcgcc
    12841 gtcgcgcagg atcagcatcc catctgccgg aacccgctcg ggcagcacgt cgccgcggag
    12901 cgcggtggcc ggcagcgccg agagccgcgc gtgcaacgcg gcgaggatgg tttcgcgagg
    12961 ggtgggcatt ggttttccca gtgaaaagtg atgcgatggt tacgaccgcc gaatttagac
    13021 gcctgttccg acgtgctcgg tgcgcaatat cagcgaagca ggtcacgata ggggcaaacg
    13081 tcatcctcga acggcacgtg gcgttgccgg aacttcaggc tgtcgacagg ttccgggtgg
    13141 ctaatcctgt ccatccggaa atgccggaaa tcctcgcgtg ccggatccca tgccacaagg
    13201 taccagagcg gtggcaggat cagcatggct tgcggctcga tctgccgttc agtcacgacc
    13261 cccttcgcgt cgcggtagcg gaacttcaat tggatgcgct gcaggaacgc cgtctcgaac
    13321 gccggcagca atcccggatc catcgtcccc acatttgaca ggtcctggag cggtgagagc
    13381 ttgccgacat gaaggcagtc cagaaaccga cgcaggtcgc gcaacttctc gggcggaagg
    13441 gccttctcga tcttggcaag cccggaatcc gccagacccg agaatggcag gttcccggcc
    13501 gcgcgcatcg ccgcgactcc gagcaaaagc gcgaatacct cggtcacggc aagccgtgcc
    13561 gttgtctgga ccgaaccggg gtcgaggagc agtccgccgc cgcgccccgg ctcggaatgg
    13621 atgacgaaac cttcgtcgcg cagcgcgccg atgtcgcgca ggatcgtccg cctcgatgcc
    13681 ccgacctctt cggcgagttc atcgacggtg gtcatcccgt tgcggcgaag gctgcggacg
    13741 atggcgtcat ggcgggcgcg aatgttcatg tcgccactgt agcatctttg gtgccagaat
    13801 ttggcaccaa ttcagttcag gaggataagg caacagtcag catggagaca ccgacaatgc
    13861 aacgcaccgc tgtgaacccc tgggattggt ccctcaagct cggctacaat caggccgaga
    13921 tcatcgaagg cacttcgcgc caactgatct gtgcggggca gactgctgtc gacgcggaag
    13981 gcaacccgca gcacgcaggc gacatgcgcg tgcagatcag cttggcgctc gacaatctcg
    14041 aggccgtcct tgcaaaggcg gacatgagcc tcagcaatgt cattcggctg gtggtctatg
    14101 ccaccgacgt cgatgaggcg ctgaagaatt tcgacttgct cggcatgcgc ttcgggtcga
    14161 tccagtgcgc acctccaatg accttgctcg gggtgacgcg gctcgcgatt ccgggcctgc
    14221 tgttcgagat cgaagccacc gctgctgcat aaggcggggc tgagtttaaa gcggtcaggc
    14281 ggcatcgaag tcttctgacc gtctcgcttg ccaaccaatc aagccaaccg cccctccacc
    14341 cagttcgcca cgatcagccc cggcacgctg tccaacgccc ggtccgcgtc ccgcgcgagg
    14401 tccagccgct tcggcagctt gacctgcggg accagaagga agatcggcgc ggtaacctgg
    14461 ttgcggccgg tcttcgcgcg cgaagccacc gcctggccgc gcgtgttgat ccgggcgcgg
    14521 tcggcgacca gcaagctcgg cccgcgccga cgatagacaa acctcagacg caggccacgg
    14581 cggcgctccc attcgccggg tgtgagcttg gcgcctcgga ggccccgtcc ggcggcctcg
    14641 gtcgggatcg cgagccagaa cccgtccttc gagcggatca gcgggccggt gtcatgcgcg
    14701 ccgacgatga ccggggcctt ggaccagacg agcgccgcgg cttccaggct ttcgcccgac
    14761 ctcgggaagt tctggctccg gatcgagttg gccagccgtg tgccgagccc cgcgccggtg
    14821 atctgcaacc gccacgcggt cttcagcccc gtcccggcct cacgcatggc ggccgtgaca
    14881 gcgcgttcgc ccgccgcgac ctcggcggcc atcatcgcga cgatgtcggg atcgatgtcg
    14941 agcttgagct tcatggcggt catgccgggc gcagatcgac ggtccagacc agccgctcgc
    15001 ggtcgcggac gggctctccc tggatgagga aggcgtcgcc gtcgatctcc atgcggtccc
    15061 cgggacgcgg ggtcgccacc tcggccacgc gcaggtcgat ccgagtggtc tcggaccaga
    15121 gccgggcatc gccgaaatcg ctgatggcgt cggcgcgccg ggcaacgacc cgcacaagca
    15181 caggcgcgcc accgtcggcg atgtagaccg cgtcccggcc gatgttggga tcggcgaaga
    15241 gcgcgcccac ggcggcggcg aaggcgctca tcagaacgcc gcgttcagcc gcacccggcc
    15301 gatggtgtcg cccgcgccgc tcgccaccgc ctcgaccgcc acgccgatga gggtgttgtc
    15361 agttgccacg gtcgtgcagc gcttgttggt gtcgtcccaa tagaccttcg cgccgacggt
    15421 ccaggcctgc gagccgacct tggtgatgtc gaacacgccg acgagcgcgg tctcgacggg
    15481 ctcgccgata gcggccgctc cggcggcgat gccgaagatg gagccgacga gcacgccatc
    15541 gccggaggcg acggcatagg gcgcggtcag ggtgatggtg ttgccgggct ggacgtaggt
    15601 tttcatgggg gtgatccttt ctcagacgcg ctgattggtc aggtgttttc ggatgcggcc
    15661 agttttcagg gcggcgacgt ggctgacggt gacgccgaac gccccggcga cctcgcggcg
    15721 ggagaacccg gcgccgaggc aatcgagcat ccggctgcat tggtgatcgg tcaggcgcga
    15781 gagatgcgag cggtcaccgc agtgcatcgt gccgtgatcg cgcttgtgct ctatgttctc
    15841 gcgctgcgtc acataggcga ggttttcgac ccggttgttg gacttgtcgc cgtcgagatg
    15901 ggcgacgacc aacccctccg gccgcgaccc gaggaacgcg gtcgcgacca gaatgtgcag
    15961 ggcaatccgc tgacggctgc ctgccgtttc gcggaccagc gtgtggtgca gatacccctc
    16021 cgggtcacgc gaaggctgcc gcagcgtcca ttcgccgcga tccagccagc gagagcacgc
    16081 accgcgcggg atcctgccct tgcgatgcgc gctccagacc cggccggttc ggtcgatgtg
    16141 gtatccgggg aagccgggga tcggcaccgc gcccagtcga tcatcgatcg tcatgggagc
    16201 cagccggacc tatgccccgg gatttttgta gaggccgcgc cagtcgatgg ccttggcgcc
    16261 gaagtcgagg cgacacttga tctcgacgcc gtcgacgtcg aagccgttgc gcgtctcgat
    16321 gtaggcgccc tgctgaccct cgagataggc gtattcgatg gtgtcgatct ggttcgggct
    16381 ggcggccaga taccaggcgg tctcgctggc ggcgtcgagc cggggctcgc tgatcggcgc
    16441 gagggtgcgg atcgactgcg gcaccacctt gctgctgtcg gcgggcacga ggttctgggc
    16501 gaccaactgc tcggccttca actcgaggga tgcgggcaca atcaggaagg cggggcggat
    16561 gttcagcacg gtctttttgt cgaagccggt ctgcagcgcc atcgccgccc gggccgcccc
    16621 caccgcatcg acggccagcg ccgtgccggt cccggcgagg ttcttgtggg tggtgtggaa
    16681 cagtgcattg ccatcggcca tcgccgggtt ggcggtgatg atgccccaga cgacatcgct
    16741 ttccagctgg gcgatggaat tgccgtacat cgccgggatc cgggtgaagg catccagatc
    16801 atcgttgatc agggtctggc gggtgatcgc gaccacccgg ccataggtct tgaccttgta
    16861 gctttccttg ctctcgccga gcgtgccgcg cttgaactcg ccgctttcgc cgacctccag
    16921 cagctgcggg gcctcgccca gttgcacccg gttcatcgcc ttgaagtcgg tggcgagcac
    16981 ctggcggcag aacagcatga aggtgcgggg ataggtctcg taggcctggc gcagggtctt
    17041 gtttgtgacg gcggacagga tttcggggaa gtcggaggtg gaatgcaacg accgcgtcgc
    17101 cacctcgtcg cgcgacaggc cgcgcgtgtt caccccggca ttggtcaggc tttcgcgggc
    17161 cagttccaga agcgacatgc cgcggtactg gcgggcagag tcgtccagtt ggaacagcgt
    17221 cgggctgtag cggtgcagca gcgcattggc cacggcgtcg cggcgggtca cgcgttcatc
    17281 cctgccgccg agcgggatcg acacatgggg gaaggtccgg gtctcgtccg acctcgcggc
    17341 aacttggtcg aggatcaggc ggcgggattc atcgactgtg acaccgcgct tgaccagatc
    17401 ctcggcaaag ccgcgctcga ggttcagccg acctgccaga tcgtagatcg tggagacgcg
    17461 gtcgcgttcg ccctcgcggg cgcgggtggc gatggcttcg gtatccaggg cctcgggctt
    17521 gggggccttg ggctggctgc gcgtctcagc cgcgcgcgtc tgcgcctcag tcgcgccggt
    17581 cttgtcgtcg ggcatggtga tctcctcggt cgctgccgta tcggttgtgt cgtcggccgg
    17641 tgcggccggg gtcgtctttt cggtcatcgg aggtgctcct tcgctggttt gggcgtcccg
    17701 gcgatggagg acgcagtcgt gatgttcgcc cttggcgcgg aagcccgccg cgggatcggc
    17761 gccgaccggc acggccgaaa tctcgaacgg ggtccagtcc acggcccgcc aaagctcgcg
    17821 tccgccatcg ggcttggaga tgtcgaaccg gtggacctgg tagccgatcg agacggctcg
    17881 gatgtgcccg gcctgaatgt cgcgccagat cggctcgaca tcggcgcgcc cgctgatccg
    17941 cacctgcgcg atgccacgac cgttctcgat ccgggccgaa ccgggcacga ccgagccgat
    18001 gacggcgtcg agcgtgtcga tttcgtgcac cttcaggaac ggcgcgcccg cgttcagccg
    18061 ttcgagcctc acatgggcgg ggtcgaggct cagctcctcg tcatagggct cgccgaagaa
    18121 actggcgcgg cggacgcgcg cgcctgccga ccagatcacc tcgacggtgc gcgcgtcatt
    18181 atcgacgctg tttggcgcaa gctccgccga ccggcgcagg gccggcagtt cgatcattgt
    18241 gtccatgggg tcagtcctgt tggtcggcct gcgccggtgt ggtttccgga tcggcgggtg
    18301 ctgtcgggtc gcccgcctgc gcgctgccgg tcttggtgac gcggcgcgga tcgctgtcga
    18361 gcacgaggcc gaggccatcg agcttggcgt tggtcgcagc gatctcggcc agcaccgcat
    18421 ccgggttatg gccctgccgc gcaatggcct gcgccagcgt catcgtgccg gtccggatcg
    18481 ccagcaggtc ggccatcgca tccttgtagg gatcaacggc gtcgaacttc ggcggcgacc
    18541 attcgaccgg cacgatgggc gacgggatct gccccgccgc ccaagcggcc tcggtgaacc
    18601 agcgccaaac cggggcgcag aacatcggga tgaacagttg ccactgcaca gcgtcgatct
    18661 ggcggcggaa ctccacgagc cccgccctga tcgaggaata gttgacctgg ctgaggtccc
    18721 cggtcagcag ctcgtagggc acccggaacc cggccgagat cgtgtgcagg ctggcccgct
    18781 tgtattcgcc gtagccgccg gtggcagcgg gctggttgaa gcggatgtcc ttgccgccgc
    18841 gcgcataggc gatcagcccc ggctcgaact gctccacgcg gttgccgtcg gcatcgacca
    18901 ccgacggcgc gatgccctgt tgcgcctcgt cgtcaccgaa gacgatggcg gtcacgcagg
    18961 cctcggtctt cttgcggacc agttccgcca cctcgtaatc gtcgagatcg cgcaagctgc
    19021 ggatcaccgg cgcgccccag gggacgccgc gcgcctgcgt gcgctgcttc tcgtagacat
    19081 gggcgatctc tgacgctggc accgggcggc tctgcaatcc gttctgcaag gcgccgtagg
    19141 cgtcgccggg atgttcggca tgcagccagt aggcgcggcg cttgccgacc gggtcgaact
    19201 cgatcccctg cacaagtcgt cccgcgccaa gggcgccgga tttcgtggcg tcgaggaagt
    19261 cggcctccag cacctgcaat tgcagcggca caggcagacc gtcgctggcc cgccgcaggc
    19321 ggcggcgcac cagcacttcg cccgcctcga ccatctcgcg gcagatcagc gtctgcaggc
    19381 cgtagaagtc gagctggcca tcggcgtcgc actccgccgt ccatctttcg aagagcgcat
    19441 cgaccttgcg gtccagcgtg tcgtcgccgc tggcggcgcg cggcatgatg cccgcaccga
    19501 tgatgttgtt caccagcacc gccacggcct tggccgcatg cgggttgttg cgcacgagat
    19561 cgcgcatccg gtcgcgcagc agggccccgg cgacgccgat ctcggtgtcg gccgaggagc
    19621 ccggcgcgcg ccagccgtcc gtccgtcgcc ctttcgcggc cccgtcatag ccgcgcgtca
    19681 gggtctcgaa ggcctgacgg gccaacacgc ggcgcgcggc catgcgcggc gccaccgtgg
    19741 cgatggcgtg atcgaaccag gtcgcggaca tcagcgatcc ccgcggctaa aacccgcgag
    19801 cccggccacc ggaagcggtc gggtcgtccc ggcgatggcg cgctcgatgg tgcggatgcg
    19861 ggcgagcagg tcctcggccg aaccgtagtc gactgacttg ccgtcatagc tcacccgggt
    19921 cgtgccgctg gcataggcgc ggcgcagagc cgagagctcc gtttccgtcc agtccatgcc
    19981 cttcgctccc gctcagtgcg ttcgttccct tgcgacgctc cactgaagcc tcgcatccgc
    20041 tgcgcggatc ggtcctcact cagaaccatc ctccgcgccg cccgatccag tcggagcggc
    20101 gcttgccctg cggggcctgt cccggccggt tgatctgccc ggcgggatcg gtgtcggtgg
    20161 gggcggcccc gagctgatcc tcgaggtcgc gccatttctc gtcgggccag cgatccgcgc
    20221 ccgcgatcca ggcggcggcg cgggcgtaga cccggcagtc cagcgcctcg ttgcgctcgc
    20281 gcagcttctg ccattccagc ctggcgaagc cgcgcttggt gcgcaccgtc accagctgtt
    20341 cggcgacgaa ctgcttcagc cattcgtttt cgacccagtg cggcaggtgc accgagccgg
    20401 gcgggaacgc cgccccgtcg gccatctcct cctcagtcgg ccgttccagc cgcaggaagc
    20461 gataggtctc ggccttgaag gtcgacaccg ccacggtcca gagccgcgcc ccgcgccgga
    20521 ggcgtttgcc gccctcggtc gcgtccacga aggtcggccc cgacaccggg ctcgagcggt
    20581 tgaacccctc gacgcctttg accggcgaca cctgcgcgaa cccctgtgcc cgcgaccagg
    20641 aatagaccgc cggggcctcg tacccggtgt cgatcgcgag ccgcgcgatc ctgagatgcg
    20701 cgccgcgttc gtgcggccag cttcgatcca gcagcgcggt cagttccgac cacgcgtcgt
    20761 gccgatccgg cccgccctcg atcacggcgt gatcgaccag ccagctttcc aagccacgac
    20821 cccaggccca gacatcgacc tcgatccggt ccttctgcac atcggccccg gcggtcagga
    20881 acagcccacc cgctggcacg gtgccggatt tccagcgctc gcgccggtcg tagagccgct
    20941 gccagtccgg cgcttcgccg gtttcgaccc aagtttcgcc aaggatcgtg ttgcgaaacg
    21001 ccttgatcgc ctcgtccgac ccttgggctg cttcccatga ccgcacgatc cgctcccagc
    21061 tcagccagcc gatcggcgaa tagagcgccg agaggtggta cccgaccgtg gtcggatcgg
    21121 cggcaacggc agtcgcgcgc cattcgccag cctccagcat cgccgtcttg tgatgctcgc
    21181 cgatgggcgc atcacatcct tcgcattgat attctgccgt ttccgggcgg cccttctgcc
    21241 agcgcagccg atcgaacttc agccactgca tcgcgccgca atgcgggcat ggcacgaaga
    21301 accggcgctg gtcgctggcc tcgtattccc gctcgatccg gctcagcccc cggatggtgg
    21361 gtgtcgagac caggaacacc ttgcggcgat gtgcgaaggt cagcgaccgg gcttccgcca
    21421 acgtgaccgg atcgccttcc tcgtcggccg aggctggata ggcgtcgacc tcgtcgagga
    21481 agatgtaccg cgccggtgtg gagcgcagcc cgaccgccga gttcgccccg gtcatgatca
    21541 ggatgccgcc cgcgaattcc ttcgacagca tcgtgttgcc cgcgtcgcgg gaccgggcgg
    21601 gcttcacccg gtcccgcagc tccgggctct cgtcgatcag cgggtcgatc cgctggcgcg
    21661 agttgcgctt tgccagatcc accgtcggct ggacggccag catcggcccc ggcgcctggt
    21721 ggatggcgaa cccgatccag ttgttgcccg cctcggtcgc gccgacctgc gcggccttca
    21781 tgaacacgat ccgctgcatg ggatcgcccg gcgacagccg gtccatgatc tcgcgcatgt
    21841 agggcgtgcg caacgtgcga taccgccccg gttcggccga ggcgcggccc gagagcatcc
    21901 ggtgccggtc ggcccactgc gagacggtca ggtccggatc tggcgtcagc cccgcgcccc
    21961 aggtgcgcag gatttccgcc gcgccgtcga agtcggtcag atcaccgtta tcggaagtca
    22021 ggccggacct cggcaagttc gtcgaggtgg gcacggacat gtttctccag gaccttctgc
    22081 atggcggctg gctcgacgcc cagatcggcc gccatcagcg ccgccgcgcg cgcaggccag
    22141 ttcacccaag cgtcccgcac ctcccgcgcc aggcggaaca ccagcgacag cgcccgggcc
    22201 cgctcgatca actccccctt cagcttctgg agccggatgc gccgctcctg cgccttcagc
    22261 acctcgttcg ccgtcttcgc ctgcaggaag gtcgtgccgc cgccgaccgc cgggaccgcc
    22321 agcccctgtt cgcgcagggt gtctccaaca gcggcgaccg ccgcctcggg gacgggcttc
    22381 agcttcggcg cgggcggctt gcgggtcttc gacgggtccg tcgtctcggc gcgccgcgcg
    22441 tcgctggcgg ccgcgttgat gctgccgtcg ggatagagga ccagccgttc ggccgtcttc
    22501 gccttctgga tcgcgccgcg cgatagcccg acatgcgcgg cgtactggcg ctcgctcatg
    22561 ccctgcatcg acggctccga ttatcattca gattcaagtg cttatcgagt tgataagcct
    22621 cgcggacaga gggaatgtca ctccaacgaa gcgatgcaac tcacccggag ccaccacgat
    22681 gaccacccgc ctgaacccga tcaccacccc gcgtcacgaa ctccgcgccg agaaggcgcg
    22741 ccggaacaag gaagccgcgc tcgcggcctt catcggcaag aaggccgaga tcgacgagat
    22801 gctcgcccgc ctgcaggcac tcagcgacga ccatttcaac tgcgcccccg acgaggcggg
    22861 ctgggcgatg gtcggcaccc tcgaacacta cgccagcctt ctgaagcgca tcaccgacag
    22921 cgccttcggc gagggcgaac acgcccgctg atctccggca ctgccggaac tcccgccgcg
    22981 cgccctgcgc ggctcggggt cgtagaaggc gccgcatgac gcgggcccga atacggagac
    23041 gaccccatga ccaagctttc cgatacccaa gccatcatcc tcagcgccgc cgcacagcgc
    23101 gaggaccgca tcgctctgcc gctgcccgag agcctgcgcg gcggcgctgc cgccaaggtg
    23161 gtcggcgcga tgctcgcgaa gaacttcctg caggaggtcg acgccgacat gcgcaatggc
    23221 gagcccgtct ggcgcgagac cggcgacgga aacggcgtca cgctggtcgc caccaacgca
    23281 ggcctcgccg ccatcgggat cgagcccgag gacgcgaacg ccgcgcctgc gggcgcgacg
    23341 gacgcgccga ccgaggagcc tgcgccggac acccccaccg aaccgaaggc ttcgcccaaa
    23401 gcgcgcacgc cgcgcgaggg caccaagcag gccaccctga tcgccatgct gcgcgcgccg
    23461 gacggcgcga ccatcgagga gatcatggcc gcgacgggct ggcagtcgca cacggtgcgc
    23521 ggcgcgatgg ccggggcgct gaagaagaag ctcgggctcg aggtgacttc ggagaaggtc
    23581 gagaaccgag ggcgggtcta tagcctgccg cgcgactagc gccgcgcacc acgccagtcg
    23641 aaatgccgcc gtccctcggg gcggcggctt ctttgtctca aagcgaaatg ttccagtagt
    23701 cgagcacctt gaggacatca tcccgaggat agtgcgggcc agcggatgct agatccttgc
    23761 gaatgacggc cttcctgcgg tctgccgcgt ccttgatccg cgccgagaac ttggccgtgc
    23821 cgagagggag cgagggccga tcaggcttcg gccagctttc cgggtaagcg ccccaatccg
    23881 accattccgc cacctgccgc gcgttgtctg cgacctcctc atggtcacaa gaccaaccgt
    23941 agagttgcaa cgcgcatacg cgcagcatca tctttacttc ggtcatgacg tccgtgaatg
    24001 cctttagtgg cgtggggaga aggaccatgt tcgccacgca ggaaaagaag cgccgatcct
    24061 gcaccacggc gttgctgatc tgataagcag catcatccac accccatata tggcaacatg
    24121 accagttcgg ccgttccccg gcacgaaggc ccaatgcgag cgtcagtgcc ttgttcgcgt
    24181 gaatgtttcc ttcgaatttg tggatgatcg cgcccgtctg ccgattgcgg ttcatctgcg
    24241 gctcggacca gttcgcctta tagaacaggg ctcgtctcgc gtgttctgga taccagacgg
    24301 aaagatactc gaatgttcgc ggatcgaccc atcgcgcagt cctctcgatc aaccccatca
    24361 cgtctccgag gccgagctct cgccgcaacg cctctaggcc gtctggaagc aagtcggcgg
    24421 cgtcgctatt tccttcttcc tcttggttct gcagcactac aatctcgatc ccaaatctct
    24481 gggcggcaaa atagatcagc cgccgtctcc aactcggaga aaccatagga tctgagtggt
    24541 atagcggcaa cttggaaacc gcttcgtggt gtcggcctaa cgctggtgtt ccttgtccat
    24601 ggcgcatcgg atcgcctcga acacccgccg cagggcgaag gatcgtgcga tgctcaccac
    24661 ggtgaacacc gcgcccatct tcaggttctg cgccagcgtc gtgtgcagcc cgaagatcgg
    24721 gaagatcagg atctgcgtga ccaccgcgac gccgtagccg acgatcacgt tggcgacgga
    24781 ctcgaccagc gacatggcac gcgattgctt catgccgctg cctcatccat cggccagcaa
    24841 ttcagccgcc agagttcgca gcgcatgcgc cgcaaccaag gggaccacgc cgttgccaca
    24901 gagccgaagc cggtccaccc ggtgggccag cccatcagcg cctcgacgaa cagcgggttc
    24961 aaggtccggc gcggctcgga ggtatcgctc ccagctatcg tcgtcaccag gacctggcgg
    25021 ccaagcaggc cgttcaccgg tgtgttcgcc agtgtggttg ccccatcctt gtgatcccgc
    25081 gccgtcggcg tcatccacat gcggctggca tgggtcagat cggccgtctt tcggttgccc
    25141 gcgctcggct tgcagccgtc gttcgccatt ggcgtcggcc agtcccgcgc catgcggtcc
    25201 agacccttct cgtcgcgccg ttcgccgccc cggctgtgga aactgtccgt ctgcggcgtc
    25261 ggccacagcg cagccgtcgt cgcgaggttc atcccgtgct ggcccgctgc ctgcgatggc
    25321 gtcggtttgg tctgccggtt ctcgttggcg ctggccctcg ccctcggcca taggcgcagc
    25381 aattccgtcc ggttcccgcc actcgagcgg gtgccggagc aggcgcgcgg ggtcggccag
    25441 ctcgtccccc tcgcggatgg caaggatgaa gagcctctcg cgcttgtgag gcgcgccgac
    25501 ttccgccgcc gtgaagaggc ctgccgcaag gcggtagccc atgcggacca gtccgctggc
    25561 gacttcgggg aagccgaggc ggagatgatg ggcgacgttc tcgaggaaca cgaagggcgg
    25621 ctcgatctcg ccgacgatcc gggcgacatg gggccagagg tggcgcgggt cgtccgcgcc
    25681 ccggcgcttg cccgcgaccg agaacggctg gcacggatag cccgcagtga cgatatccac
    25741 cgcgccgcgc cacgggcggc cgtcgaaggt ggcaacgtcg tcccagagag gtgcgcgatc
    25801 cagggacgcg tcttccatcc gcgccacgag agtggctgcg gcgtaggttt cccgttcgac
    25861 atggcccaca gcacgatatc cggggatggc gatggtgagc ccgaggtcga gaccacctgc
    25921 gccggaacag agcgagaggc cgaagaggca tgcgtctccg gctccggaag cgcgtccgga
    25981 ggaaggtaaa gccaggtcat gcatgtcagg cggcggtctt gcgcttgcgc gcgggttcgg
    26041 gggcggtgtc cgtagccagg ggatcggccg ggggtgcggc gtcgtcgccc agccgctcgg
    26101 tcctcacttg cgcgaaggtc cggccatcgc cgtcgaggat cgcgtccttg ccggtttcga
    26161 cctgccagcg ctccacggcg acatcgacgt aggccgggct gatctccatt gcgaagacgc
    26221 gacggccatt ggtctcgccc gccatgatct gcgagccgga gccggagaac ggctcgtagc
    26281 agaggccgcc tcgggcaacg tgctggcgca tcgggatgcc gaaggcgtcg agcggtttcg
    26341 gcgtgggatg gtcgggccgg tcgtccttgg cgaagctcgg cagcgtccat gtggacggca
    26401 gcgtctgctc ggccaccttc ggcggacggt tcggacggcg ccagcccatg aagcagggtt
    26461 cgtgcttcca caggtaatgc gatcgggtca ggacgccccg gtccttcacc cagatgatct
    26521 gctgatggac gaaggcgccc gccttttccc agcaggcttc cagcatcgcc tggcgacgcg
    26581 aggcgtgcca gcagtaccag gcggcgtcct cggcgatggc ctcggcgacg gccgctgaga
    26641 tgaagccgtc gtagagttcc gccccctgcg aactgtcgtc ccatgtcgtg ccgtaggacg
    26701 ccgaccagtc cttgttccgg gtcgggtggt tcgagccatc gtagtcaacg agatacggcg
    26761 ggtccgtcgc gaacaggatc gcccgctcgc cgttcatcag gcggcgcacg tcggccgcgc
    26821 tggtgctgtc gccgcagagc agacggtggt cgccgaggat ccacagatcg cccgcccgcg
    26881 aagccggatt gcgcggtggt tcggggatgg tcaccggcgg cacggagccc ccggcgccac
    26941 cttcttcccc gtccccctcc ggcacgaagg ccagcagctt gtccaactca ccatccgaga
    27001 agccgaccag cgacaggtcg aaatcctcgg ccagcaggtc gttcagttcc gccgacagca
    27061 gcgcctcgtc ccaggtgccg agttccgtca gcttgttgtc cgcgatccgg taggcccggc
    27121 gctgcgcctc ggtcaggtgc ccaagcacga tcaccggcgc cttggtcagc ccgagctgcg
    27181 ttgcggccag cacacgcccg tgccccgcga tcagctctcc gtcctcagcg acgaggcatg
    27241 gcacggtcca gccgaactcg gccatgctgg cggcgatctt cgcgacctgg tccgcgccgt
    27301 gcgccttcgc gttcttcgca taaggctgga gcttggccag cggccacgtc tcgatcgcgt
    27361 ccggggcgaa gctcagcgtc atggtgggca aggttcctcg gtcgggtgga tgccggtggc
    27421 ttccggactc cggatgccgc gctggactcc acacggggtc cagcggccac catcagtgtc
    27481 cggtcggaag gccagcgttc attggtgttt gcgcggggcg cgagcgggcc cggcttccgg
    27541 gtggcttccc aaaaatccgg ccctgtcgct ggcgatgtcc cgcgcttcgc ccgccagcat
    27601 acgaatatcg ccaggaagga accggaaact gcctcggagt ggacctcggc cggaccctcg
    27661 ctggatgccg gggtccagaa ggcccccgtc aacgcaaagg ggagagcgag ctttccagcg
    27721 cactctcccc accttgcctt cggaatagca tggatctgtt gcagatgtcg aagggaaaag
    27781 tgttgcaaca cattggagtc actgcgcatt cagacgcgaa gcgatcttgg tcagcgccag
    27841 ttgccaccga cgccatgcgg tcgtgcggtc gcagcccatc tcgccgctga tctgcttcca
    27901 cggcacgcgg gcggcgcggg accagacgag cttgcgctcc gcctcctcga tccagagcac
    27961 ccaatcgaag gtctgctcga gccgggtgat cgcggcggcc gagggccaga cccgcatcgg
    28021 ctgcggctcc attgccgcga tctcgcggct ggtgcgcacg atgtcgggcc aagtgttgaa
    28081 gtagctctgc gccttcaccg gcggcagctt gcgcagggtg cggaacgcct cctcgaaatg
    28141 atcggcgacg cactcggcgg tccattcgcg atcagccatg gcgcgcctcc ctgtcggaag
    28201 gacgcgggcc gtagagcttc tcccccagct ggcggaccag ttcacgctcg ggccaggtga
    28261 ggcggtcgtc atcggcggaa accgcaagga cgccctgttc ctgccagccc tcgcgcttga
    28321 cctgctcggg atcccggcgt cggccaccgt agccgtgagg atgccatctc atgcgacacc
    28381 tcccttcgtc tcgatcgccc agagcaggat ggcgatggcg tcggcctcgt tgtcgtcggc
    28441 ggggctgaag ccgcgggcgc ggacggcggc gaccatggca gccttgtcgg cattgccctt
    28501 gcccgaggcg tggcgcttga tcgttccgac cgggacgccc tggtagggca cgccgcgcag
    28561 ttccgcccat gccgtcagcg tggccatgag cccgccgtag atgtggctcg catcggtacc
    28621 cgcgtggcgg cgaacttcct cgaaccagat cgcggcgacg ggcccggata gccggtcgat
    28681 ctcggtcagc cagttggaga agcgcaggta gcgcatgccg cccccgtcga agcgccccgg
    28741 gcgcagcgag acggtgccgc tggtgatgag accgtcatgg ccgcggatcg cccagccgct
    28801 cgaggtgccg aggtcgagcg tgaggatgca gcggaccagt ccaccaccct cccgcatcgg
    28861 aaccggaggg ttggtgacgg gtgtgacgga tgtgacggat agttccctat ccgctccata
    28921 ggcgcgcaca tgcgcgcgcg taacggtcct ataggtatga tccgtcacat ccgtcacact
    28981 cactgatttc attggcattt tcctactctc ccgagaaaag gtcagagttg ctgtcatcga
    29041 gggcgatgcc ccggaatccc ttcgcggcgc gggtgttgtg acgctcgaat ccccgaacga
    29101 tcagggcttc cgagaagcgc ttgaccgagc ctgcgaactc gccgttcgca tcggcccacg
    29161 ccttccagtc ggcgaacatc gcggaggtgc tggcgttgag gtgcaacccg acagagcagc
    29221 gctcgtcgat ccagcgaccg atggcgtcct cggcctcgaa gtaatcctca gtcgcagcca
    29281 tcacggcggg cggagggcgc agccctgtcc gctgccattc gatgcagccc tcgagcgccc
    29341 atgcgaggat cccgtcgcgt tcggccagca gcctgtccgc caggtgcttg tcgcgccgcg
    29401 cgagcgggat agtgaccgtg aacggcacca tgtgcaggcg ccgcttcatc gcctcgtcaa
    29461 cgttgcggat ggagggcttg tggttgccga cgatcagcag cttgaactgc ggtatgaact
    29521 cgaagaaatc ctgccgcatg aagcgggccg taatcttgtc gcctcctgtc agcgccttca
    29581 gcttgctctc ggcccagcgg ctgccctgtt cggtctcgat ggacgtcacg atgcgcgccc
    29641 cgcgcagtcc ggccatgtcg gtcgggtggc gatcaccctg cgtggccatg aacatgtcca
    29701 tcggcgcgac ggtggcgtag tcacccagga tagcggttag ggtgttggca aagaccgatt
    29761 tcccgttggc gccggtaccg tagagaaaga agagcgcatg ctcggtggtc acgcccgtca
    29821 ggcagtagcc cgccatgcgc tgcaggtagg attgcagttc gccgtccccg cccgtgacgg
    29881 tttcgagaaa cccgagccag actgggcatg cgtcggcgac cgatgccccc gcgatgcgag
    29941 tcatgaagag gccggggtcg tgcagcagcg acgcgccgct gcgcaaatcg accacgccgc
    30001 cgggcgtgtt caatagccag ggatcgcgat cccacggctc ggtcgtggtt gcgtggcgac
    30061 ggtcggaacg ggcaagccgc tccacggcgg acactgtcgc ggcgctggaa agcttcgcct
    30121 tcagtcgcgc agacccggcg cgcgccgccg cctcgcggca gatcatccgg gccagatcga
    30181 aggcctgcag cgtctcctcg cgccgccaga gcttgcccga ccaggtcagc cattgccccc
    30241 agccagcgac gtagcgccag gtctcggcat gtcgggctgc gaaggttgcg gcgagcgcat
    30301 cctcggtgaa gcgaaccggc accggcccat catgcccccc gccagcaggg ccgccgtcat
    30361 cggaaccatc atcctcgtca tcgatctcgc cgttgcgggc ggcgtcgcgt ttccagaggc
    30421 gttcggcttc ctcgcgcagc cgggcctccg gccagggagg ggcaacgcgg gccgtgttgt
    30481 aggagacgat ttcctcccac gcctgttcgc gcggcacgtg gccttcgcgg gcgcggcgga
    30541 tccaatagcc gatcacgcgc gacagcgcgt cgaaccgggt ggtgccatcc acaccgcctt
    30601 cacggacttg gcgcccgaac agttcggtca cgctgccgcg ctcgttggcg gccatgttga
    30661 aatcgagccc gttctcgcct tcgagcggcg tcatcgcgat gatcgcctcg agcagttcgc
    30721 caaggtcgtg atcgcgggga tcgtggttca ggatccgcac cagccgccga agaccctgtt
    30781 tggcgtggat cgatcccgcc acgcggatcg gctggtgcgc ggaccggaac gaagcgtcgc
    30841 caccaacctt cgcggcgatc atgtgccggg cgcgacagac cgtggcgatg tcgtcgcctt
    30901 cggcgggttc ggtcagacgc cagtagaggt gcagcttgcg ctgtccctcg gtggtgacgc
    30961 caccggacgc gacctcgagg gtcgggcacc cgagatgctg cacgagatgg tcgcgcttcg
    31021 cgccgatgtc gccattgtcg agatcgacga gcaccacctg cgtctgcacg atgctgtctg
    31081 cccgcgcgtc gccgggagcc gcaaccgtac cgggcgccac gaacaaggcc atgccggcgt
    31141 cgctcgccca tgttgcctga agcgcgagtt tcgcggcaag cgtggcgtcc gcttcgatga
    31201 agggaacatg tggcggacca tcgcccgcgc ctttctcggc cagagcacgg accggcaccc
    31261 agccgtcgca gtagccgaat acgacgtcgg catagatcgc gatcatctcg gcgtcaggcg
    31321 cgacgtcgtc gggcacgatg gtgtcagacg ggaccgtcat gcccagcacc gttcccgcca
    31381 cgcacagaag cggcattcga agtggtcggg gtcggccgtg tggcggggaa gaagttcacc
    31441 cgcatcacag gcgcgcagga tcgtcaccgc cttgtcgctg gcggactggg cgagtacggc
    31501 atcgaacggc acgagttcgt gccagatctc gcacgtgtcc ttattgatcg ccgtgaagag
    31561 cgcgggcgcc tcggtcaggc cgagataggc ctggtagagc gcgatctgca cggcatagac
    31621 cggcttggcc tttccgacac catgtttcgc gatttcccgc cagttcttgg cgttcgccga
    31681 tttgcactcc cagagcgccg gaaccgccat gccgttcggc gcggcaacga ccaccccgtc
    31741 ggcatgcccc tggactcgcc caccgacgac cgaaaagcca aactgatcgc catggcgatt
    31801 gcgcgtgcgg aggtcgaacc cggccttgcg cagccaggcg atggccaggt cctcgagaac
    31861 gtgcccgagc gcgaagatcc gcagggactt gccagagaac ccggcgcccg ggtccttcgg
    31921 cgtcttcagg tattcgtatt gcagcctgcg ctggcagatg tcgcccagcc ggctgccccc
    31981 gagatagtcg cgctggggac gttcggcctg ttcctcaacg agggcagtgt cgatgcaggc
    32041 attgacgctg tccgcgaaac tgggcggctt ctcccgatgg ttgaagtcga aaccggcgtc
    32101 catcagaatg gcacctccgg atcgggccgg accgcgctgg tctgcatcgc ctcctggaag
    32161 ccgtcgacgg aggccgtcgc gagcgcgagc gcctgtgctt cgctgagatc ggcgaaccgc
    32221 gtggtccatc cgatctcggc catgagttcg gccatgttgc ggagggcggc gcgcagggct
    32281 gcctgttcgc gttcgtcggg atcgatcatg cggccacccc aagggagggt gacgctggcg
    32341 tgcgggaatg cgggttggcg cggcgcgccc gataaattct gttcatggga gagctccaga
    32401 tgctctcctc acctaccggc gggggtctca gattgtcggc tcgcgctcag agagccttac
    32461 gggaacacaa tcttgtggcg agcgcgattc cttcttaacc ttcggaaacg acggcaattt
    32521 caggagcagc gaggccgatg ccagcattta acccgaggat tttcagcaac ccggatcgcc
    32581 tcaagcagat cgctcccgca cgactgaagg catttcttga gccttggaag gactactttc
    32641 agtcccgcaa actcgacgtc gccgcatggt cgacagatga catgccgctc gaagccatcg
    32701 cgggtgtcct gatgaatccc gacgcgtcgg tccccgagga catggtcaac gcgctctatt
    32761 atgtgcacga gaccgcatcg cacgaggcga tggacgaact gctcgaccgt gccgcggctg
    32821 cggggatcga gatcgacaag gatcacgagg tttcggtcgc cgatgtttcg gtccagatct
    32881 ggctcgctca gccaatgctg ttgcaacgcc agcatgctga aacagtggca tttcggcgat
    32941 ccaacttcat gtatttcgcc ggttcgcgcc cagaggaaaa ggccgcagag atcccgtcca
    33001 tcacggacgc catcgcgaag agcatgcagg agaggatgaa caactggttc gaggtgaagc
    33061 gcagggggcg aaacagccgg atattcgcgt tcccgcgagg cgagaagatc tggctgctcg
    33121 tgcggcacgg catgccgatg cgccgggaag ggaagcacca ggacgacggt gaaagcggga
    33181 ttgcgttcta tcggccccaa caacatgacg tgctgatcta cgacagtgcg accgacgaga
    33241 ttggcgtgaa cgccggaacg aagggcgagc gcgaactcta cctcaagacg ttcggcgagg
    33301 cgttgttcgg cagcgagaat tattttgatc gatccgagcg atatacactc gatccgctcc
    33361 gcgaactggg gccagctgca atggcaaacg gagatattga ggggatcgtc ggcgtacgct
    33421 tcgtggagtt cgggcgtctt tggtctggga agggggtatc tgagagggaa attcgcaaat
    33481 cagaggacct gttcaaagcc tatggtgaaa actgggagaa ttgtctctct ggcggcgcat
    33541 tcacgcatgc gatcttcagg tttgccttcg agggcagcaa acgggagcgg tccgtgatga
    33601 tcaggccggc caatattgcc aagtatgagc gggagtctga cgaggaggtc atcgaagcct
    33661 ggttgaaggc gcgcgggttc tgggcgattg cggcaggggc ggatgatgac gttctggaaa
    33721 gcacttgata tgctggccga tggggccact gaccggcagg agtggaccca gctccttgac
    33781 ggtgatttcg gccacatccg accaatgttg cgatcgaccg ggtcgacagc gagcagcata
    33841 gcatgcccgt ctcccgcagg cgagggatgc cctcggcggg ttgtgcatca cgacgacggc
    33901 agcatccgcg caatctgcgg cgacagccca aaagcctgtg atgatcttca cctgaccaaa
    33961 gaagatatct tagtttacgg ccttgaccgc gtcgcgctgg cgcggcgcct tgccgacgca
    34021 ctcgacctgt ccatccaacc tgctcgtttc gatcggcgtc cggtcttcag aataggctcc
    34081 catgatgtct tcgccggtcg tggctttccg gttttcctca cagtgcccgg accattccca
    34141 agtgaggatg cggcacagtt tgacgacctc atttcccacc cgagcccgaa actattgctg
    34201 gctccgacca agacgtccat ccctgcgcat cttgccgctg ttctgaatag gaacggcgtg
    34261 tcgcgcttgg ccctggagga tctggtggtc ttcgatgatc gagggcggct tctccctctc
    34321 cagccaacaa ccgtcatgtt cgccggcctt cgcgctcagg tcgcgggtgg cgcggctgat
    34381 gctgcgtcga acctggcgtg ggcattgccg accgatgcgc gatgggagga gattagaatc
    34441 agcttcgtcg ccgatgaagt cgtcaacgtg agttttcggg gcgagacccg gaggttcgag
    34501 cccgatggtc tcgggatgaa gagcgccaag aatggcaagc cgaaagcggc gtgggcctat
    34561 ctgaaggcgt ttgcgatgga gggcggccgg ctcccagtcc atcatgcgaa gagcaccgac
    34621 acctcgaagc accagaaaca gaaacaggcg ctttccaaga tgctgcgtac cgcattcggg
    34681 attgccgacg atccgctacc cacggtcgca ggggagtatg tcgcccgttt cgtggcgaac
    34741 gccgacgatc tccagcaagg caagctgggt caatcccgac gaaaattcgc taactgacct
    34801 caagaatctc aaaaaaagac ttcgcctatc aagccgctga aatccaaccg ggtttcagcg
    34861 gtttctcttt gtgctgaacc cgccaaggcc gccgctccaa cgaattttcg ccggtcccgg
    34921 tcactcgggc cgcgtgcccg tccacctgga cgaaggcgaa acttcatgga gcgtttccac
    34981 cccatttgcg acgcgcgctc gcgcgtctcc cgcaacatca ccatccgggc cgaacggctg
    35041 gcgcggtcgg gctcggtccc cggcatggac gccgaggaca tcaagcagga cctgagtctg
    35101 ctcctctatc gccgggatga caggttcgac ccctcccgcg gtcagtacga cacgttcgca
    35161 gaccgcgttc tggcgaaccg catcgccacg ctggccgcgc cgaccgaacg cctgcgggcc
    35221 gaacgggcgt gggttgactt cgacaccccg tccgagggtc gcggcaccga cgagacgctg
    35281 ccgcttgcag agaccctgcc tgacagtgcc atgccgcacg ctgccgtcgc gcgtgcaccg
    35341 gacgaggcgt tcgggctcgt ccgcgacgtc cggcgccttc tcgcggggct gacaccgacc
    35401 tgcagggatg tcgcgctggc gctgatcgac atgtcgccga cggaagcggc cgaagccctc
    35461 gggatccatc gcagcaccgt ctacgcccgg ctcggcacga tccgaaaggc ggccgaggcg
    35521 cttgatctcg cggcatatct cggtgccgcc ccgacagtct cggaggcccg ccggtaggtg
    35581 acaacaggat cggcgatgac ccggttccac caagtttcat gccgggccct cggaggaatg
    35641 caacacccca cgcggggaaa cactccgacc gcaagctcca gggcggcgtc aggcccggca
    35701 gcagtcttcc cgacgacccc tggacaccaa ccgacgaaaa cacggagcgt caccatgttc
    35761 acgacttccc ccctgaaacg cctgcgccag tcgagctggc tggaggcgat ccccgacacg
    35821 atcaacgtgc cggcgctgtc cgacaggccg aaccgtgcgg tgccgatcga acgcgccacg
    35881 gtggacgaca tcgagtttgc cctcgtcgcc ctggcgcggc aggaaaccca gatctaccgg
    35941 ctgacgcgtg cgctgggcga cgtgctgaag atggcgcgcc gccagggcgc ctgcggcacg
    36001 gacagcgcga tttcggccgc cgcgcgcgat ctggagggcg gcaagtgagc gcccccttcg
    36061 gcgctgggcc gctccggatc atcacggccg acgaacgcct gcgcgaggcg cgcggcatca
    36121 agggggtgct cacgggcacc tccggcatcg gcaagaccac acagttgctg accctcgatc
    36181 cgcagcggac gctgtttctc aatctcgagg caggtgagtt ggccgtgcag ggctggcccg
    36241 gcgacgagat ccgcatccgg gactgggagg tcgcccgtga tctcgccgcc tggatcggcg
    36301 gcgccaaccc agccatgcga gacgaccagt cctacgggcc cggacacttc gcgcgggtgt
    36361 gcgccgcctt cggccccgcg agccagctcg acaagtatga caccgtcttc gtcgacagca
    36421 tctccgtcgc ctcgcgcatc tgcctgcagt ggtgcaaggg ccagtcccag gcgcagtccg
    36481 accgcaccgg caaacccgat ctccgcgcga cctacgggtt gctcggccag gagatgatcg
    36541 gctggctgac ccatctgcag cacacgcccg ccaagaacat ctggctggtc gggctgctgg
    36601 accgcaagct cgacgacttc ggcaagccct tcttctcgat gcagatcgag ggctcgaaga
    36661 ccggactcga actgcccggt atcgtcgacg aagtcgtcac cctgaccgag ttgcgccccg
    36721 agaagggcga gccgttccgc gccttcatct gcaccacaat caacgatttc ggcctgcctg
    36781 cgaaggaccg cagcgggcgg ctgtcgatga tcgagcccgc ccatctcggg cgactcatgg
    36841 cgaagatccg tggtccgcgc cccgatggcg ctgcccgcct gaacttcgat ctgcccgcgg
    36901 ccgccaccgc acccaatccc ccgacgacga aaggagcatg acaatggcga gcgacatgga
    36961 tttcaacggc gcggacacgc aggacgccgc tttcgacctc atcccggcca acacgctggt
    37021 caaggtctgc ctcaccgtcc gccccggcgg cgcgggcccg gaaggctggc tcacccagag
    37081 caagacgagc ccggccctct acctcaacac cgaggcaatc gtgatggagg ggccgttcgc
    37141 gcggcgtcgc atctacaccc gcatcggctt tcgcggaaaa gctgcgggcg gtcccggcga
    37201 cgacacctac ggcaaccgcg ggcgcgccat gatccgcggc atcctcgaat ccgcccgcgg
    37261 cgtgcgtgcc gatgaccagt cgaacgccgc ccgcaccgcg cggatgatcc gtagcctcgg
    37321 cgagttgagc gggctggagt tcgtggcgcg catcggcatc gagcgcgaca aggacaagcc
    37381 cgacgacacc gggcgcaacg tcatcaaggc cgcgctcggc gccgaccatg ccgaatacgc
    37441 tcgggtgatg ggcagcgtac cccagccacc gcagcagggt cagttcatcg cctcgggccc
    37501 gcagcttgcg gacaacggca cgggtcagtc gggcgcgccg tcctccggct ccgcgccctt
    37561 ctgggctcgc tgagggggga cggccatgat tccgcgcgac tatcagaagg cggcggtcga
    37621 tgccgcccgc gaccgcactg ccgcacatgg aaacaccatg ctggtgctgc ccaccggggc
    37681 gggaaagacg gccattgccg gtttctacat cggcgaggaa ctggagcaac gcaaacacga
    37741 ccgcgttctg gtgctgcagc acaccgacga gttgattgat cagaaccgca gcgccatcgg
    37801 cactgtcacc ggaatgccga cttcggtggt caaggccaag caggacgact ggggcggccg
    37861 catcgtcttc ggaagcgtcc agaccctggc gcgcgccaac cggcgcgagc ggatggcgcc
    37921 ggtctcgcat ctcatcatcg acgaatgcca ccgctccgcg gcgcaaagct atcagtccat
    37981 catcgacgag gcccgggcgc tcaatccgga gatcaagctg ctcgggctct cggccacacc
    38041 gggtcgcggc gatggccgca gcctgcgccg caccttcagc aatgtcggct atcatctgaa
    38101 gatcggcacg ctgatcgggc gcggtctcct ggtgccaccg cgcacctaca ccatcgatct
    38161 cggcgtcgag gacgaactgg ccgggctggg cgccaccgcg ggcgatttcg acatgcgcgc
    38221 ggcagacaag gtgctgaacc gctcggtgct gaacgaggcc gtcgtcgaac actggcaggc
    38281 gaaggcggcg gaccggcgca ccatcttctt ctgtgcgacg gttggccatg ccgatgcggt
    38341 agccgaggcc ttccgcacgg ccggcgtcac ggccgagacg atctcgggcg agatgccatc
    38401 gcggacgcgc gccgacctca tcgcccggtt cgaccggggc gaggtgcagg tgctgacgaa
    38461 ctgcatggtc ctgaccgaag gtttcgacag ccagcctgtc ggctgcatcg gcatcctgcg
    38521 ccccatgctg cacaagggca ccttcatcca ggcagtcggt cgcggcctgc ggcgggtcga
    38581 tcccgcgcgt ttttccggca tcgtgaaaac cgactgcgtc gtgctcgact tcgcgggcgc
    38641 ggcgctccgg cacgggtcgc tcgaacagga gatcaccctc gacgaggacg atcctgagcc
    38701 cggccaggca ccgtggaaac tgtgcccgac ctgtgaggcc gaattgccgc ttggagcatc
    38761 ggtctgtgat ttctgcggtc acgtcttcac gcgggaacga gcagaggccc gactgctgac
    38821 cgccttcgac atgatggaga tcgacctgct ggagcggtcc ccgttcgcct ggtgcgacct
    38881 gcatggcgac ggccaggcga tgatggcgag cgggttcaat ggctgggccg gggtgttcca
    38941 tgatggcgcg ctctggcacg cgctcggaca gccgaaaggc agggcgatcc ggccgctcgc
    39001 catcggcacc cgggtgcagg cgctcgccgc cgcagacgat ttcctgcgcg ccaccgagac
    39061 ggggaccgcc tcgatcaaga gccgtcgctg gctgaacgac ccggcgacga tgaaacagat
    39121 ggacctgctg cagcgcgcgg ggcacgaggc caatgggctg gatttcagcc tgtcgaaata
    39181 cgccgccaac tgccatctga acttccgttg gaaccgcggc gcgatcaccg ctgccgttct
    39241 cggccgtgcg gagcggtcgg ctgcatgaaa cgccccaatc cgctcccgcc tgaccagatg
    39301 acgcccgccg aacgccgtgc cgagttgtgc ggcctgctgg cgctcgggct ggttcggttg
    39361 cggatgcggg atggaggtga agtatctgac attactggag aacgttgcct acactatccg
    39421 accgaccaat gccgtcatgc aactccaact caccggagaa atgcatgaac aagcccgatc
    39481 ccgtccccgc gcgcctggcc gcgctcaaga ccacgccgac gcccgacttg aagcagcagt
    39541 ggcgcgacct gttcgacagc gagccgccgc cgttcaatcg ccgctacctc gaatcccggc
    39601 tggcgtaccg catccaggaa cttgcctacg gcggcctgaa gccggagacg atccggcggc
    39661 tggagcggct cggcgaggaa ctggacggcg gcgaccgatc caagcgcagt atccgcgccg
    39721 atcgggaccg ccccatcacg ggcacgcgcc tcctgcgcga atggcagggc gtcgagcaga
    39781 tcgtcaccgt caccgccgat ggcttcgagt ggcaggggcg accctacaaa tcgctgtcgg
    39841 ctattgcgcg cgccatcacc ggcacccgct ggaacggatg gaccttcttc ggcctcaaga
    39901 accacagggg gcggagatga cgaagccgcc ggaaaagtcg aaggtcgtcc gcaagctgcg
    39961 atgcgcggtc tacacccgga aatcctccga ggaagggcta gagcaggagt tcaacagcct
    40021 ccacgcccag cgcgaggcct gcgaagccta catcgccagt cagcggtcgg aagggtgggt
    40081 gctggtccgc gatcattaca acgacggcgg catctcgggc ggcacgctgg aacggcccgg
    40141 actgaagcgg ctgctggagg acatcgagga cgggctggta gatgttgtgg tggtctacaa
    40201 gatcgaccgt ctgagccgct cgctcgccga cttcgccaag ctggtcgagg tgttcgaccg
    40261 gaacggcgtg accttcgtct cggtgaccca gtccttcaac acgaccacgt cgatggggcg
    40321 gctgacgctg aacatcctgc tgtccttcgc ccagttcgag cgcgaggtca cggccgagag
    40381 gatccgcgac aaggtcgctg ccagccgaaa aaagggcatg tggatgggcg gggtgccgcc
    40441 ctacggatac cgcgtcgaga accggaagct ggtggtcgac gaagaagccg ccgcgcatgt
    40501 gcgctggatc ttcgcacgtt tcctcgagat cggatcctgc acggaactag cgcgggaggt
    40561 aggcgcgcgc gggatccgga cgccgcgcgg caaccggatc gacaagaaat acatctatcg
    40621 gatgctcagc aaccgcgcct acattggcga ggcggtccac aagggcgaca gctatcccgg
    40681 cgagcacgac gccatcatca accaaaagac gtgggaccgc gtccatgcga tcctgcagga
    40741 gagcccccgg aagcgcgccg ctcgcacacg cgccgagacg cccgcgctgc taaaggggct
    40801 gctgttcggg cccgatggcg ccgcgttctc accgacgcat actcggaagg gggatcgtct
    40861 ctaccgctac tatgtcagtc agaccgtgct gaagcatggt gccggttcgt gtccggtcgg
    40921 ccgcgtgcct gcgggcgaga tcgaggccgc cgtcatcgac caactccgtg ccgtgttccg
    40981 gcagccagag attgttgcgg ggacttggaa ggcggcgcgt gcccacgccg acgacgtctc
    41041 cgaggccgac gcccgcgcgg cgttgcagca gctcgacccg ctgtgggacg aactcttccc
    41101 cgccgagcag gcgcgaattg tcacgctgtt ggtcgagcgc gtcgatatcg gcgcgaacgg
    41161 gctcaacttc cggctccgga tggacggcct cggcggtctc gctcgcgaga tgcttgctgg
    41221 cggaaccgga gaagctgcat gacccgcgag ccgccgatcc ccgagaccat gacgctccac
    41281 gttccgtttc gcatcgtgaa gcgcggcggg cggaaggaga tgctcgtgcc cgccggacag
    41341 actgtcccgc ggcaagcgtc cgcaacggtc atcaaggcgc tggcccgagc gttccgctgg
    41401 aagcaactcc tcgacagcgg tgcgttttcg actgtgtcgg aacttgcgca agaggagggg
    41461 atctcgacca catatctcgc gcgcatcctc cgcctgaccc ttttggctcc cgatatcgtg
    41521 gagggcgcgc tcgcagggcg gcacgagacg gagttcctta aagcagcctt gcaagcagat
    41581 tttccttcgg attgggaagc gcaacgggcg atgtcttcgg cattcggctc agcacgttag
    41641 cgtctatcca tcatctcgca tcttggctaa agtagcttca actcggggag gggctcacc
//
