# Supplementary material for: Characterization of the virome of Paracoccus spp. (Alphaproteobacteria) by combined in silico and in vivo approaches
Source: Sci Rep. 2019 May 27;9:7899. doi: 10.1038/s41598-019-44460-4 (PMC6536676; doi:10.1038/s41598-019-44460-4)
Supplement: Supplementary file 2 — Supplementary Dataset 1 [file 41598_2019_44460_MOESM2_ESM.zip › vB_PyeM_PD50.gbk]

LOCUS       CP024422               54411 bp    DNA              UNK 01-JAN-1980
DEFINITION  Paracoccus yeei strain TT13 chromosome, complete genome.
ACCESSION   CP024422
VERSION     CP024422.1
KEYWORDS    .
SOURCE      .
  ORGANISM  .
            .
FEATURES             Location/Qualifiers
     misc_feature    1..51
                     /note="part of tRNA-Pro(TGG)"
     repeat_region   1..68
                     /note="attachment site in tRNA-Pro(TGG) - 64/68, 51
                     overlapping"
     gene            complement(60..1184)
                     /locus_tag="pd50_p01"
                     /locus_tag="PYTT13_10355"
     CDS             complement(60..1184)
                     /note="Shufflon-specific DNA recombinase Rci and
                     Bacteriophage Hp1_like integrase based on cd00796"
                     /product="phage tyrosine integrase"
                     /locus_tag="pd50_p01"
                     /locus_tag="PYTT13_10355"
                     /protein_id="ATQ56168.1"
     gene            complement(1159..1338)
                     /locus_tag="pd50_p02"
     CDS             complement(1159..1338)
                     /note="phage hypothetical protein"
                     /product="phage hypothetical protein"
                     /locus_tag="pd50_p02"
     gene            complement(1335..1718)
                     /locus_tag="pd50_p03"
                     /locus_tag="PYTT13_10360"
     CDS             complement(1335..1718)
                     /note="DUF2312 - pfam10073, PRK13694, COG3750"
                     /COG="COG3750"
                     /product="phage hypothetical protein"
                     /locus_tag="pd50_p03"
                     /locus_tag="PYTT13_10360"
                     /protein_id="ATQ57628.1"
     gene            complement(1715..1993)
                     /locus_tag="pd50_p04"
                     /locus_tag="PYTT13_10365"
     CDS             complement(1715..1993)
                     /note="HNH endonuclease, HNH_5 - pfam14279"
                     /product="phage HNH endonuclease"
                     /locus_tag="pd50_p04"
                     /locus_tag="PYTT13_10365"
                     /protein_id="ATQ56169.1"
     gene            complement(1990..4020)
                     /locus_tag="pd50_p05"
                     /locus_tag="PYTT13_10370"
     CDS             complement(1990..4020)
                     /note="Site-specific DNA-cytosine methylase (Dcm) -
                     COG0270, TIGR00675, C-5 cytosine-specific DNA methylase -
                     pfam00145, cd00315"
                     /product="DNA (cytosine-5-)-methyltransferase"
                     /locus_tag="pd50_p05"
                     /locus_tag="PYTT13_10370"
                     /protein_id="ATQ56170.1"
     gene            complement(4017..4337)
                     /locus_tag="pd50_p06"
     CDS             complement(4017..4337)
                     /note="phage hypothetical protein"
                     /product="phage hypothetical protein"
                     /locus_tag="pd50_p06"
     gene            complement(4386..4700)
                     /locus_tag="pd50_p07"
                     /locus_tag="PYTT13_10375"
     CDS             complement(4386..4700)
                     /note="Poly [ADP-ribose] polymerase - PLN03122 (e-3),
                     Restriction alleviation protein Lar - pfam14354 (e-3)"
                     /product="phage hypothetical protein"
                     /locus_tag="pd50_p07"
                     /locus_tag="PYTT13_10375"
                     /protein_id="ATQ56171.1"
     gene            complement(4697..5281)
                     /locus_tag="pd50_p08"
                     /locus_tag="PYTT13_10380"
     CDS             complement(4697..5281)
                     /note="phage hypothetical protein"
                     /product="phage hypothetical protein"
                     /locus_tag="pd50_p08"
                     /locus_tag="PYTT13_10380"
                     /protein_id="ATQ56172.1"
     gene            complement(5281..7926)
                     /locus_tag="pd50_p09"
                     /locus_tag="PYTT13_10385"
     CDS             complement(5281..7926)
                     /note="putative methyltranferase - PRK11524, pfam01555"
                     /product="N4-cytosine or N6-adenine DNA methyltransferase"
                     /locus_tag="pd50_p09"
                     /locus_tag="PYTT13_10385"
                     /protein_id="ATQ56173.1"
     gene            complement(7926..8582)
                     /locus_tag="pd50_p10"
                     /locus_tag="PYTT13_10390"
     CDS             complement(7926..8582)
                     /note="phage hypothetical protein"
                     /product="phage hypothetical protein"
                     /locus_tag="pd50_p10"
                     /locus_tag="PYTT13_10390"
                     /protein_id="ATQ56174.1"
     gene            complement(8586..9695)
                     /locus_tag="pd50_p11"
                     /locus_tag="PYTT13_10395"
     CDS             complement(8586..9695)
                     /note="Beta clamp domain - cd00140, DNA polymerase III
                     subunit beta - PRK05643, smart00480, COG0592, pfam02767"
                     /product="DNA polymerase III subunit beta"
                     /locus_tag="pd50_p11"
                     /locus_tag="PYTT13_10395"
                     /protein_id="ATQ56175.1"
     gene            complement(9686..10252)
                     /locus_tag="pd50_p12"
                     /locus_tag="PYTT13_10400"
     CDS             complement(9686..10252)
                     /note="Hint domain - pfam13403"
                     /product="phage hypothetical protein"
                     /locus_tag="pd50_p12"
                     /locus_tag="PYTT13_10400"
                     /protein_id="ATQ56176.1"
     gene            complement(10411..10872)
                     /locus_tag="pd50_p13"
     CDS             complement(10411..10872)
                     /note="phage hypothetical protein"
                     /product="phage hypothetical protein"
                     /locus_tag="pd50_p13"
     gene            complement(10857..11180)
                     /locus_tag="pd50_p14"
     CDS             complement(10857..11180)
                     /note="phage hypothetical protein"
                     /product="phage hypothetical protein"
                     /locus_tag="pd50_p14"
     gene            complement(11177..11308)
                     /locus_tag="pd50_p15"
     CDS             complement(11177..11308)
                     /note="phage hypothetical protein"
                     /product="phage hypothetical protein"
                     /locus_tag="pd50_p15"
     gene            complement(11325..11444)
                     /locus_tag="pd50_p16"
     CDS             complement(11325..11444)
                     /note="phage hypothetical protein"
                     /product="phage hypothetical protein"
                     /locus_tag="pd50_p16"
     gene            complement(11444..11734)
                     /locus_tag="pd50_p17"
                     /locus_tag="PYTT13_10410"
     CDS             complement(11444..11734)
                     /note="phage hypothetical protein"
                     /product="phage hypothetical protein"
                     /locus_tag="pd50_p17"
                     /locus_tag="PYTT13_10410"
                     /protein_id="ATQ56177.1"
     gene            complement(11750..11923)
                     /locus_tag="pd50_p18"
     CDS             complement(11750..11923)
                     /note="phage hypothetical protein"
                     /product="phage hypothetical protein"
                     /locus_tag="pd50_p18"
     gene            complement(11920..12150)
                     /locus_tag="pd50_p19"
     CDS             complement(11920..12150)
                     /note="phage hypothetical protein"
                     /product="phage hypothetical protein"
                     /locus_tag="pd50_p19"
     gene            complement(12622..13350)
                     /locus_tag="pd50_p20"
                     /locus_tag="PYTT13_10415"
     CDS             complement(12622..13350)
                     /note="DUF3800 - pfam12686"
                     /product="phage hypothetical protein"
                     /locus_tag="pd50_p20"
                     /locus_tag="PYTT13_10415"
                     /protein_id="ATQ56178.1"
     gene            complement(13347..13577)
                     /locus_tag="pd50_p21"
                     /locus_tag="PYTT13_10420"
     CDS             complement(13347..13577)
                     /note="phage hypothetical protein"
                     /product="phage hypothetical protein"
                     /locus_tag="pd50_p21"
                     /locus_tag="PYTT13_10420"
                     /protein_id="ATQ56179.1"
     gene            complement(13574..13792)
                     /locus_tag="pd50_p22"
                     /locus_tag="PYTT13_10425"
     CDS             complement(13574..13792)
                     /note="phage hypothetical protein"
                     /product="phage hypothetical protein"
                     /locus_tag="pd50_p22"
                     /locus_tag="PYTT13_10425"
                     /protein_id="ATQ56180.1"
     gene            complement(13854..14534)
                     /locus_tag="pd50_p23"
                     /locus_tag="PYTT13_10430"
     CDS             complement(13854..14534)
                     /note="Phage repressor protein C, hontains Cro/C1-type HTH
                     and peptidase s24 - COG2932, cd06462"
                     /COG="COG2932"
                     /product="phage repressor protein"
                     /locus_tag="pd50_p23"
                     /locus_tag="PYTT13_10430"
                     /protein_id="ATQ56181.1"
     gene            14602..14799
                     /locus_tag="pd50_p24"
                     /locus_tag="PYTT13_10435"
     CDS             14602..14799
                     /note="phage hypothetical protein"
                     /product="phage hypothetical protein"
                     /locus_tag="pd50_p24"
                     /locus_tag="PYTT13_10435"
                     /protein_id="ATQ56182.1"
     gene            14960..15526
                     /locus_tag="pd50_p25"
                     /locus_tag="PYTT13_10440"
     CDS             14960..15526
                     /note="phage hypothetical protein"
                     /product="phage hypothetical protein"
                     /locus_tag="pd50_p25"
                     /locus_tag="PYTT13_10440"
                     /protein_id="ATQ56183.1"
     gene            15523..16407
                     /locus_tag="pd50_p26"
                     /locus_tag="PYTT13_10445"
     CDS             15523..16407
                     /note="HTH domain in N terminal - pfam13730, putative
                     phage replication protein"
                     /product="phage hypothetical protein"
                     /locus_tag="pd50_p26"
                     /locus_tag="PYTT13_10445"
                     /protein_id="ATQ56184.1"
     gene            16404..17051
                     /locus_tag="pd50_p27"
                     /locus_tag="PYTT13_10450"
     CDS             16404..17051
                     /note="phage hypothetical protein"
                     /product="phage hypothetical protein"
                     /locus_tag="pd50_p27"
                     /locus_tag="PYTT13_10450"
                     /protein_id="ATQ56185.1"
     gene            17048..17311
                     /locus_tag="pd50_p28"
                     /locus_tag="PYTT13_10455"
     CDS             17048..17311
                     /note="phage hypothetical protein"
                     /product="phage hypothetical protein"
                     /locus_tag="pd50_p28"
                     /locus_tag="PYTT13_10455"
                     /protein_id="ATQ56186.1"
     gene            17304..17759
                     /locus_tag="pd50_p29"
                     /locus_tag="PYTT13_10460"
     CDS             17304..17759
                     /note="This model contains proteins with the VRR-NUC
                     domain based on smart00990, pfam08774"
                     /product="VRR-NUC domain-containing protein"
                     /locus_tag="pd50_p29"
                     /locus_tag="PYTT13_10460"
                     /protein_id="ATQ56187.1"
     gene            17756..18235
                     /locus_tag="pd50_p30"
                     /locus_tag="PYTT13_10465"
     CDS             17756..18235
                     /note="C-terminal domain of bacterial DnaA proteins -
                     cd06571, pfam08299"
                     /product="phage hypothetical protein"
                     /locus_tag="pd50_p30"
                     /locus_tag="PYTT13_10465"
                     /protein_id="ATQ56188.1"
     gene            18217..18405
                     /locus_tag="pd50_p31"
                     /locus_tag="PYTT13_10470"
     CDS             18217..18405
                     /note="phage hypothetical protein"
                     /product="phage hypothetical protein"
                     /locus_tag="pd50_p31"
                     /locus_tag="PYTT13_10470"
                     /protein_id="ATQ56189.1"
     gene            18500..19036
                     /locus_tag="pd50_p32"
                     /locus_tag="PYTT13_10475"
     CDS             18500..19036
                     /note="phage hypothetical protein"
                     /product="phage hypothetical protein"
                     /locus_tag="pd50_p32"
                     /locus_tag="PYTT13_10475"
                     /protein_id="ATQ56190.1"
     gene            complement(19118..19513)
                     /locus_tag="pd50_p33"
                     /locus_tag="PYTT13_10480"
     CDS             complement(19118..19513)
                     /note="Predicted nuclease of the RNAse H fold, HicB family
                     - COG1598, pfam15919"
                     /COG="COG1598"
                     /product="type II toxin-antitoxin modul, HicB antitoxin"
                     /locus_tag="pd50_p33"
                     /locus_tag="PYTT13_10480"
                     /protein_id="ATQ56191.1"
     gene            complement(19580..19768)
                     /locus_tag="pd50_p34"
                     /locus_tag="PYTT13_10485"
     CDS             complement(19580..19768)
                     /note="Predicted RNA binding protein YcfA, dsRBD-like fold
                     - COG1724, pfam07927"
                     /COG="COG1724"
                     /product="type II toxin-antitoxin modul, HicA toxin"
                     /locus_tag="pd50_p34"
                     /locus_tag="PYTT13_10485"
                     /protein_id="ATQ56192.1"
     gene            19869..20456
                     /locus_tag="pd50_p35"
                     /locus_tag="PYTT13_10490"
     CDS             19869..20456
                     /note="Prophage minor tail protein Z (GPZ) - pfam06763"
                     /product="phage minor tail protein Z"
                     /locus_tag="pd50_p35"
                     /locus_tag="PYTT13_10490"
                     /protein_id="ATQ56193.1"
     gene            20685..21218
                     /locus_tag="pd50_p36"
                     /locus_tag="PYTT13_10495"
     CDS             20685..21218
                     /note="Phage DNA packaging protein Nu1 - pfam07471"
                     /product="phage terminase small subunit Nu1"
                     /locus_tag="pd50_p36"
                     /locus_tag="PYTT13_10495"
                     /protein_id="ATQ56194.1"
     gene            21112..23031
                     /locus_tag="pd50_p37"
                     /locus_tag="PYTT13_10500"
     CDS             21112..23031
                     /note="phage terminase large subunit GpA - pfam05876,
                     COG5525"
                     /COG="COG5525"
                     /product="phage terminase large subunit"
                     /locus_tag="pd50_p37"
                     /locus_tag="PYTT13_10500"
                     /protein_id="ATQ56195.1"
     gene            23013..24656
                     /locus_tag="pd50_p38"
                     /locus_tag="PYTT13_10505"
     CDS             23013..24656
                     /note="phage portal protein - pfam05136, TIGR01539,
                     COG5511"
                     /COG="COG5511"
                     /product="phage portal protein"
                     /locus_tag="pd50_p38"
                     /locus_tag="PYTT13_10505"
                     /protein_id="ATQ56196.1"
     gene            24646..24888
                     /locus_tag="pd50_p39"
                     /locus_tag="PYTT13_10510"
     CDS             24646..24888
                     /note="gpW - pfam02831 (e-4)"
                     /product="phage hypothetical protein"
                     /locus_tag="pd50_p39"
                     /locus_tag="PYTT13_10510"
                     /protein_id="ATQ56197.1"
     gene            24903..25895
                     /locus_tag="pd50_p40"
                     /locus_tag="PYTT13_10515"
     CDS             24903..25895
                     /note="ATP-dependent protease ClpP, protease subunit -
                     COG0740, cd007016, pfam00574, MAEBL - PTZ00121"
                     /product="phage serine protease ClpP"
                     /locus_tag="pd50_p40"
                     /locus_tag="PYTT13_10515"
                     /protein_id="ATQ56198.1"
     gene            25908..26276
                     /locus_tag="pd50_p41"
                     /locus_tag="PYTT13_10520"
     CDS             25908..26276
                     /note="Bacteriophage lambda head decoration protein D -
                     pfam02924"
                     /product="phage head decoration protein D"
                     /locus_tag="pd50_p41"
                     /locus_tag="PYTT13_10520"
                     /protein_id="ATQ56199.1"
     gene            26280..27317
                     /locus_tag="pd50_p42"
                     /locus_tag="PYTT13_10525"
     CDS             26280..27317
                     /note="Phage major capsid protein E - pfam03864"
                     /product="phage major capsid protein E"
                     /locus_tag="pd50_p42"
                     /locus_tag="PYTT13_10525"
                     /protein_id="ATQ56200.1"
     gene            27553..27942
                     /locus_tag="pd50_p43"
                     /locus_tag="PYTT13_10530"
     CDS             27553..27942
                     /note="phage hypothetical protein"
                     /product="phage hypothetical protein"
                     /locus_tag="pd50_p43"
                     /locus_tag="PYTT13_10530"
                     /protein_id="ATQ56201.1"
     gene            27943..28677
                     /locus_tag="pd50_p44"
                     /locus_tag="PYTT13_10535"
     CDS             27943..28677
                     /note="phage hypothetical protein"
                     /product="phage hypothetical protein"
                     /locus_tag="pd50_p44"
                     /locus_tag="PYTT13_10535"
                     /protein_id="ATQ56202.1"
     gene            28670..29191
                     /locus_tag="pd50_p45"
                     /locus_tag="PYTT13_10540"
     CDS             28670..29191
                     /note="Type VI secretion system, phage-baseplate injector
                     - pfam04717, TIGR01644, Phage P2 baseplate assembly
                     protein gpV - COG4540"
                     /COG="COG4540"
                     /product="phage baseplate assembly protein"
                     /locus_tag="pd50_p45"
                     /locus_tag="PYTT13_10540"
                     /protein_id="ATQ56203.1"
     gene            29202..29366
                     /locus_tag="pd50_p46"
     CDS             29202..29366
                     /note="phage hypothetical protein"
                     /product="phage hypothetical protein"
                     /locus_tag="pd50_p46"
     gene            29392..29694
                     /locus_tag="pd50_p47"
                     /locus_tag="PYTT13_10545"
     CDS             29392..29694
                     /note="baseplate wedge subunit - PHA02516, Phage baseplate
                     assembly protein W - COG3628, Gene 25-like lysozyme -
                     pfam04965"
                     /COG="COG3628"
                     /product="phage baseplate wedge protein W"
                     /locus_tag="pd50_p47"
                     /locus_tag="PYTT13_10545"
                     /protein_id="ATQ57629.1"
     gene            29691..30581
                     /locus_tag="pd50_p48"
                     /locus_tag="PYTT13_10550"
     CDS             29691..30581
                     /note="baseplate assembly protein - PHA02568,
                     Phage-related baseplate assembly protein - COG3948,
                     Baseplate J-like protein"
                     /COG="COG3948"
                     /product="phage baseplate assembly protein J"
                     /locus_tag="pd50_p48"
                     /locus_tag="PYTT13_10550"
                     /protein_id="ATQ56204.1"
     gene            30585..31142
                     /locus_tag="pd50_p49"
                     /locus_tag="PYTT13_10555"
     CDS             30585..31142
                     /note="Phage tail protein (Tail_P2_I) - pfam09684,
                     COG4385, TIGR01634"
                     /COG="COG4385"
                     /product="phage tail protein I"
                     /locus_tag="pd50_p49"
                     /locus_tag="PYTT13_10555"
                     /protein_id="ATQ56205.1"
     gene            31142..32116
                     /locus_tag="pd50_p50"
                     /locus_tag="PYTT13_10560"
     CDS             31142..32116
                     /note="phage hypothetical protein"
                     /product="phage hypothetical protein"
                     /locus_tag="pd50_p50"
                     /locus_tag="PYTT13_10560"
                     /protein_id="ATQ56206.1"
     gene            32183..33367
                     /locus_tag="pd50_p51"
                     /locus_tag="PYTT13_10565"
     CDS             32183..33367
                     /note="major tail sheath protein - PHA02560, COG3497,
                     pfam04984"
                     /COG="COG3497"
                     /product="phage major tail sheath protein"
                     /locus_tag="pd50_p51"
                     /locus_tag="PYTT13_10565"
                     /protein_id="ATQ56207.1"
     gene            33380..33895
                     /locus_tag="pd50_p52"
                     /locus_tag="PYTT13_10570"
     CDS             33380..33895
                     /note="Phage tail tube protein FII - pfam04985, TIGR01611,
                     COG3498, PHA02600"
                     /COG="COG3498"
                     /product="phage major tail tube protein"
                     /locus_tag="pd50_p52"
                     /locus_tag="PYTT13_10570"
                     /protein_id="ATQ56208.1"
     gene            33892..34200
                     /locus_tag="pd50_p53"
                     /locus_tag="PYTT13_10575"
     CDS             33892..34200
                     /note="Phage tail assembly chaperone proteins, E, or 41 or
                     14 - pfam10109"
                     /product="phage tail assembly chaperone protein"
                     /locus_tag="pd50_p53"
                     /locus_tag="PYTT13_10575"
                     /protein_id="ATQ56209.1"
     gene            complement(34352..34960)
                     /locus_tag="pd50_p54"
                     /locus_tag="PYTT13_10580"
     CDS             complement(34352..34960)
                     /note="NAD-dependent DNA ligase - COG0272, DNA polymerase
                     III subunit epsilon - PRK06195"
                     /product="NAD-dependent DNA ligase"
                     /locus_tag="pd50_p54"
                     /locus_tag="PYTT13_10580"
                     /protein_id="ATQ56210.1"
     gene            complement(35016..35405)
                     /locus_tag="pd50_p55"
                     /locus_tag="PYTT13_10585"
     CDS             complement(35016..35405)
                     /note="Mnt - PHA01513, Arc-like DNA binding protein
                     (superfamily)"
                     /product="Arc-like DNA binding protein"
                     /locus_tag="pd50_p55"
                     /locus_tag="PYTT13_10585"
                     /protein_id="ATQ56211.1"
     gene            35504..35767
                     /locus_tag="pd50_p56"
     CDS             35504..35767
                     /note="Mnt - PHA01513 (e-3), Arc-like DNA binding protein
                     (superfamily)"
                     /product="Arc-like DNA binding protein"
                     /locus_tag="pd50_p56"
     gene            35754..36608
                     /locus_tag="pd50_p57"
                     /locus_tag="PYTT13_10590"
     CDS             35754..36608
                     /note="KilA-N domain - pfam04383, phage antirepressor
                     protein"
                     /product="phage KilA-N domain-containing protein"
                     /locus_tag="pd50_p57"
                     /locus_tag="PYTT13_10590"
                     /protein_id="ATQ57630.1"
     gene            36605..36907
                     /locus_tag="pd50_p58"
                     /locus_tag="PYTT13_10595"
     CDS             36605..36907
                     /note="phage hypothetical protein"
                     /product="phage hypothetical protein"
                     /locus_tag="pd50_p58"
                     /locus_tag="PYTT13_10595"
                     /protein_id="ATQ56212.1"
     gene            36978..37151
                     /locus_tag="pd50_p59"
     CDS             36978..37151
                     /note="phage hypothetical protein"
                     /product="phage hypothetical protein"
                     /locus_tag="pd50_p59"
     gene            37148..37489
                     /locus_tag="pd50_p60"
                     /locus_tag="PYTT13_10600"
     CDS             37148..37489
                     /note="phage hypothetical protein"
                     /product="phage hypothetical protein"
                     /locus_tag="pd50_p60"
                     /locus_tag="PYTT13_10600"
                     /protein_id="ATQ56213.1"
     gene            37538..40039
                     /locus_tag="pd50_p61"
                     /locus_tag="PYTT13_10605"
     CDS             37538..40039
                     /note="phage rail tape measure protein - TIGR01760,
                     pfam10145, COG5283"
                     /COG="COG5283"
                     /product="phage tail length tape-measure protein"
                     /locus_tag="pd50_p61"
                     /locus_tag="PYTT13_10605"
                     /protein_id="ATQ56214.1"
     gene            40039..40482
                     /locus_tag="pd50_p62"
                     /locus_tag="PYTT13_10610"
     CDS             40039..40482
                     /note="Phage protein U - COG3499, pfam06995"
                     /COG="COG3499"
                     /product="phage tail assembly protein U"
                     /locus_tag="pd50_p62"
                     /locus_tag="PYTT13_10610"
                     /protein_id="ATQ56215.1"
     gene            40479..40688
                     /locus_tag="pd50_p63"
                     /locus_tag="PYTT13_10615"
     CDS             40479..40688
                     /note="Phage Tail Protein X - pfam05489, COG5004"
                     /COG="COG5004"
                     /product="phage tail protein X"
                     /locus_tag="pd50_p63"
                     /locus_tag="PYTT13_10615"
                     /protein_id="ATQ56216.1"
     gene            40693..41676
                     /locus_tag="pd50_p64"
                     /locus_tag="PYTT13_10620"
     CDS             40693..41676
                     /note="Phage protein D - COG3500, PHA02561, pfam05954"
                     /COG="COG3500"
                     /product="phage late control protein D"
                     /locus_tag="pd50_p64"
                     /locus_tag="PYTT13_10620"
                     /protein_id="ATQ56217.1"
     gene            41679..44057
                     /locus_tag="pd50_p65"
                     /locus_tag="PYTT13_10625"
     CDS             41679..44057
                     /note="phage hypothetical protein"
                     /product="phage hypothetical protein"
                     /locus_tag="pd50_p65"
                     /locus_tag="PYTT13_10625"
                     /protein_id="ATQ56218.1"
     gene            44069..44818
                     /locus_tag="pd50_p66"
                     /locus_tag="PYTT13_10630"
     CDS             44069..44818
                     /note="phage hypothetical protein"
                     /product="phage hypothetical protein"
                     /locus_tag="pd50_p66"
                     /locus_tag="PYTT13_10630"
                     /protein_id="ATQ56219.1"
     gene            44818..46965
                     /locus_tag="pd50_p67"
                     /locus_tag="PYTT13_10635"
     CDS             44818..46965
                     /note="iduronate-2-sulfatase - cd16030, choline-sulfatase
                     - TIGR03417, pfam00884, arylsulfatase - PRK13759, COG3119,
                     Ca2 binding protein, RTX toxin-related - COG2931,
                     choline-sulfatase (e-14) - PRIAM"
                     /product="choline-sulfatase"
                     /locus_tag="pd50_p67"
                     /locus_tag="PYTT13_10635"
                     /protein_id="ATQ56220.1"
     gene            46958..47140
                     /locus_tag="pd50_p68"
                     /locus_tag="PYTT13_10640"
     CDS             46958..47140
                     /note="phage hypothetical protein"
                     /product="phage hypothetical protein"
                     /locus_tag="pd50_p68"
                     /locus_tag="PYTT13_10640"
                     /protein_id="ATQ56221.1"
     gene            47201..47452
                     /locus_tag="pd50_p69"
                     /locus_tag="PYTT13_10645"
     CDS             47201..47452
                     /note="phage hypothetical protein"
                     /product="phage hypothetical protein"
                     /locus_tag="pd50_p69"
                     /locus_tag="PYTT13_10645"
                     /protein_id="ATQ56222.1"
     gene            47452..48639
                     /locus_tag="pd50_p70"
                     /locus_tag="PYTT13_10650"
     CDS             47452..48639
                     /note="phage hypothetical protein"
                     /product="phage hypothetical protein"
                     /locus_tag="pd50_p70"
                     /locus_tag="PYTT13_10650"
                     /protein_id="ATQ56223.1"
     gene            48847..49113
                     /locus_tag="pd50_p71"
                     /locus_tag="PYTT13_10655"
     CDS             48847..49113
                     /note="phage hypothetical protein"
                     /product="phage hypothetical protein"
                     /locus_tag="pd50_p71"
                     /locus_tag="PYTT13_10655"
                     /protein_id="ATQ56224.1"
     gene            49110..49289
                     /locus_tag="pd50_p72"
                     /locus_tag="PYTT13_10660"
     CDS             49110..49289
                     /note="phage hypothetical protein"
                     /product="phage hypothetical protein"
                     /locus_tag="pd50_p72"
                     /locus_tag="PYTT13_10660"
                     /protein_id="ATQ56225.1"
     gene            49280..49675
                     /locus_tag="pd50_p73"
                     /locus_tag="PYTT13_10665"
     CDS             49280..49675
                     /note="hypothetical protein"
                     /product="hypothetical protein"
                     /locus_tag="pd50_p73"
                     /locus_tag="PYTT13_10665"
                     /protein_id="ATQ56226.1"
     gene            complement(49682..49867)
                     /locus_tag="pd50_p74"
                     /locus_tag="PYTT13_10670"
     CDS             complement(49682..49867)
                     /note="phage hypothetical protein"
                     /product="phage hypothetical protein"
                     /locus_tag="pd50_p74"
                     /locus_tag="PYTT13_10670"
                     /protein_id="ATQ56227.1"
     gene            49866..51095
                     /locus_tag="pd50_p75"
                     /locus_tag="PYTT13_10675"
     CDS             49866..51095
                     /note="prptidase M10 serralysin C terminal - pfam08548"
                     /product="phage hypothetical protein"
                     /locus_tag="pd50_p75"
                     /locus_tag="PYTT13_10675"
                     /protein_id="ATQ56228.1"
     gene            51097..51918
                     /locus_tag="pd50_p76"
                     /locus_tag="PYTT13_10680"
     CDS             51097..51918
                     /note="Peptidoglycan-binding (PGRP) domain of
                     peptidoglycan hydrolases based on COG3409, pfam01471"
                     /COG="COG3409"
                     /product="putativve lysozyme"
                     /locus_tag="pd50_p76"
                     /locus_tag="PYTT13_10680"
                     /protein_id="ATQ56229.1"
     gene            51923..52417
                     /locus_tag="pd50_p77"
                     /locus_tag="PYTT13_10685"
     CDS             51923..52417
                     /note="hypothetical protein"
                     /product="hypothetical protein"
                     /locus_tag="pd50_p77"
                     /locus_tag="PYTT13_10685"
                     /protein_id="ATQ56230.1"
     gene            complement(52767..53027)
                     /locus_tag="pd50_p78"
                     /locus_tag="PYTT13_10690"
     CDS             complement(52767..53027)
                     /note="DUF982 - pfam06169"
                     /product="phage hypothetical protein"
                     /locus_tag="pd50_p78"
                     /locus_tag="PYTT13_10690"
                     /protein_id="ATQ57631.1"
     gene            53156..53470
                     /locus_tag="pd50_p79"
                     /locus_tag="PYTT13_10695"
     CDS             53156..53470
                     /note="hypothetical protein"
                     /product="hypothetical protein"
                     /locus_tag="pd50_p79"
                     /locus_tag="PYTT13_10695"
                     /protein_id="ATQ56231.1"
     gene            53474..54091
                     /locus_tag="pd50_p80"
                     /locus_tag="PYTT13_10700"
     CDS             53474..54091
                     /note="Putative SOS response-associated peptidase YedK -
                     COG2135, pfam02586"
                     /COG="COG2135"
                     /product="phage SOS response-associated peptidase"
                     /locus_tag="pd50_p80"
                     /locus_tag="PYTT13_10700"
                     /protein_id="ATQ56232.1"
BASE COUNT     9523 a  17206 c  18000 g   9471 t
ORIGIN
        1 gacggttttg ggtaccgtag gccggaggtt cgaatcctct cgccccgacc agtacttagc
       61 tattcgccag acccgccggt ttgcaccttg gtttgcaact tcgttctggt ttcgaccttg
      121 tgcagcttct ctgccagagt gtcgctcatg ctcggggaaa gggcgacgta ccgctcgatt
      181 acctcggccg catgcttgag agaccagccc atgtgcgtgg ctatctcctt cagttcagcg
      241 ccggcctcga gcaggcgtgt cgctgccgtt ccccgcgcat cgtatagccg aaggtccgag
      301 cggatcttca gtcggtccct ccaatccgag acggcgtcgc ccaggtagtt ttcatgctga
      361 tagggttggc cccgctggtt gacgatgatg cgaagctggt ccgtcggcag gctgtcgatc
      421 aggtcgccca tacgctgcgt gagggggatg gatgccaggc gtttccgttt ctgcgtccat
      481 atgacgattc gccgtccgtg cggcgtgcgg tggacatgtt cgcgagataa ctggcccaga
      541 tcgcccggcc gcagccccgt ttcgagcgcg gcgcacagta tccgccagat gtgggcaggc
      601 gcgccgcgct cgaatgcctt gatttcctcg ggcagccaga agatttcggc gcgctgactt
      661 ttgtagaccg atttgatttt ctgaaggtgg tgctggcgaa tgatcccgcg gtcccatgcg
      721 aatgccacca ggcgctgaag atgacggatc cggtcgtccc cgacttttcc gccgatctcg
      781 tctcgccact caagagcccg ggttcggatc ctgggatcgt cgaagacggc cagcggcgcg
      841 ctgccaaact tggtgtcgat gccgctcttt gcatggtaga aggatatctt catatccgcc
      901 tgcgtccggg gagcgagccc agcgaaatcc tggctttcga ggaaccggat gatcactgac
      961 ctgaacttcc cggcggctgg tgtcctggtc tgctgcgcag ccgagaacgc ggcaatgtat
     1021 cccgcagacc cgagggggac cccgctggcg ctgtcccaaa atttcagcgc gccctttccg
     1081 cgaccgacat agtggtgctc tcgcacggtg ccgtcggcca agcgcttctt gaccttgttg
     1141 atgcccttga ggttgaccct agtcattgtg tttgaaccag tcatcgacgt cggagcgggt
     1201 ggttggtgct gattcgggca caatgcgtat cgtgccggat gaggtgactt cgacgatagc
     1261 acgcgggtcg ttctcgcgcg cgaccttcat gacacggcga agatcggcct cagtgaagat
     1321 ggcacgtcgt cccatcacac catccccagc gctgccttgt acatctcgag gatcgcttcc
     1381 tcctcggcga tgtcgtcctt gtcgcgcttg cgcagcgcaa tcaccttgcg catgaccttg
     1441 gtgtcatagc cgcgcgcctt ggcctcggcc atcagctcct tctggcgctc ggccacgtcc
     1501 ttcttctcgg cctcgagctg ctcgaactgc tcgatgaact ggcgcagctc gcccgcggcc
     1561 acgccatagg cctggctgtt gtgcccgttc cagtccgggt catccttcat gggcggcccg
     1621 ccgcgcactt ggtccagcgc ctcgcgcatc gtgtcgaggt cgacggggcc ggtttccgtg
     1681 ctgccgaccc gcaggttgat ggtggttttc tcggtcatga ggcggctcct ggctggacgg
     1741 gtcggaaata ggtcttggcg gtgtggcgcg gatagatgcg ccaccattcg gggtgctggg
     1801 cccgccatcg atcccagtcg gcgggcagca ggtcagcctt gatgtggttg caagcccggc
     1861 agcagggcac cacgctggtg ccgccgctgc tttggggaat gacgtggtcc tgcgtcttgg
     1921 cgaggctcga ccgcgcgctg ggcgcctcga ggcgccgtcc gcaccaatgg cagttctcgc
     1981 gcggacgctt cacgcggtcc tcctttccgc gccggcggcg atatgctggc agttggcgcc
     2041 gacgatggcg gcggctaggg gcgggcagac gctgttgccg cagcagctga cctgcacgtc
     2101 cttggcgaag gctcggaact gcggatggtc tgtgtccagc ccatcccaga cgccctcgat
     2161 gacatagtcg tcggggaagc cctgggcgcg gaacagttcg cgcggggtca gcatccgcat
     2221 gccgatgtcg atcacgacat aggacgcgcc gtcgacctcc agcgttacga actcgccgcc
     2281 ttcccaggcg tcgtgcgcgc gcaggaactc ggctacctgg cgtgcgcggg cgtgatgctc
     2341 gggcgcgaat ggcggcgcgg ccagcgcggc ctgcatgtgg ctgaaccgat cctttgtcgt
     2401 aaccgtgtgc atcggctcgt cgaggcccgg atcctggtgg gtgccgtagt atttcgccag
     2461 ccagccggtg accggcattt ggtggctgcc ggtggcggtg acggtcgcca acggctcatc
     2521 ggcccggcgg cccgggttga ccccgccgat ccggcggctg tcgttattgt gctgcgccag
     2581 gaaggccgcc acgggcgcgt gctttgcgcc gccggcgacc acggtgccga ggggcgcggc
     2641 cacgtccagc gcgcggggcg actggcctgg ccgctcgcca tagccggtct ggatggtgtg
     2701 gtgcgggtcg cgcgcgtccc ggttgccgcc gccctgctgg gcataggtca ggaccggggc
     2761 gatcagcgca tgctggatgc ctccgacggt gacggttccg agtggatcgg ccagagggta
     2821 ttcccggcgc ccgccgctgt cgccgtgcgc aatgctggcc agatagggtg ccagcacgcc
     2881 cagcggcgcg gccccgcccg gcttcttgat ccagctattc gcggtcaccg tcgccatggg
     2941 ctcgcgcaga tcctgcccgg tcgcgccgcc gttgaagcgc tggatgctgg gcgccagaat
     3001 cgcagtcgtc acgcaggcgt cggccttggc tgtgaccgtg gcaaagggct cgtcgccgcc
     3061 gcgcggccgg ctctgcccgg cccggccgcc gcagccgacg acgctgggaa cgaccagcgc
     3121 actgtgcccg ctgctggcta ggatcgtgag atgaggcgct tcggctgacc ggtcctggcg
     3181 cgccgtgcct ttcaggttca ccaggaacgg cttttgcgcc tcgatcacat agcgcttcat
     3241 gccgcgcgcc acgcgggcca gcgtgttggc cgccagcggg cgcacggcgc gcaggccgtg
     3301 cttcgccatg atctcggccc cggtgtcgaa gatcgacggg cagggcaggg accagtcgat
     3361 gcactcggcc gcggtgcgcc acggctgaag cttgcccttg cggacctcgg ccgaggccgg
     3421 gttgccatgg gtcggtttcg gccagacaat cgggcgaccg tcgcggcgcg cgaccagaaa
     3481 ccagcgcttg cggatcgtcg gcgcgccata gtcgcaggcg cgcagctcgc gccattggac
     3541 tttgtagccg gcctttttca gccgcttcac ccaaagctcg aaggtggtgc cggccagttc
     3601 cttgatcggc tggccgtcgt tgtcgacggg accccaggtg acgaattcct cgacgttctc
     3661 catgcagatc acgtcgggct tggcgaactc ggcccatttc accacgaccc atgccaggtc
     3721 gcggatgttg cggtcgcgcg gcgcgccgcc cttggctttc gagaagtgct tgcagtcggg
     3781 gctggcccac agcaggccga catgccggcc ctgggtcacg gtcagaggct cgacgtccca
     3841 gatgttgctg tccaggtgca gcgtctcggg atggttcgcc gcgtgcagcg ccagcgcatt
     3901 ggcactgtgg ttgatcgcca cgtcgggcga gcggccgagc gccatctcga tcccggtgct
     3961 ggccccgccg ccaccggcga agctgtcgat gatgagggga aggtggggct ggaaagtcat
     4021 gcctggacct ccagccgcgc caacaccggc tttagcggcg ccgggcggaa caagccatgc
     4081 gcggccgagt tggatcccgg acaggtcatt tcacatggca gggaggccat ccgatgaacg
     4141 agaccgagaa ccccgacacc gtcccggccg gtcaacccgg cgcaggcgag aacatctgcc
     4201 gcaagtgcga agggagcggc caaatcgacg ggcagccttg ccccgagtgc gatggcaccg
     4261 gcaaggtggt cacgggaata ggcggagcct gacaggtcgc tcatgacagc acccacagca
     4321 tgagccagaa gggccaaagc gcaccgactg ccatggcgat catgacgtag atgatcacga
     4381 ttgcgtcagc catcctggcg ctccgtttcg atggtgaaga aaacagcggc gcggatgttc
     4441 cagcgcctct ggcagtctgc tttggccagg gtcaagcgct cgtccgggtc acctttggct
     4501 gaccccacca ctgccttcgt ccagcgtggg gacatgctcg cgttgcaagt aaagctgttg
     4561 cacctgattg cggcgccttg aaagctcacg ggaccgccgc agaaggggca gggccgcaac
     4621 tcggacagca tttcgtcgct gaccccgggc atctgctgca cgatgctgct ggaggcgtcg
     4681 tccgagaggg gcccggtcat tggtcgtctc ccttcctgac aggagacggc accaccacga
     4741 actctgcatt tcgcgtcgcg ctgaaggtgg tgctagtgaa gatcaggcca tgtgccgcct
     4801 gccattcgtc gcaggcgcgc cggaggcggg ccgccaaatc ggcttcctgc gcaggggtac
     4861 attcgaacca aggcccgtca tcgtattcgc agctgacccg gtcgctatcc gagaggcatt
     4921 catccgcccg ctcgagggcg gtatcggcgc cgatccaatc ggccagacgc aaaggggcct
     4981 gctgtgcctc gaccaggtgg atgcagttct cccagacctc gggattgtct tcagatcggc
     5041 gctcgcacag gccgtcattg acagcctctt ggatcgctgc ctcacgcgtc gcgcaggggc
     5101 cgatcttgaa atactcatcg tcgggacccg cccaccactg ccacggcaca ttggcctggg
     5161 cgtcagcccc agtcgcctcg gcgcggcgtt gggcgtaaac ctccgccgcg ggcatgggtt
     5221 cggtgcagcc gcagggcgac atgcccccgc agttcagaca tttgatgtgg gcagcgctca
     5281 tcacgcggtc ctccgcagtt tctcaggatg ggattggtcg gcatcgagga agtcgaacag
     5341 gctgggcgtg ccaacctcgc gcgccgcggc ttcgacgtat ttgcatccgt cgagccagta
     5401 gcccttgttc agttcgaccc cgatgccttt gcgccgcagc ttgaccgcgc gaaacggcac
     5461 cgtcatcagg ccgccgaagg ggtcgtaaac ccattcgccc ggctcggtgt attgcacgat
     5521 ggcgcggtcc acgatgtcgt attgcagcgg gcagaggtgc atttcctgcc ccttgcgcgc
     5581 ctgctcggcg ttgatggtca tcatccgcgc gacatcggtc cagacatcgg gatgccggct
     5641 gtgcggcggc agcagcatga aggtgggcgg caaccggccc ttcatctcga ggccttcggc
     5701 aatccgaacg tgatgctcga aatcgtagac ggccgaaaga ttgtgcgcct gccagacctt
     5761 gtagacctga tccgcgtcca gcccttccag atcgcccggc agcagggtcc ggtcgccgtt
     5821 cgaccgcatg taggcgtggg catcgacctg ccagcgggcg cggctgtatc cgccctcgtt
     5881 gcgccaatcc ttggcctcgg ggtcccattc catcttggcc ttggccaccg gccggtcggc
     5941 atagccgttg ctgcgatcgg tcggcgggcg gcggaagatc agcagatatt ccggcacgcc
     6001 gcagcccatg cgcgagccgt ccttgcattg ctcggtccag cccaggcgat aggtctggtt
     6061 gttctcgcgc accacgtccg tggtgatggt cttcatgccg agataggcaa agccgtggcg
     6121 ctggaactcg cgcacgcaat ccatgtgcag ggtcgagagg gtctgaaacc cgaacccgtt
     6181 gatgccgccc gggatgatcc ggtccttgac gtggattgcc gcgatgcggc ccggctccag
     6241 cacccgcaga agctcgggca ccaggtagcc catctgctgc cagaaatgcc cgtcgtcgtc
     6301 agtgtggccg aaatcggcat agttcgggct gtattcgtac tgggtgctga acgggatcga
     6361 tgtgacgatc agctgcaccg aggcatcggc catggcgcgt gtctcggcca cgcagtcgtt
     6421 gtggacgcag cgatagtccg gacccgaggc ctcgacccgt tcgacgccca gggcgcgcac
     6481 cagcgcctgc tgcatcgcga tctcactgag gccgtattcc ttgacgatgt cgatcatctt
     6541 ctgaaccatc tcgttgtgct ggcgccattt gcgttcgagc gagcggcgca cctcgcgctc
     6601 ggcctcggtg tagatcaggt ccagccgcac gctgccggca gtctggccga agcgccgcag
     6661 ccggtggacc gcctggatga agtcgttgaa cttgaagccg atgccgagga acaccgacca
     6721 ggcgcagtgc cgctgcaggt tcgtgccgct gcccagcatc accggcttgg cgcccagctc
     6781 ctggaccagc ccgtcggcga aatcgccgat cagggcctcg cgtgcgtcca gatcctgtgc
     6841 accatagact gtcgcgatgg tcgggatcgc cttttccagc gccgcgcgct cggcctcgag
     6901 gtcgtgccag atgatccggt gcgcggccgg gtcctcggcc cggatctcca tcagcttttc
     6961 gacccgggcc ggcaggctgt cgcgcttctc gcgcgccgcg ctggccaaat cggccgtggc
     7021 gtccttgaac atgcgcttct ggccgctctt ctcgaccgca gcgccggcgg cgtggtcggt
     7081 gggcaactcg tgccagcgaa cgtcaagcgg cggcaggtca tagccgtcgt cgctgaacgc
     7141 cgggtccaga tcgctcggcc gggtgacgaa cagggcccag gacgcaaccc acagccagaa
     7201 ctcgcgctcc ttgtgctgca tcagggtcag ctggtcggcc ttttcgctgt tgcgcttgaa
     7261 gaaccgggtc ttggcctggc cgatatccat cacgtcgagg aagccggcat aggacagcag
     7321 ctcgatgtag tcgttcgggc tgggcgtggc cgtggcgacg aagcgatagg gcacgccctc
     7381 ggtcttcatc cggttcgact ggtcccgccg gtcgtcgccg gcgaacagcg ccatgaactc
     7441 gcggaaggtc ttggtgccgc cgaagccgcg caagatcgcg gcctcgtcca ggctgacgcc
     7501 gacgaaggga tcgggcgaca ccttgccctc gcgcacgctc tcgtaattgg tcaggtagat
     7561 gcccgggccg tcgatcttgt ccgtgtcccg gatgaatttc aggtccacgg caaagctgcc
     7621 ccggaaccgc tcctgcgcct cgcgcatgaa ttcgcgccgg acgcccaagg gcgcgcagat
     7681 cagcgtgggc cgccctgttg tctcggtcag cacgcgcatc gtctcgagct gcgtcgcggt
     7741 cttgtgcagg ccgaagttcg cgaaccaggc gcgcctgccg ccatgcaggc tccaggtcac
     7801 catccgccgt gtgtgcggct tcagcgccgg gttcaggctt gcctcatcca cctgcatccc
     7861 gccgaagcgc ggcgcgatgg cggccttggc gcgcaggaaa tcgtcatagg aaggatgctg
     7921 gcccatcaga ttgccccctc ctgcacgcgc cggtcatggt cggcctgggt gcgcccctgc
     7981 tggtgcaggt cgtagcgctt gatgccccac tggatggcgc gcatgcacca gaccaggtgg
     8041 tatgccgcct tggtgagccg atagtcccag aggtcggaga aaggggcgcc gccattgact
     8101 gggcagcgcc agctgtaaag ccgatcttcc gcttcgcgaa ggctggctgg cgcgtcgaaa
     8161 aggccgtccc acgtcgcttc gcgcaccacg gtcttggcgt cacccaaggc catgcccgaa
     8221 atatggcggc caagcaggga ccgcaccact tcgacgtagc gatcctcgtc cagttcatgc
     8281 cgaccgctgc tcttgcaaac cgcagtcagc ttttcgtccc agtagccgac gttgatccgg
     8341 tcgtcccggt cataagcagg gccggcgtga cggaagaact cgaacatgtc gatcagccgc
     8401 gcaaaggtgt agtcgcccat gtcgccgctg atcgcgatgt gcccgggcca tgtgactagg
     8461 cggaagtgat aggcccagct ggttggtcgc ttgaacagga tcgagcgatg aacgccctga
     8521 tccagttcga tggtcatgcg gtggtcgcgc acaccggcca ggaagcagga ttggttcgcc
     8581 atcgctcaaa ccctcatcgg catcaggacc acggtcaggt ccgggtcgtc ggtcaggatg
     8641 tgcgcggcgt cgcccgggct ggtcgcctcg atgcgaagcg tcccgaacgc ccgcgcgatc
     8701 tggcgcaggt actttccgtt gaagccgatg gagaaccggc cgtgcgcctc aatcggcatg
     8761 gccacatcga ggctgaacag gacgtcccgg accaatgcct tggcattctc gagatccagc
     8821 ttgatggccc ggctgccatc gctggcagga tcgggcaggc gtagcagcgt ctcgcgcgac
     8881 aggatggcat agcccggatc atccacccgg gccgggatga cccggccgta atccgggaag
     8941 gtgccgtcga tggccttgca gaccatggac cagccatcgc cggcgatgct catgcggttg
     9001 gcgggcgcct cgaccgcgat ggagacagtg cgattgcagc cgggcaccag gcgccagcgc
     9061 aacgccgcca ccgtcgtacg cgggaagatc actccgggga agtcccacgg ctcggccgag
     9121 cagtaccgcg ccagcgtgtg tccgtccgtc gcgaccccgg ccagccggcc gttgatccca
     9181 gtcaggaaga tgccgttcag gtaatagcgc gtttcctcgg ttgagatggc aaatcgcacg
     9241 ctgtcgatca gcttgaccag cgcggcctcg ccgacctgga caggcacacc ctcaacctgc
     9301 ggcggcgtcg gccaatcggc ggcagggatc aggtcccgca gccgggccgt gacggggccg
     9361 atctcgaagg tcagcacgtc cttttcgcgc cggatcgtca cctcgtcctc gagcgccgcg
     9421 cccgatagaa gtgctttcag gaccggcgcc ggcatgcaga agggctctgc ctgggcggca
     9481 cgcgccgggc agcggacggt cagccatgcg tccaggttgg tgccgctgat catcagctcg
     9541 cccttgcccg gcacgatgtg caggcagccc agcaccggga tcgtgttccg gcgctcgatg
     9601 acggtggcag ccgccgcgac ggcgttgcgc aggtcagcaa caaggcagcg gatcacgccg
     9661 gcctctgccg tgatgtcgga ttgcatcacg cccattccga cacctcgttg atcaggttgc
     9721 ggcagagcgc gatttcaggg tcaacgcggg ccgatccgac cggatagcca tcggcgacaa
     9781 tgatctgatg accctcaagg tgcaggcgat accaggtgac gctggccggc cagccgtcaa
     9841 gtcggcggca ctggtgctgg tggcaacgcg ccaggtcccg cgccgaaatc agtgtgtcgg
     9901 tgcaaccgcc gggcgcccac aggatcagct ggtcgccgcg caggtagagg ccgtcgtcgt
     9961 ccatctgatc gggcgtgtag atccagggcc agaggtccgg cgtggcctcg gtcagtgtgg
    10021 cgctgtgctc ctctgcgtcg atccggatga tcggcatcgg gccatgatcc agcgtggtga
    10081 tcgcgtcgcc aaggcgcagg tcctcgatca gggtgagctt gccgtttggg cggctgatcc
    10141 aggtgccgcg cagcaggccg caaaattgcc tggtctgatc cgtcatggtg gatgctccgg
    10201 aatacgaggt tcgacacggc ttctgcgcgt gtcgtgtgga tggccgaggc atctgattgc
    10261 ccgggccagg ggcaggcgcc gcgccagatt tccagtccag ccgcgccttg acggggttag
    10321 ggggccactc acccggacac tcgccgtctt gtccaatcgc agttcgggtc gccagcccgg
    10381 gcggcgatca cgccaaactg caaagcgtcg ctattcccgg aaaccgccgt agccgcagcc
    10441 gtagccgtag ccgtcgccgt cgccgtagcc gtagccgtcg ccgtcgccgt agccgtagcc
    10501 gtcgccgtcg ccgtagccgt agccgtagcc gtcgccgtcg ccgtcgccgt cgccgtagcc
    10561 gcagccgtag ccgtagccgt cgccgtcgcc gtagccgtag ccgtagccgt agccgtagcc
    10621 gtcgccgtag ccgtcgccgt agccgtcgcc gtagccgtcg ccgtagccgt cgctgtgagt
    10681 ggcctggtcg aggtatctct gctcgtcttc cttgagcagc ttcctgatct cgctcgctct
    10741 catcgcagcc gggataggca cccgcttggc gatgcggatc agggtggcat aagcgccgga
    10801 gacgcaggcg ccctccctga taacatcgtc gatggtgagc aacggatcgt catcgatcac
    10861 gctgccgtcc atttggtcca ggcctccgga gtgatgtcga acacggcggt gatgtcgtgc
    10921 agcaccggga tatcggccgg cgcactgatg cggcttttgc tggtcggtcc cgactggcaa
    10981 agctccatca ggcccttggt ggtgccccag tagatcgcca tgcgggcctc tttcagcgcc
    11041 atggtgggag cggcaaggtc ctggtcagca ggcaccagag cggcgaacac gccacggtgc
    11101 ttggtggtga ccaggacggg gcgcatcccg gcggcgtcgt cctttgccgc ggcgaggatg
    11161 gcaggggctg cggtgttcat gtgaacgtcc ttttctgcaa gatccggtgc cgccggacgc
    11221 ggtggtgaga gaaagggtgc tggccgctgc acagggaggg aggcggcagc ggccaaccag
    11281 tcagggcgca ggcttcatgc gcacccattc cgtggcgcgg gggatcagac gatccgccaa
    11341 tcgcgcgcgt ttcggtcgtc aaagaaggtg tcgagttgcc gacgggtcag cacgcgcgtt
    11401 tcgcccgtgc gcaggttcgt cacgatgaat gccagagcgt gcatcagctt ccctccgtca
    11461 aagcgagcca gccgagatcg cgcgcctggg cggcggtcgg ggccatgaag tccagaaggg
    11521 cagactgatc gacgctgcgg acgaccagcc acaggcccag gccagctgcg acgaaaagaa
    11581 tggccagcag gactacgccc agcatccgcg tcccgtcgcg cccgtcattc cggcaggcgt
    11641 cccggacggg cagggggccg agcatgtgat catcggcaat ctcttcatgc cgggggtggt
    11701 cggcatacca gggcgagcgg atgggatggt tcatggtggc gtcctcgtct caaggatcgc
    11761 gatggcgcgg cttcgccgca tcgcttgata caagggttaa tggggaaact tgcccatgta
    11821 aagtataaac gggcaagttt ccccactttc ttgtaagcgc accgataggg cctggcggtc
    11881 gggccgcggc ggttgctggg ctagtggcat tccgcaggtt cacctcggct caatatcctt
    11941 gggcgctgcc ttggtggcat gagaaagccc gccgagtccg gaaggactgg cgggcaggtg
    12001 atggcaagtc gtggcttctc taggccgagg gttaaagccc cgctccgctg ctcgggcaga
    12061 gcggggctgc cgcatgccaa gggatactgc ggcagaccaa aacgaatgac gggctgtggg
    12121 gtttccgctc acaagaaagc ccccgagcat gcaggcccag ggactttctg tgggatcgtg
    12181 cgcttacccc acggtggggt aatactctca aggatgtgaa gttccaatcc tcattgtggc
    12241 cccgcctggt gtgcgcacgg gcggggccct gccgtaaggc agatcgcgga tatgacacag
    12301 ccgcagggac gcgtctatgg ggtgttaaga tggtccgccc ctgcgccgga gacgacaact
    12361 caaagcgcag gggcgatgtg cgccgagaga gattggggtc tggagcggcg cacctgattc
    12421 aacgtgcagg tgcacgacac gttccattag tcgggaagag gccccgccgg agcgggcttg
    12481 gtcctcattc ccattgggtc cacttcggcc ctacacggct ctgagccgtt gcaaaatgta
    12541 gcggtgatgg ctacattcag atcaaggatt gggcttttcc cggtcgacta gggggttccg
    12601 gcgcgtctgg ggccccctcg tttatgggaa agtcttcctc gttctgatct tcgggtggat
    12661 gatgtcgaaa gctctgtttt cctgctgtgg ccgcaggacg ttgattgcga ttggccgcgc
    12721 agtcaggtca gccagctgaa ggcctacgga attttccgac ttcttcgaaa agataggctg
    12781 aaaatccaca tccccgaagt ttcggttgat ccaaccccag ttccgctctc cagccactac
    12841 tctgcgaaac tcgagctcca gatccctatc ctctgccggc ccgcggcact cgaagacaac
    12901 gtgggtcgtt cggtttgcct gctgggcttc tctgcaaaag accagcagcc gttccaagca
    12961 aaattgcaac gctagcctgt acgggctcca aggcctagga tacttcgcga ccaacttatt
    13021 cttgtcgatc acggaagcga tgatcttgaa ggacgcgtca gccataacct gagacaggtc
    13081 tgacatgaag ttggcccgca gcaccgggtc ggtccgaaga aacgcgaaat cgcccttcgt
    13141 cttgcgtatt tcatgctcgt gtaggaccac agaatcgtgg ccccaatact tgaacttcag
    13201 gccctgcacg gcagggatga tgtgctcaca gtattccttt ttctctacga tgcagaacgc
    13261 caacgagaac gccggaaact cagggtcgat ggatgtcagg ctatggtcgc cgctttcatc
    13321 gacaaagacg atgtaatcgg aaaagctcaa tccttagcct cttctctcaa cctctccgcc
    13381 accttccgcg cgatgatgcc ggtgatcctg ccgcgcatgc gtccatcagc aatgtcctga
    13441 tactcgtcag ctaggcgcgc catctgctca ggggtggcgc ccatggcttg gatcgtcagc
    13501 gccaccatcg cggcgccagc gtcctgcgtc ttgccaagct ctgcttcgag ggcggcgatg
    13561 cgttcggcgt ctgtcatgtg tcatctttca gcacatccgc ccagtcgtgc aacattcggg
    13621 ccgccccgaa gtccccatgc ttctcgcgtt cgtcggctag tccgatgatg tactgcggca
    13681 gttctgccat ggggatggcg cccttgttct cagtctggag cttcaacagt cccagtatcg
    13741 cgcctacggc gatggcgacc tgcgtaacct cctcgccttc aaggtcaatc atggcttctc
    13801 cctcaacctc gtccacgaac gctgcgcaag tgcaaggcgc agcaacctta aggtcaaatg
    13861 cgctcaacca gatcggccgg cagggccagg cgcacacgcg cggcccattt gatctgctgg
    13921 ttgtggcggg tttccgaggt ggggttcagc gagatcaggt ggaaaagccc gggctcgtcg
    13981 ccgcgcttga cctgcttgac ccaggcgttg ccgtcagcat cctcgacgat gcagggacga
    14041 ccgatgtctt cctcggggat gccttcatgg gtcgcgcggc tgtagaaaag cacgtcgcct
    14101 ggctgataca tcggcgccat gctgtcgccc tcgacctgca ccgcgacaat acccttgatg
    14161 cctccacgct gaagcagctg cgacggtgcg gccacatgga acatgccttc cccttttggg
    14221 taggggtcct caaggggaac agaggcgccg gcgccaacgc gcccggcaac ggctatccga
    14281 tgcgcgggag atggcgcgcc atcgccaaga gcaatgattt catcaacggt catgcccagc
    14341 gcccgagcca gcgcctgcgc ggtagagact ttcggggacg agttcttcct gaatagatct
    14401 ctgacggcag atatacccat acctgcggcc tccgagagtg gcgccggctt ccaacccttt
    14461 atttgcattg cggtctttag gcccgacacg aaggcatcaa catcccgttc aaccatatgg
    14521 gcatatttac ccatgcggca acctttcgca ttcgggaagt ttcccgttga ctgaatgggg
    14581 aaacttgccc aaatggcagg tatggaccag ttcatcgcag accttgaggc ctacaccgaa
    14641 gcgatcggca cgacgccgca gcgcttcttg cgcgacttcc tcaacgcgga gtggggacgc
    14701 tgggagcgct ggaaggcgcg cacggcctat ccgaccgccc gcacaatgga tcgcatccga
    14761 cagttcatgg ccgaaaaccc ggccggggcg gcggcatgat ggcgtgcgct tcatccgggc
    14821 aagcccccgg ctggcaatct gatcgtttcg catggtcgga atgtgcgtct caccgctgct
    14881 gcgggcaacc tgacctttcc gcaaatgcgc ctgtcttttt cgccaaattc aacgtgatgc
    14941 ttctgattgg cggcttccga tgaacgcgct gacctcattc ggcgaattct ccgccgcgcc
    15001 cgcgcccgcg ccggccaaga ccaagacacc gcgtgccatt cgccacggca cgatccgagg
    15061 atacgtcacc catggctgcc gctgcgatgt ctgccgcacc gtcgaaatgg agcgtcagcg
    15121 ccggtatcga gcgcgaatga aagccggtga ggtcgcgcgc cggccgaacg accccaacgc
    15181 ggtcccggtg atggtgcgcg gcaccctcta tccctcgatc gctgccgccg cccaggcgct
    15241 gggcgtcatg cccagcacga tcagcgggca cttgcggcgg catggccatt gcgacttcgt
    15301 ggggctgggg cagaaatccc ccgcccataa ccgggacgcc catcggacca cgccgatctc
    15361 cattcacggc cgccgctttc ccagcatcaa ggcagcgtcc gactatctcg gggtgccgta
    15421 cggctggctt tacaaggtca tcaggacggc ccgcccggcg aatgccggtg atcggatcct
    15481 ggcggcgctg atgcgggctg acgcgcagac ggagggccgg gcatgaggca gcgcagccga
    15541 cggcagggta gggcctatgc ggccatcccg aatgccgcca tgcgggacaa acgcatcagc
    15601 atcgaggcgc ggggcctgct cgccctgctg atgacctatg ctgacgactg gacgttcgtg
    15661 gtcgatcacc ttcagcaggt ggccggctgc ggccgcgaca agatgcgcgg catgctgaag
    15721 gagctggagg cggctggcta cgtcattcgc caagtcctgc gaggcgaagg cgggcacctt
    15781 gccggcactg aatggatgat cgtggatgat ccggcggccg cagcgcatgg tgtggtccgg
    15841 gatgaagaac cacaagatgc gggggaacag gacaggagtg gggccgttca ccgaccccct
    15901 gaaaacccgt ctatcggtgc caccgacccc ctgaaaaacc gaccgccggt tgaaccgacc
    15961 gccggtaaat ccgcccctat aagaagaaca acaggtaaga ataccaagag taagaaagag
    16021 gaggcggagg aggagggcgc acgcgcgact gccgtagtcg acacgcctgc ctctgagcca
    16081 tcgctggttt cattgatcgc cgacgctctc ggcttcaacg atcctggcgg caccggctgg
    16141 ccgaaatact gggttgctgc cgatgcctcg gtgatcgcgt cccgctggat caccgacctt
    16201 ggcctgaccg aagccgaggt gatccaggtc gccgtcgcga acatgcgcgc ttacggcagc
    16261 cccgccaacg gacccgtcac actgacccga cacatgcagg cgttcgctgc agcaaaagcg
    16321 gcgccacccc tcgagccaat agccggcacg aaactggcta ggccgaccgg ccatggcatc
    16381 accatcaacc ccgaggactt cgtatgagca ccgcaaagac cgccgatctg tcgcagcgct
    16441 tcaatcgctg gctgcagcgg ttcagcccgc cacggcagat cgcagacaag ccccaggtga
    16501 tggctgacga ggcgaatgcc ctgttcgcga tcttcctcga tcatgcgccg gatcaggact
    16561 ggcaggactg gtgggacaaa gccattcgcg cccttgaagc cagcatgacg acgcgcagct
    16621 ggccggcccc tggcgaggtc gtcagggcgt gccgaggcgc gcaagcggcg acccacgcag
    16681 gcgacagcgc gatcaaccag cgaggcgagg ccaacgcgat cgagatgctg gccgactggt
    16741 tccagaagtt caaatcccag atgccaggca tgggccgcgc tgatcgaacc gacgccctga
    16801 tccgccgggg cgtcctgcgc aatgaacgcg aggcgcgctt ccacggcttc gtgctgtcgc
    16861 cagccgcgat ggaacggctg aaggatcagg aaccatcccg tgccgaatgg gaccaccatg
    16921 tcgcggttat ggccagggtg tcgcgccggg atcgtgatac cgtcgatttc gacttgcagg
    16981 acgagcgccg gcagtccgct ggcaccttcc ggtcggccgc agcagccgcc gcagacttcg
    17041 cggtgcaatg atggccgcga ccgccggtgc cgcacccagc gccccgcgtg cacagacctt
    17101 cggccgcatc agggtggttt tcgtcaagtc cgacatgatc gagatgatca agatcggtgc
    17161 cccaggtgtc ggccgcactc gacgcgagct gatctggggc cgcgacgaca tgcagaacgc
    17221 cctgatagcc gcccagcgcc gcaagagcgt ggatgccgag gaccaggcca aggctctgcg
    17281 ctgggcgctg gaggtgatcg gccatgaatg aggctgcccg cattcgccgt cctgccgacg
    17341 gatctgcgcc gggccagccc aggcgcaagg ccaagcctcg cgatatcgag ggacccatcc
    17401 atcggtcgat cctgcaccac ctgcggcgac gcttccccgc ggccaaggtg caccactcgg
    17461 ctaatagcat cggcctgtcc gggccgcaga tcatgcgcca gattgcgcac aatgaggcga
    17521 tgggcaccat caagggctgg cccgacctga cctgcatctt gcccggccca gtggtcgcgt
    17581 tcttcgaggt caaggctccg ggaaactccc cggacaagga ccagaaagac ctgcacattg
    17641 ctctgcgcgc gctgggctgt cgggtggctg tggttcggtc gatcgaagag gtcgaagccg
    17701 ccttggccga ctggggcatt gccacgcggc gcgaccaaaa gccgaggatc aggccatgac
    17761 agggcgtgtc aacgcggacg tggtccgcgc catcgtcgcg caggtggccg cagaacgcgg
    17821 cgtttcggcc gatgatatct gcagcagcag gaaaaccctg cccatcgtcg gtgcgcgcag
    17881 gatagcgctg cgccgtgcga ccgatgcggg cgcatccagc gtcctgatag cgaaggtcgt
    17941 gggctgctcg tccagcagcg tcaggtgcat gatgacgcgc aacgaggaca aggcgcgcga
    18001 cgatctgcag ggcatcccgc cgacggagcg cgcgcgtctg gccgcgccct tcttccgcag
    18061 cggaggccgc ctgtctccgc tgaccatcga ggactacgcc tgccgggcag acatcgatcc
    18121 gacacgtgcg gctttgaacc tggtgcggct catggaggcg gggctggtcc gaaaggagct
    18181 gctggccgcc aaaggcaatt tgccgatcta cgagtggtgt ggggggacga catgaagcac
    18241 gacctatcgc gtcagcaccg caaccagcgt gagcggcaga cgcgccgtga gcaacgcagg
    18301 caggacaggc acatcgccaa cgcagatctg cggaacacgg ttcgcgccat cggagcggga
    18361 gaaatcgaac attggcagca cgagggggac gaggatggcg agtaaagctg cgaagctgcg
    18421 cgcaaagcgc gaggcccgag ccggcgacgt tcctgatctg gcttcggtcc cgcgcgccaa
    18481 gcgccgtggt cgggctcgga tgaaggatct ggccgcgatg gcgccggtag acgaaagcat
    18541 cagcgcgatc gaagcgcgtt gccgccgggc cggcctcgat atcgggaatg cagaagcgcg
    18601 ggagaagcac atgcgcgata tgagggcgcc gtggcacggc tgtgccgcgg gcagggcgat
    18661 ggcactgatc gaagagcgcg agcgcgagcg cgccgatctt tgggcagcga ttcagcatat
    18721 ccgcatggct tggtcgaact atgcacgcgc ctgcggcttg cccccgcgtt cggcgcaatg
    18781 cctgcgcatc ctactgcctg tgggtgccgt gcaagccgac gcggcatcgc ctgcacccga
    18841 catgcggacc gatgacgagc gccgcgacga tgcccagcgc gcctggcggc aggccgagct
    18901 gctggtcggc cgatatggcc gcgccacagc ggggatcacc ttgcgctgcg ttctggacga
    18961 cacgccgtgc gaaaacgcga ccgctatggt tctggcgctg caaaatgtgt ccgactatct
    19021 caggggcgca agataggcct tgacgacatg ctggcggaac ggcaaattac aatcacgaga
    19081 tgaagcatgc ccgccggaga gatcaggcgg gcttttctta tgccccgatc aattcgcggc
    19141 gcgcagctga agccagaaac gacgaccggt tcatgccgcg ctccttggca gtctcgtcaa
    19201 tcgcgcgcag caagccgcgc tccatggtga tgttgacgcg ctgcacagcg gtatcggccg
    19261 ggatgtaggg gaccggcata agcacagccc cgtcggccaa ttcggcggca acgtcctcgc
    19321 gcttgcggat ttcctccagc gaggcgggtt caacgtccgg catgtcctcg aaccacagat
    19381 cgagggcttc ggcggcagcg gcaggaatgc cgttccagtc gtcggcggca gcgaaggcgc
    19441 cgggaaggtc ggggaaggtc agaccatagg cgctgccttc gtccttgtgg atgatcgcgg
    19501 tgaagtatcg catgatgcac gtcctatgct cttgcgtgaa agtaaacgag tggcgcggga
    19561 ggggcgctgg tagaccgggc taaagaagcc cggcctgtct gtagatgcct ctgacggtcc
    19621 ctagcggaag gtctttcttc ggatgtggca ggatgacggt cctgtcgcct ttccgaagct
    19681 tgaggtgtga gcctgtcttg ctgacttcct cgaacccttc gtctttgagc cgtttcagga
    19741 gctttcggga attggtctct agctccatcg cccctccttt ctgaatacat atatacacac
    19801 ggcgcgcagt tctgtcaacc gaagtgtgta taatagtgct caacttgggc cgctgatccg
    19861 ggtgcgcgat gccagtcctg tcctattcct tgcgcgccca tggcgagggg catcttcgct
    19921 tctcgaacgg catcgagcag ctgggcagca acgagacgat gcaccagaag gtgtaccggc
    19981 gcgcgctgaa caaggtgggc gacaaggcct atacacaggt cgtccgcgcg ctgaccaagc
    20041 agatggggct caagcgcagg caggtcctga cctatggcgg tgtgcgtaag gtgcgtgcga
    20101 acctgacacg ccaggacttc cagatctaca gcacgggggc agaggtgccc ctgcgcgagt
    20161 tctcggccgt gcagttctcg ttcggggtgc gcgcgcggcc atggggcaag tcgaccaggt
    20221 tcaccggcat gttcatccat gcggggcggt ggaacagcgg caaggaagtc gcgcagggcc
    20281 atgtattcca gcgcgtcacc agcagctcgc tgccgatcga aaagcagttc gggccaagcg
    20341 tgccggccga gatggtcaag ggagagagcg aggctgcctt caaccggatg gcggatcaac
    20401 tgccggatcg gatcgcgcac gagattgcgc agatcacgcg cggggtggtg agctgagggc
    20461 gaggggccga ggcgggccgg gcggtcgcga gttatccaca gggttggtgg ggcgtgacaa
    20521 atccgcaaca ggtcggcgct gacccccccc gaacagggac cgttccccag cgctaggcag
    20581 ggtcggtggc gggccagccc gaaatatggc tagtttgtga attttgagcg cggggtttgg
    20641 gtttggctac caagctgtcc ggcaagctgg tcaaccagcg agaaatgtct gaaataattg
    20701 gggtttcgac cgaggcgatc cgaaattggg tcagccaggg atgcccaacc cgtcgcaccg
    20761 acagcggggc gcgggcgtat ctgccggccg aggtgatccg ctggcgccag gaccgtgccc
    20821 tgtcgcaggt gctggccgac cagaacctga ccgaggacat tgaggaaggg aagcgccgca
    20881 agatcgttgc ggaagcgacg ctggccgaga tcgaggtcgc cgagaagcgc ggagccgtgg
    20941 ccgaggtcga cctgattgcg gccgagttcg gcagcgcgct cgctgcctgc cgcgcccggc
    21001 tgatcggtgt gggcgcctct gtcgccccgc gtctgtcgat cgcggagaac gcggccgaga
    21061 tgaagctgat cgtggacgag gcgatctacg aggcgctcga ggaaatcagc gatggagtgc
    21121 ttgagttcgc ccgaagccca ggtggcgatg atccagcggg cgatccggga gaagatctcg
    21181 accctgatga ggccgcctcc gcggcagacg attgctgaat gggctgacgc aaaccgcgtc
    21241 ctgagttcag aggcctcggc cgaaccgggc aaatggcgaa ccagccgtgc cgaattccag
    21301 cgcggcatca tggaggcgat gaccgacccc ttggtgcgca aggtcgtggt gcgcaaggct
    21361 gcgcaggtgg gcgcgaccga gctgatgaac aacatcatcg gctatttcat ggaccgcgat
    21421 ccatcgacga tgatggtgat ccagcccacc gttcagatgg gcgaaacctg gtcgaagaag
    21481 cgcctggccc cgatgctgcg cgatacgccg gtcctgcggg gcaagatcgc ggatgccaag
    21541 tcgcgcaaca gcgacaatac gatcctagag aaggggtttc cggggggcta tatcaccatc
    21601 gtcggcgcga atgcaccgtc cagccttgcc tcgcggccga tccggctggt tctggcggac
    21661 gaggtggacc gctatccggc cagcgccggg acagaaggtg atccgctgac gctggccatg
    21721 cgccggcaag cgacgttctg gaatgccaag acctatgtct gctcgacccc tgtcgacaag
    21781 gcgacctcgg tcatcgagcg ggagtatcag gcgggcgata agcgccgctt cctggttccg
    21841 tgccccgatt gcggcctgga acagccgctg gtctgggaaa acatcgtctg ggacaagacg
    21901 gctgacgggc atcggccaga aactgctgcc tatctgtgcc gtgactgcgg gtgcctgtgg
    21961 aacgatgcca agcgttggca ggccatcggc cgggggcggt gggaagcaac ggcgccattc
    22021 acgggcacgg ccagcttcga cctgcccggg tttctttcgc cgtggctgac gcttgaggaa
    22081 attgtccggg attttctgca ctcgaaggac tgggcgccca agctcaagac ctgggtgaac
    22141 acggtcaagg gcgagccttg ggaagaacgg ggcgaggcct cgtctgcgga cgatctggcg
    22201 cagcgcgccg aaccctatga cgagcattcc ttgcctgagg gagtgcgcct ggtcacggcc
    22261 ggggtcgaca cccaggacga ccggctcgaa tattcgctca ttggctgggg cgacggcgag
    22321 gaggcttggc tgatccggca cgaggtgctg aatggcgatc cgggccatct ggaggtctgg
    22381 gcagagctgg acgccgccct gaaggatgcg atctgccgca ccgaggatgg tcggcggctg
    22441 cgcgtcaggg ctgcatgcgt cgacagcggg ggccatcacg gggcaatggt cctgtccttc
    22501 gcccgggcgc gcgagagccg gcgcatctat gcgaccaagg ggatcggcaa cgaccaccgc
    22561 ggatcgcggc cgatctgggg gaagtccctc ctgaaaacca agaatgccgg tgacaggctc
    22621 tgggcggtcg gggtcgatac agccaaggac gggttgcagg cacgcctgcg gatcgtgcct
    22681 ggcgatgaac caacgccgaa ggccgtccat ttcccgacca ccgggctgtc gagcgactac
    22741 ttcgaccagc tgacctcgga gatggtggtc accgaactga ccagggaagg gcggctccag
    22801 cggaaatgga agcctaagcc cggccagaag cggaacgaag cgctggactg ctttatcttg
    22861 gctgaggcgg cgatgctgtc cctgccgacc cgactgatgc gcagcagcta ttccggcgtg
    22921 ccggtgaccg aggctgatgg cgcggtcgcc gaagcgcccg tgaccgaaac cgaaccgccg
    22981 gcgccgcttt cacggccaag gcgcagaaaa caatgggggg catactcgtg acgacgaagg
    23041 ccaaagcccc ggcgacgcag cgcaatcgaa agaccgcgcc cccggcgcgc atggaataca
    23101 tgggccatga ccgcgtgggc atcatccaca tgcgccgggc ggtcacgcgc gacatcaagc
    23161 atgatgtgct ggccgccgct gaccgggcgt tcgccctggc ctttgacttc atgcagaaca
    23221 gcggctggat ttcgggtgct gcggaccaga tcatctcgga catgatcggt accgagctga
    23281 agctgaacgc ccggcccgac ctgtctcggc tgggctacag cgatgccgag cgcgctgcgt
    23341 ggtgccgcct ggtcgaaaac gactggcgcc ggtggtcgtg gacgccccgc gaatgcgata
    23401 tcgaggggcg cgccaccgtg caggagatgc tggacggcgc cgcgcgttac tatctagccg
    23461 gcggcgaggc gctggcggtg ctggactaca tgacgccggc cgtgcgccag cgctatggta
    23521 tcaggtcggg ggtcaaggcg cggctggtca gcccgcaccg actgtcgcgc tatacttcgc
    23581 tggtcgaggg ctgggaccag ggcatctatc acgacgagaa tggccgcccg acgcattacc
    23641 gcttccgcgt agtcgagggt gggttggaac tggatctgga tttgccggtg atggccggcg
    23701 cgatccagcg gatcatccac accatggacc gcggtacgac gccgaacagc ccgcgcggca
    23761 tctcgccgat gacgccggcc ttcaaggtca tcgcgcaatc cgaccagttg gcagacgcca
    23821 cgctgaccac cgcgctgctg caaacggcgt tcgccgccac gatcaccagc ccggaaccgt
    23881 cggatacagc atttcaggcg ctgcaagcgg tggccgagat ggaaggcgac gaggggttcg
    23941 agggcgcgca ggatttggct gccgatctgc tggcagtgtg gcagcagcgc atcgaaagcc
    24001 tgaagtcgaa gcggttgtcg atcggcggcg atgccagcca ggtcaaccac ctcgggccgg
    24061 gcgagaaact ggaactgcac actgcgcagg ccgggggcgc gcattacgag gctttccagc
    24121 gcaacttgct gcgggaggtg gcgcggtgcc tcggggtgac ggttgaaagc ctgacgatgg
    24181 accattcctc ggccagctat agctcgagcc gcatggcggt tgcctcggtc tggccgacgg
    24241 tcgtgcgccg ccgggagcgg atcgtggctc ctgtggcgca agggatttac gaggcgtggc
    24301 tggacgaggc cattgccgag ggccgcatcc cgttcaaggg cgggtatcga gcctttgccg
    24361 ccaatcggga tcttgtcgtg gacgcggaat ggcgtggccc ggcgcggccc agtgccgatc
    24421 cctacaagga cgcgctggcc gagaaggtgc gactcgaaag cgggaccatg accctgcaag
    24481 aggtctgggc cgagcgcggc ctggactggg aagaaggtct ggaccagatc ggtcgcgaac
    24541 aggaccgctt cgaagagatc ggggtcagat cgccattcgg tcgcagcacc ggaggcggcg
    24601 cggggccgat gggggccgcg accgaaggaa ccagggatcc cgccaatgcc aattgaaacc
    24661 gcctgcgagc gcctggcgcg cctgcaacag gttcgcgagg agctgatcac cggcaaggcc
    24721 gtcagtgagg tggcctttgg cgaggaccgg gtgcgctata cccgggccga cctgggcgcg
    24781 ctggatcgcg agattgcagc cgccgatgcc ctttgccgcg gcgagcaggg gctggcaccg
    24841 gcgccgcgcc ggcggttcgc catgggcgtg cgcgtccggc cctactgaca agaggaaaag
    24901 cgatggcttg cattctggat ggctcgaagc tgacgctttc gggttcggtc ggcgacgact
    24961 attgggacgg cttcacctat tcggacgtgg ttttggcgct ggccggggtt gaggatgacg
    25021 cgtcgctgac cgtgcatgtc aattccgggg gcgggatcgc gaccgagggt gcggcaatcc
    25081 atgcgctgct ggcgggccgt gccggtcgca cggatattgt ggtcgaaggc atcgccgcat
    25141 cggccgcgtc gctgatcgcc atggcgggcg agacggtcag catggccgag ggcgcgatct
    25201 gcatgatcca cgacccctcg gggtttacca tggggacgag cgccgaccac gccaagcaga
    25261 tcgaggcatt ggaggcactc gctacggcct atgcccgcgt ctacgccgcc aagtccggca
    25321 aaacggccga tgaatgccgt gaaataatga aggccgagcg ctggttgacc gctgacgagg
    25381 cgattgccga gggctttgcc gacgccaaga tcgagaggcc ggccgctgcc gtggccatgt
    25441 tcgactacca gcaatacgcc catgcgcccc ggaaattgcg cgcgcaggcg aagaattggc
    25501 tcaaggccaa tccacaggcg gcaaggtccg ccgcccccgg tcagaaggag acagaaatga
    25561 ccgacaagac cccggcggac gcaaagcccg ccgatcagcc tgacgtggca aaggcccagg
    25621 ccgacgccgt caaggccgac cgtgagcgcc gcgcggcaat catggccctg gatgaggcga
    25681 aaggccgcga ggcgcttgcc gaacacctct atgccagcac cgaaatgtcc gtcgacgcgg
    25741 tcaaggcaac cctggccgcc gcgtccgcga ccgaaaagcc tcagcccgac gctgcgaagt
    25801 tggcgacggc gggcttgggc ggcggggccc ccagaggcca gccccagatg cgtgtcgata
    25861 tcgtcgctgc cgcgcgcaag cgcgccggcc tgtaaaggag gcccgagatg gctatcacca
    25921 ggattggata caagacggcc agcgatgtcg tcaaagagca agccaaagga cgctactcgg
    25981 tagatgacgt gacgctggcc gccaccgctg ccgcacttga ggtcgggacg gtcctcgccc
    26041 gtgacagcgc aggtgtctat tcgcccgtca ccacggcggc ccccggcaat gccgtcgccg
    26101 tgctgctgga gccggtgccg atccgcgcca ccacctcgcg ggtcgtggtg ctctcgcgcc
    26161 gtgcgcaggt cgcgctgcag gcgctggtct ggccggcagg tgccaccgcc gccaacatcg
    26221 cggccggggt ggctgccctg aaaacccagg gcatcgttgc ccggaacgga gtgtgatcca
    26281 tggcgaccgt tatggactat ctgaacgccc ccgagtttac cgatgaccgg ttgaccgagg
    26341 cgatcaacgt cgcggcctat gataccggcc gcccggccca gttggggatc ttccgggatg
    26401 tgacgatccc cacgacgttc gtgcgcctgg ggatcaccga ggacgagatc gccatcatcc
    26461 cctcgcgcga gcgcggcggc gagtcgaacg tgaacatgcg caaggatcgg ggcgtcctga
    26521 acctcgacat cccgcacttc ccgctggacg acgcgatcag ccctgccgat ctgcagaaca
    26581 tcctgcagtg gggcgagacc tatgccttca caatgctggg cgaggtggtg acccaaaagc
    26641 aggcggccat gcggatgaag cacgagcgga cctggcatca cctggactgg ggcgcgctga
    26701 aaggcctgat cgtcgatgcc gagggcgtcg tgctggcgaa cctctatacc gagttcggca
    26761 tcgcgcagcc gtcgcaggcg ttctcgctcg gcacggccgg cacgaacgtc ccggccctgc
    26821 tgcgcagcgt caaggcgcgc actggcaagg aactgcgagg atcctcgacc agcggcatcc
    26881 gcatttttgc cggttcgacc tggttcgacg cgttcgtcag tcatggctcg gttaccgagg
    26941 ccctgaagta ctacatggcg cccggtcagc cgaacccgaa ccgtgatgat gtagttgacg
    27001 aattccggtt cgccggcgtc accatcgagc gtgtcgacga ggaatttgcc catcgccgcc
    27061 cggacggcac ttttgaaatg ctggccgccg tgcccgccaa cgaggccctg gccgtgccga
    27121 tggggacgga ctatttccgc cgctacatcg cgccgccgga cagcatcgac ctggcgaacc
    27181 gcgcgccccg gcctgaaaac aagatcttcg tgtcgaccaa tgacctgccg cacggcaagg
    27241 gcaaggaaat ccacacggag tcgaacatcc tgccgatctg cacgcggccg cagatcatca
    27301 cccgcctgac gatgtgaggt gacggccatg gcattccgtc gtttcatcac atcccatcgt
    27361 tacaccgatg aggacggtcg agtgatcgtg atccctagcg gctgggcggg cgaactgccc
    27421 ggcatcgtgg cggcggctgc cgacgaggcc ggcgcaaccg ttcgccccga ggcaccgccc
    27481 gaaccgaaag ccaagggcaa gaactgatat agctcggccg ggagactggc cggggttgat
    27541 acgaggtgcc gcatggcgac gtttcagaag atccaggcgc aggcaattcg tgccgtcgat
    27601 gccgtgatgg ccgagacgct acggcactat ccgctatcgg cgggcagggc ggatacatcc
    27661 cgcgtgcagc gcgacattcg gggcgtcctg cgcgtcggcc gcaacaagga tctgaacgcc
    27721 agcggcgagc cgggggcgac gtggtcgcag cgcatcgcct ttggcaaggc ggaactgcat
    27781 ctggatcgcc tgatggtcgt gtccggtttc gtcatcccga tcgacatccg caagggtgac
    27841 aaggttcgtg cgacggatcg gccagacgcg ccctggttcg aggttctgtc cgtgaccgag
    27901 cgcatgcacg gccggatcgt cgcagatctt ggggaggcct agatgagcct ttgccgtctt
    27961 gccctgcgcc attgcgccgt gcgcgcctta accgggcaga ccatcgtggg cgccaacgtc
    28021 gctgacagcg atttcggcgc gctcgacctg tccgtggacg ggctgatcca gaccgaccga
    28081 gaccggccat tcgtgctggt ctacaccgac gagtcgagcg caaccgaggc ggatatgcgc
    28141 agtctacgcc agaacgggca tctggatttc gtaatcgaat acggtgtcgc ctcgccaatg
    28201 accgaaatcg acccggagac gggcgaggcg gtcatcgctg gcgtcaatat tccagccacg
    28261 gatgcgaatt tcgaggccgc gctggatctg atggaccgcc aggtcatggc cgtgctgtcc
    28321 ggggccgatg gctgggcaga gctgtggcgc ggtctgatcg acaaggtcct gaagatcgag
    28381 cggcggcggc gggcttcggc agacgaaggc atgcggatcg ccgcccgcca gacgcggatc
    28441 acagtcgaag cgaagccgga tccggtgctg ggccaggccc ttgccgccgg gtccatctgg
    28501 gcgcgctttc gggccgccgt gggcggggac ccgattgagc cgatggtgct ggctatgctg
    28561 gggacggcca tccctgactg gcagaccgtc gtcgccggcc gtggaatgac agcgggcgag
    28621 gcgagagccg ccggctttgt gccgaacggc acgatcctgg ggactgatct tggctgacct
    28681 tccgcgcatc ctggcggacc tgacgaggcg catcgccgag ctggagcgcc ggtcgcgcgg
    28741 gcaggggatg gaaggccggg tggtcgaggc cgatccggcc caaggcttgt atcgggtcga
    28801 tctgggggat ggcttcctga ccggctggat cccggcccgc agcctgtcga ccggcgacct
    28861 gaagatgcag gccgaaccaa ccgtcggcca gatggtcatg gtccgatcgg agagcggaga
    28921 cctgaccgat gccgccatcg aggcttcggg ctttgcaggt gaccggcccc atgaccggaa
    28981 cggtgagctt tacctggcgc gtggcgccgc atcgctgctg tttgcagagg atcgcatcgt
    29041 tctgtcggtg ggaggctctt cgttgaccat caccgcaggc ggcatcgcgt tcagcggccc
    29101 gtccgtcact catgacggga cgaacatcgg caagacccac acccacggcg gcgtggatcg
    29161 cggcagcagc aacaccaatc ccccgaactg agaggctgga aatggcgacg aaaaccctga
    29221 attacacgat cctcgaggaa ggctacctct atggcgtcta ccgcaagaaa ggcgaaacgg
    29281 tcgacctgac cgaagatcag gcgcgccttt ttgtgcccga tcgccttgcg cccacgccgg
    29341 tcaaaggcgc ggccgccaag gattgatcca gtgctggacc gcgagacgtt catgccgatc
    29401 agcgagtggg agcacgtgct gcagtccatc ggcatgatcc tgacgacgcc actgcggtcc
    29461 cgggtcatgc gccgcgaatt tggctcggaa ctgtccgacc tgctcggccg accgatgacg
    29521 ccgcagatcg tgctggcggt ctacgctgcc accgcgcttg ccatcgctca atgggaaccg
    29581 cgcttcagcc tgacgggcgt tgagatgggc gaggccaatg cccaaggcag gctgaccttg
    29641 accgtctatg gcgtctggcg gggcgaccag gtcagcggaa aggttgtgct ttgacccgtt
    29701 acaccgctgt cgatcttgac caattgacgt tccccgcaat tgtggggccg ctgaactatg
    29761 aggccgtgct ggccgcgatg aaggctgacc tggtcgcgct ggccccgtct ctggcgcccg
    29821 cattggaggt tgagggcgat cctatccatg cggtgctgca agctatcgca taccgagccc
    29881 tggtccacga agcgcgctat aatgatctgg cccgtgccgc ttatctggct accgccaccg
    29941 gctccgacct ggacaatctg gtcgccgagt atggcgtgca gcgcctgatc atcgtgcccg
    30001 ccgatcctga tgccgtgccg ccggtcgagg ccgtcgtgga aaccgatgcc gagctgcgcg
    30061 accgcgctca gcttgcacta gaggcgtttt ccacggccgg cccgcgtggt gcctatgagt
    30121 ttcacgccct gtccgccgat gcccgcgtgc tgcatgtcgg catcacgtcg cccgtgccag
    30181 ggcaggtgca ggtcgtcgtt ctggcgcgca caggcgtgcc gccgcctgac ctgatcgtcg
    30241 aggtgactgc agcgctgaac gccgaagatg tccgtccgct gtgcgatcag gtcgtagtct
    30301 tgcccgccga gatcgcgggc tacgatgtca acgcggtcct gcatttcccg tccggtcccg
    30361 gctatgaggc tgcggtggct gaggcggagc aagccttggc cgaatacatc gagggccagc
    30421 gtcgggtcgg cgcaacgatt taccgcagcg cgttgttcgc cgccctgcat cgccccggcg
    30481 ttgagcgtgt cgaactgctg caaccgctga acgatgtagt tgccgccccg acgcaagccc
    30541 cttgggctgg ctccgtcgat atcgccgttg ccgtgggctg agccatgccg agcctgttgc
    30601 cctacaatgc ttccgctgcc gagcgagcgc tggaggccgc cgcggtggcg gcgatcctgt
    30661 tgcccatcta cacaggactg cgagatccct ggcgctgccc ggcgccgctg ctgccttggt
    30721 tggcatggtc tcggtcggtc gacgaatggg acgacgactg gcccgatgat cgcaagcgcg
    30781 aagtgattgc ggcatccatc gacgtgcacc ggcacaaggg cacgatctgg tccatccgcc
    30841 gagcgctgac ggctgccggg tttggagatg cgcaggtcat cgagcgcttc ggctggcaga
    30901 cccacgacgg gtcttttgcc tatgacggct cacatagcta cgccgagggt gaccactggg
    30961 cagagtatcg tgtcatcctg agccagccca tcccgcgacg ccagggcgcg ctgctgcgcc
    31021 gcctgctgat ggatgtggcg ccggcacgct gccacctcaa gctgctggat ttcaccgagg
    31081 tggcctacgc gcatgacgcg acgatcatct acgacggcac ctatacctac ggagcgacct
    31141 gatggcagac ctgatcgagg cctcgacctg ggaggccggc atctatgagc ttgcggtcac
    31201 cgatccggtg cggggcggcc ctgatggggt cagcaacacg ccggcgcgcc agctcgccaa
    31261 ccgcacccgc tatctgcgtg accgtctgga ccttctcgcc ctcaaggccg ctgcagtggt
    31321 cacggtaggc gcgggcgggg attatgcgac gatcaacgcc gctttggccg cgctgtccga
    31381 gcgccggccg gcctatgtca acggcggctt tacggccgag gtgcggctgc gctctggctt
    31441 tatcatgcgc gaacaggtcg tcgtccgcgg cgtcaacctg ggctggatac ggatcacgtc
    31501 cgtcgatacg gaagtgcaga tcgacaggtc gtatctgacg acacagatca acaccggcaa
    31561 ctatcccgcg ttcgctgcgg gaggtggtgg ataccttccc atcatcgatg ccctattcac
    31621 gatgacgtcg gctgggaccg cggcagggcg gcatgggatt tacgtctacg atggcggcgg
    31681 cgtcaccgtt tcaacgggca agggcatcaa atccgcgggg gggcatggcg tgctggcgca
    31741 aacgagcgcc gtggttgccg ccaacggcgc ggatttccgc aatgcgcttg gcgtcggtgc
    31801 tgccatgcaa gggggcacgc gcggggcgtt ccaggccgcc gtgctgtccg gctgcgatat
    31861 cgggatccaa gcaaataacg gggcaacggt tcacgcggca gaagcaaact gccaaacctg
    31921 cgtgacgggc ggcatccgcg cccagagcgg ggcgacgatc aacgcgctga acgcgctatg
    31981 ccggcaggtg acggcctcgg atgggtcgat ggacatctcg gtcgcgcagg gcgccaccat
    32041 caacgcggtc ggcgcgaccg gcggcaccag cgtaccgccg aatgctgtaa cggcggctgg
    32101 catcatcttc aagtaaatcg gtcgcttaga gcgactaaca ccgcctgacg gcggccaatc
    32161 cgctcataac aaggaggctc atatgccggt cgagcgttac cacggcgtcc gcgtgacgca
    32221 gagcgcggac gagttggtcg tcgcgcgtcc caaatccacc agcgttctgg gcatgctcat
    32281 gtccattcca accgccagcc tgcccaccgg catggccttc aacaccccgg tcgcgatccg
    32341 caaggcggcc gacgcggcct cgctgcccac atcggtgcaa agcgagatcg acacggcgct
    32401 ggacaacggc gccagcacga tcatccttgt cctggtcgac gccggatcgg gcgagccggc
    32461 gcgcaccacc aatgccgtcg gcagtgccgt gaccaagacc ggggtgcacg ccttcaaatc
    32521 tgcggcgacg ctgggcctgc cgcgcccgaa gctgctggtc ctgcccggct tcaaggcggc
    32581 gtcggtcacg ccggcgaacg ctgtgatcgc ggaggccatt gtggtcgcaa acgacctgcg
    32641 cgcgcagctc tatgtcgatg gcccgggcac caccattgcg gctgccaagc tggtggtgcc
    32701 gctgatcggc gcccagaagc gcgtctgcat ctcggatggc cctatcctga agtccgacaa
    32761 tggcgtgacc gtggcccatc cgtccagcac ggcctttgcc gccgtccagt cgatgctgga
    32821 caccaatcgc agcccggcct gggcgcacac caacgtgctg ctggaaggtg tcaccggggt
    32881 atcgttgccg gtcgaatacg ggaccgaggc cagcgaactg aacgaggccg gggtcaacac
    32941 gatcatcaac cgcggcgacg gtttccgcac ctggggcccg atgaccgcgg cggtcggcac
    33001 gatctgggaa ttcgtcaacg tcgtgcgcgt gaccgacatg gtccatgagt cgctggagga
    33061 tgcgttcatc gcctacctcg gtcggccgat gaccaaggac aacctcgacc tgatgtcgat
    33121 gacgggccgc ggcctgctga agcagcttga ggtcgagggc gtcctgctgc ccggatcgca
    33181 gtttggcctg tccacggaca acctgcccga gaccggcgtg cagggcatcg tgaagttcgc
    33241 gatggccttc gaggtgccgg cgccgatcta cgacctgcgc atccaggcgc atcggcagat
    33301 caacgtggcc tataccgcgc tcttcaattc cgtgaccggt cggttcgaaa ccgacgccga
    33361 cctgtaagga gggtcaatca tggccatgct gccagcctac atcctgaagg atgccaccat
    33421 cgtcgcgaat gaccgtaacc ggatcggcca agcgaacgaa atcacgatcc ctgtcctcga
    33481 aaagacgacc gaggaaatgc gcaacgcggg catgctcaag ccccgtgagg tgttcatggg
    33541 ctacgaggcg acccgcgcga gcttcaagga aacggcgttc gaccccgcca tgatcgcgct
    33601 gctgggcgtg gggcagaacg acaagttcat cgcccgcggc tatctgcaat ccgaggacgg
    33661 caccgagcat gccgcccggt tcgagttctt cggcgacgtg ctgaagatgg acccaggcag
    33721 ctgggagccg ggcagccggg ccgagaccga atacgaaatc accgtgcaca gcggcaccct
    33781 gtttgtggag acgaacggcg ccgagcagga agtctacgcc tttgacgact tctcggtgcg
    33841 cgtgatgggc actgaacaga tgccgggccg ccggcgtgca ctggggctgg catgatggct
    33901 gatacggtgg atttccggct ggactatccg gtcgagttca agggcgagaa gatcgaggtc
    33961 ttgtccttcc gccgccggaa ggcccgcgac ctggtcgcca tggacgcggt caagggcgac
    34021 atggccaaga ccatggccat gtacgccagc atgtgtggcc ggccgctgcc cgtgatcgag
    34081 gacatggacg ccgacgactt cgagcgcatg gtcgaggcga ccctgccgct gatgggaaag
    34141 gcggcggcgg tggcggcggc ggtagccgag cgtcaggcga aggaaccggc ttcgccctga
    34201 tggtcgccgc ctgcggccgg tatctgcacc agcccatcaa cgacgtgatg gactgggacg
    34261 cagacctgtt tttcctgatg ttcgaccaga tcgccgcgct gctgaagggg gagggttaaa
    34321 tggccgttta tggccacgcc cgctgcgact tttatatgaa ctgtcgccaa tgctgctcag
    34381 aaacgatgct gatcggaatg ccgctgtcac gccattcgac ggcctgcatg attttgttgc
    34441 cgaacgacga atgcttccaa ctgtctgtgg catattcgcc aatgaccaga tagcgggttt
    34501 tctgcgtcag tgatccgcat atcgcgccca tggctgcaga gatagcttca cattcgctcc
    34561 gcttgccata ggtgaaagtg ccggtgaagc acaggcgggc gttcgagaac gtcaggtcgg
    34621 gggcaggatc acacaggggg agagtggagg acttcagaac ttccccaagc tcgaaatcgt
    34681 tggccgtcag cgcttgcatg gtcgagaaca ggtcggctcg ctcggtttcg tctatgacgc
    34741 catcggccag agctgagttc aggcgagcta cgagctgcga caccaggggg tttgctcgcg
    34801 cgctgtcgct tgcggcaagc cagcgatgaa ggaaatcgat ctcaccatca ttcaggtgcc
    34861 cgtccgccag cagcccacga gcaatgccga tcaactcatg aatctgcttc tcacccatac
    34921 gctgcgccag gaactttccg gccctcgcct gatccgacat gaaaaccccc tcttttcggc
    34981 aaccgtaggc agagaaatgg tgattctgct agcggctagt cgcgcccttt gctgggagcg
    35041 tccattagcg cttccatgta aggcaaaagt tcccagtcgc tcaaagcggc gtggacatca
    35101 gcctctgcca tgtcgacggc gatcatatcg attaccttct tcgctgcgcg aagatgggcg
    35161 aaccttgttg cctctgacag gtttttatcc ttccatgcca tatcggcgag tttgcgcact
    35221 gcgtggagtt tttcgatatc tgttctgacc ctaggagcgg gatatctctc ctccagggcg
    35281 gcggtcagtt cgctattaac ggaacgattg ttcgcctctg ccgcggcctt cacgcgctcc
    35341 cgcaggtcag gagagatgcg tagcgcgatc tggacagtgc cttgtggctt ggtgtcgtcg
    35401 gtcatggcga ttctcctttt tgcaatcaaa ttgattttta cccattgaca gtcaatgcaa
    35461 tcaatacgat tgtaatctag tcgattgcat agggagaaag ctcatgcaga ctatcattcc
    35521 atcacacggc acagagggca tcgcgcagat tgcattgcgc gtccccgtgt cgatgcggga
    35581 tgaattgaag atcgaggccc gccggctagg acgttcattg aacactcatc tggtgatgac
    35641 cttgagagcg gcagcggggg gcaaacttgg cggtgaggcc cccgctgcca gaagcaacaa
    35701 cgccgccttg gcgggcggcg tgtctatcag ccaaggcatt ggaggtgccg aagatgactg
    35761 cctatgatcg tagtatgccg ttacgagaat tccaagcccc ggttgtcgcc ggcgttcaga
    35821 tcacgaccga cgcacagggc cgcttcaacc tgaacgcgct gcataaggcc agcggagcgg
    35881 gcccgtccaa ggctccggcc caatggctgc gcttggatca ggccaaggag ttgactgcag
    35941 agcttgaggg tcagaccggg agttctcggc ctggggaaac tgtgcggaaa tgcatagttt
    36001 ccacgatggg ccggaacgga ggcaccttcg ccgctgagga actggccgtc agctatgcgg
    36061 gatggatcag ccccagcttt cagttggagg tcaaccggac attcatcgcc tatcggaagg
    36121 gtgaacttcg tccgctgacg agcacgccgg ctgtctcgtc gccagccgcg acccgagaag
    36181 cgcgacagtt gatgaagatg tttcttgcgt tgggcaagga aatgaaactg gacccgaacc
    36241 agcgcatcct ttcggccaac caaggtgtga agaaactgac cggtgtcgac atgatgggtt
    36301 cgatgggcgt tcagcagatt gaggctccgc accaggcccc tcacttgaac ccgagcgata
    36361 tcggcatgcg tctgggcggt cgcaaggcgc atgtcatcaa tttgctgctg actgcagaag
    36421 gttttcaaac ccaacaccgt gatgccaagg gtaatgtcta ttaccagccg acagacaagg
    36481 gcatcgccgc cggcggcgtc atgacggata caaccaaaca gcaaggcggg acccctatcc
    36541 ggcaacttcg ctggaccgca acgattatcg accatctgcg gccgttcttg gaaggaaggc
    36601 cggtatgact gagtgccttg agtgccggca actttcggaa gacgttttcg acatgctgaa
    36661 agtcgctgag atcgctgtcg aggttgacga gcttgagcgc gcggccgcgt tggaaaaggc
    36721 ggatttgcaa tcggcttacg gcggtttcaa gcagcaaatc ggtgcagagc gcgtcacgcg
    36781 cgacagtcca gaatgggatg cgatgctgcg ggcgacggcg ggtgagtacg cggcatacaa
    36841 ggcggctaag cgcaaggtct acaacgccaa gcgtcgtctg aaagctgcca tctcagcggc
    36901 acgctaaaag aacggccccc ggcgcactgg aatgcgaccg gaggcctaaa cctaacagct
    36961 cttcctggag aactgccatg gctttggcca attatacctg tacgtcccta aagaaccaag
    37021 aacgcatcta tcgcgccatc cgcctgattg aggatcacat gcgcgtgctg tccggtcagg
    37081 gtgtcaccct gcccatcgtc gggcttgagg tcgctgcccg tgacctgcgc cagatcgggg
    37141 gtgaggcatg aagcgccgcg ccattctgac gatggcaccg gccgtgttgg ttgccggcgc
    37201 tgtccattcc gcggcgctgg gccagcctga ggagacgcca gttgcagcgg cgttccggga
    37261 ttggagccgg cagcgggatc tgtggcgccg ggtcgcgcag cagggtcacg aagacgatga
    37321 ggcggaatac gcgaagatgg tcgccatcga agaaaagatg atggccttgc caagccagac
    37381 cgccaaggac atggcgatca agatggtggt cggtcacggc tttggcgagc aaagctgcct
    37441 cgactacgac ggcattgtct gggctgaggc gcgcgcgctg gttgcctgaa acgctgaaat
    37501 cacgaaccac tggccgtccc ttggggcggc ctttttcatg aggtgccgca tggcgcgagt
    37561 acttgagtcc aagctgatcc tgtcgctggt cgatcgggtc actgcgcccg cgcgcaacgt
    37621 gcaaacgcaa atggatcggc tgaatgcacg cgtcaaagcg gccaatgagc aggcgagccg
    37681 aattggctcg aagctggcgg tggcgtcagc ccagatggcc gggttcgctc tggcggttgc
    37741 gcagcccatc ggcgctgcga tggaccttga agacaaaatg gccgatatcg ggaaagtctc
    37801 gagcatgaac gccgaagaat tgaaggcgtt cgagggttcg ctccgcaatc tcgcgcgatc
    37861 cgagatcccc atggctgtcg aggagctggc cgaactcgct tcggcagccg cggcctctgg
    37921 tatcgcagac aacgatcttg aagcttttac tcggcaagtc gccaaatcgg cggtggcctg
    37981 gggtgtatcg ggcgaatacg ctggcgagtc tctggccaag atcaaggccg ccttgggcat
    38041 gacgatcgag gaaaccgctc gctatgccga tgccatcaac tatctggacg atacctcgtc
    38101 atcgaaggca ggtgacctga tcgagttttc gaggcgcgtt gcggctgacg gcaagatcgc
    38161 aggcttcacg aacgagcagg tgcttgccct gggctccagc atgatttcga tgggcgccca
    38221 gtcagacgtg gcggcgacct cgctgcgcaa tgcgcagaag gccctgactc ggggcccgag
    38281 cgccaccaag cgccaggatg cggccttccg caagctgggg ctgcacgccg atgatgtggc
    38341 taaagctatg cccacggatg cgctgggcca gttcttggac gtgcttggca ggatcaacaa
    38401 gctgccgcag cacgagcgca tctccaccat gtccgactta ttcggcgacg aggcgcgcgc
    38461 gctgatgccg ctgctggggc agctggacga ggtacgcaag accaccggcg ccgttgcgga
    38521 cgaaatgaac tatcttggca gcgttcaaaa ggagttcgcc gttcgatcca aaaccggccg
    38581 ttacgccttg cagcggttca agaaccaatt gcgggacgtc ggtatctcaa tcggccagtc
    38641 gctgttgccc ggattgaagg agattctgga gcgtttgtcg cccatcctgc tggccgtcgg
    38701 ggattggaca gaaaagaatg gcctactggt cgccaagatc atcagtgtga ccggcgcctt
    38761 gatcggcatg cgcgtcgcgc ttctggcgct gcgtttcgca gggctgaccg gcaagagcgg
    38821 cgcgctgtcc atgttggcgc tgggcatgaa taccgtcggg cgtgcgggca tcgccatggg
    38881 tggcgccgtc cgtgagagca tccgcctgca ggctgcgctt gcagcgatgg atggggcgaa
    38941 gatcggcttt ttcacccgac tgggcgctgc gctgcgcggg cttgccgccg tcactggcct
    39001 tcgggcggtg gggacagcaa tcggcgcggt tgccggcgcg gtcggcgcga tcagcgcgcc
    39061 tgcctgggct gccattgccg ccgccgtcgc ggcggtgggc ctggcttgga aatactggga
    39121 ccggatcagc tcgattgtgc ttggcgtggc cgatgccatc ggcaccgcct tgcgccccgc
    39181 aatcgagggc cttcgcgcct ggatggagcc ggccgctccc gttctgaacg ccttgggcaa
    39241 cgcgttcggc tttgtctgga acaaggtcaa aggcttggtc gattacgtca aacgcttggc
    39301 gggcgggatg ttcacccgcg aaatcctgac cgatggtgag caggccgaac tgcgcagccg
    39361 cgcggcccag gtcactgccg acatcatcgc ctatttcacc gcactgccag gcaagttgct
    39421 gaccatcggg ggcgagatga tccagaatct gtgggatggc atgaaggcca aatgggacga
    39481 gttcaaaggc tggctctcct cgatccctga ccagatcagt ggcgcaatga gcggggccgt
    39541 gctgtcgccg aatgcgtcag ccgcgaccag catggcgcaa gggatcatgg atgcccccgg
    39601 cctcgccgtg ggcgggcgca tgagcgccgg cgtgcccacg ctggtcggcg agcgcggggc
    39661 ggaaatggtc tatccctcgc gctcaggctg ggtcgctcac gcgaacaagg taaagaacct
    39721 ctcgaggctg gccagccaag ccgctggcgc aagcgctgct gccgcgcata gcgccgatat
    39781 ggctcggcgt gcgcgtcttg cgccagcgca gacgatcacg caggtcgcga aaaccccggt
    39841 cccccgaccc tccagcgtga cccgaccgca agcgttgccg gaccagcccg cgcgccagcc
    39901 cgtaagccgt cccatcagcg tgaccttcgg caacatcgtc gtgcagggcg gggccaatgc
    39961 cagcgcccgc gacatttccc gcgagatcgg ccgcacggtg caggccgagc tgcgcggcgc
    40021 cttcacggac ccctactgat ggccggtccc gtcatcatgt ccctgggctt tttccagttc
    40081 caggcgcggg gcttttcgtt cgacggccgc cgccgggatc tggacacagg ctgggtatcg
    40141 acccccgttg ccggcggctt cgaccggctg caatggaccg ggggcagggg tcgcaccgag
    40201 acgatcagcg gcgtcctgtt cgacgagttc gggggtgatt ggtcactgga agggatcaag
    40261 ctggccgcga cgcgcggcat gcccctgacg ctggtgagcc ttggcggcgc gcccttcaac
    40321 gccttcggca ccttcgtggt cgagcgggtg tccgaggacc acggctatat cgacgcgaat
    40381 ggacggccca tgaagaacgc atattctatc gacctgcgcg gctacgaggg cgacatgagc
    40441 ctggtcagcg ccgcggttgg caccgtgctg cagctgctat gaccagcgtg accagcattg
    40501 ccggcgagac ggtcgacctg atctgccgcc gccattatgg cgacgaaagc ggctatgtcg
    40561 aggcggtcta tgacgcgaac cgtggccttg ccgcccgtgg cgcgatcttg cccgccgggg
    40621 tggtgatcgt gctgccccag gtcgaagccg acgcgctggc cgatacagcc gtgcgccttt
    40681 gggactgacc tgatgaagcc gaaatgcgtg gtgacggtga acggcaagtc cgtcacagat
    40741 gcctttttgc gacgcctgtc ggaatgcgag gtggtggacc gcgacggtgt gacctcggac
    40801 tctgtccggc tacgcctgga cgatgatccg cccgctgaaa tcccgcagcc cggcgcgcgt
    40861 atcgaggtgt cgctgggcta tgagggcagc gtggtctcga tgggcagcta tctggccgag
    40921 gagatcgagg tcgagtgcct gccctatggc atcacgatca ccggcaaggc ggccgagatg
    40981 agcggacccg ccaaggagat gcgccggcgg cactgggacg atgccagcct gtccgacatc
    41041 atcgctacca tcgcgtctga catcggggtg gcgccagctg tggatgctgc gcttggcgca
    41101 tttcggtacg agtggcttgg ccagatggcc gaaagcaatg tcgcattcct cgagcggctg
    41161 gcagagcgtc atggtgcgct gttctcgatc aaggcgggca ggctggtctt ttccaagcgc
    41221 ggcagcgggc tgtctgcgac aggaaagccc ctgaccggtc tcgtcatcac gcctgacagg
    41281 cttgtgacgg gctcgtgtcg ggtgacattt tccacacgct ccaagtaccg cacggtcaag
    41341 gcaagctgga tggatcgggc gactggccgc aagcggagcg tcacagttca gggcgatgag
    41401 gactctgacg ccgagttcga gattggccag ccgttttcta acagggatga agcgaaggcc
    41461 gcagctaaag caaaagcagg atcgctgggg cgcaagaagc tggagttcag cgcctctttg
    41521 ctgggtgacc caagcatacg ggccggggca ccgtgccagt tttctggggt ccgcacaggt
    41581 ttggacgggg tgcccctgct gatcgaggag gccatgcacc gtttttcgaa atcgggcggc
    41641 tacacgaccg atatcagcgg atcgatcaag gaataatcat ggctttagac gaaaagaagc
    41701 tgcgcgcggc aggcctgccc gctgcgctga tctcgctgct ggtaagcatc acgaaaacgg
    41761 cggaacgcgc tgccgccgca gcggcaactg tcaaggtctc ggacgaactg gtccagcaga
    41821 tcgaggatgc agaggctgcg ctggccgggt tgacggcaac cataaacgcg tctgcgaaca
    41881 cagctgccca gcaagctgtt gcgtctgtcc agaccacact gaccgccctg cgcacggcgg
    41941 ccgagacggc tgcggcgcag gcggcggcat cggccactgg cgtcagcggg ctggccggca
    42001 acatcgacgc tttgcagaac cgcgttgcgc caggcgatga cgtggtgctg gtgcagggcg
    42061 ccaacgggcc ggcgctgctg acccgggcca atggcgagac gcgcggcacg ttccgggtcg
    42121 ccgacattac cgactttccg gtgatcaccc cgggcctgac cgaggagcag gcgcgccagc
    42181 aggccttgca ggtcatcgca ggggcgggca cgccggtgcc gccgggcgac gatgcagtgc
    42241 tggtggccgt tggcaatgac gccgtgctgc tggtcacccg ggccgggatc acccgtggga
    42301 cgtttctggc ctccgacatc atcggcgagt tcggtctcgc cctgcccagg gcgccgggcg
    42361 attacgtcgc gcccatcatc ctggacgcga cgggcgtagt cctcttgggg gtcgataccc
    42421 gtgacggttc gatctacccg caggccagcg ggaccggcgg cagcgcggtg tccttcgttg
    42481 atcccgacaa tcagggcgac gcctggaaca gcatcctgac cgaggacgag cacggcgaag
    42541 tcatccgcta tctgtccagg caatggcgcg aaacctgggg gttcgagaag cgcggcgggg
    42601 tcacactggc gcaatctccc gatccggcca tcggcatcct ggcgttcggt ggtgggtcct
    42661 cggccgtggt gcggcagatc ccagacgatt ttccctatca catcgtcaat gaggcccttg
    42721 cccgcccgga ggacgggcag agcgcaaccg cgctggctgc ggctttcctc gaggacgagt
    42781 tcgcccgccg ccgcggcttg cccacggtga tcgcgctgac gcaggtggtc gggtcaacgg
    42841 tcgaggccga tgccctggcc ggatcggccc cgcgtgaggc gctgcgaacc cgcgtggcgg
    42901 ccgcgcgcac ggcgctgact gactggggca aggccctgtt cgtggacagg atcagccttt
    42961 cgctgctgga gggggcgcct gccacgccgc aggccacggc cgatctgcac tatgcagcgg
    43021 tcgccgccag catgcgtgcc gagatcgcgg atgccgcggg ccagatcccg atgcctgtgg
    43081 tggtggtcag ccaatccgcc ggcacgcgca cagacgggac gagcccggtc attctggcag
    43141 agggcaatct ggattgggca cactggagcc tgggctttgt cgtggcgacg ccgcgctatc
    43201 cgttcgccct gcaggcagga tcaaccgcgg ccttgacgcc gcaggccgcc atgctggtga
    43261 gcgagctcga ggcgctggcc gtcaccgaac gacttgccgc acacgattgg tatggcccga
    43321 ccatcggggc gcaggcatct gcaagcggcg cggtgatcac agtgcccttt accgctatga
    43381 gcgatctagt ccttcgggat gctgccaacc acggctttgc cgttgatggc gtgatcaacg
    43441 gggcggtcat ccagtccgtg gcggtcaatg gcaagaacgc cctgctgacg atgagccggg
    43501 atcccaagcg agcctggggc tttgactcat ccacgcccga aacgaacatc gtcacgattg
    43561 ccggtcgtga tgccacaagc cttcatttgc aagtcggctc tgggagcggc cggcgatatg
    43621 cagccttccc ggcgaggttt ccagtcggta cgcgcatccg gtttcatctc gagacgacca
    43681 gcaatcttta cgctggcttt gacgatgagc ccacgctgaa taccccgcga acggagataa
    43741 atcccaaagg gggctgggct gccggcagtt atgatgtcga ctatacggtg actgccgctg
    43801 ccgctgtcgg cagctatctg gctttcctgt ttaccggcat caacgcggcg gcggatatca
    43861 ccaatctcca gatcgatctg ccgacaggct atccggcgct gtctgtccgc tacgcctggg
    43921 gcgaaactgg cgatcgcggc gacggctacc ccgcgaaccg cggctcgctg accgacagct
    43981 ggtcacaggc cagtcgaatg gtccccggcg ccaccctcta tcgctatgcg cgcgctgggc
    44041 gcgcacctgt cgtttaagga gacaccccat ggcccttgcc accctgcctg gcgcggtttc
    44101 gcgcgtcatc accgacaagc gggtatggac cgacgtcatc aaggcctatc cggcggtcaa
    44161 gcactggtgg accctggcgc agggtcaggc ctatgccgac ctgacgaccg gctttccgcg
    44221 cattcggccg cgtatcggcg cgctggatct ggtcgccaat ggcgcgacgc cgttcggggc
    44281 gtccggtttc cggcccttcg ctcccacgga ccccgcggcg acgccgttct tcgcgcagac
    44341 gatcccgtcg ggcggggtga cggatgtctc gatgatcgtc agcggccggt gcagtgccaa
    44401 tggcgcgacc gtgctcggtc tcgacgtctc gtcggcggcc tcagacacga tcgagctgcg
    44461 gccctctcac aacgccgccg cggcgatctt caaggccggc agcagcgtca accgcttcgc
    44521 tgcggtagca gtcgcgctgg aggagtattt cacgctgtcg gtctatctca actttgcgac
    44581 cgatgctgtc gcgatcgcaa agaacggcgg ggcctatgcg accggcacct atacgggcat
    44641 cggggacgtc aaccagactg gctgggcact gaccgtgggc gccggctcgg gtgcgcagcg
    44701 ctacagcggc gagatccatg acgtgatggt cctgccgggg atcgacattc gcaaccagcc
    44761 ggcgctcatg accgactata tgacatatcg caccaccgtc tgggggctcg ctggctgatg
    44821 ccgaacctgc tgtttttcgc ggccgacgac cttgcgcatg tcaaccgcct gctggccctg
    44881 ctgatccctg gctttgacct gccgaacctg cgccgcctgg ccaatgccgg caccgagttc
    44941 gaccgagcct actgcgcggt gccgatctgc gagcccgcgc gctgcgcggt gatgaccgga
    45001 ttctcgccgg ccgacaccaa gagcttcgac ttgacggtcg gctggaagca gatcgtccat
    45061 ccgcgccagc tgtggatcta tcgcctgcgc gaggcgggct tctgggtcgg caccaccggc
    45121 aagattttcc acggctatgt cgcggagccg aaggaggtct atgacgagtt gtacgacagc
    45181 ccgcccttcg tcgtggggcc ttacaaccca tcgagcggcg gaaccgacat gggcgggatg
    45241 tacgggacgg tctacgacac ggaccaggac ttttatgaca agacccgggc ggacgaggcg
    45301 atcgccatga tcaacgcccg gccgaccggg cgaccctggg cgatcttctg cggcttccat
    45361 cacccgcacc tgccttgggt cacgcccgcg cgggtgcacg cccagatcga catcaacgac
    45421 gtcgtggtgc cggccagctg gggcggcggc ttcgaaacgt tgccgttcgt gcgggagttc
    45481 atcacctcgg ggcggctggg ctttgcgtcg accgatcctg cttcctggac ggccgagcag
    45541 tcgctctacg tgcgccagac catccacaat tacgccgccg gcgcgctgtg gatggatgag
    45601 cagttgggcc gggtcctgga tgcgctggat gccagtccgc atgccaccga cacgatcgtg
    45661 acattctaca gcgaccatgg ctatcaccta tcggaccacg accgctggca caaattcacg
    45721 ctctacgagc aggcggcgct ggccccgatg gtcgtcaagg cgcctggcca gacaccccgc
    45781 aaggtcacga ccccggtcag ccatgtggac ctgggcgcca ccatcctgga cctctgcggc
    45841 ctgccggtgc ctgcggggtt ccgcggggtc agcctcaagc cctggatcga cgggctgacc
    45901 ccggcggccc gcgcgatccc gaccttctgg tatgggtcgg cgagcatcgc caagggcgac
    45961 aagcgcctga ctgtatatca ggacggtacg gccgagctgt tcaacctggc gacagatccc
    46021 tgggccaaga acaacttggc ggccagcgat cccgatttcg cggcgttgcg cgaggagtgc
    46081 atccagaccg cggccgactg gggcatgctg atcgtcgagg aggctatcga cacctcgcgt
    46141 ccgtcgaact tccagagctt cctgggcacg gcgatcactg atccgcgctt tgccaccagc
    46201 ttcgcctcgc tgggcgacat gcacccgaag gggcgcagtc caggctggca gcggatgtat
    46261 tcgacggtct atgacgccga tccagccaag gtcatcaaga tcccgcccca tatcgaggat
    46321 ttcagtttcc tcgggggcgt gaagtcgcag acgcggatcg agggcaatgc gctcgacaac
    46381 cgcatccgca tgatggagcc ttattgggcg acgctgacca tggacctggg cgagggcgac
    46441 gacgagattg taggggacgt cggccagtcg cgcatcgtag cctatggcgg tccgggcaac
    46501 gacatcctgc gcgcgggctc atgggtcggc aacaagcttt acggcggggc cggccacgac
    46561 acgctgatcg gcaacagcaa caatgacctg ctggacggcg gcgccggcaa tgacagcatc
    46621 accggcggcg gtggcgcaga cacgatttat ggcggcaccg gcgccaacgt cctcaaaggc
    46681 gatgccgggg ccgacctgat catcagcgag gggcaggaca ccatcaccgg cggcgcggat
    46741 gccgacacgt tccggctgct gcgctgcggg ctggtgcgga cgatcacaga tctgggctcg
    46801 accgacgtga tcgacctgtc agactgggcg ccgatccagc cggtaaccgt cacgcaggtc
    46861 gggcctgacg cccatatcac tgcgggtgtc gagcgcgtca tctgcgccgg cgtgacggcc
    46921 accgccgcgc gtgcccgcat cacaggagca acgatcaatg gctgaccagg atctgccgcc
    46981 cgggaccaag gaggccatcg cggccggctg cacctgccag caggccgatg gcgaggccat
    47041 ccaaaacccg cgctggcccg agtggctgac cgccggctgc ccgctgcatg acgccaatct
    47101 ggcgagcgaa cccgagactc gcgggatcgc cgcaagctga accggctcac aacctaatcg
    47161 tccaccggcc gccttgcgcg gactttccat ggagctaccc atgttcaact cctacttgct
    47221 cggcagcggc gctcctgcgg tcgcttcgtt cgaaatcacg cccagcgaca ccacgacctt
    47281 cccgcgcgcg atccgcgcgg tgactatcaa cgccggcggg acgctcgcct ggcgcgggga
    47341 cgacgggcag atcaaccaga ccagcccgct gccggccggg acctatccgc tcagcgccga
    47401 ccgcatcctt gagagcggaa ccactgcgac cggcatcaca ggctgggtct gatgcggatc
    47461 ggcattggta tcggcttggg catgatgccc cggccggcgg cgggcaatgc gccggccggc
    47521 catccccgcg cgccggcaac gccggacact gcggcgctgc ttttcgccgg gcacagtttt
    47581 acccagaccg gctggggcgg ggtcacctcg gatggccagc atggcggcat cctctatgag
    47641 ggctggcccg gggcgacgct gtcggacttt gtcccgttcg gatcggcgca gcaggtctgg
    47701 gacctggacg ggcatctgcg caacagcgac tacgacctgg tgatcggctc cgaggtgacg
    47761 accgatttcg ccaatggcta tcctgcgctc gacagtcctg ccgcggcgaa caccatgcag
    47821 cacctctatt ggtacggtct cgaagcggcc gagcgcggcg cggagctgat gctcctgcag
    47881 gtctgggcac cggacggggc ggcgcacctt gatcccaatg cggctgtgtt cttcgagggc
    47941 ctccggcgct ggctgatgga gaagctcggc cggccggtct ggacgatccc ggcgggacaa
    48001 tatgtcgccg ccctgcgggc cgcaggacac gcggtctaca gcgatgggat gcatctgctg
    48061 ccaccgttcg cgcgcggcat cagctatctc gagtattcga tgctgacgca acagcgctgt
    48121 ccgttcgttc gcgccggcga cgaggatatc gaccagctgg cctgggacac gctgctgacc
    48181 tgggaatgcg ccggcatggg cggacccgtg gtcacagccg tgccccccta tgccgatccg
    48241 ctgtccgagc cgctgccccg cggtggcctt ttgccactgt cggaccccag ctttgtccag
    48301 cggggtctga acgttatccg gcgcaccccc acgcggtttg aatataaccc gaccgcgaac
    48361 gactcccggc gggttgcgag ctggaatttc gcgcctgcgg agggaacgag aattcgggcc
    48421 accattacga ccgatgtcga tacctatttc cgggtgggca atgataccga tctggcagcg
    48481 accgggatca taaacatcgt tccgatgatg gcagccggga cgcatcagat cgatgtgacg
    48541 atgaccggta acctgcttgg ccgctctaag atcggctttc tgaataccgg gggcgcaggc
    48601 aacgtcagga tcagcaactg gcttgtcacg ccgccctgat ggcaaagccg ggcggaccca
    48661 ccacagaccg cccggctctc ccatcccgca gcaatgcgga tcaggtgatt gtgcaaagga
    48721 ttggccggcc ggccgaataa acaaacatca acactcgtta cgcggcgccg catagcgcca
    48781 tgcctcggcg ccgtctgtgc gctcgcgcac aaagcagaga cgctgacacc atccacagga
    48841 tatcgaatgg atgatctcct atcgctcatc cgggagatgg gcggcggcct tgcggcggtg
    48901 gtgatcgccg tctcgggtgc cgccaactgg atccagtacc gccggaacaa cgaactccag
    48961 gacaagatgc atgacatgat gctgtcgctg ggcaaggaga accgtgacct gctcacggtc
    49021 acgaacagcg ccatcagcca gaataccagc gccatcaacc agaatgccac ggtcatgcgc
    49081 gaggcgctgg accggcttgg gaggcactca tgatctgccg tctgatccga cagctgcgcg
    49141 gcaaagggaa gcgtgctgca gcggccgaag agcttttcgc gcgccaccac ccgtcgcaga
    49201 tgaagatcat cggccggctg gatcgcaagg tgaacgcgct cgaggaattg gttgaggcat
    49261 tgaagaagga cgtcacatca tgtcgctgat catcggcagc ttggccatca tcaacaccgt
    49321 gggctatctc gccgtgatct gggccttccg agcgtccttt cgggatatgg agtcggccac
    49381 gtggtggttc gccatggggt tcgcgatcct cgccggcgcc atcatcgccc gaggccttta
    49441 ctgggacgtt tccctgccgc tcatgcggct ctggttcccc gagttcgctg aagcgtggtc
    49501 cgaggcgacc cgcggccggc tgatcaacat cgtcttcagt tcgatgaaga tgctggcctt
    49561 cttctgcgcc ctgaaatgcc gggagaagct gatcccggag ggggagcgga agcgctggcc
    49621 atggtggaaa gcctggctgc acccgacgaa gatccggctc ctgccctggt ggtaggcgcg
    49681 gctaaggccc ttccataatc ccctcgagcg cccggaccgc cgcatcatag tagggcgcgc
    49741 cactcaggtg ggcgtcgcgc atccgctgat aaaacgccag ccattttggc agttcatcga
    49801 ggggataggt ccctgaccac tgcacgcccg agagggtgaa tgtctgttcg tcgcgcgtcg
    49861 ctttcatggg caccttttgc ccgccccgtt cccccgcatc aaccccgcat tcgcccgcct
    49921 tcaccggcgg gctttttcat gaggacacca tgcccagcat cggcaatgac cgcatcaccg
    49981 tgacccccgg cctgcacgac ggcctgggcg gcgcggatga tttctactgg ctcggaggca
    50041 gcgcgaccat cgtcggcggc gacaccgggg aggcctatga caccaacgtc tatggcacca
    50101 agaccggcgg cgaccggctg catgtcgacg gtgacatccc ggtgatcctg cggctgacct
    50161 cgaccgagga cggcaccctc acgcggggca gcgacacgct gaccttcacg gggatcgagc
    50221 gcatccacct aggcgcgggc gctgacatcg tgcgcggcgg ggctgcggcg atcgaccgct
    50281 acggcctctc gatctgggcc ggcgccggcg acgaccagat caacggctcg cgcgcgggcg
    50341 atttcatcga tcccggcgaa ggcaacgacc gcgtctgggc cggcgcgggc gaggacttca
    50401 tcaacggctc gcgcggcaac gacacgatct atggcggtgc cggcaacgac aacatccgct
    50461 ggggccaggg gacagccgaa ggcaacgcgg gcgcggccgg tctggcctat ggcaatgacc
    50521 atctgttcgg cggcgacggc tcggacgtgg tgaacctctg ggcgcacgac tgggacggcg
    50581 cgggcgtcag cgtgaccatg accgcggcgc gcaatggttt cgccaccatc gaccacaccg
    50641 gcgtgaccga gacggcgacg ttctggagct tcgaaaccgt ctggacccat cagggccgcg
    50701 acatcatcga cggatcgggc gcatgggtcg ggcctgaggg tgccggcttc cacgccgggg
    50761 cgcgctgggg cgacgatgtc ctgatcggcg ggcgcggcaa cgacaccctc gagggtggcg
    50821 agggccgcga caccatcacc ggcggagcgg gcaacgatct gatctcggcc aacggcgact
    50881 tcttcagcat gagcgccccc ggcgacggcg atgccgacac gctgatcttc cgcgcgggcc
    50941 atgggcacga cacggtgctg gccttcgacg tgggcaccga cgtgctggac ctgggcggcc
    51001 gggaataccg cgccgacgac acggcagcgg gcacgctgct gaccgccggg caggacagca
    51061 tcctgctggc cggcatccat gatttcgagg tgtgagatgt atcccgcagg gttcaagggg
    51121 gccgcgctgc ccctgaccga tatcgacgtg gcccgggtcg ggcgcatcat cggcgttggc
    51181 gaggacgagg ttcgcgccgt gatcgaggtc gagacggaag gcggcggctt cgacaagcag
    51241 ggccgcccca aaatgctttt cgagccgcac cggttctggg tcgagctggg cgaggggccg
    51301 aagcggaccc gcgccgagga acagggcctc gcctatcgca aatggggcac caagccctat
    51361 ccctcggaca gctacccccg gctggcgctg gccatgcaga tcgacgccaa cgcggcgctg
    51421 cgtagcgcgt cctggggcct cggccagatc atgggcagca accacaaggc ggcgggcttc
    51481 gcctcggccg gcgacatggt ggcgatcttc tgtgacagcg agcccgcgca gctcgaggcc
    51541 atgatccggt tcatcgaggc cgagaacctt gacgacgacc tgcgccgcca cgactggtcc
    51601 ggattcgccc ggggctacaa cggcgccggc tacgcgaccc atagctatca caccaagctc
    51661 gccgcggcct tcaagcgctg gcaggcgatc ccggacgtgc tggccccgac ctatcccaag
    51721 atcggcctcg gctcgcgcgg cgccccggtg cgcacggcgc aggagcggct ggcggcaatc
    51781 ggcttcgacc cgggcccggc cgacggcatc tacggcaccc gcaccaaggc cgccgcggcg
    51841 gcatggcagc gcacggtcgg cctggtcgcc gacggcatca tcgggcccgc gagctggccc
    51901 aaactcatgg aaggatgaaa atatgctgat ttttctctcg ctgatcctct cggccctgac
    51961 cattgctatt cttgtctggt gggcgtttcg cgatccgggc gcccgcatcc tgtctgctct
    52021 ccttattacc ctgatggtca tgccgctacc ggcctctgct gggcagttcg acatcatcat
    52081 cgacgcagtc gtcccccagc tgctggaaat cgtcgccctg atcctcgccg ccgtgctgac
    52141 ctgggccgca gccaaggcca aggcgaagtt cggcatcgac atcgaggcgc gacatcgaga
    52201 cgcactccat tcagccatca tgaccggcgt tcggctggcg ctggccaagg ggatggacgg
    52261 accatctgtc gtgacggcgg cgctggatca cgcccggctg agcgtgcccg atgccatcaa
    52321 cgccctgggc gccggcaaga ccgtgctgat taacctcgcc gaggccaaga tgcaggaagc
    52381 cgtcagcgat gtagcgcgca agttgggggc gtcgtgacca cctatcacct cggcgcggcg
    52441 accatccacc atggcgacgg gcagactgtg accgtgctca gcgacggtcg cgagatccgc
    52501 gccaactgga tggtccagga cgggcaggcc gacacggccg agcaatacgg cattccgctc
    52561 gatcggctga accgggatca tgacctcgcg cacgcgatcc ttgccgcggt gcttgcgctg
    52621 ccggaatcac ccacccttgc cggcgtggca tccggggatt actggcccgc gtggttccga
    52681 gaggaggccg cggtgctggc gttctgcggc tatgcggccg cggcaggtgt ggacctggag
    52741 caggtggcgg cccgtctggc ggatggtcat gggtcccgga cgaacactcc ggccgtctcg
    52801 agcgccgcta tgaaatcgga ccgcacctgc tcggcgtctg ctgacccgcc ttccagctcc
    52861 aggcacgcct cggcggctct ctgatacgct ggatcatcgg gatcgcaata catcattagg
    52921 gctgtgccga tcccgtgcgc gtctgtcaca gttcgaaatt tgccggcatg ctcttcgtag
    52981 gtgacagggc ggattgtgat ccgtggcatg gcctgatcct cctgcaccgc aacgacaacg
    53041 ccccgcctcc ggttcgccgg gggcggggct ttttgcgttt cttcccatct cctcgcctgt
    53101 cgccagttgc ttggatgttc tctaaatgtt ccaattgcgc acaggagaat cacctgtgcc
    53161 agaaacgcca tccagaaacc ccgcgaacaa tcgatccctg cgccattgtg ctgaagaggg
    53221 tctgctgatt acgatggtct gccatcggtg ccggcggaag gtccgatacc tggctagcga
    53281 cctatgcaag gtcctcagcc cgttccacca ggcgcacgag ccgccttggc catgcgggcg
    53341 atgcgggacg atggagtaca tgcaggttcg ctgggagttg ccgcccgcct ccgatcgcgc
    53401 cgccgggttg acggttcggc ggccggtccg ccagattaca aaatggatat ggcgggacga
    53461 gagggtttag gacgtgtgca atctttatac cagcacgacc acgcaggagg cgatccgggg
    53521 gctgatcaga ggcttggccg atcatgcggg caacatgccg cccggcccct attatcctga
    53581 ccaggctgcg ccgatcatca gacatggcga ttcgaaccca gagttggtca tggcgcgctg
    53641 gggcatgcca tcgccgcccg gcgtcctgaa aacagcccgc gaccccggcg tgaccaacgt
    53701 gcgcaatctg ggctcgcctc actggcgccg gtggctcggc cgcgaccatc gctgcctggt
    53761 gccaatgacc agctttgcgg agccccgcgg aaaagggcag ggcaatcagt ggttcgcctc
    53821 ggccgagggc aagcaaatgt tctttgccgg catcgagacg cgcggctggc gatccgtgcg
    53881 caaggtcaag gacggcgaga ccgacgacga cctctatgcc ttcctgacca gtgcgccaaa
    53941 tgccgaggtg gcatcggtcc acccgaaggc aatgccggtg attctgatgg agcctgaaga
    54001 ctgggccgcg tggatggacg gcatcgacgc gcgcgagatg cagaggccgc tgccggacgg
    54061 cgcgctggcg ctggtggacg agccggtctg accggcccgc cccaggattt tagtttgcaa
    54121 attgctcgta acgtattgaa ctgcatacgc ccgatatggt atccgtttgg aaattccatc
    54181 cggtaaatca acgctgtttg
//
