# Supplementary material for: Characterization of the virome of Paracoccus spp. (Alphaproteobacteria) by combined in silico and in vivo approaches
Source: Sci Rep. 2019 May 27;9:7899. doi: 10.1038/s41598-019-44460-4 (PMC6536676; doi:10.1038/s41598-019-44460-4)
Supplement: Supplementary file 2 — Supplementary Dataset 1 [file 41598_2019_44460_MOESM2_ESM.zip › vB_PyeM_Pyei1.gb]

LOCUS       MK291445               50161 bp    DNA     circular PHG 13-JAN-2019
DEFINITION  Paracoccus phage vB_PyeM_Pyei1, complete genome.
ACCESSION   MK291445
VERSION     MK291445.1
KEYWORDS    .
SOURCE      Paracoccus phage vB_PyeM_Pyei1
  ORGANISM  Paracoccus phage vB_PyeM_Pyei1
            Viruses; dsDNA viruses, no RNA stage; Caudovirales; Myoviridae.
REFERENCE   1  (bases 1 to 50161)
  AUTHORS   Decewicz,P., Dziewit,L., Golec,P., Kozlowska,P., Bartosik,D. and
            Radlinska,M.
  TITLE     Insight into the virome of Paracoccus spp. (Alphaproteobacteria)
  JOURNAL   Unpublished
REFERENCE   2  (bases 1 to 50161)
  AUTHORS   Decewicz,P., Dziewit,L., Golec,P., Kozlowska,P., Bartosik,D. and
            Radlinska,M.
  TITLE     Direct Submission
  JOURNAL   Submitted (12-DEC-2018) Department of Bacterial Genetics, Institute
            of Microbiology, Faculty of Biology, University of Warsaw, I.
            Miecznikowa 1, Warsaw 02-096, Poland
COMMENT     ##Assembly-Data-START##
            Assembly Method       :: SPAdes v. 3.9
            Sequencing Technology :: Illumina
            ##Assembly-Data-END##
FEATURES             Location/Qualifiers
     source          1..50161
                     /organism="Paracoccus phage vB_PyeM_Pyei1"
                     /mol_type="genomic DNA"
                     /host="Paracoccus yeei CCUG 32053"
                     /db_xref="taxon:2500566"
                     /country="USA: Missouri"
                     /collection_date="1993-09-21"
     misc_feature    1..52
                     /note="attachment site in tRNA-Pro(TGG)"
     gene            complement(60..1166)
                     /locus_tag="pyei1_p01"
     CDS             complement(60..1166)
                     /locus_tag="pyei1_p01"
                     /note="tyrosine recombinase XerC/XerD"
                     /codon_start=1
                     /transl_table=11
                     /product="integrase"
                     /protein_id="AZV00418.1"
                     /translation="MTRVNLKGINKVKKRLADGTVREHHYVGRGKGALKFWDSASGVP
                     LGSAGYIAAFSAAQQTRTPAAGKFRSVIIRFLESQDFAGLAPRTQADMKISFYHAKSG
                     IDTKFGSAPLAVFDDPRIRTRALEWRDEIGGKVGDDRIRHLQRLVAFAWDRGIIRQHH
                     LQKIKSVYKSQRAEIFWLPEEIEAFERGAPAHIWRILCAALETGLRPGDLAQLSREHV
                     HRTPHGRRIVIWTQKRKRLASIPLTQRMGDLIDSLPADQPRIIVNQRGQPYQHENYLG
                     DAVSDWRDRLKIRSDLRLYDARGTAATRLLEAGAELKEIATHMGWSLKHAAEVIERYV
                     ALSPSMSDTLAEKLQKVETRTNLQTKVQTGGSGE"
     gene            complement(1159..1335)
                     /locus_tag="pyei1_p02"
     CDS             complement(1159..1335)
                     /locus_tag="pyei1_p02"
                     /codon_start=1
                     /transl_table=11
                     /product="hypothetical protein"
                     /protein_id="AZV00419.1"
                     /translation="MGRRAIFTEADLRRVMKVARENDPRAIVEVTSSGTIRIVPESAS
                     TTRSDVDDWFKHND"
     gene            complement(1335..1718)
                     /locus_tag="pyei1_p03"
     CDS             complement(1335..1718)
                     /locus_tag="pyei1_p03"
                     /codon_start=1
                     /transl_table=11
                     /product="hypothetical protein"
                     /protein_id="AZV00420.1"
                     /translation="MTEKTTINLRVGNTETGPVDLDTMREALDQVRGGPPMKDDPDWN
                     GHNSQVYGVAAGELRQFIEQFEQLEAEKKDVAERQKELMAEAKARGYDTKVMRKVIAL
                     RKRDKDDIAEEEAILEMYKAALGMV"
     gene            complement(1715..1993)
                     /locus_tag="pyei1_p04"
     CDS             complement(1715..1993)
                     /locus_tag="pyei1_p04"
                     /codon_start=1
                     /transl_table=11
                     /product="hypothetical protein"
                     /protein_id="AZV00421.1"
                     /translation="MKRPRENCHWCGRRLEAPSARSSLAKTQDHVIPKSSGGTSVVPC
                     CRACNHIKADLLPADWDRWRAQHHEWWRIYPRHTAKTYFRPVQPGAAS"
     gene            complement(1990..4011)
                     /locus_tag="pyei1_p05"
     CDS             complement(1990..4011)
                     /locus_tag="pyei1_p05"
                     /codon_start=1
                     /transl_table=11
                     /product="DNA (cytosine-5-)-methyltransferase"
                     /protein_id="AZV00422.1"
                     /translation="MTFQPHLPLIIDSFAGGGGASTGIEMALGRSPDVAINHSTNALA
                     LHAANHPETLHLDSNIWDVEPLTVTGGRHVGLLWASPDCKHFSKAKGGAPRDRNIRDL
                     AWVVVKWAEFAKPDVICMENVEEFVTWGPVDNDGQPIKELAGTTFELWVKRLKKAGYK
                     VQWRELRACDYGAPTIRKRWFLVARRDGRPIVWPKPTHGNPASAEVRKGKLQPWRTAA
                     ECIDWSLPCPSIFDSSADIMAKHGLRAVRPLAANTLARVARGMKRYVIEAQNPFLVSL
                     KGADRRDRPVDAPHPTVLAGGGRAGQSRPRSGDEPFTTITAKADACVTTALLAPSIQR
                     FNGGATGQDLREPMATVTANSWIKKPGGAAPLGLLAPYLATMRNSQKPWQGADEPTHT
                     ITAGGAGLTVVAPVLTYAQQGGGNRDARDPHHTICASKKDQNSLIAATMVQTGYGERQ
                     GQSPRALDVAAPLGTVVAGGAKHAPIAAFLAQQNGGPRMGAHAGHDLREPTSTIAASG
                     SHQTPVAAWFAKYYGTGDGARTDEPMHTVTVKDRMGHMQAELVAPPFAPEHHARARQV
                     AEFLRAHDAWDGGEFVTLEVDGAAYVVIDIGMRMLTPRELFRAQGFPDDYVIEGVWEG
                     LDTDHPQFRAFPKDVQVSCCGNSVCPPLAASIVGANCQHIAAGAERKTA"
     gene            4125..4283
                     /locus_tag="pyei1_p06"
     CDS             4125..4283
                     /locus_tag="pyei1_p06"
                     /note="chaperone protein DnaJ"
                     /codon_start=1
                     /transl_table=11
                     /product="chaperone protein"
                     /protein_id="AZV00423.1"
                     /translation="MSETENPDTVPAGQPGAGENICRKCEGSGQIDGQPCPECDGTGK
                     VVTGIGGA"
     gene            complement(4292..5035)
                     /locus_tag="pyei1_p07"
     CDS             complement(4292..5035)
                     /locus_tag="pyei1_p07"
                     /codon_start=1
                     /transl_table=11
                     /product="EaA-like protein"
                     /protein_id="AZV00424.1"
                     /translation="MTGLAITPADTTCLNCGRLVPCGCTEPMPAADAYAQRRAVADDA
                     PSSIVQQMPEVGEPAPRIWVEPTGYREGWTGIPDQVEPDDVEYIRADIARATEADLRA
                     EVERLTKRVSEWRSEYQAAQKCLALYRRKNVELVAEVERLNALADLRAQHAAWSQAQF
                     GDVSAVGPAKHLAKEATEVAADPLDPIEHADCWMLLWDMQRRAGISDAQLADAIREKL
                     AINQARRWPAPREGEAREHDRADQPEDKA"
     gene            complement(5032..6708)
                     /locus_tag="pyei1_p08"
     CDS             complement(5032..6708)
                     /locus_tag="pyei1_p08"
                     /codon_start=1
                     /transl_table=11
                     /product="helicase"
                     /protein_id="AZV00425.1"
                     /translation="MSFGKLDFDGETWLVTDLQPHVSIRFKDVFKGVRFGSRPPFLLK
                     HRQDRAFDLNWFISRYPLDLTDRAAAGLAEGVSAYQRARQAMEALKRPDYVSGLITGF
                     KAPEEARPHQKRAAEMLRTNGRLLLLDDVGLGKTVSALAAIADGWGLPAAVVVQPHLS
                     TQWVKQYIERFTHLRAFEVKDRQTRSLPPADIYIFRYSNLAAWADYAETLGCRTVIFD
                     EIQELRHGRATDKGRGAMAFRDAAAHVLGLTATPIYNYGSEIWNVVEFVAPGALGTWD
                     EFVVNWCTSHGSHWIVKDPEALGAFLLDEGIALRRTDEDAEVAMSLPPLVKNVFEVGW
                     NEGDAETDRELQRRLALRVLNGGFTERGEAARQLDLMVRQETGVAKARSVAAYVRTLV
                     EAGEPVLLGGWHRAVYDIWNEALADLKPVMFTGSESQPKKRAAREAVLSGASKILIMS
                     LRSGSGLDGLQQVIAHAVIGELDWSPQVHRQFIGRIRRDGQRRQVTAHYLHVDGGSDP
                     VILPTLGLKASQSHGILNPYGGATEATPIDESRMRQLAQQILEQTKGERQ"
     gene            complement(6705..7070)
                     /locus_tag="pyei1_p09"
     CDS             complement(6705..7070)
                     /locus_tag="pyei1_p09"
                     /codon_start=1
                     /transl_table=11
                     /product="endonuclease"
                     /protein_id="AZV00426.1"
                     /translation="MSEPRILARRIVTICQASRINVSTEAAAHNDLAAALVAAGLTVQ
                     REVKLNARDRIDVLVEGVGVEVKVQGSRRNILKQLERYAESDQVTALVLATSAAWPAG
                     FSALNGKPFFHASLVRGWL"
     gene            complement(7074..8183)
                     /locus_tag="pyei1_p10"
     CDS             complement(7074..8183)
                     /locus_tag="pyei1_p10"
                     /EC_number="2.7.7.7"
                     /codon_start=1
                     /transl_table=11
                     /product="DNA polymerase III beta subunit"
                     /protein_id="AZV00427.1"
                     /translation="MGLMQSDIAAEAGVIRCLVADLRNAVAAAATVIERRNTIPVLGC
                     LHIVPGKGELMISGTNLDAWLTVRCPANTAQAEPFCLPAPVLKALLSGAALEDEVTIR
                     REKDVLTFQIGPVTARLRDLIPAADWPTPPQVEGVPVQVGEAALVKLIDSVRFAISAE
                     ETRYYLNGIFLTGINGRLAGVATDGHRLARYCSAEPWDFPAVIFPRTTVAALRWRLVP
                     GGNRTVSVAVEAPANRMSIAGDGWSMVCKTIDGTFPDYGRVIPARVDDPSYAVLSRET
                     LLRLPDPASDGSRAIKLDLENAKALVRDVLFSLDVAMPIEAHGRFAIGFNGKYLRQIA
                     RAFGTLRIEATSPGDAAHILTDDPDLTVVLMPMRV"
     gene            complement(8174..8674)
                     /locus_tag="pyei1_p11"
     CDS             complement(8174..8674)
                     /locus_tag="pyei1_p11"
                     /codon_start=1
                     /transl_table=11
                     /product="hypothetical protein"
                     /protein_id="AZV00428.1"
                     /translation="MTDQTRQSCGLLRGTWISRANGKLTLIEDLRLGDAIATLDHGPM
                     PIIRIEAEEHSASQVWSDPSHWPWIYTPDQMEDDGLYLRGDQLILWAPGGCTDTLISA
                     RDLARCHQHQCRRLDGWPASVTWYRLHLEGHQIIVADGYPVGSARIDPEIALCRNLIN
                     EVSEWA"
     gene            complement(8857..9012)
                     /locus_tag="pyei1_p12"
     CDS             complement(8857..9012)
                     /locus_tag="pyei1_p12"
                     /codon_start=1
                     /transl_table=11
                     /product="hypothetical protein"
                     /protein_id="AZV00429.1"
                     /translation="MGALRSTTALGIIGAAIVAQVILPATLDLFLSVALAGAAGRAGF
                     QAGRSRP"
     gene            complement(9012..9446)
                     /locus_tag="pyei1_p13"
     CDS             complement(9012..9446)
                     /locus_tag="pyei1_p13"
                     /note="tellurite resistance protein TerB"
                     /codon_start=1
                     /transl_table=11
                     /product="tellurite resistance protein"
                     /protein_id="AZV00430.1"
                     /translation="MLGKLFGKRAEAAVQKFSGRTDFLEATCAAAALIAAADGEIEDA
                     EVDATVKAVKANKALAQGFDQQTIDKTINAMLDRAGGGRVGRAGLRKEVMEVSKDAEM
                     AEGVILTALDVAEADGEIGPEEQKVLESLAKDLGVDLARLAA"
     gene            complement(9595..9714)
                     /locus_tag="pyei1_p14"
     CDS             complement(9595..9714)
                     /locus_tag="pyei1_p14"
                     /codon_start=1
                     /transl_table=11
                     /product="hypothetical protein"
                     /protein_id="AZV00431.1"
                     /translation="MHALAFIVTNLRTGETRVLTRRQLDTFFDGRNARDWRIA"
     gene            complement(9714..10004)
                     /locus_tag="pyei1_p15"
     CDS             complement(9714..10004)
                     /locus_tag="pyei1_p15"
                     /codon_start=1
                     /transl_table=11
                     /product="hypothetical protein"
                     /protein_id="AZV00432.1"
                     /translation="MNHPIRSPWYADHPRHEEIADDHMLGAVPVRDACRNDGRDGTRM
                     LGVVLLVILFIVAGLGLWLLVRSVDQSALLDFLAPTAAQARELGWLAMTEGS"
     gene            complement(10695..10925)
                     /locus_tag="pyei1_p16"
     CDS             complement(10695..10925)
                     /locus_tag="pyei1_p16"
                     /codon_start=1
                     /transl_table=11
                     /product="hypothetical protein"
                     /protein_id="AZV00433.1"
                     /translation="MTFIVLHLNEPGRTASRVALAVEHISSVREVADDAGTEIRLSDG
                     SIINVIETYKTILGSLANLGVRLADCIEPDKA"
     gene            complement(10922..11164)
                     /locus_tag="pyei1_p17"
     CDS             complement(10922..11164)
                     /locus_tag="pyei1_p17"
                     /codon_start=1
                     /transl_table=11
                     /product="hypothetical protein"
                     /protein_id="AZV00434.1"
                     /translation="MTDAERIAALKAELVETQDAGAAMVVLTIQAMGAKPEQMARLTD
                     EYQDIADGLMRRRITGIIARKLAERLKQAESIGVTT"
     gene            complement(11161..11379)
                     /locus_tag="pyei1_p18"
     CDS             complement(11161..11379)
                     /locus_tag="pyei1_p18"
                     /codon_start=1
                     /transl_table=11
                     /product="hypothetical protein"
                     /protein_id="AZV00435.1"
                     /translation="MIDLEGEEVAQVAIAVGAILGLLKLQTENKGAIPMAELPQYITG
                     LADEREKHGDFGAARMLHDWADVLRDDT"
     gene            complement(11440..12138)
                     /locus_tag="pyei1_p19"
     CDS             complement(11440..12138)
                     /locus_tag="pyei1_p19"
                     /codon_start=1
                     /transl_table=11
                     /product="CI-like repressor"
                     /protein_id="AZV00436.1"
                     /translation="MEDFLLAGNFPHMVKKELDAFARGLKVAMAQTGWKPAPLGVAAG
                     MGDTTVRDLFRNLSSPKVSTAQALANAMGMTVDEVISLGDGPAARVPQVAVAGLVGAG
                     AAVPLEDPYPKGEGLFHVAAPAPLLRHGGIKGIVAVQVEGDSMAPMYQPGDVLFYSRA
                     THEGIPEEDIGRPCIVEDADGNAWVKQVKRGDKPGLFHLISLNPTSETRHNQQIKWAA
                     RVRLALPADLVERI"
     gene            12190..12387
                     /locus_tag="pyei1_p20"
     CDS             12190..12387
                     /locus_tag="pyei1_p20"
                     /codon_start=1
                     /transl_table=11
                     /product="hypothetical protein"
                     /protein_id="AZV00437.1"
                     /translation="MDQFIADVEAYTEAIGTTPQRFLRDFLNAEWGRWERWKARTAYP
                     TARTMDRIRQFMAENPAGAAA"
     gene            12387..12551
                     /locus_tag="pyei1_p21"
     CDS             12387..12551
                     /locus_tag="pyei1_p21"
                     /codon_start=1
                     /transl_table=11
                     /product="hypothetical protein"
                     /protein_id="AZV00438.1"
                     /translation="MARASSGQAPGWQSDRFAWPECASRRCCGQPDLSANAPVFFAKF
                     NMMLLIGGFR"
     gene            12548..13126
                     /locus_tag="pyei1_p22"
     CDS             12548..13126
                     /locus_tag="pyei1_p22"
                     /codon_start=1
                     /transl_table=11
                     /product="hypothetical protein"
                     /protein_id="AZV00439.1"
                     /translation="MNALTSFGEFSPAPAPVPAPVKTKTPAPRVIRHGTIRGYVTHGC
                     RCDVCRTVEMERQRRYRARMKAGEVARRPNDPNAVPVMVRGTLYPSIAAAAQALGVMP
                     STISGHLRRHGHCDFVGLGQKSPAHNRDAHRTTPISIHGRRFPSIKAASDYLGVPYGW
                     LYKAIRTGRPANAGDRILAALMRADAQTEGRA"
     gene            13123..14067
                     /locus_tag="pyei1_p23"
     CDS             13123..14067
                     /locus_tag="pyei1_p23"
                     /note="DnaA analog"
                     /codon_start=1
                     /transl_table=11
                     /product="replication initiation protein"
                     /protein_id="AZV00440.1"
                     /translation="MRQRSRRQGRAYAAIPNAAMRDERISIEARGLLALLMTYADDWT
                     FVVDHLQQVAGCGRDKMRGMLKELEAAGYVIRQVLRGEGGHLAGTEWMIVDDPAAAAH
                     GVVSDVETQDAGEQGKNGSVHRPPENPSIGATDPLKNRPPVEPTAGKSVPIRKPKDKN
                     TNLKKSPNPLPGSGDDGWADYFDRFWEAFPDPVERDAARKAFDGVLEAGEIGPEDLIE
                     VATAYARSRHVERGYGMKPANWLARGSWRDEWEASKAAKAAAPPTVDMDAVAQRWVEP
                     VKAGRTYAASSIKPAVARHMLSLGLVTETELRRAGVTL"
     gene            14120..14833
                     /locus_tag="pyei1_p24"
     CDS             14120..14833
                     /locus_tag="pyei1_p24"
                     /note="KIlAC antirepresor and regulatory protein Rha
                     domains"
                     /codon_start=1
                     /transl_table=11
                     /product="DNA-binding protein"
                     /protein_id="AZV00441.1"
                     /translation="MTRSSETSLTAAPSAGHQPLTMSSREIADLCDTRHNQVVETIQR
                     LLASGVLRESRKTTRRVQPEGGGRPMDVYDLTKRDTLIVVSGYKDELRARIIDRWLEL
                     EGQGSPALPRSFAEALQLAADQAREIEGLRPAVAALDRIADADGSFCITDAAKALQVR
                     PSDLFAWLRGNGWIYRRPGAASDLGYHDKTASGLLEHKVTTVLRRDGSEKVTEQVRIT
                     AKGLTRLAKLVPPTIRRVQ"
     gene            14833..15093
                     /locus_tag="pyei1_p25"
     CDS             14833..15093
                     /locus_tag="pyei1_p25"
                     /codon_start=1
                     /transl_table=11
                     /product="hypothetical protein"
                     /protein_id="AZV00442.1"
                     /translation="MSAPATVTPGLPSARAFGRIRVAFVKSDMIEMIRVGAPGVGRTR
                     RELIWGRDNMQNALIAAQRRKGADAEDQAKALRWALEVIGHE"
     gene            15086..15541
                     /locus_tag="pyei1_p26"
     CDS             15086..15541
                     /locus_tag="pyei1_p26"
                     /note="endonuclease"
                     /codon_start=1
                     /transl_table=11
                     /product="VRR-NUC domain-containing protein"
                     /protein_id="AZV00443.1"
                     /translation="MNEAARIRRPADGSAPGQPRRKAKPRDIEGPIHRSILHHLRRRF
                     PAAKVHHSANSIGLSGPQIMRQIAHNEAMGTIKGWPDLTCILPGPVVAFFEVKAPGNS
                     PDKDQKDLHIALRALGCRVAVVRSVEEVEAALADWGIAPPSNQKPRISP"
     gene            15538..16017
                     /locus_tag="pyei1_p27"
     CDS             15538..16017
                     /locus_tag="pyei1_p27"
                     /codon_start=1
                     /transl_table=11
                     /product="hypothetical protein"
                     /protein_id="AZV00444.1"
                     /translation="MTARVNVDVVRAIVAQVAAERGVSADDICSSRKTLPIVSARRIA
                     LRRATDAGASSVLIAKVVGCSSSSVRCMMTRNEDKARDDLQGIPPTERARLAAPFFRS
                     GGRLSPLTVGDYACRADIDPTRAALNLVRLMEAGLVRKELLVAKGNLPIYQWCGSTT"
     gene            16014..16262
                     /locus_tag="pyei1_p28"
     CDS             16014..16262
                     /locus_tag="pyei1_p28"
                     /note="chaperone protein DnaJ"
                     /codon_start=1
                     /transl_table=11
                     /product="chaperone protein"
                     /protein_id="AZV00445.1"
                     /translation="MKHDLSRQHRNQRERRTPKNAKPAVCAKCNGMGALRGRWPFSKD
                     IPCYWFASGSWTCPACNGTGEITDWQDEQQDEETRDGE"
     gene            16252..16899
                     /locus_tag="pyei1_p29"
     CDS             16252..16899
                     /locus_tag="pyei1_p29"
                     /codon_start=1
                     /transl_table=11
                     /product="hypothetical protein"
                     /protein_id="AZV00446.1"
                     /translation="MASKAERLRRKKRASLDELCAVPSVARREKQARQNGRFTKVEED
                     PRAAFLNARCRRFGIDQTDENRSRMAGVHLCCDLGFVLEAACKPADIAPLWDVFSRWC
                     RAEAVYRARYVGQREQPASAALTMVPEPMETDPSLTVDVRSQDERDQDAVTGWMRWQG
                     FLGHLPAQHRVVLHSARRQDGPVLWSGAATEAGMLALNALRGLAEAEGNWTAPRK"
     gene            17187..18419
                     /locus_tag="pyei1_p30"
     CDS             17187..18419
                     /locus_tag="pyei1_p30"
                     /codon_start=1
                     /transl_table=11
                     /product="signal transduction histidine kinase"
                     /protein_id="AZV00447.1"
                     /translation="MMRNDQASAPPLAPEEGGDVSEELAYRLRQQELTAEFGRCALRS
                     HDTSSLLQEATRICALGLRSDFCKVLKYLPNEGQFIVQAGVGWNPGVVGHARTGADKE
                     SPAGYAFQTGEPVISNHLAEETRFRTPALLVEHGITRAINVLIRGDGGSYGVLEVDSP
                     TSGRFTDADLAFMQGFANLLGVALERQQGEEALRSSEARLQEAIAHQEVLTREISHRV
                     KNSLTMVASLLSMQRRTVSEPTLQRALDEARARVSTIAQVHDRLWRADEVHTINLAEF
                     MGELCDEIRATAAPGHTLRTDIASVLLATDQAVPLALLVNELLTNAFKYAYATGEGEV
                     RLTIQPTEPGHLQLTVSDGGQGLPPDFDADNVKSLGMKLIAGLSSQLGGQPEWQDAHP
                     GTRFVLQFLVQERSMMQG"
     gene            18918..19505
                     /locus_tag="pyei1_p31"
     CDS             18918..19505
                     /locus_tag="pyei1_p31"
                     /codon_start=1
                     /transl_table=11
                     /product="hypothetical protein"
                     /protein_id="AZV00448.1"
                     /translation="MPVISYSLRAHGEGHLRFSNGIEQLGSNETMHQKVYRRALNKVG
                     DKAYTQVIRALTKQMGLKRRQVLTYGGVRPVRANLTRQDFQIYSTGAEVPLREFSAVQ
                     FSFGVRARPWGKSTRFSGMFIHAGRWNSGKDVAQGHVFQRVTSSSLPIEKQFGPSVPA
                     EMVKGESEAAFNRMADQLPDRIAHEIAQITRGVVS"
     gene            19682..20257
                     /locus_tag="pyei1_p32"
     CDS             19682..20257
                     /locus_tag="pyei1_p32"
                     /codon_start=1
                     /transl_table=11
                     /product="terminase small subunit"
                     /protein_id="AZV00449.1"
                     /translation="MATKLSGKLVNQREMSEIIGVSTEAIRNWVSQGCPTRRTDSGAR
                     AYLPAEVIRWRQDRALSQVLADQNLTEDIEEGKRRKIVAEATLAEIEVAEKRGAVAEV
                     DLIASEFGNALAACRARLIGVGASVAPRLSIAENAAEMKLIVDEAIYEALEEISDGVL
                     EFARSPGGDDPAGDPGEDLDPDEAASAADDC"
     gene            20226..22076
                     /locus_tag="pyei1_p33"
     CDS             20226..22076
                     /locus_tag="pyei1_p33"
                     /codon_start=1
                     /transl_table=11
                     /product="terminase large subunit"
                     /protein_id="AZV00450.1"
                     /translation="MRPPPRQTIAEWADANRVLSSEASAEPGKWRTSRAEFQRGIMEA
                     MTDPLVRKVVVRKAAQVGATEMMNNIIGYFMDRDPSTMMVIQPTVQMGETWSKKRLAP
                     MLRDTPVLRGKIADAKSRNSDNTILEKGFPGGYITIVGANAPSSLASRPIRLVLADEV
                     DRYPASAGTEGDPLTLAMRRQATFWNAKTYVCSTPVDKATSVIEREYQAGDKRRFLVP
                     CPDCGLEQPLVWENIVWDKTADGHRPETAAYLCRDCGCLWNDAKRWQAIGRGRWEATA
                     PFTGTASFDLTGFLSPWLTLEEIVRDFLQSKDWAPKLKTWVNTVKGEPWEERGEASSA
                     GELAQRAEPYDEHSLPEGVRLVTAGVDTQDDRLEYSLIGWGDGEEAWLIRHEVLNGDP
                     GHLEVWAELDAALKDAICRTEDGRRLRVRAACVDSGGHHGAMVLSFARARESRRIYAT
                     KGIGNDHRGSRPIWGKSLLKTKNAGDRLWAVGVDTAKDGLQARLRIVPGDEPMPKAVH
                     FPTTGLSSDYFDQLTSEMVVTELTREGRLQRKWKPKPGQKRNEALDCFILAEAAMLSL
                     PTRLMRSSYSGVPVTEADGAVAEAPVTETETEPPAPLSRPRRRKQWGAYS"
     gene            22073..23701
                     /locus_tag="pyei1_p34"
     CDS             22073..23701
                     /locus_tag="pyei1_p34"
                     /codon_start=1
                     /transl_table=11
                     /product="portal protein"
                     /protein_id="AZV00451.1"
                     /translation="MTTKAKAPATQRNRKTAPPARMEYMGHDRAGIIHMRRAVTRDIK
                     HDVLAAADRAFALAFDFMQNSGWISGAADQIISDMIGTELKLNARPDLSRLGYSDAER
                     AAWCRLVENDWRRWSWTPRECDIEGRATVQEMLDGAARYYLAGGEALAVLDYMTPAVR
                     QRYGVRSGVKARLVSPHRLSRYTSLVEGWDQGIYHDENGRPTHYRFRVVEGGLEQDLD
                     LPVMAGAIQRIIHTMDRGTTPNSPRGISPMTPAFKVIAQSDQLADATLTTALLQTAFA
                     ATITSPEPSDTAFQALQAVAEMEGDEGFEGAQDLAADLLAVWQQRIESLKSKRLSIGG
                     DASQVNHLGPGEKLELHTAQAGGAHYEAFQRNLLREVARCLGVTVESLTMDHSSASYS
                     SSRMAVASVWPTVVRRRERIVAPVAQGIYEAWLDEAIAEGRIPFKGGYRAFAANRDLV
                     VDAEWRGPARPSADPYKDALAEKVRLESGTMTLQEVWAERGLDWEEGLDQIGREQDRF
                     EEIGVRSPFGRSTGGGAGPQGAATEGTRDPANAD"
     gene            23691..23933
                     /locus_tag="pyei1_p35"
     CDS             23691..23933
                     /locus_tag="pyei1_p35"
                     /codon_start=1
                     /transl_table=11
                     /product="head completion protein"
                     /protein_id="AZV00452.1"
                     /translation="MPIETACERLARLQQVRDELITGKAVSEVAFGEDRVRYTRADLG
                     ALEREIAAADALCRGEQGLAPAPRRRFAMGVRVRPY"
     gene            23948..24943
                     /locus_tag="pyei1_p36"
     CDS             23948..24943
                     /locus_tag="pyei1_p36"
                     /note="phage head maturation protease"
                     /codon_start=1
                     /transl_table=11
                     /product="Clp protease protein"
                     /protein_id="AZV00453.1"
                     /translation="MACILDGSKLTLSGTVGDDWWGDAFTYEDVLLALAAVDDASDLT
                     VHINSGGGGATEGAAINALLAARTGRTDVVVEGIAASAASLIAMAGETVSMADGAVMM
                     IHDPAGFTMGTSADHAKQIEALEALATAYARVYAAKSGKTTDEAREVMKAERWYAADE
                     AIAEGFADAKIERPAAAVAMFDYQQYAHAPRKLRAQAKNWLKANPQAARSAAPGQKET
                     KMTDKTPADAKPADQPDVAKAQADAVKADRERRAAIMALDEAKGREALAEHLYASTEM
                     SVDAVKATLSAASATEKPQPDAAKLATAGLGGGAPGGQPQMRVDIVAAARKRAGL"
     gene            24956..25324
                     /locus_tag="pyei1_p37"
     CDS             24956..25324
                     /locus_tag="pyei1_p37"
                     /codon_start=1
                     /transl_table=11
                     /product="head decoration protein D"
                     /protein_id="AZV00454.1"
                     /translation="MAITNIGYKVDTDVVKEEGKGRYSRDDVTLAATDAPLPVGTVLA
                     RDGAGVYAPITAAAAGNAVAVLLEPVPIRATTSRVVVLSRRAQVALQALVWPAGATAA
                     NIAAGVAALKTQGIVARNGV"
     gene            25328..26365
                     /locus_tag="pyei1_p38"
     CDS             25328..26365
                     /locus_tag="pyei1_p38"
                     /codon_start=1
                     /transl_table=11
                     /product="major capsid protein E"
                     /protein_id="AZV00455.1"
                     /translation="MATVMDYLTAPEFSDDRLTEAINVAAYDTGRPAQLGIFRDVTIP
                     TTFVRLGITEDEIAIIPSRERGGESNVNMRKDRGVLNLDIPHFPLDDAISPADLQNIL
                     QWGETYAFTMLGEVVTQKQAAMRMKHERTWHHLDWGALKGLIVDAEGVVLANLYTEFG
                     IAQPSQAFSLGTAGTNVPALLRSVKARTGKELRGSSTSGIRIFAGSTWFDAFVSHGSV
                     TEALKYYMVPGQPNPNRDDVVDEFRFAGVTIERVDEEFAHRRPDGTFEMLAAVPANEA
                     LAVPMGTDYFRRYIAPPDSIDLANRAPRPENKIFVSTNDLPHGKGKEIHTESNILPIC
                     TRPQIITRLTM"
     gene            26430..26555
                     /locus_tag="pyei1_p39"
     CDS             26430..26555
                     /locus_tag="pyei1_p39"
                     /codon_start=1
                     /transl_table=11
                     /product="hypothetical protein"
                     /protein_id="AZV00456.1"
                     /translation="MIVIPSGWAGELPGIVAAAADEAGATVRPEEPPEPKAKGKS"
     gene            26601..26990
                     /locus_tag="pyei1_p40"
     CDS             26601..26990
                     /locus_tag="pyei1_p40"
                     /codon_start=1
                     /transl_table=11
                     /product="hypothetical protein"
                     /protein_id="AZV00457.1"
                     /translation="MATFQEIQAQAIRAVDAVMAETLRHYPLTAGRADTTRAQRDIRG
                     VLRVGRNKDLNASGEPGSTWSQRIAFGKAELHLDRLMVVSGFVVPVDIRKGDKVRATD
                     RPDAPWFEVLSVTERMHGRIVADLGEA"
     gene            26991..27725
                     /locus_tag="pyei1_p41"
     CDS             26991..27725
                     /locus_tag="pyei1_p41"
                     /codon_start=1
                     /transl_table=11
                     /product="hypothetical protein"
                     /protein_id="AZV00458.1"
                     /translation="MSLCRLALRHCAVRALTGQTIVGANVADSDFGALDLSVDGLIQT
                     DRDRPFVLVYTDESSATEADMRSLRQNGHLDFVIEYGVASPMTEIDPETGEAVIAGVN
                     IPATDANFEAALDLMDRQVMAVLSGADGWAELWRGLIDKVLKIERRRRASADEGMRIA
                     ARQTRITVEAKPDPVLGQALAAGSIWARFRAAVGGDPIEPMVLAMLGTAIPDWQTVVA
                     GRGMTAGEARAAGFVPNGTILGTDLG"
     gene            27718..28239
                     /locus_tag="pyei1_p42"
     CDS             27718..28239
                     /locus_tag="pyei1_p42"
                     /codon_start=1
                     /transl_table=11
                     /product="baseplate assembly protein V"
                     /protein_id="AZV00459.1"
                     /translation="MADLPRILADLTRRIAELERRSRGQGMEGRVVEADPAQGLYRVD
                     LGDGFLTGWIPARSLSTGDLKMQAEPTVGQMVMVRSESGDLTDAAIEASGFAGDRPHD
                     RNGELYLARGAASLLFAEDRIVLSVGGSSLTITADGIAFSGPSVTHDGTSIGKTHTHG
                     GVDRGSSNTNPPN"
     gene            28250..28414
                     /locus_tag="pyei1_p43"
     CDS             28250..28414
                     /locus_tag="pyei1_p43"
                     /codon_start=1
                     /transl_table=11
                     /product="hypothetical protein"
                     /protein_id="AZV00460.1"
                     /translation="MATKTLNYTILEEGYLYGVYRKKGETVDLTEEQARLFVPDRLAP
                     TPVKGAAAKD"
     gene            28419..28742
                     /locus_tag="pyei1_p44"
     CDS             28419..28742
                     /locus_tag="pyei1_p44"
                     /codon_start=1
                     /transl_table=11
                     /product="baseplate assembly protein W"
                     /protein_id="AZV00461.1"
                     /translation="MLDRETFMPISEWEHVLQSIGMILTTPLRSRVMRREFGSELSDL
                     IGRPMTPQIVLAVYAACALAIAQWEPRFSLTGVEMGEATAQGRITLTVYGVWQGDQVS
                     GKVVL"
     gene            28739..29629
                     /locus_tag="pyei1_p45"
     CDS             28739..29629
                     /locus_tag="pyei1_p45"
                     /codon_start=1
                     /transl_table=11
                     /product="baseplate assembly protein J"
                     /protein_id="AZV00462.1"
                     /translation="MSRYTAVDLGQLPLPSIIGPLDFETILSAMKADLVALAPGLADA
                     LAVEGDPIHAVLQAIAYRALVHEARYNDVARAAYLATATGSDLDNLVAEYGVQRLVIV
                     PADPDAVPPVEAVLETDAELRDRAQLALEAFSTAGPRGAYEFHAMSADARVLHVGITS
                     PVPGQVQVVVLARTGTPSAEVIAAVAAALNAEEVRPLCDQVVVLPAQIASYDVSAILH
                     FPAGPGYEAALAEAELALAEYIEGQRRVGATIYRSALFAALHRPGVERVELLQPLTDV
                     AASATQAPWAGTVDIAVAVG"
     gene            29633..30190
                     /locus_tag="pyei1_p46"
     CDS             29633..30190
                     /locus_tag="pyei1_p46"
                     /codon_start=1
                     /transl_table=11
                     /product="tail protein"
                     /protein_id="AZV00463.1"
                     /translation="MPSLLPYNATAAERALEAAGVAAILLPIYEGLRDPWRCPAALLP
                     WLAWSRSVDEWDDDWPDDRKREVIAASIEVHRHKGTIWSIRRALTAAGFGDAQIIERF
                     GWQTHDGSFAHDGSHSYAEGDHWAEYRVILSQPIPRRQGALLRRLLMDVAPARCHLKL
                     LDFTEVAYAHDATIIYDGTYTYGAT"
     gene            30190..31164
                     /locus_tag="pyei1_p47"
     CDS             30190..31164
                     /locus_tag="pyei1_p47"
                     /codon_start=1
                     /transl_table=11
                     /product="tail protein"
                     /protein_id="AZV00464.1"
                     /translation="MADLIEASTWEAGIYELAVTDPVRGGPNGVSNTPARQLANRTRY
                     LRDRLDLLALKAAAVVTVGAGGDYATINAALAALSERRPAYVNGGFTAEVRLRSGFIM
                     REQVVVRGVNLGWIRITSVDTEVQIDRSYLTTQINTGNYPAFAAGGGGYLPIIDALFT
                     MTSAGTAAGRHGIYVYDGGGVTVSTGKGIKSAGGHGVLAQTSAVVAANGADFRNALGV
                     GAAMQGGTRGAFQAAVLSGCDIGIQANNGATVHAAEANCQTCVTGGIRAQSGATINAL
                     NALCRQVTASDGSMDISVAQGATINAVGATGGTSVPPNAITAAGIIFK"
     gene            31230..32414
                     /locus_tag="pyei1_p48"
     CDS             31230..32414
                     /locus_tag="pyei1_p48"
                     /codon_start=1
                     /transl_table=11
                     /product="tail sheath monomer protein"
                     /protein_id="AZV00465.1"
                     /translation="MPVERYHGVRVTQSADELVVARPKSTSVLGMLMSIPTASLPTGM
                     AFNTPVAIRKAADAASLPASVQSEIDTALDNGASTIILVLVDAGSGEPARTTNAVGSA
                     VTKTGVHAFKSAATLGLPRPKLLVLPGFKAASVTPANAVIAEAIVVANDLRAQLYVDG
                     PGTTIAAAKLAVPLIGAQKRVCISDGPILKSDDGVTVAHPSSTAFAAVQSMLDTNRSP
                     AWPHTNVLLEGVTGVSLPVEYGSEASELNEAGVNTIINRGDGFRTWGPMTAAVGTIWE
                     FVNVVRVTDMVHESLEDAFIAYLGRPMTKDNLDLMSMTGRGLLKQLEVEGVLLPGSQF
                     GLSTDNLPETGVQGIVKFAMAFEVPAPIYDLRIQAHRQINVAYTALFNSVTGRFETDA
                     DL"
     gene            32427..32942
                     /locus_tag="pyei1_p49"
     CDS             32427..32942
                     /locus_tag="pyei1_p49"
                     /codon_start=1
                     /transl_table=11
                     /product="major tail tube protein"
                     /protein_id="AZV00466.1"
                     /translation="MAMLPAYILKDATIVANDRNRIGQANEITIPVLEKTTEEMRNAG
                     MLKPREVFMGYEATRASFKETAFDPAMIALLGVGQNDKFIARGYLQSEDGTEHAARFE
                     FFGDVLKMDPGSWEPGSRAEAEYEITVHSGTLFVETNGAEQEVFAFDDFSVRVMGTEQ
                     MPGRRRALGLA"
     gene            32939..33247
                     /locus_tag="pyei1_p50"
     CDS             32939..33247
                     /locus_tag="pyei1_p50"
                     /codon_start=1
                     /transl_table=11
                     /product="tail assembly chaperone protein E"
                     /protein_id="AZV00467.1"
                     /translation="MMADTVDFRLDYPVEFKGEKIEVLTFRRRKARDLVAMDAVKGDM
                     TKTLAMYASMCGRPLPVLEDLDADDFERMVEATLPLMGKAAAAMAAKAELQAVEPASP
                     "
     gene            33247..33369
                     /locus_tag="pyei1_p51"
     CDS             33247..33369
                     /locus_tag="pyei1_p51"
                     /codon_start=1
                     /transl_table=11
                     /product="hypothetical protein"
                     /protein_id="AZV00468.1"
                     /translation="MVAACGRYLHQPINDVMDWDADLFFLMFDQIGALLKGEGG"
     gene            complement(33366..33941)
                     /locus_tag="pyei1_p52"
     CDS             complement(33366..33941)
                     /locus_tag="pyei1_p52"
                     /codon_start=1
                     /transl_table=11
                     /product="hypothetical protein"
                     /protein_id="AZV00469.1"
                     /translation="MVWIVVGIILVILVLRAIGKQSNNSIAAAQPPEHTSLTQTPDQT
                     AFAAERIGDKFHARTREQVESMFSGARAELPNVKRQAKAAERLSKAYEAAARKSRPDR
                     EPDVSPFKVALAKIQFMTDECERASDSLFFGDNDRAETRYRKLIDDLHEAGSDIKDAL
                     REIDTITHGILAGDYDEFWDKASTPAKKPRT"
     gene            complement(33996..34412)
                     /locus_tag="pyei1_p53"
     CDS             complement(33996..34412)
                     /locus_tag="pyei1_p53"
                     /codon_start=1
                     /transl_table=11
                     /product="Arc-like DNA-binding domain-containing protein"
                     /protein_id="AZV00470.1"
                     /translation="MSRKGYPSDKQDQFMLRLPDGMRDRIKVAAERNNRSMNAEIVAS
                     LEEKYPAPTPEEEHFYEVARWSDRIASASSEEEVRSLAKEANEWLSGPGASNYRIFLF
                     KPSGSSKWLPSIVPKDAIREDGMPLAFSYPTPRPRD"
     gene            34517..34693
                     /locus_tag="pyei1_p54"
     CDS             34517..34693
                     /locus_tag="pyei1_p54"
                     /codon_start=1
                     /transl_table=11
                     /product="Arc-family DNA-binding protein"
                     /protein_id="AZV00471.1"
                     /translation="MTTYPSRLADQFVVRLPTGWRDTIKAEAARNHRPMNSEILAAIE
                     TAMRIKGVQLESAS"
     gene            34767..35591
                     /locus_tag="pyei1_p55"
     CDS             34767..35591
                     /locus_tag="pyei1_p55"
                     /note="KIlAC antirepresor and regulatory protein Rha
                     domains"
                     /codon_start=1
                     /transl_table=11
                     /product="DNA-binding protein"
                     /protein_id="AZV00472.1"
                     /translation="MNMDQTPAPINLPVAAILSGEPLTMSSREIADLCEKRHDHVLRD
                     IRAYVGAILQVERGIEVKSLDWTGKEGVQVFGETPIGGVTCVMETNRQNGQQYPVYHL
                     DKSATLTVVSGYNVVLRKRIIDRWLELEGQGIPAMLTGPQLMAAALIEANATMQAQAQ
                     QIEAMSEDVAAHERLTKADGSLNVTEAAKNLGIRPKDLFDWLSHNGWIYKRPGSSSWL
                     GYQPKCNQGLMEHKSTTITRADGSEKITEQVRITPKGLSVLAKLIFPTARLIGGAQ"
     gene            35588..35737
                     /locus_tag="pyei1_p56"
     CDS             35588..35737
                     /locus_tag="pyei1_p56"
                     /codon_start=1
                     /transl_table=11
                     /product="hypothetical protein"
                     /protein_id="AZV00473.1"
                     /translation="MTPATQARLYRAIRLIEDHMRIVAGQGVPLPIVGLEVAARDLRQ
                     IGGEA"
     gene            35734..36075
                     /locus_tag="pyei1_p57"
     CDS             35734..36075
                     /locus_tag="pyei1_p57"
                     /codon_start=1
                     /transl_table=11
                     /product="hypothetical protein"
                     /protein_id="AZV00474.1"
                     /translation="MKRRAILTMAPAVLVAGAVHSAALGQPEETPVAAAFRDWSRQRD
                     LWRRVAQQGLEDDEAEYAKMVAMEEKMMALPSQTAKDMAIKMVVGHGFGEQSCLDYDG
                     IVWAEARALVA"
     gene            36136..38625
                     /locus_tag="pyei1_p58"
     CDS             36136..38625
                     /locus_tag="pyei1_p58"
                     /codon_start=1
                     /transl_table=11
                     /product="tail length tape measure protein"
                     /protein_id="AZV00475.1"
                     /translation="MARVLESKLILSLVDRVTAPARTVQAQMDRLNGRIKAANEQASR
                     VGGQLTVAAAQMAGFAYAVAQPVRAAMDLESAMADVRKVVDFPTPEAFQQFQEELVDM
                     STQLPIAVTGLAEIAAAAGQSGIAGKDLTRFTREAAQIGVAFDISAGEAGEAMAKMMT
                     GLDLSIDQVVSLSDAMNHLSNNQASVAAQILDVVRRAGAQGRQFGFSAEQTAAFASAM
                     ISAGAESDVAATSFMNMGKALTRGASATKRQDAAYEKLGLDAIDVAKRMQEDAVGTTV
                     DVMKRLSQLPKEMQSAVSSDLFGDEARALGPLLTNLGLVDKSIGMVADSSVYAGSSLA
                     EFKNRMKTFGATVQTFRNRLNALSIALGETLFPILSQIMEKITPFVEAARDWIRVNGE
                     LTAKIISVTGALIGMRVALLALRFAGLTGKSGALSLLALGMNTVGRAGIAMGGAVRES
                     IRLQAALAAMDGAKIGFITRLGAALRGLAAVTGLRAVGTAIGAVAGAAGAISAPVWLA
                     IAAAVAAVGAAWKYWDRLSSIVVGVADAIGTALRPAIEGLRAWMEPAAPVLNALGNAF
                     GFAWDKVKGLVDYVKRLAGGMFTREILTDGEQAELRGRAAQVTTDIIAYFTALPGKLL
                     TIGGEMIQKLWDGMKAKWDEFKSWLSSIPDQITGAMGGAVLSPNASAATSMAQGIMDT
                     PGLAVGGRMSASVPTLVGERGPEMVYPSRSGWVAHANKVKNLSRLASQAAGASAAAAP
                     GADMARRARLAPAQTITQVSKTPVLRPSSVTRPQALPDRPARQPVSRPISVTFGNIVV
                     QGGANASARDISREIGRTVQAELRGAFTDPY"
     gene            38625..39068
                     /locus_tag="pyei1_p59"
     CDS             38625..39068
                     /locus_tag="pyei1_p59"
                     /codon_start=1
                     /transl_table=11
                     /product="tail protein U"
                     /protein_id="AZV00476.1"
                     /translation="MAGPVIMSLGFFQFQARGFSFDGRRRDLDTGWVSTPVAGGFDRL
                     QWTGGRGRTETISGVLFDEFGGDWSLEGIKLAATRGMPLTLVSLGGAPFNAFGTYVVE
                     RVSEDHGYIDANGRPMKNAYSIDLRGYEGDMSLVSAAVGTVLQLL"
     gene            39065..39274
                     /locus_tag="pyei1_p60"
     CDS             39065..39274
                     /locus_tag="pyei1_p60"
                     /codon_start=1
                     /transl_table=11
                     /product="tail protein X"
                     /protein_id="AZV00477.1"
                     /translation="MTTVSSIAGETVDLICRRHYGDESGYVEAVYDANRGLAALGAIL
                     PAGVVIVLPEVVTAAQADAVVRLWD"
     gene            39294..40262
                     /locus_tag="pyei1_p61"
     CDS             39294..40262
                     /locus_tag="pyei1_p61"
                     /codon_start=1
                     /transl_table=11
                     /product="tail protein D"
                     /protein_id="AZV00478.1"
                     /translation="MVTVNGKSVTDAFLRRLSECEVVDRDGVTSDSVRLRLDDDPPAE
                     IPQPGARIEVSLGYEGSVVSMGSYVAEEVEVECLPYAITITGKAAEMGGPAKEMRRRH
                     WDNASLSDIIASIASDLGVEPVVDAALGAFRYDWLGQIAESNAAFLERLAERHGALFS
                     IKAGRLVFAKRGSGLSATGKALTGLVITPDRVITGSCRAQFSTRSRYRTVKASWMDRT
                     SGRKRTVEIEGDPDGASDFEIGQPFATEEEAQQAAKAKAGALGRGKLAFSVSLLGDPS
                     IRAGAPCSFAGVRAGLDGVPLLIEEATHRFSKSGGYTTDISGSIKE"
     gene            40259..40612
                     /locus_tag="pyei1_p62"
     CDS             40259..40612
                     /locus_tag="pyei1_p62"
                     /codon_start=1
                     /transl_table=11
                     /product="structural protein"
                     /protein_id="AZV00479.1"
                     /translation="MMAMALDEKKLREAGLPASLISLLISITKAADRASAAAAAAGDG
                     GGSITWADINDKPATFPPSDHSHAPADITELQAAVEGWTVRTSDGVSRIVPITQAAYD
                     ALGTKVATTLYLITS"
     gene            40616..41557
                     /locus_tag="pyei1_p63"
     CDS             40616..41557
                     /locus_tag="pyei1_p63"
                     /codon_start=1
                     /transl_table=11
                     /product="hypothetical protein"
                     /protein_id="AZV00480.1"
                     /translation="MPIRLGNTAVGKAYLGTTALSRIYLGATLLWAATAAVPTITAPA
                     GSVISTFTRGGVQYTQILMDNLGGRIVASGPVAGASLALVPPGGAGGRTAGSGTRAGG
                     GAGGLPRIQRNVTLPAGTYTITQGTPGTGTTLANGWGGSGTDSTMTGPIALTAPGGGG
                     GGGNATGQNEGRPGGNGGGGMGANTAAYAGGASTSDGYPGGAGYANADNALKAGGGGG
                     GAGGPGGAGQSGVGGQGGQGVPIDFMEPVRRVCGGGGGSSGTAGAGQDGGTAAHVTAQ
                     PGWGAGSGACVGVQPATGGLPFLVLVVPSANAMVVTA"
     gene            41618..41950
                     /locus_tag="pyei1_p64"
     CDS             41618..41950
                     /locus_tag="pyei1_p64"
                     /codon_start=1
                     /transl_table=11
                     /product="hypothetical protein"
                     /protein_id="AZV00481.1"
                     /translation="MATLTYILGEPGVLGFPIDQPDGKPMPLDDLSLRLVIYLAGADL
                     MIPGYASSGEFLFPYGVRNHPSIAAFDVPADLPLVAQPYKCAVQINSGSGWHTLEGHI
                     HTIAARRY"
     gene            41950..43944
                     /locus_tag="pyei1_p65"
     CDS             41950..43944
                     /locus_tag="pyei1_p65"
                     /codon_start=1
                     /transl_table=11
                     /product="tail fiber protein"
                     /protein_id="AZV00482.1"
                     /translation="MTIGAWRGAPGAMAPEDRVRVDVAIETAETINARMAEATEAAEI
                     ATEAAEQTDADAQATEAGRQQAVQAAGDAAAARAAAALDRAAAESAARTLGATAYAGR
                     ADLPATAAAEAKAYVYADPDGLLNGLYFWTGSAWAKDGLDVAGRLRGLADASEEAFAV
                     SGRKARVKEDGRWTRSGVEYAETGADRRPILHHRGGRRIYDLPVEAGGEFSGAFQGTV
                     NGSGTVDDPARWARAGAEALVIGANRRAIPAVSYLRQIDSPARWARSGHRALLIGRNR
                     RVVLDLAKAGQPAPEPEAPPPSYLPWSDGSQVHVDRQDTGQRVQVSQGGGANTNPRMQ
                     DGMVIWQSDRGAVSTYEPAAIGGLYFSPPDRADEHPVIPLQWLCCLGDSTTAGGYMGQ
                     FSGLGWSIPFRNLGRAGNTASGIAARYWAVEVSYDCPQIPGDMTEVVCAPSATSEAWP
                     GEIVGGASAAISGWLVADPAAHPSTGTYVEVRWDNTAQAYFIRRRVAGDALPAGKWYF
                     YASPTTATDGTSAPPTALQAWKIQDAILLCLLGRNSATDPRGVFAMARRIWAAHKPLS
                     KRIVMMPWIHGTDEPRGSVGYANRKLALDLFRSEWPDNTLDLVPWLQAAASDSAADQA
                     ALAADTPPPSLMSDNIHPGPAGRVEMARGILDFVTRKGWR"
     gene            43944..44798
                     /locus_tag="pyei1_p66"
     CDS             43944..44798
                     /locus_tag="pyei1_p66"
                     /codon_start=1
                     /transl_table=11
                     /product="hypothetical protein"
                     /protein_id="AZV00483.1"
                     /translation="MAYIQILPVDGTGEKIYPDAAMDAGTRGLIDTIDPWSWGGTTPA
                     QGAALALGAGPRNYPLAEDGWIEDAAAAGVAGLTYNRGAVRFAAANDYLRLPRGFKIV
                     PADTHFGHIFWLQNAMFPGQADNSNNNILADISGGNSKNLALSMTYASGAITSCRIES
                     RRHNNLAVPTAWRAALFDGTLHQFGLEVTVSADATTMTYGFYLDGALIGTLTANITNP
                     YIAAGETDYVCFGRHHINVGSGIYGRLWRAIFEDLTISGARPMSETVALDHSLNRARI
                     AALAAVAP"
     gene            44930..45196
                     /locus_tag="pyei1_p67"
     CDS             44930..45196
                     /locus_tag="pyei1_p67"
                     /codon_start=1
                     /transl_table=11
                     /product="hypothetical protein"
                     /protein_id="AZV00484.1"
                     /translation="MDDLLSLIREMGGGLAAVVIAVSGAANWIQYRRNNELQDKMHDM
                     MLSLGKENRDLLTVTNSAISQNTSAINQNATVMREALDRLGRHS"
     gene            45193..45372
                     /locus_tag="pyei1_p68"
     CDS             45193..45372
                     /locus_tag="pyei1_p68"
                     /codon_start=1
                     /transl_table=11
                     /product="hypothetical protein"
                     /protein_id="AZV00485.1"
                     /translation="MICRLIRQLRGKGKRAAAAEELFARHHPSQMKIIGRLDRKVNAL
                     EELVEALKKDVTSCR"
     gene            45363..45758
                     /locus_tag="pyei1_p69"
     CDS             45363..45758
                     /locus_tag="pyei1_p69"
                     /codon_start=1
                     /transl_table=11
                     /product="hypothetical protein"
                     /protein_id="AZV00486.1"
                     /translation="MSLIIGSLAIINTVGYLAVIWAFRASFRDMESATWWFAMGFAIL
                     AGAIIARGLYWDVSLPLMRLWFPEFAEVWSEATRGRLINIVFSSMKMLAFFCALKCRE
                     QMIPEGERKRWPWWRAWLHPTKIRLLPWW"
     gene            complement(45763..45957)
                     /locus_tag="pyei1_p70"
     CDS             complement(45763..45957)
                     /locus_tag="pyei1_p70"
                     /codon_start=1
                     /transl_table=11
                     /product="hypothetical protein"
                     /protein_id="AZV00487.1"
                     /translation="MKATRDDKTFTLSGVQWSGTYPLEELPKWLAFYRRMRDAHPNGA
                     PYYNAAVQALEGIMEGSEQP"
     gene            46040..47185
                     /locus_tag="pyei1_p71"
     CDS             46040..47185
                     /locus_tag="pyei1_p71"
                     /codon_start=1
                     /transl_table=11
                     /product="Ca2+ ion binding domain containing
                     hemolysin-type protein"
                     /protein_id="AZV00488.1"
                     /translation="MPSNGNDRITVTPGLHDGLGGADDFYWLGGTATIVGGDTGEAYD
                     TNVYGTKAGGDRLHIEGDGPVILQLTSTEDGTATRGGGTLTFAGIERIHLGAGADIVR
                     GGAAALDRYGLSIWTGAGDDQINGSRFGDFIEPGEGDDIVWAGAGEDFINGSRGNDTI
                     YGGAGNDNIRWGQGTAEGNSGTAGLAYGNDHLFGGDGSDVVNLWAHDWDGAGVSVTMT
                     AARNGFATIDHTGVTETAMFWSFETVWTHQGRDTIDGSGAWVGPEGAGFHAGARWGDD
                     VLIGGRGNDTLEGGEGRDTITGGAGNDLISANGDFFSMSAPGDGDADTLIFRAGHGHD
                     TVLAFDVGVDVLDLGGRGYRADDTAAGTLLTAGQDTILLAGIHDFEV"
     gene            47187..48008
                     /locus_tag="pyei1_p72"
     CDS             47187..48008
                     /locus_tag="pyei1_p72"
                     /note="lysozyme"
                     /codon_start=1
                     /transl_table=11
                     /product="peptidoglycan-binding protein"
                     /protein_id="AZV00489.1"
                     /translation="MYPAGFKGAALPLTDIDVARVGRIIGVGEDEVRAVIEVETEGGG
                     FDKQGRPKMLFEPHRFWVELGEGPKRTRAEEQGLAYRKWGTKPYPSDSYPRLALAMQI
                     DANAALRSASWGLGQIMGSNHKAAGFASAGDMVAIFCDSEPAQLEAMIRFIEAENLDD
                     DLRRHDWSGFARGYNGPVYATHSYHTKLAAAFARWQAIPDVLAPTYPKIGLGSRGTPV
                     RTAQERLAAIGFDPGPADGIYGTRTKAAAAAWQRTVGLVADGIIGPASWPKLMET"
     gene            48010..48378
                     /locus_tag="pyei1_p73"
     CDS             48010..48378
                     /locus_tag="pyei1_p73"
                     /codon_start=1
                     /transl_table=11
                     /product="hypothetical protein"
                     /protein_id="AZV00490.1"
                     /translation="MQDIIATIVAQEMATIIVAAVLSAMGTAGAFALAQLTRLLGEKR
                     TALLSENLGKAIDRVKADAADKGLTGEGAKAYIADYLKQTMTGTIAKLKATDEDLGRR
                     ITAQMAQDALTQALRKAGAS"
     gene            48375..48845
                     /locus_tag="pyei1_p74"
     CDS             48375..48845
                     /locus_tag="pyei1_p74"
                     /codon_start=1
                     /transl_table=11
                     /product="structural protein"
                     /protein_id="AZV00491.1"
                     /translation="MTTYRLGAATIHHGGGQTVTMLSDGREIRANWMVQDGQAATAEQ
                     YGIPLDRLNRDHDLAHAILAAVLGLPESPTLAGVASRDYWPAWFREEAAVLAFCGYAA
                     AAGVDLEQVAARLADGHGSRTNTPAASSAAMKSDRTSSGSAVPLSSASLPSAAL"
     gene            49435..50052
                     /locus_tag="pyei1_p75"
     CDS             49435..50052
                     /locus_tag="pyei1_p75"
                     /note="SOS response-associated peptidase YedK"
                     /codon_start=1
                     /transl_table=11
                     /product="SOS response-associated peptidase"
                     /protein_id="AZV00492.1"
                     /translation="MCNLYTSTTTQEAIRGLIRGLADHAGNMPPGPYYPDQAAPIIRH
                     GDADPELVMARWGMPSPPGVLKTARDPGVTNVRNLGSPHWRRWLGRDHRCLVPMTSFA
                     EPRGKGQGNQWFASAEGKQMFFAGIETRGWRSVRKVKDGETDDDLYAFLTSAPNAEVA
                     SVHPKAMPVILMEPEEWAAWMDGIDAREMQRPLPDGALALVDEPV"
ORIGIN      
        1 gacggttttg ggtaccgtag gccggaggtt cgaatcctct cgccccgacc agcatttagc
       61 tattcgccag acccgccggt ttgcaccttg gtttgcaaat tcgttctggt ttcgaccttc
      121 tgcagcttct ctgccagggt atcgctcatg ctcggggaaa gcgcgacgta tcgctcgata
      181 acctcggccg catgcttgag agaccagccc atgtgcgtgg ctatctcctt cagttcagcg
      241 ccggcctcca gcaggcgtgt cgctgccgtt ccccgcgcat cgtatagccg aaggtccgag
      301 cggatcttca gtcggtccct ccaatccgag acggcgtcgc ccaggtagtt ttcatgctga
      361 taaggttggc cccgctggtt gacgatgatc cgaggctggt ccgccggcag gctgtcgatc
      421 aggtcgccca tgcgctgcgt gaggggaatg gatgccaggc gtttccgttt ctgcgtccat
      481 atgacgattc gccgtccatg cggcgtgcga tggacgtgtt cgcgagacaa ctgggccaga
      541 tcgcccggcc gcagccccgt ttctagcgcg gcgcacagta tccgccagat gtgggcaggc
      601 gcgccgcgct cgaatgcctc gatctcctcg ggcaaccaga agatttcggc gcgctgactt
      661 ttgtagaccg atttgatttt ctgaaggtgg tgctggcgaa tgatcccgcg gtcccatgcg
      721 aatgccacca ggcgctgaag atgacggatc cggtcgtccc caacctttcc gccgatctcg
      781 tcccgccact caagagcccg ggttcggatc ctgggatcgt caaacacggc taggggcgcg
      841 ctgccaaact tggtgtcgat gccgctcttt gcatggtaga atgatatctt catatccgcc
      901 tgcgtcctgg gagcgagccc agcgaaatcc tggctttcga ggaaccggat gatcactgac
      961 ctgaacttcc cggcggcggg cgtcctggtc tgctgcgcag ccgagaacgc ggcaatgtat
     1021 cccgcggacc cgagggggac cccgctggcg ctgtcccaaa atttcagcgc gccctttccg
     1081 cgaccgacat agtggtgctc tcgcacagtg ccgtcggcca ggcgcttctt gaccttgttg
     1141 atgcccttga ggttgaccct agtcattgtg tttgaaccag tcatcgacat cggagcgggt
     1201 ggttgacgct gattccggca cgatccgtat cgtgccggat gaggtgactt cgacgatagc
     1261 acgcgggtcg ttctcgcgcg ccaccttcat gacacggcga agatcggcct cagtgaagat
     1321 ggcccgccgt cccatcacac catccccagc gctgccttgt acatctcgag gatcgcttcc
     1381 tcctcggcga tgtcgtcctt gtcgcgcttg cgcagcgcga tcaccttgcg catgaccttg
     1441 gtgtcatagc cgcgtgcctt ggcctcggcc atcagttcct tctgacgctc ggccacatcc
     1501 ttcttttcgg cctccagctg ctcgaactgc tcgatgaact ggcgcagctc gcccgccgcc
     1561 acgccataga cctggctgtt gtgtccgttc cagtccgggt catccttcat gggcggcccg
     1621 ccgcgcacct ggtccagcgc ctcgcgcatc gtgtcgaggt cgacggggcc ggtttccgta
     1681 ttgccgaccc gcaggttgat ggtggttttc tcggtcatga ggcggctcct ggctggacgg
     1741 gtcggaaata ggtcttggcg gtgtggcgcg gatagatgcg ccaccattcg tggtgttggg
     1801 cccgccatcg atcccagtcg gcgggcagca ggtcagcctt gatgtggttg caagcccggc
     1861 agcagggcac cacgctggtg ccgccgctgc ttttgggaat gacgtggtcc tgcgtcttgg
     1921 cgaggctcga ccgcgcgctg ggcgcctcga ggcgccgccc gcaccaatgg cagttctcgc
     1981 gcggacgctt catgccgtct tcctttccgc gccggcggcg atgtgctggc agttggcacc
     2041 gacgatggag gcggcgaggg gcgggcagac gctgttgccg cagcaactga cctgcacgtc
     2101 cttcggaaag gctcggaact gcggatggtc cgtgtcgagg ccttcccaga cgccctcgat
     2161 gacatagtca tccgggaagc cctgggcgcg gaacagctcg cgcggggtca gcatccgcat
     2221 gccgatgtcg atcacgacat aggccgcgcc gtcgacctcc agcgtcacga actcgccgcc
     2281 gtcccaggcg tcgtgcgcgc gcaggaactc ggccacctgg cgggcgcggg cgtgatgctc
     2341 gggcgcaaaa ggcggcgcga ccagttcggc ttgcatgtgg cccatgcgat ccttgaccgt
     2401 tacggtatgc atcggctcgt cagttcgcgc gccatcgccg gtgccatagt atttcgcgaa
     2461 ccatgccgcg accggcgtct ggtggctgcc gctggcggcg atggtgctgg tcggctcgcg
     2521 cagatcatgc ccggcatgag cgcccatgcg gggcccgccg ttctgctggg cgaggaaggc
     2581 ggcgataggc gcgtgctttg cgccgcccgc gaccacggtg ccgagagggg cggccacatc
     2641 cagcgcgcgg ggcgactggc cctgccgctc gccatagccg gtctgcacca tggtcgccgc
     2701 gatcaggctg ttctgatcct tcttgctggc gcagatggtg tggtgcggat cgcgcgcgtc
     2761 cctgttgccg ccgccctgct gggcataggt cagcaccggg gcgacgacag tcaggcccgc
     2821 accgccggcg gtgatcgtgt gcgtcggctc gtcagcccct tgccagggct tctggctgtt
     2881 gcgcatggtc gccagatagg gtgccagcag gcccagcggc gcagccccgc ccggcttctt
     2941 gatccagctg ttcgcggtca ccgtcgccat gggctcgcgc agatcctgcc cggtcgcacc
     3001 gccgttgaag cgctggatgc ttggcgccag cagcgcggtc gtcacgcagg cgtcggcctt
     3061 ggccgtaatc gtggtgaagg gctcgtcgcc gctgcgcggc cggctctggc cggcccggcc
     3121 gccgccggca agcacagtcg gatgaggcgc gtccaccgga cggtcccgcc gatcagcccc
     3181 cttgaggctg accagaaaag ggttctgcgc ctcgatcaca tagcgcttca tgccgcgcgc
     3241 cacgcgggcc agcgtgttgg ccgccagcgg gcgcacggcg cgcaggccgt gcttggccat
     3301 gatatcggcc gagctgtcga agatgctggg gcagggcagg gaccagtcga tgcactcggc
     3361 cgcggtgcgc cacggctgca gcttgccctt tcggacctcg gccgaggccg ggttgccatg
     3421 ggtcggcttc ggccagacga tgggccgtcc gtcgcggcgc gcgaccagga accagcgctt
     3481 gcggatcgtc ggcgcgccgt agtcgcaggc ccgcagctcg cgccattgga ccttgtagcc
     3541 ggccttcttc agccgcttga cccaaagctc gaaggtggtg ccggccagtt ccttgatcgg
     3601 ctggccgtcg ttgtcgaccg ggccccatgt cacgaactcc tcgacgttct ccatgcagat
     3661 cacgtcgggc ttggcgaact cggcccattt caccacgacc catgccaggt cgcggatatt
     3721 gcggtcgcgc ggcgcgccgc ccttggcttt cgagaagtgc ttgcagtccg ggctggccca
     3781 cagcaggccg acatgccggc cgccggtcac ggtcaggggc tcgacgtccc agatgttgct
     3841 gtccaggtgc agcgtctcgg gatggttcgc cgcgtgcagc gccagcgcat tggtactgtg
     3901 gttgatcgcc acgtcgggcg atcggccgag cgccatctcg atcccggtgc tggccccgcc
     3961 gccaccggcg aagctgtcga tgatgagggg aaggtggggc tggaaggtca tgcctgcccc
     4021 tccagccgtt ccgtcaccga cttcagcggc gctgggcgga acaagccatg cgcggccgag
     4081 ttggatcccg gacaggtcat ttcacatggc agggaggcca tccgatgagc gagaccgaga
     4141 accccgacac cgtcccggcc ggtcaacccg gcgcaggcga gaacatctgc cgcaagtgcg
     4201 aagggagcgg ccagatcgac ggacagcctt gccccgagtg cgatggcacc ggcaaggtgg
     4261 tcacgggaat aggcggagcc tgatcggtgc ctcacgcttt atcctccggc tgatcagcgc
     4321 ggtcatgttc gcgcgcctcg ccctctctcg gggcgggcca cctgcgggcc tggttgatgg
     4381 cgagcttttc ccggatcgca tcggccagtt gcgcatcgga tatcccggcg cggcgctgca
     4441 tatcccagag cagcatccag cagtcggcat gctcgatagg gtccagggga tctgcggcga
     4501 cttccgtggc ctctttcgcc agatgcttcg ccgggcctac ggctgatacg tcgccgaact
     4561 gcgcctgcga ccaagctgca tgctgtgcac gcagatcggc aagggcgttc agcctctcga
     4621 cctcggccac aagctccacg ttcttgcgcc ggtaaagggc caagcacttc tgggctgctt
     4681 ggtactctga tcgccattcg gaaacgcgct tcgtcagcct ctcgacctcg gcccgcaggt
     4741 cggcctctgt ggcgcgggca atgtcggcgc ggatgtattc cacgtcgtcg ggctcaacct
     4801 gatcggggat gccagtccag ccttcgcggt agccagtagg ctcgacccag atgcgcggcg
     4861 caggttcccc gacctccggc atctgctgca cgatgctgct gggggcgtcg tctgccacgg
     4921 cgcggcgctg ggcataggca tcggccgctg gcatgggttc ggtgcatccg caggggacga
     4981 ggcggccaca gttcaggcag gtggtatcgg caggggtgat cgctaggccg gtcattggcg
     5041 ctctcctttc gtttgctcaa ggatctgttg cgcaagctga cgcatgcggc tttcgtcgat
     5101 tggcgtggcc tctgtcgcgc cgccgtaggg gttaaggatg ccgtgcgact ggctggcttt
     5161 aagccccagc gtgggcagga tcaccggatc tgacccgcca tcgacgtgca ggtaatgggc
     5221 cgtcacctgg cgccgctgac catcgcggcg gatgcggccg atgaactggc ggtggacctg
     5281 cggagaccag tcgagttccc cgataacggc gtgcgcgatc acctgttgca gcccgtccag
     5341 accagagcct gagcgcagcg acatgatcag gatcttcgat gccccggaca gcaccgcctc
     5401 gcgcgccgcg cgcttttttg gctggctctc gctgcccgtg aacatcaccg gcttcagatc
     5461 tgccaatgcc tcgttccaga tgtcgtaaac agcgcggtgc cagcctccca gcagaacagg
     5521 ctcgcctgcc tcgaccagcg tgcggacata ggccgcgacc gacctcgcct tggcgacgcc
     5581 ggtttcctgc ctgaccatga ggtcgagctg gcgtgccgct tcgccccgct ctgtaaaacc
     5641 gccgttcagg acgcgcaacg ccaggcgtcg ctgcagttcc cggtcggttt cggcgtcgcc
     5701 ttcgttccag cccacctcga agacgttctt gaccagcggc ggcagggaca tcgccacctc
     5761 ggcatcttcg tccgttcggc gcagtgcaat gccttcgtcc agcaggaacg cgcccaaggc
     5821 ttctggatcc ttcacgatcc agtggctgcc atgtgacgtg caccagttga cgacgaactc
     5881 gtcccaggtg ccgagcgcgc cgggcgccac gaactcgacc acgttccaga tctccgagcc
     5941 atagttgtag ataggggtcg cggtcaggcc gaggacgtgg gcagccgcat cgcggaatgc
     6001 catcgcgcca cggcccttgt ccgtcgctcg gccgtgccgc agttcctgta tttcatcgaa
     6061 gatgacggtg cgacagccaa gcgtctcggc atagtcggcc caggcggcaa ggttcgaata
     6121 gcggaagatg tagatatctg cggggggcag gcttcgcgtc tgccggtcct tgacctcaaa
     6181 ggcccgcaga tgggtgaacc gctcgatgta ctgcttgacc cactgcgtcg atagatgcgg
     6241 ctggaccaca accgctgcgg ggaggcccca gccgtctgcg atggcggcaa gcgccgagac
     6301 agtcttgccg aggccgacat cgtccagcaa cagcagccga ccattggtgc gcagcatctc
     6361 ggccgcgcgc ttctggtgcg gcctcgcctc ctcgggggct ttgaagccgg tgatcagccc
     6421 cgacacataa tcgggacgtt tcagcgcctc catcgcctgg cgcgcgcgct gataggcgct
     6481 gaccccttcg gcgagcccag ctgcagcgcg atcggttagg tccagcggat accgcgagat
     6541 gaaccagttc aggtcgaatg cacggtcctg ccggtgtttc agcagaaacg gcggccgtga
     6601 gccaaagcgg acacccttga acacgtcctt gaagcggata gaaacatggg gttgcagatc
     6661 ggtgacaagc caagtctcgc catcgaagtc caacttgccg aagctcatag ccaccccctc
     6721 acgagcgagg cgtggaagaa tggcttcccg ttcaaggcgg aaaacccggc cggccacgcc
     6781 gccgacgtgg ccagcaccag cgcggtgacc tgatcgcttt cggcatagcg ttcgagctgc
     6841 ttgaggatgt tgcggcgtga gccctgcacc ttcacctcga cgcccacgcc ctcgacaagc
     6901 acgtcaatgc gatcgcgcgc gttcagcttg acctctcgct gcacggttag ccctgccgcc
     6961 accagagcgg cagcgaggtc attgtgcgcg gctgcctcgg tcgacacatt gatgcgtgat
     7021 gcctgacaga tcgtgacgat ccggcgggcg agaatgcggg gttctgacat cgctcaaacc
     7081 ctcatcggca tcaggaccac ggtcaggtcc gggtcgtcgg tcaggatgtg cgcggcgtcg
     7141 cccgggctgg tcgcctcgat gcgaagcgtc ccgaaggcac gcgcgatctg gcgcaggtac
     7201 ttgccgttga agccgatggc gaaccggccg tgcgcctcaa tcggcatggc cacatcgagg
     7261 ctgaacagga cgtcccggac caatgccttg gcattctcga ggtccagctt gatggcccgg
     7321 ctgccatcgc tggcaggatc gggcaggcgc agcagcgtct cgcgcgacag gacggcatag
     7381 ctcggatcat ccacccgggc cgggatgacc cggccgtaat ccgggaaggt gccgtcgatg
     7441 gtcttgcaga ccatggacca gccatcgccg gcgatgctca tgcggttggc gggcgcctcg
     7501 accgccacag agacagtgcg gttgccgccg ggcaccaggc gccagcgcag cgccgccacc
     7561 gtcgtgcggg ggaagatgac ggcgggaaag tcccaaggct cggccgagca atagcgcgcc
     7621 agcctgtgcc cgtccgtcgc gaccccggcc agccggccgt tgatcccggt caggaagatg
     7681 ccgttcaggt aatagcgcgt ctcctcggcc gagattgcaa agcgcacgct gtcgatcagc
     7741 ttgaccagcg cggcctcgcc gacctgaaca ggcacaccct caacctgcgg cggcgtcggc
     7801 caatcggcgg cagggatcag gtcccgcagc cgggccgtga cgggaccgat ctggaaggtc
     7861 agcacgtcct tttcgcgccg gatcgtcacc tcgtcctcga gcgcagcgcc cgacagaagc
     7921 gctttcagga ccggcgccgg caagcagaag ggctctgcct gggccgtatt cgccgggcag
     7981 cggacggtca gccatgcgtc caggttggtg ccgctgatca tcagctcgcc cttgccaggc
     8041 acgatgtgca ggcagcccag caccgggatc gtgttccggc gctcgatgac ggtggcagcc
     8101 gccgcgacgg cgttgcgcag gtcggcaaca aggcaccgga tgacgccagc ctctgccgcg
     8161 atgtcggatt gcatcaggcc cattccgaca cctcgttgat caggttgcgg cagagcgcga
     8221 tttcagggtc aatgcgtgcc gatccgaccg gatagccatc ggcgacaatg atttgatgac
     8281 cctcaaggtg caggcgatac caggtgacgc tggccggcca gccgtcaagt cggcggcact
     8341 ggtgctggtg gcaacgcgcc aggtcccgcg ccgaaatcag tgtgtcggtg cagcccccag
     8401 gcgcccacag gatcagctga tcgccgcgca gatacaggcc gtcgtcctcc atctggtctg
     8461 gcgtatagat ccaaggccag tggctggggt ctgaccagac ctgactggcg ctatgctcct
     8521 ctgcttcgat gcggatgatc ggcatcgggc cgtgatccag ggtggcgatc gcgtcaccaa
     8581 ggcgcaggtc ctcgatcagg gtgagcttgc cgtttgcgcg gctgatccag gtgccgcgca
     8641 gcaggccgca agattgcctg gtctgatccg tcatggtgga tgctccggaa tacgaggttc
     8701 gacacggctt ctgcgcgcgt cgtgggaatg gccgaggcat ctgattgccc cggccagggg
     8761 caggcgccgc gccagatttc cagtccggcc gcgccttgac ggggttaggg ggccactcac
     8821 ccggacactc gccgtcttgt ccaatcgcag ttcgggtcag ggccggctgc ggcccgcctg
     8881 gaacccggcc ctgcctgcgg cgccagccag ggcgacggag aggaagaggt cgagcgtcgc
     8941 aggcaggatc acctgcgcta caatcgccgc accgatgatc ccgagcgctg tggtggagcg
     9001 gagcgcgccc atcaggcggc cagccgcgcc agatcgacgc ccagatcctt ggccaggctt
     9061 tcgagcacct tctgctcttc cgggccgatc tcaccgtcgg cctcggcgac gtccagggcg
     9121 gtcagaatga cgccctcggc catctcggca tccttggaca cctccatgac ttccttgcgc
     9181 agcccggccc ggcccacgcg gccgccgccg gctcggtcca gcatggcgtt gatggtcttg
     9241 tcgatggtct gctgatcgaa gccctgggcg agcgccttgt tggccttgac ggccttcacg
     9301 gtggcgtcga cctcggcatc ctcgatctcc ccgtccgctg cggcgatcag cgcggctgcc
     9361 gcgcaggtgg cctcgaggaa gtcggtgcgg cccgaaaact tctgaaccgc cgcttcggcc
     9421 cgcttcccga acagttttcc caacatgtga acttgatcct tttgcaaggc ccgggaccgc
     9481 cgggcgcggt ggtgagagaa agggtgctgg ccgctgcaca gggagggagg cggcggcagc
     9541 ggtcaaccag tcagggcgca ggcttcatgc gcacccattc cgtggcgcgg gggatcaggc
     9601 gatcctccaa tcgcgcgcgt tccggccgtc aaagaaggtg tcgagttgcc gacgggtcag
     9661 cacgcgcgtt tcgcccgtgc gcaggttcgt cacgatgaat gccagagcgt gcatcagctg
     9721 ccctccgtca tcgcgagcca gcctagctcg cgcgcttgcg cggcggtcgg ggccaggaag
     9781 tccagaaggg cagactgatc gacgctgcgg acgagcagcc acaggcccag cccagctacg
     9841 atgaaaagaa tgaccagaag gactacgccc agcatccgcg tcccgtcgcg cccgtcgttc
     9901 cggcaggcgt cccggacggg cacggccccc agcatgtgat catcagcaat ctcttcatgc
     9961 cgggggtggt cggcatacca gggcgagcgg atgggatggt tcatggggcg ccctcgtttc
    10021 aaggatcacg atggagcggc ttcgtcgcat cgcttgatac aagggttaat gggggaattc
    10081 ccccatgtca atcaagattg ggggagttcc cccattttct tttaagcgca ccgatagtgc
    10141 ctggcagcgt cgggccgcgt cggttgccgg gctagcggca ttccgcgggt tcaccgcggc
    10201 tcaatgtccc cggcgctgcc tttgtggcac gagaaagccc gccgagtcgg agggactggc
    10261 gggcaggtga tagcaagtct tggcttctgt tggccgggtt aaagccccgc ccaactgctc
    10321 gggcaggacg gggctaccgc ctattggtca tgaaatcgcg gcgaattaaa acgaggaccg
    10381 cgcgttgggg gtttccgctc atgaagataa ggcactgtgg atggggcggg tccgagatac
    10441 gagaaggccc cggagccggg gggccggggg cttcccgtga gggctgtgcg cttaactcac
    10501 taaggacaag ctgatccgct ggctgcgagt tccaggctaa atgaatggcc ccgcctgggt
    10561 gtgcgcacgg gcggggcctc ctgtcctagt atggcacggg acagaagcca aggctgccag
    10621 attcgtgcac gttcgtctat gggttcggcc atgaagaaga cccgacggca cgggtggttt
    10681 gatccgggct cgagttacgc cttgtcaggc tctatgcagt ccgcgagccg aaccccgagg
    10741 ttcgccaagc tgccgaggat ggtcttgtag gtctcgatca cattgatgat gctgccatcg
    10801 gacagcctga tttcggtgcc ggcatcgtcc gcgacctctc gcaccgaact gatgtgctcg
    10861 acagcgaggg caaccctgct cgcagttcgt ccaggttcgt tcagatggag aacgatgaag
    10921 gtcacgtggt tactcctatg gattccgcct gtttcaacct ctccgccagc ttcctcgcaa
    10981 tgatgccggt gatccggcgt cgcatcagcc cgtccgcaat gtcctggtac tcgtcagtca
    11041 ggcgcgccat ctgttcaggc ttggcgccca tggcctggat cgtcagtacg accatggccg
    11101 cgccagcgtc ctgcgtctcg acaagctcag ccttcagggc ggcgatgcgt tcggcgtcgg
    11161 tcatgtgtca tccctcagca catccgccca gtcgtgcagc atccgggccg ccccgaagtc
    11221 cccatgcttc tcgcgttcgt cggctaaccc agtgatgtac tgcggcagtt ctgccatggg
    11281 gatagcgccc ttattctcag tctggagctt caacagtccc agtattgcgc ccaccgcgat
    11341 ggcgacctgc gcaacctcct cgccttcaag gtcaatcatg gcttctccct caacctcgtc
    11401 cacgaacact gcgcagtgca aggcgcagca acgataacgt taaatgcgtt caaccaagtc
    11461 ggccggtagg gccaggcgca cgcgcgcggc ccatttgatc tgctggttgt ggcgggtttc
    11521 agaagtgggg ttcagagaaa tcagatgaaa cagccccggc ttgtccccac gcttgacctg
    11581 cttgacccag gcgttgccgt cagcatcctc gacgatacag ggtcggccaa tgtcttcctc
    11641 ggggatgcct tcatgggtag cgcggctgta gaatagcacg tcccccggct gatacatcgg
    11701 cgccatgctg tcgccctcga cctgcaccgc gacaatgccc ttgatgccac cgtgccgcag
    11761 cagcggcgct ggcgcggcga catggaacag gccttcgccc ttcgggtagg gatcttcgag
    11821 cggcactgcc gcgcctgcgc cgaccagacc ggccactgca acctgcggaa cgcgggcggc
    11881 aggtccatcg ccaagcgaaa tcacctcgtc caccgtcatg cccatcgcat tcgcgagcgc
    11941 ttgcgcggtc gagaccttgg gcgaggagag gttcctgaac aggtcccgaa ccgtggtgtc
    12001 ccccatcccc gcggcaacgc cgagtggtgc gggtttccat cccgtctggg ccatcgcgac
    12061 ctttaggccg cgggcaaacg cgtcgagctc tttcttgacc atatggggaa agttacccgc
    12121 cagcaaaaaa tcttccatgg gggaattccc ctagttgacg taatggggga gttcccccat
    12181 tagtgattta tggaccagtt catcgcagac gtcgaagcct acaccgaagc gatcggcacg
    12241 acgccgcagc gcttcttgcg cgacttcctc aacgcagagt ggggacgctg ggagcgctgg
    12301 aaggcgcgca cggcctatcc gaccgcccgc accatggatc gcatccgaca gttcatggcc
    12361 gaaaacccgg cgggggcggc ggcatgatgg cccgcgcttc atccgggcaa gcccccggct
    12421 ggcaatctga tcgtttcgca tggccggaat gtgcgtctcg ccgctgctgc gggcaacctg
    12481 acctttcagc aaatgcgcct gtctttttcg ccaaattcaa catgatgctt ctgattggcg
    12541 gcttccgatg aacgcgctga cctcattcgg cgaattctcc cccgcgcccg cgcctgtgcc
    12601 tgcgccggtc aagaccaaga caccggcgcc gcgtgtcatt cgccatggta cgatccgagg
    12661 atacgtcacc catggctgtc gctgcgatgt ctgccgcacc gtcgaaatgg agcgtcagcg
    12721 ccggtatcga gcgcgaatga aggccggtga ggtcgcgcgc cggccgaacg acccaaacgc
    12781 ggtcccggtg atggtgcgcg gcaccctcta tccctcgatc gctgccgccg cccaggcgct
    12841 gggcgtcatg cccagcacga tcagcgggca cttgcggcgg catggccatt gcgacttcgt
    12901 ggggctgggg cagaaatccc ccgcccataa ccgggacgcc catcggacca cgccgatctc
    12961 cattcacggc cgccgctttc ccagcatcaa ggccgcgtcc gactatctcg gggtgccgta
    13021 tggctggctt tacaaggcca tcaggacggg ccgcccggcg aatgccggtg atcggatcct
    13081 ggccgcgctg atgcgggctg acgcgcagac ggagggccgg gcatgaggca gcgcagccga
    13141 cggcagggca gggcctatgc ggccatcccg aatgccgcca tgcgggacga acgcatcagc
    13201 atcgaggcgc ggggcctgct cgccctgctg atgacctatg ctgacgactg gacgttcgtg
    13261 gtcgatcacc ttcagcaggt ggccggctgc ggacgcgaca agatgcgcgg catgctaaag
    13321 gagctggagg cggctggcta cgtcattcgc caggtcctgc gaggcgaagg cgggcacctt
    13381 gccggcacag aatggatgat cgtggatgat ccggcggccg cagcgcatgg tgtggtctcg
    13441 gatgtagaaa cacaagatgc gggggaacag ggcaagaacg ggtccgttca ccgaccgcct
    13501 gaaaacccgt ctatcggtgc caccgacccc ctgaaaaacc gaccgccggt tgaaccgacc
    13561 gccggtaaat ccgtccctat aagaaaacca aaagataaga ataccaatct taagaaatcc
    13621 cctaacccct tgccggggtc aggggacgat ggatgggcgg attatttcga tcggttctgg
    13681 gaggcctttc ccgatccggt ggagcgtgat gccgcccgca aagcgttcga cggggtgttg
    13741 gaagcgggtg agattggccc agaagatctg atcgaggtcg ctaccgcgta cgctcgcagc
    13801 cggcacgtcg agcggggata cgggatgaag ccggccaact ggctggcccg cggaagctgg
    13861 cgcgacgagt gggaagccag caaggccgcc aaggccgcag ccccgcccac cgtcgacatg
    13921 gacgccgttg cccagcgctg ggtagagccg gtgaaggccg ggcgtaccta tgccgcctcc
    13981 agcatcaagc ccgctgtcgc ccgccacatg ctgtccctcg ggctggtcac cgaaaccgaa
    14041 ttgcgccgcg ccggggtgac gctgtgaccg cccgtcgctc gccacgaaat ccgcccatct
    14101 gccgtctgag gaggcacgaa tgacccgctc atccgaaacc agcctgaccg ccgcgcccag
    14161 cgctgggcat cagccgctga ccatgagcag ccgcgaaatc gcggacctat gcgacacccg
    14221 ccacaaccag gtcgtggaga ccatccagcg cctgctcgct tcgggagttt tgcgggaaag
    14281 ccgtaaaact acccgcaggg tccagccgga gggcggcggg cgtcccatgg acgtttacga
    14341 cctgaccaag cgagacacgc tgattgtcgt gtcgggctac aaggacgaat tgcgcgcgcg
    14401 gatcatcgac cgctggcttg aactggaagg gcagggctca ccggctctgc cgcgcagctt
    14461 cgccgaggcg ctgcagctgg ctgccgacca ggcgcgcgag atcgagggac tgcgcccggc
    14521 cgtggccgcc ctggaccgca tcgccgatgc cgatgggtcg ttctgcatta cggacgcggc
    14581 caaggccttg caggtccgcc ccagtgatct gttcgcctgg ctgcgcggca atggctggat
    14641 ctatcgccgc ccgggcgcgg ccagcgacct gggctatcac gacaagaccg cctcgggcct
    14701 gctggagcac aaggtcacca ccgtcctgcg ccgtgatgga agcgagaagg tgaccgagca
    14761 ggtgcgcatc acggcgaagg gcctgacccg cctagccaag ctggtgccgc ccaccattcg
    14821 tcgggtgcag tgatgagcgc gcccgccact gtcacgcccg gcttgcccag cgcacgagcc
    14881 ttcggccgca tcagggtggc cttcgtcaag tccgacatga tcgagatgat cagggtcggc
    14941 gcccctggtg tcggccgcac tcgccgcgaa ctgatctggg gccgcgacaa catgcagaac
    15001 gccctgatag ccgcacagcg ccgcaagggc gccgatgccg aggaccaggc caaggctctg
    15061 cgctgggcgc tcgaggtgat cggccatgaa tgaggctgcc cgcattcgcc gtcctgccga
    15121 cggatctgcg ccgggccagc ccaggcgcaa ggccaagcct cgcgatatcg agggacccat
    15181 ccatcggtcg atcctgcacc acctgcggcg acgcttcccc gcggccaagg tgcaccactc
    15241 ggctaatagc atcggcttgt ccgggccaca gatcatgcgc cagattgcgc acaacgaggc
    15301 gatgggcacc atcaagggct ggcccgacct gacctgcatc ttgccaggcc cggtggtcgc
    15361 gttcttcgag gtcaaggctc cgggaaactc tccggacaaa gaccagaaag acctgcacat
    15421 tgctctgcgc gcgctgggct gtcgggtggc cgtggtccgg tcggtcgaag aggtcgaagc
    15481 cgccttggcc gactggggca ttgccccgcc gagcaaccag aaaccgagga tcagcccatg
    15541 acagctcgtg tcaacgtgga tgtggtccgc gccatcgtcg cgcaggtggc cgcagaacgc
    15601 ggcgtttcgg ccgatgatat ctgcagcagc aggaaaaccc tgcccatcgt cagtgcgcgt
    15661 aggatagcgc tgcgccgcgc gaccgacgcg ggcgcatcca gcgtcctgat agcgaaggtc
    15721 gtgggctgct cgtccagcag cgtcaggtgc atgatgacgc gcaacgagga caaggcgcgc
    15781 gacgatctgc agggcatccc gccgacggag cgcgcgcgtc tggccgcgcc gttcttccgc
    15841 agcggaggcc gcctgtctcc gctgaccgtc ggggactacg cctgccgggc agacatcgat
    15901 ccgacacgtg cggccttgaa cctggtgcgg ctcatggagg cggggctggt tcgaaaggag
    15961 ctgctggtcg cgaaaggcaa tttgccgatc taccagtggt gcgggagcac gacatgaagc
    16021 acgacctatc gcgccagcac agaaaccaac gtgagcgccg cacgcccaag aacgccaagc
    16081 cggccgtctg cgcgaagtgc aacggcatgg gcgcgctgcg cggcagatgg cccttctcca
    16141 aagacatccc ttgctactgg tttgcctctg gatcgtggac atgccccgcg tgcaacggaa
    16201 cgggcgaaat taccgactgg caggacgaac agcaggacga ggagacacgg gatggcgagt
    16261 aaagcagaac gactgaggcg caagaagcgg gccagcctgg acgagctttg cgccgttccc
    16321 tcggttgccc gccgcgaaaa gcaggccagg cagaacggtc gcttcaccaa ggtcgaggag
    16381 gacccgcgcg ccgcgttcct gaatgcgcgc tgccggcgct ttgggatcga ccagacagac
    16441 gagaaccgta gccgcatggc tggcgtccac ctctgctgcg atctgggctt tgttctggaa
    16501 gccgcctgca agcccgcgga catcgctccc ctgtgggacg tgttcagccg ctggtgccgg
    16561 gccgaagcgg tctaccgtgc ccgctatgtc ggccagcgag agcagcccgc cagtgcggcg
    16621 ctgacgatgg ttcccgagcc gatggaaacc gatcccagcc tgaccgtgga tgtccgcagc
    16681 caggacgagc gcgaccagga tgccgtgacg ggctggatgc gctggcaagg ctttctcggc
    16741 cacctgcctg cccagcatag ggtggtcttg cacagcgccc ggcgtcagga cgggccggta
    16801 ctgtggtcgg gcgctgcgac cgaggcgggg atgctggcgc tgaacgcgct gagggggttg
    16861 gctgaggcgg agggaaactg gacggcgcca agaaagtgaa gactcggtgg gcatcagatt
    16921 ggagcacatg gattaactgt aagcgatcgc ctggcgctat atgtcaccaa ctatggcaag
    16981 accgtcgcaa agcagtcgca cggtgagatt ttgcagccgc tagccaacag gaatgacaga
    17041 ccttgcgcgg ctcggtaaca tctgacaaag agccgacagc tgaaggccag ggtcgttgtc
    17101 atggctggtg cgcggtttca taaggcccgt gcacgaggat ggcaaagaac caatcgttta
    17161 tggtcagctt cgtaccgaga cctcacatga tgcgcaacga tcaagcgtcc gccccacctt
    17221 tggctccaga agagggtggc gatgtctccg aggaattggc ctaccgcctt cgacagcaag
    17281 aacttactgc ggagtttggg cggtgcgcgc tacggtccca tgacacgtct tcgctgctgc
    17341 aggaagccac gcggatttgc gcgcttggcc tgcggagcga cttctgcaag gtactgaagt
    17401 acttacccaa tgaagggcag ttcatcgtgc aagccggcgt cggctggaac cccggcgtgg
    17461 tcggccatgc ccggaccgga gccgacaagg aaagtcccgc gggctatgcc ttccagacgg
    17521 gcgagcctgt catctccaac cacttggccg aggaaacccg ctttcgtacc ccggcgctcc
    17581 ttgtggagca tgggatcacg cgggcaatca acgtgcttat tcggggagac ggcgggtcct
    17641 acggcgttct tgaggtggac agcccgacct ctggtcggtt caccgatgcc gatctggcct
    17701 tcatgcaggg ctttgccaac ctgcttggcg tggcgctaga gcgacagcag ggcgaggaag
    17761 ccttgcgcag cagtgaggcg cggttgcagg aggccatagc acaccaggag gttctgacac
    17821 gcgagatcag ccaccgggtc aagaatagcc tgaccatggt cgcgagcctc ttgagcatgc
    17881 aaaggcgcac ggtttctgag ccaaccctgc agcgcgcgct tgatgaagcc cgcgcaaggg
    17941 tgtcgacgat tgctcaagtt catgaccggc tgtggcgcgc ggacgaggtg catacgatca
    18001 acctggctga attcatgggc gagttgtgcg acgagatccg tgcgacagcg gctccgggcc
    18061 acacgctccg caccgacatc gcgtcggttc tcctggccac ggaccaagcc gtgcccttgg
    18121 ccttgctcgt caacgagtta ctgacgaatg cgttcaagta cgcttatgcg acaggcgaag
    18181 gtgaggtgcg ccttaccatt cagccaacag agccagggca cctgcagttg acggttagcg
    18241 acggggggca aggtttgccg ccggacttcg atgcagacaa cgtcaagagc ctcggcatga
    18301 aactcattgc cggccttagc agccaacttg gcgggcagcc cgagtggcag gacgctcatc
    18361 cggggacgcg ctttgtgctg cagtttctcg tgcaggaacg ctcaatgatg cagggatgag
    18421 cgcagaggac gtgcgtggcc ctgttgatag acggctcgaa agccggctgt agggtcgaag
    18481 ctacgttccg tcgtgtttgc aggctgtatg tgctccctga caggctcgct gcacagggcg
    18541 gcgtgatccg ggcagcgaaa gactgatgac gaaatggccc ccggggcgtg taccgtcgcc
    18601 accggaggcc acacctcgat ctgaacccag ggagatcaaa tcggggcgca actgttcata
    18661 ggttgcattt ttgatccgtg aaacctgtac ttttccgcct tctaggaatg atctctggtt
    18721 gtgaagcgcg acaatacgcc tccgttcatc agagaaaagg ggcgagccaa atttcacgtt
    18781 tgacagcgcg tatatgatcc gataccgtaa ttacactgcg tggctgccga gttacgcaaa
    18841 aggctcgccc gagagatcag gcgggttttt gtgtttctac cccaggctgg gctaagcgcg
    18901 tctggggcag gggtttcatg ccggtcattt cctattcgct gcgcgcccat ggcgaggggc
    18961 atcttcgctt ctcgaacggc atcgagcagc tgggcagcaa cgagacgatg caccagaagg
    19021 tgtaccggcg cgccctgaac aaggtgggcg acaaggccta tacacaggtc atccgtgcat
    19081 tgaccaagca gatggggctc aagcgccggc aggtgctgac ctacggtggc gtgcggccgg
    19141 tgcgtgcgaa cctgacgcgc caggacttcc agatctacag cacgggggca gaggtgccct
    19201 tgcgcgaatt ctcggccgtg cagttctcgt tcggggtgcg cgcgcggcca tggggcaagt
    19261 cgaccaggtt cagcggcatg ttcatccatg cggggcggtg gaacagcggc aaggacgtcg
    19321 cgcagggcca tgtgttccag cgcgtcacca gcagctcgtt gccgatcgaa aagcagttcg
    19381 ggccgagcgt gcccgcagag atggtcaagg gcgagagcga ggccgccttc aaccggatgg
    19441 cggatcagct gcctgatcgc atcgcgcacg agatcgcgca gatcacgcgc ggggtggtga
    19501 gctgacggcg ggggcctgag gtggggtcaa gttatccaca gggttggcta ggtgtgacaa
    19561 atccgcaaca gttcagggct gaccccccca ttcagggacc gttccctagc gccagacagg
    19621 gtcggtggcg ggccagcccg aaatatggct agtttgtgaa ttttgagcgc ggggttttgg
    19681 tttggctacc aagctgtccg gcaagctggt caaccagcga gaaatgtctg aaatcattgg
    19741 ggtttcgacc gaggcgatcc gaaattgggt cagccaggga tgcccaaccc gtcgcaccga
    19801 cagcggggcg cgggcgtatc tgccggccga ggtgatccgc tggcgccagg accgtgccct
    19861 gtcgcaggtg ctagccgacc agaacctgac tgaggatatc gaggaaggga agcgccgcaa
    19921 gatcgtcgcc gaggcgacgc tggccgagat cgaggtggcc gagaagcgcg gcgccgtggc
    19981 tgaggtggat ctgatcgcgt ccgagttcgg taacgccctg gcagcctgcc gggcgcgcct
    20041 gatcggcgtc ggtgcatctg tggcaccgcg tctgtcgatc gcggagaacg cggccgagat
    20101 gaagctgatc gtggacgagg cgatctacga ggcgctcgag gaaatcagcg atggagtgct
    20161 tgagttcgcc cgaagcccag gtggcgatga tccagcgggc gatccgggag aagatctcga
    20221 ccctgatgag gccgcctccg cggcagacga ttgctgaatg ggctgacgca aaccgcgtcc
    20281 tgagttcaga ggcctcggcc gaaccgggca aatggcgaac cagccgtgcc gaattccagc
    20341 gcggcatcat ggaggcgatg accgacccct tggtgcgcaa ggtcgtggtg cgcaaggctg
    20401 cgcaggtggg cgcgaccgag atgatgaaca acatcatcgg ctatttcatg gaccgcgatc
    20461 catcgacgat gatggtgatc cagcccaccg ttcagatggg cgaaacctgg tcgaagaagc
    20521 gcctggcccc gatgctgcgc gatacgccgg tcctgcgggg caagatcgcg gatgccaagt
    20581 cgcgcaacag cgacaatacg atcctagaga aggggtttcc ggggggctat atcaccatcg
    20641 tcggcgcgaa tgcaccgtcc agccttgcct cgcggccgat ccggctggtt ctggcggacg
    20701 aggtggaccg ctatccggcc agcgctggga cagaaggtga tccgctgacg ctggccatgc
    20761 gccggcaagc gacgttctgg aatgccaaga cctatgtctg ctcgacccct gtcgacaagg
    20821 cgacctcggt catcgagcgg gagtatcagg cgggcgataa gcgccgcttc ctggttccgt
    20881 gccccgattg cggcctggaa cagccgctgg tctgggaaaa catcgtctgg gacaagacgg
    20941 ctgacgggca tcggccagaa actgctgcct atctgtgccg tgactgcggg tgcctgtgga
    21001 acgatgccaa gcgctggcag gccatcggcc gggggcgttg ggaagcaacg gcgccattca
    21061 cgggcacggc cagcttcgac ctgaccgggt ttctttcgcc gtggctgacg cttgaggaga
    21121 ttgtccggga tttcctgcaa tcgaaggact gggcgccgaa gctcaagacc tgggtcaaca
    21181 ccgtcaaggg cgagccttgg gaagaacggg gcgaggcctc gtctgcgggc gagctggcgc
    21241 agcgcgccga accctatgac gagcattcct tgcctgaggg agtgcgcctg gtcacggccg
    21301 gggtcgacac ccaggacgac cggctcgaat attcactcat tggctggggc gacggcgagg
    21361 aagcttggct gatccggcac gaggtgctga atggcgatcc gggccatctg gaggtctggg
    21421 cagaactgga cgccgccctg aaggatgcga tctgccgcac cgaggatggt cggcggctgc
    21481 gcgtcagggc tgcatgcgtc gacagcgggg gccatcatgg ggcgatggtc ctgtccttcg
    21541 cccgggcgcg cgagagccgg cgcatctatg cgaccaaggg gatcggcaac gaccaccgcg
    21601 gatcgcggcc gatctggggg aagtccctcc tgaaaaccaa gaatgccggc gacaggctct
    21661 gggcggtcgg ggtcgataca gccaaggacg ggttgcaggc acgactgcgg atcgtgcctg
    21721 gcgatgaacc aatgccgaag gccgtccatt tcccgaccac cgggctgtca agcgactact
    21781 tcgaccagct gacctcggag atggtggtca ccgaactgac cagggaaggg cggctccagc
    21841 ggaagtggaa gcccaagccg ggtcagaagc gcaacgaagc gctggactgt ttcatcctgg
    21901 ccgaggccgc gatgctgtcg ctgccgaccc gcctgatgcg cagcagctat tccggcgtgc
    21961 cggtgaccga ggctgatggc gcggtcgccg aagcgcccgt gaccgaaacc gaaaccgaac
    22021 cgccggcgcc gctttcacgg ccaaggcgca gaaaacaatg gggggcatac tcgtgacgac
    22081 gaaggccaaa gccccggcga cgcagcgcaa tcgaaagacc gcgcccccgg cgcgcatgga
    22141 atacatgggc catgaccgcg cgggcatcat ccacatgcgc cgggcggtca cgcgcgacat
    22201 caagcatgat gtgctggccg ccgctgaccg ggcgttcgcc ctggcctttg acttcatgca
    22261 gaacagcgga tggatttcgg gtgctgcgga ccagatcatc tcggacatga tcggcaccga
    22321 gctgaagctg aacgcccggc ccgacctctc tcggctgggc tacagcgatg ccgaacgggc
    22381 tgcgtggtgc cgcctggttg aaaacgactg gcgccggtgg tcgtggacgc cccgcgaatg
    22441 cgacatcgaa ggccgcgcca ccgtgcagga gatgctggac ggcgcggcgc gctactatct
    22501 ggccggcggc gaggcgctgg cggtgctgga ctacatgacg ccggcagtgc gccagcgcta
    22561 tggggtcagg tcgggggtca aggcgcggct ggtcagcccg caccggctgt cgcgctatac
    22621 ttcgctggtc gagggctggg accagggcat ctatcacgac gagaacggcc gcccgacgca
    22681 ttaccgcttc cgcgtggtcg agggtgggct ggaacaggat ctggatttgc cggtgatggc
    22741 cggcgcgatc cagcggatca tccacaccat ggaccgcggt acgacgccga acagcccgcg
    22801 cggcatctcg ccgatgacgc cggccttcaa ggtcatcgcg caatccgacc agttggcaga
    22861 cgccacgctg accaccgcgc tgctgcaaac ggcgttcgcg gccaccatca ccagcccgga
    22921 gccgtcggat acggcatttc aggcgctgca agcggtggcc gagatggaag gcgacgaggg
    22981 gttcgagggg gcgcaggatt tggccgccga tctgctggca gtgtggcagc agcgcatcga
    23041 aagtttgaag tcgaagcggt tgtcgatcgg cggcgatgcc agccaggtga accacctggg
    23101 cccgggcgag aaactggaac tgcacaccgc gcaggccggc ggcgcgcatt acgaggcttt
    23161 ccagcgcaac ttgctgcggg aggtggctcg gtgcctgggc gtgacggtcg aaagcctgac
    23221 gatggaccat tcctcggcaa gctacagttc gagccgcatg gcggttgcgt cggtctggcc
    23281 gacggtcgtg cgccgccggg agcggatcgt ggcgccagtg gcgcaaggca tttacgaggc
    23341 gtggcttgat gaggccattg ccgagggccg cattccgttc aagggcgggt atcgggcctt
    23401 cgccgccaac cgggatcttg tcgtagacgc ggaatggcgc ggcccggcgc ggcccagtgc
    23461 cgacccctac aaggacgcgc tggccgagaa ggtgcgactc gagagcggga ccatgaccct
    23521 gcaagaggtc tgggccgaac gcggcctgga ctgggaagaa ggtctggacc agatcggtcg
    23581 cgaacaggac cgcttcgagg agatcggggt caggtcgccg ttcgggcgta gcaccggcgg
    23641 cggcgcggga ccgcagggcg ccgcgaccga aggaacaagg gaccccgcca atgccgattg
    23701 aaaccgcctg cgagcgcttg gcgcgcctgc aacaggttcg cgatgagctg atcaccggca
    23761 aggcggtcag cgaggtggcc tttggcgagg accgggtgcg ctatacccgg gccgacctgg
    23821 gcgcgcttga gcgtgagatt gcagctgccg atgccctttg ccgcggcgaa caggggctgg
    23881 caccggcgcc gcgccggcgg ttcgccatgg gcgtgcgcgt ccggccctac tgacaagagg
    23941 aaaagcgatg gcttgcattc tggatggctc gaagctgacg ctttcgggca cggtcggcga
    24001 tgactggtgg ggcgacgcct tcacctatga ggacgttctg ctcgcgctgg cggctgtcga
    24061 cgatgcgtct gacctgaccg tgcatatcaa ctcgggcgga gggggcgcga ccgagggtgc
    24121 tgccatcaac gcgctgctgg cggctcgcac cgggcgcacg gacgtcgttg tcgaaggcat
    24181 cgccgcctcg gccgcgtcac tgatcgccat ggcgggcgag acggtcagca tggccgacgg
    24241 tgccgtgatg atgatccacg atcccgccgg cttcacgatg gggaccagcg ccgatcacgc
    24301 caagcaaatc gaggcgctgg aagccttggc aacggcctat gcccgcgtct acgccgccaa
    24361 atccggcaaa acgaccgacg aagcgcgtga agtcatgaag gccgagcgat ggtatgccgc
    24421 cgatgaggcg attgccgagg gctttgccga cgccaagatc gagaggccgg ccgctgccgt
    24481 ggccatgttc gactaccagc aatacgccca tgcgccccgg aaattgcgcg cgcaggcgaa
    24541 gaattggctc aaggccaatc cacaggcggc aaggtccgcc gcccccggtc agaaggagac
    24601 gaaaatgacc gacaagaccc cggcggacgc aaagcccgcc gatcagcctg acgtggcaaa
    24661 ggcccaggcc gacgccgtca aggccgaccg tgagcgccgc gcggcgatca tggccctgga
    24721 tgaggcgaaa ggccgcgagg cgcttgccga acacctctat gccagcaccg aaatgtctgt
    24781 cgacgcggtc aaggccaccc tgtccgccgc gtccgcgacc gaaaagcctc agcccgacgc
    24841 tgcgaagttg gcgacggcgg gcctgggcgg cggggccccg ggggggcagc cccagatgcg
    24901 tgtcgatatc gtcgctgccg cgcgcaagcg cgccggcctg taaaggaggc ccgagatggc
    24961 tatcaccaac atcggctaca aggtcgatac cgatgtcgtc aaggaagagg gcaagggccg
    25021 ctattcccgg gacgacgtga cgctcgccgc gacggacgcc ccgcttccgg tcgggaccgt
    25081 cctcgcgcgg gacggcgcgg gcgtatacgc gcccatcacc gctgcggccg ccggcaatgc
    25141 cgtcgccgtg ctgctggagc cggtgccgat ccgcgccacc acctcgcggg tcgtggtgct
    25201 ctcgcgccgt gcgcaggtcg cgctgcaggc gctggtctgg ccggcaggtg ccaccgccgc
    25261 caacatcgcg gccggggtgg ccgccctgaa aacccagggc atcgttgccc ggaacggagt
    25321 gtgatccatg gcgaccgtta tggactatct gacggccccc gaattctcgg atgaccgtct
    25381 gaccgaggcg atcaacgtcg cggcctatga taccggccgc ccggcccagt tggggatctt
    25441 ccgggatgta acgattccca cgacgttcgt gcgcctgggg atcaccgagg acgagatcgc
    25501 catcatcccc tcgcgcgagc gcggcggcga gtcgaacgtg aacatgcgca aggatcgggg
    25561 cgtcctgaac ctcgatatcc cgcatttccc gctggatgac gcgatcagcc ctgccgatct
    25621 gcagaacatc ctgcaatggg gcgaaaccta tgccttcacg atgctgggcg aggtggtgac
    25681 ccaaaagcag gccgccatgc ggatgaagca cgagcggacc tggcatcacc tggactgggg
    25741 cgcgctgaaa ggcctgatcg tcgatgccga gggcgtcgtg ctggcgaacc tctataccga
    25801 gttcggcatc gcgcagccgt cgcaggcgtt ctcgctcggc acggccggca cgaacgtccc
    25861 ggccctgctg cgcagcgtca aggcgcgcac tggcaaggaa ctgcgaggat cctcgaccag
    25921 cggcatccgc atttttgccg gttcgacctg gttcgacgcg ttcgtcagcc atggctcggt
    25981 taccgaggcc ctgaagtact acatggtgcc cggtcagccg aacccgaacc gtgatgatgt
    26041 ggttgacgaa ttccggttcg ccggcgtcac catcgagcgt gtcgacgagg aatttgccca
    26101 tcgccgcccg gacggtacct tcgagatgct ggccgccgtg cccgccaacg aggccttggc
    26161 cgtgccgatg ggcacggact atttccgccg ctacatcgcg ccgccggaca gcatcgacct
    26221 ggcgaaccgc gcgccccggc ctgaaaacaa gatcttcgtg tcgaccaatg acctgccgca
    26281 cggcaagggc aaggaaatcc acacggagtc gaacatcctg ccgatctgca cgcggccgca
    26341 gatcatcacc cgcctgacga tgtgaggtta cggccatggc attccgtcgt ttcatcatat
    26401 cccatcgtta catcgatgag gacggtcgag tgatcgtgat ccctagcggc tgggcgggcg
    26461 aactgcccgg catcgtggcg gcggctgccg acgaggccgg cgccaccgtt cgccccgagg
    26521 aaccgcccga accgaaagcc aagggcaaga gctgatacgg cccggccggg cgactggccg
    26581 gaccagacac gaggtgccgg atggcgacgt ttcaggaaat ccaggcgcaa gcgatccgcg
    26641 ccgtcgatgc cgtcatggcc gaaacgctgc ggcactaccc gctgacggcc ggtcgcgccg
    26701 acacgacccg cgcgcaacgc gacatccggg gcgtccttcg cgtggggcgc aacaaggacc
    26761 tgaacgccag cggcgagccg ggatcgacgt ggtcgcagcg catcgctttt ggcaaggcgg
    26821 aactgcactt ggaccgcctg atggtcgtgt ccggctttgt cgtcccggtc gatattcgca
    26881 agggggacaa ggtccgggcg acggatcggc cagacgcgcc ctggttcgag gttctgtccg
    26941 tgaccgagcg catgcacggc cggatcgtcg cagatcttgg ggaggcctag atgagccttt
    27001 gccgtcttgc cctgcgccat tgcgccgtgc gcgccttaac cgggcagacc atcgtgggcg
    27061 ccaacgtcgc tgacagcgat ttcggcgcgc tcgacctgtc cgtggacggg ctgatccaga
    27121 ctgaccgaga ccggccattc gtgctggtct acaccgacga gtcgagcgca accgaggcgg
    27181 atatgcgcag tctacgccag aacgggcatc tggatttcgt aatcgaatac ggtgtcgcct
    27241 cgccaatgac cgaaatcgac ccggagacgg gcgaggcggt catcgctggc gtcaatattc
    27301 cagccacgga tgcgaatttc gaggccgcgc tggatctgat ggaccgccag gtcatggccg
    27361 tgctgtccgg ggccgatggc tgggcagagc tgtggcgcgg tctgatcgac aaggtcctga
    27421 agatcgagcg gcggcggcgg gcttcggcag acgaaggcat gcggatcgcc gcccgccaga
    27481 cgcggatcac agtcgaagcg aagccggatc cggtgctggg ccaggccctt gccgccgggt
    27541 ccatctgggc gcgctttcgg gccgccgtgg gcggggaccc gattgagccg atggtgctgg
    27601 ctatgctggg gacggccatc cctgactggc agaccgtcgt cgccggccgt ggaatgacag
    27661 cgggcgaggc gagagccgcc ggctttgtgc cgaacggcac gatcctgggg actgatcttg
    27721 gctgaccttc cgcgcatcct ggcggacctg acgaggcgca tcgccgagct ggagcgccgg
    27781 tcgcgcgggc aggggatgga aggccgggtg gtcgaggccg atccggccca aggcttgtat
    27841 cgggtcgatc tgggggatgg cttcctgacc ggctggatcc cggcccgcag cctgtcgacc
    27901 ggcgacctga agatgcaggc cgagccaacc gtcggccaga tggtcatggt ccgctcggag
    27961 agcggagacc tgaccgatgc cgccatcgag gcgtcgggct ttgccggcga ccggccccat
    28021 gaccggaacg gtgagcttta cctggcgcgt ggcgccgcat cgctgctgtt tgcagaggat
    28081 cgcatcgtcc tgtcggtggg aggctcttcg ttgaccatca ccgcagacgg cattgcgttc
    28141 agcggcccgt ccgtcactca tgacgggacg agcatcggca agacgcacac ccacggcggc
    28201 gtggatcgcg gcagcagcaa caccaatccc ccgaactgag aggctggaaa tggcgacgaa
    28261 aaccctgaat tacacgatcc tcgaggaagg ctacctctat ggcgtctacc gcaagaaggg
    28321 cgaaacggtc gacctgaccg aagagcaggc gcgccttttt gtgcctgatc gccttgcgcc
    28381 cacgccggtc aaaggcgcgg ccgccaagga ttgatccagt gctggaccgc gagacgttca
    28441 tgccgatcag cgagtgggag cacgtgctgc agtcgatcgg catgatcctg acgacgccac
    28501 tgcggtcccg ggtcatgcgc cgcgaatttg gctcggaatt gtccgacctg atcggacggc
    28561 cgatgacgcc gcagatcgtg ctggcggtct atgccgcctg cgcactggcc atcgcgcaat
    28621 gggagccccg cttttcactg accggcgtcg agatggggga ggccacggcg cagggccgga
    28681 ttaccctgac ggtctatggt gtgtggcagg gtgaccaggt gagcgggaag gtcgtgctat
    28741 gagccggtat actgccgtcg atctgggcca actgccgctg ccatccatca tcgggccgct
    28801 ggatttcgag accatcctgt cggcaatgaa ggcagacttg gtcgcgctgg cgccgggact
    28861 ggccgatgcc ctcgcggtcg aaggcgaccc gatccatgca gtgctgcagg ccatcgccta
    28921 tcgcgctttg gtgcacgagg cgcgctataa cgatgtggcg cgcgcggcct atctggcgac
    28981 ggcgaccggg tccgacctgg acaatctggt tgcggaatac ggcgtgcagc gcttggtcat
    29041 cgtgccggcc gatcccgatg cggtgccgcc ggtcgaagcg gtcttggaaa ccgatgccga
    29101 actgcgtgac cgcgcccagt tggcactgga ggccttttct actgccggcc cgcggggcgc
    29161 ctatgaattt cacgccatgt cggcggatgc ccgggtgctg cacgtcggca tcacctcgcc
    29221 cgttccgggg caggtgcagg ttgtggtcct ggcgcgcacc gggacgcctt ctgcggaggt
    29281 tatcgcagca gtcgccgcag ccctgaatgc cgaggaagtt cggccgctct gcgatcaggt
    29341 tgtcgttctg ccagcccaaa tcgcgagcta cgacgtcagc gccattctgc atttcccggc
    29401 ggggcccggg tatgaggcgg ccttggccga ggccgaactg gccttggcgg aatacatcga
    29461 agggcagcgg cgcgtcggcg cgaccatcta tcgcagcgcg ctgtttgccg cgctgcaccg
    29521 cccgggtgtc gagcgcgtcg aattgctgca gcctctgacc gatgttgccg ccagcgcgac
    29581 acaggcgcct tgggccggga ccgtcgacat cgccgtggct gtgggctgat ccatgccgag
    29641 cttgctgccc tacaacgcca ccgccgccga gcgggcgctg gaagccgccg gcgtggcagc
    29701 gatcctgctg cccatttatg aggggttgcg agatccctgg cgctgcccgg ctgcgctgtt
    29761 gccgtggctc gcgtggtcgc ggtcggtcga tgaatgggat gacgactggc ccgatgaccg
    29821 caagcgcgag gtgattgccg cgtccatcga agtgcatcgc cacaagggca cgatctggtc
    29881 catccgccga gcattgacgg ctgccgggtt tggagatgca cagatcatcg agcgcttcgg
    29941 ctggcagacc cacgacgggt cttttgccca tgacggctca catagctacg ctgaaggtga
    30001 ccattgggca gagtatcggg tcatcctgag ccagcccatc ccgcgacgcc agggcgcgct
    30061 gctgcgccgc ctgctgatgg atgtggcgcc ggcacgctgc cacctcaagc tgctggattt
    30121 caccgaggtc gcctacgcgc atgacgcgac gatcatttac gacggcacct atacctacgg
    30181 agcgacctga tggcagacct gatcgaggcc tcgacctggg aggccggcat ctatgagctt
    30241 gcggtcaccg atccggtgcg aggcggccct aatggggtca gtaacacgcc ggcgcgccag
    30301 ctcgccaatc gcacccgcta tctgcgcgac cgtctggacc tcctcgccct caaggccgct
    30361 gcagtcgtca cggttggcgc gggcggggat tatgcgacga tcaatgccgc tttggccgcg
    30421 ctgtccgagc gccggccggc ctatgtcaac ggcggcttta cggccgaggt acggctgcgg
    30481 tctggcttta tcatgcgcga acaggtcgtc gtccgcggcg tcaacctggg ctggatacgg
    30541 atcacgtccg tcgacacgga agtgcagatc gacaggtcgt atctgacgac acagatcaac
    30601 accggcaact atcccgcgtt cgctgcagga ggtggtggat accttcccat tatcgacgcg
    30661 ctattcacca tgacgtcggc tggaaccgca gcagggcggc atgggattta cgtctacgat
    30721 ggcggcggcg tcaccgtttc gacgggcaag ggcatcaaat ccgcgggggg gcatggcgtg
    30781 ctggcgcaaa cgagcgccgt ggtcgccgcc aacggcgcgg atttccgcaa tgcgcttggc
    30841 gtcggtgctg ccatgcaagg gggcacgcgc ggggcgttcc aggccgccgt gctgtccggc
    30901 tgcgatatcg ggatccaggc aaataacggg gcaactgttc acgccgccga agcgaactgc
    30961 caaacgtgcg taactggcgg catccgtgcg cagagtgggg cgacgatcaa cgcgctgaac
    31021 gcgctatgcc ggcaggtgac ggcctcggat gggtcgatgg acatctcggt cgcgcagggc
    31081 gccaccatca acgcagtcgg cgccaccggc ggcaccagcg taccgccgaa tgctataacg
    31141 gcggctggca tcatcttcaa ataagtcggt cgcttagaac gactaacacc gcctgacggc
    31201 ggccaatccg ctcataaaag gaggctcata tgccggtcga gcgttaccac ggcgtccgcg
    31261 tgacgcagag cgcggacgag ttggtcgtcg cgcgtccaaa gtccaccagc gtgctgggca
    31321 tgctcatgtc catcccaacc gccagcctgc ccaccggcat ggcattcaac accccggtcg
    31381 cgatccgcaa ggcagccgac gcggcctcgc tgcccgcatc ggtgcaaagc gagatcgaca
    31441 cggcgctgga caacggcgcg agcacgatca tcctggtctt ggtcgacgcc ggatccggcg
    31501 agccggcgcg caccaccaat gccgtcggca gtgccgtgac caagaccggg gtgcacgcct
    31561 tcaaatctgc ggcgacactg ggcctgccgc gcccgaagct gctggttttg cccggcttca
    31621 aggccgcttc ggtcacgccg gcgaacgctg tgatcgcgga ggccattgtc gtcgcaaacg
    31681 acctgcgcgc gcagctctac gtcgatggcc cgggcaccac cattgcggct gccaagctgg
    31741 ctgtcccgct gatcggcgcc cagaaacgcg tctgcatctc ggacgggccg atcctgaaat
    31801 ccgacgatgg tgtgacggtg gcccatccgt ctagcacggc ctttgccgcc gtgcagtcca
    31861 tgctggacac caaccgcagc ccggcctggc cgcataccaa cgtgctgctg gagggggtca
    31921 ctggcgtctc cctgccggtc gaatacggca gcgaggccag cgaactgaac gaagccgggg
    31981 tcaacacgat catcaaccgc ggcgacggtt tccgcacctg gggcccgatg accgcggcgg
    32041 tcggcacgat ctgggaattc gtcaacgtgg tccgtgtcac ggacatggtg catgaatcgc
    32101 ttgaggatgc tttcatcgcc tacctcgggc ggccgatgac caaggacaac ctcgacctga
    32161 tgtcgatgac cggccgtggc ctgctgaagc agctcgaggt ggaaggcgtc ctgctgcccg
    32221 gttcgcagtt cggactgtcc accgacaacc tgcctgagac cggcgtgcag ggcatcgtca
    32281 agttcgccat ggcgttcgag gtgcccgcgc cgatctacga cctgcgcatc caggcgcatc
    32341 gccagatcaa cgtggcctat accgcgctgt tcaattccgt gaccggtcgg ttcgaaaccg
    32401 acgccgacct gtaaggaggg tcaaccatgg ccatgctgcc agcctacatc ctgaaggatg
    32461 ccaccatcgt cgcgaatgat cggaaccgga tcggccaagc gaacgaaatc acgatccctg
    32521 tcctcgaaaa aacgaccgag gaaatgcgca acgcggggat gctcaagccc cgtgaggtat
    32581 tcatgggcta cgaggcgacc cgtgccagct tcaaggagac ggcgttcgac cctgccatga
    32641 tcgcgctgct gggtgtcggg cagaacgaca agttcatcgc ccgcggttac ctgcagtccg
    32701 aggacggcac cgagcatgcc gcccggttcg aatttttcgg cgacgtgctg aagatggatc
    32761 cgggcagctg ggagccgggc agccgggccg aggccgaata cgaaatcacc gtgcacagcg
    32821 gcaccctgtt cgtggaaacg aacggggccg agcaggaggt cttcgctttc gacgacttct
    32881 cggtgcgcgt gatgggcact gaacagatgc cgggccgccg gcgtgcactg gggctggcat
    32941 gatggctgat acggtcgatt tccggctgga ctatccggtc gagttcaagg gcgaaaagat
    33001 cgaggtcctg acgttccgcc gcaggaaggc gcgcgacctg gtcgccatgg acgcggtcaa
    33061 gggcgacatg accaagaccc tggccatgta tgccagcatg tgcgggcgcc cgctgcccgt
    33121 cctggaggac ctcgacgccg atgacttcga gcgaatggtc gaggcgacct tgccgctgat
    33181 gggaaaggcg gcggcggcga tggcggcaaa ggccgagctt caggcggtgg aaccggcttc
    33241 gccctgatgg tcgccgcctg cggccggtat ctgcaccagc ccatcaacga cgtgatggac
    33301 tgggacgcag atttgttttt cctgatgttt gaccagatcg gggcgttgct gaaaggggag
    33361 ggaggttagg ttctgggctt cttggcgggt gttgatgcct tatcccagaa ttcgtcgtag
    33421 tctccggcca atataccgtg agtaatggtg tcgatttcgc ggagcgcgtc tttgatatca
    33481 gaaccagcct cgtgcaggtc gtcgatcagt ttgcgatatc gcgtttcggc gcggtcatta
    33541 tccccgaaga agaggctgtc cgaggcgcgt tcgcactcgt ccgtcatgaa ctggatcttt
    33601 gctagggcaa ctttgaaagg agagacgtct ggctctctgt ctgggcgaga tttcctagct
    33661 gcggcttcat acgccttgga aagacgctct gctgccttgg cctgtctctt gacgttggga
    33721 agttcagcgc gtgccccgga aaacatagat tccacctgct ctctggttct ggcgtggaac
    33781 ttgtccccaa tgcgttcggc ggcgaacgcg gtttggtcag gtgtttgggt tagggaagta
    33841 tgctcgggcg gctgtgccgc cgcaattgaa ttgttcgact gcttgcctat ggcccgcaga
    33901 acgagaatga cgaggatgat gccgacgacg atccaaacca taccttcccc ctgcttgcgc
    33961 aaccgtaggc agaggctggg cgattcggct agtggtcagt cacggggtcg aggcgtgggg
    34021 taactgaatg ccagaggcat gccgtcttct cgaattgcgt ccttcgggac gatggatggt
    34081 agccatttcg atgacccgga tggcttgaat agaaatattc tataattgga agctccaggg
    34141 ccgctgagcc attcgttggc ttctttcgca agcgaccgga cctcctcttc ggaagatgcg
    34201 gaggcgatcc ggtcggacca tctggctact tcgtaaaaat gttcttcctc tggggttggc
    34261 gccgggtact tctcttccaa cgacgccacg atctcagcat tcattgagcg attgttacgc
    34321 tcagcagcaa ccttgatccg gtcccgcatc ccatcgggaa ggcgaagcat gaactggtcc
    34381 tgcttgtcgc tgggatagcc tttccgactc atgatgcacc ctttctgaac ggcgctagtg
    34441 agtagctata aaaagttctt gcgtcgatag tagtggctcg ctatgtatag gtagtgagtc
    34501 gctacaagga ggtaacatga ccacataccc gagccgcctt gctgatcagt tcgttgttcg
    34561 cctccccacc ggatggcggg acacgatcaa agcagaggct gcgcgtaacc atcgaccgat
    34621 gaacagcgaa atcctcgccg ccatcgaaac cgcgatgcgg atcaaggggg tgcagcttga
    34681 gagcgcatcc tgaaacgaga aaggcgccgg gagctaccac acgcccgacg ccttccatga
    34741 acgtccccca cgaaaggaac ttccccatga atatggacca aacccccgcc ccgatcaacc
    34801 tgcctgttgc ggcaatcctg tcgggcgagc cgctgaccat gagcagccgc gaaatcgcgg
    34861 acctgtgcga gaagcgccac gatcacgttc ttcgcgacat tcgtgcttat gtcggcgcga
    34921 tcctccaagt cgaacgcggc attgaggtca agtctctcga ttggaccggg aaagagggtg
    34981 tgcaggtttt tggggagacc cccattggcg gcgtaacctg cgtgatggag accaaccgcc
    35041 agaacggcca gcagtatccg gtctaccatc tggacaagtc agccactctc acggtcgtgt
    35101 cgggctacaa cgtcgtcctg cgcaagcgga tcatcgaccg ctggctggaa ctggaagggc
    35161 agggcattcc ggcaatgctg accggcccgc agctgatggc ggcggcgctg atcgaggcca
    35221 atgccacgat gcaggcgcaa gcccagcaga tcgaagcgat gtccgaggac gttgcggcgc
    35281 acgaacggct gaccaaggca gacggatccc tgaatgtgac cgaggccgca aagaacttgg
    35341 gcatccggcc gaaggacctg ttcgactggc tgtcgcacaa cggttggatt tacaaacgcc
    35401 cggggtcgtc aagctggctg ggctaccagc cgaagtgcaa ccagggactg atggagcaca
    35461 agagcacgac catcacgcgg gccgatggca gcgagaagat aacggagcag gttcggatca
    35521 cgcccaaagg cctctccgtg ctggcgaaat tgatcttccc gactgcacga ctgatcgggg
    35581 gcgcccaatg acccccgcca cccaagcgcg cctctaccgc gccatccgcc tgatcgagga
    35641 ccacatgcgc atcgtggcgg ggcaaggcgt cccgctgccc atcgtcggcc tggaggtcgc
    35701 cgcccgcgac ctgcgccaga tcgggggtga ggcatgaagc gccgcgccat tctgacgatg
    35761 gcaccggccg tgttggttgc cggcgctgtc cattccgcag cgctgggcca gcctgaggag
    35821 acgccggtcg cggcggcgtt ccgggactgg agccggcagc gggatctgtg gcgccgcgtc
    35881 gcacagcagg ggctggaaga cgatgaggcg gaatacgcga agatggtcgc catggaagaa
    35941 aagatgatgg ccttgccaag ccagaccgcc aaggacatgg cgatcaagat ggtggtcggt
    36001 cacggctttg gcgagcaaag ctgcctcgac tatgacggca ttgtctgggc tgaagcgcgc
    36061 gcgctggttg cctgaaacgc agaaatcacg aaccactggc cgtccctctg ggcggccatt
    36121 tccatgaggt gccgcatggc gcgagtgcta gagtccaagc tgatcctgtc cctggtagat
    36181 cgtgtgacgg cgcccgcgcg caccgtgcag gcgcaaatgg accggctgaa tggccgcatc
    36241 aaggcggcca atgaacaggc gagcagggtc ggcggtcagc ttacggtagc ggccgcccag
    36301 atggccggct ttgcttatgc cgtcgcccaa cccgtgcggg cggccatgga tcttgagtcg
    36361 gcaatggccg atgtccgcaa ggtcgtggac ttcccgacgc ccgaggcctt ccagcagttc
    36421 caggaggagc tggtggatat gtcgacccag ctgcccatcg cggtcacggg actggcagaa
    36481 atcgccgcgg ccgcaggaca gtccggcatc gctgggaaag acctgacccg gttcacccgc
    36541 gaggcggcgc agatcggggt ggccttcgac atcagcgcgg gggaggccgg cgaagccatg
    36601 gccaagatga tgaccggtct ggacctgagc atcgaccaag tcgtgagcct gtcggacgcg
    36661 atgaaccacc tttcgaacaa tcaggcatcc gtggcggcgc aaattctcga tgttgtccgg
    36721 cgcgccggtg cccaaggtag gcagttcggc ttcagtgcgg agcaaacggc agcctttgcg
    36781 tcggcgatga tctctgccgg cgcagagtcc gatgtagctg ccaccagctt catgaacatg
    36841 gggaaggcgc tgacccgcgg cgccagcgcc acgaagcggc aggacgcggc ctatgaaaag
    36901 cttggtcttg acgccatcga cgtggccaag cggatgcagg aagatgctgt tggaactacc
    36961 gtcgacgtga tgaagcggct ttcccagctg cccaaggaaa tgcagtcagc tgtttccagc
    37021 gacctgttcg gagacgaggc ccgcgcgctc ggcccgctgc tgaccaacct cgggctggtc
    37081 gacaagagca tcggaatggt cgcggacagc tcggtttatg caggcagttc cctggccgag
    37141 ttcaagaacc gcatgaagac attcggcgca acggtccaga cattcaggaa ccggctgaac
    37201 gcgctgagca tcgcgctggg cgagacgctg ttcccgatcc tttcgcagat catggagaag
    37261 atcacgcctt tcgtcgaggc ggcccgcgac tggatccgtg tcaatggaga gctgaccgcc
    37321 aagatcatca gcgtgaccgg ggccctgatc ggtatgcgcg tggcgcttct ggcgctgcgt
    37381 ttcgctgggc tgaccggaaa gagcggcgcg ctgtccctgt tggcgctggg catgaacact
    37441 gtcgggcgcg ccgggattgc catgggtggc gctgtccgtg agagcatccg cctgcaggca
    37501 gcgcttgccg caatggatgg ggcgaagatc ggctttatca ctcggctggg cgctgcgctg
    37561 cgcgggctcg ccgccgtcac gggccttcgg gcggtgggga cggcaatcgg cgcggttgcg
    37621 ggcgcggctg gggcgatcag cgcgccggtc tggctcgcca tcgctgctgc cgtggcggcg
    37681 gtgggtgcgg cctggaaata ctgggaccgg ctcagttcca ttgtggttgg ggttgccgat
    37741 gccatcggca ccgccttgcg ccccgcaatc gaaggcctgc gcgcctggat ggagcctgcc
    37801 gctccggtcc tgaatgcctt gggcaacgcg ttcggttttg cctgggacaa ggtcaaaggg
    37861 ctggtcgatt acgtcaagcg cctggcgggc gggatgttca cccgcgagat cctgaccgat
    37921 ggcgaacagg ccgaactgcg cggccgcgcg gcgcaggtca ccaccgacat catcgcgtat
    37981 ttcacggccc tgccgggcaa gctgctgacc atcgggggtg agatgatcca gaagctgtgg
    38041 gatggcatga aggccaaatg ggacgagttc aagagctggc tgtcctcgat ccccgatcag
    38101 atcaccggcg caatgggggg cgctgtcctg tcgcccaacg cctcggccgc gaccagcatg
    38161 gcgcaaggga tcatggacac gcccggcctc gccgtgggtg gccgcatgag cgccagcgtg
    38221 cccacgctgg tcggcgagcg tggcccagaa atggtctatc cttcgcgctc aggctgggtc
    38281 gctcacgcga acaaggtaaa gaacctctcg aggctggcca gccaagccgc tggcgcaagt
    38341 gctgctgccg ctcctggcgc cgatatggct cggcgtgcgc gtcttgcgcc tgcgcagacg
    38401 atcacgcagg tctcgaaaac cccggtcctc agaccctcca gcgtgacccg accgcaagcg
    38461 ttgccggacc ggcccgctcg ccagcccgta agccgcccga tcagcgtgac cttcggcaac
    38521 atcgtcgtgc agggcggggc caatgccagc gcccgcgaca tttcccgcga gatcggccgt
    38581 acggtgcagg ccgagctgcg cggcgccttc acggatccct actgatggcc ggccccgtca
    38641 tcatgtccct gggctttttc cagttccagg cgcgcggctt ttcgttcgac ggtcgccgcc
    38701 gggatctgga cacgggctgg gtgtcgacgc cggtggcagg cggtttcgac cggctgcaat
    38761 ggaccggggg taggggacgc accgagacga tcagcggggt ccttttcgat gaattcgggg
    38821 gcgactggtc gctggaaggg atcaagctgg ctgcgacccg cgggatgccc ttgacgctgg
    38881 tcagcctggg cggcgcgccc ttcaatgctt tcggcaccta tgtggtcgag cgcgtgtccg
    38941 aggatcacgg ctacatcgac gcgaatggac ggcccatgaa gaacgcatat tccatcgacc
    39001 tgcgcggcta cgagggcgac atgagcctgg tcagcgccgc ggttggcacc gtgctgcagc
    39061 tgctatgacg accgtgagca gcatcgccgg cgagacggtc gacctgatct gccgccgcca
    39121 ttacggcgac gagagcggct atgtcgaggc ggtctatgac gccaacaggg ggctggccgc
    39181 gctcggggcg atcctgcccg ccggggtggt gatcgtgctg cccgaggtgg tcacggccgc
    39241 ccaagcggac gccgtcgtgc gcctttggga ctgacacgat gaagccgcaa tgcgtggtga
    39301 cggtgaacgg caaatccgtc accgatgcct tcctgcgccg cctgtcggaa tgcgaggtgg
    39361 tggaccgcga cggtgtgacc tcggactctg tccggctgcg tctggacgat gatccgccgg
    39421 ccgagatccc gcagcccggc gcgcgtatcg aggtgtcgtt gggctatgag ggcagcgtgg
    39481 tctcgatggg cagctatgtc gccgaggagg tcgaggtcga atgcctgccc tatgccatca
    39541 ccatcaccgg caaggcggcc gaaatgggcg gcccggccaa ggagatgcgc cgccggcact
    39601 gggataatgc cagcctgtcc gacatcatag cgtccatcgc atccgaccta ggtgtcgagc
    39661 cggtggtgga cgcggccctg ggcgcatttc ggtacgactg gctgggccag attgccgaaa
    39721 gcaatgcggc attccttgag cggctggccg agcgccacgg cgcgctgttt tcgatcaagg
    39781 ccggcaggct ggtgtttgcc aagcgcggct cagggctgtc cgccaccggg aaggcgctga
    39841 cgggcctggt catcacgccg gaccgcgtga tcactggatc atgccgggcc cagttttcga
    39901 cccggtcccg ataccgcacg gtcaaggcca gctggatgga ccgcacctct ggccgcaagc
    39961 gcacggtcga gatcgagggc gacccggacg gggcttctga tttcgagatc gggcagccct
    40021 ttgcgaccga ggaggaggcg cagcaggccg cgaaggcgaa agcgggggcg ctgggccggg
    40081 gcaagctggc tttcagcgtt tctctgctgg gcgacccgag catccgcgcc ggcgcgcctt
    40141 gctcgtttgc cggagttcgc gcgggtctgg atggggtgcc cctgctgatc gaggaggcca
    40201 cgcaccggtt ttcgaaatct ggcggctaca cgaccgacat cagcggatcg atcaaggaat
    40261 gatggccatg gccttagacg aaaagaagtt gcgagaagct ggactgcccg cctcgttgat
    40321 ctcactcttg atcagcatca cgaaggccgc agatcgggca tccgccgccg ctgcggctgc
    40381 tggagacggt ggcggctcga ttacctgggc cgacatcaac gacaagcccg cgactttccc
    40441 cccgtcggat catagccacg caccggccga catcacagaa ttgcaagccg ccgtcgaggg
    40501 ctggacggtg cggacctcgg acggggtgtc ccgtatcgtg cccatcaccc aggcagccta
    40561 tgacgcgctt gggaccaagg tcgcgaccac cctctatctg atcacgagct gagccatgcc
    40621 gatccgcttg ggcaatacag ccgtcggcaa ggcatacctc ggcactactg cactctcgcg
    40681 tatctacttg ggcgcgacgc ttctctgggc cgccactgcg gcggtgccga cgatcaccgc
    40741 gccggccggg tcggtcatca gcacctttac gcgcggcggg gtgcaataca cccagatcct
    40801 gatggacaac ctgggcggcc ggatcgtggc ctctggcccg gtcgcaggcg cgtccctcgc
    40861 tctggtgccg cctggcggcg ccggcggacg cacggcagga tcgggcaccc gcgccggggg
    40921 cggtgctggc ggcctgccgc gcatccagcg caatgtgacc ctgccggccg gcacctatac
    40981 catcacgcag ggcacgccgg gcaccggcac cacgctcgcc aatggctggg gcgggtccgg
    41041 gactgatagc accatgaccg gacccattgc cttgaccgcc ccaggcggcg ggggcggcgg
    41101 cgggaacgcc acaggccaga acgagggacg acccggcggc aatggcggcg gtggtatggg
    41161 agccaacaca gccgcttatg ccggaggggc cagcacctcg gacggctatc ccggcggggc
    41221 tggctatgcc aatgccgaca acgctcttaa ggccggcggc ggcggcggtg gcgcaggcgg
    41281 tccaggtggg gccggacagt ccggtgtcgg cggtcaggga ggccagggcg tcccgattga
    41341 tttcatggag ccggtacgtc gcgtgtgcgg cggtggcggc ggctctagcg gcacggcagg
    41401 cgcgggtcag gatggcggca ctgccgcgca tgtgacggcc cagccgggct ggggcgccgg
    41461 gtccggcgct tgcgtcggcg tccagcctgc caccggcggt ctgccgttcc ttgtgctggt
    41521 cgtcccctcg gccaatgcca tggtcgtgac ggcctgatcc tctgccagac ccgacacagc
    41581 ttcgcccgct tagtgcgggc tttttcgtgg agttcacatg gcaaccttga cctacattct
    41641 aggggagccg ggcgtgctgg gctttcccat cgaccagccg gatgggaagc ctatgccgct
    41701 ggacgactta tccttgcgac tggtgatcta cctcgcaggc gccgatctca tgatccccgg
    41761 ctatgcgtcc tctggcgagt tcctattccc gtatggcgtc cgcaatcacc catctattgc
    41821 cgctttcgac gtgcccgctg acctgccgct agtcgcccag ccgtacaaat gcgcggtcca
    41881 gatcaatagc ggctcgggct ggcacaccct tgaggggcac atccacacca tcgccgcgcg
    41941 gagatactga tgacgattgg agcatggcgg ggcgcgccgg gcgcgatggc tcccgaggac
    42001 cgcgtccgcg ttgacgtggc catcgagacg gccgagacga tcaacgctcg catggcggag
    42061 gcgaccgagg cggccgagat cgcgaccgag gcggcggagc agaccgatgc cgacgcgcaa
    42121 gcgaccgagg cgggcaggca gcaggcggtc caggcggcgg gcgatgctgc ggcggcgcga
    42181 gcggcagcgg ctctggaccg ggcggcggcg gaaagcgcgg cccggacgct cggggcgacg
    42241 gcctatgctg ggcgcgctga tctgccggcg acggctgcgg ccgaggcaaa ggcctatgta
    42301 tacgcagacc ccgacggcct cctcaacggc ctctatttct ggactgggtc cgcctgggcg
    42361 aaagacgggc tcgatgtcgc cgggcgcctg cgcgggctgg ccgatgcgtc cgaggaggcg
    42421 tttgcggtct ctggccgcaa ggcgcgggtc aaggaggatg gccgctggac gcgctcgggc
    42481 gtcgaatatg ccgagaccgg cgcggatcgg cgccccatcc tacatcaccg gggcggccgc
    42541 cgcatctatg acctacccgt cgaagccggg ggcgaattct cgggcgcttt ccagggcacg
    42601 gtcaacgggt ccggcacggt agacgatccc gcacgctggg ctcgggccgg cgccgaggcg
    42661 ctcgtgatcg gcgcaaaccg ccgggccatc cccgccgtct cctacctgcg ccagatcgac
    42721 agccccgccc gctgggcgcg ctcggggcac cgggcgctgc tgatcgggcg caatcgccgc
    42781 gtggtcctgg atctggccaa ggccggccag cccgcgccgg agcccgaggc gccgccgccc
    42841 agctacctgc cctggtcgga cggatcgcag gtccatgtgg accggcagga caccggccag
    42901 cgcgtgcagg tcagccaggg cggcggcgcc aacaccaacc cccgcatgca ggacggcatg
    42961 gtcatctggc agtcggatcg cggcgcggtc agcacctacg agccggcggc catcggcggg
    43021 ctctatttct cgccgcccga ccgggccgac gagcatcccg tgatcccgct gcaatggctc
    43081 tgctgcctgg gcgacagcac cacggcgggc ggctacatgg ggcagttctc cgggctgggt
    43141 tggtcgatcc ctttccgcaa tctcggccgg gccggaaaca ccgcgtcggg catcgccgcc
    43201 cgttactggg cggtcgaggt cagctacgac tgcccgcaga tccccggcga catgaccgag
    43261 gtggtctgtg cccccagcgc gaccagcgag gcgtggccgg gtgagatcgt cggtggggcg
    43321 agcgccgcca tcagcggctg gctggtggcc gaccccgcgg cgcatccctc gaccggcacc
    43381 tatgtcgagg tgcgctggga caatacggcg caggcctatt tcatccggcg ccgggttgcc
    43441 ggggatgctc tgccggcggg taagtggtat ttctacgcca gcccgacgac cgcgacggac
    43501 ggcaccagtg cgccgccgac cgcgcttcag gcctggaaaa tccaggatgc gatcctgctc
    43561 tgcctgctgg gccgcaacag cgcgaccgat ccgcgcggcg tctttgcgat ggcgcgccgc
    43621 atctgggctg cacacaagcc tctctccaag cgcattgtca tgatgccctg gatccacggc
    43681 acggatgagc cgcgcggatc ggtcggctat gccaaccgga agctggcgct cgaccttttc
    43741 aggtctgagt ggccggacaa taccctggac ctggtgccgt ggctgcaagc cgcggcgagc
    43801 gacagcgcgg cggatcaggc cgcgctcgca gccgacaccc cgccgccgtc tctcatgtcg
    43861 gacaacatcc accccggccc ggccggccgg gtcgagatgg cgcggggaat tctcgatttc
    43921 gtaactcgca aaggatggcg ctgatggcct atatccagat cctgccggtc gatgggaccg
    43981 gcgagaaaat ctatcccgac gcggcgatgg atgccggcac gcgcggcctg atcgacacga
    44041 tagacccctg gtcgtggggc ggcacgacgc ccgcccaggg cgcagcgctg gcgctcgggg
    44101 ccgggccgcg caattacccg ctggccgagg atggctggat cgaggacgca gctgcggccg
    44161 gcgtggcagg tctgacctac aaccgcgggg cggtccggtt cgcggcggcc aacgactacc
    44221 tgcggctgcc ccgagggttc aagatcgtgc cggccgacac gcatttcggg cacatcttct
    44281 ggctccagaa cgccatgttc cccggccaag ccgacaactc gaacaacaac atcctcgcgg
    44341 acatctccgg cgggaacagc aaaaatcttg cgctgtcgat gacctatgcc agcggcgcca
    44401 ttaccagttg ccggatcgag agccggcgcc acaacaacct cgcggtcccg accgcctggc
    44461 gtgcggcgct gttcgatggg accctgcacc agttcggttt ggaggtcacg gtctcggccg
    44521 atgcgaccac tatgacctat ggcttttatc tggacggggc cctgatcggc acgctgaccg
    44581 caaacatcac caatccctat atcgcggcgg gcgagacgga ctatgtctgc ttcggccgcc
    44641 accacatcaa cgtgggctcg ggcatctatg gccgcctgtg gcgcgccatc ttcgaggatc
    44701 tgacgatctc cggcgcgcgc ccgatgagcg agacggtcgc gctggaccac agcctcaatc
    44761 gcgcgcgcat cgcggcgctg gctgcggtcg cgccgtaaaa agccgggcag ccccaccaca
    44821 ggccgcccgg ctcatcatgc agaccatgcc ctagatgcac cattcggggg cgcgggtctg
    44881 tgccctggcg cacaaagcag agacactacc accatccaga ggacatcgaa tggatgatct
    44941 cctatcgctc atccgggaga tgggcggcgg cctggcggcg gtggtgatcg ccgtctcggg
    45001 tgccgccaac tggatccagt accgccggaa caacgaactc caggacaaga tgcatgacat
    45061 gatgctgtcg ctgggcaagg agaaccgcga cctgctcacg gtcacgaaca gcgccatcag
    45121 ccagaatacc agcgccatca accagaatgc cacggtcatg cgcgaggcgc tggaccggct
    45181 tgggaggcac tcatgatctg ccgtctgatc cgacagctgc gcggcaaagg gaagcgtgct
    45241 gcagcggccg aagaactgtt cgcacgccac cacccatcgc agatgaagat catcggccgg
    45301 ttggatcgca aggtgaacgc gctcgaggaa ttggttgagg cattgaagaa ggacgtcaca
    45361 tcatgtcgct gatcatcggc agcttggcca tcatcaacac cgtgggctat ctcgccgtga
    45421 tctgggcctt ccgagcgtcc tttcgcgata tggagtcggc cacctggtgg ttcgccatgg
    45481 ggttcgcgat cctcgcgggc gccatcatcg cccgaggcct ctactgggac gtttccctgc
    45541 cgctcatgcg gctctggttc cccgagttcg ctgaagtgtg gtccgaggcg acccgcggcc
    45601 ggctgatcaa catcgtcttc agctcgatga agatgctggc cttcttctgc gccctgaaat
    45661 gccgggagca gatgatcccg gagggggagc ggaagcggtg gccgtggtgg agggcctggc
    45721 tgcacccgac gaagatccgg ctcctgccct ggtggtaggg ggctagggct gctctgaccc
    45781 ttccatgatc ccctcgagcg cctggaccgc cgcattgtag tagggcgcgc cgttcggatg
    45841 cgcgtctcgc atgcgccggt aaaacgccag ccatttcggc agctcctcga ggggataggt
    45901 tcctgaccac tgcacgcccg agagggtgaa tgtcttgtcg tcacgtgtcg ctttcatgcg
    45961 cgcgttttgc ccgtcccatt cccccgcatc aaccccgcat tcgcccgccc tgaccggcgg
    46021 gctttttcat ggaggcatca tgcccagcaa cggcaatgac cgcatcaccg tgacccccgg
    46081 cctgcacgac ggcctgggcg gcgcggatga tttctactgg ctcggaggca ccgcgaccat
    46141 cgtcggcggc gacacgggcg aagcctatga caccaacgtc tatggcacca aggccggcgg
    46201 cgaccggctg catatcgagg gcgacggccc ggtgatcctg cagctgacct cgaccgagga
    46261 cggcaccgcc acgcggggcg gcggcacgct gaccttcgcc gggatcgagc gcatccacct
    46321 gggcgcgggc gctgacatcg tgcgcggcgg ggccgcggcc ctcgaccgct acggcctctc
    46381 gatctggacc ggcgccggtg acgaccagat caacggctcg cgcttcggcg acttcatcga
    46441 accgggcgaa ggcgacgaca tcgtctgggc tggcgcgggc gaggacttca tcaacggctc
    46501 gcgcggcaac gacacgatct atggcggcgc cggcaacgac aacatccgct ggggccaggg
    46561 cacggccgag ggcaattcgg gcacggccgg gctggcctat ggcaatgacc atctgttcgg
    46621 cggcgacggg tcggacgtgg tgaacctctg ggcgcacgac tgggacggcg ccggcgtcag
    46681 cgtgaccatg accgcggcgc gcaatggttt cgccaccatc gaccacaccg gcgtcaccga
    46741 gacggcgatg ttctggagct tcgaaaccgt ctggacccac cagggccgcg acaccatcga
    46801 cggatcgggc gcatgggtcg ggcctgaggg tgccggcttc cacgccgggg cgcgctgggg
    46861 cgacgatgtc ctgatcggtg ggcgcggcaa cgacaccctc gagggcggcg agggccgcga
    46921 caccatcacc ggcggagcgg gcaacgatct gatctcggcc aacggcgact tcttcagcat
    46981 gagcgccccc ggcgacggcg atgccgacac gctgatcttc cgcgcgggcc atggccacga
    47041 caccgtgctg gccttcgacg tgggcgtcga cgtgctggac ctgggcggcc gtggctaccg
    47101 cgccgacgac accgcagcgg gcacgctgct gaccgccggg caggacacga tcctgctggc
    47161 cggcatccat gatttcgagg tgtgagatgt atcccgcagg gttcaagggg gccgcgctgc
    47221 ccctgaccga tatcgacgtg gcccgggtcg ggcgcatcat cggggtcggc gaggacgagg
    47281 ttcgcgccgt gatcgaggtc gagacggaag gcggtggctt cgacaagcag ggccgcccga
    47341 agatgctgtt cgagccgcac cggttctggg tcgagctggg cgaggggccg aaacggaccc
    47401 gagccgaaga acagggcctc gcctatcgca aatggggcac caagccctat ccctcggaca
    47461 gctatccccg gctggcgctg gcgatgcaga tcgacgccaa cgcggcgctg cgcagcgcgt
    47521 cctggggcct cggccagatc atgggaagca accacaaggc ggcgggcttt gcctcggccg
    47581 gcgacatggt ggcgatcttc tgtgacagcg agcccgcgca gcttgaggcc atgatccgct
    47641 tcatcgaggc ggagaacctg gacgatgacc tgaggcgcca cgactggtcc ggcttcgcgc
    47701 ggggctacaa cggcccagtg tatgcgacgc atagctatca caccaagctc gctgcggcct
    47761 ttgcccgctg gcaggcgatc ccagacgtgc tggccccgac ctatcccaag atcggcctcg
    47821 gctcgcgcgg cactccggtg cgcacggcgc aggagcggct ggcggcaatc ggcttcgacc
    47881 ccggcccggc cgacggcatc tacggcaccc gcaccaaggc ggccgccgca gcctggcagc
    47941 gcacggtcgg cctggtcgcc gacggcatca tcgggcccgc gagctggccc aaactcatgg
    48001 agacctgaca tgcaggacat cattgccacc atcgtggcgc aagaaatggc cacgatcatc
    48061 gtggccgccg tcttgagtgc catgggcacg gccggggcct ttgctttggc ccagctcacc
    48121 cggttgctgg gcgagaaacg taccgcgctg ctcagcgaga acctggggaa agccattgat
    48181 cgcgtcaaag cagacgcggc cgacaaaggc ctcactggcg aaggcgcaaa ggcgtacatc
    48241 gccgattacc tcaagcagac catgactggc accatcgcga agctgaaggc gaccgacgag
    48301 gacttgggcc gccgcatcac ggcacagatg gcacaggacg ctctgaccca agcgctgcgc
    48361 aaggcggggg cgtcgtgacc acctatcgcc tcggcgcggc gaccatccac cacggcggcg
    48421 ggcagactgt gaccatgctg agcgacggtc gcgagatccg cgccaactgg atggtccagg
    48481 acgggcaggc cgccacggcc gagcaatacg gcatcccgct cgatcggctg aaccgtgacc
    48541 atgacctcgc gcacgcgatc cttgccgcgg tgctcgggct gccggaatca cccaccctcg
    48601 ccggcgtggc atccagggat tactggcccg cgtggttccg agaggaggcc gcggtgctgg
    48661 cgttctgcgg ctatgcggcc gcggcaggtg tggacctgga gcaggtggcg gcccgtctgg
    48721 cggatggtca tgggtcccgg acgaacaccc cggcggcctc aagcgccgct atgaaatcgg
    48781 accgcaccag ctcaggatct gctgtccctt tgtccagcgc cagtctcccc tcggcagccc
    48841 tctgatacgc aggatcatcg gcatcgcaat agatcaacag ggccgtcccg atccctccgg
    48901 cgtcggtcac tgtgcgaaat ttcccgacat cctcttcgta ggtgacaggg cggattgtga
    48961 tccgaagcat ggcctgatcc tcctgcaccg caacgacaac gccccgcctc cggttcgccg
    49021 ggggcggggc ttttcttcgt ttcttcccat ctcctcgcct gtcgccagtt gcttggatgt
    49081 tctctaaatg ttccaattgc gcacaggaga atcacctgtg ccagaaacgc catccagaaa
    49141 ccccgcgaac aatcgatccc tgcgccattg tgctgaagag ggtctgctga tcacgatggt
    49201 ctgccatcgg tgccggcgga aggtccgata cttggctagc gacctatgca aggttctcag
    49261 cccgtatcac caggcgcacg agccgccttg gccatgcggg cgatgcggga cgatggagta
    49321 catgcaggtt cgctgggagt tgccgcccgc ctccgatcgc gccgccgggt tgacggttcg
    49381 gcggccggtc cgtcagatta caaaatggat atggcgggac gagaggattt aggagtgtgc
    49441 aatctttata ccagcacgac cacgcaggag gcgatccggg gcctgatcag aggtttggcc
    49501 gatcatgcgg gcaacatgcc gcccggcccc tattatcctg accaggctgc gccgatcatc
    49561 agacatggcg atgcggaccc ggagttggtc atggcgcgct ggggcatgcc atcgccaccc
    49621 ggcgtcctga aaacagcccg ggaccccggc gtgaccaacg tgcgcaatct gggctcgcct
    49681 cactggcgcc ggtggctcgg ccgcgaccat cgctgcctgg tgccaatgac cagctttgcg
    49741 gagccccgcg gaaaagggca gggcaatcag tggttcgcct cggccgaggg caagcaaatg
    49801 ttctttgccg gcatcgagac gcgcggctgg cgatccgtgc gcaaggtcaa ggacggcgag
    49861 accgacgacg acctctatgc cttcctgacc agtgcgccaa atgccgaggt ggcatcggtc
    49921 cacccgaagg caatgccggt gattctgatg gagcctgaag aatgggccgc gtggatggac
    49981 ggcatcgacg cgcgcgagat gcagaggccg ctgccggacg gcgcgctggc gctggtggac
    50041 gagccggtct gaccggcccg ccccaggatt ttggtttgca cattgctctt aacgtattga
    50101 actgcatacg cccgatatgg tatccgtttg gaaattccag ccgggaaatc aacgctgttt
    50161 g
//
