# Supplementary material for: Characterization of the virome of Paracoccus spp. (Alphaproteobacteria) by combined in silico and in vivo approaches
Source: Sci Rep. 2019 May 27;9:7899. doi: 10.1038/s41598-019-44460-4 (PMC6536676; doi:10.1038/s41598-019-44460-4)
Supplement: Supplementary file 2 — Supplementary Dataset 1 [file 41598_2019_44460_MOESM2_ESM.zip › vB_PyeS_PD47.gbk]

LOCUS       NZ_KK211402            65510 bp    DNA              UNK 01-JAN-1980
DEFINITION  Paracoccus yeei ATCC BAA-599 genomic scaffold
            BU28DRAFT_scaffold00003.3, whole genome shotgun sequence.
ACCESSION   NZ_KK211402
VERSION     NZ_KK211402.1
KEYWORDS    .
SOURCE      .
  ORGANISM  .
            .
FEATURES             Location/Qualifiers
     gene            262..1632
                     /locus_tag="pd47_p01"
                     /locus_tag="BU28_RS0117825"
     CDS             262..1632
                     /note="Exonuclease I - COG2925, cd06138, PRK11779,
                     pfam08411"
                     /product="exonuclease I"
                     /locus_tag="pd47_p01"
                     /locus_tag="BU28_RS0117825"
                     /protein_id="WP_028720618.1"
     gene            complement(1833..2204)
                     /locus_tag="pd47_p02"
                     /locus_tag="BU28_RS0117830"
     CDS             complement(1833..2204)
                     /note="phage hypothetical protein"
                     /product="phage hypothetical protein"
                     /locus_tag="pd47_p02"
                     /locus_tag="BU28_RS0117830"
                     /protein_id="WP_028720619.1"
     gene            complement(2263..2454)
                     /locus_tag="pd47_p03"
     CDS             complement(2263..2454)
                     /note="phage hypothetical protein"
                     /product="phage hypothetical protein"
                     /locus_tag="pd47_p03"
     gene            complement(2426..2683)
                     /locus_tag="pd47_p04"
                     /locus_tag="BU28_RS0117835"
     CDS             complement(2426..2683)
                     /note="putative phage holin based on transmembrane helix -
                     TMHMM"
                     /product="putative phage holin"
                     /locus_tag="pd47_p04"
                     /locus_tag="BU28_RS0117835"
                     /protein_id="WP_028720620.1"
     gene            complement(2683..3357)
                     /locus_tag="pd47_p05"
                     /locus_tag="BU28_RS0117840"
     CDS             complement(2683..3357)
                     /note="Peptidase M15 - pfam08291"
                     /COG="COG3108"
                     /product="peptidase M15"
                     /locus_tag="pd47_p05"
                     /locus_tag="BU28_RS0117840"
                     /protein_id="WP_028720621.1"
     gene            complement(3428..3772)
                     /locus_tag="pd47_p06"
                     /locus_tag="BU28_RS0117845"
     CDS             complement(3428..3772)
                     /note="phage hypothetical protein"
                     /product="phage hypothetical protein"
                     /locus_tag="pd47_p06"
                     /locus_tag="BU28_RS0117845"
                     /protein_id="WP_028720622.1"
     gene            complement(3769..5694)
                     /locus_tag="pd47_p07"
                     /locus_tag="BU28_RS0117850"
     CDS             complement(3769..5694)
                     /note="DUF2793 - pfam10983"
                     /product="phage hypothetical protein"
                     /locus_tag="pd47_p07"
                     /locus_tag="BU28_RS0117850"
                     /protein_id="WP_028720623.1"
     gene            complement(5705..9676)
                     /locus_tag="pd47_p08"
                     /locus_tag="BU28_RS0117855"
     CDS             complement(5705..9676)
                     /note="putative phage tail protein - pfam13550, pfam13547"
                     /product="phage tail protein"
                     /locus_tag="pd47_p08"
                     /locus_tag="BU28_RS0117855"
                     /protein_id="WP_028720624.1"
     gene            complement(9688..10131)
                     /locus_tag="pd47_p09"
                     /locus_tag="BU28_RS0117860"
     CDS             complement(9688..10131)
                     /note="Cell wall-associated hydrolase, NlpC family -
                     COG0791, TIGR02219, PRK10838, pfam00877"
                     /COG="COG0791"
                     /product="phage NlpC/P60 family hydrolase"
                     /locus_tag="pd47_p09"
                     /locus_tag="BU28_RS0117860"
                     /protein_id="WP_028720625.1"
     gene            complement(10128..11012)
                     /locus_tag="pd47_p10"
                     /locus_tag="BU28_RS0117865"
     CDS             complement(10128..11012)
                     /note="DUF2163 - pfam09931, TIGR02218, COG5449, pfam09356"
                     /COG="COG5449"
                     /product="phage hypothetical protein"
                     /locus_tag="pd47_p10"
                     /locus_tag="BU28_RS0117865"
                     /protein_id="WP_028720626.1"
     gene            complement(11009..11635)
                     /locus_tag="pd47_p11"
                     /locus_tag="BU28_RS0117870"
     CDS             complement(11009..11635)
                     /note="glycoside hydrolase family 24 based on BLAST hits,
                     DUF2460 - pfam09343, TIGR00217, COG5448"
                     /COG="COG5448"
                     /product="phage hypothetical protein"
                     /locus_tag="pd47_p11"
                     /locus_tag="BU28_RS0117870"
                     /protein_id="WP_028720627.1"
     gene            complement(11635..14103)
                     /locus_tag="pd47_p12"
                     /locus_tag="BU28_RS0117875"
     CDS             complement(11635..14103)
                     /note="Lambda phage tail tape-measure protein - pfam09718"
                     /product="phage tail tape-measure protein"
                     /locus_tag="pd47_p12"
                     /locus_tag="BU28_RS0117875"
                     /protein_id="WP_028720628.1"
     gene            complement(14096..14329)
                     /locus_tag="pd47_p13"
     CDS             complement(14096..14329)
                     /note="phage hypothetical protein"
                     /product="phage hypothetical protein"
                     /locus_tag="pd47_p13"
     gene            complement(14326..14781)
                     /locus_tag="pd47_p14"
                     /locus_tag="BU28_RS0117885"
     CDS             complement(14326..14781)
                     /note="phage hypothetical protein"
                     /product="phage hypothetical protein"
                     /locus_tag="pd47_p14"
                     /locus_tag="BU28_RS0117885"
                     /protein_id="WP_028720629.1"
     gene            complement(14784..15722)
                     /locus_tag="pd47_p15"
                     /locus_tag="BU28_RS0117890"
     CDS             complement(14784..15722)
                     /note="phage hypothetical protein"
                     /product="phage hypothetical protein"
                     /locus_tag="pd47_p15"
                     /locus_tag="BU28_RS0117890"
                     /protein_id="WP_028720630.1"
     gene            complement(15748..16170)
                     /locus_tag="pd47_p16"
                     /locus_tag="BU28_RS0117895"
     CDS             complement(15748..16170)
                     /note="originally annotated as acyl-CoA transferase -
                     BLAST hits"
                     /product="phage hypothetical protein"
                     /locus_tag="pd47_p16"
                     /locus_tag="BU28_RS0117895"
                     /protein_id="WP_028720631.1"
     gene            complement(16407..17276)
                     /locus_tag="pd47_p17"
                     /locus_tag="BU28_RS0117900"
     CDS             complement(16407..17276)
                     /note="phage hypothetical protein"
                     /product="phage hypothetical protein"
                     /locus_tag="pd47_p17"
                     /locus_tag="BU28_RS0117900"
                     /protein_id="WP_028720632.1"
     gene            complement(17428..18054)
                     /locus_tag="pd47_p18"
                     /locus_tag="BU28_RS0117905"
     CDS             complement(17428..18054)
                     /note="phage hypothetical protein"
                     /product="phage hypothetical protein"
                     /locus_tag="pd47_p18"
                     /locus_tag="BU28_RS0117905"
                     /protein_id="WP_028720633.1"
     gene            complement(18051..18362)
                     /locus_tag="pd47_p19"
                     /locus_tag="BU28_RS0117910"
     CDS             complement(18051..18362)
                     /note="phage hypothetical protein"
                     /product="phage hypothetical protein"
                     /locus_tag="pd47_p19"
                     /locus_tag="BU28_RS0117910"
                     /protein_id="WP_028720634.1"
     gene            complement(18368..19390)
                     /locus_tag="pd47_p20"
                     /locus_tag="BU28_RS0117915"
     CDS             complement(18368..19390)
                     /note="Phage major capsid protein E - pfam03864"
                     /product="minor capsid protein E"
                     /locus_tag="pd47_p20"
                     /locus_tag="BU28_RS0117915"
                     /protein_id="WP_028720635.1"
     repeat_region   19254..19360
     gene            complement(19445..19825)
                     /locus_tag="pd47_p21"
                     /locus_tag="BU28_RS0117920"
     CDS             complement(19445..19825)
                     /note="Bacteriophage lambda head decoration protein D -
                     pfam02924"
                     /product="hypothetical protein"
                     /locus_tag="pd47_p21"
                     /locus_tag="BU28_RS0117920"
                     /protein_id="WP_028720636.1"
     gene            complement(19913..21361)
                     /locus_tag="pd47_p22"
                     /locus_tag="BU28_RS0117925"
     CDS             complement(19913..21361)
                     /note="Periplasmic serine protease, ClpP class - COG0616,
                     cd07022, pfam01343"
                     /COG="COG0616"
                     /product="phage serine protease ClpP"
                     /locus_tag="pd47_p22"
                     /locus_tag="BU28_RS0117925"
                     /protein_id="WP_028720637.1"
     gene            complement(21361..22848)
                     /locus_tag="pd47_p23"
                     /locus_tag="BU28_RS0117930"
     CDS             complement(21361..22848)
                     /note="Bacteriophage capsid protein - COG5511, pfam05136,
                     TIGR01539"
                     /COG="COG5511"
                     /product="phage portal protein"
                     /locus_tag="pd47_p23"
                     /locus_tag="BU28_RS0117930"
                     /protein_id="WP_028720638.1"
     gene            complement(22860..23069)
                     /locus_tag="pd47_p24"
                     /locus_tag="BU28_RS0117935"
     CDS             complement(22860..23069)
                     /note="phage hypothetical protein"
                     /product="phage hypothetical protein"
                     /locus_tag="pd47_p24"
                     /locus_tag="BU28_RS0117935"
                     /protein_id="WP_028720639.1"
     gene            complement(23080..25062)
                     /locus_tag="pd47_p25"
                     /locus_tag="BU28_RS0117940"
     CDS             complement(23080..25062)
                     /note="Phage terminase, large subunit GpA - COG5525,
                     pfam05876"
                     /product="phage terminase large subunit"
                     /locus_tag="pd47_p25"
                     /locus_tag="BU28_RS0117940"
                     /protein_id="WP_051578304.1"
     gene            complement(25055..25624)
                     /locus_tag="pd47_p26"
                     /locus_tag="BU28_RS0117945"
     CDS             complement(25055..25624)
                     /note="phage hypothetical protein, putative phage
                     terminase small subunit"
                     /product="phage hypothetical protein"
                     /locus_tag="pd47_p26"
                     /locus_tag="BU28_RS0117945"
                     /protein_id="WP_028720641.1"
     gene            25767..25979
                     /locus_tag="pd47_p27"
                     /locus_tag="BU28_RS0117950"
     CDS             25767..25979
                     /note="phage hypothetical protein"
                     /product="phage hypothetical protein"
                     /locus_tag="pd47_p27"
                     /locus_tag="BU28_RS0117950"
                     /protein_id="WP_028720642.1"
     gene            26014..26235
                     /locus_tag="pd47_p28"
                     /locus_tag="BU28_RS0117955"
     CDS             26014..26235
                     /note="phage hypothetical protein"
                     /product="phage hypothetical protein"
                     /locus_tag="pd47_p28"
                     /locus_tag="BU28_RS0117955"
                     /protein_id="WP_028720643.1"
     gene            26232..26537
                     /locus_tag="pd47_p29"
                     /locus_tag="BU28_RS0117960"
     CDS             26232..26537
                     /note="phage hypothetical protein"
                     /product="phage hypothetical protein"
                     /locus_tag="pd47_p29"
                     /locus_tag="BU28_RS0117960"
                     /protein_id="WP_028720644.1"
     gene            26534..26890
                     /locus_tag="pd47_p30"
                     /locus_tag="BU28_RS0117965"
     CDS             26534..26890
                     /note="phage hypothetical protein"
                     /product="phage hypothetical protein"
                     /locus_tag="pd47_p30"
                     /locus_tag="BU28_RS0117965"
                     /protein_id="WP_028720645.1"
     gene            27008..27406
                     /locus_tag="pd47_p31"
                     /locus_tag="BU28_RS0117970"
     CDS             27008..27406
                     /note="phage hypothetical protein"
                     /product="phage hypothetical protein"
                     /locus_tag="pd47_p31"
                     /locus_tag="BU28_RS0117970"
                     /protein_id="WP_028720646.1"
     gene            27444..28028
                     /locus_tag="pd47_p32"
                     /locus_tag="BU28_RS0117975"
     CDS             27444..28028
                     /note="DUF3489 - pfam11994"
                     /product="phage hypothetical protein"
                     /locus_tag="pd47_p32"
                     /locus_tag="BU28_RS0117975"
                     /protein_id="WP_028720647.1"
     gene            complement(28047..28595)
                     /locus_tag="pd47_p33"
     CDS             complement(28047..28595)
                     /note="phage hypothetical protein"
                     /product="phage hypothetical protein"
                     /locus_tag="pd47_p33"
     gene            28727..29725
                     /locus_tag="pd47_p34"
                     /locus_tag="BU28_RS23720"
     CDS             28727..29725
                     /note="putative MFS family transporter protein - PRK03633"
                     /product="truncated MFS transporter"
                     /locus_tag="pd47_p34"
                     /locus_tag="BU28_RS23720"
     gene            complement(29747..30196)
                     /locus_tag="pd47_p35"
                     /locus_tag="BU28_RS0117985"
     CDS             complement(29747..30196)
                     /note="phage hypothetical protein"
                     /product="phage hypothetical protein"
                     /locus_tag="pd47_p35"
                     /locus_tag="BU28_RS0117985"
                     /protein_id="WP_028720648.1"
     gene            complement(30288..30859)
                     /locus_tag="pd47_p36"
                     /locus_tag="BU28_RS23725"
                     /pseudo=
     CDS             complement(join(30288..30542,30545..30859))
                     /note="frameshifted"
                     /product="phage hypothetical protein"
                     /locus_tag="pd47_p36"
                     /locus_tag="BU28_RS23725"
                     /pseudo=
     gene            complement(30954..31922)
                     /locus_tag="pd47_p37"
                     /locus_tag="BU28_RS0117995"
     CDS             complement(30954..31922)
                     /note="Mg2+ and Co2+ transporter CorA - COG0598, cd12830,
                     pfam01544, TIGR00383"
                     /COG="COG0598"
                     /product="magnesium and cobalt transporter CorA"
                     /locus_tag="pd47_p37"
                     /locus_tag="BU28_RS0117995"
                     /protein_id="WP_028720649.1"
     gene            complement(31919..32623)
                     /locus_tag="pd47_p38"
                     /locus_tag="BU28_RS0118000"
     CDS             complement(31919..32623)
                     /note="Glutathione S-transferase - COG0625, pfam02798,
                     cd03048"
                     /COG="COG0625"
                     /product="glutathione S-transferase"
                     /locus_tag="pd47_p38"
                     /locus_tag="BU28_RS0118000"
                     /protein_id="WP_028720650.1"
     gene            complement(32763..33302)
                     /locus_tag="pd47_p39"
                     /locus_tag="BU28_RS0118005"
     CDS             complement(32763..33302)
                     /note="Peptide methionine sulfoxide reductase MsrA -
                     COG0225, PRK14054, pfam01625, TIGR00401"
                     /COG="COG0225"
                     /product="peptide-methionine (S)-S-oxide reductase"
                     /locus_tag="pd47_p39"
                     /locus_tag="BU28_RS0118005"
                     /protein_id="WP_028720651.1"
     gene            complement(33304..33747)
                     /locus_tag="pd47_p40"
                     /locus_tag="BU28_RS0118010"
     CDS             complement(33304..33747)
                     /note="Peptide methionine sulfoxide reductase MsrB -
                     COG0229, PRK00222, pfam01641, TIGR00357"
                     /product="peptide-methionine (R)-S-oxide reductase"
                     /locus_tag="pd47_p40"
                     /locus_tag="BU28_RS0118010"
                     /protein_id="WP_028720652.1"
     gene            complement(33811..34086)
                     /locus_tag="pd47_p41"
     CDS             complement(33811..34086)
                     /note="phage hypothetical protein"
                     /product="phage hypothetical protein"
                     /locus_tag="pd47_p41"
     gene            complement(34077..35390)
                     /locus_tag="pd47_p42"
                     /locus_tag="BU28_RS0118015"
     CDS             complement(34077..35390)
                     /note="Most similar to IS1247 - ISfinder, it has been
                     isolated from a Xanthobacter autotrophicus mutant
                     resistant to MBA (Monobromoacetate), where it was found
                     inserted upstream of the dhlB gene. This insertion
                     promoted the over-expression of the haloacid dehalogenase
                     (dhlB) and allowed the bacteria to be resistant to MBA"
                     /product="IS1380 family transposase"
                     /locus_tag="pd47_p42"
                     /locus_tag="BU28_RS0118015"
                     /protein_id="WP_020818749.1"
     gene            complement(35552..36886)
                     /locus_tag="pd47_p43"
                     /locus_tag="BU28_RS0118020"
     CDS             complement(35552..36886)
                     /note="DNA modification methylase based on COG; putative
                     Type II N4-cytosine or N6-adenine DNA methyltransferase of
                     unknown recognition sequence based on REBASE; SPPY motif;
                     ParB N-terminal-like domain - cd16403"
                     /product="N4-cytosine or N6-adenine DNA methyltransferase"
                     /COG="COG0863"
                     /locus_tag="pd47_p43"
                     /locus_tag="BU28_RS0118020"
                     /protein_id="WP_028720653.1"
     gene            complement(36883..38241)
                     /locus_tag="pd47_p44"
                     /locus_tag="BU28_RS0118025"
     CDS             complement(36883..38241)
                     /note="DNA modification methylase based on COG; putative
                     Type II N4-cytosine or N6-adenine DNA methyltransferase of
                     unknown recognition sequence based on REBASE; DPPY motif;
                     ParB N-terminal-like domain - cd16403"
                     /product="N4-cytosine or N6-adenine DNA methyltransferase"
                     /COG="COG0863"
                     /locus_tag="pd47_p44"
                     /locus_tag="BU28_RS0118025"
                     /protein_id="WP_028720654.1"
     gene            complement(38214..38429)
                     /locus_tag="pd47_p45"
     CDS             complement(38214..38429)
                     /note="phage hypothetical protein"
                     /product="phage hypothetical protein"
                     /locus_tag="pd47_p45"
     gene            38765..41983
                     /locus_tag="pd47_p46"
                     /locus_tag="BU28_RS0118030"
     CDS             38765..41983
                     /note="Superfamily II DNA or RNA helicase, SNF2 family -
                     COG0553, cd10311, cd00079, pfam00271"
                     /product="phage DNA helicase"
                     /locus_tag="pd47_p46"
                     /locus_tag="BU28_RS0118030"
                     /protein_id="WP_028720655.1"
     gene            41980..42741
                     /locus_tag="pd47_p47"
                     /locus_tag="BU28_RS0118035"
     CDS             41980..42741
                     /note="DUF4391 - pfam14335"
                     /product="phage hypothetical protein"
                     /locus_tag="pd47_p47"
                     /locus_tag="BU28_RS0118035"
                     /protein_id="WP_028720656.1"
     gene            42766..44775
                     /locus_tag="pd47_p48"
                     /locus_tag="BU28_RS23730"
     CDS             42766..44775
                     /note="Adenine specific DNA methylase Mod - COG2189,
                     pfam01555; DPPY motif"
                     /COG="COG2189"
                     /product="N-4 cytosine-specific DNA methyltransferase"
                     /locus_tag="pd47_p48"
                     /locus_tag="BU28_RS23730"
                     /protein_id="WP_051578329.1"
     gene            44775..45290
                     /locus_tag="pd47_p49"
                     /locus_tag="BU28_RS23735"
     CDS             44775..45290
                     /note="AIG2-like family - cd06661, pgam13772"
                     /product="gamma-glutamylcyclotransferase"
                     /locus_tag="pd47_p49"
                     /locus_tag="BU28_RS23735"
                     /protein_id="WP_036763528.1"
     gene            45287..48274
                     /locus_tag="pd47_p50"
                     /locus_tag="BU28_RS0118055"
     CDS             45287..48274
                     /note="Restriction endonuclease - COG3587, PRK15483,
                     pfam04851, smart00487"
                     /product="type III restriction endonuclease subunit R"
                     /locus_tag="pd47_p50"
                     /locus_tag="BU28_RS0118055"
                     /protein_id="WP_028720659.1"
     gene            48426..50483
                     /locus_tag="pd47_p51"
                     /locus_tag="BU28_RS0118060"
     CDS             48426..50483
                     /note="Uncharacterized conserved protein, contains
                     ParB-like and HNH nuclease domains - COG1479"
                     /COG="COG1479"
                     /product="hypothetical protein"
                     /locus_tag="pd47_p51"
                     /locus_tag="BU28_RS0118060"
                     /protein_id="WP_028720660.1"
     gene            complement(50498..51175)
                     /locus_tag="pd47_p52"
                     /locus_tag="BU28_RS0118065"
     CDS             complement(50498..51175)
                     /note="phage hypothetical protein"
                     /product="phage hypothetical protein"
                     /locus_tag="pd47_p52"
                     /locus_tag="BU28_RS0118065"
                     /protein_id="WP_028720661.1"
     gene            complement(51188..52345)
                     /locus_tag="pd47_p53"
                     /locus_tag="BU28_RS0118070"
     CDS             complement(51188..52345)
                     /note="Site-specific DNA-cytosine methylase - COG0270,
                     cd00315, pfam00145"
                     /COG="COG0270"
                     /product="DNA (cytosine-5-)-methyltransferase"
                     /locus_tag="pd47_p53"
                     /locus_tag="BU28_RS0118070"
                     /protein_id="WP_028720662.1"
     repeat_region   51199..51567
     gene            complement(52342..53310)
                     /locus_tag="pd47_p54"
                     /locus_tag="BU28_RS0118075"
     CDS             complement(52342..53310)
                     /note="GntR transcriptional regulator.........."
                     /product="putative phage replication protein"
                     /locus_tag="pd47_p54"
                     /locus_tag="BU28_RS0118075"
                     /protein_id="WP_028720663.1"
     gene            complement(53307..53702)
                     /locus_tag="pd47_p55"
                     /locus_tag="BU28_RS0118080"
     CDS             complement(53307..53702)
                     /note="VRR-NUC domain-containing protein similar to
                     Fanconi-associated nuclease 1 - smart00990"
                     /product="phage nuclease"
                     /locus_tag="pd47_p55"
                     /locus_tag="BU28_RS0118080"
                     /protein_id="WP_028720664.1"
     gene            complement(53699..53968)
                     /locus_tag="pd47_p56"
                     /locus_tag="BU28_RS0118085"
     CDS             complement(53699..53968)
                     /note="phage hypothetical protein"
                     /product="phage hypothetical protein"
                     /locus_tag="pd47_p56"
                     /locus_tag="BU28_RS0118085"
                     /protein_id="WP_036763531.1"
     gene            complement(53965..54213)
                     /locus_tag="pd47_p57"
                     /locus_tag="BU28_RS0118090"
     CDS             complement(53965..54213)
                     /note="putative phage transcriptional regulator protein
                     involved in lysis-lysogeny control"
                     /product="putative phage transcriptional regulator"
                     /locus_tag="pd47_p57"
                     /locus_tag="BU28_RS0118090"
                     /protein_id="WP_028720666.1"
     gene            54815..56068
                     /locus_tag="pd47_p58"
                     /locus_tag="BU28_RS0118100"
     CDS             54815..56068
                     /note="Shufflon-specific DNA recombinase Rci and
                     Bacteriophage Hp1_like integrase - cd00796, PHA02601,
                     pfam00589, COG4974, TIGR02225"
                     /COG="COG4974"
                     /product="phage tyrosine integrase"
                     /locus_tag="pd47_p58"
                     /locus_tag="BU28_RS0118100"
                     /protein_id="WP_028720667.1"
     gene            complement(56083..56679)
                     /locus_tag="pd47_p59"
     CDS             complement(56083..56679)
                     /note="phage hypothetical protein"
                     /product="phage hypothetical protein"
                     /locus_tag="pd47_p59"
     repeat_region   56734..56744
                     /note="putative attachment site in intergenic region -
                     11/11"
BASE COUNT    10777 a  17469 c  17890 g  10608 t
ORIGIN
        1 cgaaacaact cttgtgccgc aactgcgagc aaatgcttcg tcggcagcgt ggctaaacag
       61 gaatgtcggc aaaatcccgc gatccagtca tctgcttagg tttagattaa gcttgtgcag
      121 cgaatatctc cttcgatggg ccgcattgca gcgatatcag ctctcgccca aaggcagctt
      181 tgggccgggt gcgtcgagtg ttcgaccgat ccttaccgtt tgccggatga cggctcacac
      241 gtcatacgct aggctgccgc catgcatttc gccttttacg atctcgaaac caccggcatt
      301 tcgcccgcat tcgaccagcc cctgcaattc gcggccattc tgacggatga cgcattccgg
      361 gagatcgagc gggtcaatct gcggtgccgg atcgcgccgc atatcattcc atcgccttgg
      421 gcgctggcag tcacgggcct gcgcccagcg caactcgttg atccgaccct accgagccac
      481 tttgagttca cccaagagat cgccgctctg atcgagcggt ggtcgcccgc gacatggacc
      541 gggtttaaca gcatccattt cgacgaggag atgctgcgcc aggctttttt ccagaacttg
      601 cagccggata ttttcgcgac ccaattcaat ggcaacacgc ggcttgatgt gctgacatcg
      661 ctttatgtcg tctggtaccg acatcctgat ctgttcgagt ggccggtgga tgagacgggt
      721 cgcgtgcgct tcaagcttga ccttttggcc ccgctgaacg gtttcgtcgc tcataacgcc
      781 catgatgcgc ttggtgatgt tgaggcgaca attcatctcg gacggctgat cgcccagcgc
      841 gcgccagagc tttgggcaga gatcctgtcc aaccgggaca aaactgccgt gcagacccgg
      901 cttgccagct tccagcccat ggcgctggtc gagcgttttg gcggcggccc gccccgcgcc
      961 acgatcggct gcttttgcgg cacgtcggcc agtaatgcca atcaggctgc gttcttcgac
     1021 ctcgacgctg ccgaccccgc cgatctgctg gccgccgatg atgccacgat ctttgcagca
     1081 gtggacgcaa cgccgaagat catccgctct cttgccacca acaaatcgcc cgcgcttctc
     1141 gctgtgcaca ccccgagccc cgtgcaaatc caacgcgcag aggtcatcgc gcagtcaccc
     1201 gatttcagag gccgcgtggg caatgcgctg gccgcgcgct tcccgcagga tccggaagcc
     1261 ccaccgcccc cggttgaaaa gcagatcttc ggcgggttct acagccacgc agacaaagcc
     1321 ctgctaaccg agttccagcg cgctgactgg ttgcggcgtc aggagattgc tgcgaccctc
     1381 acagacgcgc gtctgcgtca gctgggtaga cgccttgtgg cgctccatgc gcctgctctg
     1441 ctctccccga aagagcgcgg tcaatttgat gcctggcttc gtgaacgctg gtttgcgccc
     1501 aatgcgccgg acatcgaatg gacgggcttg gcgaaagcgc aggccgctct gggtgaattg
     1561 cgcgcaaagg caggggttga tcagggattg gtcggagaga ttgaagccta tctgaaacgt
     1621 ttcgaactct gagtgctctc gggcaaagct ggcttcccgg gcagcgcgtg atcgcaaggt
     1681 gcaggcaagg cacgaatttc aggatgttgg aaccaggccg aagttgtgcc tgtaggtcct
     1741 aactgaagca ctgcctttcc caattcgtgc ctgcgtgaac catgcccggc cgtcctgcca
     1801 tgaacagccg cacttgcagg gttcatcgcg ccttatagag gcttcgcgct gctgctgatc
     1861 atccttggat cgatctccgg ttcatcccac ttgtccgcaa cgcccatcca gcgttcgatg
     1921 gtcgcttgga gcttgggttc gtctgcatgc aggtgaaacg tataaaggcg gttgacgatg
     1981 tcgcgcatca gcgcgcgcat ttcatcttca tcgaagcgcg agacttcggt ccaagggatg
     2041 cggcggccat cggcatccag aacaacgacg tcagagtagt cgccggtccg cgtgatgggg
     2101 gtcaggccgg catgcagcgt ttcgagctgc gtgttgcgca cgcaaagcat ggccatgatc
     2161 ttggccagct ttgccgcaat acgcttctca tcgtcggggt ccatgtggcc agcttagtgc
     2221 gcgctgggcc gtccggccaa ggcgattttg atgtgtcggg gttcaaggtg tctggcacgc
     2281 ccgcgcctgc gcgcgcagca cagcataatc ggccagccat tcagcaatca cggccccccc
     2341 gggcagcgcg gccacttctg tcgcgacgcg cgcctgctcg gcccggctgt actccaccag
     2401 aggcgggcag gctcgccgcg gggtgtcaga attccccgcc gcgcaggcgg tcaagaagat
     2461 cgtcgcggct gcgagggcgg cgcgcggctg cgtccagcat ctggcggtga acggcatcgt
     2521 gacgctccag ttggtcgatc cgttcggcgg cgcggccagc gcgctcggct gtgcggcgaa
     2581 agttgaggat gaacagggtg atggtgagtg cggcaagggc gagggccacc atttgccgcg
     2641 cccatggccg ggcgagggct ccgatcagca aagagccaca catcagcgca ggcccttctt
     2701 ccagtcatcg acccgcgccc agacggcgac cgcgatcccg cccagcgcca gcgcgataaa
     2761 gagccagcgt agcgtgtcga gatagggcag cagcggcaga accgcgccct gcgcctcggc
     2821 cagcacctcc tgcgcgacct cgacgccagc tgcgcccaca gttgccacgc ccgcggcccc
     2881 ggtgccgcgc agggtgcggc tctcggcaag cgcctcgcgc gctgggcgcg tctccacgac
     2941 aaagggcacc cggcgcactg gaaacggctc tccccagctg cgggctggtc cgagatcgat
     3001 gtgcatgaag cccgaccgag gatatgttcc gaagccgagg aaaccgaccg cgcgagcggc
     3061 ctcggcgaaa gccacgggat cgtggttcga catggcaatg tcaaacgctg tgcccagcat
     3121 gtgctttgag gccggggccc cgccgacggc gcggttgtgg ctggggctgc gatagcccga
     3181 ccgaacgatc agcggtttgc cgaggcggtt gcgcagggat tgtagcttgt ccatcgcctc
     3241 ggtgttgatc ttgatcgctc cggtgccgcg acaggcgatc tcggccgggg aaaagctggg
     3301 ccagcgccaa gcggattcag gcacgtcgcg gaaatgggta taggtcgtgg ttggcatgat
     3361 ggtctccaga aatgcaaaac ccgcctcggg ggcgggtggg ggacaggttc agtggttggt
     3421 ggtttgttca gtcggtgcgg ccgcgctgga aggcctcgaa catcacatcc cgcatggcgc
     3481 ggatgtccgt ctcaatccgc tccagccggt cagcatcggc cttgcggtct tcggcgcgct
     3541 gtttgtcgat ccgctcgcgc tcgaggtgca gttccctgtc gaggcgttcc agcatcgctt
     3601 cgttggtgaa ggctttgcgg gtgacggtgg cggcgacggc caggcttcca ccgaccagcg
     3661 cagtgatggc ggctgtcagg ccgttttcgc ggaaggcctg gccgacctca tgcagaagcg
     3721 acgttcgttc agtcatgttg atatccttcg ctttcgcgga cctgcggttc aataatcggt
     3781 ctcgacgtag acgcccgcgc agtcgtaggc gacggcggcc gctgtcgcgc cggtgttcat
     3841 gtagttgcgt gggctgagca gttgggtggc agcgggcatg tcggtggtga tggtgaactc
     3901 gacggccgcc ccactgacct cctcgaccac ccgcacgccg atgtcggccc cgtttggcgc
     3961 ggcggcgatg tagagcgtca gcacgttggt catgctggcc accgggaaac tggccccaag
     4021 gtcgatcagc gtcggcgcgc ccgcgccatc attgtgcacc agctgccagt tggtatgggt
     4081 gccgcgctgg aagccgatgc cgatgcagtt caagacggtg gcgagcgtca gcgtcgtcgc
     4141 cagcgccgcc accgatccat agaggccaaa gaaccccatg cccgttgcct gcacggtggt
     4201 cagcgatagg cgattaacgt agttccaccc tcccagacca tcggcattgc cacgccagca
     4261 aacccatcct gcggagcgtt cctctgcaac ggcgttggca gtggctgcgc tggtcacccg
     4321 ccagcgccgc atgctgtcgg ccagacctgt ggtggtcagc gttggcgtcg ccacggtgcc
     4381 aacagccgtg cgcggcatgc cgttcgtatt caccgtcgtg ctggtggacg gggcccaagt
     4441 ggcgatccgg ttgaccccga agtgtggctg gagcggaaag aaccggcccg aggggcgctg
     4501 cacatccagc cacccggccc cggcacggtc gcgggcatag acggcgagct ttcccgcagg
     4561 gggcggatcg ggagcggcgg ccagggcggg catcaccatc ggttcgggca gttcgacccg
     4621 gcccgagcta cggtcgatcc ggatcgcatc aaagaaggtc gatccgttcg ggctgacctt
     4681 gaagctgaaa tcgtcgttgc cgagcagccc gatcagcgcc cttgccgaaa atcctgtctt
     4741 gaaggcgaag gccgcatcgt tcccggccgc cgccttgttc actgtcgcct cgatcccggc
     4801 gccagcattg ttgatcagca ccgccggtgt gttcattgac agccggttgt agctgtcggc
     4861 cgtcgctccg ccgaggccca gcaattgcgc agtcaggttg gcttgcggca tgccgacctg
     4921 cgtgacggca ttggcgaagg tgactgtggg ggtgttcacc acggtcgtgc cgcccgaccc
     4981 agcggtggcc gacccgatgt tcaagatagt cgtggatcca ctcgccccgc cggtgccgag
     5041 gttcacagtc ttggtgacgc cgctggtcgt ggccccggtg cccatgccgt aggtggcggt
     5101 cgtcgtcgcc gtgccgatgg tggccgcggc cgccgaaacc gtgacggtgc ccgaggcggt
     5161 cagagtgccg gagaaggtct tgttgcccgt gaaggtctgg gtgcccgcaa ggattgccaa
     5221 ttccgacgat gtgttcggca gggcgaaggt ccgggtcgtc ccggtggaga tcccggacag
     5281 cgaaaacagt gccttctttg tcggatcggc gtcgttcacc aagctgaaca cggcatccga
     5341 cacatccacc ggttcgccga ctggatccca ggtcgaccca ttccacacgg cgaagaccgc
     5401 ctcatccgcg atccatgcca gccagccggg gcgtggcacc agacgcatcc agaccccatc
     5461 gacccagaag gcgatgttca gatcccagcc agtccaaagg ccggtcgccc cggatgccac
     5521 gatatgccgg tcgccatcgg ttgggctggc gggcggcgcg gtatgagtgc gatccagcac
     5581 cgacagctgc accatggcat ccagcagccg cagcgcctcg ttgtgggtga catgcttctg
     5641 cgcctgcgat gccagaatgt agggcagcag gaggtgggtg gtgatgtcgg acatgggtac
     5701 gctttcagaa ggtgagcgtg acggatcgtg cagcgcctcg gccgatcaag gccgagagct
     5761 ggtagatgcg gatagcgagg gattggccgg ggccgagggg cgcgccccaa tcggaagact
     5821 gctgggcagc ggtatagagg acactcgttg tggtggtggt cagcgtctgc ttgacggtac
     5881 tgccatcacg gatttccacc tcgtaggctt cactgtcctc ggccaaaggc acatcgcccg
     5941 cgccccaggt gtcagcggca agtgatcgcg accggcgcgt ccagcggatc gtcaaatcgc
     6001 cggggctgcg ggcgatgcgc cacggttgct cgacgtgcgc gaccgaaaac ggccggagcc
     6061 ccgcgccctc gggcgtgaag gtggtggcga caaaggtctc gtcgctgacc gggcgcgacg
     6121 cagggccgat gcgccagttc catggcagac ccagatcggc ctcggaaatc ggcaagggtg
     6181 tcacggccgt gtctagcacg accacccgcg cgccggttgg caccatgctg acgatggcac
     6241 cttctgttcc gcgctggccc cgcagcaggc gggtcagccg ataacgcccg ggcgcgatca
     6301 actcggccac accagcctgg acaatttccc attgcccagc gccggtctcg acggccagcg
     6361 cgttggctcc acccagcaag gtgatgtccg tgacgctctc cagcgtgcca gaattgagat
     6421 cgacgaccag cgcattgcca agatcgaagc gcgagaccgg ccccgcgtag aaatctgccg
     6481 ccagcacacc catgcgcgcc cgggtgccaa aggtggtcag tagggcaaag ccatccgtcg
     6541 cggcactgcg gtagaccgcc acttcgccgg gccatggctt ggcatgggcc gcgaccaagg
     6601 gccggtgtgc aggctgatcc tcgcgcagct gcggcaggtc cagcagcacg atgtctggtg
     6661 cgccaaagac cgtgggcgtc gacaaggacg cagggcgtgg ttcgccgggc ggcagatcat
     6721 agaccgcccg gtcctgccgc accgcatcga tgctgcgcag gtcggagtcc gcgatggaca
     6781 ccaggcgcag ttccgtcagg cggccattgt ggtccaagag gatcacgtcg caaggatcca
     6841 gcgccaggcg cgagggcggc aggcgaaaga cggcactttc gcggccaacc cacgcctcca
     6901 tcagagcgcg gcgacagcgg cgctcggctt cttcgggcgg aatggccatc gggaaggatt
     6961 cagaggcgat gcgggtggtg tcgacagtga tgcgccgcgc ttcgacctgt gccgcgtcat
     7021 agtcctcgtc ggcccgcgcg acttgccact tcagcgcctg cggcagttcg gtttcctgcg
     7081 cgcgggtcag ttccatcaca tcgccctgcg cggaggcggg tgccaccatg ctgtcgggcg
     7141 taatggtcag accggcaatc cggccccgca tcaggaactt gatgcggccc tcgctttcga
     7201 ccgcatcgaa gccgaaatgc ctggccagcg tggaaattga ggcgcgcggg gcttccaagg
     7261 ctgaaatcac atagccctcg accgcgcccc agaggccgga gacgtcgatc agttcttctg
     7321 gcatcccggc gcgcaggcag aggtggcgca cgagggcagc caacgatacc ccgcccagcc
     7381 gtccggtcag ccaatggccc agacgccagt tcggaccatc ggtccagact tccgtcagcc
     7441 cggggaagaa cggatagggc cgggcgtccc atgtccaggc ggcacattcg gggacatgaa
     7501 ccatccggtt gccatagacc gaggaagttg ggttgttcgc cgcgacaccc cagaacagat
     7561 agctggcctc gagataggca cgctggatcg cgtcatcgcg ccagccgcgc gagaagtagg
     7621 gcgtgaagct ctcggacgat ttcggatcga agaacacgtt gggctgattg gtcccgcggt
     7681 caatcgccgg gcagcccagt tccgtgaacc agatcggctt cgattgcggc acccatgcgg
     7741 taggcgtgcc gctttcgaca ccgcccgggc ggttgaaatg cgggttttgc caccaggcgc
     7801 gcagatcctt gaagcggaac acccatggtt ttgccgctga tccgtctgtg atcggcgtcc
     7861 gggtttgcgc ggttcgatca agtgcactgg catagaacca gtcgaacccc tcaccgccgg
     7921 tgatgttgat ttgcagatag tcccggtcat agattgcagg cgccagcgcg gcgtcggcat
     7981 gatcgaaccc gtcacgccag tccgacaacg gcatgtagtt atcgatgccg atgaagttga
     8041 tgttggcgtc cgaccagagc gggtcgaggt gaaagaacac atcacccgag ccgtcggcag
     8101 gatggtggcc gaagtattcc gaccagtcgg cggcatagcc gatcttgggc ccagcgccga
     8161 ggatggaacg cacatcggca gcaagggatt tgaaggcaga gacggcggga tacgtactgg
     8221 cgcccgagcg gatcgtggtc aggccgggca tttccgaacc gatcaggaag gcatcgacgc
     8281 ctcctgccgc tttgcacaga tgcgcatagt gcaggatcat ccgccgcaac gaccattcgc
     8341 cgaccgggcc agtccagccg acagtggtac cggaaacgct gaagctggct ggtgtcgccg
     8401 tgccgaacag ggcagcaacc tgcgtggcag cggtggcggt tttatccacc gatcccaaaa
     8461 agcccgccgc cggggaacag gtgatgcggc cgcgccaggg gaaggtcggc tggcccgagg
     8521 tggccgcatt tgcgctgtag gggttcggct ttgtgttgcc cggcggcaca tccatcagga
     8581 tgaagggata gaaggtgacg cgcagcccgc gcgccttcat ctcctgaatt gcctgcacca
     8641 ctgcgaagtc ggcgggcgtg ccgccataga ccgggcgatc ctcggcgtca tggctgacca
     8701 gatgggcgct ggcccggctg acaccattca ccgaccagtt tgcgggcgtc gtggctttgg
     8761 aggcaacctc gacgccgggc ttcaccttgc aggaacctgc gcgcaggtca ttgccgaacc
     8821 aggccacgac gaggctgacg ctttccacag ccggagcgag cgactgcaac cggtccagcg
     8881 caacgacgat gtcagcggtg tcggtgattg cgttcaggtt ctcggccacg gttgcaccgc
     8941 cggagccgct ggttttctta accggggcag tcgcataggt gaattcgcca gaggccggga
     9001 tcatcgtcac ggctttcacc agcccctcgg cggtgtcggg atccgcgagc ggccagaaca
     9061 cctcgaaact gatctgcggc agacgattgc cgaacgcgct gaggttcagt tcttcgaaga
     9121 ccacataggc ggtgccgcga taggccggag tgctggctgc gcccatcttg gcggcgatga
     9181 acggatcggg ggattggatc tcgtcgccgg gataccagcg ccaggtgacg cccgtcatgt
     9241 ccatcggctt gccgtcggcc cacacccggc caatgccggt gatctcgccc tcgcacagcg
     9301 ccacggcgaa ggacgcaaag tagagatact cggtggtggt aaccttgggc ccgctgccct
     9361 tgccgccgcc ttggctggtg gtgttgacct cctcgcggaa gtccgtggcc cagatgatgt
     9421 tcccgccgat gcgcatccgg ccgaacaggc gcgggatcac cgcgccttcg gtcgaggagg
     9481 tgatgcgcaa gctgtcgagc cgcgcgccct cgatccgttg ggccggggcg agggacgaca
     9541 cgatccagtt gtcgaccaca gagccaatgg tcgagccgat gaaaccgccg attgccgctc
     9601 cggaaaagcc gaggatggcc ccgccaaatg cgccgccaat cgcggagccg acggcgccga
     9661 gaaccaaagt tgccatggat gaaaatctca gatgctgctg gggtgcggga acaggaaggc
     9721 gaaggcgatg cgccgtcgcc atgccgtggt cagggtttcc tcgacgacgc ccagccgttc
     9781 ataggcgtgg atgaactggt tttgcgtggt caggatcccg acatgcttgg cgatggcacg
     9841 gggtgccatc cggaacagga tcagcgtgcc tggccccacc tcagtgggca tgatttctgg
     9901 catcatctgg cgcgcaccct cggccagcac ctcgcgcggc ccggtttcgc cccaatcccg
     9961 gctgtaaggc ggaatgggga aaggctcgtt gcccaccatc tcccgccaga tgccacgtgc
    10021 caggccaagg caatcgcagc cgacaccgcg caggctggcc tgatcgtggt acggcgtgcc
    10081 gagccaactg agggcagtgg tgatgaccaa agccggatcg gctgttatca cagcacgttc
    10141 ccttcatgac cgccgtcctg gctggcatag cgcaggaccg catcctgacc cggaatattg
    10201 ggaaagcccc ggaagttggc tacattggcg aacttggcgc tgcaggtcgc gaggcgcttg
    10261 tcgcagcctg cccgcgcgac gaagctgtcc ccttcggcga tggcacgcac cggcgcttcc
    10321 agcagtgtga ggctggcgat gcttccatcc acaccatgcg acaacacttc agcgacccgc
    10381 cccgcatttg cgccgctggt ccaggtcaag gtgccagacg tgaaccagcc cgcatcaaac
    10441 ccggacagcc ccgaggccat gaaggcccgg tcacgcaaaa ggtccgtcac gacacccgta
    10501 cccttgtaga tggcgttttc cagatcgatg ccgcagcgcg tatcgcccaa agctgcgtcg
    10561 catcccgcct gaaacgtgcg cccgaccgtc tggccaagga catgcgccag cgaccggact
    10621 tcggcgacaa acgccatgcg gccacggcgg atttgcccga ccgcaccccg gcgcagcaga
    10681 acgcgctggc tggtgtcggc ccaattgacg cgccacagct cgaccgccgc attgtcccag
    10741 cggccgtcga gaatgtcggt ttcggtgatc ctgtccgagg tcagcacgcc ggtggcatcc
    10801 tgcgcgtcga cggcaaggtc tgacccagcg cggatttccg aggcggcaaa tccgctctct
    10861 ggctcaaagt ctgtgctgtc aaagctgagg gcgcgatcat gatcggtgaa gcccagcgcc
    10921 atgccgtcgg cgcggctgat ccgccagcac caggacaggg tggtggtgcc gtcatcgaga
    10981 tgggtctgca acgcagggga gaggtttttc atctgcggat ctccagcagg gggatggcgg
    11041 tgatcgaccc cagccgctca aagtcgaggg tcacgtcgag ggtgtcgctg tcgaagcgga
    11101 ccggcacatc gaattcgaag ccagcgcgga cgatgacgcc attggcgggt gcggtggtga
    11161 aggtgatgac gccggtgggg gcatccagcg tccagcccga caactgttcc accatgccca
    11221 gcgccacgcg aacggttccg gtcacgggtt ttgcgatggt cctgacccat gtttgcgggc
    11281 cggaggtgta gcgtttggcc agttggaagg tttgcaggct accggtgccg gtgccaatct
    11341 gctggtcggt tgaggttatc ccctgagagg gcagggcaga tttgtagtcg gcccagtcct
    11401 tgtagcggaa gccgtgtagg cggccgttgc gggcctcgaa gaacgccacc accgccgcga
    11461 gatcatcggc gcgacggatg ccataggcga catcatagcg gcggcgcgaa ttggcccagc
    11521 ttgcgttgcg ctcttcatcg cctgaggcca gttcgaccac ttgcgtgcgc cgttccggcc
    11581 caccccgtgc cccgcggctg atgttgtcgg ggaacctgac ttcatgaaac gccatcacat
    11641 gcccctccga cccaaggaca ccgcgcgggc gatatcggct gcgacctgcg tccgggattg
    11701 ccggaaactt tcggcgtcgc gggcattgat cgtgacggag atgttcgggg cagagccttg
    11761 cccttggcca taaccagcag cttcccggcg cgacagaacc cgctctcccc gttgtaggat
    11821 cgctggaacc tcgtcgggct tgatcccggc ccagccgccc gcgtgcatcc gtggcgcatt
    11881 ggcgaaggcg agtgccggga ccatgcggcc cggacccggc gcgccgacca tgccaccggc
    11941 gtgcaggata ttggcgaaga tgccacccgc tccgcccagc gcgcccgaca gcgcgttggc
    12001 gatggagccg aggataaagc gccgcgctgc cagtttcgcg aggtcggcga tcatcgacgt
    12061 gaccaggtcg cggaaatcca gcttgccggt tttcacgaag tcggccacgg cgttttcggc
    12121 cgaggtgaag gcgctgacca gcgtgctgcc gatgtcgccg ccgatatcgc gcgccttggc
    12181 ggcataatcg gcgagcgccg cagtgacggc ggcccaaccg gtcagtgccg tttccgcacc
    12241 ctcagcggcc gctgccccgg cgttgcgcgc agcgctgccc gcgccatcgg ctgcggtcgc
    12301 ggtgttgttc agtcctgccg tgagggcgtc ggctgatccg gcagcatccg ccagcgccgc
    12361 ttcggcctcc gctccggtgc cggtcattgc atccttcagc gcctgccaac tggccagcgg
    12421 acgaccggcg gcatcggcaa gcatgccagc ggcctcgcga tagccgtcag cgcgggcgcg
    12481 ggcatcgtct gtcatcgcgc caagcccgag gtcaggcggt tccagatagg tgcgcgacag
    12541 tgccgccgag aaggcatcgg cggcggctgc gccagcagcc gtcgctgctc cctcgaacgg
    12601 gttaccgatc cggctgagtt ctactggatc cagcgtgccg atccgcaccc cgccttcgcc
    12661 ggtcgcccat tccggcagca gggccagcgc ggcgttcagc ccgttgatga aattgttgat
    12721 gcgcgtgaca acaccgttca gcatcgcctc gatacccgag atcagcccgt ttgcggcctg
    12781 gaaggcgaaa tcgccgatag cgccgggcag actgccccag attgcgacgg ccgcatcata
    12841 ggctccctgg aagattgcag ccgtccggtc gccgaagctg accacgcccc cgatggtgcc
    12901 ttccagtgcc gatagcccgg ccgctttcag ccgttcccag ccagcggcca tgtttgcgaa
    12961 tgcggcgtcg agcgaaagac cgatgcgcga ccagacctcc cgcgccagat cgcccagcag
    13021 gcggaaggct tcacctacgc cgccgactcg ggcgacaagt tgcgagaact gatagaccag
    13081 ctcccccgcg ccgacgatca gcgcgccgat gccggtccgg atcagggccc cgcgcaagat
    13141 gaccagcgcc gtggcgaggc cacgaacgga gagcgctgca gccgccaacc ctgcgatcca
    13201 gcgcccggcc ataacggctg cgaaggtggc agcataggag gccagccgcc cgagatttcc
    13261 gatcagcgcg tcgatggctg ttctcaggat cccgccatcg gacgcgaggg agacgaaagc
    13321 gttggccagc gcctcgacag agggtgccac agcgacggcg atccggttgc gcaggccctc
    13381 gaataccagc gacatggtgc caagagcaac ttgggtgcgc cgaagggcct cgatggcatc
    13441 cgtgtccagc accgcgccga ggtcggaggc ctggtcgccc agccgcgcca tctcggcccc
    13501 accattgcgc aggagcggca ggaggcgcgt ggcgtccgag gccatggctt cgagatggaa
    13561 ggtcatctcc tgctggctaa ggccagcgcg ttcaagcgtg tcgacataga gttgcagggc
    13621 ttccggcccc gagagacggg cgaactggtc ggccgttaca cccacgcgcg gggcgacgct
    13681 ctcgaagaaa tccgccatcg gcccgccgcc ggtctggagg aaatccccga cccggtcgtt
    13741 cacgtccttc aagatatcgg cgagcttttc ctgttcgatc ccgaccgtcc gcgccccggc
    13801 cgaccagcgc tgcagggctt ccggcgtggc attggcgacc tgcgcgaact gccggatttg
    13861 cgcggcactc tcggcagtgg aacggacgat caggccgagc gaggccgtgg cagcggcggc
    13921 ggcagcagac atggcaatcc cggcccggcg tgcaaaaccg gcaaggcggg tgttggccaa
    13981 ttccatctcg cgtgacaggc ggccgaggcc ttttgcgcca gcctctccga caccttccaa
    14041 ctcggcgcgg acctggcggc cgccttcggc gaccagacga acgctgaccc ttttttcagc
    14101 catcgcggcc cccttccatc tgttcgttca gtttgcgcac catcaccgcc tcgatctcgg
    14161 gcagcagttc ggcggcgatc aaggcgtcga tcccaagggc acgggccatc gccagcgccg
    14221 cgcccatgtc ccagccgagc accgcgccgg ggatgacgcg caattgccca ccaagacggc
    14281 cgaccaggtc ccagacctgc caaccctcct gcgtctttgg ccggttcagt cttgcggggc
    14341 agtcggggca gatgcccccg cggccctcgc agggtgtgca ggccgcgcaa taccggtcgc
    14401 ccccgccgaa ggaccagtcg gcgagggcgc ggagacgttt ttttccgcgt ccagcagcag
    14461 accgcgcgcg acatactgcg tctggaaagc ctcgaagacc ggccagattt cgaggagggc
    14521 gtcgatgccc tcgggcgaca ctgggatgat gttgcccgcg ccgtcgccaa caccctccca
    14581 atccagcacc gcgtgccggg cgacagactt ggccatggcc agcgccattt cctcttgggt
    14641 cgcaccttcg gggagtgttt ccaccgccag atcggcgcgg gcggacacca tcagcgcggt
    14701 ggtcaggggg ccgaccagca ggcgcaggcc gggggccagg tccagccatt cgggcgtggc
    14761 ggtcaggttc agtcggatca tgatcagtat cctgcaaggg tgttgacgag gacggcggtg
    14821 cacatccggg cggggctggt ggccttcgcg gcctgccagt cgaagctcgc ctgcacgccc
    14881 tgcggcccgg cgatctcgat gcgcgggatc ggcagataga cggcatgcgc tgtgaacgtg
    14941 aagctggcgt tggcgctgag gctgtagacg aactccaact cacaggggct gccgtcgatg
    15001 gcttgggtca ccagagtgct gtccgagaac cgcacctcga tccggccggt cagcgctgcc
    15061 atggtcggat cagcgccatc gatgcggcca tcgccccgga tggtctcgat ccggtcgagg
    15121 ttgttggaat aggtgatctc ggccgagacg acgttgccca gcgcggtgcc gttgcgcttc
    15181 accgtgccgt tgaaatggcc aaagcgctgc aggctcagcg cggtgggcgt cccagcggca
    15241 gtggcggctg cgatggtttc gccttgggca acgaggcggg ctgtcgctgt cagcaggccg
    15301 gatcgctgca tctgccacga caactgatcc agcacacagc cggaatacat cgcgaaccgc
    15361 ggcacctccg gcatggcagt ttcgatggcc atgctgggca gtatccagtt gcccgactgg
    15421 aaggtgtggg tcttcggcgt ggtgccggtg gtgactggct ggccgaaggc cgccttcagc
    15481 cagaacccga aggcctcgac atcgataggg atcaccacct cgccgtcagc tgtaaccgca
    15541 tccttgatcg gggctagcgg atcgcggcca tagcccagca gttcggattc cagcaacggc
    15601 tgttctgacc cgagtgtcgc ccgggcgaag ggcatcagcc ggaacccact gactggcggg
    15661 gtgccgtaaa ccgtctcata agcaagcgcc atctgcgccc gcgcgccttg cgcacgtgcc
    15721 atgggggtct cctcgatgtt gggggtgtca ggccagaggg ccggtggtgg tgtagtgcaa
    15781 cacgacggtg atcaccgccg ccttcagcgc tgccgcgccc tcgatgggca ggtcaaccga
    15841 ggccggggcg tcgggttcga cccaatcgca aaggccgcca agtgtgcggt cggtttccag
    15901 cgcggtgccg atactggcga tcagggtatc aaaagcgctg gcccggccat tcggggcctg
    15961 aacgacgacc tccagctcag cgcggtgctg gtaatggtag cgaagaggcg acagcgtcac
    16021 ctccggctcg cccggctggc catcacgtaa gatgatcagc ccagccgctg ggatccgctc
    16081 tggcagcacc tcgtctcgca aagtgagggc ggccagcggc tgaagccgcg cgcgcagcgc
    16141 ggcgaggacg gattcgcgag tggttgtcac ttttgttcca agttgaaagg ctcggctacc
    16201 gtagcttgct gtgttcaaag tattgcgacg caatcaaggc ggtcgctgtc taggtttcag
    16261 aactgaataa atgggaacgg cgccccgatg ggcacggagc gaaactcgat gcagtcattg
    16321 aggaaaatgg acaaaatcca tcatacgata aaaaatcttc ttacgatcaa agttgatctt
    16381 ttgcaccgac agatcggaga gacgcgttac acacgtgccg caagcctatc ccgagcatcc
    16441 ctgagttggt cacgaacact ctttggcaga gatatgcttt caatgaccca attagccaac
    16501 gcaaccactt cggccgcacg ctctccagtc gcgccctgtt catcagccaa aagaatgcga
    16561 cggccgagga ctggattcag ggcggaactg ccacattgaa ggtccccgtg gtcgtagtca
    16621 ggcgcaaaaa tcagattgtg attgagtgct gcgtgtcgca gctcgggcga tgacttgctg
    16681 ttcgtgagtt tcgcgaaacg cgaaccggcc atatgcggca tgtagtccgc ctgccgggaa
    16741 agctgatccc ggaaagtgaa gcgaggttga ccatggcgga cattgccaaa gagataataa
    16801 tcgagcggac agcataggcg gcgaatggcg tagaggacgc ggtcgaattt gtacaggtct
    16861 tcgccatgca gcacaaatcc atagatctgg tagcgattgt tagcgtcgcc atttgatgaa
    16921 attctggcga taaactgctg tgtcgactcg acgcgccaat gcatatctat ctcgctcggc
    16981 ctaatcagta gatcaggcaa gagatcacca gctagtgtgg atacctcagg aaaaagacgc
    17041 tcaagatcgt gcccgtatgg cggctgaccc gatgctggct tcaagcctga tcgaccgttg
    17101 agtagcagca cagccttcat catcttttct aggcaatggg tcgcattcca cagaaaatcc
    17161 agagccaagt tctgctggaa gcaccacctt gcgaccacgt aattctgatc agcggaatct
    17221 acgaacatgt cgtagacgac attattcctg agagcctgtt gctgagtgat ttccatcgtg
    17281 ctggtctccg ctagaaccta cacaatccct ttaaccgccg ggaatgaaca gtcgaaacgc
    17341 acgaaggaac tgatttgacc ctgcagtttc ttgctgctca caagtcagaa cgtggtcaac
    17401 atgttggccg gcgtaacggc tttcagttca atttccctcc acccacttcg ccacgatcaa
    17461 accgggcaca ccgtcaaccg cccgctctgc atctcgcgcc agatccagcc gcttccgcaa
    17521 cttgacctgc ggcaccagca ggaaaattgg cacggtcgcc acaccacgcc cggttttcga
    17581 cctggacgcc acggctcggc ctttagaatt tagccgcccc tcggccacca acatgctggg
    17641 cccgcgtcgg cggtagacaa atcgcaggcg caacccggtg cggcgttccc attcgccggg
    17701 ggtgatccgg ccgcctttgg tgcttttccc ggcggccggg gtggggatgg ccagccagaa
    17761 cccgtccctg gaccggatga gcggcccggt gtcatgcgcg ccgatgatga ccggggcatt
    17821 tgaccagacg agtgccgccg cgttcaggct gtcgccggat ttggggaagc tggcgaggcg
    17881 gattgagttg cccagcctcg tgccaagccc cgcgccggtg atctggccgc gccaagcgga
    17941 tttgagggaa gtgcctgcct cgcgcatggc cgccgacact gccttttccc cggcggcgac
    18001 ttcggccttc atcagggcga caatgtcggg gttgaactcg atgttcagtt tcatgcgggg
    18061 cgcaaatcca aggtccagac gagccgctca cggtcacgaa ccggctcgcc ctgaatgacg
    18121 aaagcctccc cattgatctc gatccgatca ccggggcgcg ggttggggac ttcgaccacg
    18181 cgcaggtcga tgcgcgtggt ttccgaccag acgcgcgcag ccccgaagtc cgtgatgtca
    18241 tccgcgcggc gcaggaccac gcggatgagc tggggcgcgc caccgtccgc gatgtaggtc
    18301 gcatcgcggg cgatgttggg atcggcaaaa aggttgtcga tggcggtagc aaagaccgac
    18361 atcggcgtta gttgccgctg tgcaggcgga tcgcgaggcg cggacgcttg ttcaccggca
    18421 agatcgaggc ctcggtcatg agatcgatcc agcggccctt ggcgtccatc atctggcgcg
    18481 cataaagcgg cagtccgatg gtgttggcgg tttccaagag gttcgcgggc ccgccatatg
    18541 tggtgaaggt gtcgaaggtg cccatcggaa acgcgatgcc ctcgccggtg gggatcagcc
    18601 gttccgacgt gccgttcgag agggtgaccg agccgttgta ttcctcaaac aggatccccg
    18661 caaaagggaa ggcgcggcgc atgtcctcgc gcaggggctg gccgccggtg gccgagaaga
    18721 acttgtaggc gtcctcggtc ttggggtggc tgatcagctt gtcgaagaat tcggaactga
    18781 ccagcgcatg tgcggtggtc atggtctcgc ccttgaggtt gtcctcgatg gcgcgcagga
    18841 ctgtgcggac cttgccttgc acattggtgc cagcggtgcc gaagacgaag tcgactgaga
    18901 tcatctccag cccaaactcg gtgaagtagt tgtaaagcgt cgtgcccgcg ccatccttca
    18961 cgatgccgcg cagcgcattc atctccatgt attcgcgggt ctgggcgtgc ttgcggcgca
    19021 tcagcgtgag cttgcggttc atcacctcga ccagcggatc ggcggcgtcg gacaggccca
    19081 gcgcgggcat cccctgaata tcggcaggca ggatcacatc gtcatgcggg atccacggca
    19141 gggcgaagct gcgcatcgag cgcgcctcgc gattgccgac ggtggcaggc gcgccgagcg
    19201 ggaccgaggg caggaggctc agaaccccct cgcgctgttc gatcacgatg gaacgctggc
    19261 tgacgccttc gaagcggaag aggccgatct ggcccagccg ggtgtagagg ttgggcagga
    19321 tgttgatggc ctgcgtcatc tcggcgagcg aatagccgcc cgcgtcaaac gggttgcgcg
    19381 tgatggtcat ggggtactcc aggggaaaca ggggatgggc aggaaggaag aatgcgcggc
    19441 cagatcaggc cgtatcgcgc gcgataatgc cgatggccgc gagctggccc agcttggtgg
    19501 tgatcttggg cgcatcatcg acggtggcgt cataggcgag gctcgcgcgc gacactatcg
    19561 aggggccgcg tgcgacgaca atgccgactg catctgcaag tgtggcatcg acagcgtaaa
    19621 gcaggacggc gcctgcggtc tgcgcgccgt cgctgccacc gctggtggcc agcttgtatt
    19681 tgccactggc ggtgatgcgg cccaagaccg agccgaccgg ataggctgtc ccggccagca
    19741 atgtgacggt ctcgcgggtg aagttcgggt tgacctcgta tttgaggaca tcgcccattg
    19801 tggcgggttg ataaagcacg gtcatggcgg ggttcctgtg tcaggggtca atggaaatcc
    19861 cccgccgatg cggcggggga gagagggcag tccagttggc tggtcggagg tatcaaccgc
    19921 gcggtgaagc ggctgcgcgt ttcgcagctg caacgatcgg gctttccttt gccagcggca
    19981 ggaccaacga cggcggtgcg gcgacgatat ctcgggcgtc cgcagctgcg ctggcgcgct
    20041 ccagcaccag tttgcgcaag gcctcgggtg cggtgccgtc gcgcagcgct ttggccgcgt
    20101 cgatggtgat cccaaggcgg cccgcctgtg ccgcgatctc tgtgatttcc gccgccgcct
    20161 cgcgcagctg caccgagagc tcggccagat tgttggtctg cgtggcggtc tgctctgggg
    20221 ccggtgccgc agcagctgga gcgtcaggtg cagtgggggc cgggaccgga gtagcaggta
    20281 cgtcatcggc ggcgtcggtt tcaccatctt cagtatcggt tacaccgatc tcggtatctt
    20341 gcgggctgtc gtcggggtca ttctcggtgg ccatgattac ctcctgtctg gggtgggttg
    20401 acgtgcggga tttagttgct gccacgcgat ggctgcgcgt gggcgaaagg atcggagtgc
    20461 gtgtcagcat ctggcggaac gcggcaaagc cccgggccag atcggtgacc tcatcggcaa
    20521 ggcctgcggc gacggcatcg accccgcgga aggtcgcagc ttcggtcgcc agagctgcct
    20581 cctggctaag ccgcccagcg cgcccggcgg ccacggtttc cgcgaaaaga aaccgcaaca
    20641 catcgatctc gcgctggatg tcgtcgcgca cggcttcggg caggggctgg tagggattcc
    20701 catcgacttt gtgctgacct gaatgcacca gcgtgacgcg caccccgtcc tgatccaact
    20761 ggccgctcaa gtcggcatgc agtaccacca cgccgatgct gcccagcgcg ccggtgcgcg
    20821 gtagcaggat acgatcggcc tgggacgcga gggcatagcc tgccgagaag gcgtgttcgg
    20881 cgacgaaagc ccagactggc ttgctgcccc ggatggcacg aatgtgatct gcgaggtcaa
    20941 agacacccgc cacttcgccc ccgaaactgt caatttccaa tgcaaggccg cgcacagcag
    21001 ggtcttcagc cgccgcctcg atctgcgcgg cgatcccctc atagctggtc tggcctgagg
    21061 attggccgat ccagccaccg cgatggatca gcacgccaga aatctcgatc accgcaatcc
    21121 tgtccacgac cgggtagggt gcgtcgccgt gctggcgaaa gctctcggtc aagccacctg
    21181 ctagaatgct ggcgcgcgcc ggcaggggga cggtgttttc aaacccgtca ccactgtccg
    21241 ccaactcgac ccgccgcccc aagatgcgcc gcccgagccc ggatagaaat gccgtggcct
    21301 tggagggttc aaccagcagc ggcgtgttga aagcgcgcgc ggcaatacgg gcatggagca
    21361 tcagggttgg tcctcgtctt tgcgggggtg gtcttccgcg tcgtcaattg catctgcttg
    21421 gtcctcgccc tgcggcactg cctgcacgcc ttgcgcgggt gagcccggcc gacggaagtc
    21481 gaggccgagc aaccgctcgc gcgtccgttc cgccgcaatc tcgcggtcga cctgttcggc
    21541 gtcatagccg cgctcggcga tggcttgtgt gcgggacttc aggcctgctt cgatctgtgc
    21601 gatctcggca ttggcgtcct tgagcggatc gacccagtcc catttcgtgg ggagccaatc
    21661 ggcggtgagc agcctagatc ggttggcctc gtagccgggc aggataaggg cacctgacag
    21721 caccgccgca tccatccagc gcgcatagac gggtcggcag agttgaaaaa ccatgaccga
    21781 atgctgccaa gccgagacgc ggcggcggaa ctcgatcagg gcaaggcgcg agttggagaa
    21841 gttgcccttc accatgtcat tggcgatgta ggggtagggg atgcccagcg cggcagatat
    21901 ctgcagcagc gtccggtact ggaacggctc ataggtcgcg ccgctgtcgg caggttggcc
    21961 cacggtgaca tcctcaccgg ggtccagccg cacgacctgg ccggggctta tttcgacacc
    22021 ggctggtccg tcctcgtcct cgggcggggc aagggggttc tccggcgcgg gcgaggtcac
    22081 gaacatcgca tacatcgccg cgaccttttt gcggtcgagc tcggcatcgt cgtactgatc
    22141 gagcaggaac agtttcacga tggcgggggc cagtttcgac accccgcgca gctggccgcc
    22201 ctcgaccggg tcgatgacat ggatcacttc cgcggcggga acgcggacga tctcgcccgc
    22261 cagccccgga tcggtgctgt cgcctggatg gcggcgcagg aagtgatagg cgacgcggcg
    22321 gccgatccgg tcgaattcga tgccctgacg gatgacgttg ccgttcgctg ccgtcccggt
    22381 ctgttccaac ggcagcatct cggccggcag catctgcagt tgcaggggca cgctcagccc
    22441 atcgcccggg cggcgcatcc ggatccggaa gaacacctcg cctgccatga acacctcacg
    22501 ggcggcgcgg cgctggagcc cgtagaaatc ggtgagtccc tccgcgtctg catcgtcggt
    22561 ccaggcgagc cagaggcgct gcagctcttc cttgcgcgcg gcatccacga ttttcgagat
    22621 cggcttgatc ccgtcgccga cggtgttggc ggcccagctt tcgaccgcat tcaccgcata
    22681 gccgttgttg cgcacaagcc agcgggcgcg ggcggtgatg tcgggaccag cggctgcaat
    22741 cagcgcgttg acatgcgcgc gcgtcgcgcg gaacccgcgc aggcgccggt ggtgctggcc
    22801 ggcgtcgaac ccaccgatga aggccccgag gcgctgccgc cagttcattg cgccgcccat
    22861 cacagatcct tcacagcgta cggacgcagc acccgcccag cgccacgttc cagcttggcg
    22921 atgcggcgct caatatcgcc gattgctgcg gccagttccg cgtccgagcc gtaattcacg
    22981 gtcttgccgt catagctgac cgaccgcgta ccgctgtagc gcgcggccag cagcgcgctg
    23041 tggcgggatt tcagttggtc gagggtcatc gcggtttgct cattccatgt atcgcggcgt
    23101 gctgatcttc cagccgcgcc gccttggggc ggttacttgc ccggcttgcg gggctgtcgg
    23161 tttctccggc gcggcatcca taggcacagc ggcagtttcc acccccgcct gtttctccag
    23221 ctgctgccac atgcgctcgt cgaaacggtc cgcgccgagg atccacgccg ccgcgcgcgc
    23281 atagacgcgg gcgtcgagcg cctcgttgcg ctcgcgcatc ttctgccatt cctgtcgggc
    23341 atagccacgc ttgtcgcgga tcgtgaccag ctgctcggcc acaagctgct tgagccattc
    23401 agtgtcggcc cagtcgggca ggtggatcgt accagcaggg acgggcgtgt cctgttccga
    23461 cggccgctcg atccgcaggt gccgataggt ctccgccttg aacgtggccg tggccaccgt
    23521 ccaaagccgc gcgccgcgtt tcaatttgcg accattcacc gtcgcgtcga catatgtcgg
    23581 gcccgacgcg ggtgtggcgc ggttgaaccc ctcgaggccc ttcacgggcg ccacctgcgc
    23641 gatgccctgc ttgcgggccc atgcatagac tgcggcggac tcgtagccgg tgtcgatggc
    23701 gagcttcgcc agcgtcatga ccgcgccgtg ctcatggacc catgtctgcc ccagcagcgc
    23761 ggtcagccta tcccagcacg ccgggtcatc cggtccaccc ggaatgacga tgtgatccac
    23821 gagccagctg gtcatacccc ggccccaggc ccagatatcg acctcgatcc ggtccttctg
    23881 cacatcggcg ccagccgtca ggaacagccc gcatgcgggg atctgcgccg ggaaagcaaa
    23941 gcgccgatcc gcgaggcgct gccattccgg cgcttcgccg ctctcgatcc aggtctcgcc
    24001 cagcagcgtg ttgcgcgcag cacgcagcat ctcgtccgag ccttgggcgg ccagccagtc
    24061 ccgtgcgatc tgctcccagc tcttccagcc gatcggcgaa tagagggccg agaggtggaa
    24121 gccgatggca tgtggattgg ccgagaccgc agtcgcccgc cattcgccat tggccagcat
    24181 ctgcgtcttg tggtgctcgg cgatgggctt ctcgcagcct tcgcagtgat acatggccgt
    24241 ctcgggcttt cccttgcccc agcgcagcct ctcgaactgc agccactgcc tgtgaccgca
    24301 atgggggcag ggcacgaagt agcgccgctg gtcgctggcc tcgaactccc gctcgatgcg
    24361 cgacagcccc cgcaccgtag gcgtcgagac catgaacacc ttgcgccgat gcgcgaaggt
    24421 ggtggtcctt gcctcggcca gcgtgaccgg gtcgccctct tcgtcggcag aggccggata
    24481 ggcatcgacc tcatccagaa acacatagcg ggcgggcatc gagcgcaggc cagtggccga
    24541 gttcgcgccg gtcagcacca gaatgccgcc ggggaattcc ttggacagca tcgagttgcc
    24601 agcatcacgc gagcgggcag ggctgacgcg ttccttcagg gccgggctgt cttcgatcag
    24661 tgggtcgatc cggcctcgcg acgtgcgctt cgccatctcg accgtgggca gcaccgccag
    24721 catcggcccc ggcgcgtggt ggatcacgaa gccaatccag ttgttgccag cctcggtcgc
    24781 gccgacctgt gcggctttca tgaagctgat ccgctgcgcc gggtggctgg gagagagtgc
    24841 atccataatc gcgcgcaggt agggcgcgcg ggccgtgcga tagcgcccgg gttcagctgc
    24901 tgcgcgggag gatagccagc gatgcgcgtc cgcccattcc gaaacggtca gatcagcatc
    24961 gggccgcatg ccacgccgcc aagcgcgcag cacatcctcg gccccgtcaa agccgagatc
    25021 cagaccctcg gtcaggtcgt tgttgtgttc tccttcattc aagcgagacc cggaggtcgg
    25081 ccaaggcgtc gagctgctct cggacatggg tttccagcac cctttgcagg ttcgcagtct
    25141 cgattgtcac gggcacccct gatgccttct ccatctctgc ggataattgc gctgccatca
    25201 gcgccgccac gcgggtgggc caggtgaccc atgtgtcgcg ttcttgccgc gcaaggcgaa
    25261 ataccagcgt ttcggcccgc gcgcggtcga tcagtacgcc tttcttgcgc tggatcgaga
    25321 gctgccgttc ctgcgcctgg tagacggtca gcgccgtgcg ggctttgagg taggacgtgc
    25381 tgtcgccggg gccggatacg ccgctgccgc ccatccccgg accatcagga cccgcgccat
    25441 acccgccgcg cgagcgcatc tgctgatcgg gatcggtcat taccccacgc cgcgcatccg
    25501 aggcggctgc gttgatcgat ccatcgccaa acagcaccag ccgaccgttc ttgcgcgcct
    25561 tctgcaccgc cccgcgcgac aggccggaat gggcggaata ggcgcgttcg gacatgcctt
    25621 ccatagcgcc gtgtttttcc tcaagacatt gtaattaaac ggaaatgatc tgcttattca
    25681 gttgattaca cttcccgaaa gagcgactct gtggacagga aaacgggtgc atcgcatccc
    25741 caaagccacc gcaaggagac aagacaatga ccatcgcaat cccctccgac acgacccgca
    25801 tcttcatcga ccgcgcacgc ttcgttcagg ccatgagcac cgccacgctg cagcgccacc
    25861 tcaatgacca gagcctgaat gccgaggtct tcgagatggc cggccgggtc ggaatcgact
    25921 gcctgaccat cgagctggcg gatgtcgtcc cggtcctgaa gcagcacggg ctgatctgag
    25981 cctgcgcgcc cctaagctac aaggagcaaa accatgccac gctgcaccaa aaccgacccc
    26041 aacgcccagc gcgatgccct gatccttgag atcgcccagc gccagtttcg cctcgagacg
    26101 ctggagaccc gcaactggga ccggcttgat ttccacgatg tcgctgtctg ggcgatccgc
    26161 gccgcgctgg aggaggcatt cgaggccgga cgccgcgcag gccgtgtcaa aactgaactg
    26221 agggctgcat catgagcacg cgcgcccaga tcgccatcga agtgggcccc ggagaatggg
    26281 cgcatgttta cagccattat gacggctacc ccgaacacat gctgccctcg ctggcgcctt
    26341 ggacgcccga agacatcctc gcggccattg agatccggca ggtcagcgcc gaggggatcg
    26401 cggcgtttga gaggccccgc gaccccgtga tcctgccgcg cccgacctgc cagttctgcc
    26461 acctgtatat ctggcaggac ggcgggtgga tcgaactcga ccgcgaaacc cacgcccccg
    26521 aaggagcgac cccatgatcc ccaattgcct ttccgagggc gaaaccctcg ccgatctggc
    26581 ccgccgcgaa tgcgccatcg ggtttgatct gcgcttttgc cgcagcgtgg cggtgtccga
    26641 acatgatctc gataccgaga cctgcgatcc gaccgaggcc gagtttgcaa cgctctatgc
    26701 tctgaccgat ctaggtgagg caatcgcgat ccacgacgcc aacctgacca gcgccggggc
    26761 agacgaggtc gccgccatcg cccgcgcgct gttcgtcgcc atcgtcaatg cccgccgcga
    26821 cccgcccgac gccgcccagc gccacgaggc ggaacaggcg gcgctgactg atccggatcg
    26881 aatcgcctga gccaagcggg tgcgatcata aagcaatgat attgctctga attgcctacg
    26941 ataatcggcg ggccggagcg atggttgtca cagcaaaacg atgcaactta cccaaaggac
    27001 caccgccatg acgcacccca tcctgcccag ccgcaaccct gaccacggct tcttcggcac
    27061 cctgaccact tgcccgcagc gcgaccgccg cagtgttgag gtctgggtgc tggcctcaac
    27121 cctgatcgcc accgccatcc gcgccaacag cgaggacgag atgattggca ttcgcgactt
    27181 tctcgacggc cgcatgggcc gccatttcgc cgacgatgtg gtcggcaaca tggtgggctg
    27241 caatatcgac agcgaaaccg cgatcaaatc ctcgatccgc acatggcagg aatggcgcat
    27301 ctcgcgccag cttgagcgcg acgaggggat ccctgcaggc ctgccatatc tgaccggctg
    27361 ggttcagcat ttcgccgtcg ccgctgcaat ggccgagagc gactgatcat ccacgacacc
    27421 ccattccatg acaggaggcc aagatgccca aactcaccga cacccaaacc gtcgtcctca
    27481 gccgcgccgc gacccgcccc tgcaatctcg ccatgccact gcccgagggc ctgcatggcg
    27541 ccgccgccca gaaggcggtc accgcgatga tcacccgcgg ctggctggaa gaggtcgagg
    27601 ccaacctgcg gcgcggcgag ccgatgtggc gtgaaaccgg cgacggccac ggcaccacgc
    27661 tgatcgcgac tgaggccggg ctgcaagcca tcgggatcga gcccgtggcg gccagcgccg
    27721 tttccagtgc gcgcaagggg aagccgcaga aggacgcgga agccgtgcca acgaccgggg
    27781 agaccgacgc gccaaagccc gtcgccattc gcgtcggcac taagcaggcg cagatcatcg
    27841 ccatgctcca gcgtccccag ggcgcgacgg tcgccgagat ggtcgaggcc accggatggc
    27901 tggcccatac cgtccgcggc tcgatctccg gcgccctgaa gaagaagctt gggctgccca
    27961 tcacggccga aaaggcagta ggcaggggaa cggtgtatgg gcttcagtgg cgggatacca
    28021 agccgtgaac tgcaactcga gacttattag atggccttcg ccgcgtcccg acacttttcg
    28081 cagaaggata gaacatccaa ctctacgata ctttccagcg agccattcgt gcttagcgca
    28141 cagaagacaa agatatgcct atcggcatca attctgaaat tcattgcgga ggggtggcga
    28201 tgcttcacct tgttcagcgc tttttcaagg ctgatgtcgg taatcaacgc tgatgcagga
    28261 agaattgcat ttcccggagc cgcagtgatg caggcaacgt cggatggaga tgcattcggt
    28321 tttgatcgac cagaaactgc cgccatggaa ttcgcgaaat tcgagcttga atagttcggg
    28381 tcaactttgc ggctatcccg aatgcgcatc agctcaccga taacatgatc gaagcagatc
    28441 attgcttctt cacttgcctt gccagcttgc tgaagctgat tactctgcca gcgacctttg
    28501 aagatcattg aaagattctc aagtttttca atggcatctt caatgttcga gaaacctcgc
    28561 ccgttaccga cgacaagaaa ctcagtatgt cccacgttta aaacaccttc ggttgctaaa
    28621 cttgaactgg cattgatgca ccactctcta ccaacagcag cgctgacacc agacccgttc
    28681 tctctccctt tagagaacct tcgccggctt tgcggccatc gcttcgatga ccgcactttt
    28741 ccatgtggcg ttcgtggagc cgatcgcctg gatgccgctt cgcctgatta ccggcttcgc
    28801 ctatgcaggc atgatcctcg caacggagag ctggctcaac gcgcacgcag tgcaatccac
    28861 gcgcgggcaa ctcctgtcga tattcggagt cgtctcgatg ggctcatggg caatcgggca
    28921 ggcgctactc aacatcgcac cgcccgccga cgtgacactg ttcctcatcg tgtcgctctt
    28981 gatatcggcg gctgtggttc cgatcacctt gctgcccagt catccgccgg cccaggtcga
    29041 acaggagcgg gtcgtattca gggacctcgt cctcgcatcg cccctcgctg ctgctggcgc
    29101 gttcctggcc ggcctggcta tcggcggttt ctggggcatg ggcccaaact ttggccagag
    29161 gatcggactc gatgtgggcg gcatatccgc cttcatggct gcggttcttg gtggaacgct
    29221 ggcgttgcag tggccactcg gctggctttc ggatcgagtg tcccgaaatc ttgtcatcgc
    29281 cggtgcggca ctggcgtccg cggcggctgc cgtcggcgta gcgatggccg cggaagcacc
    29341 tctgcccctg ctcctcgcgg cgggtgctct ttttggtggc tttggcatac cgatctattc
    29401 gttgtgcctc gcggtcgcga acgacgatct tccggccagt cggctactgg gcaccgcgcg
    29461 cgggcttctg ctactcaacg ggatcgggac agccgcgggc cccctcatcg ggggagcggc
    29521 gatggctatc gtaggtccag gcggcttgtt cctttatgcg gcggcgttgc tcatcatcct
    29581 ggcggtgctg gccgtcacac gcaggcagcc gagtccccca aaccaggcca aggccggcgc
    29641 ccgttgtccg agcacgccga tgatcacggg atctctcgat acgatgatat gcatgcaagg
    29701 aaagacccag gacgttcggc attagtgtgg gcggcggtgg ggtgccttat tctacgtctt
    29761 ctactgtgag atcccgtccg ttgaactgca cggtctcccc ggctcgggca ccctcgattg
    29821 cttcgaagat cggcgccatc gtggaaatgc ccatgagctc acgcccctga caggtgaact
    29881 tgctcgttga caccgcgatc acaaagtggc ggccagacag cttgacgact gcgccttcgt
    29941 tgacggccaa cttgggaccg aaatcgatcg tcctgagttt ttcgagttta tcagcatagt
    30001 catggagcgt gtcatcgagc gcttcggcga agtcgcttgc gacctcggcc tgagctagtt
    30061 cgtcgttttc gatcggttcg ctccgatcga gccgagcggt ggagacataa tccagataat
    30121 tgtcgcgagc gctatgcaag gctgcagttt ccagcgaaag catagtttcc cgaatatggt
    30181 ctttattcca atccataaat cacctcgtta tgtttcgata atacaaatat ccggtagact
    30241 ggtccgcgac ctcttcggga ggggaccaca ggggctcgct gatcctgcta ttcatcgctg
    30301 atgacgtcct ctccctgata aggaattcta atcagccgtg aatctcggat gatgcttgtg
    30361 acgagccaga catatgaccg ctcggcggta tcgaagccga gaatgctgaa ggctccgccg
    30421 aaggggcatg ctgggaagtc tggaaagccc tgccgcacaa cgtaacgctc gggatcgcgg
    30481 tcaaactcgc tcttgtagac tttgcgcagt ccgtgcttgc tcggcacatc ctggtcacct
    30541 gcgggactgt ttcccgatgc gctacgaggc gctcagagag gtcgcggtga cacatttcgt
    30601 cgaatacgtc gaacgcgtcg atcaacaggc ccttgtgccc tgtcgctgga tcggtgatcg
    30661 cgtagatgtt ggaggcgtct tctgcgtcac tcccgctttc gaggcgtaac gccgcgtcga
    30721 tgcgaagggc gcaagggtcc agtgttgatc cgagatcgag atcgacgaga ttgccgtctt
    30781 tgacgcggta ctcgcggttg tagcccttgg cgacgaagga ctgcactgtt tctagaacgt
    30841 cggtcacttg ggatgtcacg gctgcaccta tgcttggtgt cgtattgagc ccgccccggc
    30901 gtcgggcgcg ctgtgaccgg tcggatgacg gcgagttttg cgagacgcgg tattcacagc
    30961 cacttggcca tcttgaagcg cacaaacagg aaaaggcagg atatcgccat caccccgagt
    31021 acgacgaagt atccgtaggc cgtgtccagt tccggcatat gcttgaagtt catgccgtat
    31081 attccagcga tcgccgtcgg gactgcgagt attgccgccc aagcggcaag ctgacgggtg
    31141 atcaccccga tcctttgtgc ttccaaaagg ctgctggcct caaagactgt agacaggacc
    31201 tgaaggaggc cgtcgaccat tgactgcacc cgatcgacgt gatccgcgac atcgttaaag
    31261 tacggcctca cttcggcgct gatgcagggg aaatgcccgc ggacgagttt tctgaccagt
    31321 tcggccatag cgccgagcgt gcgttggaag cgcgtgagtt cggccctcag cccgaagatg
    31381 cgggcgactt ctgcccgtcc gagaaaatcg tctaacgacc gtttctccat cgcgaggacg
    31441 tcatcctcga tcatttcgaa gatgggcaga tactggtcga cgatacggtg caagatcgcg
    31501 tgcagcacgt agtcgacacc ctttccgaag agcgccggcg aagcctcgag ttgctcccga
    31561 agtttgccta gcgctccggc gttgccgtgc cgcacgctga tgagatgatt gtgaccggtg
    31621 aagatcgcca tcttgccgta gctgatccgg tcgccgacca gttcggcagt ctgcgcgacg
    31681 atgtatagct cgccgttgta gacgtcgagc ctgggcgggc acagcgggtg catcgcgtta
    31741 tcgattgcca acggatggag gtgatacgtc gcctgaagcg cgtgaagttc gtcggcggtg
    31801 ggatccagaa gagcgatcca gcagaaaccc gagcgaccct tgtcgagttg gacgcgctcg
    31861 tcgatcgcga tttcccggat tcgcttgcct tcgttgtaat agtaggcggc gatgacgctc
    31921 atgccgacct cgcagggatt tgcaggccac gctgcactgc cggtcgagcc aagccacggc
    31981 cgagccattt ctggatgttc gaatagtcgc tgaggctaag gatgtcgcca gcagcgtaga
    32041 gttcaaccag cgcattcacc cagccgagcg tcgcgatgtc cgcaatcgaa tagtcgtcga
    32101 cgagccaatc acggccttcc agttggcgat ccaggatgcc gaggagacgc ttggattcat
    32161 cgacaaagcg ctgccgaggc cgtttgtcct catagtcctt accgccccac cgcaggaaaa
    32221 agccaagctg accgaagatc ggcccgatgg ccgacacctg gaagaatacc caggccaagg
    32281 tttcgtaacg ttgggcgggt gaactcggaa tgaactggcc cgtcttgtcg gccaggtaga
    32341 taaggatcgc accggattcc caaacggcaa tggggttgcc gtccgggccc gccggatcga
    32401 tgatcgccgg tatgcggccg ttcgggttta acgagacgaa cgctgggtcc ttcgactcgt
    32461 tgttcgagat gtcgatcagg tggggctcgt acgctaggcc agtctcctcc agcatgatcg
    32521 aggctttgac gccattgggc gttggcgcgg cgtacaattg caggcggtcg gtatgagagg
    32581 ccggccagcg ctgcgtgacc ggaaatgatg agaggtctgg cataattctg cgatcctgtt
    32641 gctacgacgg cggctgactc aaatgaccac ctcatcaatg cggggtccga tgaccgcgtc
    32701 gtttgacgac acggtcaaga agagtgcgaa cccgagcggc gcagcggcaa cgtcagtgaa
    32761 gactattccg ctgcggtgtc ggccgcaggc tgcacatcgc cagccttttg gcgctgtgga
    32821 agcacccagc cgggacgggg gaagtgacag gtatagccgc cgggccgctt ctccagatag
    32881 tcttgatgtt ccggttcggc ctcccagaaa tcgccgaccg gctcgacctc ggtgacgacc
    32941 ttgccatccc acagcccgga ggcatccacg tcggcgatcg tgtcctctgc gacgcgcttc
    33001 tgctcctcgt cgacgtaata gatacccgac cggtaggaga gcccacgatc attgccctgg
    33061 cggtccttcg tcgtaggatc gtggatctgg aaaaaatact ccaggatgtt ccggtagctc
    33121 gtcactgccg ggtcgaagac gatctcaatc ccctcggcat gcgtgccgtg attgcgataa
    33181 gtggcgtccg gaacatcccc gccggtgtag ccgacacggg tagagacgat gccgggtcgc
    33241 ttgcggatca gatcctgcat gccccagaaa catccgcctg cgagaattgc gcgctggtgc
    33301 atgttaggcc tcctctacct ggttgagata ttcgccgtat ccctcggcct ccatctcatc
    33361 gcgaggaatg aagcgaaggg acgctgagtt gatgcagtag cgcagaccgc cgcggtcggg
    33421 aggaccgtcg ggaaacacgt ggccgagatg gctgtcggcg tgcaccgacc tgacctccgt
    33481 ccggaccatg ccgtgcgcgc tgtccctaac ctcgttcacg tttgctagca cgatcggttt
    33541 ggtgaagctc ggccagccag aacccgaatc gaatttgtcc gtcgaagcga acagtggctc
    33601 tcccgacaca atgtcgacgt agatgcccgg ctccttgttg tcgttatact cgcccgtgaa
    33661 gggcctttcg gtgcccgact cctgggtaat ccggcgttgt tcgggggtca ggcggtggac
    33721 tgctgtctgt gacttttcaa acttcatgat agtctccaat aattatatag agggccatgc
    33781 aaactaccgg ttaatttgtc ggtcattgct tcaactatcg cagtgcggct tagatttatc
    33841 caatacactg tgcgtcctgc attccccaag tggcgtgtcg tttgaggtga agatcgcctg
    33901 tatccgagcg ctagacaagg attttctgcc gcaagcggca cctgcggtcg cgcagactgc
    33961 tggatctgga cggatcagac cgcgaagccg ctgtttcctt gcccaggggc ggcgtttttc
    34021 agcgcagcgg acagatctgt ccagccgctt tcgttcagtt tgagcgtgga tcgcgatcat
    34081 gcgcatagcg gtggcgctcg caatcggcgg atagcggcga ggatggcgcg taccatcgtg
    34141 ccggtgacag cgacctcggc cagctggaag gtgatggtgc gggcgtgacg gaccacacgt
    34201 gccccgatct tgatcagctt cagttgcagg ctggtcaacg accagtcggc catggcctcg
    34261 ggcagctcga tgcagcgcaa gaaggtggcc aggttgtacg ccagggcgtg cagttgcagc
    34321 cgcacctcat tgtcgcggaa cttccggcac gacagccgcg tccagcgaaa ggcgtatttg
    34381 ccctctttga tgtgctgctc ggcggtgccg cgctggttgt agaaccgcac cacccagtcc
    34441 ggctccatcg gcaggttggt gacgatgaag ccgacacgcg ggaacagttc gcccggatgc
    34501 cattcgatct tggcgatcac ccggcgttcc ttgtcccagg acgccgcctg atactcgaat
    34561 tcctcgaaga accgcttgac cttggtcagt gacggccgcc cgacagggcg cgttagccga
    34621 tgcgcgatct tgtccttgag gaccgcgttt gcgggcagcc ggatggcgta gaagaaccgc
    34681 gcttcttcca atcgctcata gatcgccggg atcgcgtagg cagcatcggc ccggaagaac
    34741 ctgccaccaa ggtcgcgctc cgcgtagcgc gcaatgacgg ggtcgagaac atcacgccag
    34801 ccatcggcgc tgtggacgtt gccatggcgc agggcgcagc gttccagcat cccgaactgg
    34861 ttgaacagaa agttggggtg atagcagcta cagtcgaaat ggccattcca ggcagaccct
    34921 tcctggtcgc catgggtcgg gctgaccgag ctgtccatgt ccagaacgat gtacttcagc
    34981 ccgttacggt catggaaccg gtcgatccat tgcccgttca ggtcggccag cgcggcacgg
    35041 ttcccggcca gagccagcgt ctcggtctcg aaccgtccca tctgcgatgc cgaggccgct
    35101 tgtgcatcga ccgctctgcc gccgacaact tggcgcatga ccggatcgca ggcgagacgg
    35161 ttggcgtcgt tgacatcctc gtatccggcc agccgcccaa agactgattg ccggaacagg
    35221 ccgtcgagcc gatggaccgt gttcttgcca gagcgagtat cgcgcagcgc cgctgacgcc
    35281 aaatcggaca acccgagcgc gtcatcaagc tcgcgcatca ccagaaggcc gccgtcggaa
    35341 ctgagctgcg tgccgcgaaa ttccagccgc acgcgagggt cgaaatccac ccgatctgcc
    35401 cgttgcaagc ccgcaccctc tgggtgatcc atgaaacgcg cccctcgcag ccttcaacac
    35461 catgttttat ataggaaata taatggtcag gacagcgaaa tcagcgcctt acttgggaaa
    35521 tgtgggttta gatgaaatgg ctcatcatca gtcaatcata ttgtgcaaca gtggcagtcc
    35581 tgcccgtcgc catctcccac cggcgcacgg cgacgtcgca ataggccggg tccagttcca
    35641 ccgcgcggca gcgccgcccg gtgcgttccg cagcgatcag ctgggtgccg gagccgcaga
    35701 agggttcgaa caccaagtcg tcgggattgc tgaatgcctc cagcaccgcc tcggccagcg
    35761 cgacggggaa cacggccggg tgcgatccgg ccgcgcccaa gccccctttg tggcgcatga
    35821 tacggaacac agagtccgga atgcggtggc tctggatcgc gttgccggtg ccggtcttgg
    35881 cggggacggt gccgtcggcc ccgcgtagac caccgccgcc gagagtttcg cccgcgtgct
    35941 tggacgggac ggtcttgtgc ggtttgcgtg ggcttcggtt gaagtggaat atgaactcgt
    36001 gcgacggggc caggcggccg ttccagtcgc ccggcaatcc cggcccctga tcccagacat
    36061 accaaccaaa gcgccgccag ccagagttgc gcatccattc cacccatcct tcccaatagg
    36121 gctgccattc actgtcgcga tgcacgaggc cgagattgac cagcagctgg gcatcggtcg
    36181 tgaccggcgc tgcgctgaaa acgccctgca tcagcgcatc ccaatccccg accttttcct
    36241 tggcggcgcc gtagtcccgc tgctgcgcat agggcggcga ggtgaacatc agcgtggcct
    36301 gttcgccctg catcagactg gcgacgatgg ctggatcggt ggcatcgccg cagcacagcc
    36361 gatgcttgcc aagcgcccag atgtcgcccg gcttggtgat gggttcggcg ggcggggcag
    36421 ggatggcatc ggcagcgtcg tcgtcgatca acgtcctgtc gtcgtcgccc gcgtgcagca
    36481 gggcgtccag ttcatcctcg gggattccga tcagcccaag gtcgaaatcc tcagccagca
    36541 gcgcctgaag ttcctgcagc agcagggcct cgtcccagcc gcccaactcg gtcaacttgt
    36601 tgtcggcgat gcgataggcc cggcgctgcg cttcggtcag atggcccagc acgatgaccg
    36661 gaacctcagt cagcccaaga tgcgcggcgg ccaggatgcg accatggcca gcgatcaact
    36721 ccccgtcggc ggccaccagc accggcacgg tccagccgaa ctcggccatg ctggcggcga
    36781 tcttcacgac ctgaccggcg tcgtgggtct tggcgtttcg ggcgtagggt ttcagccggg
    36841 cgagtggcca atgttcaatc cggcccggca gcaggggcgc gttcatgcgg ccattctctt
    36901 cgccttcagg tcggcgaagc tatcgccggt ttccaccagc acggcctcct ggccggtaaa
    36961 tgactgccag cgctccacgg ccacgtcgac ataggccggg ttcagttcca cgccaaagca
    37021 gacacgcccc gtcgtctcgg ccgcgatcag cgtggtgccg gaacccatga agggctcgta
    37081 gaccgcctga cccgggctgg aattgttcag gatcggccgt cgcatgcatt cgaccggttt
    37141 ctgcgtgccg tggaccgtgt cggcgtcctg atcccggttg gcgatctgcc acagcgtcgt
    37201 ctgcttgcgg tccccggccc aatggccctt gcccttggcg cggacggcat accagcaggg
    37261 ttcgtgctgc cagtgataat cgcctcggct gaggaccagc cggtccttgg cccagatgat
    37321 ctgcgagcgg atggcgaagc ctgcaaccaa gaggctttca gcaaccgtcg ccgcgtgaag
    37381 cgcgccgtgc cagacatagg cgacatcgcc cgggaacagt gcccaagcct cgcgccaatc
    37441 ggcacggtcg tcattcaaca ccttgccggt gcgcttggtc ttggccgctc ctgcctggtt
    37501 gcgccagctt gggtcatact ccacgccgta gggcgggtcc gtcaccatca gcaacggctt
    37561 cacgtcgccg agcagccgcc cgacgacatc ggcggaggtg ctgtcgccgc agatcagccg
    37621 gtgcgatcca agctgccaaa ggtcacccgc caccgagacc ggggtgaccg gtaactccgg
    37681 aacgtcgtcc tcgccctcga cggggccatc gccgcccagc gcatcgggat cccgcaacag
    37741 cgcatcgaga tcatcctcgc tgatgcctag cagcgtaagg tcgaaatcct cggccagcag
    37801 ccctgcgatc tcgtcgcgca gcattgcctc gtcccattcg cccaactctg tcaatttgtt
    37861 gtccgcgatc cggtacgccc ggcgctccgc ttcatccaga tggccaagcc ggatcaccgg
    37921 cacgtcggtc agccccagca tggtcgcggc cagaacccgg ccatgacccg caataagctc
    37981 gccatcgtcg gccaccaagc agggcacggt ccagccgaac ttggccatgc tggcggcgat
    38041 cttggccacc tggtcgtcac cgtgcatttt ggcattgcgg gcataggggc gcagccggtc
    38101 gagaggccaa gtttcaatct ggctcggcgc aaagacaagg tccatgggtg gggttcggat
    38161 ccggggcagg gcggacagac caatgcaagc cccggcaaac gccggttgct gtgtcagggt
    38221 ccgcgatggg ggggaaagca aaagcgcccg cgaggggttt cctccgggcg caactcttcg
    38281 acaatcaagg ggtacgtcaa gggggctaga aatgtcaata cattttgtgg cgtagaatca
    38341 aggtgttctg ccgatctggc ctgagggtgg cttccgacgg tggcttttct ggccaaaaga
    38401 acccaccaag tggattccct ggcttccaaa aggaatccat tctggccacc gatgctgtcg
    38461 ggtaaggttc tgaaattgag tcacaatttc ccgcagggcc gccggggtgg cttccaagtg
    38521 gattccccgg tgaaaaagcc agtcactaga aaagtggcgc gctaagcccc cccgtatacg
    38581 gatcgggcca gggaggaacc atgccggggg ggtggggtcc aaagtatctc tggtgacgat
    38641 tgtgtccgca tcgatggtct tggtcctaac gctttgtgtt gacccgatat cttctgcact
    38701 tagtagtgga gttgggattc ggcgcagcac gcgcgccaac aggactgtgg tggagtagaa
    38761 acgcatgaag cttatcagta acagcgggag agaacgtgcg ctcgatgagc tgaagtcgtg
    38821 gccgaccgaa ggctcgacca ttgatgtcat gtcgccttcc ttctctgtgc acgcatttga
    38881 cgcggtggct gatcagctcg agcgggcagg aaaatgccga atgatactcg gacatagtga
    38941 tgttgtagct gacgggctct ttggcggtgc agaggaaaca gccctccgtg caaggctaaa
    39001 gggtcgttgg ctcgccgggc gggcctcgaa ctggttgaag aaggcagttg aggttagaca
    39061 cacgaaggcc gtgccacctc agtctttgat tgtcggtggg ccgtccttag ggcgaaaagc
    39121 actgctggga tcctgctcct tctcgaccga aggtttggga atcactcccg gcgctgagtt
    39181 tggcatcgtc caagtcgctg agaacgtgca cgaagctgag accttcgggg catggtttga
    39241 aacgcactgg aatggtcttg gtgcaggttc ccatccgggc gggcagctgg ttgaactttt
    39301 ggatgaggcc gcgtcacagc gcccgccttc actgctctat tttcaggttc tctatcagct
    39361 cttcaaagac cttggcgacg aactggatga ggagcggatt atcaaatctg ccactggcat
    39421 ccgaaatgct gttgtctgga acaagctttt ccgtttccag cgcgacggcg tcgtcggtgc
    39481 aatcgacaag ctagagcgga tcggtgggtg catcattgcc gatagtgtcg gccttggcaa
    39541 aaccttcgaa gcacttgctg tcatcaaata ttacgagttg cggaatgatc gcgtgcttgt
    39601 gctctgcccc aagcggctgc gggacaactg gactctctac aaggccaacg accgacgcaa
    39661 catccttgcc gctgacaggt tcaactacga tgtgctgaat cacaccgact tgtcgcgcga
    39721 tggtggatcc tcgggcgata tcgatctgtc gcatgtgaac tggggcaact atgacctggt
    39781 cgtcatcgac gagtcacaca acttccgcaa caaggcgacg cacaaggacc gtgacacccg
    39841 ctacgaccac ctgatgaagc gggtgatcaa gtcgggcgta aaaaccaaag tgctgatgct
    39901 gtctgccacc ccggtgaaca accgcctcgc agatctgaaa aaccagatcg ccttcatgac
    39961 cgagggcgat gatcttgctt tgagcaagca cggtattgcc agcatcgagg ccaccatccg
    40021 gaaggcgcag gcgcagttca acaagtggct ggaccttgca gatgctgacc gtcgtccgtc
    40081 acgtctgatg gacatgctgg gcttcgacta tttcaagctc ctcgacctgc tgaccattgc
    40141 ccggtcgcgc aagcatgttc agcgctacta tgggacggcc gaaacggggc aatttccaga
    40201 gcgtcttcgg ccatcgaaca tcaaggccga tgtagatctg ttgggtgagt tccgcccgat
    40261 ccgggagatc aacaacgaga tcaggcggct gaaccttggg tcatacacgc cgctccgtta
    40321 tgtcctgccg aacaagcagg cggcctatga tgaaaagtac agcaccaaga tcaggggcgg
    40381 agagagcttc ttccgccagg tcgaccggga agaaagcctc attcaccttc tccgcgtgaa
    40441 catactgaag cgcatggaaa gctcggtggc gtcgttcgca ctgaccatca aacgccaact
    40501 gaccgatgtc gaggcgctgc tggccaacat tgatgcccac gacgaaagtg tcagcgagat
    40561 cagtatcgat gacctcgatg tggatgatcc cgcgtttgag tctcttcttg tgggcagaaa
    40621 ggtcaaagtc ctgctgcaag acgttgatcg tgttcgctgg cggcaagacc tcgtcgaaga
    40681 tcgcaatcgg ctggccacgc tgttgtctgc ggcgcgggcc gtcacggccg accgcgatgc
    40741 caagctggag gcattgaagc aggtcattgc gcgcaagatt gaaacgccga tcaacgcgga
    40801 caacagaaag gtgcttctgt tcaccgcctt tgccgatacc gcagagtatc tttaccgcga
    40861 gcttgcgcct tgggctaaga ccgcgctggg catcaacacc gctgtcgtca gcggaactgg
    40921 ggcgaacaag accacggtgc gcaacctgcg gtcagatatg ggcactatcc tcagcgcgtt
    40981 ttcgccccgg tcgaaggagc gccccgtcga gctttcggaa gagggggaga tcgacttcct
    41041 gatcgcgacc gactgcattt ccgaaggcca gaacctgcag gactgcgact ttctgatcaa
    41101 ctacgacatc cactggaatc cggtgcgcat catccagagg ttcggccgga tcgaccggat
    41161 tggatcgacc aacacccaaa tccagctggt caacttctgg cccaatatgg agctggatga
    41221 ataccttgat cttgagtccc gtgtcagcgg tcgcatggtc ctgctcgacg tttcggccac
    41281 cggcgaggaa aacgtgatcg agttccaggc tggcaatcag atgaacgacc tcgaatatcg
    41341 ccgtgcgcag ttgcagcagc tgcaagacac ggtgattgac ctggaagacc tatccagtgg
    41401 cgtgtccatc gccgatttga cgctgaacga cttccgcatc gatctgtcgg gatacttgcg
    41461 cgacaacaaa gatcggctcg atgctttgcc attcggcacc tacgccgtca cctcgaccgc
    41521 gcccgacact ggagcggggc cagaggcctc catccggccc ggcgcgattt tctgtctgcg
    41581 ggctgtcggt gaaggtgccg ataaagcggc cgaagcgggc tatccgctca gcccgcattt
    41641 cgtcgttcat gtcagcgacg acgaagaagt gctgctaccc tatacgcagg caaagcaggt
    41701 actagaccgg ctgaagaagc tctgtatcgg gcgcgacctg ccggatgcag aggcgtgcca
    41761 gcgctttgac aagatcacgc ggatgggtcg cgacatggag ccttaccaga aactcctcgc
    41821 gcgtgccgtc tcttctattg ttggcaaaag ccaagagcgc gccgtcgcca gtttgttctc
    41881 accgggcggc acccatgcga tgaagggcga gtttgccggg atcaatgatt ttgaggttgt
    41941 ggccttcgtc gtgatcttgc ctgacggcga gacgcctgcg tgacggtgcc ggccagcata
    42001 tcgaacgtgg tcgaagcatt cggcctgccg cccagcgcac gggttgatat gcgcgtgcca
    42061 aagaagatgc tggcagaaca gggcgcgccc acggcagccg ataagcggat cattctggac
    42121 gggatcgacg aattgcaatg gttcgcggcc tgcaagccca cgaccatcgg cgtgcccagc
    42181 ttcaaggatg aagcccgcga atacctggag attgcggcag tcggctgcgc cttccggccc
    42241 gaggccaaga cgacccggct gatcgaactg atccaccgcg ccatccccta tcctgtgctg
    42301 cttatcacta cggatgccga aggcgcggcc ttgtcgcttg cccacaaacg cccggcagag
    42361 cgcgaggcgg ggcggatcgt catcgaccgg gttgtcagca ccgggccgat tggcttcacc
    42421 gaagtggatc aggcctttct ggcaagcctt gcgttggtgc gccaaccccg gcacaacttg
    42481 aatacgcttt acgatggctg gcttgcgcga gtcgaagcgt tgcaggctgc aaaggtgtcg
    42541 ggcgtttatt tggcgaccga tgacaacgat tcagtccagc gacggcgcga ggcgttggaa
    42601 aaccataccc ggctgctgcg cgagattgcc ttgttgcgcg ccaaagccgg gcgcgaaaaa
    42661 cagatgaagg ggcgtgttga tctgaatttg cagatccagc gcctgcaggc cgcacttgcg
    42721 gacctgaaga cagacctttg agaacaggaa gacccgatgc ccgagattga aaaactgacg
    42781 cagaacgacc ccgaaaccca aagcgccgat atcgtggcgg gcaacgtggc ggcgctacag
    42841 gcgctgttcc ccgaggcgtt cagcgaaggc cggatcgatt tcgaggtgct gaaacaggtg
    42901 cttggcggcg ctgtggatga ccgggaagaa aaatacggac tgaactggca cggcaagcgg
    42961 cgggcgcggc agatcgcgct gacgccctca accggaacgc tattgccttg cccgcaggac
    43021 agcgtggagt gggacaccac gcagaacctg atgatcgagg gtgacaacct ggaagtgctg
    43081 aagcttttgc agaaaagcta tggaggccaa gtaaagctca tctatatcga tcctccctat
    43141 aacacgggca aggactttgt ttatccagac gactttaaag atagcatctc aaactatctc
    43201 caaattactg gccaagcaga cctcgaagga aagcgagtta catcaaatac agaaagctct
    43261 ggcagatttc acactgactg gttgaacatg atttatccaa ggttgaagct tgcgcgcagc
    43321 ctattaaggg aagacggcgt aatactcctg agcatcgatg atgtcgaact tccgaatgtt
    43381 aggcgcatca tggacgaaat tttcggcgag gaaaacttca ttgcaaccct agtatttgac
    43441 cgaaatcgaa agaatgatgc aaagtacttt tctgttggcc acgagtacat ggtcgcgtat
    43501 tttaagaatg agcaaaagct ttcggatcaa aagatcatct ttcgaggtga taaagaaggt
    43561 gtcgacgaac tgaagattga gttcgaaaga ttgcgaaaaa ttcatgcaga tgattgggat
    43621 gaagtcagaa atggtatctt ggagtggtat tccaagatcg atgatgacga tccgaagcag
    43681 ccactgacac gtttccgcaa ggtggatcag agagggccat accgcgacga tgggaacatt
    43741 aattggccag gcggtgatgg acctagatat gaagtgctgc atccagttac caaccttccg
    43801 tgtaagcttc caataagcgg ttggcgctat cccacttctg ttagattttg ggaagaagtg
    43861 gatcgtggaa gagttgtttt cggaccggat gagaccaccg ttcctcgtgt aagaacgaac
    43921 atctttgaaa attctgatca ggtcatgata agtgttcact acagctacgc gcaaacggca
    43981 gcaaaccagt tcaattctct attcgacggg catcgggtct ttgataaccc taagccagtt
    44041 tctgatttgt ctcgactcgt atcctatttg tgtgatccgg atgatctggt tatggatttc
    44101 ttcgcgggca gtgggactat ggggcacgct gttatggcgg aaaatgcagc gagaaatgcg
    44161 caacgaaagt atatcctcgt gcagcttccg gagccgctta gtgcggaaaa ttctgaccaa
    44221 aaaatcgctg ctgacttctg tgctgagctt aaaaagcctt caaacatcgc agaaatcact
    44281 aaagagagac tgcgccgcgc cgggaaaaag atccgcgagg ataacccgat gttttctgga
    44341 gatactggct tccgcgtcta taaactcgcg tcatcgaata tccgcgcatg ggagcccgtc
    44401 gccgcagatc tcgagaacac ccttttggcc catgccgaac acctcgtcca aggccgaacc
    44461 gaggccgata tcctcaccga actgctgctg aagctcggcc tcgacctctg cgtgccgatt
    44521 gagcaacagc agatcgcagg caaggcggtg cactccatcg gcgcaggtgc gctgatcgcc
    44581 tgcctgtctg acggcatcac ccgcgacgtg gccgaggaac tgggcatcgg catcgccgcc
    44641 tggcgcaaag cattgaaccc cgccgtggac acccgcgtgg tgttcaagga ctccggtttc
    44701 gccgacaacg acgccaaact gaacatggcc gccatcctga cccaagcggg catcaccgac
    44761 atgcggagcc tgtaatgccc agcgctccca tcatcacctt cgcttacggc tcaaacatgc
    44821 ccaccgcccg cattcgcgcg cgctgccctt ctgccgttgc catgggcgtt gcggagctgc
    44881 gcggctacga gcttcgctgg cacaaaatca gcaacgacgg atcaggcaaa gctgacattg
    44941 tcataagcga agccgccgga gcgtccgtgt tcggcgtgct ttacgagatt tcagctgacg
    45001 acaaagcggc cctagatagc gcagaagggc ttggccaagg ctatgacgag gtcgaggtcg
    45061 tcgtttatca caagggcgtt gcgaccaccg ttaccgccta caaggcaacc aagacgaacc
    45121 caaacctgaa gccttatact tggtacaagg cgctggccgc gtttggtgcc agagaacatg
    45181 agctgcccga tccctatatc gcccatattg aggccgttcc ggcggtcgag gatccgaaag
    45241 aggataggca taagaacaac atgctcctga tcaccggggg acgaacatga aactccattt
    45301 tgaatccgac ctcgactatc agcacgctgc tatcgaagcg gtctgcgacc tgttccgcgg
    45361 ccaggaaacc aaccgcaccg aattcaccgt gacccgcgct gcgggtggtg atgtgcaggg
    45421 cgaactgggt ttggtggaaa gtgagcttgg catcgggaac cgcctgaccc tgctggatga
    45481 cgagatcatc ggcaacctga aggaaatcca gctgcgcaat ggcctgccgc cctcggccgg
    45541 tctgagttcg ggcgatttca cggtggagat ggagacgggc acgggcaaga cctatgtcta
    45601 cctgcgcacg gtgttcgaac tgaacaagcg ctatggcttc accaagttcg tgatcgtggt
    45661 gccgtcggtg gccatcaaag agggcgtgta caaaacgctg cagatcaccg aggcgcactt
    45721 caagagcctc tattccggcc agccctacga ttacttcctg tatgactcgg ccaagctggg
    45781 gcaggtccgg aatttcgcga ccagcccgac gatccagatc atggtggtga cggtcggcgc
    45841 tatcaacaag aaggacgtga acaaccttta caaggacagc gaaaagaccg gcggcgagcg
    45901 gcccattgac ctgatccgtg cgacgcaccc ggtgatcatc gtggacgaac cgcaaagcgt
    45961 cgatggcggt ttggaagggc gcggcaagca agcgttagat gaaatgcacc ccctgtgcac
    46021 gctgcgctat tccgccaccc atgcgaacaa gcatcatatg gtctaccggc tggacgcggt
    46081 ggacgcctat gaacgcaagt tggtgaagca gatcgaggtc gcttcgctgg aagtcgaagg
    46141 cgggcacaac aaggcctatg tacggttcat ctctgccagc aacagccgaa gcgccgtgac
    46201 ggcaaaggtc gagctggaca gggccgaggg caaggccgtg cgccgcaaag aggtgacagt
    46261 ccaggacggc gacgatctgg aagaggtaac cgggcgcgcg atctacaagg attgcaggat
    46321 cggcgagatc cgggtgagtg gcgcaaattc cctgctggag gtgaaaactc cgggggcgga
    46381 ggaatttcta ggcgtcggtc aggcggtggg tgatgtggac ccaggcgcag tcaagcggct
    46441 gatgatccgt cgcacgatcc atgagcatct tgaaaaggaa aaacgcctgg ccccgctcgg
    46501 tgtcaaagtt ctgagcctgt tcttcatcga cgcggtcgat cactaccggt cctacgatga
    46561 ggccgggaac ccggtgaagg gcaaatacgc cctgatgttc gaagaggaat atcgccgcgc
    46621 ctcgaagttg ccggattttg tcagcctgtt cgcagaggtc gacatgactt cagaagcgca
    46681 ggatgtgcat gatggatact tctcgatcga caagaacaag cgatggaccg acacggccga
    46741 aaacaaccag gtcaaccgcg acagtgccga acgcgcctat aacctgatca tgaaggacaa
    46801 agagaagctt ctgggcttcg gcaccaagct gaagttcatc ttctcgcact cggcactgaa
    46861 ggagggctgg gacaacccca acgtttttca gatatgtgcc ttgcgtgaaa tggggaccga
    46921 acgggaacgg cgacagacca tagggcgtgg cttgcgcctt tgtgttaacc agcaaggcga
    46981 acggctgcgt ggctttgaaa tcaacacgct gaccgtcatc gcgaccgaaa gctacgagga
    47041 gtttgccgag aaccttcaaa gggaaatcga gaaggatacc ggcatcaagt tcggcatcgt
    47101 cgagaagcac cagtttgcgg ccattccggt aacgaaggct gatggatcga ctggcatgct
    47161 gggcttcgat gattccgccg ccattttcga ccatctaaag gctcaggggt atgtcgatgc
    47221 aaagggcaaa gtgcaggata cccttcgcaa ggcgctgaaa gacggaaagc ttgacctgcc
    47281 agaagccctg cggccacatc taggcgcggt gcgcgatctg ctgaagaagg tagcgggcaa
    47341 actggacatc aagaatgccg acgaccgggt ggtagtgaaa acgcgccaag ctgttctgga
    47401 aagcccggag tttcaggcgc tgtggaaccg catcaagcac aagaccacgt accgcgtcca
    47461 tttcgacaat gacaagctgg tcgccgactg tgccaaggca atcggagacg ggccgccagt
    47521 ttccaaggct cgggtgcgga tcagaaaagc tgaccttttg atcgggcagg gcggcgtaga
    47581 ggcgaaagag cgcgacaaga acagcggcac aatcgtgtcg attgaggagg gcgacatcgc
    47641 gttgcctgat gtcttgacgg agttgcagga tcgcacgcag ctgacgcgga agagcctcgt
    47701 caacatcctc acagcaagcg ggcggttgaa cgacttcaag cgcaaccctc aggcgtttat
    47761 cgagatcgca gccgaaacca tcaatcggac caagcgtttg gcgctggtgg acggcatcaa
    47821 gtaccagaag atcggcgaag gcgaatatta cgcccaagag ctgttccagc aggaagagtt
    47881 gatgggatac ctgaaaaaca tgcttcagaa cgcaacgaaa tcagttttcg agcacgtgat
    47941 ctacgattcc ggtggtgtcg agcgaacctt tgcagagcag ctcgagaaga acgaggccgt
    48001 gaagatttac gccaagttgc ctgcgtggtt caaagttcca actccattgg gaacatacaa
    48061 cccagactgg gcggttttgg ttgaagcggc cggcgaggaa cggctctatt ttgttgtaga
    48121 aacaaaagga agcctctttg cagatgactt gcgcgatgtg gaagctggta agattgcttg
    48181 tggacaacag catttcgtag ccatcggcca agggcccaat cctgcaaagt atgtcaaggc
    48241 cacgaaggtc gacgacctca tggcccatac atgaaggtca gtgacctcgc tcgaccaatc
    48301 accatgaatg tcagtaggaa gcccatgttg ttgcccagat ccacggcgag ccgatggcgc
    48361 tggcacgtga ctctgtgtcg ttcagcgggt aggcacttat caaacagtta aatcggggcc
    48421 atttgatgaa ggcagcagag accaaggttg atcgtttcct cggcagcaat gagactgcgt
    48481 tcgccattcc ggtctaccag cgcaattatg actgggcaaa gacgcaatgt gcgcagctct
    48541 tcaaggatat tcttgccgtc ggcgctgacg agactcaatc gggccatttc atcggcagta
    48601 tcgtttacgt ccatgatgac gtgcatgctg tcgctgccct gcaagaattc acgatcatcg
    48661 atggccaaca gcgcctgacc acactcaccc tgatctatat cgcgatctac cggcacttcc
    48721 ttgctgcggg cgaagatcgt gaagcccagc gcatctacaa gacctatctg atcaacgagt
    48781 ttgcagaaga tgccgagaag ctgaagctga aacccactga caataacaag gccgcgctgg
    48841 cgcagatgat ggatccgcag gaggcggtta aggtcagcgg gtattcgcgc ctgatcgaga
    48901 atttccgctt cttccaaagc aggatcgatg cgtcgaacgt ggcgacggtt ctgaagggcc
    48961 tgtccaagtt gttatttgtc aacatcgcgc tcgatcggca gaaggataat ccgcagcgca
    49021 ttttcgagag cctgaactcg acggggctgg aactgtcgca ggcggacctg atccgcaact
    49081 acatccttat ggggttgccg cgcagggaac aggagcaggt gttccgcaag ttctgggagc
    49141 ctatcgagcg caatgcccgc aatcttgagg tcaacgaaag ccgtttgtca gatttcatcc
    49201 gggattacct aacgcttaag cagaaggata ttcccaacaa gggcgcggtt tacgccaagt
    49261 tcaaggagcg tttccctgtt cccagctcgc ccgagctgat ggaggcactg aatgagatcc
    49321 gcgatctgtc gaatgtctat gcgcgcctct tgaacccgga catggaaacc gacgccgtga
    49381 tctcgcgcga gctgggctat attcgcacgc tcgagatcaa tgtgtcctac ccctttttga
    49441 tgccggtcta tcgggatttt cagtcaggag tgatcgtacg tgacgaattt gcagcggtgc
    49501 tgcagctggt gcaaagttat gtctggcggc gcgcgatctt gggccttccg accaatgcgc
    49561 tgaacaagat cttcatgggg ctctacgacc gtgtggagct tgaggactat ctgaaatcgg
    49621 tccagcgcgc actgatgcag cgcggcggca cacagcgttt cccgcgcgac ccggaggttc
    49681 tggccgtcct aaaagagaag gacatgtaca gcatgaaggg gcgtacgcgg acctatttct
    49741 tcgaccggct cgagaaccac aacaaccgcg aaatcgtgga tgtcacagtg ccgggaatca
    49801 ccatcgagca tatcttcccg cagaagccgg acccggaatg gcgtaacaca gtcgatgaag
    49861 acgattttgc cgctttgggg gagcagtatc tcaacacaat cgggaacctg accctttcgg
    49921 gcaataatgg tcgccttggc aacaagacct ttgccgagaa gcgcgacatg aaccatgacg
    49981 gtggcgaaca gggctaccgc ttcagccggc tctggctcaa ccgcgacctg cagacgctcg
    50041 atcattggaa cgtggcgcag gttgaagcgc gggcggaacg catcgccctg cgttttctcg
    50101 aagtctggcc cgcacccagc gtagatgtgt tggctggccc cgatgtggaa gaggtcaaca
    50161 tctttgaggc ggaggaaccc aagttcaaga aactcgaata tgcagtgttc ctcggcaatc
    50221 gcctttgggt gacacaggtg agccgacttt atgtcgaggt gattcaacgg ctgctgttgg
    50281 aacaacccga cgccttccat ggcaccaaac tcggtgaccg aatccagctg acctccgacc
    50341 ccgcaagctt gcgccagtcg gtccaggttg gagaggggta ttttgtggag gctaatatcg
    50401 attccacgtc caagttcgag cggatgaaat tcatcttggc cgaattgggc ctcgaggatg
    50461 aactatacat taagttcgct taagggttga gtgtatgtca tctaggcggg cggggttttc
    50521 tggccgtcca tggtcttgaa gagggcatta ccgccctcac ctcgacctcc cgcagcatgc
    50581 cgcccgcgat cagcccatca cgcacccagt ccagcgcctg ccaccagtcg ttataggctt
    50641 ggcgggcggc atcgatctgc tgcggggttg gggtgaaggt gacggggcag gcgcggacct
    50701 cgacgatgcg ccacttgccg ctgatcagcg cccgggcggt gtcgacgacg acgctaaccg
    50761 cgcggtcgcc gtgccggttg cgcttgatat cgaccggcac acagcgtggc acggcccctg
    50821 gcatccagtc cggggtcagc ccggcgcggg ccagttccgc gacccggatc gccatgcgct
    50881 taccacccaa ggtgtcgggc atgcccgcga cggtggcggc gatcacctcg gcgtccgcgt
    50941 gcacatatcc acccattttg tgttggccgc catcgatctt gcagccaagg atcgcgcgtt
    51001 gcagcaggat gtactcgagg ccgaagccaa aaccctcctc ggccccgtcc ttggccgggg
    51061 gcagctccag ttgtgctttt tcgaccccga aggcccattc cagcgccgcc tgtacgccca
    51121 atgcgcgttt ggttttttgg ctgcctcgtc gcccgatctt tccttgtatc gtcattcagg
    51181 ccacccctca aacagcgtca tctgcgccgg gcgctgggcc gcatcggtcg gccgccagat
    51241 ccacgggccc gaggccatgg gcagctgcga gagcgcgcca cgcatgtgcc gctgccagag
    51301 ggtgaactcc gttgccgagc aggcgcagag cgcgtgcccg atgggccagc ccatcagcca
    51361 tccgacgaag agtgggttca gccgccgccg cgaccggcct ttcaggatcc gccgcgagac
    51421 gacgcgccca tgcgaggcaa tcatcgaagc ccaaagcggg cgcgagatcg gggcgtgcgg
    51481 taaggactgc ggcccatccg gcgtgatcgc cggggccggg agggtgaagc cctgttccgc
    51541 ccggtagtgc aggatatcca tccgggactt gccatcggct cggatgatgc tcgcctcgct
    51601 ggatcccttc cagttctgtg cggccggtgt tggccattgc gcggcctgcg caggcaaggg
    51661 cggcgtcccg cccgatccat agctctggcc gggcccacct ttcgcgccat cggtcgcttt
    51721 cggcgtcgac cagttggtga tgcccagcgc cagcgcttcc gctttccggg tgaagtcgct
    51781 gttgcctgcc gggttgtagc ggttggtgcc ggggtgcagg ctcatcggtg tgggccaaga
    51841 tgaagatgcg catccgctgg tgcggcgcgc cgacttctgc cgcgctgaac agacccgccg
    51901 caggcgtgta gcccagtccc caaagctctc gcaggacagt ttcgaggccg agggtgacgt
    51961 gaccggggac gttttcgagg aagacccact ctgggttgca ctcgctgatg acgcgggcga
    52021 catcgggcca gaggtgccgc ggatcattgg cgccgctgcg ctttccggca gcactgaagg
    52081 gctggcaggg atatccggcc agaaccgtgt cgaaggcccc gcggaaaggg cgggcatcga
    52141 aggatcgcag gtcggtccag attggggcag gggcaaaata cccggcgcgc tgggctgcga
    52201 tgaggacgga tcgcggccag ccctcccatt cgacgaagca gcgggtgtga tatccgggtt
    52261 cggcgagcat gacgcccaga tcaaggcctc cgccgcctgc gcagagggac aatccgtacc
    52321 ggggacgaag caccatgcca ttcacgccac cacacgctgg ttcaggcgct cgcgggtgac
    52381 cagcccgcgt gccagcatga gcccgcacat cgtggggctg atcatgccct tgggcaggta
    52441 ttcgtcggag ttgaccttgg ccgcatagaa ggccgccaac tcgtcctcgc tgggcggggg
    52501 cgcggcatcc gccttgcgcc gccgcccggt ctttgtgccc ttggctttcg caattgccgc
    52561 ctgcgcatcg cgcgctgcgg cccgttccat gaaccggtcg agggccttgg ggccatcggg
    52621 cggattcgga tgatcggcgc gggtctcggt cgcgacctcg atgatccgcg cctgcgacag
    52681 cccgaggctg tcgatccagc ggcgcacatg ggtgcgggcg ggccaaccct gccaccaagc
    52741 gggtagggtg gcattggcgg caaagcccag cgcgcccagc agttccgcga agaaccgatc
    52801 aaattcggcc tcgcgcgcag ctgcgtcctc ctcctccttt acaggtttac ttaggggttc
    52861 tcttacaagg ttagtctccg gattccggag atggctttgg gcaaaatccg gagatgggtt
    52921 tgccgaaaat ccggagttgg ccccatgtcc ggaatccgga gttgggtcgt cgtcttgttc
    52981 ttcctccgtt ctcgaaagcc gatctccggt ttccggagtt ggctcttgtg gaaagccatc
    53041 ctcgaacccc aggatgtagc gtgtcgcctg gcgcttgtgg gtgcggggat catgcacgcg
    53101 gacgcggtgg atcaggcgca attcctcgag tttcgccaga tgcgcgttca gcgccgagat
    53161 cgacatttcc gcatcgtcgg ccagccgctc ctgtgtgggg aagcagccga aatccgggtt
    53221 gtgccggtcg cagaggaacc agagcacgat cttcgtggcg ggtttgagcc cgcgctgctg
    53281 gatagcccag acggtggctt tgtggctcat ggcgcggccc tccgcactgg caactgcgcg
    53341 cggctggtga agccgttgtc ggccagcgcg cccagcgcgt catcgacaga tcggaccagc
    53401 gcccagccaa agccctgcgc gaggactgta tcgcgaaacg cctcctgatt tgggctcagc
    53461 cgccccttga gcgacttcag ctccagaaac agcacgcggc tgtcacacag aaccatcaga
    53521 tcggcaaagc ccggatggac gcccatgccc acaaggatcg cctggcgctt ggcaccgcgc
    53581 gggcccggct cggtcacctc attggcgcag tgatggatga tggctgtctt aggcagtgcg
    53641 aacttcagcg cggtgaccac gcttcgctgc agatccgcct caggtgttcc gcgccgtttc
    53701 atcgcagccg ctccggatca ggctggtggc ggtcgatgcg accgggtgat ttggcatcca
    53761 ggacgaccag cagtatccgc gcgtcttcgc gctccgaggg cgtctcgcca tgctggacca
    53821 gcacattgca ggccagccgc agcaggtggt cggaatggtt gacgacgtcg gccacgacga
    53881 tgcgcgcctc gcgccgccgc tcgtcgatcc agtcctggcg cacctgatcg cgttggccgc
    53941 gcttgcgaaa gggcaggggg aggctcatcg ccgtgccccc gcgcgcttgg gtgcagccgg
    54001 cgcttcttgc tgcatcagcc agtcctgcac ggcatcgcgg cggtaataga tttttcggcc
    54061 agcgcgcacg cagggtggtc cgaacctcag cttctcccag cgatgcaggg tttcgaccgt
    54121 caggtcgagc tcaagggcaa gatcgaggcg gctgatccag ccgctcagaa gacgcggctt
    54181 gctgggtctg gggaacgtcg ctgtttctgt catctggtct ctcctggtcg tcgcccggca
    54241 tggacggggt tcagggcttt agaagcgcag agcagacagg gtggcgggaa ggcagtgacc
    54301 ggcggtgatg cgccggaggc ttgccggtca ttgatatcct tgggttttcc ggggagtgcg
    54361 caccgtgacg cctgtcagat gcaatgtcga atcacggcga cagacgaagt cacgcggggc
    54421 ctcggtccct gttgcatggc cgatttacag gggtttgcct gtgtttcgcg gggtttggca
    54481 ggcatccaca cgcattggac caaccggcaa ggggtcagga gccttgccgg tcattgattt
    54541 aaaacggaat ttacaaaatc cgggctggtt tcgcggccca ccgaacgaat ggaaagcatc
    54601 gggcggcgca cgggcggcca tctcacgccc tgattctgcc gctcatggcc gggctttgat
    54661 ccaggcgcgc ttcgattttc tccatgaatt caatgaccgg cagccctgcg acgcatcatc
    54721 gccggtcacc gcctatgtgc cggagggggc cgcatgcttc gcttgataag cctgcgcatc
    54781 tacgcctgtg tcaggcgcag caggaggtgc gagcatggtc aagcgattgc gattgaacga
    54841 caaaacagtg cgcgagctaa tcccggaaga ggatcgagat taccaagtct ttgacaccga
    54901 gatccggggt ctgtcgatcc gcgtcttgcg atctggcgcg cgatccttcg tgctggatta
    54961 ccggttcgca gggcgccagc gccgcatggc gattggccgc tggcccgaat ggagcgtgac
    55021 agcggtcagg gaacgcgccc gcgagttgcg tcgcctcatc gatgagggct gcgacccatt
    55081 gggcgagcgt ggcgatttgc gcgaagcccc acggttcaaa gacatgatcg accgctatct
    55141 ggtcgagcat gtgccgcatc tggcgcccct gaatgcctct gatcagcgcg cagtgcttag
    55201 caagttgatc gcgccacttt gggccaatag gctggtggcg gacatcaccc cgcatgacgt
    55261 tgccaaatta ctcaacatca tagccgaggg ccgggcgcgt ccgtcgaagc aaaaacccaa
    55321 caaccgcgcg cgcaagctgc aaggcaagaa gcccacgcca gtccgcgcca accgcgtggg
    55381 agaggtgctg cgcaagatgt tcagtcttgc catcacatgg ggatggcgca cagacaatcc
    55441 tgcggcaggc ttcaagaagc gggtcgagac tgcgcgcgag cgcttcctgt cccatgaaga
    55501 aatcgcgaag ctggccgaag tgctagagtc ggccatggat cagcgcgccg caggcatcat
    55561 ccggatctgc atgttgacgg gtgcgcgcgt gggcgaggta cgtcaggcgc agttcgagca
    55621 gttcaatctg gaactcgggg tctggtcgaa accggcggcc accacaaagc agcgcaagat
    55681 ccaccgagtc ccaatctcgg gcgatgtcgc cgccatcgtg cgccagcgcg cgcttgtggt
    55741 gcccaaaggc aacccatggc ttttccccgg cgatgtaccg ggccagcccg tcaaggaaat
    55801 ccgccggttc tggatgatgg tgcagcgcga ggggaacctg cccgatgtgc gcatccacga
    55861 cctgcgccac accttcgcat cgctgctggt cagtgggggt gcatcactgg agatgatcgg
    55921 caagcttctg ggccacagcc agatgcagac gacgttgcgc tatgcgcatc tgatggattc
    55981 gcccctgcgc gccggggtcg atgctgtggc cggaatgttc cggccacgcc cgaagatcgt
    56041 tcatgatgcg gatgccaagc gcgcctgaag cgccctagcc gttcagctgt tcccgcgcag
    56101 cgcgcgccag aacgggcgca acctgcggcg gatcgtgctt tcgtccggaa cctcgccgtt
    56161 ctcggcgaca ttggcgaacc actcctgcaa ctcgccaatt agttctgcct gtgtggcggg
    56221 caggccgtgt tcgtggatgc gctggatcat ggtcacatac atgccttccc aatcataagg
    56281 cgacagcgac cctgtcccgc cgccgatacg gcgcagcaga tcgtagtcat cctcgaagcg
    56341 ctgcacatcc tggcccgtaa ccatcagatc cgcgatcgac acctcgacgc cgtcggcagg
    56401 ctcggtcaca tagacccagt cgtgcccgcc ctcgggcttg atccgcagca gcttgatgac
    56461 ggtcggcccg gtccctccgc ggcggaaaag gggcagcatg tccatgggcg atacggtgat
    56521 cttgcccgac accttgtcgg tcccgcaaat agccagggga atgccggtca cgatgtccag
    56581 tttgccttcg gtggcccagc ctgcaatgtc ggcgatcatg cacccccaac gtgacgccgt
    56641 ttcatgcagg ttgaaaaatg ctctgggtgg aagtgccatt ttgactccaa ttctcgttct
    56701 gagggcacgc gggcttgcca ccagcagcag gtggcgcgcc gcct
//
