# Supplementary material for: Characterization of the virome of Paracoccus spp. (Alphaproteobacteria) by combined in silico and in vivo approaches
Source: Sci Rep. 2019 May 27;9:7899. doi: 10.1038/s41598-019-44460-4 (PMC6536676; doi:10.1038/s41598-019-44460-4)
Supplement: Supplementary file 2 — Supplementary Dataset 1 [file 41598_2019_44460_MOESM2_ESM.zip › vB_PyeS_PD48.gbk]

LOCUS       NZ_JHWH01000027        60655 bp    DNA              UNK 01-JAN-1980
DEFINITION  Paracoccus yeei ATCC BAA-599 BU28DRAFT_scaffold00024.24_C, whole
            genome shotgun sequence.
ACCESSION   NZ_JHWH01000027
VERSION     NZ_JHWH01000027.1
KEYWORDS    .
SOURCE      .
  ORGANISM  .
            .
FEATURES             Location/Qualifiers
     gene            complement(91..480)
                     /locus_tag="pd48_p01"
                     /locus_tag="BU28_RS0114985"
     CDS             complement(91..480)
                     /note="phage serine recombinase associated protein -
                     ParB/RepB/Spo0J family partition protein - TIGR00180
                     (e-3)"
                     /product="phage hypothetical protein"
                     /locus_tag="pd48_p01"
                     /locus_tag="BU28_RS0114985"
                     /protein_id="WP_028720202.1"
     gene            complement(477..1802)
                     /locus_tag="pd48_p02"
                     /locus_tag="BU28_RS0114990"
     CDS             complement(477..1802)
                     /note="Site-specific DNA recombinase related to the DNA
                     invertase Pin - COG1961, smart00857, pfam00239, cd03768"
                     /COG="COG1961"
                     /product="phage serine recombinase"
                     /locus_tag="pd48_p02"
                     /locus_tag="BU28_RS0114990"
                     /protein_id="WP_028720203.1"
     gene            complement(1799..2254)
                     /locus_tag="pd48_p03"
                     /locus_tag="BU28_RS0114995"
     CDS             complement(1799..2254)
                     /note="DUF2924 - pfam11149"
                     /product="phage hypothetical protein"
                     /locus_tag="pd48_p03"
                     /locus_tag="BU28_RS0114995"
                     /protein_id="WP_028720204.1"
     gene            complement(2251..2454)
                     /locus_tag="pd48_p04"
     CDS             complement(2251..2454)
                     /note="phage hypothetical protein"
                     /product="phage hypothetical protein"
                     /locus_tag="pd48_p04"
     gene            2600..4771
                     /locus_tag="pd48_p05"
                     /locus_tag="BU28_RS0115000"
     CDS             2600..4771
                     /note="phage hypothetical protein"
                     /product="phage hypothetical protein"
                     /locus_tag="pd48_p05"
                     /locus_tag="BU28_RS0115000"
                     /protein_id="WP_028720205.1"
     gene            4881..5126
                     /locus_tag="pd48_p06"
                     /locus_tag="BU28_RS23205"
     CDS             4881..5126
                     /note="phage hypothetical protein"
                     /product="phage hypothetical protein"
                     /locus_tag="pd48_p06"
                     /locus_tag="BU28_RS23205"
                     /protein_id="WP_036763062.1"
     gene            5226..5948
                     /locus_tag="pd48_p07"
                     /locus_tag="BU28_RS0115010"
     CDS             5226..5948
                     /note="RNA polymerase sigma factor, sigma-70 family -
                     TIGR02937, COG1595, pfam08281"
                     /COG="COG1595"
                     /product="sigma-70 family RNA polymerase sigma factor"
                     /locus_tag="pd48_p07"
                     /locus_tag="BU28_RS0115010"
                     /protein_id="WP_028720206.1"
     gene            6033..6227
                     /locus_tag="pd48_p08"
                     /locus_tag="BU28_RS23210"
     CDS             6033..6227
                     /note="phage hypothetical protein"
                     /product="phage hypothetical protein"
                     /locus_tag="pd48_p08"
                     /locus_tag="BU28_RS23210"
                     /protein_id="WP_018303655.1"
     gene            6227..6562
                     /locus_tag="pd48_p09"
                     /locus_tag="BU28_RS0115020"
     CDS             6227..6562
                     /note="phage hypothetical protein"
                     /product="phage hypothetical protein"
                     /locus_tag="pd48_p09"
                     /locus_tag="BU28_RS0115020"
                     /protein_id="WP_051578230.1"
     gene            6508..7437
                     /locus_tag="pd48_p10"
                     /locus_tag="BU28_RS0115025"
     CDS             6508..7437
                     /note="AAA domain - pfam13479"
                     /product="phage DNA-binding protein"
                     /locus_tag="pd48_p10"
                     /locus_tag="BU28_RS0115025"
                     /protein_id="WP_028720208.1"
     gene            7539..8162
                     /locus_tag="pd48_p11"
                     /locus_tag="BU28_RS0115030"
     CDS             7539..8162
                     /note="phage hypothetical protein"
                     /product="phage hypothetical protein"
                     /locus_tag="pd48_p11"
                     /locus_tag="BU28_RS0115030"
                     /protein_id="WP_028720209.1"
     gene            8177..9865
                     /locus_tag="pd48_p12"
                     /locus_tag="BU28_RS0115035"
     CDS             8177..9865
                     /note="Superfamily II DNA or RNA helicase - COG1061,
                     smart00487, cd00079"
                     /product="phage helicase"
                     /COG="COG1061"
                     /locus_tag="pd48_p12"
                     /locus_tag="BU28_RS0115035"
                     /protein_id="WP_028720210.1"
     gene            9862..10080
                     /locus_tag="pd48_p13"
     CDS             9862..10080
                     /note="phage hypothetical protein"
                     /product="phage hypothetical protein"
                     /locus_tag="pd48_p13"
     gene            10073..10279
                     /locus_tag="pd48_p14"
                     /locus_tag="BU28_RS0115040"
     CDS             10073..10279
                     /note="phage hypothetical protein"
                     /product="phage hypothetical protein"
                     /locus_tag="pd48_p14"
                     /locus_tag="BU28_RS0115040"
                     /protein_id="WP_028720211.1"
     gene            10276..10677
                     /locus_tag="pd48_p15"
     CDS             10276..10677
                     /note="phage hypothetical protein"
                     /product="phage hypothetical protein"
                     /locus_tag="pd48_p15"
     gene            10664..11431
                     /locus_tag="pd48_p16"
                     /locus_tag="BU28_RS0115045"
     CDS             10664..11431
                     /note="phage hypothetical protein"
                     /product="phage hypothetical protein"
                     /locus_tag="pd48_p16"
                     /locus_tag="BU28_RS0115045"
                     /protein_id="WP_028720212.1"
     gene            11383..13749
                     /locus_tag="pd48_p17"
                     /locus_tag="BU28_RS0115050"
     CDS             11383..13749
                     /note="RecA-family ATPase - COG3598, AAA domain -
                     pfam13481, hexameric replicative helicase RepA - cd01125"
                     /COG="COG3598"
                     /product="RecA-family ATPase"
                     /locus_tag="pd48_p17"
                     /locus_tag="BU28_RS0115050"
                     /protein_id="WP_028720213.1"
     gene            14169..14672
                     /locus_tag="pd48_p18"
                     /locus_tag="BU28_RS0115055"
     CDS             14169..14672
                     /note="phage hypothetical protein"
                     /product="phage hypothetical protein"
                     /locus_tag="pd48_p18"
                     /locus_tag="BU28_RS0115055"
                     /protein_id="WP_051578235.1"
     gene            14669..14869
                     /locus_tag="pd48_p19"
                     /locus_tag="BU28_RS0115060"
     CDS             14669..14869
                     /note="phage hypothetical protein"
                     /product="phage hypothetical protein"
                     /locus_tag="pd48_p19"
                     /locus_tag="BU28_RS0115060"
                     /protein_id="WP_028720215.1"
     gene            14862..15242
                     /locus_tag="pd48_p20"
                     /locus_tag="BU28_RS0115065"
     CDS             14862..15242
                     /note="RNA polymerase subunit sigma based on BLAST hits,
                     HTH domain (e-3)"
                     /product="phage hypothetical protein"
                     /locus_tag="pd48_p20"
                     /locus_tag="BU28_RS0115065"
                     /protein_id="WP_028720216.1"
     gene            15239..15352
                     /locus_tag="pd48_p21"
     CDS             15239..15352
                     /note="phage hypothetical protein"
                     /product="phage hypothetical protein"
                     /locus_tag="pd48_p21"
     gene            15659..17035
                     /locus_tag="pd48_p22"
                     /locus_tag="BU28_RS0115070"
     CDS             15659..17035
                     /note="DNA modification methylase based on COG0863;
                     putative Type II N4-cytosine or N6-adenine DNA
                     methyltransferase of unknown recognition sequence based on
                     REBASE; DPPY motif; ParB N-terminal-like domain - cd16403"
                     /product="N4-cytosine or N6-adenine DNA methyltransferase"
                     /COG="COG0863"
                     /locus_tag="pd48_p22"
                     /locus_tag="BU28_RS0115070"
                     /protein_id="WP_028720217.1"
     gene            17037..18218
                     /locus_tag="pd48_p23"
     CDS             17037..18218
                     /note="Site-specific DNA-cytosine methylase - COG0270,
                     Cytosine-C5 specific DNA methylases - cd00315, pfam00145,
                     TIGR00675"
                     /product="DNA (cytosine-5-)-methyltransferase"
                     /COG="COG0270"
                     /locus_tag="pd48_p23"
     gene            18228..18452
                     /locus_tag="pd48_p24"
                     /locus_tag="BU28_RS0115085"
     CDS             18228..18452
                     /note="phage hypothetical protein"
                     /product="phage hypothetical protein"
                     /locus_tag="pd48_p24"
                     /locus_tag="BU28_RS0115085"
                     /protein_id="WP_028720220.1"
     gene            complement(18506..19078)
                     /locus_tag="pd48_p25"
                     /locus_tag="BU28_RS0115090"
     CDS             complement(18506..19078)
                     /note="DUF3489 - pfam11994"
                     /product="phage hypothetical protein"
                     /locus_tag="pd48_p25"
                     /locus_tag="BU28_RS0115090"
                     /protein_id="WP_028720221.1"
     gene            complement(19174..19446)
                     /locus_tag="pd48_p26"
                     /locus_tag="BU28_RS0115095"
     CDS             complement(19174..19446)
                     /note="phage hypothetical protein"
                     /product="phage hypothetical protein"
                     /locus_tag="pd48_p26"
                     /locus_tag="BU28_RS0115095"
                     /protein_id="WP_028720222.1"
     gene            19558..20154
                     /locus_tag="pd48_p27"
                     /locus_tag="BU28_RS0115100"
     CDS             19558..20154
                     /note="phage hypothetical protein, putative phage
                     terminase small subunit"
                     /product="phage hypothetical protein"
                     /locus_tag="pd48_p27"
                     /locus_tag="BU28_RS0115100"
                     /protein_id="WP_028720223.1"
     gene            20102..22105
                     /locus_tag="pd48_p28"
                     /locus_tag="BU28_RS0115105"
     CDS             20102..22105
                     /note="phage terminase large subunit GpA - pfam05876,
                     COG5525"
                     /COG="COG5525"
                     /product="phage terminase large subunit"
                     /locus_tag="pd48_p28"
                     /locus_tag="BU28_RS0115105"
                     /protein_id="WP_028720224.1"
     gene            22111..22317
                     /locus_tag="pd48_p29"
                     /locus_tag="BU28_RS0115110"
     CDS             22111..22317
                     /note="gpW - pfam02831 (e-3)"
                     /product="phage hypothetical protein"
                     /locus_tag="pd48_p29"
                     /locus_tag="BU28_RS0115110"
                     /protein_id="WP_028720225.1"
     gene            22317..23873
                     /locus_tag="pd48_p30"
                     /locus_tag="BU28_RS23220"
     CDS             22317..23873
                     /note="phage portal protein - pfam05136, TIGR01539,
                     COG5511"
                     /COG="COG5511"
                     /product="phage portal protein"
                     /locus_tag="pd48_p30"
                     /locus_tag="BU28_RS23220"
                     /protein_id="WP_036763067.1"
     gene            23879..25933
                     /locus_tag="pd48_p31"
                     /locus_tag="BU28_RS0115120"
     CDS             23879..25933
                     /note="Mu-like prophage major head subunit gpT in
                     C-terminal part - pfam10124 (e-4), peptidase U37 based on
                     BLAST hits"
                     /product="phused phage major capsid and protease protein"
                     /locus_tag="pd48_p31"
                     /locus_tag="BU28_RS0115120"
                     /protein_id="WP_028720226.1"
     gene            26008..26343
                     /locus_tag="pd48_p32"
                     /locus_tag="BU28_RS0115125"
     CDS             26008..26343
                     /note="Predicted phage recombinase, RecA/RadA family -
                     COG5471, DUF2190 - pfam09956"
                     /product="predicted phage recombinase RecA/RadA"
                     /locus_tag="pd48_p32"
                     /locus_tag="BU28_RS0115125"
                     /protein_id="WP_028720227.1"
     gene            26343..26654
                     /locus_tag="pd48_p33"
                     /locus_tag="BU28_RS0115130"
     CDS             26343..26654
                     /note="phage hypothetical protein"
                     /product="phage hypothetical protein"
                     /locus_tag="pd48_p33"
                     /locus_tag="BU28_RS0115130"
                     /protein_id="WP_028720228.1"
     gene            26660..27286
                     /locus_tag="pd48_p34"
                     /locus_tag="BU28_RS0115135"
     CDS             26660..27286
                     /note="phage hypothetical protein"
                     /product="phage hypothetical protein"
                     /locus_tag="pd48_p34"
                     /locus_tag="BU28_RS0115135"
                     /protein_id="WP_028720229.1"
     gene            complement(27318..28022)
                     /locus_tag="pd48_p35"
                     /locus_tag="BU28_RS23225"
     CDS             complement(27318..28022)
                     /note="phage hypothetical protein"
                     /product="phage hypothetical protein"
                     /locus_tag="pd48_p35"
                     /locus_tag="BU28_RS23225"
                     /protein_id="WP_051578231.1"
     gene            28101..28517
                     /locus_tag="pd48_p36"
                     /locus_tag="BU28_RS0115145"
     CDS             28101..28517
                     /note="originally annotated as acyl-CoA transferase"
                     /product="phage hypothetical protein"
                     /locus_tag="pd48_p36"
                     /locus_tag="BU28_RS0115145"
                     /protein_id="WP_028720230.1"
     gene            28542..29477
                     /locus_tag="pd48_p37"
                     /locus_tag="BU28_RS23230"
                     /pseudo=
     CDS             28542..>29477
                     /note="phage hypothetical protein, missing stop codon"
                     /product="phage hypothetical protein"
                     /pseudo
                     /pseudo=
                     /locus_tag="pd48_p37"
                     /locus_tag="BU28_RS23230"
     gene            complement(29869..30153)
                     /locus_tag="pd48_p38"
     CDS             complement(29869..30153)
                     /note="phage hypothetical protein"
                     /product="phage hypothetical protein"
                     /locus_tag="pd48_p38"
     gene            complement(30150..30530)
                     /locus_tag="pd48_p39"
                     /locus_tag="BU28_RS0115160"
     CDS             complement(30150..30530)
                     /note="PIN domain of ribonucleases (toxins), VapC, FitB,
                     and PAE0151 - cd09861, pfam01850, COG1487"
                     /COG="COG1487"
                     /product="type II toxin-antitoxin system VapC family
                     toxin"
                     /locus_tag="pd48_p39"
                     /locus_tag="BU28_RS0115160"
                     /protein_id="WP_028720231.1"
     gene            complement(30530..30742)
                     /locus_tag="pd48_p40"
                     /locus_tag="BU28_RS0115165"
     CDS             complement(30530..30742)
                     /note="AbrB/MazE/SpoVT - smart00966, pfam04014, TIGR01439"
                     /product="type II toxin-antitoxin system MazE family
                     antitoxin"
                     /locus_tag="pd48_p40"
                     /locus_tag="BU28_RS0115165"
                     /protein_id="WP_028720232.1"
     gene            30813..33230
                     /locus_tag="pd48_p41"
                     /locus_tag="BU28_RS0115170"
     CDS             30813..33230
                     /note="Phage-related minor tail protein - COG5281, Lambda
                     phage tail tape-measure protein - pfam09718"
                     /COG="COG5281"
                     /product="phage tail tape measure protein"
                     /locus_tag="pd48_p41"
                     /locus_tag="BU28_RS0115170"
                     /protein_id="WP_028720233.1"
     gene            33230..33856
                     /locus_tag="pd48_p42"
                     /locus_tag="BU28_RS0115175"
     CDS             33230..33856
                     /note="originally annotated as glycoside hydrolase family
                     24, DUF2460 - pfam09343, COG5448"
                     /product="phage hypothetical protein"
                     /locus_tag="pd48_p42"
                     /locus_tag="BU28_RS0115175"
                     /protein_id="WP_028720234.1"
     gene            33853..34203
                     /locus_tag="pd48_p43"
                     /locus_tag="BU28_RS0115180"
     CDS             33853..34203
                     /note="p-hydroxycinnamoyl CoA hydratase/lyase - PRK09120
                     (e-3)"
                     /product="phage hypothetical protein"
                     /locus_tag="pd48_p43"
                     /locus_tag="BU28_RS0115180"
                     /protein_id="WP_028720235.1"
     gene            34196..34327
                     /locus_tag="pd48_p44"
     CDS             34196..34327
                     /note="phage hypothetical protein"
                     /product="phage hypothetical protein"
                     /locus_tag="pd48_p44"
     gene            34332..34991
                     /locus_tag="pd48_p45"
                     /locus_tag="BU28_RS0115190"
     CDS             34332..34991
                     /note="Phage-related lysozyme (muramidase), GH24 family -
                     COG3772, cd00737, pfam00959"
                     /product="lysozyme"
                     /locus_tag="pd48_p45"
                     /locus_tag="BU28_RS0115190"
                     /protein_id="WP_028720236.1"
     gene            34996..35226
                     /locus_tag="pd48_p46"
                     /locus_tag="BU28_RS0115195"
     CDS             34996..35226
                     /note="phage hypothetical protein"
                     /product="phage hypothetical protein"
                     /locus_tag="pd48_p46"
                     /locus_tag="BU28_RS0115195"
                     /protein_id="WP_028720237.1"
     gene            35219..35320
                     /locus_tag="pd48_p47"
     CDS             35219..35320
                     /note="phage hypothetical protein"
                     /product="phage hypothetical protein"
                     /locus_tag="pd48_p47"
     gene            35313..35543
                     /locus_tag="pd48_p48"
     CDS             35313..35543
                     /note="phage hypothetical protein"
                     /product="phage hypothetical protein"
                     /locus_tag="pd48_p48"
     gene            35485..35673
                     /locus_tag="pd48_p49"
                     /locus_tag="BU28_RS0115205"
     CDS             35485..35673
                     /note="phage hypothetical protein"
                     /product="phage hypothetical protein"
                     /locus_tag="pd48_p49"
                     /locus_tag="BU28_RS0115205"
                     /protein_id="WP_028720238.1"
     gene            35670..36554
                     /locus_tag="pd48_p50"
                     /locus_tag="BU28_RS0115210"
     CDS             35670..36554
                     /note="DUF2163 - pfam09931, TIGR002218, COG5449,
                     pfam09356"
                     /product="phage hypothetical protein"
                     /locus_tag="pd48_p50"
                     /locus_tag="BU28_RS0115210"
                     /protein_id="WP_028720239.1"
     gene            36551..36985
                     /locus_tag="pd48_p51"
                     /locus_tag="BU28_RS0115215"
     CDS             36551..36985
                     /note="Cell wall-associated hydrolase, NlpC family -
                     COG0791, TIGR02219, pfam00877"
                     /COG="COG0791"
                     /product="phage NlpC/P60 family hydrolase"
                     /locus_tag="pd48_p51"
                     /locus_tag="BU28_RS0115215"
                     /protein_id="WP_028720240.1"
     gene            36996..40961
                     /locus_tag="pd48_p52"
                     /locus_tag="BU28_RS0115220"
     CDS             36996..40961
                     /note="GTA TIM-barrel-like domain - pfam13547, pfam13550"
                     /product="phage tail protein"
                     /locus_tag="pd48_p52"
                     /locus_tag="BU28_RS0115220"
                     /protein_id="WP_028720241.1"
     gene            40972..42048
                     /locus_tag="pd48_p53"
                     /locus_tag="BU28_RS0115225"
     CDS             40972..42048
                     /note="DUF2793 - pfam10983"
                     /product="phage hypothetical protein"
                     /locus_tag="pd48_p53"
                     /locus_tag="BU28_RS0115225"
                     /protein_id="WP_028720242.1"
     gene            42068..42355
                     /locus_tag="pd48_p54"
                     /locus_tag="BU28_RS0115230"
     CDS             42068..42355
                     /note="phage hypothetical protein"
                     /product="phage hypothetical protein"
                     /locus_tag="pd48_p54"
                     /locus_tag="BU28_RS0115230"
                     /protein_id="WP_028720243.1"
     gene            42516..43022
                     /locus_tag="pd48_p55"
                     /locus_tag="BU28_RS23235"
     CDS             42516..43022
                     /note="Peptidase M15 - pfam08291, COG3108"
                     /COG="COG3108"
                     /product="phage peptidase M15"
                     /locus_tag="pd48_p55"
                     /locus_tag="BU28_RS23235"
BASE COUNT     6905 a  14810 c  14544 g   6842 t
ORIGIN
        1 tcgactcccc gcctatgcct gcatcacttt tggccaattt ggcccaatga agcaatagca
       61 gcagtggcgt cagatgtatg gagtaggtgt tcaggtaccg aggaaagtgt tcttctgctc
      121 gatccagctg atcgggaacg ggtccataag tcgcgcgagc gtaacggcat cgccctgacg
      181 tccgtcgaga accgcctcaa tgatgccagg ctcaagctgc gtcaggcgca ggaggcgcgt
      241 catataggac gtcgcgatcc cctcgcgttc agccagttcg gcgatggtgg tgaactcacc
      301 cgattccagc atgcgcttcc accggaaggc acgcgccagc gccttaacca gtgtgttgtc
      361 cggcgctcgc ggcgctgtgg tgcccacagg caactgcatc tctttccgcc cgccccgctt
      421 cacgatgcgg aatgggacat ggatggtcag gctgtccggg atcggcgtgc cgcgggtcat
      481 gcagccgctc ccatgtgtcc agccagcatc tcgcgcgtga gaccgccgag cccatcaata
      541 cggagccgga cgttgagccc acccgtgccg atgtccacgc gctcgaccag cagcgccacg
      601 atgcgtgcct gttcggcggg gaacagttcg tcccacagcg ggtcgagctg ctgaagcgct
      661 gcccgtgcgt cggcctcggt gatctcctcg tcctgtgttc gacccgctct caacgtgccc
      721 gccacgatct cgggctggcg aaagacggcg cgaagctggt cgatcaccgc cgcctcgata
      781 tcgcccgcgg gcacgcggcc taccgggcac gacccagcgc catgcttcag caccgtctgg
      841 ctgacataat aacggtagag cctgtcgccc ttgcgcgtat gcgtcggtga gaacgccgcg
      901 ccatcgggtc cgaacagcag tcccttcagc aacgcgggcg tgtcggagcg ggtgcgggcg
      961 gcgcgcttgc ggggactgtc ttgcaggatg gcatgaacgc ggtcccatgt ctcgcggttg
     1021 atgatcgcgt cgtgctcgcc gggatagctg tcgcccttgt ggaccgcctc gccgatgtag
     1081 gcgcggttac tgagcatccg gtagatgtac ttcttgtcga tccggttgcc gcgcggcgtc
     1141 cggatgccgc gtgcgccgac ctctcgcgcc aggtccgtgc aggacccgat ctcaaggaag
     1201 cgcgcgaaga tccatcgaac gtgctcggcg tgctcttcgt ccacaaccag cttccggttc
     1261 tcgacgcgat agccgaaggg cggcaccccg cccatccaca tgcccttctt ccggctggcg
     1321 gcgaccttgt cgcggatgcg ctcggccgtc acctcgcgtt cgaactgggc gaaggacagc
     1381 aggatgttca gcgtcaaccg tcccatcgac gtggtggtgt tgaacgactg cgtcaccgag
     1441 acgaaggtca cgccgttgcg gtcgaacacc tcgaccagct tggcgaaatc ggccagcgag
     1501 cggctgagcc ggtcgatctt gtagaccacg actacgtcga ccagcccgtc ctcgatgtcc
     1561 tccagcagcc gtcggaggcc ggggcgttcc agcgttccac ccgagatgcc gccgtcgtca
     1621 tactgatcgc ggaccagtac ccagccctcg gaccgctggc tggcgatgta agcttcgcag
     1681 gcctcgcgtt gggcatggag gctgttgaac tcctgctcca gcccttcctc ggaggacttc
     1741 cgggtgtaga cggcacaccg tagcttgcgg acgaccttcg atttttccgg cggcttcgtc
     1801 atgtccgccc cctgtggttc ttgagcccga agaacaccca gccgttccag cgcgtgccgg
     1861 tgatcgcgcg ggcgatggcg gacagcgact tgtagggccg accctgccat tcgaagccgt
     1921 cggcggtgac ggtgacgatc tgctcgacgc cctgccattc gcgcaggaga cgcgtgccag
     1981 tgatcgggcg gtcacggtcg gaacggatgc tgcgcttcgt cctgtcgccg ccgtccagtt
     2041 cctcgcccag ccgttccagc cgccggaccg tttcgggctt cagcccgcca taggccagtt
     2101 cctggatgcg gtaggccaag cgggactcga ggtagcgccg gttgaacggc ggcggctcgc
     2161 tgtcgaacag gtcgcgccac tgttgtttca ggtcgggcgt cggcgtggtc ttgagcgcgg
     2221 ccaggcgcgc ggggatggga tcgggcttgt tcatgcattt ctccgttgag ttggagttgc
     2281 atgacggcat tggtcgagcg aatagtgtag gcaactttct ccagtaccgt cagatacttc
     2341 gcccgtctcc cgcaaccgga accgaaccag cccgagggcc agcaggccgc acagctcagc
     2401 acgtcgctct gctggcgtca tctggtcggg cggcagcgga ttggggcgtt tcatgtggtg
     2461 cgagtccggt cagcagtggc ttcattgttg aaaagccatc tgggctcggc gactgggaca
     2521 cgctgtagca aaacttgcga gccgggctcc cgatcggctt tactacagca gcaggaagca
     2581 gtcttgagag gatttggtta tgagtcggaa ataccagaat attggccgtg agactctcga
     2641 gatcgttgaa atcacacctc tccctctgct tcaggagatt atcgattttc gggaagccga
     2701 atccgaaccg tccttgggga ttgagttgcc cattgtcgaa gacgacgacg atgttcggat
     2761 tgctgccctt gagcagttga atgagggcgc ggccgaagcc ctgcgccccc tcgaagaccg
     2821 gtgccggcgg atcaggaggc tttcgattgg gaagggaccg acgtcactgg aacacgttgc
     2881 caagcagcgg ctctctcatg aagaatatga aacgtttgtc aatgagccga atgaattgtg
     2941 ccgcagcatc tgggtttacc tgcgctaccc agaagaattc gaagatgctg aagcctttta
     3001 tgccgcacgc cagtatcgtg atcatggcaa gatgtatgac tcgtttgaag cagatgtcga
     3061 agggacgatc gcggacgccg ccggtgccat tgaccaagat gccttagcct ctttgctgac
     3121 ggctcgactg gaacttccgt caaaggtttc cattcgtacc ttggatttgc cgaagacagc
     3181 gaaccatccg gcatctgtta tggtaatcgt tcgccatgcc ggtccgttgt ccagtgtctt
     3241 cagtcatagg gacaacggaa tgcggggtac gatctactat cggcctccaa acgaagccac
     3301 gttgatttgg acaccggacg acaaggtcat ggaaatctgc ggtccgagcc cacaggtccg
     3361 caagaaggta ggggatggat ttgccgaagt ggtgcttggg gcggatctat caaagaagcc
     3421 cctgaattgg cgtcactacg atctgtcgcc attccatgaa tcgcttagcc taacgttgcc
     3481 tccatgggac gacgtggaaa tctcggcggc acaactgatc gaggtggaga tgcgcctcgg
     3541 cagttggtct cgcagattgt cgcttcgcgt gactatcgat gacgacatcg aggacatcgc
     3601 gaagcgttat ctcggcggca gcgagcttct caagcacgtg gagggattca gccgcctcat
     3661 cgtcgcagtt cgttacagca ggaccggcta caagaaaccg cggtcgctgg aaatctcgtt
     3721 cggcgatcga aggtcaaatc tgcaaagcaa gagcgatccg gacgagcgcg atcttggcta
     3781 ccgtttgctc caattctggg gtgtactcaa ccgcctccgc gaacttgatc ataatgaagt
     3841 ggcgcaacta ttgccgcatc ttctggaact tcacgactcg cccgaggatg acatcagcgg
     3901 cggccacctc cgtcggattg gtcttgacgc caaacgtctg ctcgatgcgg gcatcatcag
     3961 cttgcgaagt cgtcagaaca tcatcctgat tgatgatgag gacgactttg gcgatgtaga
     4021 agttgggccg ggctcgaagc caactgaagc gacagccacc ggcagcttcg gggaggaact
     4081 tggggctatt cccctccatg atatgcggca gtacgtgatt aagcgggact ggctggaaga
     4141 aacccttatc accgctttga agccgatgat cggacggtca tcctttgagt ctctggatcc
     4201 agatctcgga tatctcggtc ggtggcgagc agaggactct gacctccctc tttatttcgc
     4261 acgccgtctc ggacagccgc ggacgctaca gcgattggat gtaactcttc gcagtcgcca
     4321 ggacgccggc attgggatcg tactgacggc cggacagacc ccgttcaaac atctcggacc
     4381 aaatgttgtg attcccttgg ccgaggcgct tcacgagggt cgggtcgatg atgaagccat
     4441 gaggaagttg ctggatcgtt tccaagccaa ccgttggctg gcgctcggtg gcgctgaagt
     4501 tgcgctgccc aaatatggtt cgcaatcggc gatgctatac atccctggca aagcgccact
     4561 cccggtctcg ggccacaagc agatgtcgat cctggatcgt ctcgttgccg cgcataaggc
     4621 tgggagagcg gatgttccaa ccggagaggt catcgaaggc accggcgtcg ccagtccggc
     4681 agacgcttgg ccatcagcat cacgaaagac tgtggccgga gtttacattg agaacaaccg
     4741 tcgaggccac tggcggctga agaccgactg accgttctgt ttcagagcca caaggtcgga
     4801 ccctcgtccg aattatcgcg ggggacggtc cgatattttg acgacgattg aggtgctcca
     4861 agcaatagag gagcacttcc atgccgactc ccttcccctc gcgccaggca gccccgacga
     4921 gctggaccgg cgccgcgacg accaagccca ccacctccaa tgcggaatgg cgctgcacgc
     4981 gctgtgacaa gctgctcggc gtctgccggg acggccgcat gcacctgcgc ttcgcgcggg
     5041 ggcacgagta tctcgtgggc ttcccggttc aggccacctg ccgcggctgc ggcacgctga
     5101 acaacgcgac cgcacccgcg cgctgacgcg cccactcacc caaccccctg aaatcgcaga
     5161 gacgcgcgac gtcctgacct ggccacgaga aggcgccgga cgcctggccg caaggcaggc
     5221 gtccgatgtc cttcgcgtgg cacgagatcc gtgatcacct catgcattca tccacaaacc
     5281 ttcacttcca gcgcagtttc gacgccgtcc ggcgtgcgca ggccgctctc gcgccgttcc
     5341 gggacccggc ggctctgctg gacgggctgc accgcacgac cggcgatccg gcccggaaga
     5401 acgtgatcct ctctgcgctg gtcggggcgg cgcagggcga cgggcccgcg tccgactgcg
     5461 ccctgactct cctgctgttg gcgctctggc ccggcctcga cgccatccgg cgccggtcga
     5521 tctggcgcag gatcggcacc gccgacgagg ttgcgtccga tgttctggcg cgcaccaccg
     5581 aggcggtccg tgggctcgat ctcgggcgcg tcaactggat cgcggccacg gtcctgcgca
     5641 acgtcgagcg cgacatgatc cgcgtgcgcc ggcgcgacca gacacgcgaa catctcgcca
     5701 gcggcgccga tcccgacgag gtggcggaca acggtgacag cgggatcggc gcggccgggt
     5761 acgcacggct gaacggcgcc gtgcggaagc tgctcggcga tgacgccctg ttggtgatcc
     5821 gcgtggcgat cgagggtttc tcgcaggccg aggtcgccgt cgaactgggc ctgaccgagg
     5881 ccgccgcccg caagcgctac cagcgcgcca tgcgccggct gcacgacgcc ctcgaggaaa
     5941 tcccttgaac ggatgtcccg atccggtccc gccggtggct ttttccattc gagcgcctcg
     6001 agcgccttcc ctccaaccga aagcagacat gcatgaaccg cactgccgat ctgtcgctcg
     6061 aggatttcag gcgtcttccg gggctctatc gccgctggga gctgaccgag gtctgcgagc
     6121 ccaaccgcaa ctatcagatc gaggacgccg gcgcccatgc cgacgggacg ccgctcttgg
     6181 cgatctacgt cgccgagccc gcgcccgacg tccgcgaggc cgcctgatgg gcctcctcga
     6241 tcacatcatc tcacggagaa ccgccatgcc ggaccagccg gacgccatca gccgtcttcg
     6301 caaggcgagt tacgcgctcg aagacctccc cgcaaccatc gccttcccgc agcgagccgg
     6361 tgacgagccg cgcgagcctt tgccggtcgt cgaggcgacc gtcgacgaga tcgccttcgc
     6421 gatcgtggaa gcggaacgcg agagcacggc cgcctaccgc cgcgccgacg cgctgaagcg
     6481 gctctacaag ctcgcccgcg aggcggggtg catcggcgca gatcgcgccg ccgctgcagt
     6541 gatgaagaag gagggccagt gatggccctt cccatcatcg gcgccgacga acggctcgcg
     6601 cagcgcaagg gcatcaaggg cgtcatcttc ggacggtccg gcatcggcaa gaccagcctg
     6661 ctctggacgc tgaacgcttc caccacgctc ttcctcgatc tcgaggccgg ggatctggcg
     6721 gtcgaggggc tggagatcga cacgctccgg ccccgcacct ggaaggagtg ccgggatttc
     6781 gcggtgttca tcggcgggcc gaatccggcg ctgcgcgagg accagcccta cagccaggcg
     6841 catttcgacg aggtctgcgg gcgctacggc gatcccacgg tgatcgggaa atacgagacc
     6901 gtcttcatcg actcgatcac cgtggccggt cggctctgct tccaatggtg ccgcggccag
     6961 cccgaggcgt tctcggagaa gaccggcaag cccgacatcc gcggcgccta cgggctgcat
     7021 ggccgcgaga tgatcggctg gctgacccat ctgcagcaca cgcgcggcaa gcacgtctgg
     7081 ttcgtgggca tcctcgacga gcggctcgac gacttcaatc gcaaggtttt ccagccgcag
     7141 atcgacggct cgaagaccgg gctcgaactg cccgggatcg tggatcaggt catcaccatg
     7201 gccgacatcc cggaccccgg cggccagccg cagcgcgcct tcgtctgtca gacgctgaac
     7261 tcctggggct atccggccaa ggaccgctcg ggccgtctcg acatggtcga ggccccgcat
     7321 ctcggccggc tgatggagaa gatccagcgc cccgcggcgc ctgcctccga acgcctgacc
     7381 tggccgccgg tgacgcccgc cgatcccgcg cccgcgcagg agcccggcca tggctgagcg
     7441 cctctcgcca cgcccggtgt cccgatccgg tcgccggggt ggcttttccc ttctgacgcc
     7501 gctgcgcgtc ccatcctcca actgaaagga gccgcgcaat gtccggaccc tggaacgact
     7561 tcaactccgc ccaatcgaac accaacgtca tcccgaaagg cacgctcgcc aaggtgcggc
     7621 tcaccctgcg cccgggcggc ttcgacgacc cctcgcaggg ctggaccggc ggctgggcgc
     7681 gccgcgccgc caccggcgcc gtctatctcg acgccgaata cacggtgctt gaggggccct
     7741 atgcccggcg caaggtctgg tcgctgatcg gcctctacag cccgaagggc ccggactggg
     7801 ccaacatggg gcgcggcctg atccgcggca tcctcaactc ggcgcgcggc gtgtcggaca
     7861 aggacaactc gcccgaggcg caggcccgcc gccgcatcaa cggcttcggt gatctcgacg
     7921 gcgtcgagtt cgtcgcccgc atcgacatcg gcaccgacac caacggcgag gacaagaacg
     7981 agatccgcgc tgccgtcacg cccgaccatc gcgactacgc cgcgctgatg ggaacggtcc
     8041 cgccgcagtt caccgccgcc ccggcgcagg gccacgcctc gcagcagccc accacgccca
     8101 cccagcccag ccagcccgcg tccgctcccg gcgccgccgg tcggccgagc tgggcgcagt
     8161 aagggggaga ccggccatgc gcctgcgccc ccgccagaag accttcgtcg agcgcagcgt
     8221 ggctgcgctc gcttcccgcg gcaacacgct gggcgtggcg cccactggtg ctggcaagac
     8281 catcatgctc tcggcggtca ccggcgagat gatcggcgac ggcgccaagg cctgcgtgct
     8341 cgcccatcgc gacgagctga cggcgcagaa ccgcgccaag ttccagcgcg tggtgccagg
     8401 cgtcgccacc tcggtcatcg acgccacgga gaagtcctgg aacggccagg tcgccttcgc
     8461 catggtgccg acgctggcgc gggcttcgaa ccttgccgac atgccgcgtc tcgacctgct
     8521 ggtcgtggat gaggcgcacc atgccgtcgc cgacagctac cgccgcatca tcgaccgggt
     8581 gcgcgaggcc aatcccgacg cccgcatctt cggggtcacg gcgacgccga accggggcga
     8641 caagaagggc ctgcgcgagg tcttcgacaa tgtcgccgac caggtgcgtt tgggcgagct
     8701 gatcgcctca ggccaccttg tgccgccgcg caccttcgtc atcgacgtgg gcgtgcagga
     8761 cgaactgcgc tcggtccgca agaccatgtc ggatttcgac atggcggagg tggcgggcat
     8821 catggaccgc gcccccgtca ccgacgaggt gatccgccac tggaaggaaa aggcgggcga
     8881 ccggcagacc gtggtgttct gctccaccgt cgcgcatgcc gaacacgtca ccgacgcctt
     8941 cagggcggcg ggcgtttccg ccgcgctgat ccacggcgat ctggcggccg agacgcggaa
     9001 ggcgatcctc gccgactatg cggcgggcag catccgcgtc gtggtcaacg tggccgtcct
     9061 gaccgagggc tgggaccatc cgcccacctc ctgcgtcgtg ctgctgcgcc ccagctccta
     9121 caagtccacc atgatccaga tggtcgggcg cggcctgcgc accgtcgatc cagaggaaca
     9181 tcccggcttc gtcaagaccg actgcgtcgt gctggatttc gggacgtcga gcctgatcca
     9241 cggcacgctg gaacaggatg tcgatctgga cggcaagacc gagaccggcg atgcgccgac
     9301 gaagacctgc acggcctgcg aggcggagat tccgctggcc gccacagaat gcccgctctg
     9361 cggtgaggcg ttcccgcgcg aggatctgga tgcgggcgaa ggcggggccg ccgcgccgct
     9421 ctcgggcttc atgatgaccg agatcgacct gctgaagcgg tccagcttcg cgtgggtcga
     9481 cctctacggc acggacgacg cgctgatggc cacgggcttc gccgcctggg gcggcatctt
     9541 ctggctggac ggggtctggt acgccatcgg cggggcgaag ggcgagcgcc cgcatctgct
     9601 gggcgtgggc gaacgcacgg tctgcctcgc gcaggcggac gactggctga acacccacga
     9661 gaccgacgaa agcgccttca agacccgctc ctggctgcgc cagccgccca cggaaaagca
     9721 gcttcagtac ctgccgcccg agtgccggca cgacttcggg ctgacgcgct accgcgcctc
     9781 cgcgctgatg accttcggct tcaacaagcg cgccatccgc cagctgatcg acacggccgc
     9841 ccggcccgaa cggagggcgg catgacccat gtccacatcc acccccatca cggccgcgga
     9901 ccggcggcgg ctctggcatc cgcgtgggac gctctgtgct gtctgccggc aacccacccg
     9961 tggctttggc tggttcgatc cgcaccggtc gaagcggcgc cggccctcgg tctggttctg
    10021 ctcgatgccc tgccagtcct tctggacgca cttggcgcgg gagcgtttcg ccatggttga
    10081 cctgaccgag gaagagcgcg ccgcgatcac cgccaccatg aagcgcgtgg cgctgctgat
    10141 ggacgagatc ggctgggcca ccccgcttgc cgacctgacc gaggcgcagg tgcgcgcgct
    10201 gatcgaggaa gccgtcgagg gcttccgcga ggccatgtcc gacatcgccc gggcgcagac
    10261 gccagaggtg ccgttgtgac caagctctgc acgaaatgcg gcgtcaagaa ggacgtctgc
    10321 gagttcggac gccgccggct cagtcccgat ggtcggcaga cctggtgccg ggattgccgc
    10381 cgggaatacc agcgcgccta tgcgcagaac ttccgcgatc ccgaaaaaca tcgggaggcg
    10441 cagcgccgct atcggctgcg tcacgctgaa aagaacaagg cgcacagcat cgtcaggagc
    10501 gccgtcaagg cctgcaggat catcgtgccg gtctggtgtc agcgatgtgg ctgcgtgact
    10561 gacctcgaag cgcatcacca cgactataac gcgccgctct cggtcgaatg gctctgctcg
    10621 acctgccacg ggctcgccca ccgcagctac gaaggaggcc agcatgctgg actataaccg
    10681 ccgccccagc ttcgccgacc gggtcaacgc cgccgtcgac cggacgctca ccgccgatca
    10741 ggcgacgcgg ccgccccgcg actatctggg cggctcgcgc ctcggccatg cctgcgagcg
    10801 agcgctgcag ttcgagttca cggcgacgcc gaaggacgag ggccaggact tcagcggcca
    10861 gtcgctgcgc atcttcgcga tcggccatgc gctcgaggat ctggccgtcg cctggctgcg
    10921 cggcgcgggg ttcgacctct acacccgcaa gggcaaccgc ccagatggcg gccagttcgg
    10981 cttctccgtc gcgggcggac gcatccgcgg tcatgtcgac ggcatcgtcg cgaccgggcc
    11041 cgacggtttc ggtctcgccg ttcccgcact gtgggaatgc aaaaccatga acgccaagaa
    11101 ctggcgcgcc tgcgtcaagg atggcgtgag caagtcgaag ccggtctatg ccgcccagat
    11161 cgcggtctat caggcctaca tggaaaccag cgtgcccggc atcagcgccg cgcccgccgt
    11221 gttcaccgcg atcaacaagg acacggccga gatgcaccat gagctggtgc ctttcgacgc
    11281 cgatctcgcg cagcgcatgt ccgaccgggg cgtgcgtatc ctgcaggcga ccgatgcggg
    11341 cgagcttctg ccgcgcgtcg ccaccacgcc cgacttcttc gaatgccgct tctgcccgtg
    11401 gtccgagcgc tgctgggggc tgccggcatg agcgacgacg gcatcctgca tttcaacccg
    11461 tggatggact tcaacgacgg gccaccatcc gagaacccgt tcggctgcga tcctgacccc
    11521 gagcagatcg ccgtgttcct cgacaccgtg ttcagctggt gcgaggggct gatccctctc
    11581 cgcggcttcg tcgacaaggg tcagggtcgg gacggcaagc cgcacaacat ctggatcccg
    11641 gccgacgata ccgcgcccga gaagctcgcg actttcgccg catgggcgaa ccgtgagggc
    11701 gcggccgtct atgtcatccc cggcacggtc gccgagcagg gtcaggctcg tgccgccgac
    11761 gtgctgcaga tgcaggccat cgtcgtcgat ctcgacgcgg gcgatatccc ggccaagctc
    11821 gaccatgtca cgcgccacct cggcacgccg acgctggtca ttgagagcgg cgggcggacg
    11881 cccgaaggcg cagcgaagct ccatgtctgg tggaaactga ccgaaccggc cgaggtcgac
    11941 gacctggtca ccctctgccg cctgcgcggc gagatcgccg tgaaggtcgg cggcgacacg
    12001 catttccgct cggcgcacca gccgatccgg gtgccaggga ccgtctatca caagcacggc
    12061 caccagcgcc tcgtgcagat ccgcgagcat cgcacggtcg aggtggacct cgcggatttc
    12121 gccgagagag tcgcggagat gccgccgctg cccggcgtgg gcttcgccag cgatgttgcc
    12181 gcaccaacat cgaagcccgg catcgacgcg gtgctcacca cgccggtgcg cgagggcgcg
    12241 gtcgacgact ggtcccggtt ccagggagcc agcgccgcca tcggccatta cgtacgcctc
    12301 gtccacgagg gccgcctcga cccgttcgcg ggctgggagg cgatctgcgg ctacaacgcc
    12361 gccatgctgc gcccgtcctg gccgctcgat cggctgatgg ccgagtccga acggctctgg
    12421 gcgttgcatg tgaagcgcaa cggtccgccg ctcctgcgcg cagcccacgc acatgccccg
    12481 gccaccccgc tgccgacctt cagcctcggc gcgctgctcg acgacacgag cccgatgccg
    12541 gaggacgtca tcggcccccg cgtgctcaca cctggcgggc tcctggtgct gggcggcgcg
    12601 cccaaggtcg gcaagagcga cttcctgatc tcttggctcg tgcacatggc ggcgggcgtg
    12661 ccgttcctcg gcttcacgcc gccccggccg ctgcgcgtgt tctacctgca ggccgagatc
    12721 cagtatcact acctgcgcga gcgcatgcag cagatcgcgc tgtctgccgc cgtgatcgcc
    12781 gccgcgcgcg acaccttcat cgccacaccg aagctgaagt tgctgctcga cgcggagggc
    12841 gtcgcccgcg tggccgaggc gatccgggcc gcattcgccg acgcgccgcc cgacatcatc
    12901 gtcatcgacc ccatacgcaa cctcttcgac ggtggtcccg aaggcggggg cgagaacgac
    12961 aacaccgcca tgatgttctt cctgaaggac cgcgtggagc tcctgcgcga ggcggtcaat
    13021 ccggatgcgg gcgtcatcct cgcccaccac acccgcaagg ccagcaagca tcaggtcaag
    13081 gacgatcctt tcctcgcgct ctccggcgcc agcgcgctgc gcggcttcta cacctcgggg
    13141 ctgctcatgc accggcctga cgaggacagc agcgtccgca ggctggaaat cgaactgcgg
    13201 aacggccccg cgctgccagg caagctcatc gacaaggtga agggcgaatg ggtcgagctg
    13261 aacccgctga acgagcgtct ggtgcgcaag gaggtcggcg ccaagctcga tgccgagcgg
    13321 ctgcgcaagc acgatgtcat cctcggcatg ctgctggatg aggcggcgag cgagcgcctc
    13381 tacaccgcga tgcagttcgc ggagaccttc gagaaccggg gcggtctggg cagcaagcac
    13441 acgatccgcg agcggctcag cgtgctggcg accaagggct tcgtgaagtt cctgcgcgac
    13501 ccctcggggt tcggtttccc catcacccgg tcgcggttcg gctatctctg cgtcgagggc
    13561 atgcagttcg gcgcgcccgt agagcatgtc gatccggaca ccggcgaggt caccacaacc
    13621 gcccgtccgg tcctgcccag ccacttcaaa tgcccccagt ccgggctctg cctgcaggtc
    13681 gaaaaccccg ccgtctgggt ctacccggag gggctggagg acgacctcac tcatatgagt
    13741 gaggcctgac tcatatgaca gcgccaactg tgcactcaac gaaatcaagg ggttacgggc
    13801 aaataagagt caggtcccta actcatgccc gaagacttga tgaagtctta ttccgcaatg
    13861 atttcagcta cttgccatcg ccggaacagt taggtgtcaa acccccatac tacgtatggg
    13921 agggccaccc cacagggttg gccactcctc ccatacgtcc gggccggccg cgcgcgccgc
    13981 cgtgacgccc cccttgtgct tcccgatccg acgacggcgg ccccgtaccg ccaagcacca
    14041 gaccgccgtc gtcttccacc accacaggcc accggcaaag gagacccatc atggctcagc
    14101 cgactctgat ccccaattgc gacggcgcaa ggtttgaatc gctgccgctc gacgcccccc
    14161 gcaaccgcgt ggagcagact tacgcggccc cacaggggcc acggttctgc accaccctcg
    14221 cgctcgacct cggcacctcg accggctggg cgatccgcgg ccacgacggt ctgatcacca
    14281 gcggcaccgt ctcgctgcgt cccggccgct tcgacggcgg cggcatgcgc tacctgcgct
    14341 tcaccaactg gctcaccgag atcgaccggc tttccggtcc ggtcgccgcg atctggttcg
    14401 aggaagtccg ccgtcacgcg ggcaccgatg cgagccacat ctacggcggg ctcatggcca
    14461 cgctgaccgc atgggccgag ctgcgcggcg tgccctacga gggcgtcccg gtcggcacga
    14521 tcaagcgtca cgcctcgggc aagggcaacg ccgacaaggc cgccatggtc gccgccgtcc
    14581 gcgcccgcgg cttcagcccg gccgacgaca acgaggccga cgccatcgcc atcctgctct
    14641 gggcgatcga gacgaaggga ggtgtcgcat gagatggcat ccccacggct acggcggtcg
    14701 gcgccgggat cccgagcagg tcaagcgcga gggctggcag gaacagggcg tccttgcggt
    14761 ctccgccgat gacgaccgcc tcacctggcc cgagcgtgaa ctggtccgcc agctgggcga
    14821 gaagctctac ggcccgcgtc cttccgacag ggaggcgcgc catggctgat cgcgaatgga
    14881 ccgccgagtg cgtcgccgat catttcgagg aggcgttccg caccctgcgc aagctgccgc
    14941 cggtgaaggc gcagggctac ttcaacacct ggcccaacat cgtgcggacc agccgcgaga
    15001 tcgcggcgat ggagccgcag ccgatgcggg tctggccctc ggccgccgcg atcacccggc
    15061 tcgagcagac cttcgactgg gtgctctgga tcgaggaggc ggagcgcaag ctggtcttgt
    15121 cgcgcgcggc ccgcgtgccg tggaagcaga tcagcgggga actcggctgc gaccgcacga
    15181 ccgcatggcg gcgttggcag ctggcgctga ccaagatcgc tgcgcgcctg aatgcgcagt
    15241 gactccaatg tgttgcaaca ctttttcctt cgacatctgc aacatgatca tgctattccg
    15301 aaggcaagat ggggagagtg cgctggaaag ctcgctctcc cctttgcgtt gacggggctc
    15361 ttctggaccc cggtatccag cgagggtccg gcgggggtcc atcccacggc agtttccggt
    15421 tccttcctgg cgacattcgt atgctggcgg gcgaagcgcg gaacatcgcc agcgacaggg
    15481 ccggattttt gggaagccac ccggaagccg gagccactcg cccgccgcgc aaacaccaat
    15541 gaacgctggc cttccgaccg gacaccgctg gttgccgctg gaccccgtgt ggagtccggc
    15601 gcggcatccg gagtccggaa gccaccggta tccacccgac cgaggaacct tgcccaccat
    15661 gacgctgagc ttcgccccgg acgcgatcga gacttggccg ctgtcgcgcc tccagcccta
    15721 cgcgaagaat gcgaaggcgc atggcgcgga tcaggttacg aagatcgccg ccagcatggc
    15781 cgagttcggc tggaccgtgc cctgcctcgt cgctgatgac ggcgaactga tcgccggcca
    15841 tggccgcgtg ctcgccgcga cgcagctcgg gctgaccgaa gcgccggtga tcgtgctggg
    15901 ccatctgacc gaggcacagc ggcgggccta ccggatcgcg gacaacaagc tgacggagct
    15961 cggcacctgg gacgaggcgc tgctgtcggc cgaactgaac gacctgttgg cggaagattt
    16021 cgacctgtcg ctggtcggct tctcggacgg cgagttggac aagctgctgg ccttcgtgcc
    16081 ggagggggat agtgaagaag gtggcgccgg gggctccgtg ccgccggtga ccatccctga
    16141 accgccgcgc aacccggcat cgcggacggg tgatctctgg atcctaggcg accaccggct
    16201 gctctgcggc gacagcacca gcgcggccga cgtgcgccac ctgatgaacg gcgagcgggc
    16261 gatcctgttc gcgaccgacc cgccgtatct cgtggactac gacggctcga accacccgac
    16321 ccggaacaag gactggtccg cgtcctacgg cacgacctgg gacgacagtt cgcaaggagc
    16381 cgagctttac gacggcttca tctcggcggc cgtggccgag gccatcgccg aggatgcggc
    16441 ctggtactgc tggcacgcct cgcgtcgcca ggcgatgctg gaagcctgct gggagaaggc
    16501 cggcgccttc gtccaccagc agatcatctg ggtgaaggac cgcggggtcc tgacccggtc
    16561 gcactacctc tggaagcacg agccctgctt catgggctgg cggcgtccga accgcccgcc
    16621 caaggtcgcc gaggaaacgc tgccgtcgac ttgggagatg gcgtctttcg ccaaggacga
    16681 gcggcccgac cacccgacgc cgaaaccgct cgacgccttc ggcatcccga tgcgccagca
    16741 tgtggcgcgc ggcgggatct gctatgagcc gttctcgggc tccggctcgc agatcatggc
    16801 gggcgaggcc aatggccgac gcgtcttcgc gatggaaatc agcccggcct acatcgatgt
    16861 cgccgtcgaa cgctggcagg ccgaaaccgt caaggacgcg atcctcgacg gcgacggccg
    16921 gactttcgcg caagtgaagg ccgagcggct gggcgacgac gccgaggccc cggccgatag
    16981 gccggacacg gacgctgccc ccgaacccgc gcgaaagcgc cagaccgccg cgtgacatgc
    17041 atgacctggc tttaccttcc tccggagacg cttccggggc cggagatgca tgcctcttcg
    17101 gcctctccct ctgctccggc gcgggcgggc tcgacctcgg gctcgccatc gccatccccg
    17161 gatatcgtgc tgtgggccat gtcgaacggg aaacctacgc cgcagccact ctcgtggcgc
    17221 ggatggaaga cgcgtccctg gatagcgcgc ctgtctggga cgacgttgcc acctttgacg
    17281 gccgcccttg gcgcggcgcg gtggacatcg ttactgcggg ctatccgtgc cagccgttct
    17341 cggtcgcggg caagcgccgg ggtgcggacg acccgcgcca cctctggccg catgtcgctc
    17401 ggatcattgg agaggtcgag ccgcccttcg tctttctcga gaatgtcgcc catcatctcc
    17461 gcctcggctt ccccgaagtc gccagcgggc tggtcggcat gggctaccgc cttgcggcag
    17521 gcctcttcac ggcggcggaa gtcggcgcgc cccacaagcg cgagcggctc ttcatcctcg
    17581 cgatccgcga gggggacgac ctggccgacc ccgcgcgcct gctctggcac ccgatcgagt
    17641 ggcgggaacc ggacggagct gctgcggctc tggccgacac cgagggccag cgccaacgag
    17701 aaccggcaga cgaagccgac gccctcgcag gaagcgggcc agcacgggat gaaccttgcg
    17761 accacggctg cgatgtggcc cacgccgcag accgacagtt tccgcagccg gggcggcgaa
    17821 cgacgagacg agaagggtct ggaccgcatg gcgcgggact ggccgacgcc gatggcgaac
    17881 gacggctgca agccgagcgc gggcaaccgc aagacggccg atctgaccca tgcggtggga
    17941 ttgtggatga cgccgacggc gcgggatcac aaggacgggg cgacgacact cgcgaacacg
    18001 ccggtgaacg gcctgcttgg ccgccaggtc ctggtgacgc cgatggctgg gagcgatacc
    18061 tccgagccgc gccggacctt gaacccgctg ttcgtcgagg cactgatggg ttggcccacc
    18121 gggtggaccg gcttcgcctc tgtggcaacg gcgtggcccc cttggttgcg gcgcatgcgc
    18181 tgcgaactct cgcggctgaa ctgctggccg atggatgagg cagcggcatg aagcagaccc
    18241 gcctcatgtc gctggtcgag tccgtcgcca acgtgatcgt cggctacggc gtcgcggtcg
    18301 tgacgcagat cctgatcttc ccgatcttcg ggctgcacac gacgctggcg cagaacctga
    18361 agatgggcgc cattttcacc gtcgtctcga tcgcccgttc cttcgccttg cggcgggtgt
    18421 tcgaggcgat ccggatgcgg agcgccaaat gatcgaccgc cgccccgtag ggacggcggt
    18481 catcagcttg tcggggtccg gcgcgtcagg cggcggggag tttgtacacg cgcccccgat
    18541 cctcgacctt ctccgaggtc acctcgagcc cgagcttctt cttcagcgcc cccgccatcg
    18601 cgccgcgcac cgtgtgcgac tgccagcccg tcgcggccat gatctcctcg atggtcgcgc
    18661 cgtccggtgc gcgcagcatg gcgatcagcg tggcctgctt ggtgccctcg cgcggtgtgc
    18721 gcgtcttggg cgcggtttcg gctacggtgg gggtgtccgg cgcggcctcc tcggtaggcg
    18781 cgtccgtcgc gcccgcaggc gcggggttcg cgtcctcggt ctcgatcccg atggcggcaa
    18841 ggcccgcgtc ggtggcaacc agcgtgacgc cgtggccgtc tccggtctcg cgccacataa
    18901 gctcgccctt gcgcgtgtcg gcgtcgacct cctgcaggaa gttcttcgcg agcatcgcgc
    18961 cgaccacctt ggcagcggcg ccgccgcgca ggctctcggg cagcggcagt gcgatgcggt
    19021 cctcgcgctg tgcggcggcg ctgaggatga tggcttgggt gtcagaaagc ttggtcatgg
    19081 gatcgtctcc gtattcgggc ccgcgtcatg cggcgcctcc tacgaccccg agccgcgcag
    19141 ggcgcgcggc gggagttccg gcagtgccgg agatcagcgg gcgtgctcgc cctcgccgaa
    19201 ggcgctgtcg gtgatgcgct tcaggaggct ggcgtagtgt tcgagggtgc cgacatggcc
    19261 ccagttgatc tcgtcggggt gggcgttgaa gtggtcgtcg ctcagcgtct gcagccgggc
    19321 gagcatctcg tcgatctcgg ccttcttgcc gatgaaggcc gcgagcgcgg cttccttatt
    19381 ccggcgcgcc ttctcggcgc ggagttcgtg gcgcggggtg gtgatcgggt tcaggcgcgt
    19441 ggtcatcgtg atggctcctt ggtgagttgc atcgtccttc tgaacggacg ttcgctccgg
    19501 tcgcgctgct tatcaactcg ataagaacat gatttcgata gataatcgga gccgtcgatg
    19561 cagggcatga gcgagcgcca gtacgccgcg catgtcgggc tgtcgcgggg cgcgatccag
    19621 aaggccaagg ccgccgagcg gctggtcctc tatcccgacg gcagcatcaa cgcggccgcc
    19681 agcgacgcca gacgtgccga gacgaccgac ccgtccaaga cccgcaagcc gcccacgccg
    19741 aagctgaagc ccgtccccga ggcggccgtg gccgctgttg gcgacacgct gcgtgaacag
    19801 gggctggcag tcccggccgt cggcggcggc acgaccttcc tgcaggcgaa gaccgcgaac
    19861 gaggtgctga aagcgcagga gcggcgcatc cggctccaga agctgaaggg ggagttgatc
    19921 gagcgggccc gcgcgctggc gctggtgttc cggctggcgc gggaggaacg ggacgcgtgg
    19981 gtgaactggc ctgcacgcgc ggcggcgctg atggcggccg aactgtcagc ctcgtgcgcc
    20041 gacgtgaccg gccagcagat caccgtggag ccagccgcga tgcagaaggt cctggagaaa
    20101 catgtacgcg cccacctcga cgaactcgcc gaggtccggc ccgacttccg gtgacgatga
    20161 tggcctgatc gacttcgacg gcgcgggcga gatcctccgc gcctggggca acgggttgcg
    20221 gcccgacccg gacctgaccg tttcggaatg ggcggaccgg caccggatgc tctcggggcg
    20281 ggcttcagcc gaaccggggc ggtatcgcac cgtgcgcacg ccctacatgc gcgagatcat
    20341 ggaccggctg tcgccggggg atcccacgca gcggatcgtg ttcatgaagg cggcgcaggt
    20401 cggcgcgacc gaggcgggca acaactggat cgggttcgcg atccaccagg cgccgggtcc
    20461 gatgctggcg gtccagccga ccgtggaact ggccaagcgc aactcgcgcc agcgcatcga
    20521 cccgctgatc gatgaaagcc cagagctgcg ggagcgggtg aagcccgcgc gatcccgcga
    20581 tgcgggcaac acgatgctct cgaaggagtt cgcgggcggc atcctgatca tgacgggcgc
    20641 gaactcggcg gtcgggcttc ggtccacccc ggcgcgctac atcttcctcg acgaggtcga
    20701 cgcctatccc gcctcggccg acgaggaagg cgatccggtc acgctcgccg aggcgcgctc
    20761 cctgaccttc gcccaccggc gcaaggtgct gctggtctcg acgcccacga tccgggggct
    20821 gtcgcgcatc gagcgcgagt acgaggccag cgaccagcgt cggttcttcg tgccgtgccc
    20881 acaatgcggc cacgcacaat ggctgaagtt cgaccggctg cgctggcaaa agggccgccc
    20941 ggagacggcc gagtatcact gcgagggctg cgacgcggca atcgcggaac accacaagac
    21001 ggcgatgctg gagggcggcg aatggcgggc gaccgccacg gccgccgatc cgaccacggt
    21061 cgggtatcac ctctcggcgc tttactcgcc gatcggttgg ctgagctggg agcggatcgt
    21121 gcggtcatgg gaagcggccc aagggtcgga cgaggcgatc aaggcgtttc gaaacaccat
    21181 ccttggcgag acatgggtcg aaaccgggga agcgccggat tggcagcggc tctatgaccg
    21241 gcgtgagcgc tggaaatcgg gcaccgttcc tgcgggtggg ttgttcctta ccgccggggc
    21301 tgatgtgcag aaggaccgga tcgaggttga cgtctgggca tggggtcgtg gactcgagtc
    21361 ctggctcgtc gatcatgtcg tgatcgaggg cgggccggac cggcatgatg cgtggtcgga
    21421 actgaccgcg ctgctggaca ggtcctggcc gcacgaacgc ggcgcgcatc ttcgcatcgc
    21481 ccggcttgcc atcgacaccg gctacgaggc cccggcggtc tactcctggt cgcgggcgca
    21541 ggggtttgcg caggtgtcgc cggtgaaagg cgtcgagggg ttcaaccgag ccagccccgt
    21601 ctcgggtccg accttcgtgg atgcgaccga gggcgggaaa cgcctgcggc gcggcgcgcg
    21661 gctctggacg gtggcagtgt cgaccttcaa ggccgaaacc taccgcttcc tgcggctggc
    21721 acgcccgacc gaggaggaga tggccgacgg ggcggcgttc ccgcccggct cggtgcacct
    21781 gccgcactgg gtcgagaacg aatggctgaa gcagttcgtg gccgagcagc tggtgacggt
    21841 gcgcaccaag cgcggcttcg cccggctgga atggcagaag ctgcgcgagc gcaacgaggc
    21901 gctggattgc cgggtctacg cccgcgcagc cgcctggatc gcgggcgcgg accgctggcc
    21961 cgacgagaaa tggcgcgacc tcgaggatca gctcggggcc gcccccaccg acaccgatcc
    22021 cgccgggcag atcaaccggc cgggacaggc cccgcagggc aagcgccgct ccgactggct
    22081 cgggcggcgg gagggatggt tctgaacatg atcgactgga cggaaaccga gctttcggcg
    22141 ctgcgccggg cctatgccag cggcacgacg cgcgtcagct atgacggcaa gtcggtggat
    22201 tacggctcgg ccgaggatct gctcgcccgc atccggacca tcgagcgcgc catcgcgggc
    22261 ttcagccgcc cgctgcccgt ggcggggctc gctggcttct cgcgcgggga tcgctgatgt
    22321 cggcgacctg gttcgaccac gccatcgcca cggtggcgcc gcgcatggcg gctcggcgcg
    22381 tgatggcgcg tcaggcattc gagacgctga cgcgtggcta tgacggcgcg gcgcgcgggc
    22441 gacggacgga cggctggcgc gcgccgggat cctcggccga caccgaaatc ggcgtcgccg
    22501 gggcgctgct gcgcgaccgc atgcgcgatc tggtgcgcaa caacccgcat gcggccaagg
    22561 ccgtggcggt gctggtcaac aacatcatcg gcgcgggcat catgccccgc gccgctagcg
    22621 gcgacgacaa gctggaccgg aaggtcgatg cgctcttcga acgctggacg gcggactgcg
    22681 acgccgatgg ccagcttgac ttctatggcc tgcagacgct gatctgccgg gagatggtcg
    22741 aggcgggcga ggttctggtg cgccgccgcc tgcggcgcgc gagcgacggc ctgccggtgc
    22801 cgctgcaatt gcaggtgctg gaagccgact tcctcgacgc gaccaagtcc ggcgccatcg
    22861 gcgcgggacg gctggtccag gggatcgagt tcgatccggt cggcaagcgc agggcctact
    22921 ggctgcacgc ggagcatccc ggcgacgcct atggggccct acagaacggt ctgcagagcc
    22981 gcccggtccc cgcgaccgag atcgcccatg tctacgagaa gcagcgcacg caggcgcgcg
    23041 gcgtcccttg gggcgcgccg gtgatccgca gcttgcgcga tctcgacgat tacgaggtgg
    23101 ccgagctggt ccgcaagaag accgaggcct gtgtcaccgc catcgtcttc ggcgacgacg
    23161 aggcgcagca ggggatcgcg ccgtccgtgg tcgacgccga tggcaaccgg gtcgagcagt
    23221 tcgagccggg gctgatcgcc tatgcccgcg gcggcaagga catccggttc aaccagccct
    23281 ccgccaccgg cggctacggc gaatacaagc gcgccagcct gcacacgatc tcggccgggt
    23341 tccgggtgcc ctacgagctg ctgaccggcg atctcagcca agtgaactat tcctcgatcc
    23401 gggcggggct cgtggagttc cgccgccaga tcgacgcggt gcagtggcag ctgttcatcc
    23461 cgatgttctg cgcgcccgtc tggcggtggt tcaccgaggc cgcgtgggcc gcggggcaga
    23521 ttccgtcgcc gaccgtgccg gtcgaatggt cgccgccgaa gttcgaggcg gtcgatccgc
    23581 agaaggacgc tatggcgaac ctgctctcga tccgctccgg caccatgacg ttggccgagg
    23641 tgatcgcgaa gcagggacgc aaccccgacg cggtgctcga ggagatcgcc gcgaccaacg
    23701 ccaagctcga cgcgctgggg ctggtgctcg acagcgatcc gcggcgggtc accaagaccg
    23761 gcagtgcgca gaccggcgat ccggcgaccg atcccgccac cgacgcaccg gacaccgacg
    23821 acccggccgc cgaggcggaa accgacccgg cgcaggccga ccaacaggac tgaccctcat
    23881 ggacacgatg atcgaactgc cggccatgcg ccggtcggcg gagcttgcgc cgaacacggc
    23941 cgatgccgaa acccgcaccg ttgaggtggt ctggtcggcc ggggcccgcg tccgccgcgc
    24001 caccttcttc ggcgagccct acgacgagga actgagcctc gacccggccc atgtgcggct
    24061 cgaccggctg aacgcgggcg caccgttcct gaaggtgcac gagctcgaca cgctcgacgc
    24121 ggtgatcggc tcggtcgtgc cgggttcggc gcggatcgag aacggccggg gcatcgcgct
    24181 cgtgcgcatc tccgagcgcg ccgatgtcga gccggtctgg cgcgacatcc aggccgggca
    24241 catccgtgcc gtctccatcg gctaccaggt ccaccgcttc gaggtctcga aacccgaggc
    24301 cgcgcgcgag ctttggcgcg cggtggactg gacgccgttc gaggtctccg ccgtcgcggt
    24361 cggcgccgat cccgccgccg gtttccgcgc ccagcacccc cttcacgact gcgtcctcca
    24421 acgccgggac gcccccacag agcaaggagc atccccgatg acggacaaga cccagacccc
    24481 ttcgagcgac gccgcaaccc ccgccacccc ccagccgacc gagccggtcg aaaccgagga
    24541 caaccccatg accgagccga atgcggctgc gcccgactcg aaggtcgccg ccagcgagac
    24601 gcgcgcgcag ccgaagacgc aggcaacgcc cgcgcccgac accgaggcgg tcgcgacccg
    24661 cgcccgcgag gccgagcgcg accgcgtctc gaccatctac gatctggcag gccgcctgaa
    24721 cctcgagcgc ggcttcgccg aggatctggt caagcgcggc gtcagcgtcg acgagtcccg
    24781 tcgactgatc ctcgatcagg tcgccgccaa gtcggacgag acccggacct tcccccatgt
    24841 ctccgtcccc ctcggcggcc gagacgaacg gatcacccgc cgcgatgccg tggcgaatgc
    24901 gctcctgcac cgctacagcc cgacgctgtt ccagctggag gacgccgccc gacagtatcg
    24961 cggcatgacg ctgctggaac tggcccgcga aagcctcggc aatgccgggg tgaacacgcg
    25021 gggcctctcg cgcgacgagg tggcgacgcg ggccctgcac tcgacctcgg acttccccga
    25081 gatcctgtcg gcggtcacca acaagaccct gcgtcaggcc tacgaggcct atccccgtac
    25141 cttcatgctg ttctgccgcc aggtgctggc gacggacttc aaggccatgc accgcgtcca
    25201 gctcggcgaa gcgccgcaac tgctcgaggt cggcgagagc ggggagttca agcgcggggc
    25261 gctcggcgag agcaaggaga gctacaaggt caagacctat ggccgggtgg tggcgatcac
    25321 ccgccagacg ttgatcaacg atgatctcga cgccttcacc cggatcccgg cgatgtacgg
    25381 caactccatt gcccagctgg agtcggacgt ggtctggggg atcatcacag ccaacccggc
    25441 gatggccgac ggcaacgcgc tcttccacac cacccacaag aacctcgcgg gcaccggagc
    25501 ggcgctggac gtcggcagtg tcggcgcggc gcgcgccgcc atggccaaac agacggggct
    25561 cgacaagaag acggtgctga acgtccgccc cgccttcctg atcgtgcccg cctcgctgga
    25621 actgaaggcc gagcagctgg tcgcccagaa cctcgtgccc gccgcgacgt ccagcgtggt
    25681 gccgcagtcg atccggacgc tcgcgccgat cagcgagccg cgcctcgacg ccgccagcga
    25741 gaccgcctgg tatctggctg ccagcccgaa ccagatcgac accatcgagt acgcctatct
    25801 cgagggacaa cagggcgcct acatcgagac gcgcaacggc ttcgacgtcg acggcgtcga
    25861 gatcaagtgc cgcctcgact tcggcgccaa ggccatcgac tggcgcggcc tctacaagaa
    25921 cccgggcgcg tgaggcccgc atcctgaacc ctgaaacgcg ggcggtcctg acgggccgcc
    25981 cttcgtcttt ccacgaggat cacccccatg aaaaacttcg tccagcccgg caacaccatc
    26041 accctgaccg cgccctatgc cgttgcctcc ggcgatggcc tgctcgtcgg ttccatcttc
    26101 ggcgtggcct ccggcaccgc cgcgctcggc gagagcgtcg agaccgcgct tactggcgtc
    26161 ttcgacatca ccaagatcgg ctcgcaggcc tggaccgcgg gagcccggat ctactgggac
    26221 gataccaaca agcgcaccac caacgtggcg acctcgaaca cgctgatcgg cgtcgccacc
    26281 gaggcggtcg cgggcggcgc tggtgacacc gtcggccggg tgcggctgaa cggtgcgttc
    26341 tgatgagcgc cttcgctgac gccgtcagcg cgctcttcgc cgatccgaac atcggccggg
    26401 acgcggtcta catcgtcgac ggcggctcgc ctgtcctggt tcgggtcgtt gcccggcgtg
    26461 ccgatgcgat cagcgatttc ggcgatgcgc ggctctggtc cgagaccacc ctgatcgacc
    26521 tgcgcgtcgc cgaggtggcg aacccgcgcc ccggagaccg gatcgagatc gacgacgacg
    26581 ccttcctcat ccagggcgag cccgttcgcg atcgcgagcg gctggtctgg accgtcgacc
    26641 tgcgcccggc gtgaccgcga tgaaactgaa gctcgacatc gatcccgaca tcgtcgcgat
    26701 gatggcagcc gaggtcgcgg cgggggaacg cgcggtgacg gccgccatgc gcgaggccgg
    26761 gtccgggctg aagtcggcct ggcggttgca gatcaccggc gcggggctcg ggccccggct
    26821 ggccaactcg atccggagcc aaaacttccc gaggtcgggc gagagcctgg atgcggcggc
    26881 gctggtctgg tcgaaggccc cagtcatcgt gggcgcgcac gacacgggcc cgttgatccg
    26941 ctcgaaaaac gggttctggc tggcgatccc gctgcccgcc gcaggcaagt ccctgcgtgg
    27001 cggccgaatc acgcccggcg aatgggaacg gcgacgcggg ttgcggctac ggttcgtcta
    27061 tcgccgcacg ggcccgagcc tgctggtggc ggagggacgg ctgaacacga agggccaggc
    27121 cgttgtgtcc cgctccaaga ccgggcgcgg caaggtcacc gcgccgatct tcctgctggt
    27181 gccgcaggtc aagctgccga agcggctgga tctggcgcgg gatgcggacc gggcgttgga
    27241 cagcgtgccg gggctgatcg tggcgaactg ggtggagagg cgataattcg cttggagttg
    27301 agagtacagt ctgaccacta cccaaagacc gcacttgtca attcaaggta ctcgggttga
    27361 tcgaatttgg cctgttcgac gtgctcgaaa tgccaaagga agtgctcggc ttcggtgctg
    27421 tgcggatata tgtgcggctt caagtcatgg ataaattccg aaccggctcc aatgattaca
    27481 gggaccatgt tgatgaaaac ccgattcgtg ggaacacgat cgtgcgcagc aaagtgttca
    27541 aatgcctccg cggagagccg atctctgatc aaattcctgg cgttagcgcg caaacggctc
    27601 tggtctctgg gcatatcaag caacgtgcag aagtcacccc aagacgcgta gtggtcgatg
    27661 aagccgccac cttcctcccc ttcgccggcg gggaagtcca ctaggagcaa gtcttggcgt
    27721 tcagtgcgct gtgcaaaccg gtgcacactc cggatcccgt gcgcatgatt atggtgcttg
    27781 gcatttctgt atgcgagcac acagcaacaa agagggctcg cgtagaaatc gaaattcacc
    27841 tcaggtgagt ctcgagcagc atcgtatagg ctagcaaagg tgtcgagcat gctcttacac
    27901 gcaagttcca catttccaat cgcctctccg gaatctatga gaaacagttg ttggaacttg
    27961 gatttctgct caatgaaaac tcgcaacgac tgtgcgaaat cttcaaatcg gtctgatatc
    28021 atgatggttc ctatcagttc tttgctccgg ttctaactgc tggaacgcga tttcgccatt
    28081 gctgagaaag ccgtcgaacg atgacccccc gcgaaaccat cctcgccgcg ctgcacgcgc
    28141 ggctctcggc gctggccgcc acggccctgc gcggcgacgt gctgcccgaa cgcgtgcccg
    28201 cagagggcct gctgatcctg cgcgacggcg aacccggcga gcccgaagtg acgctgtcgc
    28261 cgctgcagta ccactaccag caccgcgccg agatcgaggc ggtcgtgcag ggctccgacc
    28321 gtgacgccgc cttcgacgcg ctgaccgcca gcatcggcac ggcgctcgcc gccgaccgca
    28381 cgttgggtgg gctctgcgac tgggtcgagg cggaagcccc gcgtccggtc gatctgcccg
    28441 tcgagggcgc ggcgagcatg aaggccgccg tcataccggt cctgctgcac tattccacgg
    28501 ccgaccagct ggcctgacct ctacaacccg aggagaacac catggcacga gcccaggggg
    28561 cgcgggcgct gatggcgctt gcgttcgaga cgacctatgg aacgccgccc gccagcggct
    28621 tcacccgcgt gcccttcgcc agcacctcgc tcggcgcgga gcagccgctg ctgaactcgg
    28681 agcttctcgg ctacggccgc gatccgctgg cgccgatcaa ggacgcggtt acggccgatg
    28741 gcgatgtcgt cgtgccgctc gacgccgagg cacttggctt ctggctgaag gcggccttcg
    28801 gtgcaccgac gaccacgggc gtcgaggccc cgtacagcca cgagttccag tcgggctcct
    28861 ggacgctgcc cagcatgtcg atcgagaccg gcatgcccga agtgccgcgc tacgcgatgt
    28921 attccggctg cgtgctcgac cagatcacct ggcagatgca gcgctccggt ctgctgaccg
    28981 cgacggcgcg gctggttgca cagggcgaga cagtgggcac gacgaccagc gcgggcacac
    29041 cggccgcgct ggagctgaag cgcttcgggc atttcaacgg ggcgatcacc cggaacggca
    29101 ccgccctcgg caacgtggtc tcggccgaga tcacctacgc caacaacctc gaccggatcg
    29161 agaccatccg ctcggacggc cgcatcgacg gggcggaccc gtccatcgcg gcgctgaccg
    29221 gccggatcga ggtgcgcttc gccgaccaga cgctggtgac gcaggcgatc aacggcgagg
    29281 cctgcgagat ggaattcgcc tacgtcctgc cctcgggcga gagcttcacc ttcaccgtgc
    29341 acgccgtcta cctgccgcgc ccccgcatcg agatctccgg gccgcagggc gtgcaggcga
    29401 ccttcgactg gcaggcggcg cgcgacagcg tcttcggccg catgtgcacc gccaccctcg
    29461 tgaacgatgt ggagacgttg atgctgacgc tcgacctgac caacgcgccc cgctggcacg
    29521 atctcgcccc tggcgtccgc gtgcagctgc gcccgctgac caccgcgctg atggtggcga
    29581 cgcgcagcga tccggctgtc gaggccgtgc ccgaggaggc gtccgacgag gagcgcgcgg
    29641 tcgccttcgc caaggcgctg gcgcgccggg cggtgctggc ctgggacgga atcggcgacg
    29701 cggaaggcaa gcccatcgac ccgggccccg aggccatcga cgcgctgctc gacatctggc
    29761 cgatcttcga ggcgttccaa ctgacctacg tctcgaaggg cctgctgctg gaacaggaaa
    29821 aaaacgcctc cgcgctctcg ccgaatggtc cttcggcggg ggcgagcgct actgcgaagc
    29881 ctgccaaggg ccgtgcccgg actgcccggc gcggctgaac cgtccggaaa caccggaggg
    29941 ctggcaggtc tgggacctcg tcggtcggct cggcggccag ctccgcgtgc tccccggcgc
    30001 ggtgatcggc tgggacatgt cggcggcgct ggcgctcggt gacgccctcg gcgtgccgcc
    30061 gctcgccatg gccgaactgc tgcccgtcat cgaggcggtg atggtgcgga aactgaacga
    30121 ggagctgagt gcgaatggcg gtgcgggtgt caggccttga tcttctcgat cagtgtgacg
    30181 ccgggcagtc cctcgaaatg cgcgtcgcag gtcagaagcg tcgcgccttg ggcccgtgca
    30241 gttgcgaaga tgatggcgtc ggcggttgcc agcttatgct cccggcacgc ctccgccgcc
    30301 gcgagcgcga tctcggtatc gagcgggacg acgtggcaga cctgcgtgaa agcgatgacc
    30361 tgatccgcct tgtcctcgcc gacctcgcgg gtcagccatt tcgccagctc gagctggacc
    30421 atggtcggca agatccactc cgcctgttcg ggcaggtgct cggccacctt ggcgccggtt
    30481 gccgagtcga tcagccattc gatccaggcc gacgtgtcga cgaggatcat cagaaccgat
    30541 ccgtccggtc gcgataatcg gtggcggacg cgccgcgcgc gagccccttc agcgcctccc
    30601 gcttgggcac cggcacaagc aggacgcccg tgcctttcgg gatgaaggca aaggtcagcc
    30661 ctgcttccca gtgctgcgct gcgcggatcg ccttggggat cgagatctgg aacttcgagg
    30721 acaggatcgc ggtctcggcc atggtcatac cctcacttga tcgatgacgg aaacgtaaga
    30781 cgccgatgcg gcgaaagcaa ggactctgac caatggctga aaagcgtgtg tccgtccgcc
    30841 tcgcggccgt gggcggacgg caggtacgcg ccgaactgga aggcgtgggc gaggccggcg
    30901 cccgcggctt cggccgtctc agccgcgaga tggaggcggc gaacgctcgg ctcgcggcct
    30961 tctcgcgccg ggtgcgcgtg gccgcctctg ccgcagttgc cgccgcgacc gccgctggcg
    31021 tggcgatgat ccggtccggc ctgcagacgg tggatgcgca ggccaagctc gcgcagtcgc
    31081 tcggcaccac cgtcgcctcg atccagacac tggagcgtgc gggcgagctg gcgggcgttt
    31141 cgatgtccgg catcgagcag gccacgaagg atctgacgcg ccgcctcagc caggccgccg
    31201 ccgggaccgg ccctgccgcc gacgcgctgg accggatcgg gctctctgcc accgagctga
    31261 tcgcgctgcc gctggaccag cgggtcggcg cgatcaacgc cgccatcgag agctttgtgc
    31321 ccgccgcaga acgcgccgcc gtggcgggcc aactcttcgg cgaggaaggc tccatcgcca
    31381 tgagccggat cgacacggcg acgctgcgcc aggcgaccga ggacgtgcgc gccttcgggg
    31441 tcgtggtctc cgaacaggat gccgaccaga tcgagcgcac gaacgacgcc atctcccggc
    31501 tcgggctgat ctggcgcggg ctctcgaacc agctggctgt cgccgcagcg cctgcgctgg
    31561 aggccgttgc cgacgccatg gcggcggtcg ccagccgcac cggtccgctc ggcatcgcga
    31621 tccgcgggct gttcgacaac atcggtcgcc tgaccgctta tgccgccacc ttcgcggcct
    31681 tcctcgcggg ccgctgggtg gctggcatgg ccgctgccgc gctctccgtc cgtggcctcg
    31741 ccacggcgct ggtcgtcctg cgcggcgcgc tgatccgcac cggcatcggc gcgctgatcg
    31801 tcggcgcggg cgagctcgtc taccagttca cccgcctcgt ctccggcgct ggcgggttcg
    31861 gcgaggcgat gtcgctcctg aatgacctcg ccgtcgaggt ctgggagcgg atcaggatgg
    31921 gcgcggctgc ggcgggcgcg gccgccacgg cgatgttctt cgacctgaag gccgatgccg
    31981 cctccgggat gcagagcgcc atcgagagcg tcgtggcctt cggcaacacc gccgcgaaca
    32041 ccttcgaagg cgcctacgag gcgatcaagg cgatctgggg cctgctgccc gccgccatcg
    32101 gcgatctggc gttccaggcg gccaacagcc tggtcgatgg cgtcgaggca atgctgaacg
    32161 gcgttgtctc gcgcatcaat ggcttcattg gtggcatcaa ccaggggctg gaagcgctgg
    32221 ggtcggagcg ccgcatctcg cttgtgcctg acctcgacct cggcgagatc gagaaccgct
    32281 tcgcgggcgc ggcgacggcc gctaccaccg cagcacaggc ggctttcgac cgggccttcg
    32341 aggacaaccc gctcgccacg cccgatctcg ggctcacgga cgcggccgcc cgcgcgctcg
    32401 agtccgcgaa cctgtatcgc ggggccgcga gagatctggc cgagggcgcc cgtgcacccc
    32461 tcgaaagctg gcaggcgctg cgcgacgcgg tgcgcggtac cgacgaggcc agtgccgatg
    32521 tgctgaccga ggccaccggc gcggccgaac ggctggagac ggcgctcggc gatgccggcc
    32581 gcgccgcgac ggatgcaggc gcggcggccg gagctgcggc tgctgcagcg gagcccgcga
    32641 ccgaggccgc cgtcaccggc tggcaggcgg tcacagcagc gctgtcggat tacgccagca
    32701 aggcccgcga gattggcggc gatatcggcc agagcctcgt cggcgcattc cagtctgccg
    32761 agaacgcggt gggccagttc gtgaggaccg gcaagctgaa cttccgcgat ctggtcacct
    32821 cgctgctggc cgatctcgcc cagctcgcgg cgcgacggtt catcctgggg ccgatcgcca
    32881 atgcgctctc cggcgtgttc tccggcgcgg gcgggatctt cgccaacgtc ctgcatgcgg
    32941 gcgggatggt tggatcggcc ggaccctcgc gcatggtccc ggccatggct ttcgccgccg
    33001 cgcctcggat gcatggcggc ggcatggcgg ggctgcgcca tgacgaggtg cccgcgatcc
    33061 tgcaacgcgg cgaacgggtg ctgtcgcggc gcgaggcaca gagctacggc gcgggcggcg
    33121 gggtcgacgt caccatcatg gcgcgtgacg ccgagagctt ccgccaatca aggacacagg
    33181 tggccgcgga catcgcccgc gccgtgtcgc taggccggag gggcatgtga tggcgtttca
    33241 cgaggtgcgg ttcccagaca acatcagtcg cggcgcgcgg ggcgggccgg agcggcgcac
    33301 ccagatcgtc gagctcgcct cgggcgacga ggagaggaac gccagctggg ccaactcgcg
    33361 ccgccgctac gatgtcgcct acggcatccg ccgcgccgac gatctggcgg cggtcgtggc
    33421 cttcttcgaa gcgcggaacg ggcggctcca tggttttcgc ttcaaggatt ggggcgacca
    33481 caagtcctgc ctgccttcgg gcacgccatc gccgacggat cagtcgatcg gcaccggcga
    33541 tggcacgacg accgtcttcc agctggtcaa acgctacgcc tcgggcgcgc aatcctggac
    33601 acgcgccatc gccaaaccgg tggcgggaac cgtgcgcatc gcgctcgacg ggagcgagca
    33661 gccctccggc tggtcggtcg acaacgccac cggcgtcgtc accttcagcg ccgcgccagg
    33721 cgctggcgcc gccatcaccg cgggcttcga gttcgacgtg ccggtccgct tcgacaccga
    33781 cgtgctcgac gtgacgctcg acctcgagcg gctcggctcg atcacctcca ttccgcttct
    33841 ggagatccgg cgatgaacga caccggcagc ttcgttgcgg ccgtgctgcg cgagctcgca
    33901 gcctcgaccg ccgtgatcct cgctgcctgg ggcgcgctcg gcggcgccac gaacgcattg
    33961 accacgaaga tgcggctgcg ggatgcgctc cggcacatcc tgctcggcgg gcttatcgcg
    34021 gccgggatgg gcagcctctc catggccgtg atcaccgcct ggctcagtct gccgcccgag
    34081 gcgatccccg cgggcggagc ggcgggttcg gccgcctatc tcgtcggggt cttcggcccg
    34141 gccttcatag agatgctgct cgcccgcctg cgccgcgcca acgaaggcgc tggcgatgaa
    34201 tgaacttctc cgcctcgcgc gctccctccg ctgcgacccc gccgacgccc gacaggcctt
    34261 cgcccatcgg gtgcgcatcg gcctcgcagt cgcggcgctg atcctggtcc tctcgctcct
    34321 ccggtaatcc catgcacatg actgaccggg gcttgctggc cctcgtccgg cacgaaggca
    34381 tcgtgcccgg accctatctc gatgtgaaac aggtctggac cttcggcatc ggccacacgg
    34441 ccgcggccgg gccgcccgat ccggcgacca tggcccgcgg catgcccggc gatctcgatg
    34501 ccgggatccg agaagcgttc cgggtattcc gcgccgatct tgcgcgctac gaggccgccg
    34561 tcctgcgtgc cgtgaaggtg ccgctggcgc cgcatgaatt cgatgcgctg gtcagcttcc
    34621 actacaacac cggcggcatc gccaaggctg cgctgacccg ccacctcaat gccggcaatc
    34681 gcgttgcagc cgccagcgcg tttctgagct ggcggcgacc ggcctccatc atcccccgcc
    34741 gggaggcgga gcgcgacctg ttccgccatg gccgctatcc cggcggcacg atcccggtct
    34801 ggtccgtgga tcgcacgggc cgggtggact tctcgcgacc ggtccgccga ctgaccgagg
    34861 atgaggcgct ggcgctgctg cggcggtcgc cgtcgccgac gacgccggtc ctcaagcctg
    34921 tgcccgacgc gccgaccggc tggctcggcc ggctggccgc cttcttctcc accctgctcc
    34981 ggagggcctg accctatgcg ctacgtccga ccaaactcgc tcacctggtg ggcggggtgc
    35041 ctcgccatgc tcactggcat cgcctccctc gcgctgcccg ccaccgggcc gctcggggaa
    35101 ctgtcccggc tcgtcgcgct actcgccggc tctggcgatg cctcgcccgc agggctgatg
    35161 ttccttggtc tgggtctgat cggtctgcgc gaccggatcg agcgcgggtt ccgcggcgat
    35221 gcttgagttc ctcgcaggtc tcatcgtggg cggcttcctc ggcgtcttcg tcgcagccct
    35281 ctgcgtcgcc gccgaacgcg gggagcggga cgatggctga cctcctgatc tggctggtcg
    35341 cggctttcgg cgcggtcggg ggcgtcgtcc tcggccgggt ctgggggcgc gtggaagggg
    35401 agcacgctgg cgaacgggag gccgaacgcg atgcgatgga agagacgatc gaaaaggtcg
    35461 agcgcggtcg cgacgcggtt agcgatggcc gcggcgctgg cgatcctgct gaccggctgc
    35521 gccgcaacga tgggcgctgg tgatgcgggc tgcgcctcct atgccgaggc gcggctcgcc
    35581 cggccgcccg ccgagacggt cgcggaggtg cccccggact gggcggactg gatcgccgat
    35641 ctcgatgacc ggatgacggg aacctgccga tgaaatccct ctcgcccgcc ctgcaatccc
    35701 atctcgacga gggcacgacc acgctcgcct ggtgctggtg gattgcgcgc gccgacggcg
    35761 tcaccttcgg cttcacggat cacgaccgga cgctcagctt caacgggacc gacttcgagc
    35821 cggagagcgg gctgacggcc tccgaggtgc gctcgggctc ggacctgtcc gtcgatgcgc
    35881 aggacgccga gggtgtgctc acctccgacc ggatcaccga gaccgacatt ctcgacggcc
    35941 gctgggacaa tgccgcggtc gaggtctggc gggtgaactg ggccgacact gcgcagcgcg
    36001 tgctgatgcg gcgcggcgcc gtcggtcaaa tccggcgcgg gcgcctcgcc ttcgtcgccg
    36061 aggtgcgctc gctggcccat gtgctgggcc agacagtcgg gcggaccttc caggcgacct
    36121 gcgacgccgc gctcggggat gcgcgctgca gggtcgatct ggaggatccg gcctacaagg
    36181 gtacgggcgc tgtcatcgat cttctgcgcg accggacatt caccgcctcg ggcctcggcg
    36241 ggttcgaggc cggctggttc accttcggca cggtggactg gacgagcggc gcgaacgcgg
    36301 ggcggcgcac cgaggtgctg ggccataacg tcacggacgg catcgcggtg ctgaccctgc
    36361 tcgaagcgcc ggtgcgcgcg atcgccgagg gtgacagctt caccatccgc gcgggctgcg
    36421 acaagcgcat ggagacctgc ggcgcgaagt tcgccaacac cgtcaacttc cgcgggttcc
    36481 cgcatatccc cggccaggat gccgtgctcc gctatgccac gaaggacggc gggcatgagg
    36541 ggtccgtgct gtgacttccg ccgatcccat gcgcgtcatc gctatcgcgc ggtcttggct
    36601 gggcacgccg tatcacgatc aggccagcct gcgcggcgtc ggctgcgact gcctcggtct
    36661 ggctcggggc gtctggcgcg aggtcgtcgg ccccgagccg ttcccgatcc cgccctacag
    36721 ccgcgattgg ggcgagacgg gcccgcgcga ggttctggcc gagggcgcgc ggcgcatgat
    36781 gaccgaggtg gaaccggcgg ccgccggacc cggcgcgctg gtcctcttcc gcatgaagcc
    36841 acgagccatc gccaagcatg tcgggatcct gaccggtccc gacaccttcc tccacgccta
    36901 cgagcggctc ggcgtgatcg aggaaccgct cacgcaatcc tggcggcggc gcatcgcctt
    36961 cgccttcctg tttccgcaac gctgagaccc cgaccatggc caccctcgtt ctcggtgccg
    37021 caggcgccgc catcggcggc agcatcggcg gcgcgatcct cggcgtgagc gccgccacca
    37081 ttggcggctt catcggctcc accatcggct cggtggtcga cagctggatc atctcgtcgc
    37141 tcgcgccgac gcagcgcatc gagggcgcgc ggctcgacac gctgcgcatt acctcggcca
    37201 ccgaaggggc ggtcatcccg cggctctacg gccgcatgcg gctgggcggc aacatcatct
    37261 gggccacgga ttttcgcgag gagacgaaga ccaccaccca aggcggcggc aagggcggcg
    37321 ggggcggcaa ggtcaagacc accgagtatc tctactacgc ctctttcgcc gtcgcgcttt
    37381 gcgagggacc gatcaccggg atcgggcgca tctgggccga cggcaagccg atggacctct
    37441 ccggcgtcac atggcgctgg tatccgggcg acgaggcgca ggcggccgat ccgttcatcg
    37501 ccgcgaagat gggcgcggcc aacacgccgg cctatcgcgg caccgcctat gtcgtcttcg
    37561 aggagctggc gctctcgacc ttcggcaacc gcctgccgca gctctccttc gaggtgttcc
    37621 ggccgctcgc ggacccggac acggcagaag ggctgacccg cgccgtcacc atgatcccgg
    37681 cctcgggcga gttcacctat gccacgcagg ccatccgcaa gaccgatggc ggcgcgacgg
    37741 tgcccgagaa cctgaacgcg ctggccgact ccaccgacat ggtggaggcg ctcgaccggc
    37801 tgcaggcgat ggcgcccgcg gtcgagagcg tcagccttgt cgtcgcgtgg ttcggcgacg
    37861 atctgcgcgc ggggtcctgc aaggtgcggc cgggcgtcga agtgtcggcc aaatcgacca
    37921 cgcccgccag ctggtcggtg aatggcgtga gccgcgccaa cgccttcctc gtcagccgtg
    37981 acgatcagga tcgccccgtc tatggcggca cgccgtcgga cttcgcggtg gtgcaggcga
    38041 tccgggagat gaaggcgcgc gggctgcggg tgaccttcta ccccttcatc ctgatggacg
    38101 tgccgcccgg caacggcctg ccgaacccgt attccgacaa cgccgccgag acggggcagc
    38161 ccgcgttccc gtggcggggg cggatcacct gctcgcccgc agcggggttc gcaggatcgg
    38221 tggacaagac cgctacagct gccacgcagg tcgcggcact gttcggcacg gcgacgcccg
    38281 ccaacttcag cctctcgggt cagtcggtct cctggaccgg gccatccggc gactggggcc
    38341 tgcgccgcat ggtgctgcac tacgcccatc tctgcgcggc ggcgggcggg gtcgatgcct
    38401 tcctgatcgg gaccgagatg ccggggctga cgacgatccg ctcgggcgcc agcacctatc
    38461 cggcggtgca ggcctatcgg aacctgcttg cggacgttcg gtcgatcctc gggtccggga
    38521 cgaagatcgg ctacgccgcc gactggtcgg aatacttcgg gcaccagccg ggcgatggca
    38581 gcggcgacgt gttctttcac ctcgacccgc tctgggccga tccggacatc gatttcgtcg
    38641 ggatcgacaa ctacatgccg ctgtcggact ggcgcgacgg gttcgagcat gcggacgcgg
    38701 ccgagggctg gcccgcgatc tacgaccgcg cctacctgca ggggaacatc gcgggcggtg
    38761 agggctacga ctggttctac gccagcgccg ccgaccgaag cgcgcaggtc cgcacgccga
    38821 tcacggacgg tgcggcggcc aagccttggg tcttccgcta caaggatctg cgcgcctggt
    38881 ggtcgaacgc gcattacaac cgtccgggcg gggtggagag cggcacaccg accgcatggg
    38941 tgccgcagtc caagccgatc tggttcaccg agttgggctg tcccgccatc gaccggggca
    39001 cgaaccagcc gaacgtcttc ttcgacccga agtcgtcgga gagcttcacg ccgcatttct
    39061 cgcggggttg gcgcgatgac gcgatccagc gcgcctatct cgaggcgacg tatctctggt
    39121 ggggcgaggc cgcgaacaac cctgtgtcct cggtctatgg cggtcggatg gtgcatgtgc
    39181 cggaatgcgc cgcctggact tgggatgcgc ggccctatcc gttcttcccg gcgctgacag
    39241 acgtctggac ggacgtcgcg aactggcggc tcggccactg gctgaccggg cggctgggag
    39301 cggtgtcgct ggccgctctc gtgcggcacc tctgtctccg cgccgggctg cccgagtccc
    39361 gcatcgacgt caccgggctt tggggcgcgg tcgagggcta cgccatcacg gcgctggaaa
    39421 gcccacgcgc ctcgatcacc acgctgtcgc gccacttcgg cttcgacgcc gtggagaccg
    39481 agggcgtgat acgcttcatc atgcgcggcc gggcctccgt taccaccctc gcgcccgacg
    39541 atctggtcgc ccctcgcgag ggcgacgtgc tggaactgac ccgcggccag gagaccgaac
    39601 tgccgcaggc gctgaaatgg caggtcgcgc gcgccgacga ggattacgag gccgcactcg
    39661 tcgaggcgcg gcgcatcacc gtggacacga cgcgcattgc ctccgagtcc ttcccgattg
    39721 ccgtgccgcc cgaggaggcc gagcggcgct gccgccgcac gctgatggag acatgggtgg
    39781 ggcgcgagac ggcggcgttt cgtctgccgc cctcgcgcct cgcgctcgat ccggccgacg
    39841 caatccggct ggcgcatgac gggcggctgg tcgatctgcg gctcgtctcc atcgccgacg
    39901 cggaggcgcg cggcatcgag gcggtccgtc aggaccgcgc gacctacgat ctgccgcccg
    39961 gcgatccccg cgcggcgtct ctgacgcggg ccgtggtgtt cggtgcgccg gacgcggtgc
    40021 tgatggacct gccgcagctg accgaggacc agcccgcgca tcggccgctg gtcgcggcgc
    40081 acgcggttcc ctggccgggc gagatggcgg tgttccgcag cccttcgacc gatggcttcg
    40141 agttgctgac cacgtttggc agtcgcgccc ggatcggggc gctggtctcc gatctctacg
    40201 cggggcccac gtcgcgcttc gatttcggaa acgtgctgtt ggtcgatttg ctgaccggca
    40261 ccctcgaaag catcacggat ctgacgctat tcgccggggc gaacgcgctc gcgatcgaga
    40321 gcgcacccgg agtctgggag atcgtgcagg cgggcacggc cgagctgctg gcgcccggcc
    40381 ggtatcagct cacccggctc cttcgcggcc agcggggtac ggaaggcgcg atggggaacc
    40441 ctgcgcccgc aggcgcccgc gtcgttgtgc tggattccgc gcttgcgtca ctgcccatcg
    40501 ccgaggccga tctcggtatc ccgtggaact ggcgcattgg ccccgcgagc cgcccggtca
    40561 gcgacgagac ctatgtggcg caggccttcc cgcctgaggg cgtggggctg cggccgttct
    40621 cagtcgccca tgtcgagcag ccgtggcgca ggccgcgcac gcccggcgat ctgacgatcc
    40681 gctggacacg ccggtcgcgc gcactttccg ccgacagctg gggcgggctg gaggtgccac
    40741 tcggcgagga gctcgaagcc tacgaggtcg agatcctcaa cggcaccatc gtgaaacggg
    40801 tgttgagcac gacgacgacc agcgcgctct acaccgccgc ccagcagacc gcggactggg
    40861 gcgcgcttct cgccaccggc gacacgctcg acatccgcat ctaccagctc tccgccctcg
    40921 tggggcgggg cgcgcccaag accgtcgcgc tcacgttctg aaggccatcc catgtccgac
    40981 gccacgaccc atctgctgct gccctacatc ctcgcggcgc aggcccagaa gcatgtcacc
    41041 cacaatgagg cgctgcggat cctcgacggg ctcgtccagc tctccgtcct cgacagggac
    41101 ctgaccgcgc cgcccggttc actcgccgat ggcgaccgtt acatcgtcgg ctcgggcgcg
    41161 acgggcgact gggcgggctg ggacctgaac gtggcgctct ggaccgacgg cgcctggctg
    41221 cggctgccgc cgcgcaccgg ctggcgcgca tgggtcgagg acgaggggct gctgctggtc
    41281 tatgacggcg cgacctggat cggcacgacg cccgcggtgc tgcagaacat agcgctgctg
    41341 ggtgtcggca cgacggcgga tgcgtcgaat ccgttctcgg ccaagctgaa cgccgcgctc
    41401 tggacggcga agaccgtggc cgagggcggc accggcgatc tcttctacac catgaacaag
    41461 gaggctgcgg gcgacgatct cggccttacg ctgcagaccg gcttcgtgac caaggcgctg
    41521 gtggggctgt tcggctccga ccggtttcgg ctggcagtct cggccgacgg cagcaccttc
    41581 ttcgacgggc tgagcgtcaa caacgccacc ggcatcgtcg atcagccccg actgccgcgg
    41641 ttcaaggcgt acacgaacta cgacaactac gtgggcgtcg gaacctggac gaagattggc
    41701 ctgaacaaca ccgactacaa cgatcagggc gccttcgacg ccgcgaacaa caatttcgtg
    41761 gcgccttcgg atggcacata cctcttcggc gcgacgctgc tctacaaggt caacgccagt
    41821 acgaccgcgc ggatgagcgg ccggctcgtg ctgaatggca ccacggaaat tcgcggctca
    41881 cttggcgaaa tctccgccac ccacgtctca ctcgccaccg cgatctggct gcagaccatg
    41941 gtgccgctga ccgcgggcga caccgtcgag ctgcaggggt atttccgggt cgcggacggc
    42001 tacttcgccg ccgaccacac gtccttctgg ggctgcaagg tcggctgagc ggcggaagga
    42061 ggacccgatg aacccacccc gatccgaggg cttcgtgcgc atgcccgacg ccgagttcga
    42121 ggcgatcctg acccgggcgg ccgaggaagg cgcgaagcgc gcgctcgcgg atgtcgggct
    42181 cgacggcgac gaggccgcgc tcgacatccg cgacctgcga tccttggtcg attgcatccg
    42241 gctggtgcgc cgcaccgcca tgcagaccgc cgtccgcatg atcaccaccg ccgtcatgct
    42301 ggcgctgctc gcgggcatcg ccatcaagct gaagatcttc ggcggcggcc cgtagccgct
    42361 caacacccaa acccatcagc ccaaccgcac ccgccctcgt ggcggggtga gccgtggtct
    42421 gcttggcagg cagacgggaa ggtccagtgg accttcccga gcggcgaacg caccgagccc
    42481 tgcgaggggc cggaaactct tttctggagg accccatgac cacgactttc caccgccact
    42541 ggcgcgacgt gccggagagc acctggcgct ggccgaactt cagcccggcc gaaatcgcat
    42601 gcaggggcac tggcaagctg ctcatcaacg aacctgcgct cgacaagctg caggcgctgc
    42661 gcgaccggct cggcaagccg ctgatcgtgc gttccgccta tcgcagcccc gagcacaacc
    42721 gcgccgtggg cggcgcgacc cgatcgaagc acctcgacgg cgccgccttc gatatcgcca
    42781 tggcgaacca cgacccggtg gctttcgagg ccgcggcgcg cgaggtcgga ttcctcggct
    42841 tcggcttcta cccgagatcg gggttcatcc atgtcgatct cgggccggca cgccagtggg
    42901 gcgagcggtt cccggtgcgt gccgttccct tcgtggccga gaccccgccg gcgcgcgagg
    42961 tcttggctgt caacggcgga gtaaaacccg gccacgcggc ggcgcaaaag tctgccagtt
    43021 agcggcacaa gcacggaacg tcgggagggc gtagcccgac cagagttccg tgcttgtgcc
    43081 gttggtattt tttgaaaggg g
//
