# Supplementary material for: Characterization of the virome of Paracoccus spp. (Alphaproteobacteria) by combined in silico and in vivo approaches
Source: Sci Rep. 2019 May 27;9:7899. doi: 10.1038/s41598-019-44460-4 (PMC6536676; doi:10.1038/s41598-019-44460-4)
Supplement: Supplementary file 2 — Supplementary Dataset 1 [file 41598_2019_44460_MOESM2_ESM.zip › vB_PyeS_PD49.gbk]

LOCUS       NZ_KK211402            41115 bp    DNA              UNK 01-JAN-1980
DEFINITION  Paracoccus yeei ATCC BAA-599 genomic scaffold
            BU28DRAFT_scaffold00003.3, whole genome shotgun sequence.
ACCESSION   NZ_KK211402
VERSION     NZ_KK211402.1
KEYWORDS    .
SOURCE      .
  ORGANISM  .
            .
FEATURES             Location/Qualifiers
     repeat_region   1..51
                     /note="attachment site in tRNA-Met(CAT) - 49/51, 47
                     overlapping the beggining"
     gene            complement(402..752)
                     /locus_tag="pd49_p01"
                     /locus_tag="BU28_RS0119275"
     CDS             complement(402..752)
                     /note="DNA-binding transcriptional regulator, ArsR famil -
                     COG0640, cd00090, smart00418, pfam01022"
                     /COG="COG0640"
                     /product="AsrR family transcriptional regulator"
                     /locus_tag="pd49_p01"
                     /locus_tag="BU28_RS0119275"
                     /protein_id="WP_028720868.1"
     gene            816..1667
                     /locus_tag="pd49_p02"
                     /locus_tag="BU28_RS0119280"
     CDS             816..1667
                     /note="Co/Zn/Cd efflux system componen - COG1230, cation
                     transporter - TIGR01297, pfam01545, zinc transporter ZitB
                     - PRK03557 "
                     /product="zinc transprter ZitB"
                     /locus_tag="pd49_p02"
                     /locus_tag="BU28_RS0119280"
                     /protein_id="WP_007803328.1"
     gene            complement(1673..1858)
                     /locus_tag="pd49_p03"
     CDS             complement(1673..1858)
                     /note="hypothetical protein"
                     /product="hypothetical protein"
                     /locus_tag="pd49_p03"
     gene            complement(1888..2121)
                     /locus_tag="pd49_p04"
     CDS             complement(1888..2121)
                     /note="hypothetical protein"
                     /product="hypothetical protein"
                     /locus_tag="pd49_p04"
     gene            complement(2118..3317)
                     /locus_tag="pd49_p05"
                     /locus_tag="BU28_RS0119285"
     CDS             complement(2118..3317)
                     /note="IS91 family transposase"
                     /product="IS91 family transposase"
                     /locus_tag="pd49_p05"
                     /locus_tag="BU28_RS0119285"
                     /protein_id="WP_028720869.1"
     gene            complement(3330..4217)
                     /locus_tag="pd49_p06"
                     /locus_tag="BU28_RS0119290"
     CDS             complement(3330..4217)
                     /note="Site-specific recombinase XerD - COG4974, cd01193,
                     TIGR02225, PRK00236"
                     /COG="COG4974"
                     /product="phage tyrosine integrase"
                     /locus_tag="pd49_p06"
                     /locus_tag="BU28_RS0119290"
                     /protein_id="WP_028720870.1"
     gene            complement(4366..4806)
                     /locus_tag="pd49_p07"
                     /locus_tag="BU28_RS0119295"
     CDS             complement(4366..4806)
                     /note="phage hypothetical protein"
                     /product="phage hypothetical protein"
                     /locus_tag="pd49_p07"
                     /locus_tag="BU28_RS0119295"
                     /protein_id="WP_028720871.1"
     gene            5071..6342
                     /locus_tag="pd49_p08"
                     /locus_tag="BU28_RS0119300"
     CDS             5071..6342
                     /product="phage tyrosine integrase"
                     /note=""
                     /locus_tag="pd49_p08"
                     /locus_tag="BU28_RS0119300"
                     /protein_id="WP_028720872.1"
     gene            complement(6346..6948)
                     /locus_tag="pd49_p09"
                     /locus_tag="BU28_RS0119305"
     CDS             complement(6346..6948)
                     /note="phage hypothetical protein"
                     /product="phage hypothetical protein"
                     /locus_tag="pd49_p09"
                     /locus_tag="BU28_RS0119305"
                     /protein_id="WP_028720873.1"
     gene            7571..7819
                     /locus_tag="pd49_p10"
                     /locus_tag="BU28_RS0119310"
     CDS             7571..7819
                     /note="HTH domain - pfam12728"
                     /product="phage MerR family transcriptional regulator"
                     /locus_tag="pd49_p10"
                     /locus_tag="BU28_RS0119310"
                     /protein_id="WP_028720874.1"
     gene            7816..8055
                     /locus_tag="pd49_p11"
                     /locus_tag="BU28_RS0119315"
     CDS             7816..8055
                     /note="phage hypothetical protein"
                     /product="phage hypothetical protein"
                     /locus_tag="pd49_p11"
                     /locus_tag="BU28_RS0119315"
                     /protein_id="WP_028720875.1"
     gene            8052..8447
                     /locus_tag="pd49_p12"
                     /locus_tag="BU28_RS0119320"
     CDS             8052..8447
                     /note="VRR_NUC - smart00990"
                     /product="phage VRR-NUC domain-containing protein"
                     /locus_tag="pd49_p12"
                     /locus_tag="BU28_RS0119320"
                     /protein_id="WP_028720876.1"
     gene            8444..9451
                     /locus_tag="pd49_p13"
                     /locus_tag="BU28_RS0119325"
     CDS             8444..9451
                     /note="HTH - pfam13730; putative phage replication
                     protein"
                     /product="helix-turn-helix domain-containing protein"
                     /locus_tag="pd49_p13"
                     /locus_tag="BU28_RS0119325"
                     /protein_id="WP_028720877.1"
     gene            9457..10545
                     /locus_tag="pd49_p14"
                     /locus_tag="BU28_RS0119330"
     CDS             9457..10545
                     /note="Site-specific DNA-cytosine methylase - COG0270,
                     cd00315, pfam00145; PC motif"
                     /COG="COG0270"
                     /product="DNA (cytosine-5-)-methyltransferase"
                     /locus_tag="pd49_p14"
                     /locus_tag="BU28_RS0119330"
                     /protein_id="WP_028720878.1"
     repeat_region   10166..10534
     gene            10558..11238
                     /locus_tag="pd49_p15"
                     /locus_tag="BU28_RS0119335"
     CDS             10558..11238
                     /note="phage hypothetical protein"
                     /product="phage hypothetical protein"
                     /locus_tag="pd49_p15"
                     /locus_tag="BU28_RS0119335"
                     /protein_id="WP_028720879.1"
     gene            11305..12843
                     /locus_tag="pd49_p16"
                     /locus_tag="BU28_RS0119340"
     CDS             11305..12843
                     /note="Type I restriction-modification system, DNA
                     methylase subunit - COG0286, pfam02384, TIGR00497; NPPF
                     motif"
                     /product="type I restriction-modification system N-6
                     adenine-specific DNA methylase subunit M"
                     /locus_tag="pd49_p16"
                     /locus_tag="BU28_RS0119340"
                     /protein_id="WP_028720880.1"
     gene            12840..14117
                     /locus_tag="pd49_p17"
                     /locus_tag="BU28_RS23900"
     CDS             12840..14117
                     /note="Restriction endonuclease S subunit - COG0732,
                     pfam01420, PRK09737"
                     /COG="COG0732"
                     /product="type I restriction-modification system
                     restriction endonuclease subunit S"
                     /locus_tag="pd49_p17"
                     /locus_tag="BU28_RS23900"
                     /protein_id="WP_051578325.1"
     gene            14117..15232
                     /locus_tag="pd49_p18"
                     /locus_tag="BU28_RS0119350"
     CDS             14117..15232
                     /note="Fic family protein - COG3177, pfam13784"
                     /COG="COG3177"
                     /product="Fic family protein"
                     /locus_tag="pd49_p18"
                     /locus_tag="BU28_RS0119350"
                     /protein_id="WP_028720881.1"
     gene            15354..18485
                     /locus_tag="pd49_p19"
                     /locus_tag="BU28_RS0119355"
     CDS             15354..18485
                     /note="Type I site-specific restriction-modification
                     system, R subunit - COG0610, TIGR00348, pfam11867"
                     /COG="COG0610"
                     /product="type I restriction-modification system
                     restriction subunit R"
                     /locus_tag="pd49_p19"
                     /locus_tag="BU28_RS0119355"
                     /protein_id="WP_028720882.1"
     gene            18569..18910
                     /locus_tag="pd49_p20"
     CDS             18569..18910
                     /note="phage hypothetical protein"
                     /product="phage hypothetical protein"
                     /locus_tag="pd49_p20"
     gene            complement(18993..19175)
                     /locus_tag="pd49_p21"
     CDS             complement(18993..19175)
                     /note="phage hypothetical protein"
                     /product="phage hypothetical protein"
                     /locus_tag="pd49_p21"
     gene            19326..20588
                     /locus_tag="pd49_p22"
                     /locus_tag="BU28_RS0119360"
     CDS             19326..20588
                     /note="DNA modification methylase - COG0863, pfam01555;
                     Chromosome segregation protein Spo0J, contains ParB-like
                     nuclease domain - COG1475, cd16403; DPPY motif"
                     /product="N4-cytosine or N6-adenine DNA methyltransferase"
                     /locus_tag="pd49_p22"
                     /locus_tag="BU28_RS0119360"
                     /protein_id="WP_028720883.1"
     gene            20585..21913
                     /locus_tag="pd49_p23"
                     /locus_tag="BU28_RS23905"
     CDS             20585..21913
                     /note="DNA modification methylase - COG0863, pfam01555;
                     Chromosome segregation protein Spo0J, contains ParB-like
                     nuclease domain - COG1475, cd16403; SPPY motif"
                     /product="N4-cytosine or N6-adenine DNA methyltransferase"
                     /locus_tag="pd49_p23"
                     /locus_tag="BU28_RS23905"
                     /protein_id="WP_036763606.1"
     gene            22004..22624
                     /locus_tag="pd49_p24"
                     /locus_tag="BU28_RS0119370"
     CDS             22004..22624
                     /note="phage hypothetical protein"
                     /product="phage hypothetical protein"
                     /locus_tag="pd49_p24"
                     /locus_tag="BU28_RS0119370"
                     /protein_id="WP_028720884.1"
     gene            complement(22657..23232)
                     /locus_tag="pd49_p25"
                     /locus_tag="BU28_RS0119375"
     CDS             complement(22657..23232)
                     /note="DUF3489 - pfam11994"
                     /product="phage hypothetical protein"
                     /locus_tag="pd49_p25"
                     /locus_tag="BU28_RS0119375"
                     /protein_id="WP_028720885.1"
     gene            complement(23328..23555)
                     /locus_tag="pd49_p26"
                     /locus_tag="BU28_RS0119380"
     CDS             complement(23328..23555)
                     /note="phage hypothetical protein"
                     /product="phage hypothetical protein"
                     /locus_tag="pd49_p26"
                     /locus_tag="BU28_RS0119380"
                     /protein_id="WP_028720886.1"
     gene            23673..24209
                     /locus_tag="pd49_p27"
                     /locus_tag="BU28_RS0119385"
     CDS             23673..24209
                     /note="phage hypothetical protein; putative phage
                     terminase small subunit"
                     /product="phage hypothetical protein"
                     /locus_tag="pd49_p27"
                     /locus_tag="BU28_RS0119385"
                     /protein_id="WP_028720887.1"
     gene            24157..26208
                     /locus_tag="pd49_p28"
                     /locus_tag="BU28_RS0119390"
     CDS             24157..26208
                     /note="Phage terminase large subunit GpA - COG5525,
                     pfam05876"
                     /COG="COG5525"
                     /product="phage terminase large subunit"
                     /locus_tag="pd49_p28"
                     /locus_tag="BU28_RS0119390"
                     /protein_id="WP_051578326.1"
     gene            26208..26420
                     /locus_tag="pd49_p29"
                     /locus_tag="BU28_RS0119395"
     CDS             26208..26420
                     /note="phage hypothetical protein"
                     /product="phage hypothetical protein"
                     /locus_tag="pd49_p29"
                     /locus_tag="BU28_RS0119395"
                     /protein_id="WP_028720889.1"
     gene            26423..27934
                     /locus_tag="pd49_p30"
                     /locus_tag="BU28_RS0119400"
     CDS             26423..27934
                     /note="Phage portal protein, lambda family - pfam051539,
                     Bacteriophage capsid protein - COG5511"
                     /COG="COG5511"
                     /product="phage portal protein"
                     /locus_tag="pd49_p30"
                     /locus_tag="BU28_RS0119400"
                     /protein_id="WP_028720890.1"
     gene            27934..29244
                     /locus_tag="pd49_p31"
                     /locus_tag="BU28_RS0119405"
     CDS             27934..29244
                     /note="Periplasmic serine protease, ClpP class - COG0616,
                     cd07022; peptidase family S49 - pfam01343"
                     /product="phage ClpP serine protease"
                     /locus_tag="pd49_p31"
                     /locus_tag="BU28_RS0119405"
                     /protein_id="WP_036763609.1"
     gene            29298..29678
                     /locus_tag="pd49_p32"
                     /locus_tag="BU28_RS0119410"
     CDS             29298..29678
                     /note="Bacteriophage lambda head decoration protein D -
                     pfam02924"
                     /product="phage head decoration protein"
                     /locus_tag="pd49_p32"
                     /locus_tag="BU28_RS0119410"
                     /protein_id="WP_028720892.1"
     gene            29705..30730
                     /locus_tag="pd49_p33"
                     /locus_tag="BU28_RS0119415"
     CDS             29705..30730
                     /note="Phage major capsid protein E - pfam03864"
                     /product="phage major capsid protein E"
                     /locus_tag="pd49_p33"
                     /locus_tag="BU28_RS0119415"
                     /protein_id="WP_028720893.1"
     repeat_region   29735..29841
     gene            30737..31051
                     /locus_tag="pd49_p34"
                     /locus_tag="BU28_RS0119420"
     CDS             30737..31051
                     /note="phage hypothetical protein"
                     /product="phage hypothetical protein"
                     /locus_tag="pd49_p34"
                     /locus_tag="BU28_RS0119420"
                     /protein_id="WP_028720894.1"
     gene            31048..31689
                     /locus_tag="pd49_p35"
                     /locus_tag="BU28_RS0119425"
     CDS             31048..31689
                     /note="phage hypothetical protein"
                     /product="phage hypothetical protein"
                     /locus_tag="pd49_p35"
                     /locus_tag="BU28_RS0119425"
                     /protein_id="WP_028720895.1"
     gene            31770..32192
                     /locus_tag="pd49_p36"
                     /locus_tag="BU28_RS23910"
     CDS             31770..32192
                     /note="phage hypothetical protein"
                     /product="phage hypothetical protein"
                     /locus_tag="pd49_p36"
                     /locus_tag="BU28_RS23910"
                     /protein_id="WP_051578327.1"
     gene            complement(32245..32349)
                     /locus_tag="pd49_p37"
     CDS             complement(32245..32349)
                     /note="phage hypothetical protein"
                     /product="phage hypothetical protein"
                     /locus_tag="pd49_p37"
     gene            complement(32352..32549)
                     /locus_tag="pd49_p38"
     CDS             complement(32352..32549)
                     /note="phage hypothetical protein"
                     /product="phage hypothetical protein"
                     /locus_tag="pd49_p38"
     gene            complement(32566..32751)
                     /locus_tag="pd49_p39"
     CDS             complement(32566..32751)
                     /note="phage hypothetical protein"
                     /product="phage hypothetical protein"
                     /locus_tag="pd49_p39"
     gene            complement(32773..32868)
                     /locus_tag="pd49_p40"
     CDS             complement(32773..32868)
                     /note="phage hypothetical protein"
                     /product="phage hypothetical protein"
                     /locus_tag="pd49_p40"
     gene            complement(32880..33011)
                     /locus_tag="pd49_p41"
     CDS             complement(32880..33011)
                     /note="phage hypothetical protein"
                     /product="phage hypothetical protein"
                     /locus_tag="pd49_p41"
     gene            complement(33008..33163)
                     /locus_tag="pd49_p42"
     CDS             complement(33008..33163)
                     /note="phage hypothetical protein"
                     /product="phage hypothetical protein"
                     /locus_tag="pd49_p42"
     gene            33181..33603
                     /locus_tag="pd49_p43"
                     /locus_tag="BU28_RS0119435"
     CDS             33181..33603
                     /note="acyl-CoA transferase based on BLAST hits"
                     /product="phage hypothetical protein"
                     /locus_tag="pd49_p43"
                     /locus_tag="BU28_RS0119435"
                     /protein_id="WP_028720896.1"
     gene            33627..34565
                     /locus_tag="pd49_p44"
                     /locus_tag="BU28_RS0119440"
     CDS             33627..34565
                     /note="phage hypothetical protein"
                     /product="phage hypothetical protein"
                     /locus_tag="pd49_p44"
                     /locus_tag="BU28_RS0119440"
                     /protein_id="WP_028720897.1"
     gene            34568..35005
                     /locus_tag="pd49_p45"
                     /locus_tag="BU28_RS0119445"
     CDS             34568..35005
                     /note="phage hypothetical protein"
                     /product="phage hypothetical protein"
                     /locus_tag="pd49_p45"
                     /locus_tag="BU28_RS0119445"
                     /protein_id="WP_028720898.1"
     gene            35014..35235
                     /locus_tag="pd49_p46"
                     /locus_tag="BU28_RS0119450"
     CDS             35014..35235
                     /note="phage hypothetical protein"
                     /product="phage hypothetical protein"
                     /locus_tag="pd49_p46"
                     /locus_tag="BU28_RS0119450"
                     /protein_id="WP_036763613.1"
     gene            35228..37690
                     /locus_tag="pd49_p47"
                     /locus_tag="BU28_RS0119455"
     CDS             35228..37690
                     /note="Lambda phage tail tape-measure protein - pfam09718"
                     /product="phage tail tape measure protein"
                     /locus_tag="pd49_p47"
                     /locus_tag="BU28_RS0119455"
                     /protein_id="WP_028720900.1"
     gene            37690..38316
                     /locus_tag="pd49_p48"
                     /locus_tag="BU28_RS0119460"
     CDS             37690..38316
                     /note="glycoside hydrolase family 24 - original
                     annotation; DUF2460 - pfam09343, COG5448"
                     /COG="COG5448"
                     /product="phage hypothetical protein"
                     /locus_tag="pd49_p48"
                     /locus_tag="BU28_RS0119460"
                     /protein_id="WP_028720901.1"
     gene            38313..39197
                     /locus_tag="pd49_p49"
                     /locus_tag="BU28_RS0119465"
     CDS             38313..39197
                     /note="DUF2163 - pfam09931, COG5449"
                     /COG="COG5449"
                     /product="phage hypothetical protein"
                     /locus_tag="pd49_p49"
                     /locus_tag="BU28_RS0119465"
                     /protein_id="WP_028720902.1"
     gene            39194..39628
                     /locus_tag="pd49_p50"
                     /locus_tag="BU28_RS0119470"
     CDS             39194..39628
                     /note="Cell wall-associated hydrolase, NlpC family -
                     COG0791, TIGR02219, pfam00877"
                     /COG="COG0791"
                     /product="phage NlpC/P60 family cell wall peptidase"
                     /locus_tag="pd49_p50"
                     /locus_tag="BU28_RS0119470"
                     /protein_id="WP_028720903.1"
     gene            39638..43639
                     /locus_tag="pd49_p51"
                     /locus_tag="BU28_RS0119475"
     CDS             39638..43639
                     /note="putative phage tail protein - pfam13550, pfam13547"
                     /product="phage tail protein"
                     /locus_tag="pd49_p51"
                     /locus_tag="BU28_RS0119475"
                     /protein_id="WP_028720904.1"
     gene            43661..45586
                     /locus_tag="pd49_p52"
                     /locus_tag="BU28_RS0119480"
     CDS             43661..45586
                     /note="DUF2793 - pfam10983"
                     /product="phage hypothetical protein"
                     /locus_tag="pd49_p52"
                     /locus_tag="BU28_RS0119480"
                     /protein_id="WP_028720905.1"
     gene            45619..45927
                     /locus_tag="pd49_p53"
                     /locus_tag="BU28_RS0119485"
     CDS             45619..45927
                     /note="putative phage holin based on transmembrane helix -
                     TMHMM"
                     /product="putative phage holin"
                     /locus_tag="pd49_p53"
                     /locus_tag="BU28_RS0119485"
                     /protein_id="WP_028720906.1"
     gene            46050..46724
                     /locus_tag="pd49_p54"
                     /locus_tag="BU28_RS0119490"
     CDS             46050..46724
                     /note="Peptidase M15 - pfam08291, COG3108"
                     /COG="COG3108"
                     /product="phage peptidase M15"
                     /locus_tag="pd49_p54"
                     /locus_tag="BU28_RS0119490"
                     /protein_id="WP_028720907.1"
     gene            46724..46966
                     /locus_tag="pd49_p55"
                     /locus_tag="BU28_RS0119495"
     CDS             46724..46966
                     /note="phage hypothetical protein"
                     /product="phage hypothetical protein"
                     /locus_tag="pd49_p55"
                     /locus_tag="BU28_RS0119495"
                     /protein_id="WP_028720908.1"
     gene            46926..47120
                     /locus_tag="pd49_p56"
     CDS             46926..47120
                     /note="phage hypothetical protein"
                     /product="phage hypothetical protein"
                     /locus_tag="pd49_p56"
     gene            47457..49241
                     /locus_tag="pd49_p57"
                     /locus_tag="BU28_RS0119500"
     CDS             47457..49241
                     /note="Uncharacterized conserved protein, contains
                     ParB-like and HNH nuclease domains - COG1479, pfam03235,
                     pfam07510"
                     /COG="COG1479"
                     /product="ParB-like and HNH nuclase domains-containing
                     protein"
                     /locus_tag="pd49_p57"
                     /locus_tag="BU28_RS0119500"
                     /protein_id="WP_028720909.1"
     gene            49522..50049
                     /locus_tag="pd49_p58"
                     /locus_tag="BU28_RS0119505"
     CDS             49522..50049
                     /note="Transcriptional regulator, AbiEi antitoxin -
                     pfam1338 (e-4), COG5340"
                     /COG="COG5340"
                     /product="Transcriptional regulator, AbiEi antitoxin"
                     /locus_tag="pd49_p58"
                     /locus_tag="BU28_RS0119505"
                     /protein_id="WP_051578328.1"
     gene            50130..50384
                     /locus_tag="pd49_p59"
                     /locus_tag="BU28_RS0119510"
     CDS             50130..50384
                     /note="putative type II toxin-antitoxin antitoxin"
                     /product="putative type II toxin-antitoxin antitoxin"
                     /locus_tag="pd49_p59"
                     /locus_tag="BU28_RS0119510"
                     /protein_id="WP_028720911.1"
     gene            50389..50700
                     /locus_tag="pd49_p60"
                     /locus_tag="BU28_RS0119515"
     CDS             50389..50700
                     /note="Plasmid stabilization system protein ParE -
                     COG3668, pfam05016"
                     /COG="COG3668"
                     /product="type II toxin-antitoxin RelE/ParE family toxin"
                     /locus_tag="pd49_p60"
                     /locus_tag="BU28_RS0119515"
                     /protein_id="WP_028720912.1"
BASE COUNT     8966 a  16674 c  16542 g   8651 t
ORIGIN
        1 tttttggttg cgggggcagg atttgaacct gcggccttca ggttatgagc cgaactcttt
       61 gattctcatg actcttttct attcagagac ttaacgtgca agcctttgag acggcagaca
      121 atttcgagaa ctatcggcgc ttctcgccgg atttggacgg atcaacgtgc gcacagggac
      181 gcattcgcgg gttgaccaga cgttgacaag cgatgttcat cgaacgcgaa agccatccct
      241 acatcccttg gatcggtctc gacgcgaagg gcggagagcg gacggtcgct gcgcaaagga
      301 tgtaggtcag caatgcgaac aaagggtgca ttcgctgcgg atgcgcagat ggctgcttca
      361 ggtttggcgc accgatagga cattgcagca ggtcgcgccg gttagtccgt atagctttgg
      421 caggcatcaa ctccgttggc tgtcgaggca agtagctgat ctgcatcacg gatgagatcg
      481 gcgacccgcc tgtccgcgag acgataccga acgaagcggc ctttgctgcg gcgactgacc
      541 agcccgcatt ccagcagaca gcgcagatgg ttcgagacgt tgggctgacc caaacccgta
      601 tgcccgacga tttcctgcac gttgcgttct tccgacacca gcgcatcgag gatcgtcaga
      661 cggctgggat cgcttaggcc ccggaagagc tttgcccgca gttccagtgt atcgggtgcc
      721 gaaagatcgt cttgaatgtt ttgcgctgtc atatcattat ccactgatac gttagcagcg
      781 taccttttcg cccgccacca caaaaaggat cgcacatgag ccagcccgat aacagcaagt
      841 tggcgacagc ctcctccccg atccgaatgc gagtgcaagg catggactgc gcgaaagatg
      901 ccgccgagat cgagcgcgcg gcccggtctg cgggcgtggc cgaaggcgac gtgaaagtgt
      961 ccgccgccac ccacatcatg acattgcgga tcgcggacgg cgatctgccg aaagtgcggc
     1021 ccgcgctcga cgcgaccggc tacggtttcg agaagatcga ggacggcgat acatcgtccg
     1081 atccggccta caaggacccg agctatcgcc gcgcgctctg gatcgtggtc gcgctcaatc
     1141 tcggatacgg cgtggtcgaa atgttcggcg ggttcttgtc cggttcgcag gcgctgaagg
     1201 cagacgcgct cgattttctg ggcgatggtg cgatcacgtt tctgggcctg ctcgccatcg
     1261 gctggagcct gacatggcgg gcgcggtcgg cgatgatcca aggcgtgttt ctgggccttc
     1321 tgggccttgg cgttgtcggc agcacgctct ggcgtgtcct caaccagacc acgccagaag
     1381 ccgggttgat gggagccttc gcggtaggtg cgctgatcgt aaacatcctc gcggtgctgc
     1441 cgctgctaaa gcaccgcaag ggtgatgcca atatgcgagc cgtctggctg ttctctcgca
     1501 acgacgccat cggcaacctc gccgtggtca tcgccgccgg gctggtcgcg tggcttggca
     1561 gtgcatggcc cgacctgatc gtcgcgttcg cgatcgcggg gcttttcctg cattcgtcgt
     1621 ggatgatcat ccgcgatgcc cggagtgact tggtggaagc tgactaactc catcatggtg
     1681 cgacgcgccg aacgaaagcc gacattcgcg cgccccgcag catcggtgag tctgggctcc
     1741 aagtggacct tcgttgcaat gaagtcgaac ggcagctctg gtgaaggttt tctgatgcgg
     1801 gtcgcggcgg aacgctgcgt actcgcgcgg ccacgacccg cgttggaaaa cctcccaagg
     1861 tggaagccgc gggggccttg gatcaggcta tggggaaaga gcgcggacgg tcgcggcggc
     1921 ggctgcatcc ggggtgctac gaatggcgag gcaggcgccg gatacggtct caaacccggc
     1981 tgatgatccc gacgatgctg cgcgttctgg agatactggc gccttgagtc gcgttggaag
     2041 taagcgagca cgcgctgttc ggaccgggtc agcggagtgt agccggtgct gtctcgtgac
     2101 ggatgacggg cgatatgtca tgctgcctgc tccctcggtg gggcgcgcga catcggtttc
     2161 tggccgcgcc ggaagatctc gatgatgcgc atgggtccgc cgcaacaggg acatggttcg
     2221 cgcagggtga gtgggatgat ctcggtatgg ggtcctggcg cggtgacctg ttcgggacgc
     2281 tggacgcaga gcaaggcgcg gatcattctg atgttggcct tgcgggtcga actggccagc
     2341 aggccataat gccggatgcg atggaagcca tcgggcagga cgtggatcac gaagcggcgg
     2401 atgaactcgg gcgtggccag ccgcatgacc ttttgccggc cgccggattt gacgcggtaa
     2461 tctttccaac ggaaggccac ggtatgggca tcggcactga ccaggcgtgc gttcgaaatg
     2521 gcgacgcggt gcgtgtagcg gctcagatag gccagcaccg cctccggccc gccgaaggga
     2581 ggcttggcgt agaccaccca ttcggatttg cggaacgggc tcagccaggt ggcaaaagct
     2641 gcattgtccg cgagcctcgc catatctccg aagaaagtga gctgatctgc gcggtgcaaa
     2701 tccatcagcc cttccagaaa caggcgtcga aacagccgtg acagcacccg cacatgcagg
     2761 aagaaccctg gtttgcaggc gacccacctg gcgccgtctg gcgacaggcc accgccgggg
     2821 acgatcatgt ggatgtgcgg gtggtgtgtc agcgccgatc cccaggtatg aaggacgctg
     2881 gtcataccca cccgcgcgcc catgcgcttg gcgtcggccg cgatggtcat gacggtctct
     2941 gccgacgcct tgaacagcag gccatagatc gccttcttgt tccaataggc gatctgcgcg
     3001 atctcggccg gcatcgtgaa gacgacgtgg aagtattcca ccggcagcag gtcctcggcc
     3061 cgtgcctcca tccagtcgcg cgccgccggt ccctgacact tcgggcagtg ccggtttttg
     3121 cagctgttat acgcgacatg ctggtggccg cactttgtgc atcccgccac atgcccgccg
     3181 aacgcctcgg tccggcaggc ctcgatggcc gacatgacct tgagctggga gaggctaaca
     3241 tgcccggcat tggcccgccg ccacgtggaa ccatgggcgc gaaagatgtc agcgatctcc
     3301 aacttcggcc ggggcacccc ggcgtccggt cactccagac ttcgcttcac cgtctgatcc
     3361 tgcaacctgg ccagcatctc gtagggactg acggtatccc ggatcgtctt ggttgccacg
     3421 tgggtgtatc gggcggtcgt cgtcagcttg gcatgcccga gcagcacctg gatcacgcgc
     3481 acatcggtat tggcctccag caggtgcgtg gcgaagctat ggcgcaacgt gtgcaaggtg
     3541 gcgggcttcc tgacgccggc catgtgcttg gccgaggtga aggcccggtt cagctggcgc
     3601 ggtgagatcg ggttgatcct gggcttgccg ggaaacagcc agccttcggg acgtgcttcg
     3661 cgccaccaag cacgcagcaa ctccagcaat ccgggcgaca gcatgacctt gcggtccttc
     3721 tggcccttgc cctgctcgac atggatcagc atccggtcgc tgtcgatgtc gccgatcttg
     3781 agattgcaga cctcggcggc cctgagccct gcgccgtagg agatgctgag cgccgcccga
     3841 tacttgagcc cgggccccgg cgccgccatc aggatgtcgg acacctcctc gacgctgaag
     3901 actaccggca gcttgcgcgg ttcggtgcga aactgcatgt agcgcttcat ctcctcccgc
     3961 ccgcaggtca tgccgaaaaa gaaccgaagc gccacgatgc gcgtgttgaa agtcgacggc
     4021 gtgaccccgg tatccgtcat gtgaagctga taggcgcgca gatcctccgg cgtcgcccta
     4081 tcgggtgacc gcccgagaaa ggccgcgaaa tctttgatgg cccggatgtg ggacttctgc
     4141 gccttgtcgc ccatcccgcg gatgcgcatg tcctcgatca tccgctggcg tagcgggctt
     4201 acgctctcct ctgtcatgga agcctcctgt ctgatgattg agaaggcccc aatcgtcagg
     4261 caggatcgtc cattcccaaa tgcacaagag tcagatcagc gcgcaacgcc cgccacacgc
     4321 gccattgccg cgcgagcggc ttcgtccatg ggcaactctc cgcccctacc ccttcggcgt
     4381 cacatccttc atcccgtgct gcagcaacaa tgagacctgt tctgcggtga acttgaactg
     4441 ctggccatct gggatccgct cggctgacac cgggtatttc gggcggcggg ggtcgatgcc
     4501 ggtgatgcgg aactgctcgc gcccggtgct gaactggcgg ccgtaatcgg cgggggaaag
     4561 cccaaaggcc tcggacagcg cctcgaaccg aagccgctcg ggatcgagag cgctgctatc
     4621 cggcaggggg atcgagacgc ggaaggtggc atcgaacccc cagcgcaggt cggcgccggt
     4681 gatgtcgcgc ggctcgacca ctaggccatg acgagcggcg acggcttcgc aggccttcag
     4741 catttcggct tgcaggcgcc ggcacagcac gggcgtcagg tttcttggtg gcttggcgct
     4801 gggcatggaa gtttcgtgtt tggggtgtgc cgacaggatt acctcttgcg cggcctccga
     4861 tcaaaccatc ggcgcaggag ggggcgagcg tccgtctgtt cccccccccg tgcgctgggc
     4921 aaattcacct aacaccttgt ttttcttttt taggaattgt cacccggcct tcaattccac
     4981 cttccgcctg tattccggcc gccgccccgt ggtccgactt gatagtggcg cgggtctacg
     5041 cctgtgtcgt cgggcaagga ggcgtgatgg atggtcaaga gactgaaact gaatgagaaa
     5101 accctgcgcg aggcggagcc gaagcccggc gtcagctatc agatattcga cacggaggtg
     5161 atcggcttcg ccgcccgggt gcaggcctcg ggcgcgcgga cctttaccat cgactaccgg
     5221 catgccgggc ggcagcggcg gatgaccatc gggcggtggc cggagtggag cgtcacggcc
     5281 gcgcgcgaac gtgccaagga actgcgccgc gccatcgacg aggggcagga tcctctggcg
     5341 gcccgcgacg attggcgcgg ggccccgcat gtcacagaca tgatcgaccg ctacatcgcc
     5401 gagcatctgc cgaaactggc caagaccaat gcgggcgacc aggtgtcgat gctgaagaag
     5461 atggtcgaac ccgcctgggg caaccggctg gtgacggaga tcaccaagtc cgatgtcgcg
     5521 aagttcctcg atttcgttgc cgaggggcgg ccacgtccca gcaaggcaaa gcccaacaac
     5581 cgggcgcgca agctgcaggg tcacaagccc accccgatcc gcgccaaccg catgggcgag
     5641 gtgctgcgca agatgttcac gctggccatg gaatgggaat ggcggacgga caaccccgca
     5701 caggggttcc atcggcgcat cgagcatgcg cgcgaacggt tcctgtctcc cgaggaactg
     5761 acccggctgg cggccgtgct ggatgctgcc gaggatcagc gcgccgcggc gatcatccgc
     5821 atgtgcatgc tgaccggcgc gcgggtgggc gaggtcagga ccgcgcggtt cgaacagttc
     5881 aacctcgact atgccatctg gtcgaaaccc gcctcgacca ccaagcagcg caagatccac
     5941 cgtgtgccga tttcgcagga cgtcgcagcc atcgtgcgcc tgcgtctgcg ggcggtgccg
     6001 agcggcaatc cgtggctctt ccccggcgac acggttggcc agccggtgcg tgaaatccgc
     6061 cgcttctggg ccaaggtgca gaaggacgcc gggctggccg acgttcgcat ccatgacctg
     6121 cgccacacct tcgcctcgct tctggtcagt ggcggcgcat cgctggaaat aatcggcaag
     6181 ctcttgggcc acagccaaat gcagaccacc cagcgctacg cgcacttgat ggattccccc
     6241 ctgcgggcgg gcgtcgacac ggtggccagc ctgctgcgcc cgcggccgcg cctcgtgcat
     6301 gacgcggcgc aggacggggc cgacctgccg aaatcggcct gatcttcaca cggtttcctc
     6361 gccgcgcaac ttgcgccaga gagagctcag ccgtttgcgg atggtgcttt catccggcac
     6421 ctcgcccgac ttcgaattct ggacgaacca gtcctgcacc agcgagacca gagcggtctg
     6481 ggtttccgga acgccctttt cgaagatgaa ccacgtcagc catgcgtaca tcgcatccca
     6541 atcgtaacgc gggctggcgc cgatggtgga ggccgggcgg cgcagcagat cgcgttcttc
     6601 ttcgaattgc agcaacgacc ccgatgccac cagcaggtct gacgagcgga tcgggaggcc
     6661 atccgaaggt tcggtcacgt gcgcccatgt cgcgctgccg ggtttgagaa cgcgcctcaa
     6721 tcggccgata tcgtcgctcg gcccaaaccg cctgaacatg cacatcaatt cggcgatagg
     6781 cacctcgacc aagcccccca cgacttcatc cccacatctg acgggcggaa tgcctgcgac
     6841 aaccttcaga tggccctctg ccgcccagcc cgcgacatcg gccgggggac agccccagcg
     6901 cacagcaatt tcgtagatgg aatagaaggc gacgggcggc aaaggcatga acgaactcct
     6961 ctcagacata cggcatcctt cggccagggc cgtcggactg cgggttacaa aaacccgccg
     7021 tgccaagcac gcgggtggac tggctgcagc ccacgtcgtc gaggaaaact gcctgtaatt
     7081 gggcacccca ccccaagagg ggcggcacct ggcttcggtt gccttgtcga ttcttatgtt
     7141 ctgctcaacc acgaatctac gcatcctgaa ggcgaacgat caaccagaat cctgcactgg
     7201 cgcaccagaa caaaaaaaga acttgtggat atcatccaga accgtcggaa cccgaccgga
     7261 atggtccatt ccggcaattc cggtccctgc gaaaccggcg aaaccgcctc agcgccgccc
     7321 aatcagcccc aagctgtcgg agcggtgtcg acgaagcgcg gatcgtcgcc aggaagcggc
     7381 gcttggaatg ccctgcgaag gctgcggcaa cgcctgtcgc gtcgcgcgct atccgctgaa
     7441 agtccaataa aacaaggggt ggaattggga gatagcggcc agttccacct tccgcctgtc
     7501 ttccggtcct cacgttctgc ttcgctgaaa ccgcccccgg cagaggggcg cgaggcgaac
     7561 ggagcagccg atgaaggaca tgcaaaacga cccagtggag gaggtccctg acctcctggc
     7621 cgactggatc agccgcgagc agcttgcccg cgcactggat ttgaccacag acactttgtc
     7681 gcggtgggaa gcccgccgtc agggtccgcc ctgcacacgc ataggtcgaa agatcttcta
     7741 tcgccgcgcc gccatccagg agtggatccg gtcgcaggaa caggctcacc cggtgcgcaa
     7801 gacgcggggg cggtcatgac gatccacccc cgcagttccg cctggccagc cgaccgcgtg
     7861 gccgaggccc gcgccgtcct cgccgatgtc gcacatcaca gcgatctcct gatccggctc
     7921 gcctgcaacg tgctggtcca acatggcgag accccgggcg aacgcgccga tgcccagcgc
     7981 ctgctggtgg tcgtcgatgc gcggcggcca gttcgtcggg cgcagcgcga agaccaaggg
     8041 agggccacgc gatgaagcgc cgcgggaccc ccgaggccga ccttcagcgc gccgtcgtgc
     8101 aggcgcttcg cattgccttg ccccgctcgg ccatcatcca tcactgcgcc aacgaggtga
     8161 ccgagtccgg gtaccgcggg gcgaagcgcc aggcgatcct tgtcggcatg ggcgtccatg
     8221 ccgggttcgc cgacctgatg gtgctctctg acggccgcgt cctgtttctc gagctgaaag
     8281 ccccgaaggg tcggctgcgg cctgagcagg agtcattccg cgatgcggtg caggcgcagg
     8341 ggttcggctg ggcgctggtg agaagtctcg acgacgcgct gggcgcgctc gccgatcatg
     8401 gcttcaccac gcgcatcgcc ccagccacgc ggaggcccgc gccatgagcc acgatgccac
     8461 caactgggcc atcaagcagc gcgggttgaa gcccacaacc aagatcgtgc tctggcacct
     8521 ctgcgaccgg ttcaacccgg atttcggctg cttcccctcg caggatcggc tggcacatga
     8581 ctgcgagatc agccggtcga cgttgaacga tcaccttggt caactcgaag ccgtgggcct
     8641 gctgcggcgt gtgccgcggc tcgaccccgt gaccaagcgc cagctgccca cccgctacat
     8701 cctggggttc gagccgggct tcacacctgt ggctgtggtg ccgtgtccgg aaatcggaca
     8761 cggggacgat ggcggcgcag aaaggctcga cggtgccgat gcttgtgctg gcggtggcgt
     8821 ggccgatgcc ttgccgtgtc cggatttcgg acatggggat gacgcgaggc ccgtgtccga
     8881 ttttccggcc gacccgtgtc cggaaaatgc cggaagccgt gtccggattt cggacactaa
     8941 ccctgtaagg gaacctctaa gtaaaccagt aaaggaggag gagggcgcgc aggcgcgcga
     9001 agcgatttcc gatgaggttt tcggggacct gctcgcggcg ctgggcctcg accccgcggc
     9061 cctgcccggc tggtggcaag gctggccgcc ccggctgcac gtccagcgct ggcgcgacga
     9121 actcggcctg accgaggcgg agatcatcgc tgcggctgag gcctcccgcg aggagcatcc
     9181 cgaaccgccc gatgggccga aggcactgga ccgcgccatg cagcgtgcag cagggcgcaa
     9241 ggtcgaggat gcaggccgga agcgccggaa gcccaaggcg gcccctgccc cggccgcgaa
     9301 gccgatcacc gacctgcccg ccttctacgc cgatctggtc aactccgacc gctacctgcc
     9361 ggtcagcgcg atcagcaaca cgatgcgcga tgccatgctg gcccgggggc tggtgacagc
     9421 cgaacgcctg cgcgagcgcg gggtgcggtg aatggcatgg tgcttcgtcc ccggcacgga
     9481 ttgtccctct gcgctggcgg cggaggcctt gatctgggcc tcatgctcgc cgaacccggc
     9541 tatcacaccc gcgccttcgt cgaatgggag gactggcccc gcgccgtcct cattgccgcc
     9601 cagcgcgcag gctacttcgc cccggccccg atctggaccg acctgcgcag cttcgacgcc
     9661 cgccctttcc gcggcgcctt cgacacggtg ctggctggat atccctgcca gcccttcagc
     9721 gcggccggaa agcgcggcgg cgccgacgat ccccgccatc tctggcctga tgtcgcccgc
     9781 gtcatctttg agctccgccc cgaatgggtc ttcctcgaaa acgtcgccgg tcacgtcact
     9841 ctcggccttg aaaccgtcct gcgagagctt tggggattgg gctattcgcc tgcggcgggc
     9901 ctgttctcgg cggcagaggt cggcgcgccg catgagcggc tgcgcatctt catcctggcc
     9961 cacaccaatg agcctgcatc ccggcaccgg ccgctacaac ccggccggga acagcgaatt
    10021 cgctgtcgcg gaccttcggt tcacgcggaa ggcggaggcg ctggcactgt gcatcgcgaa
    10081 ggccctgccg aaccattggc cgaccccggc agcacagaac tggaagggca gttcggaggc
    10141 cagcgtcacc cgcagcgacg gcaaatcccg gatggatctg ctgcactacc gggcggagca
    10201 gggcttcacc cccccggccc cggcgacctc gcccgatggg ccgcggtcct tgccgcacgc
    10261 cccgatctcg cgcccgctct gggcttcgat gattgcctcg catgggcgcg ccgtctcgcg
    10321 gcggatcctg aagggccggt cgcggcggcg gctgaacccg ctcttcgtcg gatggctgat
    10381 gggctggccc atcgggcacg cgctgtgcgc ctgctcggca acggagttca ccctctggca
    10441 gcagcacatg cgtggcgctc tctcgcagct gcccatggcc tcgggcccgt ggatctggcg
    10501 gccgacggat gcagcccagc gcccggcgca gatggatttc cttgaaggat tgcagcgatg
    10561 agtttccacg gccgcgtcag aggcaccagg atcaagcgcg cgctgggcgt gcaggcggcg
    10621 ctggaatggg cgttccggat cgaacaggcg cagctggaac tgcccctgcc cccggacgtc
    10681 accgaggaag ggttcggctt cggcctggaa tacgtcctgc tgcagcgcgc cgtgctcggc
    10741 tgcaagatcg acggcggcca gcacaagatc ggcggctaca cccacgagga cgccgaggtg
    10801 atcgccgcca ccgtcgccgg gatccccgac atcctcggcg ggaaacgcat ggcgatccgc
    10861 gtcgccgaac tggcccgcgc aggtctgacc cccgactgga tgccgggcgc catcccgcgc
    10921 tgcgtgccga ccatcgtcaa gcagaaccag catgggacgc atgcgggcgc catcgtcgtc
    10981 ggcaccgagc gcatccgggt gcgtggcgcg ggtgcccgag cgacatggaa gaccatcgac
    11041 atcctggcct gcccggtcac cttctcgccc cacccgcagc agatcgacgc tgcccgtcgc
    11101 ggctatgacg actggtggca ggcgctgggc tgggtccggg aggggctaat cgcaggcggg
    11161 atgctgcgcg aggtcgaggt gacaggggcg atgccgaagg caaagccgtg ggaaagaacc
    11221 ccgccaagcc gctgttagcg gctggatttc gccctccggc tgaaataccg tctggaaaag
    11281 acttaccggg gggcagattt cacaatggca tcaatcgaca atggctccga cctcggcatt
    11341 gaagccgccc ttttcaaagc cgccgacaag ctgcgcggca acatggagcc gtcggattac
    11401 aagcacgtcg ccctcggcct gatcttcctc aagcacatct cggacgggtt cgagatgaaa
    11461 cgccaggcgc tgctgaccga ataccccgag ggcgccgagg acccggatga atacctcgcc
    11521 gacaacatct tctgggtgcc gcaggaggcg cgctggtcgc atctgcaggc caatgccaag
    11581 cagcccacga tcggcaaact gatcgacgag gcgatgatcg ccatcgaaaa ggtgaacccc
    11641 tcgctaaagg gcgtcctgcc caaggactat ggccgccccg ccctcaacgc cgtcatgctg
    11701 ggcgaactca tcgacctgat ctcgggcatc gcgctgggcg aaggcaagga caaggcgcgc
    11761 gacctcttgg gccgggtcta tgaatacttc ctcggccagt ttgcgggctc cgaaggcaag
    11821 cggggcggcg agttctacac cccccggtcg gtcgtccgca cgatggtcga gatgctggaa
    11881 ccctacaaag gccgcgtcta tgacccctgc tgcggctcgg gcggcatgtt cgtgcagtcg
    11941 gaaaagttcg tcgaggccca cggcggccgt ctgggcgaca tcgccatcta cgggcaggag
    12001 agcaactaca ccacctggcg gctgtgcaag atgaacctgg ccgtccgcgg gatcgacgcc
    12061 gacatccgct ggaacagcga aggcaccttc cacaagaacg aacttcccga cctgcgcgcc
    12121 gatgtgatcc tcgccaaccc gcccttcaac atctcggact ggggtggcga gcggctgcgc
    12181 gaggatgggc gctggaaata cggcatcccg cctgcgggca acgccaactt cgcctggctg
    12241 cagcacatcc tgcaccacct gtcgcccacc ggcacggcgg gggtggtgct ggccaatggc
    12301 tcgatgtcct cgacacaaag tggcgagggc gagatgcgcc gcgcgatgat cgagggcgag
    12361 gtggtggatt gcatgatcgc cctgccgggg cagctgttct attccaccca gatcccggcc
    12421 tgcctgtggt ttctggccaa ggacaagtcg aacggcatcg cgcgcgaccg caagctgcgc
    12481 gaccggcgtg gcgaggtgct gttcattgac gcccgcaagc tgggcttcat ggtggatcgc
    12541 acgcggaaag agttttccga cgccgacatc gcccgcatcg ccgacaccta ccacgcctgg
    12601 cggctgggcg agggctatgc cgacgttccg ggcttctgta aatcggcgag ccttgaggag
    12661 atccgctctc acggccacgt cctgaccccg ggccgctatg tgggggccga ggcggcagag
    12721 gaggacgaga cgccctttgc cgaacgcttc gctgccttgc aggagctgtt ggaggcgcag
    12781 ttcgccgagg ctgaggaatt tacggcgacc atccgggcgc ggctggcggg ggttgggctt
    12841 tgaaggaggg gtggcagctt tccacactgg accagttggg caggatcgta actgggaaaa
    12901 ctccggcaac ctccgagccg gaaaactatg gcggaaacat ccccttcgta tctccaagcg
    12961 acatgcaggg gcagcggatc attgaagacg tggcgcgcta cctttccgac actggcgcag
    13021 ccaaagtccg aaactcgatc atacctgcgc gcgcagtaat ggtctcttgc atcggctccg
    13081 atatggggaa agctgcaata gcggctcgcc gttgcgtgac caaccaacag atcaacagtg
    13141 taattgccag cagcgaccat gaccccttgt tcatttacta caacctaagc gcccgaaagg
    13201 acgaaatccg gggatcagcg agtggttccg cccagccgat cctgaacaag tcggcatttg
    13261 ggcggatgaa gattgacttg ccaccgctcc ccgaacaacg cgccattgcc gccaccctcg
    13321 gggcgctgga tgacaagatc gagttgaacc ggaagatgaa cgccacgctc gaggccatgg
    13381 cgcgggcgct gttccgcgac tggttcgtcg atttcggccc cacccgcgcc aggatggaag
    13441 gccgcgcccc ctacctctcc cctgacctct ggtctctctt ccccgaccgc ctcgacgccg
    13501 agggcaagcc ggaggggtgg gaggtcggca cgctcattga tcttgcgttg ctcaacccag
    13561 aaagctggac cgcgagaaat gcccctgcgc gcgtgtcata tgtcgatttg gccaacacca
    13621 agtggggcag catcgacaag gtagaagaat acgcttgggc cgacgcgccg agccgagcaa
    13681 gacgggtact tcgtgcaggc gacaccatcg ttggcaccgt tcgccccgga aatggctcgt
    13741 tctgctacat cggcgaggac agtttgaccg ggagcaccgg ctttgcagcc cttcgcccga
    13801 agaacttgag ggacaaagcg tttgtgtggt gcgcagccac gtcaccagag aacatcgacc
    13861 ggctggcgca tctagccgat ggtggggctt atcctgcagt gagaccggag gccgtggcag
    13921 caaccggcat cgtcattcct ccagctgatg tgttgaacgc tttccgcagc gcggtttcgg
    13981 cgaatctcga cctcatggag gccaatcgcg ccgaatcccg caccctcgct cagacccgcg
    14041 acctcctgct gccgcgcctg atgtcggggg agttgcgggt ggccgaggca gagaccctcg
    14101 ctagggaggt ggcgtgatgg ccgttgccta tcatcagggt cagttcccgc caggggcgct
    14161 cgactggccg cagcttctgc cgctgatcgg cccggccaat gccgccgtcg cgcgctatga
    14221 gggcgtgctg cacggcatcc ccaacccgaa tgtcctgctc tcgcccctga ccacacagga
    14281 agccgtgctg tccagccgga tcgagggcac gcaggccacc atcggcgagg tgctggagtt
    14341 cgaggccgag ggcgagccgg gcgatgaaag caccgccaag aaggccgaca tccacgaggt
    14401 gctgaactat cgcgccgcct tggccgaggc ctcgcacctg ctggaggact tgccactgtc
    14461 gcagcgcctg atccggttga cccacgaacg cctgatgcag ggcgtgcgcg gccgcaacaa
    14521 ggcaccgggc gagtatcgcc gtatcccgaa ctggatcggc cccgaaggct gcaccatcga
    14581 gcaggcccgc ttcatcccgt gttccgccga ggcgcttccc gacgcgatga ctgcctggga
    14641 ggcttatatc cacgccgccg cgcccgatgc gctgatccag ctttctatcc tgcatgccga
    14701 gttcgaggcg atccatccgt ttctggatgg caacgggcgg ctgggtcggc tgatcatccc
    14761 cttgttcctg aaatccaaag gcctgttgtc ggcgccgaat ttctatctgt cggaatatct
    14821 ggaaagccac cgcgacgaat attacgaccg cctgctggcc gtgtcgcgcg atggcgactg
    14881 gactggctgg tgcgggtttt tcttgcgtgc gatcatcgaa caggcgggca cgaaccaggc
    14941 caaggcgcag gcgatccatg cgctttacac ggcgcgcaag gactggatgg tcgaggcgac
    15001 ccgttcgcaa tacggggtgc gtgcgctgga ctggttcttc agccgcccga tcttcgtagc
    15061 ctccgatttc gtcacgcagg ccgacattcc cgaaccaacc gccaagcgca tcctgcggtt
    15121 ggtgcgcgac aatgggctgt tgcgcgaaat ccgcgcatcc agcggcaggc ggcccgccgt
    15181 gctggccttc ccggagttgc tgaacatctg cgaagggcgg gacgcgtttt gaggatcact
    15241 tgttcgcctc aaactagctt gtgggtcgga agcgcaggaa aactgaccca caaaatgatt
    15301 tgtggtgcaa aagtgaccga caagccggac acaccgatca agccggaggt tcgatgccta
    15361 cgctgaccga agccgaagtc gaatccgtcc tgatcgatca actgggagcg ctgggctatg
    15421 cctgcctgaa cgacgcggtc tccggtcccg atggcgcggc acctgagcgg gaggcctatt
    15481 ccgacaccat ccttgccggc cggttgcgca acgccatcgc ccggctgaac cctcagatcc
    15541 cggaggatgc gcgcgaggac gccttgcggc ggatcatcgc cagcgaccgc ccctcgctga
    15601 tcgaagaaaa ccgtcgcctg catcggttca tgatcgaggg cgttccggtg gagtatcggg
    15661 ccgaggatgg cacgatccgc ggcgatgccg tgcggctagt ggaccctgag gatgcgctga
    15721 acgactggct ggccatcgcg cagttcacgg tgatcgagaa cggcaacaac cgccgcccgg
    15781 atgtggtggt gttcctgaac ggccttccag tgggcgtgat cgaggtgaag aagccggggg
    15841 ccgagacagc gacactaggt gcggccttca accagctgca gacctacaag gcgcagatcc
    15901 cctcgctctt ccgcgccaat gccgttctgg tcacgaccga cggcatccag gcccgcatcg
    15961 gctcgctgac cgccgatctg gaacgcttca tgccctggcg cacaaccgat ggcgccgagg
    16021 tggcccccaa gggcgcgccg gaaatgtcgg tgctgatcga cggggtcttc gcgcggccgc
    16081 gcctcctgtc gctgatgcag aatttcacag tctttggcga cgcgcccggt ggcattgcca
    16141 agatcatcgc gggctatcac cagttccacg ccgtgaagcg ggccgtggcc agcacggtgg
    16201 aagccagccg ttccgggggc gaccgcaagg ttggggtgat ctggcacacg caggggtcgg
    16261 gcaagagcct gctgatggcc ttctatgccg ggcagctggt gcgcgaacct gcgatggaga
    16321 acccgaccat cgtggtgatc accgaccgca acgacctgga cgaccagctt tttggcactt
    16381 tttccatgtg ccgcgacctg atccgccaga cgccggttca ggccgagaat cgaggggatc
    16441 tgcagaaggc gctgtctcgc gcctcgggcg gggtggtgtt cacgacgatc cagaagtttg
    16501 tgcccgagaa aggcgaggct tatccgctgc tgacggatcg gcgaaacgtt gtggtgatcg
    16561 ccgacgaagc ccaccgaagc caatacgggt tcaaggcgcg gatcgagaag actggcgaaa
    16621 tcgcctatgg cttcgccaag cacctgcgcg acgcgctgcc gaatgcgtcc ttcatcggtt
    16681 ttaccggcac gccgatcgag caggacgatg tgaacacccc cgcggtgttt ggccactaca
    16741 tcgacgtcta cgacatcagc cgtgctgtcg aggatggggc gacggtgccg atctactacg
    16801 aaagccgcct cgcgcgcatc gagctgcccg aggaggaaaa gccaaaggtc gatgccgaga
    16861 tcgaagaact gaccgaggac gaagccgtca gcgagctgga gcgcctgaag cgcaaatggt
    16921 ccacggtcga ggcccttgtc ggggccgaaa agcggctgcg catggttgcc gaggaccttg
    16981 tcgcccattt cgaggcgcga gtgcaggcga tggacggcaa ggccatggtc gtctgtatga
    17041 gccgccgcat ctgcgtggac ctttacaacc agatcatcgc gctgcgcccc gaatggcatt
    17101 ctgacgacga caatgtcggg ctggtgaaga tcgtgatgac cggatcagcc tcggaccccg
    17161 aggcctggca accccatatc ggaagcaaag ctcgccgcga cctgctggcc aagcgcgcga
    17221 aggacccgaa agacccgctg aagctggtga tcgtgcggga catgtggctg accggcttcg
    17281 acagcccctc catgcacacg atgtacatcg acaaaccgat gcgcgggcat gggctgatgc
    17341 aggccatcgc ccgggtgaac cgggtgttcc gcgacaaacc tgccgggctg atcgtcgact
    17401 atatcggcat cgcacagaac ctgaagtcgg ccctaggcca gtattccaag tcggaccagg
    17461 agcaggcagg gatcgacgaa gctgaagccg tcgccgcgct gctggagcgg ctggatgtag
    17521 tgcgctccat gttccacggt ttcgactact cggccggatt gaccggcacc ccgcaccaac
    17581 ggcttgtcac tttggcagag gcgttgaact ggatcctagc caaacaggac gaggcagcac
    17641 agcgcgaaac cgacaaggag gccaagaagg cggcgcaccg ccgatacccg gatgcggtgc
    17701 tggcgctctc gaaggccttt gcactcagct ccgccagtga caccgcccgc gacgtccgcg
    17761 atgaagtcgg tttcttccag actgtgcgcg cggccatggt caaggcggcg gacacgtccg
    17821 gtcgctcggc cgccgaccgc gaccttgcca tccgccagat cgtgaacgag gccgtcgcct
    17881 cgactgatat cgtcgatatc ctgtctgcgg ccgggctttc gtcgcccgac atttccatac
    17941 tctccaacga gttcttggcc gaggtcggcc agttggaaaa gaagaacttg gccctcgaag
    18001 ctctgaagaa actgttggcc gacgagatca ggtcgcgcag taggtcgaat gtgatcgaga
    18061 cccgcaagtt ctcggaacgg cttgaggaag ctatcgcgcg ctaccacacc aatgccatca
    18121 gcacggtcga ggttcttcag gagctgatcg cactagccaa agacgttcgc gacgccagaa
    18181 accgtggcga agaaaccggg ctgacacccg aagaggtcgc cttttatgat gcgctggccg
    18241 acaatcagag tgcgattgac gtcctcggca acgaccagct gaaaatcatc gcccatgaac
    18301 tgctgaaggg actcaaggcc aacgtcagca tcgactgggc gcaccgcgac agcgcgcgcg
    18361 cacgtctgag ggtcctcgtc aagcgtatcc tccggaagta tggctatccc cctgacctcg
    18421 aggaagcggc agtgcggggc gttctggcac aggcagaagc gatgctttcg gagatggcac
    18481 tgtgatgtgt gactggtcac agggtctcaa tcagtcgggc tgatgatgcg ggccgaatta
    18541 aaagcatatc tcgaggagtt gaagcgcttt gcagttcgtt tgccgttcat ccctgttaac
    18601 cgctcttctc gccgttgccg catcggcagg ccccgcaacg gcagagactt accagctgat
    18661 ctgcgaaaac cctcgccgtg aataccaggt acgtttcagc gacggcgata caaacatcca
    18721 actggacgta cccgaaggga ccacgctcta ccgcgtcctc gcggtggagg aaacagaggc
    18781 gcgacatgtg gtggtggcac tgaccacgaa tgatggaccc actgtcaggc tttcgctgcg
    18841 accctacctg cggatggaat actggagtgg gaacgagcta tttcaaactg atgcgtgccg
    18901 aaccccataa gagggtcgca ccaacagggg ccccctcctc tggttcctcc ccggcctcga
    18961 acgtatgcgg gggggcgcag cgcggcggtt cgctagcgtg aggcattttc accggggaag
    19021 ccaggcggaa gccaccttgc gacctgatgc cgaaattcgt gagtcagatc agcggcttgc
    19081 ggaatcacga tctggccggg gtggattccc cgtgggaagc cagggaagcc acctccgggg
    19141 aagccaggag gccagaagcc accctgggaa gccaattcgt tagaagccgt tgaatccgct
    19201 tcacttttcg gcttgacaga cctgctccca ttgacctacc ccttgatcat cgaagaattg
    19261 cgcccggagg atccccctcg cgggcgcttt tcattttccg tcctccccat cccgagcccc
    19321 atcccatgga cctggtcttc gcgccgagcc agattgaaac ttggccgatt gcccggctgc
    19381 gcccttatgc ccgcaatgcc aagatgcatg gcgacgatca gttggccaag atcgccgcca
    19441 gcatggccaa gttcggctgg accgtgccct gcatggtggc cgacgacggc gagctgatcg
    19501 cggggcacgg ccgggtgctg gccgccacca tgctcggtct gaccgaggtg ccggtgatcc
    19561 ggctcagcca cctcgacgac gccgaacgcc gggcctaccg catcgccgac aacaagctga
    19621 ccgaactcgg cgaatgggac gaggcgctgc tgcgcgacga gatcgccggg cttctggccg
    19681 aggatttcga cctgacgctg cttggcatca gcgatgatga cctcgacgca ctcctgcggg
    19741 atcccgaggc gctgggcggc gatggcccgg tcgagggcga ggacgatgtt ccggagcttc
    19801 ccggcaagcc ggtgtcggtg ccgggcgatc tctggcaact gggcgtacac cggctgatct
    19861 gtggcgacgg caccgccgcc gatgtcgttg ggcgcctgct cggggatgtc cgccccctgc
    19921 tgatggtcac cgatccgccc tatggcgtgg agtatgatcc ctcctggcgc aaccaggcgg
    19981 gcgcggcgaa gacaaaacgc accggcaagg tgctgaacga cgaccgggcc gactggcgcg
    20041 aagcatgggc gctgttcccc ggcgatgtcg cctatgtctg gcacggcgcg ctgcatgccg
    20101 cgaccgtggc ggacagcctg gtggccgcgg gattcgcgat ccggtcacag atcatctggg
    20161 ccaaggaccg gctcgtcctc agccgcggcg actatcactg gcagcacgaa ccctgctggt
    20221 atgccgtccg cgccaaggga aagggccact gggcggggga ccgcaagcaa accacgctgt
    20281 ggcagatcgc caaccgggat caggatgccg acaccgtgca cggcacacag aaaccggtgg
    20341 aatgcatgcg gcggccgatc ctgaacaatt ccagcccggg tcaggcggtc tatgaaccct
    20401 tcatgggttc cggcaccacg ctgatcgcgg ccgaaaccac cggccgggtc tgctttggga
    20461 tcgagttgaa ccccgcctac gtcgacgtcg ccatcgagcg ctggcagtcc tttactggcg
    20521 tcgaggcagt gctggtggaa accggcgaga ccttcgccgc cctcaaggcg aagcggctcg
    20581 ccgcatgaac gcgcctctcc tgcccggacg gatcgagcat tggccgttgg cgcgtctcag
    20641 gccctatgtg cgaaatgcca agacccacga cgccgaccag gtggccaaga tcgccgccag
    20701 catggccgaa ttcggctgga ccgtcccttg cctcgtcgca ggcgacggcg agctgatcgc
    20761 aggccatggc cgggtcctgg ccgccgcgca actggggctg acagaggcgc cagtcattgt
    20821 gctgggccat ctcaccgagg cgcagcgccg ggcctatcgg atcgccgaca acaagctgac
    20881 cgaactgggc ggatgggacg aggcgcttct gctcgaggaa ctgcggggcc tgatggccga
    20941 ggatttcgac ctgggactga tcgggatccc cgaggacgag ctggatgccc tgctgcatga
    21001 cgccgacgac cgcgcgccca tcggcgacga caccgccgac accatcccgg aggccccggc
    21061 cgacccgatc acgcgccccg gcgacatctg ggcgctgggc gatcaccggc tgatctgcgg
    21121 cgatgccacc gacccggccg tggtggcgcg gctgatagat ggggcgcagg cagcgctgat
    21181 gttcacctcc ccgccctacg cccagcagcg cgactatggc gcggcgaaga aaaaggtcgg
    21241 cgattgggat gcgctgatgc agggtgcctt cgccgcggcg cccgtcaccg ccgatgccca
    21301 gctgctggtg aacctcggcc tcgtccatcg cgatggcgag tggatcccgt attgggaaag
    21361 ctgggtcgac tggatgcgcg cgcagggctg gcggcgcttc ggctggtatg tctgggacca
    21421 ggggcctggc ctgcccggcg actggaacgg ccgcctcgcg ccctcgcacg agttcatctt
    21481 ccacttcaac cgccagcctc ggaaaccgaa caaaacggtc gaaagcaagc acgcgggcga
    21541 aaccctcggc ggcggcgggt tgcgcggggc cgacggcacg gtccaccgca agaccggata
    21601 cggcaacgcg atccagagcc accgcattcc ggacagcgta ttccggataa tgcgccacaa
    21661 gggcgggctg ggcgcggccg gatcgcaccc ggccgtgttc ccggtggcgc tggtcgaggc
    21721 ggtgctggag gccttcaccg atcccggcga cctggtgttc gaacctttct gcggctccgg
    21781 cacgcagctg attgccgcgg aacgcaccgg gcggcgctgc cgcgcggtgg aactggaccc
    21841 agtctattgc gacgtcgccg tgcggcggtg ggagatggcg acggggctga aggctgtcct
    21901 ggcggcggag tagcgccatt ttggcaagcc gttggaggct tggatcaacc tcagaccaag
    21961 tctattctcc ctgtcgtcag cttccagatg agatggtgga cccttgggaa tcgaacattg
    22021 ggatgaaacc agacagcgct ggatccttta tcgcagtgag gccgaacata gtgcggattg
    22081 cagggtctat ccctatgagg ccgttcccgg gcggattttt ctcgacacga atgttgtgaa
    22141 cctgctcgtg aattacccag accagatttt cgagcagcag ccgctaccga gtatcgagga
    22201 cgcgttactt gcagaggacc tcgaagcgct tatgcacatc ttctacgttg gcaggcgggc
    22261 aaactgggcg atcatggcat cccgaaagac gcttgatgag gttgacaata cgcccgatcc
    22321 cgaacaccgc cagcggctgc gagacttcgc tgtagagttg atttcgcctg aagacgaagc
    22381 gaacgcttac gcttccgtgg tcgggcggcg catgatcgat gctcctttca cccgccgact
    22441 gccggacaag gcggatcggg aactgattgg aaatgcagtc ggcctcgaat gtgacgtctt
    22501 ctgcacaaga gatcggcgga caattatcaa gaagcgcgac cagttgaggc tattgccgat
    22561 cagggttctc actcctttgg agtggtggcg gcatgttcgt ccttgggctg gcctatgcac
    22621 ataggcgggc cctactgaaa cccatttggc ttccgcctaa gaaatcgcct ctttgacgag
    22681 gcgatatacg gttcccctgc ccttgtcttt ctcggcgctg atgggcaggc ccagcctctt
    22741 cttcaaggcg cccgagatcg agccgcggac ggtatgggcc agccatccgg tggcctcgac
    22801 catctcggcg accgtcgcgc cctcggggcg ctggagcatg gcgatgatct gcgcctgctt
    22861 ggtgccagcg cggatggcga cgggcgtcgc gttgtcggtg tcgtcgggcg tgcgctctgc
    22921 ctcttgcttc ggcctcgcct tccgcgcgct ggcgacagcg gtggccacca gcggttcgat
    22981 cccgatggct tccagcccgg cctcggtcgc gatcagcgtg gtgccgtggc cgtcgccggt
    23041 ctcgcgccac atcggctcgc cgcgccgcag gtttgcctcg acctcctcga gccagccgcg
    23101 ggcgatcatc ttgccgacaa ccatcttggc tgcggcgccg accagccccc cgggcagcgg
    23161 tagggcgagg ttgccgggcc gggtcgcggc gcgggacagg atcagggatt gggtgtcgga
    23221 cggggtggtc atcgaggcct ccgggcgctg tggcgcgcgg cgtgcgcgcc ttctacggag
    23281 gcaagcccca tcaccagacg gggcggccgt cgtgccacgt gggcgcgtca ggcggcgtgt
    23341 tcgccttcct tgaagacgct atcgctgatc tggcgcagca ggtccgcata atgcttcagc
    23401 gtgccgacat gcccccagtt gatctcgtcg gggtgggtct cgaaatggtc atcgctgagg
    23461 gccttcaggc gctccagcat ggtgtcgatc tcggccttgg cggcgatgaa ggcgtcgagg
    23521 gctttggaat tgtcggcggc gcgacgggtg gtcatggcgg tggcatcctt cggtgagttg
    23581 catcgttccc tagggatcag actcgctctg tcgcgtcctc taatcaactg aataccaagc
    23641 aatatcattg ggttgatcgg actatctgcg ccatgaaggg catgagcgaa cgcgagtatg
    23701 cggcgcattc cggcctctcc cgcggcgggg tgcagaaggc gcgcaagaac gggcggctgg
    23761 tggtccatga cgatggctcg atcaacgccg cggcctcgga tgtgcgccgg gccgagatga
    23821 ccgaccccga ccagcagcgc cggtcgctgg gcggcgaaac cctcgccagc ggccccggcg
    23881 acacgacatc ttacatcaag gcccgcacgg cgctgacggt ctacgcggcg caggaacgtc
    23941 agctggcggt tcagaagaag aagggcgcgc ttgtcgaccg cgcacgggcg gagaccctcg
    24001 tcttccgcct ggcgcggcag gaacgggatg tctgggtgac ctggcccgga cgggtggccg
    24061 cgttgatggc ggcgcagatc atggcggagg tggaacggca atccggggca tcggtgacga
    24121 tcgagaccgc gatcatgcag agggtgctgg aagcccatgt ccgcgaacag ctcgacgccc
    24181 tcgccgacct ccgggtctcg cttgcatgat gaggatgaaa acaacgaccc gacggccgac
    24241 ttcgacctcg gtttcgacgg cgccgaggac ctgctacggg tctggcggca ggggctgcgc
    24301 cccgatccga acctgacggt gtcggaatgg gcggatcagc atcgctggct gtcgtcgcgg
    24361 ggcgcggccg agcctgggcg gtatcgcacc gcccgcgccc cctacctgcg cgagatcatg
    24421 gatgcgctct cgcccggtca tccggcgcag cgcatcacct tcatgaaggc tgcgcaggtg
    24481 ggcgcgaccg aggcggggaa caactggatc ggcttcgtca tccaccatgc gccggggccg
    24541 atgctggcgg tgctgccgag cctggaactg gccaagcgga cgtcacgcgg tcgtttggac
    24601 ccgctgatct cggacagtcc ggcgctccgc gagcgggtga acccggcgcg gtcgcgggac
    24661 gcgggcaact cgatgctgtc gaaggaattc ccaggcggca tccttgtact gaccggggcc
    24721 aacagcgcca ccggcctgcg gtcgatgccc gcgcgatatg tgttcctcga cgaggtcgat
    24781 gcctacccgg cctcggccga cgaggaaggc gatccggtca cgctggccga agcgcggacc
    24841 accaccttct cgcaccgacg caaggtcttc atggtctcga cccccacgat ccggggtctg
    24901 agccggatcg agcgggaatt cgaggcatcg gaccagcggc gctacttcgt gccatgcccg
    24961 cattgcggga cgatgcaatg gctgcagttc gaccggctgc gctgggcgaa ggggaagccg
    25021 gagaccgccg cctatcactg cgagggttgc gagcgtccca ttgcagagca ccacaagacc
    25081 gagatgctgg cccgcggcga atggcgggcg acagcagttt ccaaggatcc gaaggccatc
    25141 ggcttccacc tctcggcgct ctattcgccg cttgggtgga aaagctggtc cgacgtcggg
    25201 cgggaatggc tggcggcgca agggtcggac gagacgctgc gcgccgcgcg caacacgctt
    25261 ctgggggaaa cgtgggtcga aagcggcgac gcgccggaat ggcagcggct ggcggatcgc
    25321 cgcgaggcgt ggaagccggg cacggtgccg atggcggggc tgttcctgac cgcgggtgcc
    25381 gacgtccaga gggaccgcat cgaggtcgat atctgggcct ggggccgcgg gctcgaatcc
    25441 tggcttgtcg atcacatagt catcccgggc ggacctgacg atccggccgc atgggacaag
    25501 ctgaccgcct tgctcgggcg cagctggcag catgccaacg gcgccttcat gaccgtggcg
    25561 cggctgggca tcgacaccgg gtacgaagcc gcagctgtct atgcctggtc gcgcaaggtt
    25621 gggttcgaac aagtggcgcc gctaaagggg cttgagggct tcaaccgcgc cgcaccggtg
    25681 tcgggtccga cctatgtcga cgcaaccatc ggcggcaaac ggctgcgccg cggtgcacgg
    25741 ctttggtcgg tggccacggc gacgttcaag gccgagacct acaggttcct gcggatcgaa
    25801 cggccctcgg acgaggatcg cgccaccgga gtgctcgacg cgcccggtac gatccacctt
    25861 ccgggctggg ctgacaccga atggctgaag cagctggtgg ccgagcagct ggtcacgatc
    25921 cgcaacaagc gcggctatgc ccaccaggaa tggcagaaga tgcgcgagcg gaacgaggcg
    25981 ctggactgcc gggtctatgc ccgcgccgcg gcgtggatcc tcggcgctga ccgctgggac
    26041 gaagccacct ggcggcgact cgaggcgcag gcgggcgtcg aaacgcgcat gccctcggcc
    26101 accgcgaccg acatcgctac acaggacccg gcccagccca aggccggaac cctgaccacg
    26161 ccacgtcgga aacggcgggc ctacaccccg aacttcatga gggactgatg gacctggaac
    26221 gcatgcaggc cctgctgacc gcgctgcagg aagcccgctt cgccgggctg cgcagcgtca
    26281 gctacgacgg caagacggtg acctatggct cggatgccga actggcggcg gccgttcgcg
    26341 atctcgaggc acgggttgca gcggcttcgg ccacgccacg ccgccgccgc tggggcacgg
    26401 tcgccacgaa gggtctgtga ccatggtctt cgacgccttc cgcgcccgcc tcgggtccat
    26461 catcggcggg tttgacgccg cgcagtccca ccgccgcatg cgcgggttcc gggccacccg
    26521 ggcgcatgtg aacacgctga tcgcgacctc gggcgagacg atcaccgcac gtgcgcgctg
    26581 gctggtcagg aacaacggct acgcggccaa cgcggtcgac gccttcgcga accatgtcgt
    26641 cggcgacggc atcaagccct catcgaagat cgcggatgca acgaagaagg aggaattgca
    26701 gaggctctgg ctcgcctgga ccgacgaggc ggatgccgag gggctgacgg acttcttcgg
    26761 gctgcagcgc cgggcggcac gcgaggtgtt tctggcgggt gaggtgttcc tgcgcatccg
    26821 gacgcggcgc cccgaggacg gactgaccgt gccgatgcag ttgcagatgc tgccctcgga
    26881 aatgctgccc caggacatga cccgcggtct gcccggcgcg ggatcaatcc ggcagggcat
    26941 cgagttcgac gggatcgggc ggcgcgtggc ctatcacttc ctgcgccgcc atccaggcga
    27001 catgaccgat ccggggctgg ccggggaaac cgtgcgggtt ccggcttccg aggtcatcca
    27061 catcctcgac cccgtcgagg cgggccagct gcggggcgtg tcgcgctttg cagcggccgt
    27121 ggtgaaactc ttcaccctcg atctttacga cgatgcggag ctggagcgga agaagaccgc
    27181 ggcgatgttc gcgatgttca tcacctcccc cgccccagaa accgcgctcg atccggcgga
    27241 ggacgatctc gaggtcgaac ccggccaggt ggtacggctt gaccccggcg aggatgtcac
    27301 cacgccctcg acgccggatt ccggcagcac ctatgagccg ttccagtacc ggacactgct
    27361 gcagatcggc gcggcgctgg gcgtgcctta tggctatctg acgggcgaca ccgcgaaggg
    27421 gaacttctcg aacacccgga tcgcgctggt ggacttccgg cgccgcatct ccgccttcca
    27481 gcattccgtg atggtctacc agctctgccg cgccgtctgg acgcgctgga tggacatggc
    27541 ggtgctggcg ggtgccatcg acctgccggg ctatgccacc gaccggcgcg catacctcgc
    27601 ctgcgactgg cttccgacca agtgggactg gatcgacccg gccaaggatg cagcggcgga
    27661 gatcctgcag atcgaagcag gcctgaaatc ccgcacgcag gccatcgccg aacgcggcta
    27721 tgacgccgaa caggtcgacc gcgagatcgc cgccgaacgc aagcgcgagg cggaactggg
    27781 gctcgacttc cggcggccag gatcgcccgc gcaggcggtc gatggcggcg ctgggtcagg
    27841 tgatgccgag gaccggcagc aagatcagca ggacggcaac aacaaggaag acgatggcga
    27901 gggccgagaa ccccggcccg cggaggacgc atgatgcatc acacccagat cgcccagcgc
    27961 gtcttcaaca cgcccctgat ggtcgatccc gccaaggcgc tggccttcct gaccgggctc
    28021 ggcccgcgga tcaccggcag ggaaatcacg gtcgagggaa tgcccgtgaa tcccgcagat
    28081 caggccaccg ccgcactccc tgcccgcgcc tctctcttca gcgacgactt gaccagccgc
    28141 caggcgcgga acggaagcca gcccttcact gtggtggacg ggatcgcagt catcgagatc
    28201 gcgggcacgc tggtgcatcg cggggcttgg atcgggcagt cgtcggggct gacctcctac
    28261 gaggggatcg cggcgcagtt gcaggcagcg ctggtcgatc ctgcgatccg cggcatcgcc
    28321 ctcgatatcg acagcttcgg tggcgaggtc gcaggggcct tcgacctagc cgaccgactc
    28381 cgagccgccc ggacgcagaa gccagtccat gccttcgtcg ccgatcatgc cctctcggcc
    28441 gcctatgcgc tggcctccca ggccgaccgg atcatcctgc cccgcaccgg cgctgtcggc
    28501 agcatcggtg tcgtggccat gcacagcgac atgagcgggg cgctggacca gaagggcatc
    28561 gccgtcacgc tgatccatgc aggcgcgcgc aaggtcgatg cgaacccgta tcagccgctg
    28621 cccgaggccg tccgcacgcg gatcgcgggc gaacttgaag acctgcgcca gctcttcgcc
    28681 gaaaccgtcg ccgaagggcg cggccgtcgc ctcgacaccc ttcaggcgct cggcaccgag
    28741 gccgccgtct tccgtggcga ggcggccgtc ttcgccggtc ttgccgacga ggtggccgat
    28801 cccgtcactg ccttccgcgc tttcgccgcc gcaccccgcg gaacaacccc acccaaagga
    28861 aagggcccga tgatgaccac tgcccccgaa gaccatgcgc agcctgcaac tgcgcccgcc
    28921 gccagcaccc cgccggaacc ggccccgccc gcggcagtcg cgccgccgca aaccacagcg
    28981 gccgcgatgt cgcccgaagc catccgcgcc gaggcggccg aggtcgcaca ggtctgcgcg
    29041 caggcggctc gccttggcat ccagatcgat gccgcagacg cagtcaccaa gggtgtgaaa
    29101 cccgaagcgc tgcgcgcgaa ggtgctggcc gatcttgccg cgcgcagtga tgccgcggcc
    29161 atcatcgcca cggccccggc ggctggcgcg aaggaaagcc ccatcgtcgc ggccgcgaag
    29221 aaatcggccg ctgcctcgcg ctgacaattc tgcccgcgct gggcgccccc atcccccaac
    29281 atcctggaga ctgaaccatg cccgtcctga cggaaccgcc cagcatgggc gatgtcctca
    29341 aatatgaggt caacccgaac tacacccgcg aggtggtgac gctgctcgcg ggcatgccct
    29401 atcccgtcgg ctcggtgctc gggaaaatca cggccagcgg caagtttacc ctgtcgcccg
    29461 cgaccggagc cgacggctcg caggtcgcca cggccgtcct gctctatgcc gttgacgcga
    29521 cgctggccga tgccatcggc atcgtgctgg tccgcggccc cgccatcgtc tcgcgcgccg
    29581 ccctcgccta cggcgccacc gtcgatgacg gcaccaagat cgccgccaag atcacccagc
    29641 tggccgccgt cggcatcatc gcccgtgacg gcgtctgatc ccccttatcc cccggagcat
    29701 ccccatgacc ctcgtccgca atcccttcga cgctggcggc tattcgctgg ccgagatgac
    29761 gcaggccatc aacatcctgc ccaacctcta cacccgcctc gcccagatcg gcctcttccg
    29821 cttcgaaggg gtcagccagc gctcggtcat catcgagcag tacgaaggcg tcctgagcct
    29881 tctgccctcc gtccccctcg gcggcccagc cacagtcggc acccgcgaag gccggtccat
    29941 gcggtccttc gccctgccgt ggatcccgca tgacgatgtg gtcctgcccg ccgacatcca
    30001 ggggcaaccc gcgctgggcg gcgccttcga tgcggccgat cccctcgtcg aggtgatgaa
    30061 ccgcaaactt ctgctgatgc ggcgcaagca tgcccagacg cgagaataca tggagatgaa
    30121 cgcgctccgc ggcatcgtga aggacggcgc cggaaccacc ctctacaact acttcaccga
    30181 attcggcctc gcgcagatct ccgtcgactt cgtgctgggc acggctggca ccaacgtgca
    30241 ggacaaggtc cgcgaggttc tgcgcgccat cgaggacaac cttctgggcg aggccatgac
    30301 ctcggtccat gccttggtca gccgggagtt cttcgacaag ctgatcgcgc atccgaagac
    30361 ggaagaggcc tacaagttct acgcctcgac tggcgctcag ccgctgcgcg aggatgtccg
    30421 ccgcaacttc cccttcggcg gcatcctgtt cgaggaatac tcgggcaccg tcacgctctc
    30481 gaccaaggcg accgaacggc tggtcccggc gaacgagggc atcgccttcc cgctcggcac
    30541 catggacacc ttcaccacct atggcggccc ggcgaacctg ttggagaccg ccaacactat
    30601 cggcctgccc ctctacgccc gccagcatct cgacgagaag ggccgttgga tcgacgtgat
    30661 gaccgaggcc tcgatcctgc cggtgaacaa gcggccccgg ctggccgtcc ggatccacag
    30721 ctcgaactga tctgtcatgt ccgtcttcgc cgccgccatg gaccgcatct tcacccatgc
    30781 ctccatggcg gccccggccc tttggatctc ggccaccacg tcggaggaac gcccgatccg
    30841 catcatccgc cgcgcacccg accacgtcac cgacttcggc gcggggcggt tcgtcagcga
    30901 ctcgaccgtg gtggacgtcc gcgtggccga cctgcccgcc ccgcgcccag gcgacgtgat
    30961 cgtcattggc gcgggcagcc atatcatcca aggggaaccg ctgcgcgacc gggaacggct
    31021 gatctggacg ctggacctga ggccagcatg aagctgaaac tcgagatcaa ccccaacctc
    31081 gccaccctga tgcaggcgga aatcgctgcc ggtgaaaagg ccgttgccac cgccatgcgc
    31141 gaggcgggcg cgggcctgaa atccgcgtgg cgcggccaga tcaccggcgc ggggctcggt
    31201 acccggctcg gcaactcgat ccggctggcc acctatccca agggcggcga aagcctgaac
    31261 gccgcggcgc tggtctggtc caacgccccg gtgatcgtcg gcgcgcatga tacaggaccg
    31321 ctgatacggt cgcgcaacgg gttctggctg gccatcccga ccccggccgc aggcaagtcc
    31381 acccgcggcg gccggatcac ccccggcgaa tgggaacgcc gcacggggct gcggctgcgc
    31441 ttcatctacc ggcgccgggg tccgagcctg ctggtggccg aggggcgact gaacagcaag
    31501 ggacgcgccg tggcctcccg cgcgaaaact ggtcgtgggc tgaccacggt gccaatcttc
    31561 cttctcgtgc cgcaggtcaa gctgcgcaag cggctcgatc tggcgcgcga tgccgagcag
    31621 gccatcgacg gcgtgccggg gcggatcgtg gcagggtggg acgatctata cactgaaatg
    31681 ttgagatgac ggcaaaggag agtttgactc agacaacgtt caatgatgca ctcttggaca
    31741 agagagcaac gtgacagaag ggggtgcaca tggacgagat tgttcggcga gccgcgaacc
    31801 tgacgcagcg attggaccat atggttccag atccagagat gcctcttgcg tttaatcgga
    31861 aagctgcggc tgacttggct gcgatatctg agaaactata cgaactgctg ccagaccctt
    31921 cactctcgcc tcttgagcgt atcgaaagac tagctcgcgt tgttgagggg cggtcacctg
    31981 acctcgaaca actccaaccc gctcacaaga agctcgagaa gatcaatgag cgccttactc
    32041 agttgatgcc agatgattcc aaccctatgg agaagattga tcagctgtat cagattattg
    32101 tgagcatggc tcccgttgaa ttacgatctg gctctacaat tcagatgctt gaggccatgg
    32161 gagacccgag aggaaagatt gaacctgaat aaactggtag aaccaaacaa gttatcacaa
    32221 agtcttagca atttggctgc ttcattaggg gccagtacca aagctgttga ctttgttgct
    32281 gcaggtgccc ccttcgcttg ctaccaaacc ctcaagggaa catgcccaag cgaccatgag
    32341 tttcctcaag gctatttctc tgggcgcatg ggtaatgctc ggcgaacagt cgcagggatc
    32401 gaatgcgcca cggatgggct ggatgaagct tgtttcatgt cactccctct cggtggacat
    32461 aaagccgtcc gttcaaccgg aattttttcc tgggtggatg aagcattagc agatctacag
    32521 cggtacaatc cggaagctct ctcgcacatc gtgaactggt gcaggctatt tgtttgggtt
    32581 tccagagtgg cttcggaaat aaacgaagtg acttctgttg ccattccctc gatcccttac
    32641 tgtatattta tctcgaagaa ggcaattaga catatccctc cgaagactgt gatccagcat
    32701 gttggacttt acgctcttca ggagaacatt tttcatgagt gctgccatca agagttgaca
    32761 agctatttga cactaaacag ccttttggtg caggagcgga gtgccgtgaa tgagcaggtt
    32821 ttcatacctt ggcgaagcac tcactggcca atcgacagag cgattcatgc agcgtttgtt
    32881 tactctagat taagctggtt tcgcggcatt gcacttacta gcaacagact acatccacga
    32941 gaatcttccg cgctgattga cgcacagtgt gatgggagag tggcactcga atatttgacc
    33001 aaacagatca ctgaacgcgt gggcgtcctt tctgatgaag gccgagcaat actccgggaa
    33061 ttgaacgaag tcgcgctcta aatttcttac ccttgatgag cttcgtggta ggcgaatagg
    33121 tttttgcctc aatggggatt ctattaataa acgcagtcgg cacctttaag aagtttcctc
    33181 atgcccacca cccgcgaact cgtcctcgcc gcgttgcacg cgcggctgca gcctcttgcc
    33241 gccctcaccc tgcgtgacga ggtgctgccc gaacggatcc cggcggccgg gctgatcatc
    33301 ctgcgcgacg gccagccggg cgagccggaa gtgacgctgt caccgctgcg ctgtcactac
    33361 cagcaccggg ccgagctgga gatcgtcgtt caggctggca ccggccgggc cagcgccttc
    33421 gacgacctga tagctgccat cggcgcggcg cttgaagccg accggacgct tggcggcctc
    33481 tgtgactggg tcgaacccga ggccccggca tcggtcgacc tgcccatcga gggtgccgcg
    33541 gccttgaagg cggcggtcat caccatcgtc ctgcactaca ccacgaccgg ccctctggcc
    33601 tgacaccccc cacataggag acccccatgg cacgcgctca cggcgcgcgg gcgcagatgg
    33661 cgcttgcgtt cgagacggtt tacggcaccc cgcccgccag cggctatcgg ctgatgccct
    33721 ttgcccgcac cacactgggc gcggaacagc cgctgctgaa ttccgagctg ctgggctacg
    33781 gccgagatcc cttggccccc atcaaagacg ccgtcaccgc cgatggcgaa gtggtggtgc
    33841 cgatcgatgt ggaggccttc ggcttctggc tgaaggcggc cttaggcgcc ccgaccacga
    33901 ccgggaccac gcccaagacc cacacgttcc agtccgggaa ctggaccctg ccctccatgg
    33961 ccatcgaggt ggcgatgccg gaggtgccgc ggtttgcgat gtatgctggt tgcgtggtgg
    34021 accagttgtc ctggcagatg aaccgctcgg gcctgctgac tgcgactgca cggctgatcg
    34081 cccaaggcga ggccatcgcg gccaccacgg ccgcggggac gcccaccgct ctgggcttgc
    34141 agcgcttcgg ccacttcaac ggggtggtga agcgcaatgg caccaccttg ggcaatgtcg
    34201 tctcggccga gatcacctat gccaacggcc tcgaccggat cgagaccatc cgcaacgacg
    34261 gcaagatcga aggcgccgat cccggcatgg cggccctgac cggccggatc gaggtgcgct
    34321 tcgcggactc ggcgctggtg acacaagcca tcgacggcac accctgcgag ttggagttcg
    34381 cctacagcct cggcgcgaac gccagctaca ccttcaccgc ccatgccgtc tacctgcccg
    34441 tcccgcggat cgagatcccc ggaccccagg gcatccaggc caccttcgac tggcaggccg
    34501 ccaaggccac cagccccgcc cgcatgtgca ccgccgtcct cgtcaacact gtcacgggat
    34561 actgaccatg atccgcctga acctgtcgaa ccgccctgaa tggctggacc tcctgcccgg
    34621 actgcgcgtg ctggtggccc cactgaccac cgcgctcatg gtctccgctc gcgcggaccc
    34681 gatgatcgac ggcctgtcgg acagttccag ccaggaggac atggcgctgg ccatggccaa
    34741 ggccgtcgcg cgccaggcgg tgctggaatg ggacggcgtt ggtgacgagg caggcaacct
    34801 cgtgcccgtc agcccggcgg ggatcgacgc tctcttggaa atctggccgg tgttcgaagc
    34861 cttccaggcg caatacgtcg cccgcggcct catgctggat caggaaaaaa acgcctccgg
    34921 gccctcgccg actggtcctt cggcgggggc gacgactatt gcgcggcctg cgcgggcccc
    34981 tgccccgact gccccgcaag actgaacagg ccgatgacgg tcgagggctg gcaggtctgg
    35041 gacctgaccc agcgcctcgg cggccagctg cgcctcgcgc cgggggccgt catcggatgg
    35101 gacatgggtg ccgcgctctc attggcgcag gcgctgggca ttgcgcccct gatcgccgcc
    35161 gaactgctgc ccgagatcga ggcggtgatg gtgcgcaaac tgaacgagca gatggaagga
    35221 cgccggaatg gctgaaaaga aggtctccgt ccgcctcgtg gcggagggcg ggcggcgcgt
    35281 gcgcgcggaa ctggaagggg tgggcgaggc cggtgcccgt ggtttcggcc gtctgtcgcg
    35341 cgagatggaa ctggcgaaca cccggttggc gagtttcgca cgccgtgccg gtctcgccct
    35401 tggggctgcc gctgccgccg ccacggcctc gctcggcctg atcgtccgat ccaccgccga
    35461 gagcgccgcg cagatccggc agttcgcgca ggtcgccaat gcaacgcccg aggcactgca
    35521 gcgctggtcg gcgggggcgc ggacggttgg catcgagcaa gagaagctgg ccgatatcct
    35581 gaaggacgtg aacgaccggg tgggggattt cctgcagacc ggcggcgggc cgatggcgga
    35641 tttcttcgag aacgtggccc cgcgcgtggg cgtcacggcc gaccagttcg cccgcctttc
    35701 cggccccgag gcgcttcagc tttatgtcga cacgctggaa cgggccgggc tcagccagca
    35761 ggagatgacc ttctatctgg aggccatggc ctcggacgcg acgcgattga tccccctcct
    35821 gcggaacggc ggcgccgaga tggcccggct tggggatcag gcctccgatc tcggcgcggt
    35881 gctggacaat gatgcgctgg aagccctgcg ccgcacccaa ctcgctctgg gcaccgtatc
    35941 cctcgtgttc gatggcctcc ggaaccgcat cgccgtggcc gtcgccccga ccatcgaggc
    36001 actggccaat gccttcgtcg ccctcgcgtc agatggtggc atcctgcggt cggccatcga
    36061 cacgcttatc ggtaacctcg gccgtctcgc cacgtatgcc gcgaccttcg ccgccgtcat
    36121 ggccgggcgc tgggtcgcgg gaatggcggc cgcagccttg tccgtgcgcg ggcttgccac
    36181 cgcgctggtg ttactgcgcg gcgctctgat ccgcaccggc atcggcgcgc tgatcgtcgg
    36241 ggcgggcgag ctggtctatc aattctcgca gctcgtcgcc cgggtcggcg gggtgggcga
    36301 gaccttccgc ttgcttggcg atctggcccg cgaagtctgg tcgcgcatcg gcctgtcgct
    36361 cgacgcggcc ctcgctcgga tgacagctgg atgggagggg ctgaaggcgg ccggtctttc
    36421 ggccttggaa ggcaccatcg cgggtgtcgt cagcttcggc gaccggacgg cggcgatctt
    36481 ccagggggcc tatgacgcgg cggtggcgat ctggggcagc ctgccggggg ccatcggaga
    36541 cttcgcgttt caggccgcga acgggctgat ctccggcgtc gaggcgatgt tgaacggtgt
    36601 cgtcacccgt atcaacagct tcatcgagac cctgaacgcg gcgctggcct tgctgccaga
    36661 gtgggccacg ggcgaaggtg gcgtgcggat cggcatcctc gatccggtgg aactggggcg
    36721 tatcggcaat ccctttgaag gggccgcgac cgcagccggg gccgcagccg cggatgcctt
    36781 ctcggccgcg ctgtcgcgga cctatctgga accacccgat ctcgggctcg gggccatggc
    36841 tgacgatgcc cgcgcccggg ccgacggcta tcgcgaggcg gccgggatgc tcgccgatgc
    36901 cgccggtcgg ccgctcgcca gctggcaggc tttgaagaat gcggtgaccg gcacgggggt
    36961 cgacgccgag actgcgctgg cgggtgccgc tgctgcggcc ggggccctgg gcgaagacct
    37021 ggacgatacc ggcggagcgg caggtcgcgc cggtgcggcg gggcgacagg caggggccga
    37081 cactgccgac ggagccgagc aggctctgac cggctggcaa gccgtcaccg ccgcacttgc
    37141 cgactacgcc gccaaagcgc gcgacatcgg cggggatatc gggagcgcgc tggtcggcgc
    37201 gttccagagc gccgagaacg ccatcggcga ctttgtgaaa accggaaagc tcgactttcg
    37261 cgatctggtc acatcgatga tcgccgatct tgcgaagctc gcggcccgcc gcttcatcct
    37321 cggcccgatt gcgaacgctc tctccggagc gctgggcggc gcgggcggga tcttcgccaa
    37381 catcctgcat gcgggcggga tggtcggtgc ccctggtccc ggacgcatgg tcccggcgct
    37441 ggcctttgcg ggtgccccgc gcatgcacaa cgggggctgg gccgggctgc gaccggacga
    37501 ggtgcccgca atcctgcaac gcggggagcg ggttctctcc cggcgcgagg cggccggtca
    37561 cggccaggcg agcgcttcca cagtcaacgt cacgatcaac gcccgcgacg ccgagagctt
    37621 ccgccagtcc cggacacagg tcgccagcga catcgcccgc gccgtgtcgc ttgggcggag
    37681 ggggatgtga tggctttcca cgaggtccgc tttccggaca acatcagccg cggcgcacgc
    37741 ggtggccccg agcggcgcac ccagatcgtc gagctggcaa gcggggccga ggaacgcaac
    37801 gccagctggg ccaacagccg ccgccgctat gacgtggcct acggcatccg ccgcgctgac
    37861 gatctggcag cagtcgtcgc cttcttcgag gcccgcaacg gccgcctcca cggcttccgg
    37921 ttcaaggact gggccgattt caagtcctgc ctgccatcgc agtcgccggg gccgaccaac
    37981 cagcccatcg gcaccggcaa cgggtcagcc accctgttcc agctgaccaa acgctacagc
    38041 tccggcgcgc agtcctggac gcgggccatc accaaacccg tcgccgggac ggtgaccatc
    38101 gccctgaacg gcacgccgca ggcctccggc tggtctgtct cttccgtcaa cggccttgtc
    38161 actttcaccg cggctcccgc cgcaggcgtc gcgatcaccg cgggcttcga attcgacgtc
    38221 cctgtccgct tcgacaccga cgccctcgac gtcaccctcg atctcgaacg cctcgggtcg
    38281 atcacctcga tccctctcgt ggaaatccgc acatgaaagc cctgaacccc gcgctgcagg
    38341 cccttctcga cgagggcgcc accaccctgt cctggtgctg gcggatcacc cgagcggacg
    38401 gcgtgacctt tggcttcacc gaccacgaca gggccctgtc gttcgacggg accgagttcg
    38461 aaccggaaag cgggctgacg gcgtcagagg tgcgctcggg ctccgacctc tcggtcgatg
    38521 cgcaggacgc gcaaggcgtg ctgtcctccg accggatcac cgagaccgac atcctcgacg
    38581 gccgatggga cgccgcagtt gtcgaggtct ggcgggtgaa ctgggcaaac ccttcgcagc
    38641 gcgtgctgct gcgccgcggt gccatcggcc agatccgtcg cgggcgcctc gccttcgtgg
    38701 cagaggtgcg gtcgctggcc catgtccttg gccagaccgt ggggcgaacg ttccaggcga
    38761 gttgcgacgc cgcgctgggc gacgcacgct gcggcgtgaa cctcgaggca ccagccttaa
    38821 agggcagcgg cgcggtgatc gatgtcctgc gcgaccgggc gttcaccgcc tccggccttg
    38881 gcacctttgc ggcgagctgg ttcaccttcg gactggtcga atggtcgacc ggggcgaatg
    38941 ccgggcggcg cgtcgaggtg ctgtcgcacg acctcgtcga cggggtggcg atcctgaccc
    39001 tgctggaagc cccggtgcgc ccgatcacgg cgatagacag tttcatcgtc caggcaggct
    39061 gcgacaagcg gatcgctacc tgcgggacga agttcgccaa tgtcgcgaac ttccggggct
    39121 tcccacacat ccccggtcag gacgcggttc ttcgatacgc caccaaggac ggcggccacg
    39181 agggggctgt gctgtgacgg ccgccgatcc attgcttgtc atcgccgtcg cccggtcctg
    39241 gctcggcacg ccctatcacg accaggccag cctgcgcggg gtcggctgcg attgcctcgg
    39301 cctggcacgg ggcgtctggc gcgaggtcat cgggccggag ccgttcccga tcccgcccta
    39361 cagccgggat tggggcgaga ccggccctcg cgaggtgctg gcggacggcg cgcgggcgat
    39421 gatgccggaa atcgtaccag catatgcgcc gcccggtgct ctgatcctgt tccggatgat
    39481 gccccgcgcc atcgccaagc atgtgggcat cctgaccgga cctgacatct tccttcacgc
    39541 ctatgaacgc ctcggcgtga tcgaggaacc gctgacacct gcatggcgac gccgcatcgc
    39601 gttcgccttc ctgttccctg cgcgctgaga gtttcccatg gccacgcttg tcctcggcgc
    39661 cgtcggttcc gccatcggcg gggcctttgg cggcgcgatc ctcggctttt ctggcgctgc
    39721 catcggtggc ttcatcggct cgaccatcgg gtcggtggtc gacagctgga tcgtgtcctc
    39781 actggccccc gcgcagaaga tcgagggcca gcgtcttgac agtcttcgga tcacctcggc
    39841 caccgaaggg gccatcatcc cgtgcctcta cggccgcatg cgcatcggcg gcaacatcat
    39901 ctgggccacg gattttcgtg aggagacgaa gaccacgaca cagggaggcg gcaagggcgg
    39961 agggggcggc gggagggtcc agacgaccga atacctctac tatgcgtcct tcgcggtcgc
    40021 cctgtgcgag gggccgatca ccggcatcgg ccgaatctgg gccgacggca aaccgctcga
    40081 catgaccggc atcacctggc gctggtatcg aggcgacgag acccagacgg ctgacccgtt
    40141 cattgcggcg aagatggggg cggccaacac ccccgcctat cgcggcacgg cttatgtcgt
    40201 cttcgaggaa ctgccgctct cgacttacgg caatcgcctg ccgcagctca gcttcgaggt
    40261 attccggccg ctcgcggatc ccgacaccgc cgaggggctg gtcaaggccg tgacgatgat
    40321 ccccgcctcg ggcgagttca cctatgcgac cgaagctgtc cgcaagacga tcggcgccac
    40381 gaccacggtc ttcggccaga ccaccggcgg caccacctcg gccgagaacc tgaacgcgct
    40441 cccggatgag gctgacatcg tcgtggccct cgaccgtctg caggccatgg ccccggccgt
    40501 cgagagcgta agcctcgtcg tcgcctggtt cggcaatgat ctgcgcgcgg gcaactgtac
    40561 gatcaagccc ggcgtcgaag tggcggccaa ggtcaccagc ccgaaggttt ggtccgtgaa
    40621 tggcgtagcg cgggcgaatg cccacctcgt cagccgcgat gccgaggacc gtccggtcta
    40681 tggcggcacg ccagccgact tcgcggtggt gcaggcgatc cgagagatga aggcgcgcgg
    40741 gttgcgggtg acgttctatc cgttcctgct gatggacgtg ccgcccggca acacgctgcc
    40801 gaacccctac agcgcgaatg ccgcgacgcc gggccagccg agtttcccgt ggcgtggccg
    40861 gatcacctgt tccccggcgg caggatttgc ggggaccgcc gacaagaccg ccgccgctgc
    40921 cacgcaggtc tcggccttct tcggcgcggc gtccccggcg cagttcgcgg tgtcgggcga
    40981 caccgtcagc tggaccggcc cctccggcga ctgggggctg cgccgcatga tcctgcacta
    41041 tgcccatctc tgcgcagtgg ctggcggtgt cgatgccttc ctgatcggga ccgagatgcg
    41101 cggcctgacg acgatccggt ccagcgccag cgcctatccc gccgtgacgg ccttcaaggc
    41161 gctggcggcc gaggtgaagg cgatcctcgg gccgggcacc aaggtgggct atgcgtccga
    41221 ttggtcggag tatttcggcc accagcccgg cgatggcacc ggggacgtgt tcttccatct
    41281 cgacccgctc tggtcggatg cgaacatcga tttcatcggc atcgacaact acatgccgct
    41341 gtcagactgg cgcgacggtt tcgaccatgc cgatgcgctg gagggttggc ccgcgaacca
    41401 tgatcgcggc tacctgcagg ccaacattgc aggcggcgaa ggcttcgact ggttctatgc
    41461 cagcgacgcc gaccggtcga cccagatccg gacgccgatc acggatggcg ctgcaggcaa
    41521 accgtgggtg ttccgttaca aggatctgcg cgcctggtgg tcgaacccgc atttcaaccg
    41581 gccgggtggg gtggagagcg gcacgcccac ggcatgggtg ccgcagtcga agcccgtgtg
    41641 gttcaccgag cttggctgcc ccgccgtcga ccgggggacg aaccagccga acgtcttctt
    41701 cgacccgaag tcgtctgaga gcttcacgcc ctatttctcg cgcagctggc gcgacgatgc
    41761 catccagcgc gcctatctcg aggcgagcta cctctggtgg ggtcagggcg cgaacaaccc
    41821 gatctcgact gtttacggcg gccggatggt gcatgtcccc gaatgcgccg cctggacctg
    41881 ggatgcgcgg ccctatccgt tctttcccga gctgaccggg atctggacgg acggtccgaa
    41941 ctggcggctt gggcactggc tgaccgggcg gctgggcgcg gtgtcgctgg cggcccttgt
    42001 gcgccacctc tgcctgcgcg ctgggctcga cgaggcattg atcgacgtct ccggcctctg
    42061 gggcgcggtc gagggctatg tcatcggcgc gctggaaagc cctcggtcat cgatttccac
    42121 cttggcccgc cacttcggct tcgacgccat cgagacggag ggcgtgatcc gctttgtcat
    42181 gcgcggtcgg gcctcggtcg ccacgctggc caccgacgat cttgtcgccg ttcgcgaggg
    42241 cgaggccttc gagctgaccc gcggccagga gaccgaactg ccccaagccc tcaagtggca
    42301 ggtcgcaagg gcggatgagg actatgacgc tgcgctggtc gaggcacggc gcatcactgt
    42361 cgacacgacg cgcattgctt cggaaagttt cccgatggcg atcccgcccg aggaggccga
    42421 acgccgctgc cgtcgcgcgc tgatggaagc ctggatcggc cgcgagagcg cgaccttccg
    42481 cctgccgcca tcgcgcctcg ccctcgatcc ggccgacgtg atccggctcg cccatgacgg
    42541 ccgcgaggtc gagttccgcc tcgtctcggt cgccgatgcc gaagcgcgcg gtatcgaggc
    42601 ggtgcgtcag gaccgcgccg cctacgatct gccacctggg gatccccgcc cggcctcact
    42661 tgcaagcccc gttgtcttcg gcacgccgga agtggtcatg ctggacctgc cgcagatcac
    42721 tgaggaccag ccagcccatc gacccctgat cgccgcccat gccagccctt ggccgggcga
    42781 gatcgcggtc ttccgcagcg cctcgacgga tgggttcaat ctgctgacca cattcggtag
    42841 ccgggcgcgg atcggcacgc tggccttcga cttctttccc ggcccgacct cgcgcttcga
    42901 tctgggcaac caactggtcg tcgatctcct gtccggaacg ctggaaagcg tgacggacgt
    42961 cgtactgttc ggtggggcga atgcgctggc ggtcgaggcc gccgctggcc aatgggagat
    43021 cgtccaggct ggtcaggctg aactgatcgc gccaagcagg taccgcctga tccgtctgct
    43081 gcgtggccag cgcggaacgg aacatgcgat gggcaacccg gccccggccg ggacacgggt
    43141 ggtcgtgcta gatgcgacgc tggcctcgct gcccatcgcc gagtccgatc tcggacagcc
    43201 gtggaactgg cgggtgggcc cggccgcgcg ttctgtaacg gatgacagct acgccgcgct
    43261 gggcttcacc ccgaccgggc gcggcctcgt gcctttcgcg ccagtccatg tcgaacagcc
    43321 atggcggatc gcacgcagcc cgggcgatct aaccatccgc tggacgcgcc ggtcccgtgc
    43381 gctggtggcc gatgcctggg agcaggtcga ggtgccgctg gccgaagatg tcgagggtta
    43441 tgacgtccag atcctcgatg gtgcttcggt caagcgcacg ctgaccagca ccacgacctc
    43501 cgtcctctat accgccgccc agcagactgc cgattggggt gcgccgctcg ggcccggcca
    43561 aacgcttgtg atccgcatct accagctctc gaaccgcctt ggccgcggca cgcccgcgtc
    43621 tgtgacgctg caattctgat cccaactcgc gggaaccccc atgtccgaca ccacgaccca
    43681 tctgggcctg ccctatctcc tggcggcgca ggcgcagaag catgccaccc acaacgaggc
    43741 tttgcgcctg ctcgacgcca tggtgcagct ttccgtcctc gaccgcacgc gcaccgcacc
    43801 acccgcgagt cccaacgatg ggaaccgaca tttggtggcc tccggcgcaa caggcctctg
    43861 ggccgggtgg gatctgaaca tcgccttctg ggtcgatggc gcatggatcc gcctcgtgcc
    43921 gcgtaccggc tggctggtct gggtcgcagc cgagggcctg ttcctcgtct ggaccggcag
    43981 cgcctgggaa gtggtcggtg agccccgcga cgtctcggac gcggtgttca gcctggtcaa
    44041 cgacgcggac ccgacgaaga aggccacttt ctcgctggcg ggcatcagcg ccgggacgac
    44101 gcgcagcttc accttgccga acacctcgtc cgaactggcg atcctcgcgg gcacccagac
    44161 cttcagcggc aacaagacct tctcaggcac gctgacggcg tccggaaccg tgacggtgtc
    44221 ggccgccagc gcctcgatcg gcacggcgac gacgaccgca acctacggta tgggcaccgg
    44281 cgccacgacg gctggggtca caaagaccgt gaacatcggc accggaggcg cctccggatc
    44341 caccaccgtc gtgaacatcg gctcggccac cgccggggcc gggggcacca cggtggtgaa
    44401 cacgcccacc gtcacattcg ccaatgccgt cacgcaggtc ggcatgccgc aggcaaacct
    44461 gaccgcgcaa ctgctcggcc tcggcggggc cacggcggac agttacaacc gcctgtcggt
    44521 gaacaccccg gcagttctgc tgaacaacgc aggctcaggc atcgaggcga cagtcaacaa
    44581 ggctgcggcc gggaatgacg cggccttcgc cttcaagacc ggcttctcgg cccgcgccct
    44641 catcgggttg ctcgggaatg acgatttcag cttcaaggtc agcccggacg gctcggcctt
    44701 cttcgacgcc atcaaggtcg accgcaccaa cggccgcgtc gaactggccg agccggtggt
    44761 cctgcccgcc catgatgccg tgccctcacc accgcccgcg gggaaactcg cgctctatgc
    44821 ccgcgaccgg gcggggatgg gctggctgga tgtcgagcgc ccttcgggcc gccactttcc
    44881 gcttcagccg cattttgggg tcaaccgcat cgcgacatgg gcgccctcga caagcacgac
    44941 gatcaacacc aacggcatgc cgcggacggc cgtcggcacg gcggcgacgc cgacgctggc
    45001 caccaccaac ctctccacct ccatgcggcg ctggcggatg acctcggcgg ccacggccgg
    45061 ggcggcggca gaggagcgat ccgcaggctg ggtctgctgg cgcggcaatg ccgagggtct
    45121 gggcggtttc acctatgtga accgtctgtc gctggtcacg ctgcaagcaa cgggcatggg
    45181 gttcttcggc ctgatcgggt cgatcgcggc gctgtccacc accctcaccc tttcggccgt
    45241 cgtcaacgcg ctgggcatcg ggttcgagcg cggcacgcat gccaactggc agatcgtcca
    45301 caacgacggc gcggccgcgc cgaccctgat cgacctcggc gcgggcttcc ccgtggccag
    45361 cacgaccaat gtcctgacgc tttatatcgc ggcggccccg aacgacagcg cggtcgggat
    45421 ccgcgtggtc gaggaagtct cgggcgccgt cgccgaagcc acgatcacca ccgacatgcc
    45481 cgcggcgacc cagctcctga gcccgcgcaa ctacctcaac aacggcagca cagccgcagc
    45541 cgtcgcctat gactgctccg gcgtctacgt cgagaccgat tattgaagcg ccacgccccg
    45601 tggccggaaa ggaccatgat ggataaccag accactctcg ccggggaggt cgcgcgggcc
    45661 tttcgggacc acgggatcac cgccgcgctg acagccctga tcggtggcac catggccctg
    45721 atcgcggcga tcacgcgcaa agcgtttacc aacgaggccc tgctggatcg cctggaccgg
    45781 gaactgatcg ccgaccggga ccggatcgac cgccagcgca gcgaggaccg caagactgat
    45841 ggcgaccgcc tcgaccggat cgagacggac atccgatcca tgcgggacat gctgttcgac
    45901 gccttccagc gcggccgatc cgactgaccg cctggcgacc aatctaccac gaccacatcc
    45961 cccgcccccg gcgggcaatg cccgccagaa cctaaagtct gcgcggcctt gccgcgcggg
    46021 ggcgggtttt ttcatctgga ggatccacca tgccgatcct gacctactcc cactggcgcg
    46081 acgtgcccgc gactgcctgg cgctggccga acttctcggc cgccgaaatc gcctgccgcg
    46141 gcaccggcgc gatcaagatc aacacggaag ccatggacaa gctgcaggcc ctgcgcgatc
    46201 ggctgggcaa gccgctgatc atccgctccg cctatcgcag ccccgaacac aaccgcgctg
    46261 tcggaggcgc cccggcctcg aaacacatgc aggccaccgc cttcgacatc gccatgtcca
    46321 accacgatcc tgcggccttc gaagcggcgg cgcgggcggt cgggttcctg gggttcggat
    46381 actacccgcg gtcgggcttc atgcacatcg acctcggccc cgcccggtcc tggggcgatc
    46441 ccttcccggc gcgatccgtg cccttcgccc cggaactgcc gcccgtgcgc gaagtcctat
    46501 cagaaagccg caccctgcgc ggcggcggcg ctgcgggcgc tgcaaccgtc ggcgcggctg
    46561 gagtggaagt gctgcaggac gtacttgccg agacccagtc gacgatccag ccgctggtgc
    46621 cctacctcga cacgctgcgc tgggtgctga tcgtcatcgc gctgatcggc atcgcggtca
    46681 ccattcacgc gcggctcgac gactggaagc ggggccagcg gtgatcggct ggctcctcac
    46741 ccatggcccg gcgcgcaagg cgctgggcct gttcgtctcc gccgcagcga tcctgctgtt
    46801 cctgctgaac ctgcgccggg caggcgagcg cgctgggcgc gtcgccgaac ggctagacct
    46861 ccgagagaga aacgatgcca tccaccgcca gatgctcgac gccgccgccc gccgccctgc
    46921 tgatcgtgac gctctggctg agcgcctgcg cgatggcagg ttttgagacc cgcgcgccat
    46981 gttcccctgt ggtcgaatat tcttctgcgg atcaagcgcg cgctgccgac gaggtcgact
    47041 cgctgccaga gggcgccgtc atagtgcgga tgctaagcga ctacgctgtc ttgcgtgatc
    47101 aggcgcgggc gtgcagatga aacacgggcc gggcgaagcc tccataggaa gctcggtcgc
    47161 ctcaaccgcg gcgcatcgcc cggcccggtt catggattca cgctgtcaac gagcggcagg
    47221 gattcgcagc gggttgatga tgtcaggtgc ggccctgcct gtcccgcatg gcgatgggca
    47281 caattgtgca cttggatgaa atgcgatgtc gtcagacagc ttgtcgacgg ctattccagc
    47341 ttggcctctg gctgagcact tttcgggagt gacatgcgat cgctgcaaat ctggtctgga
    47401 agaattccgc agattttgcg acgacttaac tgtgtcaacg ggaagggaaa gcgcagatgg
    47461 ccattcagaa gatccagagt gaagactgct cggtcgccag cctcttccag tccttctatg
    47521 ctgtccccga ttatcagcgc gagtacgtct gggatacgga ccaggtcgaa cagcttctga
    47581 aggacgtccg cgaagagatg ggcgacggcc ccgcgcaaga tgccccagag tacttcatcg
    47641 gcagcatcgt cgtctgccct ggccgcgatg gcgtgcttga cctgatcgac ggccaacagc
    47701 ggatgacaac tctttacatc acgctctgcg cgatccggga tcggttcgct gagctgggag
    47761 cacagccctc ctcagtgctg aattcccaga tcgccgatgc tgcggttgac gtttccggcg
    47821 aggagcgtcg acgctaccgg ctcgacctgc agtatgaaga tagtggcgat gcgttgacgc
    47881 gcctcgctga tgggaagcgc atagaaacgc cctccaccca gtcgatgcga aacatgcaca
    47941 acgcccatca tgtcgtcacc cggtttctcg agtccgaatt cggtcaggat gccgcagccg
    48001 tccgcaaact ctacgggtac ctgacgaaca aggtgaagct gatccgcatc gagaccgaag
    48061 acgtcgcgaa agccctgaag atattcgaaa cgatcaacga tcgtggcgtt ggactgaact
    48121 ccatggacct tctgaagaac ctgctcttca tgaagacgcc caagggacag ttcgaccgcc
    48181 tgaaggatac atggaaggag ctgcaggaca cgattttccg catgggcgag aaacccctgc
    48241 gatttctccg ctacttcatc ttcagcaggt acgacgtgga tctcctgcgt gaggacgaga
    48301 tctatggctg gttcacgaaa aacgatgcgc tcgtcgggta tggacgcgat ccaatcggtt
    48361 ttgccaaaga actcgtgtca gccgcacggg cctatgagcg gtttcgcgag ggcaagaatg
    48421 aaaagggtga gcgcaaccgc tatctcgaca acatccggct actgggcggc caagcagcgc
    48481 gtcagcacct gatactgctt cttgcggggc gccatcttgg tccggcgctg ttcgatcgtc
    48541 tggccgccga agtggagaac ctgttctttt gctatgtcat cacgcgagag ccgacgcggg
    48601 atttcgaacg caacttcgcg aaatgggcaa cggagctgag gtccatcaac tccgacgatg
    48661 agcttgatac tttcatcgtc gcacgcttcg acaaggcgaa ggcagacctg gcgaaccgtt
    48721 tcgatgactc gatgggccga ctcgcacttc gcagcttgca gctgtatcgg tttcagtacg
    48781 tgctggccaa gctaacccag caggtggatc ttctggctta tggcgagacc gagggtacga
    48841 ggtggcttgg gaactacgtg agcggcggat acgaggtcga gcatatcttt cctcaaacgc
    48901 cgaatgcaga agccgccgct gagttcggtc ccgtcggcga tccggaggtt gtgcaaaggc
    48961 tgggtaacct cgtcctcgtc gaaaaatcca taaacacctc gctcgggaac cgcccctaca
    49021 gtgaaaagag gccggtgtat cagcagtcca agctgctgtt gacacgggcg ctgagcgagc
    49081 ggccaaaggt cggtacgaac acgcgcattg accgggcggt cgccttgatc gagccctact
    49141 cctcgtggaa tgagggggcc gttcatcagc gtcagcgttc acttgttacg ctcgcccgcg
    49201 ctgtctgggg ccttccggaa caggctgctt caatcggttg agagcgacat tgcgtggata
    49261 ttgaaaacat cgctgatctc atttgcggag aatagcgaca caaatctccg catattccga
    49321 ggcgattgtt catcttggtg ttgtccagtg aatgtctgca ctggttgttt caatctgccc
    49381 tcgatgttac caaacctagg acaggatgca cctttacctg aggttttgta gctatgctcg
    49441 cgacggatca gaaccagcgc gcccgcatga tcgatacatg gaagctcatg cgcccgttca
    49501 agggatctgg cgcccatagg cgtgagcagg accacgatcg cgagggcagt ggcagatggc
    49561 gtggtcgtgc gcatcgggag ggggctgtat caactgcccg acagcgagcc ggacctgcat
    49621 gaggggctga tcgagatcgc caagctcgca cccaaggctg tcatctgcct gacctcggca
    49681 ctgtcctttc atcaactgac cgaccagctg ccacggcggg tgtggatcgc catcggtgcc
    49741 aaggactggg caccgaagat cgaatacccc cgcacccgca tcgttcgctt ccgtgagccc
    49801 tacctgacga ataacatcga gactcatcgc atccgcggcg tggaggtgcg tgtctattcc
    49861 atcaccaaga caattgctga cgcatttcgt aacccgaagc tgctcgaccg atccgttacc
    49921 atcgaggcaa tgaaggcggc gctgggcgcg aggaaggcca cggctggcca actcgcgaca
    49981 gccgcgcgcg agaacgcggc atggaaccag atgcgcccgt atctggaagc actggcatca
    50041 tcaggataat ggcgcggcga aggatgccga gccaatcttg tctgcgtgtt catttttgcg
    50101 tatcttgaac acaacagatg gaggccaaca tgtcccagac cacgacgatg actgtccgga
    50161 tcagcggcgc gctgagcgag tttgtggcat cgaacgtggg cgagaacggg tcctacgaga
    50221 acatcagcga gtacgtgcgc gacctgatcc gccgcgacaa ggagagggcg gagcgggagg
    50281 cgtttgatcg tctgaaggct gagctgtcgc gtgcttttgc agcgccagag gaaagctatc
    50341 gcccgttgac cgccgccgag gtgatcgccc ggaaccgggg ctgacgacgt ggtcgttcgc
    50401 gtccaggagg ccgcatcgct gcggcttgac gagatctacc gttacacccg cgaacgttgg
    50461 gggatcgagc aagcggatcg gtacctcacc gacctcttcg cggcgtttga ccagatagaa
    50521 agccatggcg tcgcgtcacg ccccatcccg gccgagttcg gggtcgaagg cttctacttc
    50581 cggcatgtcc atcatttcgt gtactggcgg cgactgtcga acggggacgt cggcatcgtg
    50641 acgatcctgc acgagcggat gcaccagatg gaccggtttc gggaggatct tccgaagtga
    50701 aggttggctc gggcgacgat tatccgcttc gtcgatgggg ggctcgacaa acgttgacca
    50761 ggtgttgaca agaatctgca atgacaaagg ccgagcgttt tgctcggcct tgaagtcttt
    50821 gataagacgt att
//
