# Supplementary material for: Characterization of the virome of Paracoccus spp. (Alphaproteobacteria) by combined in silico and in vivo approaches
Source: Sci Rep. 2019 May 27;9:7899. doi: 10.1038/s41598-019-44460-4 (PMC6536676; doi:10.1038/s41598-019-44460-4)
Supplement: Supplementary file 2 — Supplementary Dataset 1 [file 41598_2019_44460_MOESM2_ESM.zip › vB_PyeS_PD51.gbk]

LOCUS       CP024422               31033 bp    DNA              UNK 01-JAN-1980
DEFINITION  Paracoccus yeei strain TT13 chromosome, complete genome.
ACCESSION   CP024422
VERSION     CP024422.1
KEYWORDS    .
SOURCE      .
  ORGANISM  .
            .
FEATURES             Location/Qualifiers
     misc_feature    complement(1..18)
                     /note="part of tRNA-Asn"
     gene            complement(219..812)
                     /locus_tag="pd51_p01"
                     /locus_tag="PYTT13_12520"
     CDS             complement(219..812)
                     /note="several BLAST hits to RM DNA methylase subunit"
                     /product="phage hypothetical protein"
                     /locus_tag="pd51_p01"
                     /locus_tag="PYTT13_12520"
                     /protein_id="ATQ56532.1"
     gene            complement(812..1294)
                     /locus_tag="pd51_p02"
                     /locus_tag="PYTT13_12525"
     CDS             complement(812..1294)
                     /note="phage hypothetical protein"
                     /product="phage hypothetical protein"
                     /locus_tag="pd51_p02"
                     /locus_tag="PYTT13_12525"
                     /protein_id="ATQ56533.1"
     gene            complement(1348..1773)
                     /locus_tag="pd51_p03"
                     /locus_tag="PYTT13_12530"
     CDS             complement(1348..1773)
                     /note="phage hypothetical protein"
                     /product="phage hypothetical protein"
                     /locus_tag="pd51_p03"
                     /locus_tag="PYTT13_12530"
                     /protein_id="ATQ56534.1"
     gene            2019..3356
                     /locus_tag="pd51_p04"
                     /locus_tag="PYTT13_12535"
     CDS             2019..3356
                     /note="phage hypothetical protein"
                     /product="phage hypothetical protein"
                     /locus_tag="pd51_p04"
                     /locus_tag="PYTT13_12535"
                     /protein_id="ATQ56535.1"
     gene            complement(3635..4780)
                     /locus_tag="pd51_p05"
                     /locus_tag="PYTT13_12540"
     CDS             complement(3635..4780)
                     /note="phage hypothetical protein"
                     /product="phage hypothetical protein"
                     /locus_tag="pd51_p05"
                     /locus_tag="PYTT13_12540"
                     /protein_id="ATQ56536.1"
     gene            complement(4810..5022)
                     /locus_tag="pd51_p06"
                     /locus_tag="PYTT13_12545"
     CDS             complement(4810..5022)
                     /note="phage hypothetical protein"
                     /product="phage hypothetical protein"
                     /locus_tag="pd51_p06"
                     /locus_tag="PYTT13_12545"
                     /protein_id="ATQ56537.1"
     gene            5453..6679
                     /locus_tag="pd51_p07"
                     /locus_tag="PYTT13_12550"
     CDS             5453..6679
                     /note="transposase - pfam00972, COG3328"
                     /COG="COG3328"
                     /product="IS256 family transposase"
                     /locus_tag="pd51_p07"
                     /locus_tag="PYTT13_12550"
                     /protein_id="ATQ56538.1"
     gene            7820..8545
                     /locus_tag="pd51_p08"
                     /locus_tag="PYTT13_12555"
     CDS             7820..8545
                     /note="phage hypothetical protein"
                     /product="phage hypothetical protein"
                     /locus_tag="pd51_p08"
                     /locus_tag="PYTT13_12555"
                     /protein_id="ATQ56539.1"
     gene            complement(8560..8931)
                     /locus_tag="pd51_p09"
     CDS             complement(8560..8931)
                     /note="phage hypothetical protein"
                     /product="phage hypothetical protein"
                     /locus_tag="pd51_p09"
     gene            complement(8944..9252)
                     /locus_tag="pd51_p10"
                     /locus_tag="PYTT13_12560"
     CDS             complement(8944..9252)
                     /note="phage hypothetical protein"
                     /product="phage hypothetical protein"
                     /locus_tag="pd51_p10"
                     /locus_tag="PYTT13_12560"
                     /protein_id="ATQ56540.1"
     gene            complement(9379..10299)
                     /locus_tag="pd51_p11"
                     /locus_tag="PYTT13_12565"
     CDS             complement(9379..10299)
                     /note="Cytosine-C5 specific DNA methylases - cd00315,
                     TIGR00675, pfam00145, COG0270 (Dcm)"
                     /COG="COG0270"
                     /product="DNA (cytosine-5-)-methyltransferase"
                     /locus_tag="pd51_p11"
                     /locus_tag="PYTT13_12565"
                     /protein_id="ATQ56541.1"
     gene            10879..11505
                     /locus_tag="pd51_p12"
                     /locus_tag="PYTT13_12570"
     CDS             10879..11505
                     /note="Phage DNA packaging protein, Nu1 subunit of
                     terminase - COG4220"
                     /COG="COG4220"
                     /product="phage terminase small subunit Nu1"
                     /locus_tag="pd51_p12"
                     /locus_tag="PYTT13_12570"
                     /protein_id="ATQ56542.1"
     gene            11495..13588
                     /locus_tag="pd51_p13"
                     /locus_tag="PYTT13_12575"
     CDS             11495..13588
                     /note="phage terminase large subunit GpA - pfam05876,
                     COG5525"
                     /COG="COG5525"
                     /product="phage terminase large subunit"
                     /locus_tag="pd51_p13"
                     /locus_tag="PYTT13_12575"
                     /protein_id="ATQ56543.1"
     gene            13767..14945
                     /locus_tag="pd51_p14"
                     /locus_tag="PYTT13_12580"
     CDS             13767..14945
                     /note="DNA polymerase III, subunit beta - smart00480,
                     PRK05643, COG0592, pfam00712, TIGR00663"
                     /product="DNA polymerase III subunit beta"
                     /locus_tag="pd51_p14"
                     /locus_tag="PYTT13_12580"
                     /protein_id="ATQ56544.1"
     gene            14945..16000
                     /locus_tag="pd51_p15"
                     /locus_tag="PYTT13_12585"
     CDS             14945..16000
                     /note="Toprim-like - pfam13155, putative phage DNA
                     primase"
                     /product="Toprim-like domain-containing protein"
                     /locus_tag="pd51_p15"
                     /locus_tag="PYTT13_12585"
                     /protein_id="ATQ56545.1"
     gene            16273..16572
                     /locus_tag="pd51_p16"
                     /locus_tag="PYTT13_12590"
     CDS             16273..16572
                     /note="phage hypothetical protein"
                     /product="phage hypothetical protein"
                     /locus_tag="pd51_p16"
                     /locus_tag="PYTT13_12590"
                     /protein_id="ATQ56546.1"
     gene            16569..17102
                     /locus_tag="pd51_p17"
                     /locus_tag="PYTT13_12595"
     CDS             16569..17102
                     /note="several BLAST hits to crossover junction
                     endodeoxyribonuclease"
                     /product="phage hypothetical protein"
                     /locus_tag="pd51_p17"
                     /locus_tag="PYTT13_12595"
                     /protein_id="ATQ56547.1"
     gene            17102..18538
                     /locus_tag="pd51_p18"
                     /locus_tag="PYTT13_12600"
     CDS             17102..18538
                     /note="phage portal protein - pfam05136, TIGR01539,
                     COG5511"
                     /COG="COG5511"
                     /product="phage portal protein"
                     /locus_tag="pd51_p18"
                     /locus_tag="PYTT13_12600"
                     /protein_id="ATQ56548.1"
     gene            18565..20571
                     /locus_tag="pd51_p19"
                     /locus_tag="PYTT13_12605"
     CDS             18565..20571
                     /note="Mu-like prophage major head subunit gpT in
                     C-terminal part - pfam10124 (e-7), phage major protein,
                     HK97 family -TIGR01554 (e-3), phage prohead protease, HK97
                     family  - TIGR01543 (e-3), peptidase U35/U37 based on
                     BLAST hits"
                     /product="phused phage major capsid and protease protein"
                     /locus_tag="pd51_p19"
                     /locus_tag="PYTT13_12605"
                     /protein_id="ATQ56549.1"
     gene            20642..20965
                     /locus_tag="pd51_p20"
                     /locus_tag="PYTT13_12610"
     CDS             20642..20965
                     /note="Predicted phage recombinase, RecA/RadA family -
                     COG5471"
                     /COG="COG5471"
                     /product="predicted phage recombinase RecA/RadA family"
                     /locus_tag="pd51_p20"
                     /locus_tag="PYTT13_12610"
                     /protein_id="ATQ56550.1"
     gene            21041..21349
                     /locus_tag="pd51_p21"
                     /locus_tag="PYTT13_12615"
     CDS             21041..21349
                     /note="phage hypothetical protein"
                     /product="phage hypothetical protein"
                     /locus_tag="pd51_p21"
                     /locus_tag="PYTT13_12615"
                     /protein_id="ATQ56551.1"
     gene            complement(21412..21600)
                     /locus_tag="pd51_p22"
                     /locus_tag="PYTT13_12620"
     CDS             complement(21412..21600)
                     /note="phage hypothetical protein"
                     /product="phage hypothetical protein"
                     /locus_tag="pd51_p22"
                     /locus_tag="PYTT13_12620"
                     /protein_id="ATQ56552.1"
     gene            21787..22872
                     /locus_tag="pd51_p23"
                     /locus_tag="PYTT13_12625"
     CDS             21787..22872
                     /note="phage hypothetical protein"
                     /product="phage hypothetical protein"
                     /locus_tag="pd51_p23"
                     /locus_tag="PYTT13_12625"
                     /protein_id="ATQ56553.1"
     gene            22869..23270
                     /locus_tag="pd51_p24"
                     /locus_tag="PYTT13_12630"
     CDS             22869..23270
                     /note="phage hypothetical protein"
                     /product="phage hypothetical protein"
                     /locus_tag="pd51_p24"
                     /locus_tag="PYTT13_12630"
                     /protein_id="ATQ56554.1"
     gene            23612..24034
                     /locus_tag="pd51_p25"
                     /locus_tag="PYTT13_12635"
     CDS             23612..24034
                     /note="phage hypothetical protein"
                     /product="phage hypothetical protein"
                     /locus_tag="pd51_p25"
                     /locus_tag="PYTT13_12635"
                     /protein_id="ATQ56555.1"
     gene            24064..24828
                     /locus_tag="pd51_p26"
                     /locus_tag="PYTT13_12640"
     CDS             24064..24828
                     /note="phage hypothetical protein"
                     /product="phage hypothetical protein"
                     /locus_tag="pd51_p26"
                     /locus_tag="PYTT13_12640"
                     /protein_id="ATQ56556.1"
     gene            24828..25205
                     /locus_tag="pd51_p27"
                     /locus_tag="PYTT13_12645"
     CDS             24828..25205
                     /note="phage hypothetical protein"
                     /product="phage hypothetical protein"
                     /locus_tag="pd51_p27"
                     /locus_tag="PYTT13_12645"
                     /protein_id="ATQ56557.1"
     gene            25286..25522
                     /locus_tag="pd51_p28"
                     /locus_tag="PYTT13_12650"
     CDS             25286..25522
                     /note="phage hypothetical protein"
                     /product="phage hypothetical protein"
                     /locus_tag="pd51_p28"
                     /locus_tag="PYTT13_12650"
                     /protein_id="ATQ56558.1"
     gene            25526..27724
                     /locus_tag="pd51_p29"
                     /locus_tag="PYTT13_12655"
     CDS             25526..27724
                     /note="phage hypothetical protein"
                     /product="phage hypothetical protein"
                     /locus_tag="pd51_p29"
                     /locus_tag="PYTT13_12655"
                     /protein_id="ATQ56559.1"
     gene            27724..28299
                     /locus_tag="pd51_p30"
                     /locus_tag="PYTT13_12660"
     CDS             27724..28299
                     /note="phage hypothetical protein"
                     /product="phage hypothetical protein"
                     /locus_tag="pd51_p30"
                     /locus_tag="PYTT13_12660"
                     /protein_id="ATQ56560.1"
     gene            28299..30050
                     /locus_tag="pd51_p31"
                     /locus_tag="PYTT13_12665"
     CDS             28299..30050
                     /note="phage hypothetical protein"
                     /product="phage hypothetical protein"
                     /locus_tag="pd51_p31"
                     /locus_tag="PYTT13_12665"
                     /protein_id="ATQ56561.1"
     gene            30127..30843
                     /locus_tag="pd51_p32"
                     /locus_tag="PYTT13_12670"
     CDS             30127..30843
                     /note="phage hypothetical protein"
                     /product="phage hypothetical protein"
                     /locus_tag="pd51_p32"
                     /locus_tag="PYTT13_12670"
                     /protein_id="ATQ56562.1"
     gene            30840..31778
                     /locus_tag="pd51_p33"
                     /locus_tag="PYTT13_12675"
     CDS             30840..31778
                     /note="phage hypothetical protein"
                     /product="phage hypothetical protein"
                     /locus_tag="pd51_p33"
                     /locus_tag="PYTT13_12675"
                     /protein_id="ATQ56563.1"
     gene            complement(31859..33481)
                     /locus_tag="pd51_p34"
                     /locus_tag="PYTT13_12680"
     CDS             complement(31859..33481)
                     /note="Virulence-associated protein E - pfam05272,
                     Predicted P-loop ATPase and inactivated derivates -
                     COG5545"
                     /COG="COG5545"
                     /product="phage P-loop ATPase"
                     /locus_tag="pd51_p34"
                     /locus_tag="PYTT13_12680"
                     /protein_id="ATQ56564.1"
     gene            complement(33514..34143)
                     /locus_tag="pd51_p35"
                     /locus_tag="PYTT13_12685"
     CDS             complement(33514..34143)
                     /note="phage hypothetical protein"
                     /product="phage hypothetical protein"
                     /locus_tag="pd51_p35"
                     /locus_tag="PYTT13_12685"
                     /protein_id="ATQ56565.1"
     gene            34249..35124
                     /locus_tag="pd51_p36"
                     /locus_tag="PYTT13_12690"
     CDS             34249..35124
                     /note="N-acetyl-anhydromuramyl-L-alanine amidase -
                     pfam01510, peptidoglycan recognition proteins (PGRPs) -
                     cd06583, COG3409, Ami-2 domain - smart00644, lysozyme -
                     PHA00447 (e-4)"
                     /COG="COG3409"
                     /product="N-acetylmuramoyl-L-alanine amidase"
                     /locus_tag="pd51_p36"
                     /locus_tag="PYTT13_12690"
                     /protein_id="ATQ56566.1"
     gene            35121..35486
                     /locus_tag="pd51_p37"
                     /locus_tag="PYTT13_12695"
     CDS             35121..35486
                     /note="putative phage holin based on transmembrane helix
                     in N terminus"
                     /product="putative phage holin"
                     /locus_tag="pd51_p37"
                     /locus_tag="PYTT13_12695"
                     /protein_id="ATQ56567.1"
     gene            complement(35538..36626)
                     /locus_tag="pd51_p38"
                     /locus_tag="PYTT13_12700"
     CDS             complement(35538..36626)
                     /note="ATP-dependent Lon protease, bacterial type -
                     COG0466, pfam00004, PRK10787, endopeptidase La -
                     TIGR00763"
                     /product="AAA family ATPase"
                     /locus_tag="pd51_p38"
                     /locus_tag="PYTT13_12700"
                     /protein_id="ATQ56568.1"
     gene            complement(36838..38316)
                     /locus_tag="pd51_p39"
                     /locus_tag="PYTT13_12705"
     CDS             complement(36838..38316)
                     /note="Uncharacterized site-specific tyrosine recombinase,
                     C-terminal catalytic domain - cd01184"
                     /product="phage tyrosine integrase"
                     /locus_tag="pd51_p39"
                     /locus_tag="PYTT13_12705"
                     /protein_id="ATQ56569.1"
     repeat_region   38397..38463
                     /note="attachment site in tRNA-Asn(GTT) - 63/68, 61
                     overlapping"
     misc_feature    complement(38404..38463)
                     /note="part of tRNA-Asn(GTT)"
BASE COUNT     7479 a  11701 c  12045 g   7238 t
ORIGIN
        1 ggctacgcat tggtccggca tgtgccggat atagctcggt aatcttgccg ctgcgcggcc
       61 tctaccgcgg gtgtgtatca tgtcagtgtg agcgcctttt cggcccccct gttggacaca
      121 atgtcatacg ccggcgcggg cggcaagcgg caggatagat gggtcggata cgggcgggcg
      181 agaagaaaag ttttcgggcg gggtgcgggc ggggtggctc agtgcctgac tttttttctc
      241 ttctgtttga tcgccgcctc gggcggcggg aggaggtcgg cgaggcggtg cggggtgcat
      301 gagattttca gatcgtcgct gatgcggata tcgtgcagcg tgccgacgcg attgatgaag
      361 tctccgacaa cgatttttcg cccgagtatg ctcgcgcaaa cgagcaggac cccctcgggc
      421 acatcctgcc cgaggatttg tcggtaaagc tcccctgtca agatcagcat ccttgcacgc
      481 gcttcagcga cgttcccagg gctaatatcg atagccgata tcgtcgcgat tgatcgcatc
      541 agatcgagct gaacgcggcg gccgtttacg tccgcttcga agcgccggcg gatcgtctcg
      601 gatttgcgcg ccagtatctc gacgaggaaa ttcccgtttc cgcaagccgg ctcaaggaat
      661 gtcgtttcga ctgcatatgc agtatccccg acgagatcga gcatcgcctt cacttcgcgc
      721 tcgtttgtga aaacctccgc cagatttttg acacgttctt tcgagcggat gccgtttttc
      781 acgtccgtaa atgtctgatc gatgtgcgac atcagacgat cctccggcgg ccgtatttgc
      841 tgcgctctat ataggcatcc agcttctcag cgacgcgatc gaggaaatca ccgtccgctc
      901 cggccgcata tccataattt ttaaagatcg acagggcctg ccggcatccg ttttcgattt
      961 cccgcgatat tcccggtatc gtcagtatcc gcgcgatgcg gatcatctgg actttcatct
     1021 gctcagatat ttcctgccgg gttttcccgt tgtatccgcg cagaacgcgg gtatctccgc
     1081 gtctatatga tccgagaata ccctggcatt catcgagtgc gcgcaccgcg ccccatctga
     1141 agtcaacatt catgcgagat atgcggatgc gggcttcgca aatctgagcg ttcgcgtcgc
     1201 gcataagcgc tctttttgcg cgctcagacg actcagtgag ccaccgctct acgtagtcat
     1261 cgctgtcaaa ggggtcaaaa tatgcgtggg gcattttatt ttctccggga tgtggaataa
     1321 aaggcccgga ataaccgggc cctattatta ggcggcggtt ttcacgacgc ggaagccgtc
     1381 gatcgagcgg cgctggatat cctgcgcggt ctgctcgctg atcgagactg cgaagttttc
     1441 cccacgatcc ggccaaatct ctgctctgca cgctgacacg agccgccagc ctctctctct
     1501 gcgcacgagt gagatggtcg tcgttacgac gcgagacttg ctctgccgtg cgtaggcctt
     1561 cccagggccg gccggcgtat acgtcacgcg agtcccgacg cgagactttt tcgtgatgcc
     1621 cgtgctttcg agcatgcgct cagcgcgcgc cgctatgtca gcgacatcat ctgcgcgcgt
     1681 gatcgtgtgc gtagcggcca ggccgttcgc ttttttcagc agcgcttcga tttcagcggc
     1741 ggtgtcgatc agtattttat caagtgcggt cattttattt tctccaggtt gttttgttta
     1801 tcaacgccac cccgggctgc tgataagcgg gatatagaag ccgccgattt ttatgcaagc
     1861 atttttcgga agaattttgc gttcacgaaa acttgatcga aaaaagcacg gaaaactaat
     1921 taccgtcccc ggtaaataac cggaaaattc ttgcgaaatg cagaggcgcg gctatatcgt
     1981 ttgcgtaacg cgcgagtgcg caaatgagag gcgcagacat gagcatgacg agggatcaga
     2041 ttgagagtgc ggcgaagtca atcgcggggc ctggcgccgg ctggaagggg cgtgcggcag
     2101 agctgatcgg tgtcagtgac cggctgctgc ggaccgccct gaacgatgga aagtggaccg
     2161 tagatttcga gcagaaaatt cttgtcgcgc tggcaaaagc ggacgtagcg acgtcagaaa
     2221 tccccgtcac cacaggcggc atcgaggccg atctcattca gcttgccggc ggcgataaag
     2281 acggctggca acagcgcgcg gccgatgccg tcggcgtttc tgcaagcacg atccgaagcg
     2341 caattgcagg cacgatgagc gagaaaacgc gtctgatgat cgaagcggcc ttcagtcgcg
     2401 ctggcggcgg cgccggcagg ctcggtcgcc aggctggcga gtggtcagtt tcgtcccctg
     2461 agacgcggtc gcgctctaaa agcgttctag gggaagcagt cgtcgttcat cttactgcgc
     2521 ctgtcgtcat cgttcacgta acgcagacag tcggcaaaac cggcttcggc gcgggatcgt
     2581 ctgcaatcta tgacaaaaag atccgctgga tcgatgagcc ggtgacgcgc gaagacggga
     2641 agcgtgtgct cgaagctgca ctgacaagag cctatgagca catcgctact gtcagcgcgg
     2701 cgcgacagtc tcttgatctg cgcaaagatg ctgaaaaagc ggctgagcgc gacggatgta
     2761 tgacgatcga agaggcgcgg tcggcgccgt atgcgtcgat cgtgcggcac ggaaaaaaga
     2821 tcaggcacga cgatgtgcgc gacgctttca ttctgcgcat cacgagagag cgcgcagccc
     2881 tggcagcaga tgtgacgccg gagatgatca aaaaacggct gctcgcaggg cacgtcgacg
     2941 ccgtggcgga ggcgctggag atcatgcgca gcatcggaga gctggacatg atgctgagat
     3001 attgcgcgcg cgcatatgaa gccgacggct tcgatacccc gtctttcgac atgatttctg
     3061 acgcgctcga cggcggcgtg atcgcggcgg tcccggcccc ccttgctgac aagcgcagcg
     3121 tgcgcggcgg ggaggctgag cggcacgacg agatcgcggc gcaggcggcg gagaacaggg
     3181 gggctatcgc cggtgaccgc aacgaagcct tcgctcaggc tttttcgcgg ttctcgctcg
     3241 aatgcgacga tgttcccgag ctgcgccgca agcggacggc ggtgcttgag cgcgtgctga
     3301 attttgattt cgatctgtcc gtcgatcaga tcgtcgagat gctgcgcgcc gcctgaccct
     3361 cactatccta tgacgaaaga ggccccgcac cgcggggcct tttttgctgt cgacatctgt
     3421 cgtatggttc tcttttgttg tcttaaggtg cttcatgaag cccgaatttt ggtgttggct
     3481 actagatcat aagtttgagc agggcatgac gatgatgtct catgatgaag actcacgttc
     3541 ccaagagtgc aagcggtgcg gaaagctggt attagaaaag aggggcgaaa atatgtcccg
     3601 cccatccctg tgtgaaattt ttagaaagcg ctgatcacgc cgctattctc cgcgccatat
     3661 ccaggccagc cttgtaagcg gccgcctgtt ccggctcggt aaaggcggtg cagagagccg
     3721 caccggcggg ggccaggggg tcgacaacga tccagtgcgc cctgccgcgt atcctgggag
     3781 ccttgccgcc gtggctgatg cggctggcga aattgtcgac gactttatag cccgcggaag
     3841 cgacgcaaag tgtcgtcgtg ccgcgctccg gcagatgatg ctccaggacg cccgcttggt
     3901 gcatgtgacc gtcaagaaga aggtcgatat cgcggccttc tagcatctcg cgaatgtgcc
     3961 cttggagggc atgaaaccag gatttccctt tgccaaattt gtggcttacg gcgaggcgca
     4021 ggtctcggcc gccgggcgat ttgatcgtca cgtcgcatcg ccagtagtcc ctgatcgtct
     4081 cgtcgccaag catgccgttg atcagcggga tcaggtgcga cgacatttct tcgtgattcc
     4141 cgtctaccca gacgtctgcg gcgagaatgt caatatagtg tcgtagacgc agcaggctat
     4201 cctccagcgt gcattgctga tcgccccatt tcgcggccag gcggccgctc gacggccaat
     4261 tgttcagggc gtccccgccg tggatcatga tagcattcat cgcatgcgat gcccggatat
     4321 cgctttcgat cagcgcaagc ggcgtcgcgt cgtcgtccaa gtgcgggtca gtgatgtgat
     4381 agatgacgaa gggggacgcg tcctgccgtt tgatgacgtg gcttttcgac gacttcgcca
     4441 ctttgcgctc aaaagcgtcg cggtgttcgg cccacgcttc tgcgggggtt ttcgctgcgc
     4501 gctccgtgtc gtagccgacc gccgccagct tggcctgggt gggcttcggc gcggaggagt
     4561 ttttggcggg tgccagggat tttgccgggg ttttcgtgag aacgcggtgg tattcggcga
     4621 tcatgcagtg cgaaaggacg cggtcatcga gctggccgtc gatgacggct tgagctgctg
     4681 cacggaatgc tgcgcggcgg gggatgccac agcgttttgc gattgcgacg accggagtgc
     4741 cggatttgat ctgctcgatc tgctgctcat tgaagtgcat tggttgcctc cgatgcatga
     4801 ttttgggagt tatttgccgc cgcgtccgaa aaagactttg atcagctcga tcgagccgcg
     4861 ggcgacgtcg acaagcgccg ccgggcgctt ggcgagttcg tagatgtgac ggattagggg
     4921 ctcggcggcg atcgcgatgc tggcgccgac ggcgccggac atagcttcgg agacttggcc
     4981 gccggaatat ccggcgatca gttcgatcgc ggcgggtgtc atgatgtaag cgaacgcgat
     5041 gcttgcgact gccgtcgcgg cgcgctggcg ggcgggaaca ccgccagaaa tcagagcgcg
     5101 tgctgacgcg gcggcggcga cgacaacgag aagctgccaa tctattttga tttcaggtgg
     5161 cgtcatctcg tcagtccctt tcgctaaacg agtgatcgca tgtcggcgga tgggtagggt
     5221 cgcggttcaa ccgggggcgg gtcggatgcg ggcgggcgag aagaaaaatc gcgggcgaga
     5281 gggcgggtcg gatcagagtt gggaccggtc aataagccga agtctcacac agtcgccgac
     5341 ttcatcgacg gtggtcgtgt ctcggaagtg gtggaaattg gacggcggcg taatctccgg
     5401 gtgaactgac acccacccaa ccggcggcgg caaccgccag ggagatcacg ccatgaagca
     5461 gaataccgac agctcgtcct tttcgctact gcccgacgca ggggcgtatg atccgatcga
     5521 ggatcgcctt cgggcaaatg tccgtgccac cattgaggcc atgttcgaag aggaactggc
     5581 cgactttctt ggacggcttc gttacggccg cggcaacgag cgggccaagg gctaccgcca
     5641 cgggcatcgc gatcggcagc tgaccggcac attcggcact gagacggtgc gggttcctcg
     5701 tgcccggatc gagaacgagg ccggcaagat caccgaatgg cgctcgaagg cactgccccg
     5761 ctacaggcgg ctgacaaaga aggccgaggc cctgatcgcg gcggtctacc tggccggcac
     5821 caacacgcgc cgggtcaagc gggcgctgtt cggactgttc gagggggcgg tgagcaagga
     5881 cgtggtcagc cgggcctggc gcaaggtgaa ggtcgattgg gacgcgtggt ccacccgcga
     5941 cctggccgag gaggatatcg tgcggctcat cctcgacggc accgtcataa agacccggct
     6001 ggaccgcaag gccaccaaca tctcggtgct ggcggcgatc ggtgttcggc gcgacggaca
     6061 aaaggtgctc ctctcaatca ggaacatggg cggcgaaagc acggctgcct ggagccaatt
     6121 cctcgccgat ctggacgcgc ggggcctgag gcggcccgag ttcgtaatcg ttgacggagc
     6181 ccccggcctt gaagctgcgc ttgtggcact ctggggcgag gatctggcca ttcaacgctg
     6241 cacggttcac aagcaccgca acctgctcgg ccacgcccca aagcgcctgc atgacgagct
     6301 gagcgaagac taccgcgaca tgatctacgc cgacagcgcg gccgagatcg agacgcgccg
     6361 caaggccttc ctccgcaagt ggaagctcaa gtgccgggcc gtggccgaca gccttgaaga
     6421 agcgggcgac cggctcttca gcttcacccg cctcgacccg tcgcaatgga agtcggcaag
     6481 gaccaccaat gccatcgagc gtctgaacga ggagttccgc cgccgcatca agacccagac
     6541 cgtgctgccc tgcgccgaaa ccgtgccgat gctgctctgg gcgctgctgg cttccggtca
     6601 gatccagatg cgaaaggtcg atggctggga aactctgtcc cagcctctcg agccaatgtc
     6661 ccttgacctc gcggcctgac tggagccatc gttacatgcc cggagcccgc tgctcggcaa
     6721 tttccaccac attcgcgaca cgacctcgac ggtgatactt ccgacgacga ggcccccgac
     6781 gcggtcatag acgagcggcg agctggacga cacacggccg cacggccggt caccgggacc
     6841 gaaaaagggc gtgccacaga caaaatccag ccagtccgcg aagtcgcccg caagcgccgg
     6901 ctcgcggtgg tatggctcga tgacgagact gcggggcacg tcagggcgcg taaaagcgca
     6961 gacgctgagc agcggcgtca taccgtctga gaaaaagacg ggggaggtcg ggtccgcttc
     7021 agcgaggatt gccagcgttt ctgctatggt ggggattttc atgtgtgcgt ggctcctgtt
     7081 gggggtgccc ccaagatgcc tgcgggcggg tgggcggcgg tcgcgacagg taaaaaagaa
     7141 ggccccgccg aagcggggcc aggttttccc agagagagac tgcatcacct tcttacgccc
     7201 cgaccggccc ggtccgtgcg cgactgacct tttcctgatc cgacccgagc ccgacccgcc
     7261 catttttctt ctcgccaacc cgctatccga cccgttttgc cccctttgcc cccaaagccc
     7321 caaaattggg ggacaaaata gggggcaacg gttccttagt gaaatcaata cgttacagaa
     7381 tttgctgaaa aaatggggga caaattgggg gcaatggttt cttaatgaaa tcaaggactt
     7441 agttgtcttg tcccccaatt gggccgaaaa tcggctcaac aaactttttc aagcatatac
     7501 agcacatacc cccctctgag agtcttttct tcaattttca tattaagttg ggggacaaag
     7561 ggtgtaagtg attgaaaaga ctgaaaaacc attgccccca atttgtcccc caatattttg
     7621 gggtgctttc gtaagtgtct gaaatcattc agaaaccatt gccccctatt ttggtcccca
     7681 actttttgcg ttgggggaca tgggggcaaa acgggcttga gtgggcgggc gggaaaaaaa
     7741 tggcgggtcg gatgcgggcg gggtgagcga gcggggcggc ggcaggaacg gatatgatgg
     7801 cgagaaaagg acgtgcggca tgttcaaggc aaaaactgaa tccggtctgc gggggctcgc
     7861 agacatcacg cgcgcagagc tcgaccgagc gatcacgcgc gggatcaaca gcgcagcgtt
     7921 cgagctgcgg cgccgcacgc cggacatcgt caagggccaa atcgacagga tgtcgcccaa
     7981 gctgcgcgtt ctccagcaga cgactgtcac gaaagcgacg cccggccggg ccgaggcgtt
     8041 catgacgatc gggggccgcc agggcgagat tttgtccagg catgaattca cctggaccgc
     8101 gccgcgcgtg ctccagccgc tgacgacgcg gatcgaagac cgctacggca acatcatcgg
     8161 tcgcatcaaa gaacgagcaa cgcgcgacga tatgacgatc acggacggtc gcaaacggcg
     8221 caagaagggc acgccgaaga aaaagacggg acggccgcac cgggacgagg acccgcgcgc
     8281 gaaaccgacg aagccgaccc gccgcgtcgg gcgtttcttc attgtcagtc gcggcgacgc
     8341 gtcagcgcgt gcgcgcgggc ttcggccggg tctttacgag cggatcgagc ggaacaacag
     8401 gattgagctc gtcgcgacat cgcggctgaa cgcaaggtat aggcccgttt tcaaaatcag
     8461 ggacggctac agtgagcgcg cgcaggccgc gatgatcaaa tacatccagg agagtatcga
     8521 ttttcgtcgg gcgaaccgga aataaactcc ctttctatgt cactcacatg gccaggcttc
     8581 gcgcagtgcg agcataatta gcatcccgct cataaggtgt cgggtttcgg ggtggttttt
     8641 tatgtagctg actgatatat cgcgcgcttg ctccagatta ctgctttctg gagcacagta
     8701 tccggtaatt ctgtcggcct catctgaaga tttcgcgccc gccacagacg ccccgataaa
     8761 taagccctct tgaacaccgc ttacatgtcc ggcgcaccag ccgatcgtga actgatcatc
     8821 gctaccgcag cgagtgagaa actcgtttcc agtgacggca gcaacaacag taggaaaaga
     8881 agcggctaaa acgaatgttg ccgcaattat tttcttcatt gcaatcctca tcgcagtatt
     8941 tctttagaac gggtagtcct tgagagggtc atttcgcgac gacttgtcgc agttgatgaa
     9001 gtcgccctta ccttcgcctt tgcatatccc gcgctcttcg agcttgaaca ggacgtaatt
     9061 cgcgacgccg caatagcccc aggccgtttc ttgcgtgcca tcaacggcgc cgccgcgaca
     9121 cgcggtcgaa tacttcgccc aatcctgaac caaggcctgg tcctcggcgc tcgatccggc
     9181 gggcgctgtt gccgccgcga aggccggagc tgcggcgaac gcggtggcgg aaatcgtaac
     9241 aagaaacttc atcgcaatat cctatcgtga aaactcactg ccctgtggtg atatgcatat
     9301 cgggcgtatt caagccgtaa aaacatctat ttctggcacg gcaatgagtt ggccggcgac
     9361 gttccgacgt cagagtgctt attccgccgc aacagctcgg atcgataaga ggtcttgtct
     9421 gcgcatagct tccatcattc gatgcccgac ccactcagcg acggggggcg taaccgagtt
     9481 tcctacggcg tgatatcgaa gactgtcgat cctatccgct tgacgctcat caaaatggac
     9541 agggcgggtc caatccagcg gaaaaccttg agccagttcg gtctcgttgg ggaggaaccg
     9601 gcgcacacga ccgtcgggat accacacgta gttcctagac cagtcagtcc cggtatgacg
     9661 tgcgctctca gcgtaaatgc agtgcgcaat agactttacg aggggtcccc gctcaggatc
     9721 tccaatgatc gtctgaaaga gggagggaga tttcttccca ttcgatcgac ccgccgcaga
     9781 atgcccgtcg ccgcgttctg gctcaaaaag tatttctccg ggatttcccc cgtctcgatg
     9841 catggcaaca atgtagacgc gacggcgctg ttgggggact ccgaaatact tgctgtcaag
     9901 cacacgccac gcgacgtcat acccgcaccc gtccagcgcc tggagaacga cggcaaagtc
     9961 acgtcctccg tggctagaca aaagcccgtg gacgttttcg aggataatgg tccttgggtt
    10021 gcgtgctcga acgaggcgca taaagtcgtg aaagagtcca gactgggccc ctcgaagccc
    10081 agaccttggc cccattcttg caaggctgag gtcctggcag gggaagccgg cagcccagac
    10141 gtctgcttcg gggatttttg cgtcatcgag aaccctgatg tcattttcga gagggagatc
    10201 cggccaatgc tgcttgagga tttcccggcg ccggggagcc caaggcaagc ggcgatgcgg
    10261 attagcgatg agtgccgcag catgacaaaa ccctcgcaga cgtgggccgg accactcctt
    10321 tcgatctgag cgtcagggcc cctgccggaa ggctggggcc ttctcttttc tgagattaga
    10381 tcgtcagaaa accggaaatc cgcacaaatt ccagcccgca ccggaaggca cgaaaaccca
    10441 cgcccgcctc acttttcggg gcgggcgtga tgccggtttt gcggggattt acggattggc
    10501 gcttttgcga ttactggatg aggtatctat atgatcgagg cagctcggtt ctggcccgtc
    10561 cccatccgac ccgccatttc tttttctcgc caacccgcac ccgacccgcc cccttctccg
    10621 ccggatccga acgaaagaaa atcgtctggg tccttccggg ggaggggtcc ttcgtggtga
    10681 gtttcgaagg ctcgatcgtt cactcgataa aaatttacaa aatccgaaat gtcattgcca
    10741 ataaaatcat acacttagaa ttttatcaga cggatggccg gcgccgttga cagtcgcgac
    10801 cgccgcccgc gacgccgccg gtatcgtcga gacgatatct gacgaggcga gaccatggca
    10861 cgaaatccaa gaccgcgagt gcgcgacgct gacccggccg ccggcgatcc gggcgttcgt
    10921 gaggtcgtcg aaattttcgg cgacggatcg gtgaccgttt cggcactcgc ttcgatgctc
    10981 ggcgtcacac gcgaaacgat aaacgcacac gtccgcgatc gcggggcccc gatcgtcttt
    11041 cagggccggg caggcgtgcc cagccggatc agcgccgggg attacctggc ttggcggctt
    11101 gcagagcagg agcgcgcgat catgcaagcg ggcgcggacg gcgacgacga ggacggcgag
    11161 agcttcaacg agaagcgcga aaaagcccgc cgggcaaaat atctcgcaga catcacagag
    11221 atggatgctc ttgagcgtca gggccagctt gtgaccatcg acgcagcgtc ggcggctctt
    11281 tctgaagagc tatccactgt cagcgccgct ctgtcaaaca ttcccggccg actgagcacc
    11341 cgcctttcga cgatgagtga cccgcgcgaa atccgcggct atctgaagcg cgagatcgac
    11401 ggcgttttgc gcggcatgtg tgacgcggac gagctcgtcg cgcgcgcggt cggcgatcag
    11461 gacggcgcag ccggtgacga cgaagggggc gacgatgccg cttgatttgt cgcaaaacgc
    11521 ggggcttctg cgccgctcgc tcggcgacgc gcgccgcgcc gccctggccc cgccgccaga
    11581 cgtaacggtg gacgagtggg ccgacacgcg tcggattctc ggctctgacg aaagccggat
    11641 tgcgggccct ttccgcaccg aagcgatgga agttgcccgc ggtccgatgc tcgccgtgac
    11701 agagccggga gtccacgaga tcgccgtggc gagctccgcg cagctcatga aaacgacgtt
    11761 tttgcagaat acgctcggat ggctcatcga gtgccagccg tgcccgatcc tactttatca
    11821 gcccactgac atcgacgttg acgattttgc gaaggacaaa ataagcccga tgctccgcaa
    11881 ctcgccaggc ttgacaaaag cctttggcgg ccggcgcgcg ctgctgtcca aatcgtccga
    11941 caatatgcag gcaaagaaga ggtttgccgg cggctggtat acgatccttt ccgcaggcac
    12001 ggcgaacagc ttttcatcgc gatccgtccg cgtcgtcctt tttgacgaag tcgacaaata
    12061 ctcggttctg aaggcgggcg accagatcgc tctgggccgg aagcgcaccg agtcttatga
    12121 ggattcgtat ctcgtcgccc aggtctcgac gccacgagaa acgggttcca gccgtatcat
    12181 gaaggcctac ctcgacggcg accagcgccg cccctacatc gactgccccg cgtgcgcgca
    12241 cgatttcgtc gcgacatgga aagatgtccg gtgggagaaa gacgaaaacg ggaaagctat
    12301 tcccgaaagc gcagcgatct gctgcccgtc ttgcgatcat cacatcaccg aagctgaacg
    12361 catgtcgatc atgtcgacgc gaggcgccat aaaatggcgt cagacaagga aattcacttg
    12421 ctgcggtaag agccaggacc ctgacgagac gcgaaattgg gctgatcttt acggcgtcgg
    12481 ccgcgccgct tgcgtcgaat gcggaacgct tgccgtgcct aatcgcaatg ccagcttttg
    12541 ggggtggggc ggatattcga ccttccggcc gctcgccgcg attgtcaggg actggatcga
    12601 cgcgcaaggc gatgtcgcga aaatccgtgc cttcgtcaac gaggttttgg ctgagacttt
    12661 cgccgcggac ggcgaagtcg gggcttttga aatcgcaccc gaggggttgg ccgcgcgtgt
    12721 cgaggtcccg tggcccgccg ttcccgctca cgtccaggta gtcaccgtcg gcgtcgacac
    12781 tcaggacgac cgtctcgaag cggagattgt aggttggggc tcgaaaggcg agacttggag
    12841 tctcgactat cacatcatcg aaggcgaccc gggccttgat gagacatggt ctaggcttga
    12901 ccagattttg ctcgcgccgc tacatactga agatggacgc gtcctgcacg tcgcggccac
    12961 atgcgtcgac tccgctggac acaatactca gtcagtctac gctttctgcg gccgccgcgc
    13021 gcgcagaaga gtgtgggcga ttagaggggc gagtgacgcg gcaggcacca gatcaccgat
    13081 ctggccgaag gcttggacga cggtgacgca cggcgcgaag ctgaaaataa tcggcacgca
    13141 gacagcaaaa gacgtgatcg caaaatgctt ggaagcgacg cagccggggc cacattatat
    13201 gcacgtgccg tctgatcggc atgccggctg gttcacgcag atgacagcgg aaaagaggat
    13261 cgaatttacg agcaacggcc gcaaagtttc agcctggcgc gtcaaaaaag gcgttcgaaa
    13321 tgaagcgctt gactgccgcg tgtatgcgat ggcggcatat gaggggctca tagcaacagg
    13381 gggataccgg cgcggcgtcg tcgacgcccc cggcgccgct gtcgacgaca ctggccggcc
    13441 taccccagtc gccgcagccg ccaccgatgg ccggaccccc ggaccagccc cggcgccggc
    13501 cccgatcaaa aagcgccgga cacctccccg gaaacccacc ggggccgggt tcttcgcgcg
    13561 cggcgggggt ggccgcggcg gtttctgatc ttccggtttt cacaaaaacg gatcacatgc
    13621 ggaaggcggg attttccaat tatacaagga aaatccttcc tttagcgggc cggttttgcg
    13681 ggatgttacg ggtcggcgat gcgaccggcg gcgcgggcgc aggtaaaaat cagagcacca
    13741 gagaaacccc aaaaatggtg ctgcacatga cccacatcgt tgccaaatat gaagccgctg
    13801 tcggcaagcc tcccgcgcag agtcgcgatt ctttcacgtt cgagatgacc gccggcgatc
    13861 tcgccgcgtc gctcaagggc gtgtcgggct ccgccgtgtc gcgcgtgacg ccgatctatt
    13921 cgacggctct gattgagctt tccggggacg aaatctattt cacgacgacg gacggcgtga
    13981 tgtcgatcgt caggaaggcg cacgcactcg tcgcggaagg cgccggaaaa gcggcaatcc
    14041 ccacagagac gctcgcaaaa atcgtcgcgc gcatacctcc cgcggctgtc gttgtcgtca
    14101 tgatctatga tggcgatatg accctggtct gcggcgatag cagctacgcc ttcgccggcc
    14161 tgttcgccgg tgattttccg ccggttgcgc aagagcgcgg cacgtcatct ttcgaagtcg
    14221 acgcgtccga gctgctccgc gcaatcgcgc gggtcaaaag ctctatgtat accggagact
    14281 cgcggcaggc gatcgtcggg ctgtgcgttc gatcgtcggg cgacggtcta gtcggcgtgg
    14341 gcgcgacaga cggcagcacc ggatcgcgca cgcacatttc cggccccgca ggaatagacg
    14401 tttccgtccc cccggctgct gttgacgcgc tgatcagtca tctgccgaaa aagggcccgg
    14461 tcgtttttca cgcgagcgag cacagcatcg gcatcgaagc ggcgggcttc cgcttctcca
    14521 gtctcgtcgg cggtagccgt tttgcgccct atgagccgct gattgcgccg aaagatgacg
    14581 ctgtcatcgt ccacgtcgca aaagcggaca tcgtcaccgc gctggaacgc gtcgcgatcg
    14641 tcacagggga aggcgtcggt ctcgtcgtca ctgccgaaga cggacggctc acgatcgaga
    14701 gcgaaatccg cgcgctcggc gccgcggcta cgggcagcat cgggcacgaa gtcatcccct
    14761 gtcacgtgac cggccgggct atcgccggag tgaccgcgtc tttcctgctc cgcccgctcc
    14821 gcgcgacgaa cgccgaggaa gtcgaaatgc acgtccaccg cgacgcgatc tatgtccgcg
    14881 ccagcgatgg cgacgacatc gtcatggggc gccgcgtcgt ttttgcgaac aaggatgacc
    14941 tttgatgtcc ttcgaaaacg acaacaccga gctggacgct ttctgccgaa tcgatccgcg
    15001 ccccgtgctg cttcccgcgc tcggctggac gcacgcgccg aaaggcaccc ccggcggcaa
    15061 gatcgacaag gaacgctggg agaagggggg cgcttcggcg tccccgttca gaggaaggga
    15121 cggaaaatgg cgtttccgtc aggggccgga cgccagggca acgatcgttg atctggcaaa
    15181 agagcaggcg ggcggccttg gtcgggcccg ccaactcttg cgccagatca ccgggtcaag
    15241 ccaagaaacc acatccaccc cggccccgcc cgcagatttt tcttcccgcc agcccgcacc
    15301 cccgcccgcc gttcaggatt accgcacgcc gaaagaggtc atggaagcta tcgacgcgga
    15361 agcgggcccg ttcaccgacg cgacgaaaat ccccccgtat ctcgtcgcgc gaggcttccg
    15421 gcacatccac ccggtctttc gggaacggat gaagatatcg ttggatcagc accgcaacgt
    15481 ggtcttcccc tatttcgtgc ccgcagaggg cagcgacggg gcggtgatcg tgagccgtga
    15541 acggatcggc cagggctaca aagggtatct ggagaacacc cgcgcggggg tttggatcgc
    15601 ggcgccgaag aacgaaatcc ggcttgtcgt gatttgtgaa gcgcccctcg actgcatctc
    15661 gtctgcgggc atccgcaaag acgacatgga tcataccgcg tttttcgcgc tccggtcggg
    15721 cgctgaagag gcgtgcgccg agctcgtggc ccgcatcatc gcgaagcgcg gcgcgggcgc
    15781 gcgcgtcgaa ctgcgcaccg acaatgaccc ggcgggcctt ctctacgcag caaaagtcgg
    15841 gagcctcctg aagaagcgcg atatccgggc tatctacgtc gcgccgcctg aagactgcgt
    15901 cgattggacg gagcatcagg aagccgtttt catggcgcag gagcttccga cgcaggagct
    15961 ggccgacgag ctttctgaca tgatcgccga ccttggctga ttttccctcc tcaacgacga
    16021 tccgcccccg gcttgccggg ggcttttttc ttctccgggc cggatcgggc gggcgagagg
    16081 aaaaaatctt gggtctggac gggtctgaaa cgggctatgg gaagctctgg atcgtgccga
    16141 gatacgcccg gcgagatttc acgcgttctg agagccccgt ttttgaaccg gccaggatga
    16201 tctaatccct ccaacccgca tcacgcccgc catttttctt cccgcccgcc cggtccgacc
    16261 cgtcttccag ccgtgaaccg cgaccgcggc gccatgccgc cgcgcgacaa tgagagcatc
    16321 cgaagaggaa gccttatgcc ggtgatcgag ccaaacactg acgttttttc cgctgctgaa
    16381 aagcgggggt atctcgccgc tcttgagcgc gcgatctcga ccggcgtcga ctatgtcagc
    16441 tataacggcg atcagagcaa attccgctcg ctcaacgata tgctgcggac ccgcgatctt
    16501 ttgaaaaagg agctcgggat cggcaaagcc aagcgctcgc gcgtcacgcg cgcgcggatg
    16561 gtgcgcctat gaccaaggtt ttccgcatct ccggtgccga tcctggcctg aaaggcgcaa
    16621 tcgcgtttgc agacgtttcc ggggacggtt ttgcaaacgt cgtggtctat gacatgcccg
    16681 tctcgacgct gatcgacggc cggccgctgc ctgacgaagt gcaggtttcc gcaatcctgg
    16741 ccgctgaaaa gccggacatg gcagtgatcg aacacgtagg accgcgtcct aaaaccggag
    16801 ccgcttcgga gtggcgcttt gctatgggct tctccgcgct gcgatccgct ttccgcctgc
    16861 attttgcggc gcgcggaaac ggtccggcaa ctttcctgat cgatccgaaa gcctggaaaa
    16921 cgccgcttgg tctcacgtca gataaggcac tgagtctcga tctcgcgcgg aaaatcttcc
    16981 cgtcgctcgc taccgccctt gcgagagcaa aagacgacgg tcgggccgag gcgctgctcc
    17041 tccttgaatt ttaccgccgc gaagttctgc cgcgcggcgc cgctggcgta gaggtctgct
    17101 gatgggcgtt ttttctttcc tgacccgcaa aacccgaaag ccggccaggc ccggccgtca
    17161 cgtcgggcgg tcctaccgcg cgccccgtgc tgaccatctg aaagacggtt tcatgccgcg
    17221 cgactcgtgg gagcgcgtcc cctcgtcgct cgcgacgctg caagcgcggg cgcgtgatct
    17281 cgcgcacaat aatccgtatg cgagccgcgc cgtctcgatt ctgacgtcat atatcaccgg
    17341 gaccggtatc cgcgtcgccg tcaccggaga cgatgcatat tcgaaagcct accgggcctg
    17401 gtccgaaagt gcggcagtcg actatgacgg ccgactgaat ctcgccgggc tgcaaagtct
    17461 ttgttgccgc atgatgattg aagccggtga ggcttttctg atcatccgcc acgtcgaaaa
    17521 cgacgacggg cgactgatgc cgcaattcca agccgtcgat ccggcgcttg tcgcgacgag
    17581 cgcgagcccg aaaaatccgg cgcatcaggt cgtttccggc gtcgagatcg acccggcaac
    17641 cggccgcgtc gccggctacc atttctacaa gtctttcgat ccgagaaatt cgaggatgga
    17701 gacgtttttc gtcgcagcgc gcgacgtgat tcacctcttc gagacgctct accccggtca
    17761 gatccggggc atcccgcgcg gcacgcaagc gctgatccaa gcgagcgaca tggatcagtt
    17821 cgtgcagacg atgctgatca aagcgaaaac cgaagcgtgc ctggccgtcg ccgtgaccgt
    17881 tcaagacggc gaggaatacg atgacatcgg agaggtcgac gaagcggaaa gcgacccgct
    17941 gcccgaaacg ctcagccccg gcctgatttt caggctacgc cagggcgagg acctcaaaac
    18001 ggtgatccct tccgggaccg gcggatatat cgattacgtt cggatatcgc tccagtcgat
    18061 cgcgatctcg tatcgcgtga catactcgca gatatcgggc gacctcgccc aggcgaattt
    18121 ctcttccctg aagagcgacc tgaacctttt cgctcaaggg gtcgacgaga cccgcgagct
    18181 ttatgtcact ccagtcgtcg cgcgtatcga gcgcctcttc cgcgcagact atgagctgag
    18241 cgagagccgc gatgtcgtca tcacgacgac tatcgtgccg ccggcgcgca gccagatcga
    18301 tccgcagaaa gagaccggcg cgctgatctc gaaattgcag gccggcctcg tgagctggtc
    18361 cgacgcggtt ctttccagcg gaaaagaccc cgaggagcac ctccagcagc tcgtgtccga
    18421 gcgcgcgcgt ctcgaaaaaa tgggcgtaac cgtctcgttc atcaagcagc ccgatccggt
    18481 cgacgacgaa gacgaggcgc cggcgaaccg cgacccggac gattcgggcg tatcgtaaag
    18541 tctgagcatg gaaaagggaa cgtcatgagc ggcaaagtca ggcacaaggg cacgcagacg
    18601 cgatcgcttg agatcacgcc ttcgtcgtat gacgacgacg cgggcacgat cgagatcgtc
    18661 tactccgccg gggcgcgcgt cgacaggggc tactatctcg aagatctagt cgtgtcggaa
    18721 gacgcgatcg agacttcccg gcttgatgcc ggcgccgtgc atctgatccg cgatcacatg
    18781 ccgttcggtg atcccgtcgg tcgcatcatc tcgcatcgcg tcgaagacgg aaaggcgatc
    18841 gcggtcgtca agctcagctc gggcgatgcg aacgcgtcga ccgtctccga catcaaatcc
    18901 ggtgtcgtca gattcgtcag cgtcggctac gtgccgctcg aaacggaggt cgacgagtcc
    18961 ggcgacgtga cggtgatcac cgtccgccgc tggatgccga tcgagatatc cctgaccccg
    19021 attcccgccg acatcggcgc gcagacccgc gcgctcccca ctcaccccgc tcagccgaag
    19081 aggaagatca cgatgagcaa acgcatggcg aaagccagga ccaggatggc tgcgctgaaa
    19141 gcgctgatcg tcggtcgctc gactgaagag ctcgacgcga aaatcgacga gctggaagcg
    19201 aagatcgacg aagcgaagga cgccaatgac gcggatgtcg cggaaatcgt cgctgaagtc
    19261 gaagatattg cggccgagat cgaggagatc gccgtctccg aagtcgagga cggcgaagac
    19321 gacgccgatg tcgaggccga tgtcgaaggc gagcgcaccc gcgccgccga aatcttcgag
    19381 atcgcgacgc gtcatcgcgt cgatcccgtc accgtcaccc gcgccatctc cgaaggcgca
    19441 tctaccgagg agttccgcgc gatgatcaag cgcagcaagg tcgaaaattc ccccggcggc
    19501 gtgaacgcca gggtcaccgt cgacgagcgc gagaagcgtt cggccgccgc gcagaacgcc
    19561 gtgctggccc tgatttccgg ccgccgcgcc caggacgccg gcgatttcgc gggcatgagc
    19621 ctggccgaga tcgcccgcga atcgatgggc cgctccgccg cgcgcctgag caatcgcgac
    19681 gccgtgcgcg agatcatgaa acgcaccggg atgcacgcca gcagcgactt ttcgtttacc
    19741 ggcgccgtcg gcggcgcgat cgaccgcagg gtccgcgaga tttaccagaa tctcgacatg
    19801 cccctggccc cggtcgtccg cgaaaccacg gtcggcgatt tccgccccgt cgatacctac
    19861 tcgatcggcg gattccccga gctgaaggag acgccggaag gcgcggaata cgaagcggga
    19921 accgtcgtcg ccgagggcgg aagcttctcg atcaagaaat acggcagaat cctgcgcgtc
    19981 agcttcgagg cgctgatcaa cgacgatctg cgtctgctcg atgtcgccat tcgcggcgtc
    20041 gcgagccgcg ccgtcgctct gcgcaatcgc gccgttcatg acgctttcag cgcgaggatg
    20101 gctgacggtc agccgctttt ccgcacgcag cgcggaaacc tcatcggatc ggtcgcgctc
    20161 gatgtcgccg gtctttcgca agcgcgggcg gccctgcgga aacagaaggg cctcgacggc
    20221 gaacagatgg ggctcgtccc caaattcctg atcgtcggtc cggaactgga gactgacgcg
    20281 cagcgcctga tctcgccgat caccgccgcc gttaccggcg aggtcaatcc gttcagtgcg
    20341 aatctcgccc tgatcgtcga tccgctgatc gaggacaagt cgtggatcgt ctccgctgac
    20401 ccgaacgttg gcgacgcgat cgagctcgcg gaattgcgcg gctacgaagg cgtccaagtc
    20461 gaagaggcct ttgactcgtc gaacgacggc ttctcgtggc gcgcgcgcac tttcgccggc
    20521 gcccatccga ccggtttccg tggcttcgtg aaatcgaacg gcgccgcctg atcggaatga
    20581 tggcgccccc taacggggcg ccaaaccccc acaaattctt ggcaacgtaa aggacaccgc
    20641 catgaagatt ttcgtcaatt ccggctcgac cgccaccatc acggcgaccc gcgacatcgt
    20701 ttccggcgag ctcgtcgccg aaggcgctct ggtcggcttc gctcaggccg acgctgccga
    20761 aggcgacctg gtcgcgatcg tcaccgaagg ggtctttcaa gtcgacgttc tgaccgcgac
    20821 cgacgttgag ctcggcgacg tgatttacct ggacgccgga tcgctcacga ccgacgcgac
    20881 cgacaccgtc cgcgcgggcg tcgcctacag cgccggcact tccgacggcg tgaccgccac
    20941 ggtcaacgtc aagatcaaca cctgacggcg ctgagcgggc ggcgccgcct ccacgccgcc
    21001 cgcacaaaac accccacaaa ttcagccgaa ggctcaggaa atgcagaaaa ttctcaccgc
    21061 cgtttcccgc accggcgaag ccgtccccgc cgtcggcttg gacttcatga acggccagca
    21121 ctcggcgctc ggcggcacgg tgatcatccc gcgccctggc gtttatcaga tcgtctcgac
    21181 gcaaccggca tatatcagcg cgaccggccc cgccggcgcc gcgcctggct cgacgtatct
    21241 tgcgccgggc ctgccgcagc acctgatttt cgggctgaac gacacgatca ggtccgccgc
    21301 ggttgacgcg gacggcgaac tcttcgttgt tccgctgaaa acggagtaac gcgaaatgct
    21361 cgtcgggctg tccgttctga tgaaccccgg cctgccgcag gggtcggctg atcagccgcc
    21421 gccggcgccg aaagagacat tcgcgctttc cgcggccgcg gtggcttcga cgttcagatc
    21481 accgagatca tcgacaggga aattgtcggc ggcggcgctc gccgtcgttg cgcggatcgt
    21541 gcgcggagac ccgaacggcg atcctttcgc gatgtcggcc gccggcgtcg ctgccgccat
    21601 gcgaagcggc cgcgtgacgg gccagaaact ctccgcggca tcgctcgcat cagccgagcg
    21661 atttgccagg tcatctcaga tgaaaatgtc cgggacagcg cttgcttccg catctcgtgg
    21721 tcagcgcatc gtcagtcaga aactgagcgc ggcgtcgctc gcaatcgtcg taaaaagggc
    21781 agtataatgg gaattcaaat cgcagacggc tttcggcaat acgtcgatgc taccgaaatc
    21841 agggccaagc tcgtcactga tccgtcgaag agcactctca cgatagcctc gacgggcggc
    21901 cccttcggaa aatacgccgt ccagccaagc ggcggcacca gcagctccat ctaccatcat
    21961 ggcgccatga aacttaaaag gccgggagga aacgtcacgg acttcacctt ttcgtttgat
    22021 gtgaagatcg gggcggacgg tgcggctacg cacaacggac tgctctgtgc aggcgtttca
    22081 cctctctcct acgagggttt caacgtgacg ccggccacta tccccgcggc gggattcgtc
    22141 gctggcatca gtatcgagat cgacagtctc gtcccgacag tctatcactc gatcattacg
    22201 gcagtgaacg caacatcggg cgtccccact gtcaataagg ctgtgctcgg cgttttcccg
    22261 acgctcgttg ctgctcagtc ttacactgtc gagatgcaag cgaaaatcct gagttcgacg
    22321 agcggcgagg cgattatcag gattaacggt cagcaaatgg tcgttgcgtt caatccgacg
    22381 cgcgtcacgc ccgcggcggg gctcgaacag actggcggat tcggcctggt aatgcttggt
    22441 tcgaaggcaa acgtctcccc gacgtattcg ttctggattt ccgacgttgt gatctatgac
    22501 aacgacgcgg tcacgccctg gccgctcggc ccgatcgata tcacgtatct cgctgcggat
    22561 gatcccgatc tcgcggtcgg accggcgagt gatctcacct acgaaaccgt cagcggcgag
    22621 gtaatctatc agatcgccga ccccgcggtc ggcgcggata ttgtcggcgg cgtcgcttat
    22681 gcgcgtgtcg cggcggtcgg cggcagcgtc gcaacccgcg cgcagcttga gcttgtcaac
    22741 ggcgcgtcgg tcgtgaccgt cgcaaacgaa gtgatccagc ccggatatac ttccgcgatc
    22801 aaagcggtta ccgtgtcaaa agacatgatc gccgccggat cggtcttccg cgccaggagc
    22861 gtcacgccgt gaaccctctg ttcatgaacg ccgcccgtgc gggcgctttc gcgacggcga
    22921 tggtgatggg gcagcccatc accttcaccc tcaaagacgg ccgcgttctg accatacact
    22981 cagttttccg gccgcgatca gagcgcgtca cgatcgacga cagcggcgcg gagatcgtga
    23041 cgaaagcccc cgcgctgtcg atccagcgat cagcgctgat cgcgtccggt gtttccgatc
    23101 acggcatgga aaaagagatc gtcggcgcgt cgttcgagat cggcgggcgg gcttatgtcg
    23161 tgcaggaccc tgaggatgac gagacgatgt ttctgcgggc gtggccggtg ctgaagccga
    23221 ctgcgggata cgacgggaaa tatagccgtc ccccggccgg gcgggtctga acgggcgggc
    23281 gggaagaaaa acttcgggtc ggggcgggtc ggatagcggc tctgagaagc gctggaatgt
    23341 gttacggggc ggccgggctt atttcacgcg ttctgagggc ccgtatttct gaaccttacg
    23401 ggttgtctcc gtcccctcaa acccggcccg acccgccatt tttcttctcg cacgcccgta
    23461 tccgaccccg aaaacccctt accggctccg gttacccccg cctctaaccc gtccagcccg
    23521 ccatttttct tctcgcacgc ccggtccgac ccgaaccgcg accgcatcca ctttcggcgg
    23581 cttagaattg aggaaacagg aagggttttt catgcatccg cgccagcagc ttcgttcgga
    23641 aatcgtcgcg cttctccgcg cggcgctgcc tgacgaaatc ccggtgctcg attcccaggt
    23701 ttcggacgtc gagaaaaacc ccgtgagcgt gctgatctac tctgcgggcg aaagcattga
    23761 gcgcgtcgcg ggcgccggaa gccgaggaaa taccccgatc cgcaggcgga tgcagacggc
    23821 ggtggtcgtc gtttctgcgt tccccggtga cgggcccgac gcttttgagc aagcggacga
    23881 cgtgtcgcgc acgatcgaga ttgcgatgaa cgcgccgttc gatcctggcc ttgacctgat
    23941 cgcgacggac acgtcgcaag cggctgggga ggagacaatc gtgcaggtgt cgatgctcta
    24001 cgagaccgtc atgaccgaca cgatggaaaa ctgaaactac cgccagcgaa agggaaaaat
    24061 ccgatggcaa gcacaatcct ccgggccctg cccaactctt tctataccga cgggaagggt
    24121 gtcgcgcatt actacgtctt cgagaatccc gacgatccca cgagcttcgg ccctggcgtt
    24181 cgtctcggcg atatggacga tatgaccctc tctgtcgagc tgaccgaggg cgacacgcgc
    24241 tactcgaacg aatacgacct gaagaccgca gcggttacgc cggtaagcga gatcgactgc
    24301 aagctctcca tgacgctcgc gcagctcacg gaaaccgcgg ttgcctctgc gctgatggga
    24361 aagcggtccg ctttcacgca ggccgcgcag gccgggctga cgaaaaccct ggcggctggc
    24421 gaaatcgcgt tccttggcgg ctacgatgtt cagatcacgg acgccgtgct gaccgccggc
    24481 ggcggcgatg ccacgcctgg tgtcgactat ctgatcgacg cggcttccgg tcagatcgag
    24541 gccgttgtcg gcctgaccgt cacgtattcc atccccgctg tcagcgacaa gatcaaaatc
    24601 ggcatcgcct ccggcgtcat gccgcgcgga atgcttattt tccgcggcgt cgcggcgcag
    24661 ggcaagcgga aaatcgtgcg cctgcacgac gttcagctca agcctgccgg cgggctcagt
    24721 ctgatttccg acggcctgct gacggtgcag ctcgaagcgt cgtgctatcc gattgccggg
    24781 caggaagatg gctacgcgat cggcatcgtg accgaggttg acgcctgatg accgatatcg
    24841 tcacgctaca ggaccttctc ggcggtgacg aatacgtcga aatctcgcgc ggcaggatcg
    24901 ccgtgcgagg tctcggtgtc ggcgaagtgc tggatttcgt cacgcgctac cccgtccttc
    24961 aggtcggtga ggggctgaaa atctcggccc cggcgctgat cgctgccgcc cccgctgcgg
    25021 tgccggagat catcgcgctg gcgtgcggca tgcccgggaa atcaggccag gacgcggcgc
    25081 ggcggctaag cgcgcccgac caggcgcttg tcatcgaggc gatcatcgaa aggaccatgc
    25141 ctgacggccc cggccctttc gtcgaaatcc tggcgcggct gctgagaaaa ctcagcggaa
    25201 gctgacactc ggcgagaacc tggcgcgcgc cgcgcatcgc gcggtgcgtg cgggataccg
    25261 gctcgacgag gtccgcaaaa tgacggtgcg ccagctcgtc gcggtgtcga ttcttgaaag
    25321 cgaggtcgag cgggaaacga tcaagtcgaa cgccgtcgca tccagaatcg cacaggccga
    25381 caaaaaaggt tggtccaagt cgatgaagga gttggagccg aaggcttcag ccccgcagcg
    25441 gccgcaggtc gtcgatcagt cggccggcca ggacgtgtcc gaccctgaga attttttcca
    25501 tcagataccc gacgaggtct aaggcatggc tggcgaacgc gaaatcaaga tcaggttgag
    25561 cgccgagggc gagcaggcga ttgtcgcggc gctgcgcagc gtcgagcggg ccggcgagaa
    25621 aaccggcgac gcgctggaca agtcgggtaa aaacggctcg cgcggttttc tgtcgatgcg
    25681 cggcgccgcg gtcggcctga actcggtcct gggcactacg tcgtcgctcg ccaccagcgt
    25741 ttttacgggc atttcggccg gcggcatgct gatcggcggc gcgttttctg cggctcaagg
    25801 ggccgtcagc gggctgaaat cggcgttgtc tgagctgcgt cagatttcaa cagaagccgc
    25861 gtctgacatc agaaatcttc aggggatcgc tgccgcaatg gagatgagcg gcccggacgg
    25921 cgccgcgctc gcggactcct ggacccaagc gattgcgtcg aaatcttttg aagccgaggc
    25981 aaaggatgtc agcgaaatgc tgaccgatat cggcgagaag gtccgtgaag ccgctgccgg
    26041 ctcagaagac gctcagcttg tcttctcgcg cctcggcatt tcgatggacg agctgatcga
    26101 taagcgcacc ggaaagccgg tctcgaatat cgaagcgctg ttgaccatga tcgagcgcgc
    26161 gaaaaaagcg agcgctggcg actggtctca gtctctcatt gacatcgtcg gcaccggcgg
    26221 tgtgacccaa ttttcggcgc ttcgcgacgt tcctgttcgc gagctgcgcg agttgcaaga
    26281 cgagatgcgt cgtctcgccg gcatcacccc cgaagttgtc gccgccgcgg atgctgtcgc
    26341 ggcgagccag ggaaggctgg gcgttgcatt tcaggggacg gcccgggcgc ttctggcggg
    26401 aatgggcgac agtatcgctg atggaaacga cgacctgacg gatttcctcg tcgcgaaccg
    26461 cgacaaagtc acggaatttg gccgcaccgt cggcgatttt tcgcaacagc tttacggccg
    26521 tttgatggaa tttgcatctg cggcgagcag ggatttgtcc ggcgtcggcg gcgacttggc
    26581 aagcggaccg ctgaaaaccg ggcttgacgc gattttgaca gccgtcgact ggctacttga
    26641 tcggctggaa gagctgaccg cgtatctggg ccagggtcaa tccgtcgagt ggatcgacaa
    26701 taccgtcagt gcgctgaaga aagcggccga gggcgcgcgc gctttcgctg gtgatatcca
    26761 agcgtttgca gcgtttatca tggacgacgt ggcgccggcc gtctccggct tcgcagatat
    26821 gatcagcggg ctttttgacg cgctcggcgt cgatgaccgc ggcgcgcagc tcggcatcac
    26881 gcttgcgctc gtcgctttca gcggcacgct actatccgtc gtgacgaatg tcggtctgct
    26941 gatcggaaaa gtcactggcc tgaccggcgc gctggcagcg gccgggtccg ccgccgcgcc
    27001 cctcgtcgcg atcggcggcg ccgccgtagg cgccgcatat ctcgggaacg aagaaagccg
    27061 cgccgcgcgc agcgtgctcg acattttcga cagcctccct gtcgtcgcga aagagcgcgg
    27121 cgaggaggcc gccgccgcaa tggcgctggc gatgcaagcg gaaatcgaca aaaaaaccgg
    27181 gggttcttgg ctcgataaag cccttggcgt gatacccggc tatgagaacg cgggcgagcg
    27241 ggaacttgag tttcaggcga aaatcaatgg cctatcgcgt gacgagatca tcgacaaagc
    27301 ggccgaaggc gtccgcgcgg ccggcgtgca gatcagcgac gacatcgagg ttgattttgg
    27361 cgctggcgtg atcgtcaccg gcgcggaaat caacgcgcgc gtcactgagc aactttctga
    27421 gtttccggct cagatcgacg ttgcgagtct cggcgagctg accgcgccaa tcacgctcga
    27481 tccgcaaatt cttgaccagg acatcgacgc gatggtccgg cgcgtgacgg atcgcgtcag
    27541 cgcgtcgctc cccgccgggc ccggatccgt agcgaccgcc gccgaggccg catccgcgac
    27601 cagaggacct gcgcaaaccg ttaatttgca gatcaacggg caggcggcgg gcacgttcag
    27661 cggatcgtca gatcagctcg aaatgcttca gcgcgctgcc gcaaggatga accggggcgg
    27721 gtaatgtcga accaagtctt cacgaagatg agaatcagcg gcataccact gccgctgcgc
    27781 gctgatgacg atatctccgt gacgctccgc caggtcgacc aagcgggcga gctcgcgcga
    27841 acggtgaacg gcgagctgat ccgtctctcg cgctccgctt tcgacagata cgcggtttct
    27901 atctctggcc gcggcatcaa cgcaccggct ctgtcaaatc tggtcgctgg gcagtatgtc
    27961 gagatatcgc tccccgatcc tgtctacgcg tatctcaaca cgactctgag ccgcgcgatt
    28021 ttcccgcgcg ccgttgtgaa cgtggaattt ttccgcatcg acggatcgaa gatcataccg
    28081 acccagccga caaactatga atcaacgatg actgaggtct tcagcgcatc gcgcgtctcc
    28141 gcgatgcgcg cgtctgtcag ctcgtcgtat cttgcgtata ccggcgtcca cgccgcgcgc
    28201 ggccggctcg ttctcgcgtg tcgcgtcgtg aactggtcta ttgatgctga tgataggacg
    28261 aaagacgtgg cctggaatct cgaactggaa gaagtctgat gcaagccggc acgaccatat
    28321 ccgcgatttt ttcgagcaac ggcgcgacaa gcgtcgcgtc gggcggcaca gagctgactg
    28381 cgatgcagat cgcgatcagc cgccggcgcg acacgtatga catgatagac gtgacgatcg
    28441 tttggccggg ggccactttc tggtcctccg gttttcggta tatcgcgatc agatcgtcac
    28501 atgacggcgt catcgccgtt ggagaaattg tcggtatccc gatcgccatg gccggcgctg
    28561 tagtcacagt ccaagccgcc tgccgcgctg cggatcactc gacgaaaatc gcaaccgcgc
    28621 tgacccccgc gcgggcgcga cttgggaagc atttggcgcc ggacgacgac gaggcgctgc
    28681 tcgatatctg tctccagtcg ctctatgtcg ccccgatcgg cggcggggtc ctggctttcc
    28741 cgttcggcgg gctgtcgtcg cgcgcggtcg ttcaacttta cggcgaaggg tcggcagtcg
    28801 gcgcgagcaa cattttgggc ttgcgcgtca tcatgacgaa cgatcccgcg acggcgtttc
    28861 gcctcgatgc gcgggcgcgt cacgtccaga gctacacagc acaagtggcc gccagcgtcc
    28921 cgaatttcca gtattacggc gttcttgagc gcgccgtcga cggcggggac gcggatcatg
    28981 tgccgctcgg cttaaatacg gggacggata cctctgcggg gtcggctacg gtgacgatcc
    29041 gtccgccttt taccgatccg acaacgtgcg cgtatgtgcc cgccgcgaca tcgactgcac
    29101 agaaaaggtc ggtgaccggc gccgatttcc gcgcagcggt tacatcgcgc gttcagcgcg
    29161 atgaaacggc gcagatttcc gtgaacacga atatcggcac cgtccccggc gccagatcag
    29221 acgcaagtga cgagttcgca gtcgcggaca tgaccggcgt caattatttt gaccaaacct
    29281 tcatccagag gaagcccggc ggggggtcgc gcacaatcaa aatgcgctgc ggaaattcga
    29341 gcgcgtggct tgccgccggc agctctaata tttcttcact gacgagcgac gcggtgaacg
    29401 gtctgatcga gatagcgacg cgccgcgcgc tcgatcatat ctactgcgtc gagatgcaag
    29461 tcgacgtgcc cgccgccgtc gcgatcgcgc tcgacacgcg cgaccgctgc cgcgtcaatg
    29521 acgttcgcct ccctggcggc gccgcgacgg gctgggtgac cggcgtgaat atcgtcctca
    29581 gtcaatcgga tagcgcgacg attacgctgc tttgccccat cgtctcggcc gcgcctgtga
    29641 cctccggcga ccgatttacg ctcgggatcg gactgaccgg cggggttatt gaggtccggg
    29701 gaacgctcgg cgcaccggcc ggatatcaac ccacgaagcc ggggattttc agcgcgctag
    29761 aagccggcga cggcgacttt ttcgtgcaaa gcgtcaccgt tagcgacgta gcgtcggaca
    29821 atgaagcgat gttcagccag atcaactcag cgaacgccgc agaggtcagt atgtcgtccg
    29881 cctcggcgct gaacagcgcg tttgtcctta cggggaatct tgaggactac gtcaagccgc
    29941 cacgcataaa cgtgtcgtgg aaagagcggc aaatctcgga agacgcgatc gacaaagtgc
    30001 agatcggtag tatcaacgtc gtgatcgccg gaggtattac ctttgtctga agaaaccgac
    30061 caactcatcg attttctata taaaaacaaa gaggcggcaa aggaacgcgc cgccgctgag
    30121 ggggcggtga cggcgattca aaaagactgg tccgcgaagt cgcgcgcgtg gcaagacaag
    30181 cgcacaggcc gcgcgcccgt cgggctcgga tggaccgctc cgccagattc atcgacagca
    30241 accggatcag cggcgcggct aaaaacgtcg atgccgcgca gcatcagcgt ttcacctggc
    30301 gtgactgcgc cggagatttt gctcggcggc gtaggtctgc acgcgagata cccgtcaacg
    30361 tgggacgtgt cgatctaccc gacagcaacg ctcggatcgt cgtttaccgg catcacgctt
    30421 cctgagccga ccagcgtcgg cgatctcgcg cggcgcgaca tcgcggaaag gctcggcgtg
    30481 gaagagtccg aattgcagat gagcgcgact tgcctggcta gcggcggcaa caggctgaaa
    30541 acgatgatgg actatcaggg cgcatacgcg attgagcttg tcgcggaagt catgacgcaa
    30601 gccgcgctcg acgtgctgct tggagcgccg attttcgcga gcgttgatgt ctcgtgggct
    30661 ggcccgattc agcacaatat accgatcacc gtgacagcga catacagtag cggtccggca
    30721 gagacgatga cgttgacgct cggctccgat ccgagaatct tgactgaggg cgatgtcgcg
    30781 acgctgcatc ttatcgccat attcgatgat gtctggcgtc ttattgcgac gagaacgcta
    30841 tgatatccga agaaatcatg aagcgtctgg cccggccgcg cgccggtcaa gtcaaggaca
    30901 cggcgacaag cgtagctcgc acgccggccg atatccccgg cgtggccgac ggcacgccgg
    30961 ggctcggcga gaaaatgtct ttcgactata acccgatcgc cgcgcacggc gaaatgtcct
    31021 tcatgcttca gactgcgatg accgcatcta tgcggggcgg gctgatgaca tcgcgcagcg
    31081 tcgtggctgg cgcgaaagct ggcgacgtag atgttgacag cgtcacgacc agcatcatgc
    31141 gaaaactgaa atctcaagtc tcgatcacag cactgacgaa ctacacgcgc gcgtcccttt
    31201 cgatcacgcg cattgggatc ggtgacacat acgggggccg catgatgccg ggggcccttt
    31261 tttcgtcccc cgtaagagaa ctgctcggca cacaggggga gggcgaagtc gtttatgacg
    31321 gctatcagcc gaccgtgaag cgcatggttt cggcgatttc tgcgcgagaa acggcgatca
    31381 tcgagctgcc ggacgaagcg cgcggcgcgc ttgtgaatct tgagacgagc tggggaaacg
    31441 cgccaggctt catcggcggg tcgaaggggt atactatcag cggcgtgacc gtctctgtgc
    31501 aaaacgagat caaggccctt tttgatcacg ggcttaccga tcagctctat ccgcaaatcg
    31561 tcgcggcgat gcaacggccg gggcggacgc ttcaaagcgt ccaggtgaga ttcggctctg
    31621 cgccgctgcc agagcggatc gctgcgcgat cgatccagaa aagcgtcgtg aaatcaggcc
    31681 tgactggcgc tgcggatttt atgcggctgt cagccgcggg cgaggtctcg gccggcgacc
    31741 gaaggacgct gccggcgtcc agcgtccgca agcaataata aaggcccgcc tccggcgggc
    31801 ctttttcggg ttggataacg ggcgtgcgag aaagaatctt cgggtcagaa gggcccgatc
    31861 agagttcgag gatgccgtcg acaatatctg acccgccccg cccggacatt ttttcctccc
    31921 gctcacccgc accagcccgc acctcttcgc cgttcgcgtc atattttgag atatcgacgt
    31981 tctcgatttc tgagagacgc gcggcgaaat gcgggaggaa tttctcacgg atcacgacga
    32041 cgggtttcgc tttttctttc agccgcttga tgtatttccg ctcgcccggc gtcgcgaggt
    32101 attcgacgcg gcggcaagct ttcaggaagt cgcgggcgac tttgccggac gtgtattccg
    32161 ccgcgggctt gccggtgact tctgcgaata tctcctttgg cgcatattcg gcgtaatacg
    32221 acgcaccaaa cgcgttctct tcgccgtcta gccgcggcgt ctccatcacg cggcggattt
    32281 cgtccgcgat cgcgtcgata tcgtcatgcg cgcgcgccgc agcttgcttc gcttccgcga
    32341 tagccgacgc ttgcggtgac aggaagagcg gcaggtgacc ggccggcttt tcagcgcgca
    32401 tcgtcctgta gacgtgcagc gcctcggccc acatttgcgg cacctccgtt tcaagcgctt
    32461 cggtgtcgat cagcggcact ttacagtcga cgatccagta tctgcggccg cccgtggggt
    32521 cgtccagaat tgcggtctcg ttcgtcgttg ccgcgaaaac gaagcggcgg cggtgatcgc
    32581 tcgcgagctt gtcatatgcg agccgcgccc ggtcgacagt cgtcgagacg atgtttttga
    32641 cgctagactg cgacgcgcct tgcatcgccg ccatctccgc gatctcgacg atccatgatc
    32701 cttgtgttgc ctcgatcagc cttttttcgt ctttcattgc cccggcggcc agggcggtga
    32761 aaaactcgcc gccgaggatt tccagcatcg tggacttgcg cgcgccctgt gccccgccga
    32821 tcgtcagtat gtagtcaaat ttcgcgccgg gctcatagac tctggcgacc gccccgacaa
    32881 gccatttcgt cccgacctct tcgtggtaga tgtcgcgggg gcatccgaga tatctggaga
    32941 gccagccgcc tatccgcgaa acgccgtccc aaacggccga ctcgatcatg tctttgacgg
    33001 ggtcaaaggc gttgcgacgc gcggcgttcg atacgccggt ttcaagcgcg gccttcgtga
    33061 cgccgcaccc gtgccctccg ctgtgtccgc gccggtcgga cggggcctgc atgaaagcca
    33121 tcaatgcgtc gagatggtgc gatgccagcg gctccccgcc ggctttcacc ctgaccgtcg
    33181 gcacgcacga aacgcccgtg tcgatatccc ggagaataac gggcctttca cgaaattcat
    33241 catacgcgac gagatcgcgg acgcgataat cagcttcgag aatgagcccg acgttgtatg
    33301 cgttgccgag aacctgtttc ccgtcagagc cgccgatcgc cagcttcgtg aaaaggtggc
    33361 tgtggtcttc gaaagcgtcg tcttcgatca gatcgtcagc ggggcggcgg aagtcgatca
    33421 cgttgaccgc gcgcggcgcg tcgacttcca acatgtcttc catccagttt tcgtcggcca
    33481 tgtctctgct ccggtctttt ttgtcgtttt ttttcagttg atttcatcag cggccgcgtc
    33541 ggcctcttcg gcccacattt gcgcgtcgcc gacagggtcg ttgctgcgct ggctgatcgg
    33601 ggcaaaagcc atgatcgagc ggcgcagata cgtgtcgtca gtcgggatcg cgtccagcgc
    33661 gatgaaaagc gcggagagcg cgcgtgcgta atccgcgctg tagcggcggc tccggtagta
    33721 agcggggacg ctgctggcga gtggcaggag gatgtcgcgc agcgcgtcca gatcggcagt
    33781 gatctttttt gcgagccgca cgcaccttgc gtctttttcg tcgatgccga aaagaagcct
    33841 gaccctggcg tcgtggcgat acccgatcag cgacgctgtc gcgcagacgg acactataag
    33901 atcaacgtgc tcttcgacac cgcgaccgta gccgatcgct tcgggtgaga tgtcacgggc
    33961 cttcgatgcg cccgaaatcc gtgtcctcag gtcgtgaata tcaacggata tctgatcgat
    34021 caccgcgcgg aaaagtcgtc ccgcggcgta aatttgatgg tcgtcgtagt gcagctcgtc
    34081 aaagctgccc ggacgcgtct gggccactgg cagcggcgca tggagatcgg gggagtggaa
    34141 cacggggtgg cctcgttggg atttctttgt atctcagatc atcgacgaac cgcgcgcgtc
    34201 tcgcacctca ggcacctgta aagactgaca aaatcaggac ctacggccat ggtttttcct
    34261 tacggggtaa ggaaaagggg ccttccggtc gtttccggtt tttgtgaaaa ccggaagagc
    34321 agacgcccgt tttcggcagt cgcgaccggg gaaaagggcg cccttggcat catccagcta
    34381 tcgaaactga cgctggaggc cccgatgggc gcgcttaaac gaatcgtcat gcattggacc
    34441 gccggcacgt cgtccgtgtc cgcgctcgat cgtgcacact atcactatgt catttccggg
    34501 gacggcatcg tcgttgaagg ggatcacgcg ccgtcagaca acgtgccgcc gctgaaatcg
    34561 tatgcggcgc acacgctcag cctgaacagc ggcagcatcg gcgttgccgt tgcgggcatg
    34621 gctcagagcg cggaaaggcc gttcgcgccc ggcccctggc cgatcaacgg caagcagatt
    34681 gacgcgctcg tgtcgcttct cgcacggctc tgccgacagc acgacatcgc ggtgacgcgg
    34741 caaacggtcc tttcccacgc cgaggtccag ccgacgctcg gcatcgcaca gcgcgggaaa
    34801 tgggacatcg cgtggctgcc gggcatgtct gccgtgggtg accctgtcga agtcggcgac
    34861 aaaatccggg cgcgcgtcct tgccgaactc ggaaaaaatg cgccggttga gccggccaca
    34921 aagaccccgg cggcgcttcg acagggcgcg cgcggcgatg acgtgcggcg catgcagcgc
    34981 gccgtaggcg tcaaggatga cggtattttc gggcccgcga cggcggccgc gctccgcgac
    35041 tggcagagcg ccagggggct gacgccggac gcgatctgcg gtccgaaaag ctgggtcgag
    35101 atcatcaaag aggagaagaa atgatgagcg cgttcatgaa cgaattcatt ctgacggttt
    35161 tcctgccggc gcttctggcg cttgtcgcgc tggcgatccg cagcgcggtt tcgctactga
    35221 aagcgaagac cggggtcgag atcgacgcgg cgatgagcgc cgcgctgcac gcagcgatcg
    35281 agcggtatgt cagggcggca gtagccccct acgcgaaaga gccagttgct gagctggggg
    35341 taaatctcgt ccgcgacgag atcacggacg gcgcggctcg ctatatcgag aagatgaacc
    35401 cggcagcggt gaagcggttc ggcctcgaca gcggcaagct tgatgccctg atccggccgc
    35461 atatcgatgc tgtgctgccg cgataaacgg tcgcagataa gaagaaggcc ccgcgaaagc
    35521 ggggccttct tttccgacta atgcaacgcg gggcgggcca ggccggatgc tgcgacgatc
    35581 agcttgtcga tgctgcggag cgagaaagac ccttctctgt gcgccgcata gaccgccgcg
    35641 gcgacatcat cagcaacctc atcccccagc ttttcggctg cccgacggcg ggcgatttcc
    35701 gccgcttcag agcgggtcgg cgggccaatc tcgatgacgc gaacgcgatc aagaagcggc
    35761 ttcggaacgc gcgacaagtc gttcgcggtc atgatccagc tcgcattact gatgtcgaaa
    35821 cgcgcgccca gatacgggca cgaccacgcg gaagcggtgg ccgactctat catctccagc
    35881 agcgcgtcag cgatccctgg catcgcctgg ccggccgtcg tccgcgcgcc gccggcggcc
    35941 ttgtcgatct cgtcgatcac gacgacgggg ttgccgacgc ccgtcgtcag catgtgcgag
    36001 atcagatcgc cagaccgcgc cgtggtccac ccggactcaa ctcccgatag tgcgaacagc
    36061 ccgcgcgtcg tcgctgagat cacgatcgac ggcagcccga gagccgccgc cagccccgtc
    36121 gcccacgtcg tttttccggt ccccgggggg ccgacgagca gcatcggcgg cagcctcgtg
    36181 ccagccccgg cggtcgcgcg ggccccctgc atcgccgcga ccgaggcgcc ccgcatccag
    36241 ggcgcacgct cgtgaatccc cgagatcgcg atgtcgatct cgtcgtgcga gagatcgatc
    36301 aggtgcccgt agcgcgagag acgcgcgacg gatttcgtct ctacggcgga aattttcggc
    36361 gggaactgat gcgcgggacg gcgcgatttc aggcgcgtga taagtcgcgc gatccgctct
    36421 ttcgtgacga gatgaacctc aagaaagagg gttcggaaat cgtcatccga catcgcgccg
    36481 gaaggctcga cgcggcgagc cgcgatgcgg tcatagacgt gctgagcggc ctgctcggtg
    36541 ctcagcgtcg tgagccgcgt gacgcgatcg acgacaaggc ggcgggggat tttcgtgggc
    36601 atgcatcgct ccgggttgat acgcatgatc gacggcccgg gaccgggccg cgcagcgatg
    36661 cgggcgtgag agcgtgatgc gtcatgtcag catcatacca tctccgtgcc gcaccttgaa
    36721 agcctccttc tcgcgagaat ctatgtgttt cgcacataga ccagggttaa aaacttgagc
    36781 gcgggaaatc cgcgcgaatc taattgggtg tcgggccatt gatttcgttt gagaaaatca
    36841 cgggcgcagg atgggggcgg ggaggactga ggggaggagg ttgattgcgg cctgcatcgc
    36901 ggggatggtg ctagagctgc cgtagacctc gtcctcaagg tcggccccgg cgtgtcccag
    36961 gatgtcgagc cggacctctt tctgcacgcc agcgcgtcgg agctcgtccg ttacgtagtg
    37021 ccggaaagag tggaagctct tgcccgcgcg gccatcgccg agcgtgtcgt cgagcacctt
    37081 gtcgagcacg aaagcgaggc tttcacccca tcccgccgca gcatgttttc tggtcagccc
    37141 cggcagcagc agaccctcgg gcccatcatc atccgacccg tcccgccccg caatttttct
    37201 tcccgccgac ccgaccagac ccgagaaaaa accggcccgc acgagatcac gatgagccgg
    37261 gatgacccgc gccgaagccg ccgttttcag cccgggccgc agcctgttag gacggatacg
    37321 aaagacccac gccccctctt cgaaggcgac gtcttcgggc atcagtcccg cgatctcctc
    37381 acgacgcgca ccggtgtaag cggcgatgat cggcacccaa aagagcgcgt ccttgataat
    37441 gacgccgccc gggaagcggc gccgcttctc acttttcgaa ccggtccaga tcggcgagcg
    37501 gaagaccgcg cggcagtcgt ccgcagagaa gggggcgcgc ttatcacgtg cgcggattgt
    37561 gtcgcgcctt ctcaacctgg acgtgtctac gccctctacc gtctggatgc cttccgtcgc
    37621 tgcggatcgt aaaatttgac ggacaatttc caagttccgg ttgaccgtcg ccggggccag
    37681 gccgactttc gcgggcggta gagatcgggc cgcgtcgatg atatcgcgta tcggtttgcc
    37741 gcgctggcgc tcgctcttac cgtggctttt cgggagtcga gacatcacgt cgcggaaggc
    37801 tgcgaggtgc ccctgcgtga cagcgcggat atccgtctcg tcgatcgcgt cgacgaacag
    37861 acgactgacg gcgcggattt gcgtgtcctg cgcgcggccg acgccatcct cttttttccg
    37921 cgcaagaagc ctgtcgacga cagcggagat cgacgggtcg aaaccgcgcg gcgcgggcgg
    37981 tagcgtcggc cggcgctcgg catcggcggg gatcgacacg agaccaagcg tcgcaagcgc
    38041 ggcctcttta cgtgccgcgt cggtgagaag gccgcgcacc gtgtttgcgt cattccccgc
    38101 cgacaacgcg cggtcttgct caacggcaag gatcatcgct aggcgtcggc cgtcagcgag
    38161 ctgatctgtc atgagcggga tctgcatgac gccgccgccg gccgtcgccg ggattcgccg
    38221 cctgtagtga tagaagtcgc cgcgtctgat cagattcttg gacatctcgg tagaccccgc
    38281 cagaaaaatg gaaggggcgc cgccgcagcg cgtcacacat gtcacatgat gtcacacaaa
    38341 acgacatgcc gggagatacc ggaagccgct ttatttatcc agatcaggcc tttagggctg
    38401 agctggctcc ggcggtaggg atcgaaccta cgaccaattg attaacagtc aactgctcta
    38461 ccg
//
