# Supplementary material for: Characterization of the virome of Paracoccus spp. (Alphaproteobacteria) by combined in silico and in vivo approaches
Source: Sci Rep. 2019 May 27;9:7899. doi: 10.1038/s41598-019-44460-4 (PMC6536676; doi:10.1038/s41598-019-44460-4)
Supplement: Supplementary file 2 — Supplementary Dataset 1 [file 41598_2019_44460_MOESM2_ESM.zip › vB_PyeS_PD52.gbk]

LOCUS       CP024422               79384 bp    DNA              UNK 01-JAN-1980
DEFINITION  Paracoccus yeei strain TT13 chromosome, complete genome.
ACCESSION   CP024422
VERSION     CP024422.1
KEYWORDS    .
SOURCE      .
  ORGANISM  .
            .
FEATURES             Location/Qualifiers
     gene            complement(330..3677)
                     /locus_tag="pd52_p01"
                     /locus_tag="PYTT13_13250"
     CDS             complement(330..3677)
                     /note="DNA polymerase III, alpha subunit - COG0587,
                     pfam07733, TIGR00594, cd07434, error-prone DNA polymerase
                     - PRK05672"
                     /COG="COG0587"
                     /product="DNA polymerase III alpha subunit"
                     /locus_tag="pd52_p01"
                     /locus_tag="PYTT13_13250"
                     /protein_id="ATQ56661.1"
     gene            complement(3674..5173)
                     /locus_tag="pd52_p02"
                     /locus_tag="PYTT13_13255"
     CDS             complement(3674..5173)
                     /note="DNA Polymerase Y-family - cd03468, impB/mucB/samB
                     family - pfam00817, DNA polymerase involved in DNA repair
                     - COG0389"
                     /COG="COG0389"
                     /product="DNA Polymerase Y-family"
                     /locus_tag="pd52_p02"
                     /locus_tag="PYTT13_13255"
                     /protein_id="ATQ56662.1"
     gene            complement(5100..5687)
                     /locus_tag="pd52_p03"
                     /locus_tag="PYTT13_13260"
     CDS             complement(5100..5687)
                     /note="Uncharacterized conserved protein - COG4544, single
                     imuA BLAST hit"
                     /COG="COG4544"
                     /product="phage hypothetical protein"
                     /locus_tag="pd52_p03"
                     /locus_tag="PYTT13_13260"
                     /protein_id="ATQ57654.1"
     gene            complement(5692..6372)
                     /locus_tag="pd52_p04"
                     /locus_tag="PYTT13_13265"
     CDS             complement(5692..6372)
                     /note="Putative SOS response-associated peptidase YedK
                     based on COG2135,pfam02586"
                     /product="phage SOS response-associated peptidase"
                     /COG="COG2135"
                     /locus_tag="pd52_p04"
                     /locus_tag="PYTT13_13265"
                     /protein_id="ATQ56663.1"
     gene            complement(6667..8589)
                     /locus_tag="pd52_p05"
                     /locus_tag="PYTT13_13270"
     CDS             complement(6667..8589)
                     /note="DUF2793 - pfam10983, putative phage tail protein"
                     /product="phage hypothetical protein"
                     /locus_tag="pd52_p05"
                     /locus_tag="PYTT13_13270"
                     /protein_id="ATQ56664.1"
     gene            complement(8611..12576)
                     /locus_tag="pd52_p06"
                     /locus_tag="PYTT13_13275"
     CDS             complement(8611..12576)
                     /note="GTA TIM-barrel-like domain - pfam13547, pfam13550"
                     /product="phage tail protein"
                     /locus_tag="pd52_p06"
                     /locus_tag="PYTT13_13275"
                     /protein_id="ATQ56665.1"
     gene            complement(12586..13032)
                     /locus_tag="pd52_p07"
                     /locus_tag="PYTT13_13280"
     CDS             complement(12586..13032)
                     /note="Cell wall-associated hydrolase, NlpC family -
                     COG0791, TIGR02219, pfam00877"
                     /COG="COG0791"
                     /product="phage NplC family hydrolase"
                     /locus_tag="pd52_p07"
                     /locus_tag="PYTT13_13280"
                     /protein_id="ATQ56666.1"
     gene            complement(13029..13913)
                     /locus_tag="pd52_p08"
                     /locus_tag="PYTT13_13285"
     CDS             complement(13029..13913)
                     /note="originally annotated as beta tubulin, DUF2163 -
                     pfam09931, TIGR002218, COG5449, pfam09356"
                     /product="phage hypothetical protein"
                     /locus_tag="pd52_p08"
                     /locus_tag="PYTT13_13285"
                     /protein_id="ATQ56667.1"
     gene            complement(13910..14152)
                     /locus_tag="pd52_p09"
                     /locus_tag="PYTT13_13290"
     CDS             complement(13910..14152)
                     /note="phage hypothetical protein"
                     /product="phage hypothetical protein"
                     /locus_tag="pd52_p09"
                     /locus_tag="PYTT13_13290"
                     /protein_id="ATQ56668.1"
     gene            complement(14040..14270)
                     /locus_tag="pd52_p10"
     CDS             complement(14040..14270)
                     /note="phage hypothetical protein"
                     /product="phage hypothetical protein"
                     /locus_tag="pd52_p10"
     gene            complement(14357..14587)
                     /locus_tag="pd52_p11"
                     /locus_tag="PYTT13_13295"
     CDS             complement(14357..14587)
                     /note="phage hypothetical protein"
                     /product="phage hypothetical protein"
                     /locus_tag="pd52_p11"
                     /locus_tag="PYTT13_13295"
                     /protein_id="ATQ56669.1"
     gene            complement(14591..15250)
                     /locus_tag="pd52_p12"
                     /locus_tag="PYTT13_13300"
     CDS             complement(14591..15250)
                     /note="Phage-related lysozyme (muramidase), GH24 family -
                     COG3772, cd00737, pfam00959"
                     /product="phage lysozyme"
                     /locus_tag="pd52_p12"
                     /locus_tag="PYTT13_13300"
                     /protein_id="ATQ56670.1"
     gene            complement(15255..15386)
                     /locus_tag="pd52_p13"
     CDS             complement(15255..15386)
                     /note="phage hypothetical protein"
                     /product="phage hypothetical protein"
                     /locus_tag="pd52_p13"
     gene            complement(15379..15729)
                     /locus_tag="pd52_p14"
                     /locus_tag="PYTT13_13305"
     CDS             complement(15379..15729)
                     /note="p-hydroxycinnamoyl CoA hydratase/lyase - PRK09120
                     (e-3)"
                     /product="phage hypothetical protein"
                     /locus_tag="pd52_p14"
                     /locus_tag="PYTT13_13305"
                     /protein_id="ATQ56671.1"
     gene            complement(15726..16352)
                     /locus_tag="pd52_p15"
                     /locus_tag="PYTT13_13310"
     CDS             complement(15726..16352)
                     /note="originally annotated as glycoside hydrolase family
                     24, DUF2460 - pfam09343, COG5448, TIGR02217"
                     /product="phage hypothetical protein"
                     /locus_tag="pd52_p15"
                     /locus_tag="PYTT13_13310"
                     /protein_id="ATQ56672.1"
     gene            complement(16352..18811)
                     /locus_tag="pd52_p16"
                     /locus_tag="PYTT13_13315"
     CDS             complement(16352..18811)
                     /note="Lambda phage tail tape-measure protein - pfam09718"
                     /product="phage tail tape measure protein"
                     /locus_tag="pd52_p16"
                     /locus_tag="PYTT13_13315"
                     /protein_id="ATQ56673.1"
     gene            complement(18804..19034)
                     /locus_tag="pd52_p17"
     CDS             complement(18804..19034)
                     /note="DUF1799 - pfam08809"
                     /product="phage hypothetical protein"
                     /locus_tag="pd52_p17"
     gene            complement(19031..19486)
                     /locus_tag="pd52_p18"
                     /locus_tag="PYTT13_13320"
     CDS             complement(19031..19486)
                     /note="phage hypothetical protein"
                     /product="phage hypothetical protein"
                     /locus_tag="pd52_p18"
                     /locus_tag="PYTT13_13320"
                     /protein_id="ATQ56674.1"
     gene            complement(19505..20437)
                     /locus_tag="pd52_p19"
                     /locus_tag="PYTT13_13325"
     CDS             complement(19505..20437)
                     /note="Transposase - pfam01548, COG3547, pfam02371"
                     /product="IS110 family transposase"
                     /locus_tag="pd52_p19"
                     /locus_tag="PYTT13_13325"
                     /protein_id="ATQ56675.1"
     gene            complement(20647..21591)
                     /locus_tag="pd52_p20"
                     /locus_tag="PYTT13_13330"
     CDS             complement(20647..21591)
                     /note="phage hypothetical protein"
                     /product="phage hypothetical protein"
                     /locus_tag="pd52_p20"
                     /locus_tag="PYTT13_13330"
                     /protein_id="ATQ56676.1"
     gene            complement(21616..22035)
                     /locus_tag="pd52_p21"
                     /locus_tag="PYTT13_13335"
     CDS             complement(21616..22035)
                     /note="originally annotated as acyl-CoA transferase"
                     /product="phage hypothetical protein"
                     /locus_tag="pd52_p21"
                     /locus_tag="PYTT13_13335"
                     /protein_id="ATQ56677.1"
     gene            22087..22500
                     /locus_tag="pd52_p22"
     CDS             22087..22500
                     /note="phage hypothetical protein"
                     /product="phage hypothetical protein"
                     /locus_tag="pd52_p22"
     gene            complement(22543..23175)
                     /locus_tag="pd52_p23"
                     /locus_tag="PYTT13_13340"
     CDS             complement(22543..23175)
                     /note="phage hypothetical protein"
                     /product="phage hypothetical protein"
                     /locus_tag="pd52_p23"
                     /locus_tag="PYTT13_13340"
                     /protein_id="ATQ56678.1"
     gene            complement(23181..23495)
                     /locus_tag="pd52_p24"
                     /locus_tag="PYTT13_13345"
     CDS             complement(23181..23495)
                     /note="phage hypothetical protein"
                     /product="phage hypothetical protein"
                     /locus_tag="pd52_p24"
                     /locus_tag="PYTT13_13345"
                     /protein_id="ATQ56679.1"
     gene            23511..24356
                     /locus_tag="pd52_p25"
                     /locus_tag="PYTT13_13350"
     CDS             23511..24356
                     /note="phage hypothetical protein"
                     /product="phage hypothetical protein"
                     /locus_tag="pd52_p25"
                     /locus_tag="PYTT13_13350"
                     /protein_id="ATQ56680.1"
     gene            complement(24358..25371)
                     /locus_tag="pd52_p26"
                     /locus_tag="PYTT13_13355"
     CDS             complement(24358..25371)
                     /note="Phage major capsid protein E - pfam03864"
                     /product="phage major capsid protein E"
                     /locus_tag="pd52_p26"
                     /locus_tag="PYTT13_13355"
                     /protein_id="ATQ56681.1"
     gene            complement(25397..25762)
                     /locus_tag="pd52_p27"
                     /locus_tag="PYTT13_13360"
     CDS             complement(25397..25762)
                     /note="Bacteriophage lambda head decoration protein D -
                     pfam02924"
                     /product="phage head decoration protein"
                     /locus_tag="pd52_p27"
                     /locus_tag="PYTT13_13360"
                     /protein_id="ATQ56682.1"
     gene            complement(25767..26792)
                     /locus_tag="pd52_p28"
                     /locus_tag="PYTT13_13365"
     CDS             complement(25767..26792)
                     /note="Periplasmic serine protease, ClpP class - COG0616,
                     cd07022, pfam00574"
                     /product="phage serine protease ClpP"
                     /locus_tag="pd52_p28"
                     /locus_tag="PYTT13_13365"
                     /protein_id="ATQ56683.1"
     gene            complement(26797..28317)
                     /locus_tag="pd52_p29"
                     /locus_tag="PYTT13_13370"
     CDS             complement(26797..28317)
                     /note="phage portal protein - pfam05136, TIGR01539,
                     COG5511"
                     /COG="COG5511"
                     /product="phage portal protein"
                     /locus_tag="pd52_p29"
                     /locus_tag="PYTT13_13370"
     gene            complement(28322..28537)
                     /locus_tag="pd52_p30"
                     /locus_tag="PYTT13_13375"
     CDS             complement(28322..28537)
                     /note="phage hypothetical protein"
                     /product="phage hypothetical protein"
                     /locus_tag="pd52_p30"
                     /locus_tag="PYTT13_13375"
                     /protein_id="ATQ56684.1"
     gene            complement(28541..30541)
                     /locus_tag="pd52_p31"
                     /locus_tag="PYTT13_13380"
     CDS             complement(28541..30541)
                     /note="phage terminase large subunit GpA - pfam05876,
                     COG5525"
                     /COG="COG5525"
                     /product="phage terminase large subunit"
                     /locus_tag="pd52_p31"
                     /locus_tag="PYTT13_13380"
                     /protein_id="ATQ56685.1"
     gene            complement(30489..31085)
                     /locus_tag="pd52_p32"
                     /locus_tag="PYTT13_13385"
     CDS             complement(30489..31085)
                     /note="putative phage terminase small subunit"
                     /product="phage hypothetical protein"
                     /locus_tag="pd52_p32"
                     /locus_tag="PYTT13_13385"
                     /protein_id="ATQ56686.1"
     gene            31197..31457
                     /locus_tag="pd52_p33"
                     /locus_tag="PYTT13_13390"
     CDS             31197..31457
                     /note="phage hypothetical protein"
                     /product="phage hypothetical protein"
                     /locus_tag="pd52_p33"
                     /locus_tag="PYTT13_13390"
                     /protein_id="ATQ56687.1"
     gene            31548..32120
                     /locus_tag="pd52_p34"
                     /locus_tag="PYTT13_13395"
     CDS             31548..32120
                     /note="DUF3489 - pfam11994"
                     /product="phage hypothetical protein"
                     /locus_tag="pd52_p34"
                     /locus_tag="PYTT13_13395"
                     /protein_id="ATQ56688.1"
     gene            complement(32174..32398)
                     /locus_tag="pd52_p35"
                     /locus_tag="PYTT13_13400"
     CDS             complement(32174..32398)
                     /note="phage hypothetical protein"
                     /product="phage hypothetical protein"
                     /locus_tag="pd52_p35"
                     /locus_tag="PYTT13_13400"
                     /protein_id="ATQ56689.1"
     gene            complement(32644..33396)
                     /locus_tag="pd52_p36"
                     /locus_tag="PYTT13_13405"
     CDS             complement(32644..33396)
                     /note="internal stop; Site-specific DNA-cytosine methylase
                     - COG0270, Cytosine-C5 specific DNA methylases - cd00315,
                     pfam00145, TIGR00675"
                     /product="DNA (cytosine-5-)-methyltransferase"
                     /pseudo=
                     /locus_tag="pd52_p36"
                     /locus_tag="PYTT13_13405"
     gene            complement(33396..34721)
                     /locus_tag="pd52_p37"
                     /locus_tag="PYTT13_13410"
     CDS             complement(33396..34721)
                     /note="DNA modification methylase - COG0863, pfam01555;
                     Chromosome segregation protein Spo0J, contains ParB-like
                     nuclease domain - COG1475, cd16403; DPPY motif"
                     /COG="COG0863"
                     /product="N4-cytosine or N6-adenine DNA methyltransferase"
                     /locus_tag="pd52_p37"
                     /locus_tag="PYTT13_13410"
                     /protein_id="ATQ56690.1"
     gene            complement(35159..35593)
                     /locus_tag="pd52_p38"
                     /locus_tag="PYTT13_13415"
     CDS             complement(35159..35593)
                     /note="phage hypothetical protein"
                     /product="phage hypothetical protein"
                     /locus_tag="pd52_p38"
                     /locus_tag="PYTT13_13415"
                     /protein_id="ATQ56691.1"
     gene            complement(35586..35780)
                     /locus_tag="pd52_p39"
                     /locus_tag="PYTT13_13420"
     CDS             complement(35586..35780)
                     /note="phage hypothetical protein"
                     /product="phage hypothetical protein"
                     /locus_tag="pd52_p39"
                     /locus_tag="PYTT13_13420"
                     /protein_id="ATQ57655.1"
     gene            complement(35786..36310)
                     /locus_tag="pd52_p40"
                     /locus_tag="PYTT13_13425"
     CDS             complement(35786..36310)
                     /note="HNH endonuclease - pfam13392"
                     /product="phage HNH endonuclease"
                     /locus_tag="pd52_p40"
                     /locus_tag="PYTT13_13425"
                     /protein_id="ATQ56692.1"
     gene            complement(36307..36828)
                     /locus_tag="pd52_p41"
                     /locus_tag="PYTT13_13430"
     CDS             complement(36307..36828)
                     /note="phage hypothetical protein"
                     /product="phage hypothetical protein"
                     /locus_tag="pd52_p41"
                     /locus_tag="PYTT13_13430"
                     /protein_id="ATQ57656.1"
     gene            complement(37264..39843)
                     /locus_tag="pd52_p42"
                     /locus_tag="PYTT13_13435"
     CDS             complement(37264..39843)
                     /note="Predicted P-loop ATPase and inactivated derivatives
                     - COG5545, Virulence-associated protein E - pfam05272"
                     /product="P-loop ATPase"
                     /locus_tag="pd52_p42"
                     /locus_tag="PYTT13_13435"
                     /protein_id="ATQ56693.1"
     gene            complement(39911..41230)
                     /locus_tag="pd52_p43"
                     /locus_tag="PYTT13_13440"
     CDS             complement(39911..41230)
                     /note="ATP-dependent exoDNAse (exonuclease V), alpha
                     subunit, helicase superfamily I - COG0507, helicase,
                     putative, RecD/TraA family - TIGR1448, UvrD-like helicase
                     C-terminal domain - pfam13538"
                     /product="exodeoxyribonuclease V"
                     /locus_tag="pd52_p43"
                     /locus_tag="PYTT13_13440"
                     /protein_id="ATQ56694.1"
     gene            complement(41223..41975)
                     /locus_tag="pd52_p44"
                     /locus_tag="PYTT13_13445"
     CDS             complement(41223..41975)
                     /note="phage hypothetical protein"
                     /product="phage hypothetical protein"
                     /locus_tag="pd52_p44"
                     /locus_tag="PYTT13_13445"
                     /protein_id="ATQ56695.1"
     gene            complement(41972..42769)
                     /locus_tag="pd52_p45"
                     /locus_tag="PYTT13_13450"
     CDS             complement(41972..42769)
                     /note="phage hypothetical protein"
                     /product="phage hypothetical protein"
                     /locus_tag="pd52_p45"
                     /locus_tag="PYTT13_13450"
                     /protein_id="ATQ56696.1"
     gene            complement(42766..42981)
                     /locus_tag="pd52_p46"
                     /locus_tag="PYTT13_13455"
     CDS             complement(42766..42981)
                     /note="phage hypothetical protein"
                     /product="phage hypothetical protein"
                     /locus_tag="pd52_p46"
                     /locus_tag="PYTT13_13455"
                     /protein_id="ATQ56697.1"
     gene            complement(42992..43363)
                     /locus_tag="pd52_p47"
                     /locus_tag="PYTT13_13460"
     CDS             complement(42992..43363)
                     /note="phage hypothetical protein"
                     /product="phage hypothetical protein"
                     /locus_tag="pd52_p47"
                     /locus_tag="PYTT13_13460"
                     /protein_id="ATQ56698.1"
     gene            complement(43360..43650)
                     /locus_tag="pd52_p48"
                     /locus_tag="PYTT13_13465"
     CDS             complement(43360..43650)
                     /note="phage hypothetical protein"
                     /product="phage hypothetical protein"
                     /locus_tag="pd52_p48"
                     /locus_tag="PYTT13_13465"
                     /protein_id="ATQ56699.1"
     gene            complement(43643..44413)
                     /locus_tag="pd52_p49"
                     /locus_tag="PYTT13_13470"
     CDS             complement(43643..44413)
                     /note="phage hypothetical protein"
                     /product="phage hypothetical protein"
                     /locus_tag="pd52_p49"
                     /locus_tag="PYTT13_13470"
                     /protein_id="ATQ56700.1"
     gene            complement(44433..45290)
                     /locus_tag="pd52_p50"
                     /locus_tag="PYTT13_13475"
     CDS             complement(44433..45290)
                     /note="AAA domain - pfam13479, ABC-type
                     cobalamin/Fe3+-siderophores transport system, ATPase
                     component - COG1120"
                     /COG="COG1120"
                     /product="phage ATP-binding protein"
                     /locus_tag="pd52_p50"
                     /locus_tag="PYTT13_13475"
                     /protein_id="ATQ56701.1"
     gene            complement(45392..45910)
                     /locus_tag="pd52_p51"
                     /locus_tag="PYTT13_13480"
     CDS             complement(45392..45910)
                     /note="phage hypothetical protein"
                     /product="phage hypothetical protein"
                     /locus_tag="pd52_p51"
                     /locus_tag="PYTT13_13480"
                     /protein_id="ATQ56702.1"
     gene            complement(45910..46302)
                     /locus_tag="pd52_p52"
                     /locus_tag="PYTT13_13485"
     CDS             complement(45910..46302)
                     /note="phage hypothetical protein"
                     /product="phage hypothetical protein"
                     /locus_tag="pd52_p52"
                     /locus_tag="PYTT13_13485"
                     /protein_id="ATQ56703.1"
     gene            complement(46302..46649)
                     /locus_tag="pd52_p53"
                     /locus_tag="PYTT13_13490"
     CDS             complement(46302..46649)
                     /note="phage hypothetical protein"
                     /product="phage hypothetical protein"
                     /locus_tag="pd52_p53"
                     /locus_tag="PYTT13_13490"
                     /protein_id="ATQ56704.1"
     gene            complement(46672..47265)
                     /locus_tag="pd52_p54"
                     /locus_tag="PYTT13_13495"
     CDS             complement(46672..47265)
                     /note="sigma-70 family RNA polymerase sigma factor based
                     on BLAST hits"
                     /product="phage hypothetical protein"
                     /locus_tag="pd52_p54"
                     /locus_tag="PYTT13_13495"
                     /protein_id="ATQ56705.1"
     gene            complement(47383..48345)
                     /locus_tag="pd52_p55"
                     /locus_tag="PYTT13_13500"
     CDS             complement(47383..48345)
                     /note="DNA-binding effector domain of two-component system
                     response regulators - cd00383, COG3710 (e-4)"
                     /product="phage DNA-binding protein"
                     /locus_tag="pd52_p55"
                     /locus_tag="PYTT13_13500"
                     /protein_id="ATQ56706.1"
     gene            complement(48326..49564)
                     /locus_tag="pd52_p56"
                     /locus_tag="PYTT13_13505"
     CDS             complement(48326..49564)
                     /note="phage hypothetical protein"
                     /product="phage hypothetical protein"
                     /locus_tag="pd52_p56"
                     /locus_tag="PYTT13_13505"
                     /protein_id="ATQ56707.1"
     gene            49821..50024
                     /locus_tag="pd52_p57"
                     /locus_tag="PYTT13_13510"
     CDS             49821..50024
                     /note="phage hypothetical protein"
                     /product="phage hypothetical protein"
                     /locus_tag="pd52_p57"
                     /locus_tag="PYTT13_13510"
                     /protein_id="ATQ56708.1"
     gene            50021..50476
                     /locus_tag="pd52_p58"
                     /locus_tag="PYTT13_13515"
     CDS             50021..50476
                     /note="DUF2924 - pfam11149"
                     /product="phage hypothetical protein"
                     /locus_tag="pd52_p58"
                     /locus_tag="PYTT13_13515"
                     /protein_id="ATQ56709.1"
     gene            50473..51795
                     /locus_tag="pd52_p59"
                     /locus_tag="PYTT13_13520"
     CDS             50473..51795
                     /note="Site-specific DNA recombinase related to the DNA
                     invertase Pin - COG1961, smart00857, pfam00239, cd03768"
                     /COG="COG1961"
                     /product="phage serine recombinase"
                     /locus_tag="pd52_p59"
                     /locus_tag="PYTT13_13520"
                     /protein_id="ATQ56710.1"
     gene            51792..52202
                     /locus_tag="pd52_p60"
                     /locus_tag="PYTT13_13525"
     CDS             51792..52202
                     /note="phage hypothetical protein"
                     /product="phage hypothetical protein"
                     /locus_tag="pd52_p60"
                     /locus_tag="PYTT13_13525"
                     /protein_id="ATQ56711.1"
BASE COUNT     8490 a  17582 c  17942 g   8349 t
ORIGIN
        1 accactatct aagtcagctt gccaactgcg atcctgtata agtcatgttg ggatttccgc
       61 gtttcgtgcg gagatttcaa cacgattgat cggacgcctc aggtgctttc aggcggctat
      121 atacggtcgg tcagatggcc gcttggatcg agtgtcggtc tcgtaggtag cgcgcccccg
      181 caaccaaaca aatcaacgat atcaaaatgt tggagcccga cttaaaccgt cgggtttttg
      241 cttttgaaat tcttgtcaac acctggtcaa catttgcaga ggcccccatc gaaggccctg
      301 cggatgggcg agtgcttcca ttttcccgat caatggaaat cccgactcgg aaacagcttc
      361 cgtgcctgtt cgcggggatg gcgcgctgtt ggtctcctgc tgccgccagt cgggcgcctg
      421 gtttcatcgg cgcgaccgtc gttgggcggg atcaggacgg ggcggcccag agtggccagc
      481 agaggggaaa catcctcgac cctctcggcg atcagatggg tgaccgggcc atcgcgctcg
      541 atccggccgg tcacgctcac gagccgcccg gcgatcaccg ccttgcgaaa ggtctcgtag
      601 accttcttcc agaccacgac attggctgtg ccggtctcgt cctccagagt gaggaaaatg
      661 acgcccgacg ccgtgccggg gcgctgccgg gtgatgacaa ggccggtgac tgtgatgcgg
      721 ccactggcct gtggcaggcg atcatgggcc aggctttcgg tcaggcgcgg tcgcaacagc
      781 tccatcggat gggcgcgaag actgagccgc agcgacaggt aatcctcgat cacctcctga
      841 cccagggtca tctggggcag cttgacgtcg ggttcggcag ctccctcgcc gtcggagcca
      901 aagaggggca gcggcgcagg ggctttcagc gccttggctg cccacagaga gtctcggcga
      961 ttgagaccga tggcggcaaa agcatcagcc tcggcgagcc gttctagcgc atcggcgtgc
     1021 acgcccgccc ggcgccacag gctttcgaca tcgggatagc cgttaccgcg cgcggctgcg
     1081 atccagatgg cgtcctcttc cctcatcccc ttgatctgcc ggaagccgag ccgcagggcc
     1141 agcgccccat cggggcgcgg ttccaacgtg cagtcccaga acgagtggtt gaccgaaatg
     1201 ggccgcacct ccactccatg atcgcgggcg tcgcggacca gctgtgcagg tgcatagaag
     1261 cccatcggct gcgaattcag aagcgcgcag gtgaagaccg cctgatggtg gcatttcagc
     1321 caggcggaaa tatagaccag ccgcgcaaag ctggcggcgt ggctctcggg aaaaccatag
     1381 ctgccgaacc cctcgatctg ggcaaagcag cgcgccgcaa aatcggcgtc ataaccccgc
     1441 gcgagcattc cgctgacaaa gcggtcgcgg aacgaaccga tggtgcccat gcgtttgaag
     1501 gtggcaagcg accgacgcag gcggtcagcc tcggacgggg tgaagcctgc cgcgacaacg
     1561 gcgatttgca tcgcctgttc ctgaaacagc ggcacaccat aggtgcggcc cagaacctcc
     1621 atcatcgcgg gaccgagatc ttcgaccttt tcgcgcccca tgcggcggtt gatgaaggga
     1681 tgcaccatgc cgccctgaat cgggccgggg cggacgatgg cgacctcgca gaccaggtca
     1741 tagaatttgc gcggccgcat ccggggcagg aagttcaatt gcgcccggct ttcgacctga
     1801 aagaccccga tcgcatcggc gcggcagagc atatcgtaga tcgacggatc ctcgggcggc
     1861 acattggtca gcgtcagctg ctgcccgcga tgctcatcca gaagcgcaaa cgccttgtga
     1921 atgcaggtca gcatgccaag cgccagaata tcgaccttca gaaggccaag cgcgtcgatg
     1981 tcgtccttgt cccattcgat gatggtgcgg tcgtccatcg ccgcattttc aattgggcaa
     2041 agttcgtcca gacggccttt ggtgataaca aagccgccta cgtgttgcga aagatggcga
     2101 ggaaagccga tgatctcgcc gatcagtcgc acggccagtt gcacgcggcg gtcggcaagc
     2161 gataggcccg catcgcgcag ccggtcctcg ccgggggggg gcgaggacca gccccagatt
     2221 tgcccggaaa gccgcgcgat cacgtcctgc gacaatccca tgaccttgcc aacctcgcgg
     2281 atggcggcgc ggctgcggaa atggatcacc gttgcggtca ggccggcacg ctcgcggcca
     2341 tagcgggcat agatccactg gatcacctcc tcgcggcgtt cgtgttcgaa atccacgtcg
     2401 atatccggcg gttcgccccg ctccttggag atgaaacgct cgaagatcag ggtgatcgac
     2461 tcgggcggca cctcggtaat gcccagaaga tagcagacca ccgaattggc ggcggagccg
     2521 cgcccctgac agaggatgcc cttcgatctg gcgaactgca cgatgtcgtg gacggtcagg
     2581 aaataggggg cgtagtacac ctcgcggatc agggtcagtt ccttttccac gcgatgcacg
     2641 atctttggcg gcgcaccaga agggtagcgc cagtgaagac cttcgcgcgc cagccgttcc
     2701 agccggtcct gcgctggctc gttctccgat tcatcgggat attgataacg caggtcgctg
     2761 aggcgaaagg cgcaacggtc ggcaatctcc agcgtgcggc gcagcgcggc ggggtggcgg
     2821 tgaaacatct tcgccatctc ggcgccggat ttcagacggc gctcgccatt taccagccgg
     2881 tgttcgccga tagcgtcgat ggtgcagcca aggcgcatgc aggtcagcac atcggccagg
     2941 gggcgacggg cggaacggtg catcagcaca tcgcccacag cgaccatcgg ctggctcacc
     3001 tcctgcgcca gaatgccgat ccggtcgaaa cggatctgat cccggccgtc atagcgcggg
     3061 gcggccccca ggaagcactg accggggaag gcgcgaccga tggcgcgaag atcgccgcgg
     3121 gtgcttttcg ggccgggatc gtccagcggg tcgggcgaaa gggcgatcag caccatgccc
     3181 ttgccccatt cgaccagatc ggcgcgttgc aggtgacatt cgcccttggc cgtgcgccgc
     3241 ttgccaatcg acagaagccg ggtcaggcgc gaccaggcgg caagatcggt gggcagggcc
     3301 agccattcca cggcggagtc agtcagcacc agacgcgccc cggcgatcag tttcggcagc
     3361 ggcgcgtccg acatggcggg ggcatcagtc tgtccggtga aatgcggcac ggtctggcgg
     3421 ctggaatggt ccgtcacgcg ctgcgagcgg atgattgggc ccgcctctgc cgccgcggtc
     3481 cgcgcctcgt cgcgcagacg cgccagttcc ttcagcgcgg agaaggcccg caccacgcct
     3541 gccaccgaat tgcgatcggt gatggcgatg gcactcagcc ccagttctgc cgcccgcgat
     3601 accagttcct ctggatgcga ggcgccggtc aggaaggtga agttcgatgt gacgcaaagt
     3661 tcggcgtagg gaatcatgcg aactccccct gtacgtgcca gttctgcgcc cctccgggcg
     3721 cgggccagtc cggggtttgc ggggtgtgaa acagccagag ccgcggccct tcccgggttt
     3781 cgatccgcca gtaatcgcgc aggcccgacc gccaggcggg atcgtcgaac caccattccg
     3841 gcgtgatgcg ttctgggccc agcgcgcgca gcgtggtgaa gcgcatgcgc cgccaacgga
     3901 aactcgcggg cgggttgccc gaggcggcgg tcaccggctc gggcggaaac agggagatcg
     3961 gccgcgccgc ccccccgcga tgcgggatcg gttcggatgc ggaataagca gccggggcca
     4021 agaggaaact gcgctcaggg atcaggctgg ttgcaggcaa cagccgcagc acccggtcaa
     4081 agccgatgcg gttgccgaca gaggacagaa gatcagccaa cgcatcgtcg tgccggatcg
     4141 cctggccgcc accaatctgt tccggcgcaa gggcctctgt caccggggca gtcaggcgaa
     4201 gggcatcaat gccgaaaccg gcatccacct cgtccacgcc cttggcaaac agcgcaacga
     4261 tgcgggccgc gtcgcgcatc gggcgggcga gaccgatctc gacctgtgaa gattggcgat
     4321 caactcggcg cagctccaac cggacccggc gtgcgcccat ccgatgctgg gcgagtttgg
     4381 cgcagagccg gtccagcagg cgctccagcc ccgccatgac atcggattgc agcccgatcg
     4441 gttcggggag cgtcatccgc accccaaaat gcggggcgtc cggttccgct gcaacgggct
     4501 cgtcccgctg cccgagcgcc tgatccagcc gcagaaccag cccttgcccg aagcggcggg
     4561 ccagaggcgc gcgcggcaaa tgtgccaaat cggcaatacg tgccagaccc acccgcgcca
     4621 gcgcctcggc cgtttcagga ttcgctctga gggctgtcac cggcaagcga ccgattccct
     4681 cgatcagtcg cccgtcaggc acgatgccgc cgccgttacg agccagcgca tgggctgcgc
     4741 ctcgggttcc tgctatggcg ctttccggat gcaggcccgc ccgcgtcagt cgcgcgtgca
     4801 agtcctcgcg caaatcggct tcgccgccaa acagatgcgg cacgcccgag atatcggcca
     4861 aaagaccgtc cgcgccatcc gtggcaatca tgggggcata gcggctggcc cagcggcgca
     4921 aggacaccag cgccgccgcc tcacgcgcca gatcagcggg gcggatggca agatcgggac
     4981 agatcgcgcg ggcatcggcc agtgccatgc cgcgatgcag gccgcgggcc gtggcggcgg
     5041 ggttcaggca atgcagatga tcggcattgc ccgagcgcag gctcagggca aggggccctt
     5101 caaccgggcg gttccgcagg ctgatgtcgc tgcccagcct cggaaaccag atggacagca
     5161 gccgtcgcgc cattccagtt cacaatccaa cttccgcaag ttcccttttt gttcttatta
     5221 agggtccagc aatgcagagt cgagtccgcc gccgggcttg ctacgggggc acaggcccag
     5281 cgcgtttcgg tggcattgct gcccgcgcct tcgcggatca gcatcaggcc ggtggtccgc
     5341 ccggcctcgg ccgccagttg caggcgacgc ccggcggtca gcgacagggg cttttccggt
     5401 tcggcgatga caaggccgac gggagccgag cgcagtgcct cctcgatgca ccacagcaga
     5461 tcggtctcgc cctcggcgcg gaacaggtgc agccgttcgc cgacaccttt cggcaacccg
     5521 cgcagcatcg gcagttccgg cacatgggcg ggcaggatcc agaccagcgg gccgggatgc
     5581 cgcaccgcct gaaacagcgc aaaggttcgg cgaccgcggc cttcggcttc atgcacacgt
     5641 cgcccacaaa ggtcgaattc gtcggcgtgg gccagttcag ggcgcaaggt ctcaggccgc
     5701 atcttcccgc actccctccg ccacgatctg cagcgtaccg tcgggcaggg ggcgttgcag
     5761 cggcagggcc tcggccaccg gtgcagtcag ccagcgccgc cactcctcgg gcctggtcag
     5821 gatcaccggc atcgccttgg gatggatctt cgcgacctcg gcattgggtg ggcaggtcag
     5881 aaagccgaac agctctgccg ttacctcgcc ctccttcagc ttgcgcaccg aggtccattc
     5941 ggtgcggatg cccgcgaaga aggccagggg gcgatactgg ccaagcgcga accaaaccgg
     6001 atggttgcgg ggtgcgcccg ggcggctgtc gatctcggaa aagctggtga aggggacgag
     6061 gcagcgatgc tccaccccga gccagcgtct ccaatgggcc gaagcgacat tgcgaatatt
     6121 ggtgacgccc ggatcggtgc gcttgcctgc cagaaacacc tgcggtgtcg gcatacccca
     6181 gcgcgccatg gtcaattgcc agccaccctg tgtcccgtgc cggatgatcg gcgcgggata
     6241 gtcggggaag attccggtca tgggtggcag gttgccggtc agatcgacca agtcctcgtc
     6301 atccccgcgc atgtcgtcaa agacatggcg catggcgtcc tggctcttgg tctgggaata
     6361 caaattacac atgcgaaggt ccgggaatca taaagacagg atggaacatt gccagaacag
     6421 agacttcggg gaaagcgtgg ttcagatttc ggcctgatcc aaggtgcaga tttgtgccca
     6481 tcgccgcagg ggacagatgc cgcttagctg tgcaaccatt ccggcgcagc gaatccctgc
     6541 cgctttttga aaccgtgaac ccgtgatccg ggccgggcga tgcgccgcgg tcgaggcgtt
     6601 cggcgcttcc cgttctgatg tcgcctggcc cgggcttcac acgagctggt tctccaccaa
     6661 gccggatcag aagtccgtct cgacgtagac cccggcgcag tcgtaggcga cggcggcggc
     6721 tgtcgcgccg gtgttcatga acagccgtgg ggataggaat tgcgtcgtgg ctggcaggtc
     6781 ggcggtgatc tcctgctcga acaccgcgcc tgagacctcg tcgaccaccc gcacccagac
     6841 agagcttccg ttcggaggcg cggcgatgaa cagcgtcagc actccgcctg tggcgatacc
     6901 gaaactcgcg cccaagtcgg tcagcgtcgg cgccccggtg ccgtcattcg cgaccagctg
     6961 ccaacgggtg tgcgtcccgc gctggaagcc gatgccaatg cagttgatgg ctgcggccag
     7021 tgtcagggtg gtggcaaggg ctgccgttga accatagagg ccgaagaagc ccatgcccgt
     7081 cgcctgcagt gtcgtgagcg aaatcctggt gacgaaggtc cagccgccca agcccgccgc
     7141 gttgccgcgc cagcaggccc agcctgcgga gcgctggtcg gcgaccgagt ccacgacggc
     7201 cgccgaggtc agacgccagc gccgcatcga ggcggcgagg ttcgtcgcgg cgagggtcgg
     7261 gtgcgagacg gtgccgaccg aggtgatcgg caggccttcg gtcgtgatcg tggtgctgac
     7321 cgagggcgac cagtttgcga tccggttcac cccgaagtgc ggctgcaagg ggaaatcccg
     7381 tcccgaggga cgcatgacgt cgatccacgg cgctccggcg cggttgcggg catagaccga
     7441 tgccttgcct gcgggcggcg gggttggcgc ggccgccagt cccggcaata ccgtcggctg
     7501 cggcagttcc acttggccgc tggtgcggtc gatccggatc gcgtcgaaga acgtggatcc
     7561 gtcagggctg accttgaagc tgaaatcgtc gttgccgagc aagccaatca gcgcccgcgc
     7621 cgaaaacccg gtcttgaagg cgaaagctgc atcgtttccg gcggccgcct tgttgacggt
     7681 ggcctcgatg cctgcgcctg cgttgttgaa cagcagtgcc ggagtgttga ccgaaacccg
     7741 gttgtaactg tccgccgtgg ccccgccgag gccgagaagc tgagcagtca ggttcgcctg
     7801 cggcatgccg acctgcgtga ccgcattggc gaaggtgacc gtgggcgtgt tcaccaccgt
     7861 cgtgccgcct gcgccagccg tcgcagagcc gatgttcacg accgtggtcg atccggaggc
     7921 gccgccggtg ccgaggttca cggtcttggt gacgccggtg gtcgtcgccc cggtgcccat
     7981 tccgtaggtc gcggtcgtcg tggccgtgcc gatgctggcg gacgctgccg agacggtgac
     8041 cgtgcccgag gcggtcagag tccccgaaaa cgtcttgttg cccgtgaagg tctgggtgcc
     8101 tgcaaggatt gccagttcag aggaggtgtt gggcagggtg aaactccgcg tggtgccggt
     8161 gctgatcccc gccagcgaga atgtcgcctt cttcgttggg tccgcatcgt tcaccaggct
     8221 gaacacggca tcggagacgt cgcgcggctc gcccacgacc tcccagacgc tgccgctcca
     8281 gacgaggaac agcccctcgg ccgcgaccca gaccatccag ccggtgcgag gaacgaggcg
     8341 gatccacgcg ccgtcaaccc agaaggccac gttcaagtcc cacccagccc agaggccggt
     8401 cgcgccggag gccaccagat ggcggttgcc gtctgccggg ctggccgggg gcgcggtgcg
     8461 cgtgcggtcg aggaccgaga gctgcaccat ggcgtcgagc aggcgcagcg cctcgttgtg
     8521 gctgacgtgc ttctgcgcct gggcggccag aagatacggc aggcccagat gggtcgtggt
     8581 gtcggacatg gggattcccg tggattggga tcagaattgc agcgtgaccg cggcgggcgt
     8641 gccgcggccg aggcggttcg agagctggaa gatgcggatg gccagcgtct gccccggccc
     8701 gagcggcgcg ccccaatcag tggtctgctg ggcggcggcg tagaggacgg aggtcgtgct
     8761 gctggtcaga gtgcgcttga tcgcagcccc gtcgaggatc tggacgtcgt agctttccag
     8821 gtcctctgcc aagggtacct cgacctgctc ccaggcatcg gcgaccagcg cgcgggaccg
     8881 tcgtgtccag cggatggtca gatcgcccgt gttgcgggcc gttcgccacg gctgttcggc
     8941 atgcaccggc gcgaagggga caagcccccg gccggagggg gcgaagccca gcgcggcata
     9001 gcttgcgtca ctgacggccc gtgccgcagg gccgatgcgc cagttccaag gcagaccgag
     9061 gtcggcttcg gcgatgggca gcgatgacag cgcggtgtcc aggaccacaa cccgcgcccc
     9121 agccggtgcc ggggtgccca tcgcgtattc cgtcccgcgc tggccacgca gcaggcgggt
     9181 caggcgatag cggccggggg cgatgagttc cgccgcgcct gcctggatga tctcccacac
     9241 ccctgctgcc gcctcgaccg ccagcgcatt gaccccgccg aacagcgcaa cgtccgtcac
     9301 gctctccagc gttccggaca gcagatcgac gaccagcgcg ttgcccagat cgaagcgcga
     9361 ggtcggcccc ggaaagaagt cgaaggccag cgtgccgatc cgcgcccgac taccgaaggt
     9421 cgtcagcaac gcgaagccat ccgtggaggc gctgcggaac acggcgatct cgcccggcca
     9481 gggactggca tgggccgcga tcaggggccg atgtgcgggc tggtcttcgc tgatctgcgg
     9541 caggtcaagc atcaccactt ccggcgtccc gaagacgacg gggctggcca gcgaagcggg
     9601 ccggggatcg ccgggcggca gatcgtaggc ggcgcggtcc tggcggacag cctcgatccc
     9661 gcgcgcctcg gcatcggcga cggagacgag gcggaactcg acctcacggc catcatgcgc
     9721 cagccggatg acgtcggcgg gatcgagggc tagccgcgag ggcggcaggc ggaaggtggc
     9781 gctctcccgg ccgatccagg cttccatcag cgcgcggcgg cagcggcgtt cggcctcttc
     9841 gggcgggatc gccatcggga aactttccga ggcaatgcgc gtggtgtcga ccgtgatacg
     9901 gcgggcctcg acaagcgctg cgtcataatc ctcgtccgcg cgggcgacct gccatttcag
     9961 cgcctggggc agttcggtct cctggccgcg ggtcagctcg aaggcctcgc cctcgcggct
    10021 tgcgacgaga tcgtcgatgg tgagcgtcgc aaccgaggcg cggccgcgca tgacgaagcg
    10081 gatcacgccc tccgtttcga tggcatcgaa cccgaagtgg cgggccaagg tggaaatcga
    10141 ggcgcggggg ctttcgagtg ccccgatcac atagccctcg accgcgcccc agaggcccga
    10201 gacgtcgatc aggctttccg ccagcccagc gcgcaggcag agatggcgca cgagggccgg
    10261 cagcgacacc gcgccgagcc gtccggtcag ccagtgaccg agccgccagt tcgggccgtc
    10321 tgtccaggtg ccggtcagct ccggaaagaa cggatagggc cgcgcgtccc aggtccaggc
    10381 ggcgcattcg gggacatgga ccatccggcc gccgtagacg gatgacgtcg ggttgttcgc
    10441 gccctgaccc caccagaggt agctggcctc gaggtaggcg cgttggatcg cgtcgtcgcg
    10501 ccagcctcgc gagaaatgcg gcgtgaagct ctccgacgac ttcgggtcga agaacacgtt
    10561 gggctggttg gtgccccggt cgatggccgg acagccgagc tcggtgaacc agatcggctt
    10621 cgactccggc acccacgccg tcggtgtgcc gctctccacc ccacccgggc gattgtagtg
    10681 cgggttcgac caccaggcgc gcaggtcctt gtagcggaac acccacggct tggccgccgc
    10741 gccatcggtg atcggggtgc ggacctgcgc ggatctgtcg gcggcagagg catagaacca
    10801 gtcgaagcct tcgccgcccg cgatgttcct ctgcagatag gtccggtcat agatcgcagg
    10861 ccagccctcg gccgcgtcgg catgctcgaa cccgtcccgc cagtcggaga gcggcatgta
    10921 attgtcgatc gcgatgaaat cgatgttggc atccgaccag agcgggtcga ggtggaagaa
    10981 cacgtcgccg ctgccgtcgc ccggctggtg cccgaagtat tccgaccagt cggcggcgta
    11041 gccgatcttg gtgccggacc cgaggatcga gcgcacatcg gcgagcagat cccgataggc
    11101 ctgcacggcg ggataggtgc tggcccccga gcggatcgtc gtcagccccg gcatctcggt
    11161 gccgatcagg aaggcgtcga caccgcccgc cgccgcgcag agatgggcgt agtgcagcac
    11221 catgcgccgc aggccccagt cgccggacgg gccggtccac gaaaccgact ggcccgagac
    11281 actaaagctc gcgggcgtcg cggctccgaa gaagctcgcg acctgcgcgg cggccgtgcc
    11341 ggtcttgtcc acggtcccgg cgaagcccgc tgcaggcgaa caggtgatcc gcccccgcca
    11401 gggaaacgcg ggctggccgg tctcggcggc gttgtccgaa taggggttcg gcagactgtt
    11461 gccgggcggc acgtccatca ggatgaaggg atagaatgtc acgcgcagcc cgcgggcctt
    11521 catctcctgg atcgcctgca ccacggcgaa gtcggacggc gtgccgccat agaccgggcg
    11581 atcctgatcg tcgcggctga cgaggaaggc accggcgcgg ctcacgccat tcaccgacca
    11641 gctggcgggc gtggtcgact ttgcggacac ctcgacgccc ggccgcaccc tgcaggatcc
    11701 cgcgcgcaga tcgtcgccga accacgccac gacgaggctg acgctctcga ccgcaggcgc
    11761 catcgcctgc agccggtcga gcgcctccac catgtcggtg gagtcggcca gcgcgttcag
    11821 gttctcgggt accgttgcgc cgccatcggt cttccggatc gcctgcgtgg cataggtgaa
    11881 ctcgcccgag gccgggatca tggtgaccgc gcgggtcagc ccctcggcgg tgtcgggatc
    11941 ggccagcggc cggaacacct cgaaggagag ctgcggcagg cggttgccgt aggtcgagag
    12001 cgccagttcc tcgaagacca cataggcggt gccgcgatag gcgggcgtgt tggccgcgcc
    12061 catcttcgcc gcaatgaacg ggtccgccgt ctgcgcctcg tcgcccggat accagcgcca
    12121 ggtgacgccg gagaggtcca tcggcttgcc gtcggcccag atgcggccga tcccggtgat
    12181 cgggccctcg cagagcgcta cggcgaaact ggcaaagtag agatactcgg tcgtcttgac
    12241 tttgccgcct ccgccgccct tgccgccgcc ctgcgtggtg gtcttcgtct cctcgcggaa
    12301 atcggtcgcc cagatgatgt tgccgcccat gcgcatccgg ccatagagcc gcgggatgac
    12361 cgcgccctcg gtggccgagg tgatgcggag cgtgtcgagc cgcgcgccct cgatgcgctg
    12421 tgtgggcgcc agcgacgaga tgatccagct gtcgaccacc gagccgatgc tggagccgat
    12481 gaagccgccg atggtggcgg cactcacgcc gaggatcgcg ccgccgatgc tgctgccaat
    12541 ggcggcaccg gccgcgccga gaacaagcgt tgccatggtc gggcctcagc gttgcggaaa
    12601 caggaaggcg aaggcgatgc gccgccgcca ggatggggtg agcggttcct cgatcacgcc
    12661 gagccgctca taggcgtgga ggaaggtatc ggggccggtg aggatcccga catgcttggc
    12721 gatggcgcgg ggcttcatgc ggaacagcac cagcgcgccg ggaccggccg ccgccggttc
    12781 cacttcgatc atcatgcgcc ccgcgccctc ggcaagaacc tcgcgcggcc cggtctcgcc
    12841 ccagtcgcgg ctgtagggcg ggatcgggaa cggctcgggg ccgacgacct cgcgccagac
    12901 gccccgggcc agcccgaggc aatcgcagcc gacaccgcgc aggctggcct ggtcgtggta
    12961 cggtgtgccg agccaggagc ctgcgacgga gatgacgcgc gtcgggtcgg ccgatgcgag
    13021 gggttgcgtc acagcacccc tccctcgtgg ccgccgtcct tcgtggcgta gcgcagcacg
    13081 gcgtcctggc cggggatgtg cgggaaaccc cggaagttgg cggtgttcgc gaacttcgcg
    13141 ccacaggtct ccatgcgctt gtcgcagccc gcgcggatgg tgaaaccgtc gccctcggcg
    13201 atcgcgcgca ccggcgcctc gaggagcgtc agcacggcaa tgccatccgt gacgtcatgg
    13261 cccagcacct cggtgcgccg ccccgcattt gcgccgctcg tccagttcag cgtgccgaag
    13321 gtgaaccagc cggaggcgaa gccgccgagg ccagaggcgg tgaaggccct gtcgcgcagg
    13381 agatcgatga cggcgccggt gccgctgaag gcgggatttt cgatgtccac tccgcagcgc
    13441 gcatcgccga gcgccgcgtc gcaggtcgcc tggaaggtcc gtcccaccgt ctggcccagc
    13501 acatgggcga gcgagcgcac ctcggcgacg aaggcgagcc gcccgcgccg gatctggccg
    13561 atggcaccgc gccgcatcag cacgcgctgg ccagtgtcgg cccagttcac ccgccagacc
    13621 tcgacctcgg cgttgtccca tcggcagtca agaatgtcgg tctcggtgat ctggtccgag
    13681 gtcagcacgc cttccgcgtc ctgcgcatcc accgacaagt ccgagcccga gcggacctcg
    13741 gaggcggtca acccgctctc gggctcgaag tcggtctcgt cgaagctcag cgtccggtcg
    13801 tgatcggtga agccgaaggt gacgccgtcg gcacgggtga tgcgccagca ccaggcgagc
    13861 gtcgtcgtgc cctcgtcgag atgcgcctga agctcgggcg agagggattt catcggcagg
    13921 ttcccgtcat tcggtcgtcg agatcggcga tccagctcgc ccagtccggc ggcacggctg
    13981 cgacagtctc ggcgggcggc cgggcgagcc gcgcctcggc gtaggaggcg cagccggcgt
    14041 caccaccgcc catcgttgcg gcgcagccgg tcagcgggat cgccagcgcc gcggccatca
    14101 cgaaccgcat cccgcccgcg ctcgacacgg ttgttcttgt ctttgatcgc atcgcgttcc
    14161 gcctcccgtt tgcctgcacg ttccccttcc actcggcccc agacccggcc gaggacgacg
    14221 cccccgaccg cgccgagagc cgcgaccagc cagatgagga gttcagccat cgtcccgctc
    14281 cccgcgtgcg gcggccatgc agagggcgac gacgaatacg ccgaggcagc cgcccacgac
    14341 gacacctgcg aagaactcaa gcatcgccgc ggaacccgcg ctcgatccgg tcccgcagac
    14401 cgatcaggcc cagaccgagg aacatgagcc ccgcgggcga agcgtccccc gagccggcga
    14461 gcagtgcgac gaggcgggac acttccccga gcggcccggt cgcgggcaac gcgagagagg
    14521 caatgccggt gagcatggcg agcagtcccg cccaccaggt gagcgaggtc ggacgaatgt
    14581 agcgcatggg tcaggccctc cggatcagga tggagaagaa ggcggccagg cgggcgagcc
    14641 agccggtcgg cgcgtcggga gcaagatcga agaccggcgg tctcggcagc ggcgacggcc
    14701 gcagcagggc cagagcctcg tcttccgtca ggcggcggat cggcctggag aagtccacgc
    14761 ggcccgcgcg gtccacggac cagaccggga tcgtgccgcc gggatattgg ccgtggcgga
    14821 acaggtcgcg ctcggcttcg cggcgcggga tgatggaggc cggtcgccgc cagttcagaa
    14881 acgcgtcggc ggctgcaacg cgattgccgg cgttgaggtg ccgggtgagc gcggccttcg
    14941 cgatgccgcc ggtgttgtag tgaaagctga ccagcgcatc gaactcgtgc ggcgccagcg
    15001 gaaccttcac ggcacgcagg acagcggcct cgtagcgggc gaggtcggca tggaagaccc
    15061 ggaacgcctc gcggatcccg gcgtcgagat cggcgggcat gccgcgcggc atcgtggacg
    15121 gatcgggctc cccggcggca gccgtgtggc cgatgccgaa ggtccagacc tttttcacat
    15181 caagataggg tccgggcacg agtccttcgt gccggacgag ggccagcagg ccccggtcgg
    15241 tcatgtgcat gagattaccg gagaagcgag aggatcagga tcagtgccgc gacggcaagg
    15301 ccaatgcgca ggcgatgggc gaaagcctgc cgtggagcgg aaggctcgca gcggagggag
    15361 cgcgcgaggc gaatgagctc attcatcgcc gcggccttcg ttggcgcggc ggaggcgggc
    15421 gagcagcatc tcgatgaagg ccggtccgaa gaccccgacg agataggccg ccgaacccgc
    15481 cgctccgcct gcggggatcg cctcgggcgg cagactgagc caggcggtga tcacggccat
    15541 ggagaggctg cccatcccgg cggcgatcag cccgccgagc aggatgtgcc gcagcgcatc
    15601 gcgcagccgc atcttcgtgg tcagtgcgtt cgtggcgccg ccgagcgcgc cccaggcggc
    15661 gaggatcacg gcggtcgagg ccgcgagctc gcgtaggacg gctgcgacga agctgccggt
    15721 gtcgttcatc gccggatctc cagcagcgga atggaggtga tcgagccgag ccgctcgagg
    15781 tcgagcgtca cgtcgagcgc gtcggtgtcg aaacggactg gcacgtcgaa ggtgaagccc
    15841 gctgtgacgg cgacgccagc gcccggcgcg acgccgaagg tgacgacgcc ggtcgtggcg
    15901 tcgaccgacc agccggagag ctgctcgacg cccgccaccg cgatgcgcac ggttccggtc
    15961 accggtttgg ctatggcgcg tgtccaagtt tgcgcgccgg aggcgtagcg cttcaccagc
    16021 tggaaggcgc tcgtcgtgcc gtcgccggtg ccgatcgcct gatcggtcgg cgctggcgtc
    16081 tgggacggca ggcaggactt gtgatcgccc cagtccttga accgaaagcc atgcagccgc
    16141 ccattccgtg cctcgaagaa ggcgacgacg gcggcgagat catcggcgcg gcggatgccg
    16201 taggcgacat cgtagcggcg gcgcgagttg gcccagctcg cattgcgctc ctcgtcgccc
    16261 gaggcgagct cgacgatctg cgtccgccgc tcgggcccgc cgcgcgcgcc gcgactgatg
    16321 ttgtcgggga accggacctc gtgaaacgcc atcacatgcc cctccgcccg agcgagaccg
    16381 cacgggcgat gtctgccgca acctgcgtcc gcgactgccg gaagctctcg gcgtcacgtg
    16441 ccatgatggt gacgttgacg ccgccgcccg cgccgtagct ctgcgcctcg cgcctcgaga
    16501 gcacccgctc gccccgctgg aggatagcgg gcacctcatc atgccgaagc cccgccatcc
    16561 cgccggaatg catccgcggc gcggcggcga agaccatcgc cgggaccatc ctcgtgggcc
    16621 cagccgatcc gaccatcccg cccgcatgca ggacgttggc gtaggtgagc ggggaccgtg
    16681 gccccagtgg ggccgcgtaa gccccgcgaa cgcccgcccc ggagaacacg ccggagagcg
    16741 cgtttgcgat cggtccgagg atgaagcgcc gcgccgccag ctgggcgaga tcggccagca
    16801 gcgaggtgat cagatcgcga aaattcagct tgccggtctt cacgaactcg ccgaccgcgg
    16861 tctcggcgga ctggaaggcg ccgacgaggc tctggccgat gtcgccaccg atctcgcgcg
    16921 ccttgctggc gtagtccgac agcgccgccg tgaccgcctg ccagccggtg acggccgtct
    16981 ccacattcgg ctcggccgcg gcagccgcag cacccgcggc ggttccggcg tcggtcgcag
    17041 cttgtcccgc gccgtcgagc gcggtctcga accgctccgc cgcggtcgtc gcctcggcca
    17101 gcgcatcggc cccgtcctcg tcggttgcgc ggacggcatc ccgcagggcc tgccagcttt
    17161 cgaggggcgc gcgggcccct tccgccagat cgcgcgcggc gcccctatag aggttggcgg
    17221 actcgagcgc ccggtttgct gcctcggtca gaccgaggtc gggtgcggtc agcgggttct
    17281 cctcgaaggc ccggtcgaac gccgcctgcg ccgccgtcgt ggcagcactg gccgcgccct
    17341 cgaaacggtt ctcgatctcg ccgagatcga ggtcgcgcac cagcgagatg cggcgctcgg
    17401 acccgagcgc ttcgagaccg gcgttgatgc cgccgatgaa gccgttgatg cgcgagacca
    17461 cgccgttcag catcgcctcg acaccgtcga cgaggctgtt cgctgcctgg aacgcgagat
    17521 cgccgatggc ggcgggcagc agaccccaga tcgccttgat cgcctcgtag gcgccctcga
    17581 acgtgttcgc ggcggtgttg ccgaaagcca cgacgctctc gatggcgctc ttcatgcccg
    17641 agacggcatc ggccttcagg tcgaagaaca tcgccgtggc ggccgcgccc gccgcggccg
    17701 cacccatgcg gatccgctcc cagacctcga cggcgaggtc cttcaggagc gacatcgcct
    17761 cgccgaagcc gcccgcgccg gagacaagcc gggcgaactg gtagacgagt tctcccgcgc
    17821 cgacgatgag cgcgccgatg ccggtgcgga tcagcgcgcc gcgcaggacg accagcgccg
    17881 tggcgaggcc gcgcacggag agcgccgcag cggccatgcc agcgacccag cggccagcga
    17941 ggaaggccgc gaaggtggcg gcataggtgg tcaggcggcc gatattgtcg aagagaccgc
    18001 gaatggcgat gccgagcggc ccggtgcggc tggcaatggc ggccatggcg ttggcgacag
    18061 cctcgagcgc cggggctgcg gcgacggcca gctggttcga gagcccgcgc cagatcagcc
    18121 cgaggcgcga gattgcgtcg ttcgtccgct cgatctgatc ggcatcctgc tccgagacga
    18181 cgacgccgaa ggcgagcacg tcctccgtcg cctggcgcag cgtcgcggtg tcgatccgcg
    18241 acatggcgat ggagccttcc tcgccgaaaa gctgacctgc cacggccgcg cgctcggcgg
    18301 caggcacgaa gctctcgatg gccgcgttga tcgcgccgac ccgctggtcc agcggcagcg
    18361 caatcaggtc ggtggccgac agccccagcc ggtcgagcgc gtcggcggcg ggaccggtcc
    18421 cggcggccgc ctggctgagt cgccgcgtca ggtccttcgt cgcctgctcg atgccggaca
    18481 tggacacacc agccagctcg cccgcgcgct ccagcgtctg gatcgaggcg acggtggtgc
    18541 cgagggactg ggcgagcttg gcctgcgcat cgaccgtctg cagaccggag cggatcatcg
    18601 ccacgcccgc cgcggcggca gctgcaactg cggcggcagc ggctacggca acgcgacggg
    18661 aaaatgccgc tagcctcgcg ttcgcggcct ccatctcccg gctcagccgt ccgaagccgc
    18721 gcgacccggc ctcgcccacg ccttccagct cggcgcgcac ctgccgtccg cccacggccg
    18781 cgaggcggac gctgaccctc ttctcagcca tgggagtgct ccatctgctc gttgagcttg
    18841 gcgaccatca ccgcttcgat gacaggcagc agttcggcca tggcgagcgg cggcacgccg
    18901 agtgcgtcac cgagcgcgag cgccgccgac atgtcccagc cggtcaccgc gccgggcagg
    18961 acacgcagct ggccgccgag tcggccgaca aggtcccaga cctgccaacc ctccggcgtt
    19021 gccggacggt tcagccgcgc cgggcagtcc gggcaggctt gctcgcggcc ctcgtagggt
    19081 gcgcaggctt cgcagtagcg ctcgcccccg ccgaaggacc attcagcgag ggcgcagagg
    19141 cgtttttttc ctgttccagc agcaggccct tcgagacgta ggtcagctgg aacgcctcga
    19201 agatcggcca gacatcgagc agcgcgtcga tggcctcggg gctcggatcg atgggcttgc
    19261 cgtccgcatc gccgataccg tcccaggcga gcaccgcgcg acgcgccagt gcttttgcaa
    19321 aagcgacggc gcgctcctcg tcggaggcgt cctcgggcac cccctcgaca gcgggatcgc
    19381 tgcgtgtcgc gaccatcagc gcggtggtca atgggcggag ttgcacccgc acgccggggg
    19441 tgaggtcatg ccagcgcggg gcgttggtca ggtcgagcgt cagcatcaat agtatccgtt
    19501 ttgatcaagg gttgatttcg gcccatttcc ggtcgtcccg gatcagggcg ttggcgagga
    19561 cgatgagctt tcgcatcacc gccgtgatgg cgactttcca gggctttccg gcagcgatga
    19621 acgtccggtg gacttgctgg agcggggcgt tgaagcgggt cgcgatcaca gcgggcatga
    19681 acagcatgca acggagagca gtgcggcctc cgccgatacg ggccttgccc ttccacgttc
    19741 ccgactgccg cgtgataggt gcgaggcctg cgaggctcgc agcttccttc gaactcatcg
    19801 ccccgagctc cggcatctcg atgatcaggg cgatggcggc gacgggcccg acgccgggga
    19861 tcgacgtcag gatctcgtag cgcctggcga gcccgggatc ggctttgatc cgggagcgca
    19921 gttccctgtc gatctgcgcg atctgggtgt cgatctggcg aaggcgcgcg cgcagctgcg
    19981 ccaggacgat cttgttgcgc gccatgccga tccggtttcg gcaggccgtc cgatccttga
    20041 tcagagcaac ccgagcgaca tgcagctcct tgatttcgtg cagttcgtca gttttgaccg
    20101 gggtcgcctc gaggccgagc acggtaccca tccgtgcaag catctccgca tcgacgcggt
    20161 cggtcttcgc tccctgtccg gtagcctgcg cgaagcgtcg cgcccgtgcg gggttcacct
    20221 tgacgttgtg atggccgaaa gccgcaagcg cggcctccag atcgcggtga tagcgcccgg
    20281 tcgcctcgta gacgacgcgg agcggtgccg ccccgagcca cttgcgcatg gccttcaagc
    20341 cggacgcgtc gttgccgaag cgggctcgtt tgccgtccga gatacggtag atgtcgagtg
    20401 tggtcttcga gatgtcgatc ccgatagtgt cggtcatggt cttttcgcct cctggccttg
    20461 tcattcgggg caaggacgcg aggtcttccc catgtatccg ttcaggacat tcgaaaaggc
    20521 gggggcgatc acactactga ccggccctct ccgaccatct ccacaacgat ccgtcccccg
    20581 ccgctgtccg gcatatttga ggtgccggac agcggctccc gtatcgcacg ggaaccgggg
    20641 gaaatcttaa gacaaggtct ccacgtcgtt cacgagggtt gcggtgcaca tccggccgac
    20701 gacgctgtcg cgcgccgcct gccagtcgaa ggtggcctgc acgccttgcg gccccgagat
    20761 ctcgatgcgc ggacgcggca ggtagacggc gtgcacggtg aaggtgaagc tttcgccgga
    20821 cggcaggagg taggcgaact ccatctcgca ggcctcgccg ttgattgcct gcgtcaccag
    20881 cgtctggtcg gcgaagcgca cctcgatccg gccggtcagc gcggcgatgg acgggtccgc
    20941 gccgtcgatg cggccatccg agcggatggt ctcgatccgg tcgaggttgt tggcataggt
    21001 gatctcggcc gagaccacgt tgccgagggc ggacccattc cgcgtgatcg ccccgttgaa
    21061 atgcccgaag cgcttcagct ccagcgcggc gggcgttccg gcgctggtcg tggtgccgac
    21121 cgtctcgccc tgcgccacca gccgggctgt cgcggtcagg agcccggatc gctgcatctg
    21181 ccaggtgatc tggtcgagca cgcagcccga gtacatcgcg tagcgcggca cctcgggcat
    21241 gccggtctcg atcgacatgc tgggcagcgt ccaggacccc gactggaact cgtggctgta
    21301 gggcgcctcc gcacccgtgg tcgtcggtgt cccgaaggcc gccttcagcc agaacccgat
    21361 agcctcggcg tcgagcggca cgacgacgtc gccatcggcc gtgaccgcat ccttgatcgg
    21421 cgccagcgga tcgcggccgt agccgagaag ctccgagttc agcagtggct gctcggcgcc
    21481 gagcgaggtg ctggcgaagg gcatgcgggt gaagccgctg gcgggcggcg ttccataggt
    21541 cgtctcgaac gcaagcgcca tcagcgcccg cgccccctgg gctcgtgcca tgatgttctc
    21601 ctcgggttgt cgggatcagc cgagcggatc ggccgtggaa tagtgcagca ccaccgggat
    21661 cacggccgca ttcaggctgg ccgcgccctc gaccggcaga tcgaccgggc gcggggcttc
    21721 ggcctcgacc cagtcgcaga gcccgcccag cgtccggtcg gcggcaagcg ctgcgccgat
    21781 gctggcggtc agcgtgtcga acgcagcgtc gcgatcggcg ccctgaacga ccgcctcgat
    21841 ctcggcgcgg tgctggtagt ggtagcgcag gggcgacagc gtgacttcgg gctcgcctgg
    21901 ttcgccgtcg cgcaggatca gcaggccttc ggccgggacg cgctcgggta gcacctcgcc
    21961 gcggagggcg gtggcgggca gcgccgagag ccgcgcgtgc agcgcggtga ggatggtttc
    22021 gcgaggggtg ggcatatctg tcacgcgact ccgcgcttga cgtttgtttc gagggtgttt
    22081 ggattaatga aggccgcgcg gaaccaagcg gtgggaggaa agatgctgct tgatccgcat
    22141 agactcgaag aacagctacg agcggcaaca gccatcgatg ctgccgtccg cgacgcctat
    22201 ttgacctttg cccatgctca ttttcctggc gggaccacgg tgcgcccggc cggacatggt
    22261 tacatagaac gagaacttcg tttcgaagcc aagggcgact ggctgtattc agctgtcctg
    22321 aatcagaagt gggtcctgtg gtactttcgg aagcctgcct tgaatgcagg gcttattgat
    22381 ccgggcaaga ccaaagagca ctttcccgct tcggaagaaa cgtcacgcgg ggaaatcaag
    22441 cttcgagttc gtagttcgcc agaggcactt gctgtgttga agtgggtggg cgctgaataa
    22501 tgcgctccgt cgagcgtccg gtttattcca atggttgcgc actcatccaa gccgcccctc
    22561 aacccaattc gccacgatca gacccggcac gctgtccagc gcccgctcgg catcccggtc
    22621 taggttgagc cgcttcggca gcttgacctg cggcaccagc aggaagatcg gcaccgtcgt
    22681 gcgcccgcgg ccagtcttcg agcgtgacgc gacaccgagc ccacgactgt tcagccgtcc
    22741 ctctgccacc agcaggctgg gcccgcggcg acggtagacg aagcggagcc gcagcccccg
    22801 gcggcgctcc cattcgccgg gggtgatcct gccgccgcgc aggccgcgtc cggcggctgg
    22861 cgtcgggatc gcaagccaga acccgtcctt ggagcggatc agcggcccgg tgtcgtgagc
    22921 gccgacgatg accggggcct tggaccacac gagcgccgcg gcgttcaggc tctcgccggc
    22981 cttcgggaag gtctggctcc ggatcgagtt ggcgagccgc cggccgagcc ccgcgccggt
    23041 gatctggccg cgccaggcgg tcttcagccc ggtgcccgcc tcgcgcatag cggcggtgac
    23101 ggccttctct ccggccttca cctctgccgc catggcggcg acgaggtccg gggtgatgtc
    23161 gagcttcagc ttcatcgcga tcaggccgga cgcagatcca ctgtccagac cagccgttcg
    23221 cggtcgcgga cgggctcgcc ctggatgagg aaggcctcgc cgtcgatctc gatgcggtcg
    23281 ccgggacgcg ggttggccac ctcggaaagg cgcagatcga gccgggtgct ctccgaccag
    23341 atccgcgcct cgccgaaact ggtgacgtcg tcggggcgcc gcaggatggc gcggaccagc
    23401 gaaggcgcgc cgccctcggc gatgtagacg atgtcactcg cgagatgcgc atccgcgaag
    23461 agcgcctcga gggcggatgc gaacgcgctg gccatggcta tactgctccc atgaaacagg
    23521 aatcgatttc agaacgcccg acgagggtcc gagccgtcca ggcgctgtca gaggcgttca
    23581 tgggccagca cccggacacg tccctcgacc cgaagggcta cgttgcagat tttcgcgaca
    23641 ccctgcttcc gcaggtcacg ctgaaggatt tcgaagcaga cctgtcctca ggcgacggca
    23701 acgagctgca gaccaagttc cgggcggccc attcttcatc tgggctggcg gtcaactgct
    23761 tcgcgccgtt tcggagccgg atcgccgacc tcgccatgcc gatggctgcc ggtttcgacg
    23821 atcttcgctt cgaacggaaa tgccccaccg gactccgcgg cggccgtgca cccaacctcg
    23881 atgtcgtgct ttcgggcccc ggcggcgtgg tcgggatcga gtcgaagctg accgaacacc
    23941 tgtcgcccca ccgagccgaa ttctcacccg catacgagga gcagatcaga gactcgcggc
    24001 gcgaccaggg atacttccgc gaaatgctgc gcctccggga tcggccagac aagtacacct
    24061 ggctcgacgc tgcgcagctt atcaagcatg cgttcggact ggcacgcagc ttccccgacc
    24121 gaccggtgac gctgctttat ctgttctggg agcccgcgaa cccaaccgcc ggtcccgagt
    24181 ttgtggccca tcgagacgag atcgaggagt tcagggcgcg cgtggcagga tcatcgccgg
    24241 cgttcgaggc gatgagctat cccgaactct ggcgcttctg gcaggatacc gaaccggccg
    24301 actggctggt ccggcatctc agcgatcttc acgcccgata cggcgtcacg ctctgactca
    24361 ggtccgccgt gccgagcgca acacctgcgg ccgtgtgcag atcgggagcg ggttgctctc
    24421 gatctccagc cgcacccatt cgtcgcggtc ccggtcgggg atcgtccggg catagagcgg
    24481 ctggcccagc gtgttcaccg tctcgaaggt gtcggctggg gcgtagtaga tctcgaagag
    24541 cccctcgatg ccttcgggat agaagaacgc cttgtcggcc gggaccgtga agccgacccc
    24601 gccccggtag cggcggaagg tgatgccgcc gaagctcacc tcgtcggcca cgcggccgcg
    24661 caggtcggcg gcggctgcgg tattgaggta agtctcccgt acctccttgt gggcgacgag
    24721 atcggcgaag aaggccgagc cgcattcggc acgaacctga acggcgccgg ccgagagccc
    24781 gcccatcgag tcctcgacgc tctcgatcag cgcctggcag cgcttgcgca gcgccccgga
    24841 ggcgggggtc gcgttgtcga gatcgaagtc gatctcggcc gccggtgtga tcccgaactc
    24901 ggtgaagtag ttcaccaccg tggcgtggtc cttcgggtcc ttcaccagcc cctggatgcc
    24961 gttcagcagg tggtactcaa aagtggtctc ggcgtcctgg cggagcttcc tgagccggta
    25021 ggccacttcg gtctgcacct gttgggttgc gctttccgag ccaaagtcgc ggacggactg
    25081 gatctcggag gcccagagca cgtcctgctt cttgaactgg cggcagacga aggcgcgcat
    25141 ctcgcggcga tcaggaacct gctgctcgta ggccgagccg cgctcggaga acgggatcag
    25201 cgacagcgtg ccgtcccggc tctcgatgac gaccgtgcgg gagcgcacgc cgcgcgggct
    25261 gaagagggcc gagcccgaga gcagcgcggg cttgaagggg atgttctcga gcgcgcgggt
    25321 cagctcgacg atggtgaagg catcgccttc gaagatgtcc atggtggcca tgaggatgcc
    25381 tcctgtcggg attggatcag cggacgagga tgcccgcggc gaggagcgcc gtgtgggcgg
    25441 ccgcgatctc gccctcgctg ggggtgcccg cgaagaagag gtcgtggcgg ttgacgatgg
    25501 cgggtccgcg aacgacggcg acggcgggcg catcgccggc gctcgcatcc gcattgcccc
    25561 agagcaccgc gacggctgtc tcggtgccgt cgacggcggc gggatcgtgc gcggcgtatt
    25621 tgccggacgc ggtgatcttg cccagcaccg tgccgggctc aagcgtgccc gaggcgacgg
    25681 tgatcgtctc gcgggtgtag tcgcggaagg cttcccagac gaggaaaccg ccggggtgcg
    25741 tgccttcgac gagcgtggtc atggtgtcat cctttcagct tgaaggtgcg ggcgacgatc
    25801 tcgccccagg ggcgcgcggc cgaggagcgg ccgggctgcg ggtgatgggg cacgatctcg
    25861 ggttcggcct cggccttggc ggcgaggagc gcggcgcgca cctcgtcgag gctcgcgttc
    25921 tcttcgagga agcggccggc catctgcgcc tggccggcaa ggaggcagag atcgatgacg
    25981 gcgcgggcgt ggccgatggc atcggcccgg atcgcggcgg gatccggcgg cgcgccgctg
    26041 ggaggtggcg tctcggccgg aggctgagcg gtgtcggcgg cggcggcctg ctcgttttcg
    26101 acatcagaaa gctgatcgcc ttcggcggcc tcgtcggtgt cctcgtccgc ttcgatctcg
    26161 acgcagtcgg ccgcgtcgtc ggagtcctga tccgcttcga cctgctctac caacaccggc
    26221 ggcgcattgc ggaagcgccc aatgtcgaag ttcgcggcga tgcggacggg ctcgatcagc
    26281 cggtcggcga agccctgcgc cacggcgtcc gacgcgtcga accatgtctc ggcggccatg
    26341 agcgcggaga cctcttccgg cgtccggccg gatttcgcgg catagccgga gacgaggctg
    26401 cccttcacct tgtcgagcgc ctcggccatg gcgcgcatgt cctcggccgt gcccatcacg
    26461 aggccggccg ggtcgtggat catcaggaag gcgttctcgg gcatgacgat ctcgtcgccc
    26521 gccatggcga cgtaggatgc ggcggaggcg gcgatgccgt cgatccagac ggtgaccgtg
    26581 ccctcgtggc gcttcagcgc gttgtggatc gccaccgcgt cgaagaccga tccgccgggg
    26641 ctgttgagcc gcagatcgac aggcgtgccc tcaggcagcg cgcccagttc tgccagaaac
    26701 cccttcgccg agaccccgta ggcgccgatc tcgtcataga ttgctacttc cgcaccggtc
    26761 ccccgggcgc ggatcgcata ccagcttgcc atgtcgtcac tcctgttcgg tggccggatc
    26821 ggtcgtcgcc gctccgtcgt ccgtgtcgtt gccggcgccg ttgccgggct cggcccgcgt
    26881 tgccggcgtc gcgcgggcgc cctgcgtctc gccggggctc gtgcggtagc gaaggccgag
    26941 acctgtcgcg cgggcggcgt cggcggcgtt ctcgcggtcg atttcctcga tgtcgtagcc
    27001 ggtggcctcg accactttgc gccgcgacgt gatgccggcc tccatcgcca gcacctgtgc
    27061 ctggatgtcc ttcagcggat cgacccagtc ccagcgcggc gggatccact gcaccggtcg
    27121 cacctctgcc ggatcggcct ccagcgcgcc cgacaggacc gcggtctcca gccagcgccg
    27181 ccagactgcc cggcagagct ggtgcacgat gacgccatgc tgcagctggc cgatgcggcg
    27241 acggaactcg acgagttcgg ccctgagact cgagtagttc gcttgccgga catcgccggt
    27301 gacgaggtga tagggcagcc caagcgaggc cgcgaccgag agcagcgtcc ggtactggaa
    27361 cgcctcgtag ccgccgccga catccgccgg ggacgagaac ttcacgtctt cgccgggcag
    27421 cagcacctgc atcgtgccgg gctcgaggct cgcgatggcc gccccgtcga gatccgcctc
    27481 cgcctctccc atcatgggct cttccggcgc ggtcttggtg atgaagcccg cgaacatcgc
    27541 cgcggtcttc ttccggtcga gctcggcgtc gtcgtactgg tcgagcagga acagccgcac
    27601 catggccggc gcgatatgcg gcagcccccg gatctggccc gcgtcgatgg ggcgatagat
    27661 gtgcagcacg tccgccgccg gcacgcgcac cgtctccggg atggccgccc cctggtcggt
    27721 gctgtcgccc gggtggcggc ggcggaagtg gtaggccacg cggcgcccga tggcatcgaa
    27781 ctcgatcccg cagcggatgc ggttgccgtt cgccgcggtc tcggtcttct cgaagggcag
    27841 catctcggac tggagaagct gcagctgcag cgggaccagt agcccgtctt cgacccgacg
    27901 cgggcgcatc cggacgaagc attcgccggc cacgaacatc tcccgcgcga ccatggcctg
    27961 caggccgtag aagtccgtca gcccgtccgc gtcggcctcg tctgtccagg cgagccagag
    28021 ctgctggacc cggtcgcgga gatccgcgtc tccgatgagc gaggacggct tgatcccgtc
    28081 gccgacaagg ttcgcggcga aggcctcgca ggcgttggcg gcatagccgt tggtcacgac
    28141 cagctctcgg gaccgcgcca gcagacgcgg gccgcccgag gcgaccagcg cgttgatgtt
    28201 ctcgagcggc gggttccagc cgcgcagccg acgcttcgcc atggcgccct caaggcgagc
    28261 gcgcacggcg gcggggccgc cggcggaccg gcggcggaag cggtcgaaga agcccatggg
    28321 ttcagagccc cttcgccgtc gtcacgcgca catgccgcac gatccgacgc ccttcggctg
    28381 cggcgatctc acggtccagc gcttcgatgg cccggtcgat ctcggcgacg ctgcgatagt
    28441 ccacggtctt gccgtcgtag ctgacccgcg ccacgcccga ggaccgctgc gcggtcagcg
    28501 cgtcgcggcg ggcgcggagc tctgcggccg tggccatgga tcacctcatg tagctcgagc
    28561 gcaccgcgcg ccggcgctgc atcgttcgtg tcgggacggc cggcgccgtt gccggaccgg
    28621 cttcggatcc gtcctgcttc gccaccccga gctgcgcttc cagatcggcc caccgcgcct
    28681 cgggccagcg atccgccccg aggatccacg cggcggcgcg ggcatagacc cggatgtcca
    28741 gcgcctcgtt gcgctcgcgg agcttctgcc attcgagccg cgtgaagcca cgcttgccct
    28801 tcaccgtcac cagctgctcg gcggtcagct gcttgagcca ttcgccgtcc gcccagtccg
    28861 gcaggtggat cgtgccgggc gggcacagag cgcccgccgc ctgttcctct ctcgtcggcc
    28921 cgtcctgccg caggaaacga taggtctcgg ccttgaaggt cgaggtggcc acggtccaga
    28981 gccgggcgcc gcgccggagc cgcttacccg cgacggtcgc gtcgacaaag gttggcccgg
    29041 tcaccgggct ggtgcgggtg aacccttcga cgcccttcac cggcgccacc tgcgcgaacc
    29101 ccacctggcg cgaccaggca tagaccgcgc tcgtctcgta gcccgtgtcg atcgcgagcc
    29161 gggcgagcgt catccgctga cccgaagcat gcgtccaggt ccgcccgagc aactctgtca
    29221 gctgctgcca gcaggccgga tcgccggggc cgccctcgag cacgaggtga tcgacaagcc
    29281 agctttccag accctgaccc caggcccaga cgtcgacctc gatccggtcc ttctgcacgt
    29341 cggcgcccgc ggtcaggaac agcccccgct gcggcaccgt gcctggagcc catgcctcgc
    29401 gccggtccgc cagcctctgc cagtcgggcg cctcgccggt ctccatccag gtctcgccga
    29461 ggatggtgtt ccggaacgcc cgcatcgcct cgtcgctgcc ccgtgccgcc tcatgcgccc
    29521 gcgcgatccg ctgccagctg agccagccca ccggcgaata gagcgccgag aggtggtagc
    29581 cgaccgtggt cggatcggcg gccgtcgtgg tcgcgcgcca ctcgccgcgc tcgagcatct
    29641 gcgtcttgtg gtgctctgcg atggtccgct cgcagccctc gcagtgatat tccgccgtct
    29701 ccgggcggcc cttctcccag cgcagccggt cgaacttcag ccactgcatc gcgccgcagt
    29761 gcgggcacgg aacgaagaac cggcgctggt cggacgcctc gaactcccgc tcgatccggc
    29821 tcagcccccg gatcgtcggg gttgagacca ggaacacctt gcgccgatgg gcgaaggtca
    29881 gcgagcgcgc ctcggccagc gtgaccgggt cgccttcctc gtcggccgac gccggatagg
    29941 cgtcgacctc gtcgaggaag atgtagcgcg ccggggtcga gcgcagaccc accgccgagt
    30001 tcgcgccggt catgatcagg atgccgcccg cgaactcctt ggacagcatc gtgttgcccg
    30061 cgtcgcgcga gcgcgcgggc ttcacccgct cccgtagctc ggggctttcg tcgatcagcg
    30121 ggtcgatccg ctggcgcgag ttgcgcttgg ccagttccac ggtgggctgg acagcgagca
    30181 tcggccccgg cgcctggtgg atggcgaagc cgatccagtt gttcccggcc tcggtcgcgc
    30241 cgacctgtgc ggccttcatg aacacgatcc gctgcgtcgg atcgccgggc gacagccggt
    30301 ccatgatctc gcgcatgtag ggcgtgcgca ccgtgcgata ccgcccgggt tcggccgagg
    30361 cgcgacccga gagcatccgg tgccggtcag cccattccga gacggtcagg tccggatcag
    30421 gccgcagccc gttgccccag gcgcgcagga tctcgcctgc gccgtcgaag tccgtcagcg
    30481 cgtcatcatc accggaagtc gggccggacc tcggcgagtt cgtcgaggtg ggcgcgtaca
    30541 tgtctctcca gcaccttctg catcgcggct ggctccacgg tgatctgctg gcccgtcgca
    30601 tcgcggcatg aggccgagag ctcggccgcc atcagcgccg ccgcgcgtgc aggccaggtc
    30661 acccatgcgt cccgctcctc ccgcgccagc cggaacacca gcgccagcgc gcgtgcccgc
    30721 tcgatcaact cccccttcag cctcgagagc cggatgcgcc gctcctgcgc cttcagcacc
    30781 tcgttcgcgg ttttcgcctg caggaaggtg ccgccgccgc caaccgctgg gaccgacaga
    30841 ccctgttcgc ggagcgtatc gccaacagcg gtcacggccg cctcggggac gggcttcagc
    30901 ttcggcgcgg gcggctttct cgtcttcgac gggtccgttg tttcggcccg tctagcgtcg
    30961 ctggcggccg cgttgatgct gccgtcggga tagaggacca gccgctcggc cgtcttcgcc
    31021 ttctggatcg cgccccgcga cagcccgaca tgggcggcgt actggcgctc gctcatgccc
    31081 tgcatcgaca gctccgatta tcatttcaaa tcatttgctt atcgagttga taagcggcgc
    31141 gaccggagcg aacgtcactc caacgaagcg atgcaactca ccaaggagcc accagaatga
    31201 cccgccgcgc gaccgacagt gagaccgctc ccgccaccgg ttcgagggag cggtcgaaca
    31261 aagccctcga cgccttcctc gccgccaagt tcgagatcga cgcgatgttg gagcggctcg
    31321 ccgccctcag cgcggaccat ttcgagacca acccagacga gatcaactgg ggccatgtcg
    31381 gcaccctgaa ccactacagc gccaagctgc gtgagatcac cgacatggcc ttcagggaag
    31441 gcgaacacgc cgagtgagac gatacgctcc cggtcccgcc cgccgactgg cgggctcggc
    31501 ctcgtagaag ggcccgcatc ctgcgcgccc cgatacggga gacgacgatg accaagcttt
    31561 ccgacaccca agccctgatc ctgagcgccg ccgcccagcg gcccgagctt atcgccctgc
    31621 cgctgcccga gagcctgcgc ggcggggccg ccgccaaggt ggttggcgcg atgctcgcga
    31681 aggggttcct gcaggaggtc gacgccgaca tgcgcaaggg cgagctcgtc tggcgcgaga
    31741 ccggctgcgg ccacggcgtc acactgatcg ccaccgacgc aggcctcgcc gccatcggca
    31801 tcgagcccga ggacgcgaac cccgcgcctg cgggcgcgac ggccgcgccg accgaggagc
    31861 ctgcgccgga agctcccacc ggacccgaag ccgcgcccaa gacgcgcacg ccgcgcgagg
    31921 gcaccaagca ggcgaccctg atcgccatgc tgcgcgcgcc ggagggcgcg accatcgagg
    31981 aaatcgccac cgcactcgaa tggactcacc acacggtcag gggcgcgatg gccggggcgt
    32041 tgaaaaagaa gctcgggctc gaggtgacct ccgagaaggt cgaggaccgg gggcgcgtgt
    32101 acaaactccc tgccgcctga cgcatcagac tccaacaagt tgatgatcgc cgtctcgccg
    32161 gggcggcggt cgatcatttg gcgctccgaa gccggatcgt ctcgaacagt cgccgcagca
    32221 ggtacccgcg tgccagcgat acgccgacga aggcgaggcc gatggtcaga tgctccgcga
    32281 gccccgtctc gataccgaac catgggaaca cgacgatctg cgtcgcgatg gccagcacat
    32341 agccgagcac gacattggtc gtggattcga ccagcgacat caggcggctc tgctgcatcg
    32401 caccccctcc ggcaggctct ccagaaacgc gatcacgaac tccgccgcga gcggcggcac
    32461 gatcgcattg ccgtagcccc gcagcagccc catgcgaccg gataccccat cagccagcgg
    32521 gaatgttccg ggctcaacgc gccgccagcg gtcatcgcgg cagaggagcc agtccggatc
    32581 tcgccagacg ccgtccgtcg tgccggtccc ggcggggtca gcgccttcga ccaatccacc
    32641 agcttaaccg tcctgcggct cgcatcggtg ttgccggcgg cgttgtatcg ctccgtcgcg
    32701 ggcgagcccg ccatcgctgt cggccaaccc gccagccaga cctgacggcc cagcagcgcg
    32761 ttgatcggaa cggccggaca ttccgatcca tccttgtaat cccgcgccga ggccgtggcc
    32821 cagcccgcca tgtgttggcc cgagggcgac ggcgccgaag aacagccgct ggcggatatg
    32881 cggagcgccg atgcccgcag ccggcagatc ggccgccgcg acggcgtaag atgccgcttc
    32941 caggtcagcc gccagagcgt cgaaccacgc ccagccagcc gcaccttcag ccgtcgttcc
    33001 aaccgttcgg ccagatggtc cgagcaccgc cgcgctggca acctgctcgc cgaagacgag
    33061 ttccgggcgg caggcggcaa cgaggcgcag gaaagcgggg gcgagatggc ggtcatcgtc
    33121 ctgtcccttg cgtttcccgg cctggctgaa gggctggcag ggcggcgatc cggtccagac
    33181 cggccggtcc tcggccacgc cagcgaggcg cagtgcgtag ggccaaccgc cgatcccggc
    33241 gaagaaatga cattgcgcga agccgcgcag gtcggacggc tccacgtcga gaatggatcg
    33301 ttcgtccacc tcgccagccg gaaggtggcc ggcggcgatg aggtcccgca gccaggcaca
    33361 ggccgcgggg tcggaatcgt tgtaatagac ggccatcagg cggcagcgtc ggtgtctgtg
    33421 tcctcgccca gccgctcggc ccttacggct gcgaagctcc ggccatcgcc atcgaggatc
    33481 gcctcgcgcc acgtgtccgc ctgccagcgc tccacggcga catcgacgta agccgggctg
    33541 atctccatcg cgaagacgcg gcggccattg gcctcgcccg ccatgatctg cgaacccgag
    33601 cccgagaacg gctcgtagca gagaccgcca cgcgccacat gctgacgcat cgggatcccg
    33661 aacgcgtcca gcggttttgg cgtcgggtgg tcggggcgct cgtccttggc gaaactcggc
    33721 atttcccatg tcgagggcag cgtctgctcg gccaccttcg gcgggcggtt cgggcgcctc
    33781 cagcccatga agcagggctc gtgcttccag agataatgcg accgggtcag gacgccgcga
    33841 tccttcaccc agatgatctg ctgatggacg aaggccccgg ccttttccca gcaggcttcc
    33901 agcatcgcct ggcggcgcga ggcgtgccag caataccagg cggcatcctc ggtgatcgcc
    33961 tcggccacgg cggcggcgat gaagccgtcg tagagttcgg cgccctgtga actgtcgtcc
    34021 caggtcacgc cgtaggactg gctccaatcc ttgttccgcg tcgggtggtt cgagccgtcg
    34081 tagtcgacga ggtaaggcgg gtcggtcgcg aagagcaccg cccgctcgcc gttcatcagg
    34141 cggcgcacat cggccgcgct ggtgctgtcg ccgcagagga ggcggtggtc gccgaggatc
    34201 cagagatcgc cggtccgcga cgccgggttg cgcggcggtt cggggatggt caccggcggc
    34261 accgagcccc cggcgccagc atcctcgcca tcgctctccg gcacgaaggc cagaagcttg
    34321 tcgagttcgc cgtcggaaaa tccgaccaga gacagatcga aatcctcggc cagcagttcg
    34381 ttcagttccg ccgacagcag cgcctcgtcc cagctgccga gttcggtcag cttgttgtcc
    34441 gcgatccgat aggcccgccg ctgcgcctcg gtcagatggc cgagcacgat caccggggcc
    34501 tcggtcagcc ccagctgcgt cgcggccagc acccggccat ggcccgcgat cagctcgccg
    34561 tcctcgccca caaggcaggg cacggtccag ccgaactcgg ccatactggc ggcgagcttc
    34621 gcgacctggt cggcaccgtg cagcttcgcg ttcttcgcgt agggctgcag gcgcgcaagc
    34681 ggccactgct cgatccgctc gggggcgaag gcgagagtca tgagaagtcc tgtcgatgat
    34741 gaatgggcag caatcagcag cgctgcgcgg tggattccgg catggcggag tccaccggcc
    34801 ccggctggat tccggagtcc agggtatcca ccccggagtc caccagccaa ggcgctgtta
    34861 ttgcgttgtt atttcagatt gcgtggtggc ttccggccgg ggtggcttcc caaaaatccg
    34921 gccctgtcgc tggcgatatg ccgcgcttcg cccgccagca tacgtttcgg cccggaaagg
    34981 aaccgtaaaa cagaggcttg gcgacttgga ccccggctgg acccctcggt ggaccccgga
    35041 agccagcggc agcggtgtgc cccgcgctcc tctcccgaga atatcccgtt tgtaggcctc
    35101 agccggggtc cggtgaaccc tttccagtgt ctctccgaaa atcgtctcac atgacgattt
    35161 atcttgacag ccggtcggcg ttctcgatca caaagcgctt cgaccgctta cgggaaggca
    35221 cgcgcccgtt gagccgccag gtgatcagcg cgatgccgta ctgccagtgg cggttcgcag
    35281 ccggccggct cagcccgatt tcccagccga tcttcttcca ctgcgtccgg ttcgcgcgca
    35341 gccagacgat ccgagcgtcg tccttctcca gccaccgcag ccagagcatc gcctcctcgg
    35401 cttcggtgat ctggcgcgga gttgggcgcg gccggcgcat ctgcggctcc tggccgacct
    35461 ggtcggcgaa gcagtggagg tactcgggcc aggcgttgaa gtagccccgc ggcttcacct
    35521 cgggcagtga ccggaacacg tccgccgcgc tctcgagccg gtcctcgacc atagcgggtg
    35581 cccactcacc catggcgcgc ctcccgttca cgcttgccgt acaacttctc gccgagctgg
    35641 cggaccaact cgcgctccgg ccaggtcagg cggtcgtcgt cgatcgccac ggcgagcagc
    35701 ccctgctcct tccagccctc gcgcttgacc tcatcggggt tgcgacaacg gccgccgtag
    35761 ccggccggat gccaacgcat cgatttcatg cgacatgcct ccagcgcttc ccgttgatga
    35821 tgtcgtcgac ggcctgacgg gagatgccaa agccgaccgc tgcttcccgt ctcggaatcc
    35881 ccaaggcgtg catcttccgg atcgcgagcg cgcagacttc gtcgatcttc gcttggccgt
    35941 tcctcgagcc gcggttgtgc gtgccgtggc gcacggtgtc gccgacgttc tcgcgctgtg
    36001 tcgcccagcg aagattccaa gggtggttga cgtcccgcgt gccatcatca tgcgcgacca
    36061 cgtgacgttc gctgggcgga cgtccgagaa aggccatggc gacaaggcgg tgaacgggga
    36121 cggctttgcg gtggtttccg cgccacagct gaacataaag gtactggttc cggggattgc
    36181 gccacggctt cagaagccga ccggcacggg cacctttccc gcccaacgcg cgccggacct
    36241 gtccatcttc ggaaacatcg tactccggcc agccggggat caagcgccat tccgggttca
    36301 agtagatcat gcgacacccc cgttcgtctc gatgacccag ttcaggatcg caattgcatc
    36361 ggcctcgttg tcatcggcag gggagaagcc gcgagaccgc gccgcggcaa tcatgtcctg
    36421 cttgggtgca tttccccgac ctgtcgcgtg cttcttgatc gttccgaccg gaacgccgct
    36481 gtacggaatg cccctcaact cggcccatgt cgtcagcgtc gcgagaagac ctccaaacac
    36541 atgcgccgcg tcggtcccgg catggcggcg gacctcctcg aaccagatgg ccgcgatggg
    36601 gccggacagc cggtcgatct cggtcaacca gttggtgaag cgcaggtagc gcatgccgcc
    36661 gccatcgaag cggccggggc ggaaggacac cgtgccgctg gtgatcaggc cgtcatggct
    36721 gcgcagcgcc cagccggttg cggtgccgag atcgagagcg aggatacatg gcgcagaaag
    36781 gcgccccggt tcggggcgca cgtccggcat ggggatcgtc tggttcatca tgaaggctca
    36841 cggatcgtgg gccttcggct ttggtcatgg gcagggaatc acgtcatgcg cgctggatca
    36901 agaaaaatgc gcccggccga cctctggtcc cacctgaccc tacctgtccc actttgcggc
    36961 ccaagtggga cggagatttt ttactttgca atcaaggcgg tgccctacct gtcccacctg
    37021 tcccaccttt ttccttacat tcgtataggg gactatgaaa ccggccggga catacattcc
    37081 tataggaaag ggaaggaagt tggtggccca agtgggacaa gtgggacact attgattttg
    37141 aacgtctttt tccgtcccac ttctgcctca aggtgggaca gcgcccgaag tgggacaggc
    37201 cggaacgcga aaggggcacc cgttcggatg ccccagcata cctgatctgc ggtcagcccg
    37261 cgttcagtcg gcttcagccg gcttgcgata gcgccattcg cgggacgcgc ccgtgctgct
    37321 gcgataccgc ttccaatccc gcgatttcag ccatgcgccg actcgcatct gatcgccctt
    37381 ggtccatttc gccggttcga tgccgagggc gccttcgagg atctctccca ccgaaacctc
    37441 gcggatcgga tcgaggcgct tgaactcctc gtcctgccag tcatcgtagc cggcatggcc
    37501 gcgattgacg ctgcgggttt catgagtcag ccagcggtcg atgcgggcat cccaggcatc
    37561 ggcctgataa cgcgcctcct gcgcggcggc ggcatcggcg aggatcgccg gatcctcgat
    37621 ccaccagatc gcgccctcgc ggaaccggtg gaccgtctcg gcccagagct ggtcgcggtc
    37681 gcgggccagc gcggcgatgt cgatggcgcc gcagcgcagc ggccagaagc ggcggttacc
    37741 ggtctcgtcg cgcagatagg tgtcggggtt cacggtgccg gcgaaaacgc attggcgcgg
    37801 cacctcgacg gtatagcggc catagggcgg gcggaagcgg tcggtggtgc gggtcaggaa
    37861 cgccttgatc cgcgagactt cggcgcggcc gatggcgtcg agttcggcga tctcgacgat
    37921 ccagacgccc tgcatgtgga tggcggcatc cttggagccg agctcgggca actcatccgt
    37981 gaaccagtcc tcgccggcca gcaccttgat cgcggtggat ttgcgcgcgc cctgcgggcc
    38041 ttcgaggatc agcatgtggt cggccttgac gccggggcgg aagatgcggg cgacggccga
    38101 gatcagccag agcgcgccga cggtgtggtg aaacgcggtg ggttcggcgc cgagataggt
    38161 gctggtccag gtctcgatcc ggggcgtgcc gtcccagcga aggcaatcca gccagtcgcg
    38221 gaccgggtgg aggcgcagct cgcgggcgac ggcgccgacg gcgcggctga cgaccatcgg
    38281 ggcgacgttg aggccgcgca gctgcagcca ttcggcggtg cggatgtcat cggcatcctc
    38341 ccaggggcgg ggaaagacgg cgctcgcatc gtcccatggc agcggctggc gcacgacgat
    38401 ctcctgcgcg aaatcgtcga aacccagcac gcctgcgaag accgcatccg agttcagggc
    38461 gatgatcaca ttggcctcgt tgcgttcggg cgtcccggcg aggtcctggc acaaccgact
    38521 gagccatgcc ggtttgacga tccgcgcatt cggatcgcca gtggcgttca cccggcggcg
    38581 cagttccgcc agctgttttt cgaggatcgc catggaaatg ccggtggcgg tcttgatccg
    38641 ggcgaggatc tggcgctcgg gcagcgggtc gagccgggcc agcgcgaggc ggccgagcag
    38701 gctggacagg gcttccagtt cgggcggatt ggtcagcgcc tcggtggccg cgacaagcgc
    38761 ggcgaagtcg ttctcggccg ggagagtggt cgcggtggcg gcgtcctcgg ctggtgcggc
    38821 cgaccccgcc ggatattcct cggcccgcgc gccgcggatc agatcgtcgt tgaaatcgtc
    38881 gccatggagc ggcagcccga tctcgttcgg gatatcggca cggttcagcc ggtccgacag
    38941 cgtggcagcc gcctggcgcc cggcatcgcc ggcatcggca tagatggtga tgcgtgtcgt
    39001 gccctcgggc cattgaaacc gggcaagacc atcggccgac agcgccgccc agaccggcgt
    39061 gccgaacagc gcgtgggccg ccagtgcggt ctcgatgcct tccgccacgc cgaggtggcc
    39121 gtcctccggc atggcaaaca gccgaaccgc ggcctcggcg accgatccca gcatcttctt
    39181 gccggcgggg gccttggcgc tgccgtcgtc gagcaggaag gtgcggtgga tgccgggcgc
    39241 gcgatcacca ttcgcgagcc gtgccagcgc gatcagcccc ggccagccgc gccggctgtc
    39301 gaaatccggc aggtcggggt gaaacagcag atcgggcgat gcggggtcag acaggccccg
    39361 cgcgcgcaga taggtctcgg ccacgctgcc ggccaacggg atcgcgcccg caagcagccg
    39421 ggcaacctca agcgcgggat cgcgcttcaa gggaggcggc gccgacggtg cgcggcgttc
    39481 cggtgcgccg ggcgcaacgc ctgcaatgtc cgccgcctcc gcgatcaagg cgcggccgtc
    39541 gagcccggtc gcctcctcga tggcgctgat cgggccgccg ccctgattgc cgtcgaagtc
    39601 gatccagtcg ccggcatgcg gcccgcgcag ggtgatgacg caggagccca tcttgcgcgg
    39661 cgcatcgccc cggatattgg caagccgcca ttcgtcgccc gaccggcgcc caagcgggaa
    39721 gagccgtggc acccaatgtt cggcggtctc gcgcagccgc tggacgatca ggtccagatc
    39781 gtagcggtcc ggctgcggat gcaacggccg gacgtcattg aggtcgatga ccgccccact
    39841 caccggaacg cctccgattg cggctcacgg gacaggttct tcatggatcc ctcctttcgc
    39901 aacggcgaca tcaggccagc agcacgagcc cgcgctcggc gcgggtgatc gcggtataga
    39961 gccagcgacg gcggtcgaga tcgctacggc caagcccgtc gtcccagacg atgacattct
    40021 cccattgcga gccctgcgcc ttgtgggcgg tgatcgccca gccgaaggtg gcctcggtca
    40081 gcttgcgctt gtcgcgccag tcgcggtcat ggcgcttgtc gtcataggcg acgtgatcct
    40141 cgaaatggcc cttgtagatg cgcaaccggc ccgggcggcc atcgctgtcc aaggggctga
    40201 cgcggcgccc gtcctcgtca tggaccacgg ccgagaagta gaggctgccc tcgtcgacga
    40261 tatcctcgag ggtgaggaac atgccgttga tcaacccgag ggcattgtcg ttcttgaggc
    40321 agatgatctt ttcggccgcg ccggtcggca gatacgtccc gcccagcccc gaagccgcgc
    40381 gcatggcgtt gttgatctgc agccgcgtcg cgttcagccc gcagatcagc tgcccgccgc
    40441 gcagggcctg ttccggggtg atgtcgccct tgcgcagctt ggccacataa gtgtcgtagc
    40501 tgccgaaacc gatcggctcg cccatgcggg ccatggtggc cagccggatg atggcgcttt
    40561 ccgccgcctg acggtggatc tcggtcagca tgacgtcggg cgcatcgcgg gtgaaggcgc
    40621 cttcgccctt gatcggcggc agctggccgg gatcgcccag cacgaggatc ggcttgccga
    40681 agctcatcag gtcgcgggcc atttcctcgc cgaccatcga cacctcgtcg agcacgatca
    40741 gcctggcctc ggcggcatcg ctcgaggggt tcagcgcgaa gcgcggatgc ttcatcgccg
    40801 acagcgcctg gcgcatcgcc tcgatggtgg cctcggcggt cgtgtgctcg aagccggtca
    40861 ggcaccgggc ggcgatctcg gcctcctgca ccttcttcgc ggcggcctcg atctcttcct
    40921 cggtcgcttc gatcaccgaa tagatcaggc tgtggatggt gcgcgccggc gtgcccttgc
    40981 gggtcagcac cagcgcggcc ttgccagtga aggtggcggt gacgacgccg ggcaggcaat
    41041 tgccgtccct ggcgctgcga tggggagaga ggccaagctc gtcgagggcg aatttcagca
    41101 cggtggactt tccgctgccg gcatagccga agaggcggaa cacctgttgc tgttcgctgc
    41161 gggtctcgaa ccagtccctg atcgcggcaa tggcggcggc ctgcgcggcc gatggggtga
    41221 aatcattcat gtgctggaac ctccactgtg taatccttga ccacgccgcc gcgggtcgga
    41281 tcgccgacct cgcattggcg cacgaagacg cgccggccat ccgccagctg gcgccagtga
    41341 ccgcgacgca ggtgccagcg cgggctggca tgactgccgc cctgcggcgg gacggcggcg
    41401 cacagccggg ccggatcgat ggcaacctga tgccagaccc agccgcgcac gccctcgcac
    41461 gcgaaggatt tgcgccgccc tggcgcaatc tgtcgttcct tcacgtcccc ggcggcggac
    41521 agaatagcca gtgcgcgcca gacgatggcc gccgccgcct cgccgcactc ctcggccatg
    41581 tcgttgtcgg caagcgcggg attgctttcg aactcggcaa cgccgccgtc ggcgatccgg
    41641 acatggacgt gaacatcggt ccagcgcttc ggcccgcgcc agagcgcaag ccagaccgct
    41701 tcgatgccgt cggggcgctg gcgggcatag acgatctggc tgcggatatt cggcccgtgg
    41761 tcgcgcaact cgaagatcgt gtcggggtgc gggagccgct gcggtccggc ggcaaggcgg
    41821 cgggcaagcg catcgacctc gtcggaatcg aacccgacct gatcggcgaa gtgccagacc
    41881 ggcgcgaact cgaaaccgtc gagcagatct gccttccaga accgcgagcg atggtttcgc
    41941 acgatccgct tgagggcgta agcatcgggg atcatgaccg ctcaccccag caccgtgctg
    42001 cccacgcaca gggcgggtgc catttgccgg ccgtcatacc gccgcggcag acgacggcgg
    42061 tgggctcggc ggcggcgcgc ggcagccagt ccccggcctc ggaggcgcgc accacggcaa
    42121 cggcacgatc cgacatctcc tgcgccagcc gcgcatcgaa gggcaccagc tcgctgtgca
    42181 gctccatcgt gtcgcggttc agcgcggtga acagcgccgg gtgcggcaaa tcgagatagg
    42241 cctgatagag cgcgatctgg gcggcataga ccggccgcgc gaggctgacg ccgcgcttga
    42301 ccacatcctt ccagctcgag gcgccgagcg ccttgttttc ccagagcgcc ggataatcca
    42361 tggcgacggg accggagacg aaacaaccgt cgatatggcc cttgaaccgg ccgccgagcg
    42421 cctcgaagcc gaactggcgg ccatcggggc gctcggtgcg caggtcgaac ccggcgatcc
    42481 gaaaccagcc ggcgacgata tcttcggccc ggtggccggc ctcgaaaatg cgcagggtct
    42541 tcggcgcgaa cccctgaccc tcgtccttcg gcaccgcaag aaagtcgtac tggatctgcc
    42601 gcaaacagtc gcggccgagc ccagaggagc tgacataggt tcggggccgt tcgctacgat
    42661 tgcgcgccac cagggcggtg tcgatggcgg ctgagacaga ctcggcgatg ggcgggcgtg
    42721 gtgcggcggc gccatagagg cagcccgagc catggttcag gtcgatcatt ggtcgcgctc
    42781 ccagaacccg ccggcctgcg cgatgcaggt cagcttgtgc atctgggcgt ccgtcagccg
    42841 ggcgcgggcg ccgaagcggt cgagcttctg gcgaaggccg tcgcagaact cgatctcgaa
    42901 ctcggtgacg gcgttctcgg tggcggcatc aagaagcccc gtccagctgc aggctgccaa
    42961 ttcttcattc aggtcgatca tggcgtaccc ctcagaacgg aatttcgtcg tcgaggacgg
    43021 tgccgctgcg ctccttgcgc gcggcctggt cctgcatgct gtcgatgtag cccgtgacgg
    43081 ccgcctcgat cagacggtcg atctcggcgg cgctgcggtc gaagaagggc gccatcagcc
    43141 cgagatcgtt gagcgtttcg gcaaacagcc gccgcgcatc gcggatcgcc tgtgcctcgc
    43201 gggcggtctt gtcgatcatg ccgttattcc tttgggcgat tgcgctgccc gcgtcctgac
    43261 agcggcgcga gcagaagcgg taatgggggt gacgatccca gcgcaggccg tggcagtagc
    43321 cgaagccccg ggcttgccgc gcgcagatcg cgcagatcgt cacccgagca agagcgtcgc
    43381 gatcgggtcg tcctgcggcc agtcctgccg gtgaaggcgc tgcgactgca ggacgatcca
    43441 gcgcgagatc gcgttgctgg ccatggcctc gaggtcgccg aggctgaggc ttgcgatggg
    43501 ctgatgcagt cttccgcgag cctcgagcca ttttccgatc tccagcgcgg cctcgcgcgt
    43561 cacctgtgcc tgccagcggt ctgcctcgct cggcgggcgc gactccttgt tgggtttccg
    43621 cgcccgccga ctgggtcgtg cctcagccat tgagccaggc gggcatcgct ggcgcccccg
    43681 gcgcccccgc ggctgcgggt tgtggcgtcg ccgggggcac cggcaccggg gccgccgtct
    43741 gggccgcggg ggccggttgc gcgccccagt tcggcgccgt gggcgacggc tgcgccgcgc
    43801 cccatgccgg agccggggcc tgccagcccg gcggtgtggc tcccgcggtc ttgcgcggcg
    43861 gggcgttgac gggctcgggt gccacgcttt cgccgcgcat gatggcccca tgctgcggct
    43921 cgtcgggcag aacgacgttg gcgatgcggt tctgatcgcg gtattgcggg ttggaggcag
    43981 gctcgaccat gacgcgggcg gcaaaggtga tgccgtcgag atgcttgagg ccgggcagca
    44041 cccgcttggc cttggaggca gggctttcgt ccttgggatc gaggccgaga gcgctgtcga
    44101 ccatggcgcg aaagctggct ttcgagatct tccagccgat ggactggcct ttctcatcca
    44161 ccttgccacc ggccacggtg aagctctgcc agaacttgcg gcgggcatgc gggccttcga
    44221 ccacggtgaa ttcgcagtcg agcatcttcg catcgctgga ctgcgaggct ttcagcaccc
    44281 ccgcatccat cggcgtggcg ccgttcaccc cgccggggcg aatggtcagg cgaaccttgg
    44341 cgaaggtgcc gtcggggatc agctcgccga tgggggccat ctgcggctgg gcgtcgttca
    44401 gatcgtagct cattgggtgt cctttctcgg gatcaggagg cgaaggcggg ttgatgggcc
    44461 gtgcggccgt cgatccgggc gagcaatgcg ccgaggtcgg gcggttcggt catgtcgagg
    44521 cggccggagc ggtccttggc cggcaggccc cagggattgc cggacttgca gacgaggcga
    44581 cgatcggagg cagtctcgtc gagaacccac ccaccttcgg catcgcgggc gaagagctgc
    44641 atcgagacca cctgatcgac gatgccgggc agttcgcggc cagccttgct gccctccatc
    44701 tgcggctgcc aggtgaccgt gccgaactcg tcggtgacct tttccagcac gccgacgaag
    44761 atcacggtct tgccgcgggc atgctgcaaa tgcttcagcg cctggatcac ctcgcggccc
    44821 aagagcccat aggcgccgcg cacatccggc ttgccggtgc ggtccgagaa ggcttccggc
    44881 tgctggcggg cataggccat ggcctgacgg gtcagatcgg tgatcgagtc gacgaagacg
    44941 atgcggcgcg cggcgagaaa ggcttcgatg ccgctgtcgc gatgctgggc ctgcaaccag
    45001 gcatggcgct cggtgccgta ccaggactgc ggatgctgtg ccgggtccgg gccgccgatc
    45061 agcacgacca gatcgcggaa atcggcaaag ctgcgcaccg ggatcgacgc cccgcgccag
    45121 tcctgcaccg atttcatgcc cgcctcgagg tcgaggcaga cggtctcctc ggcaggcagt
    45181 gatttcagca gcgtggtctt gccgacgccc ggcgggccga agatcgccag cgaggtcttg
    45241 ttctctgccg aggagagtcg ttcgtcggcg gtgataatgc ggaaagtcat gctgttctcc
    45301 gaaagaatga aaggggcgcg gcggcggggg tgaccgggtg ccgaagggga acctgcccgg
    45361 cgttgccgtc cgggcgtccc gccgccgcgc gtcaccggtc tcgggtctcg agccggaaca
    45421 cgggtttgcc ggtgctctcg ctgcgggcgc ttgcgaagcc ttcccgcatc gcttcgggcc
    45481 aggcgctgaa cctgcgctcg ggcacgcgat aggcgatctc gagatactcg gtcggatcgt
    45541 cgccggaatc ggcgatgcgc gcggccatgg cagccagccg gtcctgatcc caagtcacct
    45601 tcttgggcag atcggcgatc accactacgc cggcatcttc gatccgaacc gtgccactgg
    45661 tcttgccctg tgcaacccgc tcggactcgg atgccgcgcc gtagcgctgg ccgatcccgg
    45721 cctcgagccg gtcgcgcagg cgcttgacgc gcgcggtttc cgccagcgcc gcctcttgca
    45781 gcgtaagcag catctcgggc ggcagggcgg cgatatcgcc gatggcgagg cgatcgagat
    45841 cgtcgaggcc gggggtgttt gcgagctgcg ggccggccgg aacatcagcg gaagggaacg
    45901 gcatggccat cagcgcccct cccgcgtcag tgcagcatcg acggcgcagt ccgttccgac
    45961 cgccccggct tcgcgtgcaa ggcggtggag cttttccagt gcggaggacc gctggatggc
    46021 cactgagagt tcggcattcg cggcgacgat cgcgatcgcg atatcatcga cactcgcggt
    46081 ctcgacgggc agcggcccgg tggcaatgcc gggacgccac gacgtgggga ttacctcggg
    46141 caggtcttcg aggctgcgga aggcccggcg caggcgcaca agagggccat tcggttcggt
    46201 catgtcagga tctccggtca tgggggcggc cggtttccca gccagggcga aatagaggga
    46261 gggcgggagc cgacccccga tccaggcgag cgtggcgcgc atcaggcggc ctcctctgtg
    46321 acgatgagtt gggaaaacgg gatcggcgca ttgcggggct tggtccgcgc gatggcgaga
    46381 taggcgaagc ggtcaggacc gaggcgcacc tgcaccaggt ggaccagtgc ggcgtcgaag
    46441 gcgcggtatg ctgcgctggc cagcgccccg agtcggcggc gctccggctc tggcagcgtc
    46501 gagatcaccg cagtggtgtc gatgccgagg aacccgcgat ggtattccag ccggtcgccg
    46561 ggcacggcct ggccgatcca ggcgcagaat tcgatatcgg tgagcggccg gggccggatc
    46621 ggggtgaatg cggtggcggg catgaacatg atctcctcct ttcccctcta ctcacgccgc
    46681 ccgcgaaccg tcccaccgcg ccccgaaccc gcgcatggcg agatcgagcc gcagccgggc
    46741 gatgtggcgg taaagggcgg aacgggaggt gccggtctgg ccgatgatct cggcgatggc
    46801 gcaggtgccg agcgcggcgc agaggctgcg ggcctcctcg ggcagatcgc ccagcacgcg
    46861 ggcgagatcg tgccgaagct cggcatcctc ggtcgcgcag aggtcctggc cgtgccatgc
    46921 ggccagcccg tcggcttccg ccagcaggca accgagcggt tcggtcccgc cagcggcggg
    46981 cacgtccagc gacagcatcg tcccgccctg cgcccggcgc tgacggtgat gccggatcgc
    47041 gatccgcgac gactggttgc gcaggacgat attggcgaag gcgccgatgc cgccgcgccg
    47101 ggcgtcgaag ccgggcaagc ggcagatcag atcgaccagc aggtcctggc ggagatcatc
    47161 gagatcggcg gcgggcagca acagcttgcg atgcacgcgg cgcgcggcaa cggcagcttc
    47221 gtcgatcagg gtggcaaggt cggcggggga aatcggggga tgcatgtcgt tctgtcctgg
    47281 tcgtttctgg tgaccagccg aagatgcaac ctgctgaaat tatttatctc tcggatttct
    47341 cccgaaaacc tcccgaaaac ctcccggtgc cggagaaggg gtctaggcca tgaaaccgat
    47401 atcggacgac gcgagcgtca ggcgacagcc gaccttgggt ttcgtttcga tgaagccgtt
    47461 cttcggaacc ccgggcaagc gctgttcctt gcggaaaatg tcgcgcaggc gattgatgct
    47521 gcgatcgacc tgctcgggat tgccatcgcg ccctgtgctg gcccgaagcg ctgcagcgat
    47581 gctgtcgcgc agcacccagc cgccggcatc cgctgactct tcggccagca ggacgaacac
    47641 atcgaagtcc ctcggctcga cggcgagttc gacaccgtcg aagatcacgc gtcgtcctgt
    47701 ccgatcgaca accaggcggg tctcgaccgt gggcagcgag gacgcgaggc gaatccgctc
    47761 aaggttcagt gcgaaaggcg cgcccggggc gtgccccatc agatcctccg ccacggccac
    47821 agtcatgcgc atcgcgtcga gctggcgggc gacagcggtg ggcagatcgc tgcggccaag
    47881 gctgatcagc gcgactgaag attccgtgtc gatcgcgccc ctaacatgat cgacgatctc
    47941 ctgcgccgtt tcctcgcgca gccgtcgcac gaggcatatc tcggccaccc gtccgtgccg
    48001 tgaagatcga ccgagccgcc acacccgcgt cgagatcggc gtcgggccgg gaccgtcgag
    48061 gcccgactgc tcgcggatcg cgcggcagat cgcagtgatg tctatatcga aggtctggac
    48121 atccagcgca tcgttatggc gttcgcaggc gccggtctcc ggatcgatgg cgatcagcgt
    48181 atcgtcgacg acctgcagga cggtcgcgcc atcgtcgcgc agatcctcgc gctcggtcag
    48241 gatcccgagg ttccggagcg agcggacgag acgcaaatcg tagggcagca gatctgcggc
    48301 cccgatggag cggatcggat ggcgatcact ctgccgcagc agcaacctga tcagttcggc
    48361 ggcgtttgcg gatttcattg tcttccagca tctcgagaat gagccgttcg tgcgagtgat
    48421 cgcgcatgct gaccgttcgc ggcggtctga tcgtcaccgg caccacgacc tcgctgccgt
    48481 ccacttcgat ggtgacgtcg atcttcgcat gcacgatccg cacgtcggta acctcgattt
    48541 ccggggccaa atccttcagg cgcctgagcg cattttcgga atcgccgagc gccaggaacc
    48601 acggcgagcg acgcaagcgc ccagtggcgg tcagctgcgc ctcgtcgatg cgcacttccc
    48661 gcagcgcgac atgcgtaatg tcgccgtcgg gatcgaaggc gaatctgaac ctctcgccgt
    48721 gccgctgcag gggagcgagg gtgtagagtt cctccttggc cgaagcctcg aaaatgtcgc
    48781 catctccgag aacatgcgca ccgaagagct tgaccagttt cttggcgtcg gttgcggact
    48841 tcgatccaac ggagatcgcg ctccgtcgct ggtcgtactc gatcgtcgac tgcacgatct
    48901 cgcggaactt cagcgtgtcc tcggcgcctt cctggtcgac gttcttcgtc tctggcttgg
    48961 aaccgtgcag gaccagcaca cgcagcagat cgtcctcttc gaaccaccgc acgtcgcaat
    49021 aatgcccgtt gtagcggccc gcgaaatgca gccgcgccgc ctcggcgaaa ccgtccttca
    49081 ccccggcatc atggtgccga agttcgacgt cctcccgttc cgcatcgcgt tcgagcttgg
    49141 acgagtgggc aagaaacgcc gccgcgctga gggcacggtc gaagatcgga cggtgatcga
    49201 gccaggtgac cagcgccatg aagcggggcg tgaatcgcaa atcgtcagcg gcgccgtcga
    49261 tacgacaggc cgacaggaca tccaccccgg cttccgaggc gatctcctgg atgatccggg
    49321 cgccggcatc cgtcgacagg gtggagatat tgtagagggc gaattgcagc ttcgccggaa
    49381 agcgcatgtc ggccttggcg aaaaggccga agatcgcctc gcgccgcttt ccctcgtcct
    49441 ccggcaaccc atcccaatcg aagtcgatct ggccgagata ggggctcagc aggcggtgaa
    49501 gcagttcgag atcgacggtt ctggagaagg cacgatcgac gaaattcctg atcctcttgg
    49561 ccacgtgcac tcctttcgcc ctgaaacctt ctcgcttgca gtcgcaaacc ggattgcgcc
    49621 tccacgaccc gcattacgcc ggccaaagaa gcacgtccga ttcaccgggc gaaggtgaag
    49681 aactgttctg attatgttct agccgacgga tcaaccggga gtcgagcccg attgggccgc
    49741 attgtcgcag cgcgccaccg tgggacgttt cgcgatgcag gtgagtagag gccagaggag
    49801 accaccgctc cgaggcccgc atgaaacgcc ccaatccgct cccgcccgac ctgatgacgc
    49861 ccgcagaacg ccgcaccgag ctgtgcggcc tgctggcgct cgggctgatt cggtcgcgga
    49921 tgcgggatga cggcaaagta tctgacgata caggagaaag ttgcctacac tatccgcccg
    49981 accaatgccg tcatgcaacc cggaagccaa cggagaaagc atgacgacgc acgaccccat
    50041 ccccgcgcgc ctggccgcgc tgaagaccac gccgacgact gacctgaaga agcagtggcg
    50101 ggacctgttc gacagcgagc cgccgccctt caaccgccgc tatctcgaaa gccgcatcgc
    50161 ctatcgcatt caggagctcg cctatggcgg gttgaaggtc gagacgatcc ggcgactgga
    50221 gcggctgggc gaggaactgg acggcggcga ccggacgagg cgcagcattc gcgccgaccg
    50281 cgaccgcccc atcaccggca cgcggctgct gcgcgagtgg cagggcgtcg agcaggtcgt
    50341 caccgtcacc gccgacggtt tcgaatggca ggggcggccc tacaagtcgc tctcggccat
    50401 cgcgcgggcc atcaccggca cgcgctggaa cggctgggtg ttcttcgggc tcaggaacca
    50461 tcgggggcgg acatgacgaa gccgccggaa aaatcgaaac ccgtccgcaa gctacgctgc
    50521 gccgtctata cccggaaatc ctccgaggaa gggctggagc aggagttcaa cagcctgcac
    50581 gcccaacgag aagcctgcga atcctacatc gcaagccagc gctccgaggg ctgggtgctg
    50641 gtccgcgatc agtatgatga tggcggcatc tccggcggca cgctggaacg gcccggcctg
    50701 cagcggctgc tggcggacat cgaggatggg ctggtcgacg tggtggttgt gtacaagatc
    50761 gaccgcctca gccgctcgct tgccgacttc gccaagctgg tcgaggtgtt cgaccgcaac
    50821 ggcgtgacct tcgtttcggt gacgcagtcc ttcaacacga cgacgtcgat ggggcggctg
    50881 acgctgaaca tcctgctcag cttcgcccag ttcgagcgcg aggtgacggc cgaacgcatc
    50941 cgcgacaagg tcgccgcgag ccggaaaaag gggatgtgga tgggcggggt gccgccctac
    51001 ggctaccggg tcgagaaccg gaagctgctg gtcgacgagg agagcgcagc gcatgtgcgg
    51061 tggattttct cccgcttcct cgagatcggc tcggccacgg aactggcgcg cgagttcggc
    51121 acacgcggca tccgcacccc gcgcggcaac cggattgaca agaagtacct ctaccgcatg
    51181 ctgaacaacc gcgcctatat cggcgaggca gtccacaagg gcgacagcta tcccggcgaa
    51241 cacgacgcga tcatcgctca ggaaacgtgg gaccgagttc acgccatctt gcaggaaagc
    51301 ccgcgcaagc gtgccgcgcg cacccgcgcc gacacgcccg cgctgctgaa ggggctgctc
    51361 tacggcccgg acggcgcggc gttctcgccg acccacacgc gcaagggcgg aaggctctac
    51421 cgctactacg tcagccagac ggtgctgaag cacggcgccg gatcctgccc catcggccgc
    51481 gtgcctgcgg gggagatcga ggctgccgtc gtcgaccaga tccgcgccgt gttccgccag
    51541 ccggagatcg tggccgggac gtggaaggcg gcgcgggcgc aagacggtga catcaccgag
    51601 gccgaggccc gcgaggcgct gatccggctt gatccgctat gggacgaact gttccccgcc
    51661 gaacaggcgc gcatcgtggc cctgctggtc gagcgggtcg agattggcgt ggagggcctg
    51721 aacgtgcggc tgcgcatgga cgggctggcc gggctggcac gcgaaatggc caccgatgtt
    51781 ggagaagctg catgacccgc gccacgccaa tccccgagac cgtcaccatc cacgttccct
    51841 tccgcctcgt gaagcgcggc gggcgcaagg agatggtgct gcccgagggc gccgcacagc
    51901 cgcgcaggac tgacaacacg ctggtcaagg cgctgggccg cgccttccgc tggaagcgga
    51961 tgctggaatc gggtgagttc acaaccatcg ctgaactcgc cgagcacgag aacatcgcgc
    52021 cgtcatacat gacccgtgtc ttgcgcctga ctctgctcgc gcctgaactt gtcgaggtga
    52081 tcttggacgg caagcagggg cccgaagtga cgatgcggcg gttgctcgaa tccttctcag
    52141 atgagtggca aaaacagggc gaattcttcc gctctctatc gaataatgaa ggccaaactt
    52201 aatagcgcgg agcaacgcgg gcttcgcgcg cctgctgcaa atgcgtggcg gcaaagttcg
    52261 cgcgaaaaag tctgaaaaga acgcatggac tttatcggca atggacggga aaaccgtctg
    52321 gaggtaggtt tggatgcgaa caataacaga acggggcgag cgg
//
