# Supplementary material for: Characterization of the virome of Paracoccus spp. (Alphaproteobacteria) by combined in silico and in vivo approaches
Source: Sci Rep. 2019 May 27;9:7899. doi: 10.1038/s41598-019-44460-4 (PMC6536676; doi:10.1038/s41598-019-44460-4)
Supplement: Supplementary file 2 — Supplementary Dataset 1 [file 41598_2019_44460_MOESM2_ESM.zip › vB_PyeS_PD53.gbk]

LOCUS       CP024422               54036 bp    DNA              UNK 01-JAN-1980
DEFINITION  Paracoccus yeei strain TT13 chromosome, complete genome.
ACCESSION   CP024422
VERSION     CP024422.1
KEYWORDS    .
SOURCE      .
  ORGANISM  .
            .
FEATURES             Location/Qualifiers
     gene            complement(49..1971)
                     /locus_tag="pd54_p01"
                     /locus_tag="PYTT13_13605"
     CDS             complement(49..1971)
                     /note="DUF2793 - pfam10983"
                     /product="phage hypothetical protein"
                     /locus_tag="pd53_p01"
                     /locus_tag="PYTT13_13605"
                     /protein_id="ATQ56724.1"
     gene            complement(1981..5946)
                     /locus_tag="pd54_p02"
                     /locus_tag="PYTT13_13610"
     CDS             complement(1981..5946)
                     /note="GTA TIM-barrel-like domain - pfam13547, pfam1550"
                     /product="phage tail protein"
                     /locus_tag="pd53_p02"
                     /locus_tag="PYTT13_13610"
                     /protein_id="ATQ56725.1"
     gene            complement(5956..6390)
                     /locus_tag="pd54_p03"
                     /locus_tag="PYTT13_13615"
     CDS             complement(5956..6390)
                     /note="Cell wall-associated hydrolase, NlpC family -
                     COG0791, pfam00877, TIGR02219"
                     /COG="COG0791"
                     /product="phage NlpP/P60 family peptidase"
                     /locus_tag="pd53_p03"
                     /locus_tag="PYTT13_13615"
                     /protein_id="ATQ56726.1"
     gene            complement(6387..7271)
                     /locus_tag="pd54_p04"
                     /locus_tag="PYTT13_13620"
     CDS             complement(6387..7271)
                     /note="DUF2163 - pfam09931, COG5449, TIGR02218, pfam09356,
                     originally annotated as beta tubulin"
                     /COG="COG5449"
                     /product="phage hypothetical protein"
                     /locus_tag="pd53_p04"
                     /locus_tag="PYTT13_13620"
                     /protein_id="ATQ56727.1"
     gene            complement(7268..7477)
                     /locus_tag="pd54_p05"
                     /locus_tag="PYTT13_13625"
     CDS             complement(7268..7477)
                     /note="phage hypothetical protein"
                     /product="phage hypothetical protein"
                     /locus_tag="pd53_p05"
                     /locus_tag="PYTT13_13625"
                     /protein_id="ATQ56728.1"
     gene            complement(7474..8142)
                     /locus_tag="pd54_p06"
                     /locus_tag="PYTT13_13630"
     CDS             complement(7474..8142)
                     /note="Phage-related lysozyme (muramidase), GH24 family -
                     COG3772, cd00737, pfam00959"
                     /COG="COG3772"
                     /product="lysozyme"
                     /locus_tag="pd53_p06"
                     /locus_tag="PYTT13_13630"
                     /protein_id="ATQ56729.1"
     gene            complement(8147..8281)
                     /locus_tag="pd54_p07"
     CDS             complement(8147..8281)
                     /note="phage hypothetical protein"
                     /product="phage hypothetical protein"
                     /locus_tag="pd53_p07"
     gene            complement(8274..8624)
                     /locus_tag="pd54_p08"
                     /locus_tag="PYTT13_13635"
     CDS             complement(8274..8624)
                     /note="p-hydroxycinnamoyl CoA hydratase/lyase - PRK09120
                     (e-3)"
                     /product="phage hypothetical protein"
                     /locus_tag="pd53_p08"
                     /locus_tag="PYTT13_13635"
                     /protein_id="ATQ56730.1"
     gene            complement(8621..9247)
                     /locus_tag="pd54_p09"
                     /locus_tag="PYTT13_13640"
     CDS             complement(8621..9247)
                     /note="originally annotated as glycoside hydrolase family
                     24, DUF2460 - pfam09343, TIGR02217, COG5448"
                     /COG="COG5448"
                     /product="phage hypothetical protein"
                     /locus_tag="pd53_p09"
                     /locus_tag="PYTT13_13640"
                     /protein_id="ATQ56731.1"
     gene            complement(9247..11688)
                     /locus_tag="pd54_p10"
                     /locus_tag="PYTT13_13645"
     CDS             complement(9247..11688)
                     /note="Lambda phage tail tape-measure protein - pfam09718,
                     TIGR01541"
                     /product="phage tail tape-measure protein"
                     /locus_tag="pd53_p10"
                     /locus_tag="PYTT13_13645"
                     /protein_id="ATQ56732.1"
     gene            complement(11681..11911)
                     /locus_tag="pd54_p11"
     CDS             complement(11681..11911)
                     /note="phage hypothetical protein"
                     /product="phage hypothetical protein"
                     /locus_tag="pd53_p11"
     gene            complement(11908..12345)
                     /locus_tag="pd54_p12"
                     /locus_tag="PYTT13_13650"
     CDS             complement(11908..12345)
                     /note="phage hypothetical protein"
                     /product="phage hypothetical protein"
                     /locus_tag="pd53_p12"
                     /locus_tag="PYTT13_13650"
                     /protein_id="ATQ56733.1"
     gene            complement(12348..13286)
                     /locus_tag="pd54_p13"
                     /locus_tag="PYTT13_13655"
     CDS             complement(12348..13286)
                     /note="phage hypothetical protein"
                     /product="phage hypothetical protein"
                     /locus_tag="pd53_p13"
                     /locus_tag="PYTT13_13655"
                     /protein_id="ATQ56734.1"
     gene            complement(13311..13730)
                     /locus_tag="pd54_p14"
                     /locus_tag="PYTT13_13660"
     CDS             complement(13311..13730)
                     /note="acyl-CoA transferase based BLAST hits"
                     /product="phage hypothetical protein"
                     /locus_tag="pd53_p14"
                     /locus_tag="PYTT13_13660"
                     /protein_id="ATQ56735.1"
     gene            complement(13837..13971)
                     /locus_tag="pd54_p15"
     CDS             complement(13837..13971)
                     /note="phage hypothetical protein"
                     /product="phage hypothetical protein"
                     /locus_tag="pd53_p15"
     gene            complement(14161..14361)
                     /locus_tag="pd54_p16"
     CDS             complement(14161..14361)
                     /note="phage hypothetical protein"
                     /product="phage hypothetical protein"
                     /locus_tag="pd53_p16"
     gene            complement(14451..15080)
                     /locus_tag="pd54_p17"
                     /locus_tag="PYTT13_13665"
     CDS             complement(14451..15080)
                     /note="phage hypothetical protein"
                     /product="phage hypothetical protein"
                     /locus_tag="pd53_p17"
                     /locus_tag="PYTT13_13665"
                     /protein_id="ATQ56736.1"
     gene            complement(15077..15388)
                     /locus_tag="pd54_p18"
                     /locus_tag="PYTT13_13670"
     CDS             complement(15077..15388)
                     /note="phage hypothetical protein"
                     /product="phage hypothetical protein"
                     /locus_tag="pd53_p18"
                     /locus_tag="PYTT13_13670"
                     /protein_id="ATQ56737.1"
     gene            complement(15388..15723)
                     /locus_tag="pd54_p19"
                     /locus_tag="PYTT13_13675"
     CDS             complement(15388..15723)
                     /note="predicted phage RecA/RadA family recombinase -
                     COG5471, DUF2190 - pfam09956"
                     /COG="COG5471"
                     /product="predicted phage RecA/RadA family recombinase"
                     /locus_tag="pd53_p19"
                     /locus_tag="PYTT13_13675"
                     /protein_id="ATQ56738.1"
     gene            complement(15804..17837)
                     /locus_tag="pd54_p20"
                     /locus_tag="PYTT13_13680"
     CDS             complement(15804..17837)
                     /note="cell division protein ZipA in N-terminus - PRK03427
                     (e-3), piptidase U37 based on BLAST hits"
                     /product="putative phused phage protease and major capsid
                     protein"
                     /locus_tag="pd53_p20"
                     /locus_tag="PYTT13_13680"
                     /protein_id="ATQ56739.1"
     gene            complement(17842..19374)
                     /locus_tag="pd54_p21"
                     /locus_tag="PYTT13_13685"
     CDS             complement(17842..19374)
                     /note="phage portal protein - pfam05136, TIGR01539,
                     COG5511"
                     /COG="COG5511"
                     /product="phage portal protein"
                     /locus_tag="pd53_p21"
                     /locus_tag="PYTT13_13685"
                     /protein_id="ATQ56740.1"
     gene            complement(19374..19583)
                     /locus_tag="pd54_p22"
                     /locus_tag="PYTT13_13690"
     CDS             complement(19374..19583)
                     /note="gpW - pfam02831"
                     /product="phage hypothetical protein"
                     /locus_tag="pd53_p22"
                     /locus_tag="PYTT13_13690"
                     /protein_id="ATQ56741.1"
     gene            complement(19585..21591)
                     /locus_tag="pd54_p23"
                     /locus_tag="PYTT13_13695"
     CDS             complement(19585..21591)
                     /note="phage terminase large subunit GpA - COG5525,
                     pfam05876"
                     /COG="COG5525"
                     /product="phage terminase large subunit"
                     /locus_tag="pd53_p23"
                     /locus_tag="PYTT13_13695"
                     /protein_id="ATQ56742.1"
     gene            complement(21539..22099)
                     /locus_tag="pd54_p24"
                     /locus_tag="PYTT13_13700"
     CDS             complement(21539..22099)
                     /note="putative phage terminase small subunit"
                     /product="phage hypothetical protein"
                     /locus_tag="pd53_p24"
                     /locus_tag="PYTT13_13700"
                     /protein_id="ATQ56743.1"
     gene            22211..22435
                     /locus_tag="pd54_p25"
                     /locus_tag="PYTT13_13705"
     CDS             22211..22435
                     /note="phage hypothetical protein"
                     /product="phage hypothetical protein"
                     /locus_tag="pd53_p25"
                     /locus_tag="PYTT13_13705"
                     /protein_id="ATQ56744.1"
     gene            22524..23096
                     /locus_tag="pd54_p26"
                     /locus_tag="PYTT13_13710"
     CDS             22524..23096
                     /note="DUF3489 - pfam11994"
                     /product="phage hypothetical protein"
                     /locus_tag="pd53_p26"
                     /locus_tag="PYTT13_13710"
                     /protein_id="ATQ56745.1"
     gene            23280..23882
                     /locus_tag="pd54_p27"
                     /locus_tag="PYTT13_13715"
     CDS             23280..23882
                     /note="phage hypothetical protein"
                     /product="phage hypothetical protein"
                     /locus_tag="pd53_p27"
                     /locus_tag="PYTT13_13715"
                     /protein_id="ATQ56746.1"
     gene            complement(23876..24109)
                     /locus_tag="pd54_p28"
                     /locus_tag="PYTT13_13720"
     CDS             complement(23876..24109)
                     /note="phage hypothetical protein"
                     /product="phage hypothetical protein"
                     /locus_tag="pd53_p28"
                     /locus_tag="PYTT13_13720"
                     /protein_id="ATQ56747.1"
     gene            complement(24119..25300)
                     /locus_tag="pd54_p29"
                     /locus_tag="PYTT13_13725"
     CDS             complement(24119..25300)
                     /note="DNA modification methylase based on COG;
                     Cytosine-C5 specific DNA methylases - cd00315, pfam00145,
                     TIGR00675"
                     /product="DNA (cytosine-5-)-methyltransferase"
                     /COG="COG0863"
                     /locus_tag="pd53_p29"
                     /locus_tag="PYTT13_13725"
                     /protein_id="ATQ56748.1"
     gene            complement(25302..26642)
                     /locus_tag="pd54_p30"
                     /locus_tag="PYTT13_13730"
     CDS             complement(25302..26642)
                     /note="DNA modification methylase based on COG0863;
                     putative Type II N4-cytosine or N6-adenine DNA
                     methyltransferase of unknown recognition sequence based on
                     REBASE; DPPY motif; ParB N-terminal-like domain - cd16403"
                     /product="N4-cytosine or N6-adenine DNA methyltransferase"
                     /COG="COG0863"
                     /locus_tag="pd53_p30"
                     /locus_tag="PYTT13_13730"
                     /protein_id="ATQ56749.1"
     gene            complement(26662..26775)
                     /locus_tag="pd54_p31"
     CDS             complement(26662..26775)
                     /note="phage hypothetical protein"
                     /product="phage hypothetical protein"
                     /locus_tag="pd53_p31"
     gene            complement(26772..26954)
                     /locus_tag="pd54_p32"
     CDS             complement(26772..26954)
                     /note="phage hypothetical protein"
                     /product="phage hypothetical protein"
                     /locus_tag="pd53_p32"
     gene            complement(26951..27064)
                     /locus_tag="pd54_p33"
     CDS             complement(26951..27064)
                     /note="phage hypothetical protein"
                     /product="phage hypothetical protein"
                     /locus_tag="pd53_p33"
     gene            complement(27061..27441)
                     /locus_tag="pd54_p34"
                     /locus_tag="PYTT13_13735"
     CDS             complement(27061..27441)
                     /note="based on BLAST hits"
                     /product="RNA polymerase subunit sigma"
                     /locus_tag="pd53_p34"
                     /locus_tag="PYTT13_13735"
                     /protein_id="ATQ56750.1"
     gene            complement(27434..27634)
                     /locus_tag="pd54_p35"
                     /locus_tag="PYTT13_13740"
     CDS             complement(27434..27634)
                     /note="phage hypothetical protein"
                     /product="phage hypothetical protein"
                     /locus_tag="pd53_p35"
                     /locus_tag="PYTT13_13740"
                     /protein_id="ATQ56751.1"
     gene            complement(27631..28119)
                     /locus_tag="pd54_p36"
                     /locus_tag="PYTT13_13745"
     CDS             complement(27631..28119)
                     /note="phage hypothetical protein"
                     /product="phage hypothetical protein"
                     /locus_tag="pd53_p36"
                     /locus_tag="PYTT13_13745"
                     /protein_id="ATQ57660.1"
     gene            complement(28124..28270)
                     /locus_tag="pd54_p37"
     CDS             complement(28124..28270)
                     /note="phage hypothetical protein"
                     /product="phage hypothetical protein"
                     /locus_tag="pd53_p37"
     gene            complement(28275..28505)
                     /locus_tag="pd54_p38"
     CDS             complement(28275..28505)
                     /note="phage hypothetical protein"
                     /product="phage hypothetical protein"
                     /locus_tag="pd53_p38"
     gene            complement(28511..30877)
                     /locus_tag="pd54_p39"
                     /locus_tag="PYTT13_13750"
     CDS             complement(28511..30877)
                     /note="AAA domain - pfam13481, hexameric replicative
                     helicase RepA - cd01125, RecA-family ATPase - COG3598"
                     /COG="COG3598"
                     /product="putative phage helicase"
                     /locus_tag="pd53_p39"
                     /locus_tag="PYTT13_13750"
                     /protein_id="ATQ56752.1"
     gene            complement(30829..31599)
                     /locus_tag="pd54_p40"
                     /locus_tag="PYTT13_13755"
     CDS             complement(30829..31599)
                     /note="phage hypothetical protein"
                     /product="phage hypothetical protein"
                     /locus_tag="pd53_p40"
                     /locus_tag="PYTT13_13755"
                     /protein_id="ATQ56753.1"
     gene            complement(31596..31802)
                     /locus_tag="pd54_p41"
                     /locus_tag="PYTT13_13760"
     CDS             complement(31596..31802)
                     /note="phage hypothetical protein"
                     /product="phage hypothetical protein"
                     /locus_tag="pd53_p41"
                     /locus_tag="PYTT13_13760"
                     /protein_id="ATQ57661.1"
     gene            complement(31795..32013)
                     /locus_tag="pd54_p42"
     CDS             complement(31795..32013)
                     /note="phage hypothetical protein; Jannaschia
                     helgolandensis "
                     /product="phage hypothetical protein"
                     /locus_tag="pd53_p42"
     gene            complement(32010..33698)
                     /locus_tag="pd54_p43"
                     /locus_tag="PYTT13_13765"
     CDS             complement(32010..33698)
                     /note="Superfamily II DNA or RNA helicase - COG1061,
                     cd00079, smart00487, type III restriction enzyme, res
                     subunit - pdam04851"
                     /COG="COG1061"
                     /product="phage helicase"
                     /locus_tag="pd53_p43"
                     /locus_tag="PYTT13_13765"
                     /protein_id="ATQ56754.1"
     gene            complement(33713..34336)
                     /locus_tag="pd54_p44"
                     /locus_tag="PYTT13_13770"
     CDS             complement(33713..34336)
                     /note="phage hypothetical protein"
                     /product="phage hypothetical protein"
                     /locus_tag="pd53_p44"
                     /locus_tag="PYTT13_13770"
                     /protein_id="ATQ56755.1"
     gene            complement(34354..35241)
                     /locus_tag="pd54_p45"
                     /locus_tag="PYTT13_13775"
     CDS             complement(34354..35241)
                     /note="AAA domain - pfam13479"
                     /product="phage ATP-binding protein"
                     /locus_tag="pd53_p45"
                     /locus_tag="PYTT13_13775"
                     /protein_id="ATQ56756.1"
     gene            complement(35241..35537)
                     /locus_tag="pd54_p46"
                     /locus_tag="PYTT13_13780"
     CDS             complement(35241..35537)
                     /note="phage hypothetical protein"
                     /product="phage hypothetical protein"
                     /locus_tag="pd53_p46"
                     /locus_tag="PYTT13_13780"
                     /protein_id="ATQ56757.1"
     gene            complement(35534..36022)
                     /locus_tag="pd54_p47"
                     /locus_tag="PYTT13_13785"
     CDS             complement(35534..36022)
                     /note="phage hypothetical protein"
                     /product="phage hypothetical protein"
                     /locus_tag="pd53_p47"
                     /locus_tag="PYTT13_13785"
                     /protein_id="ATQ56758.1"
     gene            complement(36032..36241)
                     /locus_tag="pd54_p48"
                     /locus_tag="PYTT13_13790"
     CDS             complement(36032..36241)
                     /note="HTH domain - pfam12728"
                     /product="phage DNA-binding protein"
                     /locus_tag="pd53_p48"
                     /locus_tag="PYTT13_13790"
                     /protein_id="ATQ56759.1"
     gene            complement(36446..38308)
                     /locus_tag="pd54_p49"
                     /locus_tag="PYTT13_13795"
     CDS             complement(36446..38308)
                     /note="7-cyano-7-deazaguanine synthase - COG0603,
                     pfam06508, TIGR00364, ExsB is a transcription regulator -
                     cd01995"
                     /COG="COG0603"
                     /product="7-cyano-7-deazaguanine synthase family protein"
                     /locus_tag="pd53_p49"
                     /locus_tag="PYTT13_13795"
                     /protein_id="ATQ56760.1"
     gene            complement(38305..39093)
                     /locus_tag="pd54_p50"
                     /locus_tag="PYTT13_13800"
     CDS             complement(38305..39093)
                     /note="phage hypothetical protein"
                     /product="phage hypothetical protein"
                     /locus_tag="pd53_p50"
                     /locus_tag="PYTT13_13800"
                     /protein_id="ATQ56761.1"
     gene            39393..39596
                     /locus_tag="pd54_p51"
                     /locus_tag="PYTT13_13805"
     CDS             39393..39596
                     /note="phage hypothetical protein"
                     /product="phage hypothetical protein"
                     /locus_tag="pd53_p51"
                     /locus_tag="PYTT13_13805"
                     /protein_id="ATQ56762.1"
     gene            39593..40048
                     /locus_tag="pd54_p52"
                     /locus_tag="PYTT13_13810"
     CDS             39593..40048
                     /note="DUF2924 - pfam11149"
                     /product="hypothetical protein"
                     /locus_tag="pd53_p52"
                     /locus_tag="PYTT13_13810"
                     /protein_id="ATQ56763.1"
     gene            40045..41370
                     /locus_tag="pd54_p53"
                     /locus_tag="PYTT13_13815"
     CDS             40045..41370
                     /note="site-specific DNA recombinase - COG1961,
                     smart00857, cd039768"
                     /COG="COG1961"
                     /product="phage serine recombinase"
                     /locus_tag="pd53_p53"
                     /locus_tag="PYTT13_13815"
                     /protein_id="ATQ56764.1"
     gene            41367..41777
                     /locus_tag="pd54_p54"
                     /locus_tag="PYTT13_13820"
     CDS             41367..41777
                     /note="phage hypothetical protein"
                     /product="phage hypothetical protein"
                     /locus_tag="pd53_p54"
                     /locus_tag="PYTT13_13820"
                     /protein_id="ATQ56765.1"
     gene            41932..42225
                     /locus_tag="pd54_p55"
                     /locus_tag="PYTT13_13825"
     CDS             41932..42225
                     /note="HigB_rtoxin, RelE-like toxi component of a TA
                     system - pfam09907, COG4680"
                     /COG="COG4680"
                     /product="type II toxin-antitoxin system HigB family
                     toxin"
                     /locus_tag="pd53_p55"
                     /locus_tag="PYTT13_13825"
                     /protein_id="ATQ56766.1"
     gene            42225..43454
                     /locus_tag="pd54_p56"
                     /locus_tag="PYTT13_13830"
     CDS             42225..43454
                     /note="Antitoxin component HigA of the HigAB
                     toxin-antitoxin module - COG5499, HTH domain - cd00093,
                     smart00530, pfam01381, Zn-dependent ImmA, M78 family in
                     C-terminal part"
                     /COG="COG5499"
                     /product="type II toxin-antitoxin system HigB family
                     antitoxin"
                     /locus_tag="pd53_p56"
                     /locus_tag="PYTT13_13830"
                     /protein_id="ATQ56767.1"
     gene            43631..43816
                     /locus_tag="pd54_p57"
                     /locus_tag="PYTT13_13835"
     CDS             43631..43816
                     /note="phage hypothetical protein"
                     /product="phage hypothetical protein"
                     /locus_tag="pd53_p57"
                     /locus_tag="PYTT13_13835"
                     /protein_id="ATQ56768.1"
     gene            43809..43997
                     /locus_tag="pd54_p58"
                     /locus_tag="PYTT13_13840"
     CDS             43809..43997
                     /note="YjzC-like protein - pfam14168 (e-3)"
                     /product="hypothetical protein"
                     /locus_tag="pd53_p58"
                     /locus_tag="PYTT13_13840"
                     /protein_id="ATQ56769.1"
BASE COUNT     7626 a  14345 c  14609 g   7487 t
ORIGIN
        1 gtttcgaaca gctgcgctcc tttgcgtggt tgatgcacgt tgtttccttc agaagtccgt
       61 ctccacgtag acccccgagc agtcgtacgc gaccgccgca gcagttgcgc cgttgttcat
      121 gaacagccgc ggcgacagga actgagtgtt ggccggcaga tcggttgtga tctcctgctc
      181 gaagactgcg ccggaaacct cgtcgaccac ccgaacccag accgagctgc cattgggcgg
      241 tgccgcgatg tagagggtca gcaccccacc cgtcgcgatg ccgaaactcg cccccatgtc
      301 cgtcaacgtc ggcgcgccgg tgccgtcgtt tgcgaccagc tgccagcggg tgtgggtgcc
      361 gcgctggaag ccgatgccga tgcagttgat ggcggcggcc agcgccagcg tggtggcgag
      421 cgcggcggtc gatccgtaaa gcccgaagaa gcccatgccg gttgcctgca gcgtcgtcag
      481 cgaaatccgc gtcacgaagg tccagccgcc cagtcccgcc gcattgccgc gccagcaggc
      541 ccaacccgca gaacgctgtt cggccgccga gtccaccacc gcagccgaag tcaggcgcca
      601 gcgccgcata ctggcggcca ggttggttgc cgcgagggtc gggtgtgaaa ccgttccgac
      661 cgaggtgatc ggcaggcctt cggtggtgat cgtggtggtg acagagggcg accagttggc
      721 gatccggttg accccgaaat gaggctggag agggaagtct cggccggagg ggcgcatgac
      781 gtcgatccac ggtgcccccg cccggttgcg cgcataaacg gccgccttgc cgatggacgg
      841 aggggatggg gcggcgttca ggcccggcag gatggtgggt tgcggcagtt ccacctggcc
      901 attggtgcgg tcgatcttca aggcatcgaa gaaggctgaa ccatccggac tgaccttgaa
      961 gctgaaatca tcattgccca gcaggccgat cagcgcccgc accgaaaacc cggtcttgaa
     1021 ggcgaaagct gcgtcgttcc cggcggcggc cttgttgacc gtggcctcga ccccggcgcc
     1081 tgcgttgttg aacaggagcg ccggggtgtt gaccgatacc cggttgtaac tgtcggctgt
     1141 cgccccgccg aggccgagaa gctgcgcggt caggttggcc tggggcatgc cgacctgcgt
     1201 caccgcattg gcgaaagtca ctgtgggcgt gttcacgacc gtggtgcccc cggcccctgc
     1261 cgtggccgag ccgatgttga cgaccgtggt tgatccggat gcgccgccgg tgccgaggtt
     1321 cacggtcttg gtgacgccgg tggtcgtcgc cccagtgccc atgccatagg tggccgtcgt
     1381 cgtcgctgtg ccgatgctgg ccgatgccgc cgagaccgtg acggtgcctg aggcggtcag
     1441 cgtgccggag aaggtcttgt tgccggtgaa ggtctgcgta cccgcgagga tcgccagttc
     1501 cgacgaggtg ttcggcagtg tgaaggttcg ggttgttccg gtggtgatcc ccgacagcga
     1561 aaacagcgcc ttcttcgtcg gatcggcgtc gttgacgagg ctgaagatcg catcggacac
     1621 atcctgcggc acgccgaccg gatcccaagc gctgccattc cagaccacga atgcctgttc
     1681 cgccgcgatc cacaccagcc agccgggacg tggcacgagg cgcagccagg agccatcgac
     1741 ccagaaggcc acgttcagat cccacccggc ccagaggccc gtcgcgcccg atgccacaag
     1801 gtgccgatcg ccatctgcgg ggctggcggg cggcgtggtg cgcgtgcggt cgaggaccga
     1861 cagctgcacc atggcatcga gcaggcgcag ggcctcgtta tgggtgacat gcttctgggc
     1921 ttgggccgcc agcaggtatg gcaggccaag gtgggtggag gtgtcggaca tgtcgggcct
     1981 tcagaactgg agggtgacgg tggcgggatc gccgcgaccg aggcggttcg agagttggca
     2041 gatgcggatc gccagtgtct ggccggggct gaacggcgca ccccagtcgg cggtctgctg
     2101 ggcagcggtg tagaggatgg aggtcgtgct gctggtcagc gtccgcttga cgacagcccc
     2161 gtcgaggatc tggacgtcgt agctttccag gtcctcggcc agcggcacct cgacctgttc
     2221 ccaggcatcg gccaccagtg cgcgcgaccg gcgcgtccag cggatcgtca gatcgcccgg
     2281 gctgcgcgcc gtgcgccacg gctgcgcgac atgcaccggg gcgaagggca cgaggccgcg
     2341 accggctggc gtgaaggcca gcgcggtgta gctgacgtcg ctgacggacc gcgccgcagg
     2401 gccgatgcgc cagttccacg gcagaccgag atcggcctcg gcaatgggca gcggggccag
     2461 cgctgagtct aggaccgcca cacgtgcccc agccggggca ggattgccca tcgcggcttc
     2521 ggtacctcgc tggccgcgca ggaggcgggt gaggcgatag cggctggggg cgatcagttc
     2581 ggccgcaccc gcctgcacga tctcccagat gccgggcgcg ctttccaccg ccagcgcatt
     2641 ggcgccgccg aacagtgtca ggtcggtgac gctttccagc gtgccggaga ccagatcgac
     2701 caccagcgcg ttgccgagat cgaagcgcga ggtcgggccc gggtagaagt ccgacaccag
     2761 cgtgccaatc cgggcgcggc tgccgaaggt ggtcagcaag gcaaatccat ccgtcgaggg
     2821 gctgcggaac accgccatct cgcccggcca tggaaccgca tgcgccgcga ccattggccg
     2881 gtgcgcgggt tggtcctcgg aaagttgcgg caggtcgagc agcaccacat ccggcgcgcc
     2941 gaagacaaca gaccgggtca acgtggacgg gcgcggatcg ccgggcggca ggtcataggc
     3001 ggcgcggtcc tgacggacgg cctccatgcc gcgcccatcg gaatcggcga tggacacaag
     3061 gcgcaactcg atctcgcggc tgtcatggac cagccggatc acatcggcgg ggtccagcgc
     3121 cagctgtgac ggcggcagac ggaaggtggc gctttcgcgg ccgatccagg cttccatcag
     3181 cgcgcggcgg cagcggcgtt cagcctcctc gggcgggatt gccatcggga aggactcgga
     3241 cgcgaggcgg gtggtgtcga cggtgatacg gcgggcttcg acaagggctg catcgtaatc
     3301 ctcgtcggct cgcgccacct gccatttcag cgcctgcggc agttcggttt cttgcgcgcg
     3361 gaccagttcc agtgcctcgc cctcgcgcga tgccacgagg tcgtcatgcg ccaaggtcag
     3421 aattgacgcc cgcccgcgca tgacaaagcg gaccatgcct tccgtctcga tcgcatcgaa
     3481 gccgaaatgt cgcgccagcg tgctgatcga ggagcgcggc gcttcaagtg ctgcgatggc
     3541 atagccctcg accgcgcccc agaggccggt gacgtcgatc acggcttccg gcatgccagc
     3601 gcgcaggcag agatggcgga ccagcgccgc cagcgacacc gcccccagac gcccggtcag
     3661 ccagtggccc agccgccagt tcgggccatc ggtccagaca tcggtgagtt cgggaaagaa
     3721 cggatagggc cgcgcgtccc aggtccaggc agcacattcc ggcacgtgca ccatgcggtc
     3781 gccatagatg ctggaaatcg ggttgttggc cgggtcgtcc caatgcaggt agctcgcctc
     3841 gagataggcc cgctggatcg catcatcccg ccagccccgc gagaaatacg gcgtgaagct
     3901 ctcggaggac ttcgggtcga aaaagacgtt cggctggttg gtgccccggt cgatggcagg
     3961 gcagcccagc tcggtaaagc ggatcggttt cgattggggc acccatgcgg tggccaagcc
     4021 gctctccacc ccgcccggcc ggttgaaatg cgggttcgtc caccaggcac tgatgtcctt
     4081 ggggcgaaag acccacggct tgcttgccgc gccatcggtg atcggcgtgc ggatttgcgc
     4141 ggagcggtcg gcggcgctgg catagaacca gtcgaaccct tcaccgcccg cgatgttcgc
     4201 ctgcaaatag gcgcggtcgt aaatcgcagg ccagccttcg agcgcatctg catgatcgaa
     4261 gccatcccgc cagtcggaca gcggcaggta gttgtcgatg cccacgaaat cgatgttggc
     4321 atccgaccac agcggatcga gatgaaaata gacatcaccg ctgccgtcct gcggatggtg
     4381 gccgaaatac tcggaccagt cggcggcata gccgatcttt gtgcctgccc cgaggatgct
     4441 gctcacgtcg gccgcgaggg tcttcaaggc ggtgacggca ggataagtgc tggccgctga
     4501 ccggatggtg gtcaggcctg gcatctctgt tccgatcagg aaggcatcga ccccgcccgc
     4561 tgccgcgcaa aggtgcgcgt agtgcagcac catgcggcgc aggccccagt cgctgggcga
     4621 gccggtgaag gcgacgttct cgccgctgac gctgaagttg cctgccgtcg ccgccccgaa
     4681 cagcgccgac acttgcgtgg ccgccgtgcc ggtcttgtcc accgatccag caaaacccgc
     4741 tgccggagaa caggtgatcc gcccccgcca cgggaaggcg ggctggcccg tcgttgcggc
     4801 gttggcgctg taggggttcg gcagggtgtt gccggggggc acatccatca gcaggaaggg
     4861 atagaaggtg acgcgcagcc cgcgcgcctt catctcctgg atcgcctgca ccaccgcgaa
     4921 atccgcaggc gtaccgccat agaccggccg atcctcagcg tcgcggctga cgagatgcgc
     4981 gctggcgcga ctgacgccat tcaccgacca gtttgcgggc gtggtggcct tggacgcaac
     5041 ctcgacaccc ggcttcacct tgcaggatcc cgcgcgcagg tcgttgccga accaggccac
     5101 gacgaggctg acgctctcga ccgccggggc catggcctgc agccggtcca gcgccaccac
     5161 gatgtcgggc tgatcgggca gcgcgttcag gttctcggcg acagtggcac caccgctgcc
     5221 cttgcggatg gtgtcggtgg cataggtgaa ctcgcccgag gccgggatca gagtgacggc
     5281 acgagtcagg ccttctgcgg tgtcgggatc ggccagcgga cggaagacct cgaacgacag
     5341 ttgcggcagg cggttgccaa aggtggccag cgccagatcc tcgaacacga catgggccgt
     5401 gccgcgatag gcaggcgtgt tggccgcgcc catcttggcc gcaatgaatg gatcggcggt
     5461 ctgcacctcg ttgccgggat accagcgcca ggtcacgccg gtcatgtcca tcgccttgcc
     5521 atccgcccag acgcgaccga tcccggtgat cgggccttcg cacagcgcca cggcaaagct
     5581 ggcatagtaa aggtattcgg tggtcttgac cttgccgcca ccgccgccct tgccgccgcc
     5641 ttgggtggtg gtcttggttt cctcgcggaa gtcagtggcc cagatgatgt tgccgccgat
     5701 gcgcatccgg ccgtaaagcc gcgggatcac cgccccttcg gtggccgagg tgatgcgcag
     5761 cgtgtcgagc cgcgcgcctt cgatccgctg ggccggggcc agcgacgaca cgatccagct
     5821 gtcgaccaca gagcccacgg tcgagccgat gaacccaccg atggccgcgc cggaaaagcc
     5881 gaggatcgcg ccgccaaagg ccccgcctat ggcagtgccg acagcgccga ggacgagcgt
     5941 ggccatggga aactctcaga gctggggaaa gaggaaggcg aaggcgatgc ggcgttgcca
     6001 cattggggtc agcggttcct cgatcacgcc cagccgctca taggcatgga ggaaggtgtc
     6061 gggaccggtc agaatgccga catgcttggc gatggcgcgc ggcatcatgc ggaacaggat
     6121 cagcgcaccg gggggtgcaa cttcgggtgc gatttccggc atcatgcggc gcgcgccatc
     6181 ggccagcact tcgcgcgggc cgctttcgcc ccagtcccgg ctgtaaggcg ggatcgggaa
     6241 aggctcgggc cccacgactt cgcgccagac accgcgcgcc agaccgaggc aatcacagcc
     6301 gacgcccttc aggctggctt ggtcgtggta cggcgttccc atccagaacc gggcgacggc
     6361 gatgacggtg tcgggatcgg ccgctgtcac agcaccgccc cctcgtggcc gccatcggtg
     6421 ctggcatagc gcaggaccgc atcctggccg gggatattgg gaaagccccg gaagttggcg
     6481 acattagcga acttcgtgcc gcaggtcgcg atgcgcttgt cgcacccggc gcggatggtg
     6541 aaggtggccg acccggcgat ggcgcgcacc ggggcttcca gcaaggtcag gatggcgacg
     6601 ccgtcgacga ggtcgtgcgc taacacctcg gcccgccgcc cggcattggc cccgctggtc
     6661 cagtcgagcg tgccaaaggt gaaccagcct gaggtaaaac ttccgagacc agaggcggta
     6721 aaggcgcggt cgcgcagcat gtcgatgatc gcgccggtgc ccttaaacgc cggtgcctcg
     6781 agattgaccc cgcagcgcgt atcgccaagg gcggcatcgc agctcgcctg aaacgttctg
     6841 ccgaccgtct ggcccagcac atgggccagt gatcgcacct cggccacgaa tgccagccgc
     6901 ccgcgccgga tttggccaat ggccccgcgc cgcatcagca ggcgctggga ggtcgcggcc
     6961 cagttcacgc gccagacctc gaccgccgca ttgtcccagc gaccgtcaag gatgtctgtc
     7021 tcggtgatcc ggtcggatga cagcacgcct tgggcatcct gcgcatccac ggagaggtcg
     7081 gatcccgagc gcacctcgga ggccgcaaag ccgctctccg gctcgaaatc ggtgccgtcg
     7141 aacgtcaggg gtcggtcgtg atcggtgaag ccaagcgtca ccccatcggc ccgcacgatc
     7201 cgccagcacc aggccagcgt cgtcgtgccc tcgtcgagat gggcctgaag tgcgggcggg
     7261 agagccttca cttccgcccc caaccgcgcc acagggccac cgaggccagc gccgaggaaa
     7321 ccacgccccc gaccgtgccg gtcagggcgt agaggttgaa gggacgcaga tcgaagctgc
     7381 cggtcatcag atcgaaatcc gcaagcccgg ccatggccag cccggaggcg gcaagacaag
     7441 ccagatagac cagcccgcgt gcgaggttcc agttcatgat gttgcctttc cagtgagaaa
     7501 ctccaccagc cgctgccacc acgacgggga gcctggcgat tccgtaggct caggcagtgg
     7561 cacggtcggc ggcaccggct gacccgttgg gcgcagcagg gtcagcgcct cggtctcggt
     7621 cagtcgccgt atcggtcgcg agaaatccac ccgtccgttg cgatccacag cccagaccgg
     7681 gatggtgccg gtcggatagc ggccattgcc gaacagatcg cgttcggcct cgcggcgcgt
     7741 gcggattgcg gcgggccgga gccagcccat gaaaccctgc gcggcagcgg cgcggttgcc
     7801 cgagttcagg tggcgggtca gcgacgcttt tgcgatgccg ccggtgttgt agtgaaaact
     7861 gaccagcgca tcgaactcgt gcggttccag tggcaccttc actgcgcgca acacctccgc
     7921 ctcgtaggcc acaatgtctg cgcggaagag ccggaacgct tcgcggatcc ctgcatcgag
     7981 atcggcgggc atgccgcgcg gcatctgggc cggatcgggc ggccccgccg cgtcagtgtg
     8041 gccgatgccg aaggtccaga cgttcttcac atcgagatag ggtccgggca cgagtccttc
     8101 gtgccggacg agggccaaca ggccccggtc tgtcatgtgc atgggatcac ccgaagatgg
     8161 aggaaaggat aaggatcagg gcggcgacca gaaggccgat gcgcaggcgg tggctgaagg
     8221 cttgtgccgg atcggcggca tcgcagcgga tggcgcgcgc aaggcggaaa agttcatgca
     8281 tctgggttgc cccccttgcc gctccgcagc cgagctagga cgacctcgat gaaggcgggt
     8341 ccgaagacgc cgacgagata ggcggccgag cccgccgcac ccccggccgg gatcgcttgc
     8401 gatggcaggc tgagccaggc ggtgatcacc gccatggaca ggctgcccat cccggcggcg
     8461 atcagaccgc cgagcagaat gtggcgcagg gcatcgcgga gccgcatccg agtggtcagg
     8521 gcgttggtgg ccccgccaag cgcgccccag gccgccagga tgacggcggt ggaggtcgcc
     8581 aaatcgcgca gtacggcggc gatgaagccg gtttcttcgt tcatcgccgg atctccagca
     8641 gtggaatgga tgtgatcgac cccagccgct cgaggtcgag ggtgacgtcg agcatgtcgg
     8701 tgtcgaaacg gacggggacg tcgaattcga agcctgccgt gattgcgacg cccgcaccgg
     8761 gggcggtggt gaaggtgacg ctgccggtgg tggtgttgac actccagccg gtcatctgct
     8821 cgacgccgtt cagggcgagg cggacagtgc cggccaccgg cttggcgatg gcacgggtcc
     8881 agctttgcgg cccggaaatg tagcgtttca gcagggcgaa tgtgttgacc gcaccattac
     8941 cagtgccgat gggctggtcg gtcggggcca ccggttgtga cggcaggcag gatttgtaat
     9001 ccgcccaatc cttgtaacga aagccgtaca agcggccgtt gcgggcttcg aagaacgcga
     9061 cgaccgccgc aagatcgtca gcgcggcgga tgccataggc cacatcataa cggcggcgcg
     9121 aattggccca gctggcgttg cgctcctcat cgccggaggc cagttcgacc acttgcgtgc
     9181 gccgttccgg cccgccgcgc gccccgcggc tgatgttgtc ggggaacctg acgtcatgga
     9241 atgccatcac atgcccctcc ggcccagcga cacggcgcgg gcgatgtcac ttgcgacctg
     9301 cgtgcgggac tgccggaagc tctcggcgtc acgcgccatg atggtgacgt tgaccgcagg
     9361 cacgctggac tggccgtagc ccgccgcctc acggcgggaa agcacacgct cgccgcgttg
     9421 caggatcgcc ggaacctcgt cgggcttcat tccggcccag ccacccgcat gcatgcgcgg
     9481 ggcatgggca aaggcgaacg ccggaaccat gcggcccggg cccggagatc cgaccacacc
     9541 accggcgtgc aggatgttgg cgaagatacc acccgcgccg ccgagcgctc ccgacaattc
     9601 gttggcaatc ggcccgagga tgaaccgccg cgctgccagc ttggcgagat cggcaatcat
     9661 cgacgtcacc agatcccgga agtcgagctt gccggtcttg acgaactcgc ccacggcgtt
     9721 ctcggccgag gtgaaggccc cgaccagtgc gctaccaata tcaccgccga tgttgcgcgc
     9781 cttggtagcg tagtcggcaa gtgcctcagt gactgcgccc cagccggtcg cagcctggtc
     9841 agcccctgct gcagcgtcag ccccggcgtc acgcgccgct gcgcccgcat tcccggcagc
     9901 agctgcggtg tcgtccagtt cggtgttcag ggcatccgca gagttggcgg catctgccag
     9961 cgcggcttct gcctccgccc ctgtgccggt cattgcgtcg cgtaaggctt gccaactggc
    10021 cagtggacgg ccggcagcat cggccaacat gccagccgcc tcgcgatagc catcggcccg
    10081 gccacgcgcg tcatctgcca tcgtgccaag cccgaggtcg ggtggctcga gataggtgcg
    10141 cgagagcgcg gctgagaagg catccgctgc ggcggccccg gcagcagtcg ctgcgccctc
    10201 aaaaggattg ccgatccgcg ccagttcaac agcgtccagc gtgccgatcc gcaccccacc
    10261 ttcgccgacc gcccagtccg gcagcagctc caaggccgcg ttcagcccgt tgatgaaatt
    10321 gttgatccgg gtgacgacgc cgttcagcat cgcctcgacc ccggaaatca gaccgttcgc
    10381 cgcctggaag gcaaaatcac cgatggcgcc gggcagactt ccccagattg ccacggcggc
    10441 atcataggct ccctggaaga tcgccgccgt ccggtcgccg aagctgacca cgcccgcgat
    10501 ggtgccctcg agggccgaga gcccggacgc cttcaacccc tcccagccag cagccatgtt
    10561 ggcaaatgcg gcgtcgagcg caaggccgat gcgcgaccag acctccgatg cgagatcacc
    10621 gaggagccgg aaaacctcgc ccacgccgcc aacccgggtg acaagctgtg agaactgata
    10681 gaccagttcc ccggcgccga cgatcagcgc gccgatcccg gtccggatca gcgccccgcg
    10741 caggaagacc agcgccgtgg caaggccacg cacggacaag gccgccactg ccaacccggc
    10801 cacccagcga cccgccatga aggcggcgaa ggtcgcggca taggtggcaa gccgtgcgag
    10861 attgtcgaat accgccgtga tcgcaccgcc gatgggcccg gtgccacgcg ccatgtcggc
    10921 cagcgcgttc gccacggtct ccagcgccgg ggcgacggca gcggtcaggc ggttggtcag
    10981 gccgagccag atcaggctca gcttggcgat ggcatcgccg gtgcgttcga tctgcgcggc
    11041 atctgccgcg ctgaccgcca caccgaaatc ctgcacatcc tgcgccgcct cccgcagagt
    11101 ggtggcgtcg atccgcagga atgccagtgc ggcccggtca ccgaaaaggt cagaggcgac
    11161 agcggcccgt tccgcttcgg gcacgaactg gttcagcgct tcctgaatgg cgacaatccg
    11221 ctggtcgagc ggtagggctt gcagttcggc ggccgtcagg ttcagtcgtt gcaaggctcc
    11281 aacagccgat ccggacccag ccgccgcttc cgacaaccgc gtggtcaact tcttggtggc
    11341 ctgttcgatc tcgcccatcg agacaccggc caactcgcca gcccatgtca gcacctgtag
    11401 gctttcgacg gtggtccgga gcgaggccgc catatcggcc tgtgcgccga ttacgtctag
    11461 ccctgagcgg accattgcca caccggcagc ggccgcagcg gcggtgaccg ccgccagtgc
    11521 gatcccggct ttgcgggcaa agctgccgag ccgggcattg gccagttcca tctcagagga
    11581 caggcggcca aacccgcgcg tgcccgcttc gccgatacct tccaactcgg cgcggacctg
    11641 acggccgcct tctgcgacca gccggacact gacccgtttt tcagccatgg ccctctccga
    11701 tctgttcgtt gagcttgcgc accatcaccg cctcgatctc gggcagcagt tcggcggcga
    11761 tcaggggttc gatcccaagg gcattggcca tcgccaaggc cgcgcccatg tcccagccta
    11821 gcaccgcgcc ggggatcacg cgcagttgcc caccgaggcg gccaaccaga tcccagacct
    11881 gccagccatc ttccgtcttt ggccggttca gtcttgcggg gcagtcgagg cagcgcccag
    11941 tacaggccgc gcagtaacgg tcgcccccgc cgaaggacca ttcggcaagg gcgcggagac
    12001 gtttttttcc gcgtccagga tcaggccttt ggcgacatat tgggtctgga aggcttcaaa
    12061 gaccggccag atttccagaa gggcgtcgat gccttcgggc gagaccggga cgagtttgcc
    12121 cgcgtcgtcg ccgacccctt cccaatccag cacggcgcgg cgagcaacgg ccttggccat
    12181 caccagcgcc agttcctcct gcgtggcggt gttcggcagg gattcgatgg caggatcggc
    12241 acgagccgag accatcaggg cggtggtcaa cggtgcgacg tgcaggcgaa ggccgggggc
    12301 gagggtcagc cacgcgggcg cggcagtcag gttcagtctg atcatgttca atagctcaca
    12361 acggtgttga cgagaacggc ggtgcacatg cgcgcggggc tgacggcctt ggccgcctgc
    12421 cagtcgaagg tggcctggat gccctgcggg cctgggatct cgatccgggg gcgcggcagg
    12481 tagacggcat gggcagtgaa ggtgaaactg gcgtttgccc cgaggctcca ggcgaagacc
    12541 aactcgcacg gcgtgccgtc gatggcctgc gtgatcaacg tgctgtcggc gaaacggacc
    12601 tccacccggc cggtcagcgc ggccatgccc gggtcggccc cttcgatccg gccgtccgag
    12661 cggatggtct cgatccggtc aaggccgttg gaataggtca cttcggccga gatgacattc
    12721 ccaagcggcg agccgttgcg cgtgatcgcc ccgttgaaat ggccgaaccg ttgcagcgcc
    12781 agcgaggtgg gcgtgccagc ggccgtggcc gctgcgacac tctcgccctg cgccaccaga
    12841 cgcactgtcg ccgtcagcag ccccgaccgc gccatctgcc acgaaagctg atcgcagacg
    12901 cagcccgtat acatcgcata gcgcggcacc tcgggcatcg ccgtctcgat ggccatgctc
    12961 ggcagtgtcc agttgccgga ctggaaggta tgggtcttgg gcgtggtgcc ggaggtgaca
    13021 ggcgcgccga aagccgcctt cagccagagg ccaaggttct cgacgtcgat cggtacgacg
    13081 acatcgccgt cggcggtgac cgcatccttg atcggagcca gagggtcccg cccctggccc
    13141 agcaactccg aggcgatcag aggttgttcg gagccgagcg tggtgctggc aaagggcacc
    13201 gtccggaagc ccgtggcggg cgcggtgcca tagacggatt cgaacgcaag cgccatttgc
    13261 gcccgcgccc catgggctcg tgccatcgtg ttctcctgtc gtttgtgggg tcaggccagc
    13321 gggtcggccg tggaatagtg cagagttacc cggataatcg ccgccttcag gctggcggca
    13381 ccatcgacgg ccagatcgac cgggcgcggc gcttccgcct cgacccaatc gcagaggccg
    13441 ccaagcgtcc ggtcggcggc aatcgccgcg ccaatgccgg cgcagagggt gtcgaaggcg
    13501 gcatcacgga tggcaccctg cacgaccgcc tcgatctcgg ccctgtgctg gtagtggtag
    13561 cgcaaaggcg acagcgtgac ctcaggctcc cccggttcgc cgtcgcgcag gatcagaagc
    13621 cccgcagcgg gcacgcgttc gggcagcacg tcaccgcgca ggacggtggc gggcaaggcc
    13681 gaaagccgcg catgcagcgc ggcgaggatg atttcgcgag gggtgggcat ttggttttcc
    13741 gacgttgaat tcttcttcat tgaccggaca tcgctactcg gcgacgcttg tcgggcaagc
    13801 gaggtagtct ttcgatgtcc gtggcactca caaaattcac tcaacagttg gtacttgtcg
    13861 accagctgat ctccattcat ggaaaattgc agaccggaag gggacgacgg cacgagcaag
    13921 acgcgctgca tcgtgccggt gttgtcctga ttgttgcggc ctggcaggca tacaatgaaa
    13981 aagtcttgac cgaagccatt gatgctattg cagcgaactt acagaatcct gctgcgcccg
    14041 ctccgagttg ggctctccag actttcaata tgagacgcgc gcagattgcc agcttggtca
    14101 agaagtttaa cacccccaac gacaccaata cgcgagacct ctatcttgat tctttgggtt
    14161 tcaacccttg gccgtcatgg gaatggcgcc aagggcggcg gcaatgggac gccgtagaag
    14221 tgcgtcgtcg tacaaacact tgggtactcg ttcgccattc aattgcgcac ggcttcgatt
    14281 tgccaaacga tgtgccatgg cttcggggaa ataacgctgt tccgcgcctg acgcttggat
    14341 tgcttgagga atgccgagca cacttcgtac atcttaccac gaagatcgac tcggcattca
    14401 gcgatcacct cgtggctgag cacaacttgc cgaggccttg gtagggagtg tcagatgctt
    14461 ctttccaccc agttcgccac gaccagcccc ggaacaccat cagccgcccg ctctgcatcc
    14521 cgcgccagat ccagccgctt cggcagcttg acctgcggta ccagcaggaa gatcggcgca
    14581 gtgacgacgc ccctgccggt tttcgaccgt gatgccaccg ctcggccctt cgtgttcaac
    14641 cgcccctcgg ccaccagcag gctcggccct ctgcggcgac aaatgaaccg caggcgcaag
    14701 ccggtgcggc gttcccattc gccgggggtg atccggccgc cgcgcgtgga tttgcctgcc
    14761 gctggcgtgg ggatcgcgag ccagaacccg ttcttcgagc ggatcagcgg cccagtgtca
    14821 tgcgcgccga tgatgaccgg ggcattcgac cagaccagcg ccgccgcatt caggctttcg
    14881 ccggatttcg gaaagttggc agagcggatc gagtttgcga ggcgcgtgcc aagccccgca
    14941 ccggtgatct gtgtgcgcca ggcggatttc agtccggtac cagcctcgcg catggcggca
    15001 gtaacggcgc gttccccggc cgcgacctca gcggccatca gggcgacgat gtcgggatcg
    15061 atggcgagct tcagtttcat gccggacgca aatccacggt ccagaccagc cgttcgcgat
    15121 cgcggacagg ctcgccctga atgagaaata cctcgccgtc gatctcgatc cggtcaccgg
    15181 ggcgcgggtt cggcacctcg gccacgcgta aatcgacgcg cgtggtttcg gaccagagcc
    15241 gggcatcgcc gaagtcggta acggcatcgg cacgccgcgc aacgacgcgc accagaacgg
    15301 gtgcgccgcc atcggcgatg tagatcgcgt cccgccccat gttctgatcg gcgaaaagcg
    15361 cgccgacggc ggcggcgaaa gcgctcatca gaacgcgccg ttcagccgca cccggccgat
    15421 caggtcggtc gcgccgcccg ccaccgcctc tgtcgccacg ccgatcagcg tgttcgcggt
    15481 cagggtcttg gtcgtctgct ttgcggtgtt gtcccagtag atcctgtcgc ctgcggccca
    15541 tgcctgcgac gcgaccttct tcagatcgta gacgccttcg actgcggttt cgaccggatc
    15601 gccaaggata gcggtgccag cagccacgcc gaagattgag ccgacgagta ggccgtcgcc
    15661 ggaggtgacg gcatagggcg cggtcagggt gatggtattg ccgggttgga cgtagttctt
    15721 catcgtaggt gtcctttcgc gaacatggaa acaggcggcg caagggccgc ctgtcagggt
    15781 tcaggtgcgg gaattgcccc tgcttacgcg ccgggatttc tgtaaaggcc gcgccagtcg
    15841 atggccttgg cgccgaagtc gaggcggcac ttgatctcca cgccgtccac atcgaagcca
    15901 ttgcgggtct cgatataggc accctgctgc ccttccagat aggcatactc gatggtgtcg
    15961 atctggttcg ggctggccgc cagataccag gcggtgggac ttgcggcatc aaggcggggc
    16021 tcgctgatgg gcgagagtgt gcggatagac tgcggaacca ccttcgtgct gtcggcgggg
    16081 acgaggttct gcgccaccaa ctgctcggcc ttcagttcga gggcagcggg cacgatcagg
    16141 aaagcggggc ggatgttgag cacggtcttc ttgtcaaacc cggtctgcag cgccatcgcc
    16201 gctcgcgcgg cccccactgc atcgacggcc agcgccgtac cggtcgcggc caggttcttg
    16261 tgcgtggtgt ggaacagcgc gttgccgtcg gccatcgccg ggttggcggt gatgatgccc
    16321 cagaccacat ccgattccag ctgggcgatg gagttgccgt acatcgccgg gatccgggtg
    16381 aaggcatcca gatcgtcgtt gatcagcgtc tggcgcgtga tcgcgacgac ccggccatag
    16441 gtcttgacct tgtagctttc cttgctctcg ccgagcgtcc cgcgcttgaa ctcgccgctt
    16501 tcgcccactt ccagcagttg cggggcctcg cccagttgca cccggttcat cgccttgaag
    16561 tcggtggcca gcacctggcg gcagaacagc atgaaggtgc gtggataggt ctcgtaagcc
    16621 tgacgcaggg tcttgttggt gacggcagac aggatttcgg ggaagtccga ggtggaatgc
    16681 agcgagcgcg tcgccacctc gtcgcgcgac aggccgcgcg tgttgacccc ggcattggtc
    16741 aggctttcgc gcgccagttc cagaagcgac atgccgcggt attggcgggc agagtcgtcc
    16801 agctggaaca gcgtcgggct gtagcggtgc aacagcgcat tggccacggc gtcgcggcgg
    16861 gtcacgcgtt catcccggcc gccgagcggg atcgagacat gcgggaaggt ccgggtctcg
    16921 tccgacctgg cggcaacctg gtcgaggatc aggcgacggg attcatcgac ggtgacgcca
    16981 cgcttgacca gatcgtccgc aaagccgcgc tcgagattca gccgacctgc aagatcgtag
    17041 atggtggaga cgcggtcgcg ctcaccttca cgggcccggg tggcgatggc ttcggtgtcg
    17101 ggcggggtcg ctggggcggc ctgcggcagg gcacgcgtct ctacggcgcg cgcctgcggt
    17161 tcggccgcgg gattggtggg ggtggtcatc tgggtctcct cggtcgcatg gggttcggcg
    17221 gccgttgcgg ccggggtctg ggtcgggtcg gacatcgggg atgctccttg tcggggggtg
    17281 gaagcgtccc ggcgatgaag gacgcagtcg tgaagggatt gctgggcgcg gaaaccggcg
    17341 gcggggtcgg ccccgaccgg cacggcggac acctcgaaag gcgtccagtc gaccgcgcgc
    17401 cacaactcgc ggccgccatc gggcttcgaa acctcgaagc ggtggacctg gtagccgatg
    17461 gagaccgccc ggatgtgccc ggcctgaatg tcgcgccaga tcggctccac atcgtcgcgt
    17521 tcagagatac ggacgagcgc gatgccccgt ccgttctcaa gacgggcaga accggggacg
    17581 acggagccga tgaccgcgtc cagcgcgccc aactcatgca ccttcaggaa gggcgcgccc
    17641 gcgttcagcc gttccagccg cacatgggcg ggatcgagac tgagttcctc gtcatagggc
    17701 tcgccgaaga agctggcgcg gcgaacgcgg gccccggccg accagaccac ttcgacggtg
    17761 cgggcctgcg catcggcggt gttgggcgca agctccgccg tccggcgcat ggccggcagt
    17821 tcgatcatcg tgtccatggg gtcagtcctg ttgggcggcg tcgggttgcg ccgggtcgtt
    17881 ttcgggatcg gcggccggat cgtttgccgg gtcgctcgtt tgcgcgctgc cggttttcgt
    17941 gacgcggcga gggtcgctgt cgaggacgag gcctagggcg tcgagcttgg cattggtcgc
    18001 ggcaatttcc gccagcacgg cgtccgggtt gcgaccctgc cgggcgatca cctccgccag
    18061 cgtcatggtg cccgaccgga tcgacagcag gttggccatc gcatccttct gcgggtcgac
    18121 cgcttcgaac ttcggcggcg accattcgac tggcacgtcc ggtgtcggta tctggcccgc
    18181 cgcccatgcg gcttcagtga accagcgcca gaccggcgcg cagaacatcg ggatgaacaa
    18241 ctgccactgc accgcgtcga tctggcggcg gaactcgacg agccccgccc ggatcgagga
    18301 ataattgacc tggctgagat cgccggtcag caactcatag ggcacccgga acccggccga
    18361 gatcgtgtga aggctggccc gcttgtattc gccatagccg ccggtggccg agggctggtt
    18421 gaacttgatg tccttgccgc ctctggcata ggcgatcagc cccggttcga actgctccac
    18481 acggttgccg tcggcgtcga tcacggtggg cgcgataccc tgttgggatt cgtcatcgcc
    18541 aaagacgatg gcggtgacgc aagcctcggt cttcttgcga accagttcgg ccacttcata
    18601 gtcgtcgaga tcgcgcaagg accggatcac cggcgcgccc cagggaaccc cgcgggcctg
    18661 cgtgcgctgt ttttcataga catgagcgat ttcgatcgca ggaaccgggc ggctgtccag
    18721 accgctgcgt aaggcaccat acgcatcgcc ggggtgttcc gggtgcagcc agtaagcccg
    18781 gcgcttgccg accgggtcga actcgatgcc ctgcacgatg cggcccgctc cgacgttgct
    18841 ggacttggtg gcgtcaagaa agtctgcctc cagcacctgc aattgcagcg gcaccggaaa
    18901 accgtccgac gagcgccgca gcctgcgccg caccagcacc tcgcccgctt cgaccatctc
    18961 gcggcagatc agcgtctgca gcccatagaa atccagctgg ccgtcggcgt cgcaatccgc
    19021 cgtccatcgt tcgaacaggg catcgacctt gcggtccagc ttgtcatcgc cgctggccgc
    19081 acggggcatg atgcccgaac cgacgatgtt gttcaccagc accgccacgg ccttggccgc
    19141 atgcgggttg tttcgcacca gatcccgcat ccggtcgcgc aacagcgccc cggccacgcc
    19201 gatttcggtg tcggccgagg atcccggagc gcgccagcca tccgtgcgcc gccccttgga
    19261 cgcgccgtca tagccccttg tcagagtctc gaaggcttgt cgtgccagca cgcgccgggc
    19321 cgccatgcgc ggggccaccg aggcgatggc gtggtcgaac cagtttgcgg gcatcagcga
    19381 tccccgcggc tgaagcccgc cagcccggcc acaggcagtg gccgtgcggt cccggcgatg
    19441 gagcgttcga tggtccggat gcggcccagc agatcctcgg ccgagccgta gtcgacggat
    19501 ttcccatcat agctgacccg ggtcgtgccg ctggcatagg ccctgcgcaa agcggccagt
    19561 tcggtttccg tccagtcggt catctcagaa ccatcctcca cgtcggccca gccagtccga
    19621 ctggcgtttt ccctgggggg cggcctgcgg ccggttgacc cgccccgccg catccaccga
    19681 tgtcggcgct gccccgagtt gatcctcgag atcgcgccat ttctcgtcgg tccagcgatc
    19741 cgcgcccgcg atccaggcgg cggcgcgggc atagacccgg caatccagcg cctcgttgcg
    19801 ttcgcgcagc ttctgccatt ccagccgggc gaagccgcgc ttggtgcgca ccgtcaccag
    19861 ctgctcggcc acaaactgct tcagccattc gttctcgacc caatgcggca gatgcacgga
    19921 cccgggcgga aacgcggccc cttcggccag gtcttcctcg gttggccgct caagccgcag
    19981 gaagcgatag gtttcggcct tgaacgtcga caccgccacc gtccagagac gcgcgccgcg
    20041 tcgcaggcgt ttgccgccct cggtcgcatc cacgaagttc ggccccgaga ctgggctcga
    20101 gcggttgaac ccctcgacgc ccttgactgg cgacacctgt ccaaacccct gcgcccgcga
    20161 ccaagaatag accgccgggg cctcgtagcc ggtgtcgatg gcgagccgcg cgatgcgcag
    20221 atgcgcgccg cgttcatgca gccaagaccg gtccagcaag gccgtcagct ccgaccacgc
    20281 gtcgtgccgg tccggtccac cctcgatcac aatgtgatcg accagccagc tttccagacc
    20341 gcgaccccaa gcccagacgt cgacctcgat ccggtccttc tgcacgtcgg ctccggcggt
    20401 caggaacaac ccgcccgctg gcaccgtgcc ggatttccag cgttcacgcc ggtcgtagag
    20461 ccgctgccag tccggagctt ccccggtttc gacccaagtt tcgccaagga tcgtgttgcg
    20521 aaacgccttg atcgcctcgt ccgacccttg ggccgcttcc catgatcgca cgatccgctc
    20581 ccaactcagc cagccgatcg gcgagtaaag cgccgagagg tgatacccga ccgtggtcgg
    20641 atcggcggca acggcagttg cgcgccattc gcccccctcc agcatggctg tcttgtgatg
    20701 ttcgccgatg ggctgatcac agccctcaca gtgatattct gccgtttccg gcttgccctt
    20761 cggccagcgc agccggtcga acttcagcca ttgcatcacc ccgcaatgcg ggcatggcac
    20821 gaagaaccgg cgttggtcgg acgcctcgta ttcccgttcg atccggctca gcccccggat
    20881 ggttggcgtc gagaccagga acaccttgcg ccgatgggcg aaggtcaggg atcgggcctc
    20941 ggccagcgta accggatcgc cttcctcgtc ggccgaggcc ggataggcgt cgacctcgtc
    21001 aaggaagatg tagcgcgccg gggtcgatcg cagcccgact gccgagttcg cgcccgtcat
    21061 gatcaggatg ccgcccgcga attccttgga cagcatcgtg ttgcccgcgt cacgggatcg
    21121 cgctggtttg acccgttccc gcaggtcggg gctctcgtcg atcagcgggt cgatccgctg
    21181 gcgcgagttt cgcttcgcca gttccaccgt cggctggacc gcgagcattg ggcccggtgc
    21241 ctggtggatg gcaaagccaa tccagttgtt gcccgcctcg gtcgccccga cctgcgcggc
    21301 cttcatgaag acgatgcgtt gcatcacatc accgggcgac agccggtcca tgatctcgcg
    21361 catgtaaggc gtgcgcgcgg tgcgatagcg ccccggttcc gcagaggccc ggcccgacag
    21421 catccgatgc ttgtccgccc attgcgacac cgtcaggtcc ggatcgggcg tcagccccgc
    21481 gccccaggtg cgcaggattt ctgccgcgcc gtcgaaatcg gtcaggtcgt cgccagtttc
    21541 accggaagtc aggccggacc tcggcaagtt cgtcgaggtg ggcgcgtaca tgtttttcca
    21601 aggccttctg cattgcggcc ggttccacgc ccagttccgc cgccatcaat gccgatgacc
    21661 gcgcaggcca gttcacccaa gcgtcccgca cctcccgcgc caaccggaac accagcgaca
    21721 gcgcccgcgc ccgctcgatc aactccccct tcagcttctg cagccggatc cgccgatcct
    21781 gcgccttcag cacctcgttg gcggttttcg cctgcaggta ggtggtgccg ccgccaaccg
    21841 ctggcaccgc cagaccctgt tcgcgcaaag tgtcgccaac ggcagcgacg gccgcctcgg
    21901 ggaccggccg caacttcggc tcgggcggct tccgggtctt cgacggatcg gtggtttccg
    21961 cccgccgcac gtcgctggca ttcgagtcga tgctgccatc cgcgaacaga accaaccgct
    22021 cggccgtctt ggccttctgg atcgcgcccc gcgacaagcc gacatgcgcg gcgtattggc
    22081 gctcgctcat gccctgcatt ggcggctccg attatcattc agattcatgt gcttatgaag
    22141 ttgataagcg tcgcggacag agggaacgtg tctccagaag aacgatgcaa ctcaccaagg
    22201 agccaccaaa atgacccgcc gcgcacaaga caacacgaaa gccctcgacg ccttcatcgg
    22261 caagaaggcc gagatcgacg cgatgctcgc ccgacttcag gcgctcagcg gcgaccattt
    22321 caacttcgat ccggacgcgg tcaattgggg cagcgtcggc tcgatcagca gcgtcgccag
    22381 cgacctccag aagatcaccg atttcctttt cggcgagggc gaacacgccg agtagcccac
    22441 ccagccatag cgccagcccc gctctgcggg gcttggcctc gtagaagggc tcgcatcccg
    22501 cgcgccccga cacggagacg acgatgaccc agctttccga cacccaagcc atgatcctga
    22561 gcgccgccgc ccagcggccc gagcgcatcg ccctgccgct gcacgagagc ctgcgcggcg
    22621 gtgccgccgc caaggtggtc ggcgcgatga tcgccaaagg cctcctgcag gaggtcgacg
    22681 tcgacctgcg caagggcgaa cctatgtggc gcgaaaccgg cgacggccac ggcaccacac
    22741 tggtcgccac cgacgcaggc ctcgccgcca tcggcgtcga gcccgaggac gcgaacatcg
    22801 cgcctggggg cgcgacggac gcgccgaccg acgaacccgc gcccgacacc gccagcgaac
    22861 caaacgccgc gcccaaggcg cgcacgccgc gcgagggcac caagcaggcc aagctgatcg
    22921 ccatgctgcg cgcaccggac ggcgcgacca tcgacgagat caccgccgcc acgggctggc
    22981 agtcgcacac ggtgcgcggg gcaattgccg gggcgctgaa gaagaagctc gggctcgagg
    23041 tgacctcgga gaaggtagag gatcgggggc gcgtgtacaa actcccggcc gcttgatctt
    23101 acgccggatg tgctacgccg ccgccccgac cgggcggcgg tttctcattg ccacggcagc
    23161 agatcgcggg cggtggcctg aaggatgtcc tgtgccattc ctgtgcgacc agtaaggctc
    23221 gtgacgggca ctatcatgcg tgacatgttg tccgaagaat ctgtgaatga tggaacaaca
    23281 tggtcgaaat cgaaaatgtc aatcgagcga ttattgatcg cgaaagcctg cctcctaagt
    23341 ggcccaccca ccgccattcg cccgaattct gggaacagct gggtagaact gtcgcaacct
    23401 acggctttct agaggaggtg ttgggcaagg ctatcttcgc attttccgca actcgccagt
    23461 ttcagactac cgcagaggcg caggaggcgt acgcttcatg gcttccaacc cttgaaagag
    23521 ctttgactga cacattgaag ccgcttgccg atgcctatgg caaggcggtt cgcgacaatg
    23581 ccaaaagcac cactgagaac attgacgaac tcatttcggc gatcaaggaa gcgtctgaga
    23641 taaggaacgt gatatgtcac ggctcttggc ggacgccaga ccgcgacgga cgctccttac
    23701 ctctcttcgt taacaagcga aaagagatct tcggcacacc gattgacgtt ccttacctcc
    23761 atcaagttca aagccacgtt gccgaactcg cggccacagt aatcgacacc gttacccaca
    23821 tggggtttca gttcccaggc ggcgctggac ccgggaagcg agtctggccg gagaatcaat
    23881 gagtgtgatc aaagctgcct tttctcagcc gctcgaaaag tcgccgcagg acgtaggatc
    23941 gcgcgatgct gaccaaggtg aacaccgcgc ccatcttcag attctgcgca agcgtcgtgt
    24001 gcagcccgaa gatcgggaag atcaggatct gcgctccgac cgcgacgccg tagccgacga
    24061 tcacgttggc gacggactcg accagcgaca tggcgcgcga ctgcttcatg ccgccacctc
    24121 atccatcggc cagcagttca gccgcgagag ttcgcagcgc atgcgccgca accaagggga
    24181 ccacgccgtt gccacagagg cgaagccggt ccacccggtg ggccagccca tcagcgcctc
    24241 gacaaacagc gggttcaagg ttcgccgcgg ctcggaggta tcgctcccag ccatcggcat
    24301 caccaggacc tggcggccaa gcaggctgtt gactggcgtg ttcaccaatg tcgtcgcccc
    24361 gtccttgtga tcgcgcgccg tgggcgtcat ccacatcccg gccgcatggg tcagatcggc
    24421 cgtccgccgg ttgcccgcgc tcggcttgca gccgtcgttc gccatcggcg tcggccagtc
    24481 gcgcgccatg cggtccagac ctctttcgtc cttccgctcg ccaccccggc tgcggaagct
    24541 gtcgatctgc ggcgtcggcc atagggctgc cgtcgtcgcg aggttcatgc cgtgctgccc
    24601 cgcctcctgc gacggcgtcg gtttcgtctg ccggttctcg ttggcgctgg ctctcggcgt
    24661 gggccagagg cgcagcagtt ccgtccggtt cccgccactc gaccgggtgc cagagcaggc
    24721 gcgcggggtc ggccagctcg tcaccttcgc ggatagcgag gatgaacagc cgttcgcgct
    24781 tatggggcgc gccgacttcc gccgccgtaa agatgcctgc cgcaaggcgg tagcccatgc
    24841 cgaccagtcc gctggcgact tcggggaagc cgaggcggag atgatgggcg acattctcga
    24901 ggaacacgaa gggcggctgg acctcgcaga tgatgcgggc gacatgcggc cagagatggc
    24961 gtggatcctc gctgccgagc cgtcggcctg cgaccgagaa cggctggcac ggatagcccg
    25021 cagtgacgat gtccaccgcg ccgcgccacg ggcggccgtc gaaggttcca acgtcgtccc
    25081 agacaacagc ctgatccagc gacgcatctt ccatccgcgc cacgagagtg gctgcggcga
    25141 aggtttcccg ttcgacatgg cccacagcac gatatccggg gatggcgatg gtgagcccga
    25201 ggtcaagtcc gcctgcgcca gagcagaggg acagaccgaa gagacatgcg tctgcggctc
    25261 cggagccaag tccggaggaa ggtaaagcca ggtcatgcat gtcacgcggc gggttcgggg
    25321 agggtttcag gttcggccgg ggtttcggcc agccgctcgg ccttcacgct cgcgaaggtc
    25381 cggccgtcgc cgtcaaggat cgcgtcacga ccggtgtcgg cttgccagcg ttcgacggcg
    25441 acgtcgatgt acgccgggct gatttccatc gcatagacgc ggcggccgtt ggcctcgccc
    25501 gccatgatct gcgagcccga gccgcagaag ggttcatagc aaagcccacc acgcgccaca
    25561 tgctggcgca tcgggatccc gaaggcatcg agaggtttgg gcgtcgggtg gtcggggcgc
    25621 tcgtccttgg cgaagctggg cagcgcccat gtcgacggca gggtttcctc ggccaccttg
    25681 ggcggacggt tcggacgccg ccagcccatg aagcagggtt cgtgcttcca gagatagtgc
    25741 gaccgggtca ggaccccgcg gtccttcacc cagatgatct gctggtgcac aaaggcaccg
    25801 gccttttccc agcaagcctc caacatcgcc tggcgacgcg aggcgtgcca gcaataccag
    25861 gccgcatttt cggcgatggc ctccgccacg gcggctgcga tgaagccgtc gtatagctcg
    25921 gccccttgcg agctgtcatc ccaggtggtg ccataggacg cggaccaatc cttgttccgg
    25981 gtcgggtggt tcgagccgtc gtaatcgacg aggtaaggcg ggtcggtcgc gaacaggatc
    26041 gcccgttcgc cgttcatcag gcggcgcacg tcggcagcgc tggtgctgtc gccgcaaagg
    26101 agccggtgat cgccgaggat ccacagatcg ccagtgcgcg acgccgggtt gcgcggcggt
    26161 tcggggacgg tcaccggcgg cactgagccc ccggcaccac cttcttcccc gtccccctcc
    26221 ggcacgaagg ccagcagctt gtccaactcg ccatcggaaa acccgaccag cgacaggtcg
    26281 aaatcctcgg ctaagagatc gttcagttcc gccgatagca gcgcctcgtc ccaggtgccg
    26341 agttcggtca gtttgttatc ggcgatgcga tacgcccgcc gctgcgcctc ggtcagatgc
    26401 ccgagcacga tcaccggtgc ttcggtcaga cccagctgcg ttgccgccag cacccggcca
    26461 tgccccgcga tcaactcgcc gtcctcgccg acgaggcagg gcacggtcca gccgaactcg
    26521 gccatgctgg cggcgatctt cgccacttgg tccgcgccat gtgccttggc gtttcgagcg
    26581 tagggctgga gcttggccag cggccacatc tcgatccgat ccggggcaaa actcagcgtc
    26641 atcgtcgggg cattcctcgg atcaaggtgg atacccctgg cttccggact ccggggtcca
    26701 gactggactc cacgcggggt ccagcggcca ccagggggtg tccagctcca agggtttgat
    26761 tttgcggtgt ttcaggcgag ttcaggcggc ggcggcttcc gggtggcttc ccaaaaatcc
    26821 ggccctgtcg ctggcgatgt gccgcgcttc gcccgccagc atacgaatgt cgccaggaag
    26881 gaaccggaaa ctgccgtggg atggaccccc gccggaccct cgctggatac cggggtccag
    26941 aagagccccg tcaacgcaaa ggggagagcg agctttccag cgcactctcc ccatcttgcc
    27001 ttcggaatag catgatcatg ttgcagatgt cgaaggaaaa agtgttgcaa catattggag
    27061 tcactgcgca ttcaggcgcg cagcgatctt ggtcagcgcc agctgccagc gacgccaggc
    27121 ggtcgtgcgg tcgcacccca gctcgccgct gatctgcttc cacggcaccc gggccgcacg
    27181 cgaccagacc agcttgcgct ccgcctcctc gatccagagc acccagtcga aggtctcctc
    27241 gagccgggtg atcgcagcgg ccgagggcca gacccgcatc ggctggggtt ccatcgccgc
    27301 gatctcgcgg ctggtccgca cgatgtcggg ccaggtgttg aaatagccct gcgccttcac
    27361 cggcggcagc ttgcgcaggg tgcggaacgc ctcctcgaaa tgatcggcga cgcagtccgc
    27421 ggtccattcc cgatcagcca tgacgcgcct ccctgtcgga cgggcgcggg ccgtagagct
    27481 tctcgcccag ctggcggacc agttcacgct cgggccaggt gaggcggtcg tcatcggcgg
    27541 agaccgcgag gacgccctgt tcccgccagc cctcacgctt gacctgctcg ggatcgcggc
    27601 gccgaccgcc gtagccatgg gggtgccatc tcatgcgaca cctcccttcg tctcgatcgc
    27661 ccagagcagg atggcgatgg cgtcggcctc gttgtcgtca gcggggctga agccgcggga
    27721 gcggacggcg gcgaccatgg cggccttgtc ggcgttgccc ttgcccgagg cgtggcgctt
    27781 gatcgtaccg accgggacgc cctcataggg cacgccccgc agctcggccc atgcagtcag
    27841 cgtggccatc agcccgccat agatgtggct cgcgtcggtc cctgcgtggc ggcggacttc
    27901 ctcgaaccag atggcggcga cgggcccgga cagccggtcg atctcggtca gccagttggt
    27961 gaagcgcagg tagcgcatgc cgccgccatc gaagcggccg gggcgcagcg agacggtccc
    28021 gctggtaatc aggccgtcat ggccgcggat cgcccagccg gtcgaggtgc cgaggtcgag
    28081 cgcgaggatg cagcggttgc ggggtgtgtc gagcggcagc gattcaaacc ttgcgccgtc
    28141 gcaattcggg atcagagtcg gctgagccat gatgggtctc ctttgccggt ggcgtgtggt
    28201 ggtggaagac gacggcggtc tggtgcttgg cggtacgggg ccggcgtcgt cggatcggaa
    28261 agcacaacac accgtcacgg cggcgcgcgc ggctgacccg gacgtatggg aggagtggcc
    28321 aaccctgtgg ggtagccctc ccatacgtag tatgggggtt tgacacctaa ctgttccgag
    28381 gcgttcaagt ggctgaaatc attgcggaat aagacttcat gaagtcttcg ggcatgagtt
    28441 agggacctaa ctcttatttg cccgtaaccc gttgatttcg ttgagtgcac agttggcgct
    28501 gtcatatgag tcaggcctca ctcatatgag ttaggtcgtc ctccagcccc tccgggtaga
    28561 cccagacggc ggggttttcg acctgcaggc agagcccgga ttgggggcat ttgaagtggc
    28621 tgggcaggac cggacgggcg ggtgtggtga cctcgccggt gtctggatcg acatgctcta
    28681 cgtgcgcgcc gaactgcatg ccctcgacgc agagatagcc gaaccgcgac cgggtgacgg
    28741 ggaagccgaa ccccgagggg tcgcgcagga acttcacgaa gcccttggtc gccagcacgc
    28801 tgaggcgctc gcggatcgtg tgcttgctgc ccagaccgcc ccggttctcg aaggtctcgg
    28861 cgaactgcat ggcggtgtag aggcgctcgc tcgccgcctc atcaagcagc atgccgagga
    28921 tgacatcgtg tttgcgcagc cgttcggcat cgagcctggc gccgacctcc ttgcgcacca
    28981 ggcgctcgtt catcgggttc agctcgaccc actccccctt caccttgtcg atcagcttcc
    29041 ccggcagcgc gggcccgttt cgaagctcga tctccagcct gcggacggtg ctgtcctcgt
    29101 cgggtcggtg catgagcagc ccggaggtgt agaaaccccg cagcgcgctg gcgccggaga
    29161 gcgcgaggaa gggatcgtcc ttgacctgat gcttggtggc cttgcgggtg tggtgggcga
    29221 ggatgacgcc cgcatccgga ttgaccgcct cgcggagaag ctccacccgg tccttcagga
    29281 agaacatcat ggctgtgttg tcgttctcgc ccccgccttc ggggccgcca tcgaagaggt
    29341 tgcggatcgg gtcgatgacg atgatgtcgg gcggcgcgtc ggggaatgcg gcccggatcg
    29401 cctcggccac gcgggcgacg ccttccgcgt cgagcagcag cttcagcttc ggcgtggcga
    29461 tgaaggtgtc gcgcgcggcg gcgatcacgg cggcgggcag cgcgatctgc tgcatgcgct
    29521 cgcgcagata gtgatactgg atctcggcct gcaggtagaa cacgcgcagc ggccggggcg
    29581 gcgtgaagcc gaggaacggc acgccagcgg ccatatgcac gagccagcag atcaggaagt
    29641 cgctcttgcc gaccttgggc gcgccgccaa gcaccaggag cccgcccggc gtcagcacgc
    29701 ggggaccgat gatgtcctcg ggcatcgggc tcgtgtcttc gagcagcgcg ccgaggctga
    29761 aggtcggcag cgggctggcc ggggcgtcgg cgtggtccgc gcgcaggagc ggcggaccgt
    29821 tgcgcttcac atgcagcgcc cagaggcgct cggactcggc catcagccga tcgagcggcc
    29881 aggatgggcg cagcatggcg gcgttgtagc cgcagatcgc ctcccagcct gcgaacgggt
    29941 cgaggcggcc ctcgtgcacc aggcgcacgt aatggccgat ggcggcgctg gccccctgga
    30001 agcgggacca gtcgtcaacc gcgccttcgc gcaccggcgt ggtgagcact gcgtcgatgc
    30061 cgggcttcgc ggtcggcgcg gcaacgtcgc tggcgaagcc tacgcctggc agcggcggca
    30121 tctcggcgac cttttccgcg aaatccgcca agtcgacctc gacgtcgcga tgctcgcgga
    30181 tctgcacgag gcgctggtgg ccgtgcttgt gatagacggt gcccggcacc cggatcggct
    30241 gatgcgccga gcggaaatgc gtgtcgccgc cgaccttcac ggcgatctcg ccccgcaggc
    30301 ggcagagcgt caccaggtcc tcgccctcgg ccggttcggt cagcttccac cagacatgga
    30361 gcttggccgc accttcgggc gtccgcccgc cgctttcgac gatgagcgtg ggcgcgccga
    30421 ggtggcgggt gacatggtcg agcttggccg ggatgtcgcc cgcgtcgaga tcgacgacga
    30481 tggcctgcat ctgcagcaca tcggcggcgc gggcctggcc ctgttcctcg accgtgccgg
    30541 gaatgacgta gacggcggca ccttcgcggt tcgcccatcc ggcgaaggtt gcgagtttct
    30601 cgggcgcggt gtcgtcggcc gggatccaga tgttgtgcgg cttgccgtcc cggccctgac
    30661 ccttgtcgac gaagccccgg agcgggatca gcccctcgca ccagctgaac acggtgtcga
    30721 ggaagacggc gatctgctcg gggtcggggt cgcagccgaa ggggttctcg gacggcggcc
    30781 cgtcgttgaa gtccatccac gggttgaaat gcaggatgcc gtcgtcgctc atgccggcag
    30841 cccccagcag cgctcggccc acgggcagaa gcggcactcg aagaaatcgg acgtggtggc
    30901 gacgcgcggc agaagctcgc ccgcatcggt cgcctgcagg atccgcacgc cccggtcgga
    30961 catgcgctgc gcgagatcgg cgtcgaaggg caccagctca tggtgaagct cagcggtgtc
    31021 cttgttgatc gcggtgaaga gcgcgggcgc ggccgagatg ccggaaaccg tcccttccat
    31081 gtaggcctgg tagagcgcga tctgggcggc gtagaccggc ttcgacttcg tcacgccgtc
    31141 cttgacgcag gcgcgccagt tcttcgcgtt catcgtcttg cattcccaga gggcgggaac
    31201 ggccagctcg aagccttcgg gccctgcggc gatgatgccg tcgacatgac cgcggatgcg
    31261 cccgcccgca acggagaacc cgaactggcc gccatctggc cggttgccct tgcgcgtgta
    31321 gaggtcgaag cccgcgccgc gcagccaggc gacggccaga tcctcgagcg catggccgat
    31381 ggcgaagatg cgcagcgact ggccgctgaa gtcctggccc tcgtccttcg gcgcagccgt
    31441 gaactcgaac tgcagggcgc gctcgcaggc atggccgaga cgcgagccgc cgaggtagtc
    31501 gcggggcggc cgcgtggcct gatcggcggt cagcgcccga tcgaccgcgg cgttgacccg
    31561 gtccgcgaag ctggggcggt gattgtaatc gagggtcaaa acggcacctc cggcgtctgc
    31621 gcccgggcga tgtcggacat ggcctcgcgg aagccctcga cggcctcctc gatcagtgcg
    31681 cgcacctgcg cctcggtgag ttcggcaagc ggggtggccc agccgatctc gtccatcagc
    31741 agcgccacgc gcttcatggt ggcggtgatc gcggcgcgct cctcctcggt caggtcaacc
    31801 atggcgaaac gctcccgcgc caagcgcgtc cagaaggact ggcagggcat cgagcagaac
    31861 cagaccgatg gccggggccg cttcgaacgg tgcggatcga accagccaaa accacgggtg
    31921 ggttgccggc agacagcaca gagcgttcca cgcggatgcc agagccgccg ccggtcctcg
    31981 gccgtgatgg gggtggatgt ggacatgggt catgccgccc tccgttcggg gctggccgcg
    32041 ctgtcgatca gctggcggat ggcgcgcttg ttgaagccga aggtcatcag cgccgaggcg
    32101 cggtagcgcg tcaggccgaa gtcatggcga cactcgggcg gcaggtattg cagctgcttt
    32161 tcggtcggcg gctggcgcag ccaggagcgg gtcttgaagg cgctctcgtc ggtctcgtgc
    32221 gtgttcagcc agtcgtcggc ctgcgcgaga cagacggtgc gctcgccgac acccaacagg
    32281 tgggggcgct cgcccttcgc cccgccgatg gcgtaccaga ccccgtccag ccagaagatg
    32341 ccgccccagg cggcgaagcc cgtggccatc agcgcgtcgt ccgtgccgta gaggtcgacc
    32401 cacgcgaagc tggaccgctt cagcaggtcg atttccgtca tcatgaagcc cgacagcggc
    32461 gcggcaccgc caccttcacc ggcctcttcg tcctcccgcg ggaatgcctc tccgcagagc
    32521 gggcattcgg tggcggccag cgggatctcc gcctcgcagg caggacaggt cttggtgggc
    32581 gcctctccag cttcggtctt gccgtcgaga tcgacgtcct gctccagcgt gccgtggatc
    32641 aggctcgatg tgccgaaatc cagtacgacg cagtcggtct tgacgatgcc gggatgttcc
    32701 tcggggtcga ctgtgcgcag gccgcgcccg accatctgga tcatcgtgga cttgtaggaa
    32761 ctcggtcgca gcagcacgac gcaggaggtg ggcgggtggt cccagccctc ggtcagcact
    32821 gccacgttga cgacgacgcg gatgtcgccc gccgcgtagt cggcgaggat cgccttgcgg
    32881 gtctcggccg ccagatcgcc gtggatcagt gcggcggaaa cgcctgccgc ctggaacgcc
    32941 tcggtgacat gctcggcgtg cgcgacggtg gagcagaaca ccacggtctg ccggtcgccc
    33001 gccttttcct tccagtggcg gatcacctcg tcggtgacgg gggcgcggtc catgatgccc
    33061 gccacctccg ccatgtcgaa atccgacatg gtcttgcgga ccgagcgcag ttcgtcctgc
    33121 acgcccacgt cgatgacgaa ggtgcgcggc gggacgagat gaccggaagc gatcagctcg
    33181 cccagccgca cctggtcagc gacattgtcg aaaacctcgc gcaggccctt cctgtcgccc
    33241 cggttcggcg tcgccgtgac cccgaagatg caggcgtcgg gattggcctc gcgcacacgg
    33301 tcgatgatgc ggcggtagct gtcggcgacg gcatggtgcg cctcatccac gacgagcagg
    33361 tcgagacgcg gcatgtcggc gaggttcgaa gcccgcgcca gcgtcggcac catggcgaag
    33421 gcgacctgac cgccccagga cttctccgtg gcgtcgatga ccgaggtggc gacgccaggc
    33481 accacgcgct ggaacttggc gcggttctgg gcggtcagct catcgcgatg ggcgagcacg
    33541 caggccttcg cgccgtcgcc gatcatctcg ccggtgaccg ccgagagcat gatcgtcttg
    33601 cccgcaccgg tgggcgccac gcccagcgtg ttgccgcggg acgcgagcgc agccacgctg
    33661 cgctcgacga aggtcttctg gcgggggcgc aggcgcatgg ccggtctccc ccttactgcg
    33721 cccagctcgg ccgaccggcg gcgccggggg cggacgcggg ctggccgggc tgggtggccg
    33781 tggtgggctg ctgcagggcg tggccctgcg ccggggcggc ggcgacctgc ggctcgcccg
    33841 agcccatcag cgcggcgtag tcgcggtgat cgggcgtgac ggcagcgcgg atctcgttct
    33901 tgtcctcgcc gttggtgtcg gtgccgatgt cgatgcgggc gacgaactcg accccgtcga
    33961 gatccccgaa gccgttgatc cggcggcgcg cctgcgcctc gggcgagttg tccttgtccg
    34021 acacgccgcg cgccgagttg aggataccgc ggatcaggcc gcgccccatg ttggcccagt
    34081 ccggaccctt ggggctgtag aggccgatca gcgaccagac cttgcgccgg gcatagggcc
    34141 cctcgagcac cgtgtattcg gcgtcgagat agacggcgcc ggtagcggcg cggcgcgccc
    34201 agccgccggt ccagccctgc gaggggtcgt cgaaaccgcc cggccgcaag gtcaggcgca
    34261 ccttggcgag cgtgcctttt gggatgacgt tggtgttgga ttgagcggag ttgaagtcgt
    34321 tccaggatcc agacatgact ggggtctcct ctttcaggtg ttttcggaat gggtgggagc
    34381 atcggtggtc ggcgccgtcg cggccgcagg cggactgcga taggccagcc gctcagaggc
    34441 gggcttcacg ggtccgcgga tcttcgccat caggcggccg aggtgcggtt cctcgatcag
    34501 atcgagacgg ccggagcgat ccttggcggg gaagttccac gaattgatcg tctggcagac
    34561 aaaagcccgg tacggcgtgc cggactcgtc cttgatctcc gccatcgtca ggacttcatc
    34621 gacgatgccc ggcagctcga ggccggtctt cgaaccgtcg atctgcggct ggaaaatgcg
    34681 tcgattgaag tcgtcgagtt tctcgtcgag gattccgacg aaccagacgt tcttcgctcg
    34741 cgtatgctgc agatgggtga gccacgcgat catctcgcgg ccatgcaggc cgtaggcgcc
    34801 tcggacatcc ggcttgccgg tcttgtccga gaacgcctcg ggctgtccct tgcaccattg
    34861 gaagcagagc cgcccggcaa cggtgatcga gtcaatgaag accgtgtggt agcggtcgag
    34921 cgccgctgga tcgccgaagc gctcgcacac cgccgcgtag tgggcgtcac tgtagccctg
    34981 gtcgtcccgc agcgctggat tgggtccgcc gatgaagacc gcgaagtcgc ggcattcggc
    35041 ccatgtgcgc ggccggacgc tgtcgccgga ccatccctcg atggcgaggt cgcctgcctc
    35101 cagatcgatg aacagcgtgg tggcggggtc gagcgtccag agaaggctgg tcttcccgat
    35161 cccggacttg ccgaagatcg tacccttgac gccgcgttgc tcggcgagac gctgatcggc
    35221 cgaaatgact gggagggcca tcacttgcct cccttcgctg cgatcagagt gtcgacagcg
    35281 atgtccgtcc ccagcgcgcc ggctttgcgg ccctcgtcgt gaagggtgcg caccgcatcg
    35341 atctcgcggt agagcgctga cgtccgctcg ttcaggccga tgagggcgaa cgccaggtcg
    35401 tcgatcgtcg ccgtccccac cggcttgacg gtctcgttgg ggcggtcgcc gatggccggt
    35461 acccgaatgg tttcgggcag cttttccagc ccgtaatgct gctcgcggag caccgcgagt
    35521 ttcttcatga tgctcatgac gtcacctcgt tggtcaggga aaggcggaag ctgggcttgc
    35581 ctgtgcggac ggtgcgtgcg tcctcaaagg cggagcggat gtggttcggc caagccgcga
    35641 acttgcgttc gggcaccctg atcgcgacgt cgaagtattc agcgggatcg tcgccctcgg
    35701 cccggatgcg ttcgacgaga gcggcaagct tgtcctggtc ccagtccacg cgcttcggca
    35761 ggtcggcgat cacggtcacc gcgccgtcgt cgaggcggat ggccccggtg tccttgccgg
    35821 cggcctggcg tgccgcgtgg gcacgatcgc cgtacttgag cgcgacggca ccatcgagcc
    35881 agtcgcagat cgttttggcc cgccgcaggg cgtcggcggc ctcgtcctgc agcagggcga
    35941 gctgtttggc gggcagagcg gcgatgtcgc cgatggcaaa gcaccggagc tcgtcgaggg
    36001 agatgtggtt ggagatcgtc atcaccgccc ctcaggccgc aggcttggcg ggggtgtcgg
    36061 cggtgctcgc gcggatctgc tcgcgctcgt actcctcgac gtcttcgagg cggtacacga
    36121 cgcgaccgcc gagcttgacg aagcgcgggc cttcgcccgt ccagcgccag cgctcaagcg
    36181 tgcggtgact gatgttccag cgatccgcga gatcgatctg gttaagatgc ctgagtgaca
    36241 tgctggtctc cgttgaattg cgtttcggta catccaacag cgccgaagca cctggacata
    36301 cgagcatttt caacgggtta ggcttgcctt gatatgatca agcaggtttt ttcttgtgac
    36361 gtcaggcaat gaaaaagccc cgagaaatcg gggctgcttc aagccttctg tgacgtaacg
    36421 cgtcgaagcg cgtgattccg gcgcttcagt tggcgctgcc cgatgggatg ccgtctacta
    36481 tatccgcaac tgaaatctcg cggcactgcg ggttgagtcg gtagcccgca cgctccttgg
    36541 tctgaacaaa cgaatcctga tccattggga tgcccatcga cacgttcaga ggttcgaggg
    36601 cctcacgcag ccgcttcagc tgttgacgca tcgactgatc ggaaacgccg atgcgctgtg
    36661 ccaggtccgg cgccggaaga tacggaacat cggtctgtcg cttctttgcc gttctgaaag
    36721 cctcgatcag agcggcgacc agtttgaagt tcgcaccctc cagcgccagg tcgcccctaa
    36781 aattcacacg cttccgatcg tcatcgaagg cgaactccag cattggcgca gagagccgat
    36841 ccatgaatgc cttggcgtca gcgtcgtagt ttgacggagg ggcaacttcg atatgacttc
    36901 ggttgtagca cgctgccagc aacgatgccg caggtagttc gtttctgaac aaggcggtgc
    36961 tgtgttcttt gacggccgac gcgataacct cctcgaccga tttcgcgtgg cgctgaaaca
    37021 gatcgtagag acgatctccc gcctcggagg tcggcacgcc cgggaagtgg ccgaccgcag
    37081 aaacgatctc cgggaagtcc accaggaacc gcgccttcgg cgtcgccaag atcttcttga
    37141 acagcgacac gtaagccagc gccatacgca agtcgtcccc gccgctccga tcgtcgagaa
    37201 gcaagtcatg catatagcga gctgacggat cgtgttcgcc caaaccggcc gctaggattc
    37261 caaaacgtct gtcgatacac tgcgagcaca caccacagtg cttttggcct tcggtccatt
    37321 tcctgggccg ggtacaactg acggtccgac tgagcagatc gggcatcccg gccgctgcga
    37381 tcttttcggt cacttccgtc ttcgtcagcc attgtagagg tgtgtggatc tggatctgac
    37441 gatccaggag cagtgaaaag aggtgttcaa gcccgcgcag aactctcggg tgcgtggtac
    37501 gcgtcgctcg accgccaaca acgtcgcccg ccagcggcaa attgatgctc accacgccgt
    37561 tttcatagaa actgaagctg tcctttccgg acattctggc cacaacgaag cccaagcatg
    37621 cgaacaggaa agagcgggtt cgctgggtga attcgcgtgc gcgaacgccc tcgttgctga
    37681 cccatacagg aacgtaggac aggtgccggt caaatccctt acgcttgagc tcggcaatga
    37741 gaccctcttg aaccgaccgg accttggtcg acgagtagtg tccaaccagc gtgagcgacc
    37801 gaccgttaac caccaaatcg gtgacggccc cagcgaacga gtccacgccg ccggagaata
    37861 gtgccacccc gtcgtgttcg tcggcaggat caatcagatc tttaaaatac agctcctttg
    37921 gctgaaccgg cgtgtcagcc tgccggaaat cgaatgtata gctgtcgtcg gaaagaaacc
    37981 ccaacgtgtc gatcagcgca tcctgaacct cagggtcctg ccagacctcc agttcccgca
    38041 ccgggatcga gaacctgagg ctcctccgcc agttttcgcc gaacttcgaa agctgttccg
    38101 atccacggac caagcgctga tcggcgcaat agacatatgc agcgacctcc agcagatcga
    38161 tcagcaggtc gggcaggttc gagagcatcg ttctgctgat gtagtcgatg cggaggttca
    38221 cgttcttgct gggaccatgg acgttcatag cgatcgcctc ctcgcaggag gcggcggtta
    38281 caccgcattc gatcagatgc tgcttcacgg cttccctttc cgcaatgcaa gttcggtacg
    38341 gattttttca accgcgtggg aagaaaacgc ccgcgtatcc gcgcgcgaaa tcgccttgcc
    38401 gtcgcgatag tggttcttcc ccagccagtc ccgggcaaat gttcgcatga tgagcgcaga
    38461 ctcattgcaa tgccgacgga ccgcaccgtc aaatgtctca acgtcatgga cggaacccgc
    38521 aatgcggccc gggccgatca tgttgtgaag gtttcgatcc acgtagtagt ggatcacccg
    38581 ctcgacaaag ttggcgtaaa agctctgggc cagggcggcg aatttttccg taccccgcaa
    38641 accggcgagc gaagcccgca cgtcgtccgc gccagggctc caaagagatg gaaggttcga
    38701 ctgcataccc tctgccaacg cagagagacc agcgcgacgg gcgatctcgc cgaggtctgt
    38761 gctcccctgg tggatccgac gctgaacccg ctccacggca cggtcatact ggaagaggat
    38821 ttcagagacc gacgagggcg tggcgccgtc gatgccgatt tcagccagtg ctctcggtgc
    38881 gttgttggcc gcagctgctt ggggcaagcg gatcagcaac cagagtgctt caatgaagac
    38941 atcgtctttc aaagcaaatt tcagtgcttc gcgcccaaat tcggtaatct gatcggccac
    39001 tgcctcggtt ggagcgccgc cgtccactat gtaccgaata atttcgggca acaggcggta
    39061 tgccggcatt tttccgagac gctggtgccc cattaaatct ctctcaaatt tgtcggtgct
    39121 tgaaaccggt agacgcgctc caatcaaatc tttccgccgg accggcgcct cttgcgcaag
    39181 gcatacgctc gctctgtccc ggatcatgat tcgctttcaa ggcattgtta agcaccgaga
    39241 atgctcgcgt caggagtgat gctcgcccgt gccgtctatg aatgatttcg aagaagcgcg
    39301 cagaagctag ataagtggct gattttgatt gtttttactg cccgaccgca tagcgtttcc
    39361 ctgatcgaaa cgctctcctc cccggtgctc cgatgaaacg ccccaatccg ctcccaccag
    39421 cccagatgac gcccgcagag cgccgcactg aactgtgcgg cctgctggcg ctcgggctcg
    39481 ttcggttgcg gatgcgggat gggcgggaag tatttggcga tagtggagaa cgttgcctac
    39541 actatccgcc agaccaatgc cgtcatgcaa ctccaactca ttggagaaat gcatgaacaa
    39601 gcccgatccc atccctgcgc gcctggctgc gctgaagact acgccgacgc cagacctgaa
    39661 gaagcagtgg cgcgacctgt tcgacagcga gccgccgccc ttcaaccgcc gctacctcga
    39721 aagccgcatc gcgtatcgca tccaggaact cgcctatggc ggactgaagc cggagacgat
    39781 caggcggctg gaacggctgg gcgaggaact ggacggcggc gaccgaaaga agcgcggcat
    39841 ccgcgccgac cgcgatcgcc ccatcaccgg cacgcggttg ctgcgcgagt ggcagggcaa
    39901 tgagcagatt gtcaccgtca cggctgacgg cttcgaatgg caggggcggc cctacaagtc
    39961 gctatccgcc atcgcgcggg ccatcaccgg cacgcgctgg aacgggtggg tgttcttcgg
    40021 cctcaagaac catcgggggc ggacatgacg aagccgccgg aaaaaacgaa actggtccgc
    40081 aagctgcgct gcgcggtcta cacccggaag tcctccgagg aagggttgga gcaggagttc
    40141 aacagcctgc atgcccagcg cgaggcctgc gaggcgtaca tcgccagcca gcgttccgaa
    40201 ggttgggtgc tggtccgcga tcagtatgac gacggcggca tctcgggcgg cacgctcgag
    40261 cgccccggcc taaagcggct actggcggac atcgaggacg ggctggtcga cgtggtcgtg
    40321 gtctacaaaa tcgaccggct cagccgcgcg ctcgcggatt tcgccaagtt ggtcgaggtc
    40381 ttcgaccgga acggcgtgac cttcgtttcc gtcacgcaat cgttcaacac gaccacgtcg
    40441 atggggcggc tgaccctgaa catcctgctc tcgttcgccc agttcgagcg cgaggtgacg
    40501 gccgagcgca ttcgcgacaa ggttgccgcc agccgcaaga agggcatgtg gatgggcggg
    40561 gtgccgccct acggctaccg cgtcgagaaa cgtaagctgg tggtggacaa agacagcgcc
    40621 acgcatgtgc gctggatctt cgcccacttc ctcgagatcg ggtcctgcac cgaactggcc
    40681 cgagaagtcg gcgcacgtgg catccggaca ccgcgcggca accggatcga caagaaatac
    40741 ctctatcgga tactcagcaa ccgagcctac atcggcgagg ctgtccacaa gggcgacagc
    40801 tatcccggcg agcacgacgc gatcattgac cgcgagacat gggaccgcgt ccacgccatc
    40861 ctgcaggaga gcccgcgcaa gcgtgccatg cgcacccgcg ccgaaacgcc tgctgtgttg
    40921 aaggggttgt tgttcggccc ggacggcgcc gccttctcgc cgacgcatac gcggaagggc
    40981 gggaagctct accgctacta cgtcagccag acggtgttga agcatggcgc cgggtcatgc
    41041 tcggtgggcc gcgtgtccgc gggggaaatc gaggccgcca tcatcgacca gcttcgcgcg
    41101 gtgttccgcc agccagagat cgtggcgggc acatgcaagg cggcccgcgc ggagagcgat
    41161 gccatcactg aggccgacgc ccgcgccgcc ctgcagcagc tcgacccgct gtgggacgaa
    41221 ctgttccccg ccgagcaggc gcggatcgtg acgctgctgg ttgagcgcgc tgacattggc
    41281 accgatggcc tgaacgtccg gctccgcacg gatggtctcg gcagcctcgc gcgcgagatg
    41341 ctggccggcg atatgggcgc agcagcatga cccgcggagc cccgacctcc gagacagtga
    41401 cgctccacgt accgttccgc gtcgtaaagc gtggcgggcg caaggagatg cagctgccgg
    41461 agggcgtcgc gcatccgaga cgaacggaca gcacgctggt caaggcgctg gcccgcgcgt
    41521 tccggtggaa acggatgctg gagtcggggg agttcgccac cgtcggcgag ctggccgagc
    41581 gcgaggggat tgctgtgtcc tatctgaccc gcgtgctgcg tctgacgctg ctcgcgccgg
    41641 acattgtaga ggcaatcctg gatggggcgc aggagcctga tcggacactg tcgcagctgc
    41701 tcgaacccct tccaactgat tggcaatcgc agcggtgtgg tcgcaacgga catgggtccg
    41761 caatggacct agcctgaaac taagttttcg gaccccgctt accttccgca tcatgcgatc
    41821 gcacgggttg ggctgacaga ggttgccaga acgacaggca gtacctatgt gttcccccac
    41881 agggatcgta tagcattgac agagcgaggg accgctgtat aagcgtgatg aatgagaatc
    41941 atcgcccggc ccaagctaat cgctttcggg gagcgctttc cagatgcgaa ggtgcagatc
    42001 gacgtttggt gggctgaggc aaggcgagca gaatggaaaa cgccagcaga catcaagtcc
    42061 cagtaccgca acgcgagcat tctcaaaggt ggacgtgtgg tcttcaacat ctgcggcaac
    42121 aagtatcgcc tgatcttgaa gttcgattac gagaaaggga tagggtttgt ccgtttttta
    42181 gggacacaca aggagtatga cgagatcaac gcggaggaag tgtgatgatg agcgaacatc
    42241 gtattcggcc aattcattct gagcaggact acgcagccgc tctcgcccgc gttgaaacgc
    42301 tcatggatat ggggcgttct cccgcggagg atgacgagct cgacgtgctc gcgactcttg
    42361 tcgaggtcta cgaagaccgg cgttttccaa tggatgcgcc agatcccgta gaagcgatca
    42421 aattccgcat gcagcagctt gggatgagcc aaagtgacct agccccgatc ttcggaagcc
    42481 gggccaagac ttctgagatt ttgagcggca agcgcgatct gactctgaag atgatccgcg
    42541 cactgcatga gcatctgggc attcccgctg aagtgctgat ccgggatggg ggaagcctgc
    42601 caaaggctcc agccggtatc gatctcgatc acttcccgat cgcggagatg gcgaagcgag
    42661 gttggatcaa gaagacagca gacgtgaagg atcgcacgga ggaaatcgtc cgtgaactga
    42721 ttgcgtgcgc cggcggaccg aacgctcttc cacaggcact ctttcgccaa ggtggcggcg
    42781 cacgcgcgaa cgctaagtcg gacgtgcatg ccctgcaagc gtggtgcctc catatcctct
    42841 gcgtggcacg ccgtgctggg cttgcgggga tctacaaaac cggcactatc gaccgcgctt
    42901 tcatgcgaga gctcgctcgg ctaagtactt tcgacgaagg cccgaaactg gcccaagaga
    42961 agctcgcaaa gcacggggtc gcccttgtcg tcgcagccca cctgccgaag acctatctcg
    43021 acggcgccgc gatgtggacc gtcgacaagg ttcccgtcgt cggaatgacg atccgttacg
    43081 accgcctgga caacttctgg ttctgcctcc tgcatgaact tgcgcacatc agtcgccatt
    43141 tcccagatgg aaacgacgag attttcattg acgatcttca gcttcgcgag cgcaaccatg
    43201 agcgcgatga cgagcgcgaa cgcgaagctg atgagtgggc gcaggaggcg ttgattccgt
    43261 cagagctttg ggacgagcat ccggcgcgtt ttagcccgag cgttcagaac gttctctcgc
    43321 tggcgcggaa ggccgacgtg caccccgcca tcgtcgccgg gcgcatccgt cacgagatgc
    43381 acaactatcg gctgctttcg caattcgtcg gcatgaatga agtgagaccg ctgctgatgg
    43441 aggatgccgc ataaagatta agcggggcgc ccggcaaggc accccgcttt tcactacacg
    43501 tcagaagggt ttaggcgcac ccaaccgacg tggctccgga gaccgaagca ctctcgtggt
    43561 ggtacgcaag agatagacgg ttcgggactc cggggcaaat cttttcatcc gcgcctagga
    43621 gtatgcctga atggctatca tcaccaagct gacaccgcag gaggtgtcga tcatcaaggc
    43681 tcggctcgcc cggggagact ttcagcaccg aatcgctgca gatttcgatc tgaatcaggg
    43741 acggatcagc gagattgcga ctggcaagcg ttttgcggac gtcccgccgg tgtccatgga
    43801 ggtggggcat gtctgacaag ctcctcaagc ctgggcaaaa ggccccgaaa tctggtcagt
    43861 acgagataac tggcccccga ggtggtggca ccggcgtcga gcgcaccgtt acgcgcaacg
    43921 aaccgctccc tccccccgaa cagaagggcc agcggtaccg cctcgtcgat ccgacccagc
    43981 atcggcgcaa gccgtgaaga acctgcacgg cccggcgttc gctgggccgt gcgcacaaac
    44041 cccctgaccg cagacgcacc ggataaa
//
