# Supplementary material for: Characterization of the virome of Paracoccus spp. (Alphaproteobacteria) by combined in silico and in vivo approaches
Source: Sci Rep. 2019 May 27;9:7899. doi: 10.1038/s41598-019-44460-4 (PMC6536676; doi:10.1038/s41598-019-44460-4)
Supplement: Supplementary file 2 — Supplementary Dataset 1 [file 41598_2019_44460_MOESM2_ESM.zip › vB_PamP_PD2.gbk]

LOCUS       NZ_KQ955208            42749 bp    DNA              UNK 01-JAN-1980
DEFINITION  Paracoccus aminovorans strain HPD-2 prophage vB_PamP_PD2
ACCESSION   NZ_KQ955208
VERSION     NZ_KQ955208.1
KEYWORDS    .
SOURCE      .
  ORGANISM  .
            .
FEATURES             Location/Qualifiers
     source          1..42749
                     /host="Paracoccus aminovorans strain HPD-2"
     repeat_region   1..21
                     /note="Attachment site in tRNA-Thr(CTG) 21/21:
                     CGAGTCCCTTCACCGGCACCA"
     gene            161..1126
                     /locus_tag="pd2_p01"
                     /old_locus_tag="ASV56_RS00490"
     CDS             161..1126
                     /note="Integrase  based on COG; Shufflon-specific DNA
                     recombinase Rci and Bacteriophage Hp1_like integrase based
                     on cd00796"
                     /product="phage tyrosine integrase"
                     /COG="COG0582"
                     /locus_tag="pd2_p01"
                     /old_locus_tag="ASV56_RS00490"
                     /protein_id="WP_062560326.1"
     gene            complement(1110..1364)
                     /locus_tag="pd2_p02"
                     /old_locus_tag="ASV56_RS00495"
     CDS             complement(1110..1364)
                     /note="weak hit to Regulatory phage protein cos based on
                     pfam10743"
                     /product="phage hypothetical protein"
                     /locus_tag="pd2_p02"
                     /old_locus_tag="ASV56_RS00495"
                     /protein_id="WP_062560327.1"
     gene            complement(1399..1584)
                     /locus_tag="pd2_p03"
     CDS             complement(1399..1584)
                     /product="phage hypothetical protein"
                     /locus_tag="pd2_p03"
     gene            complement(1581..1898)
                     /locus_tag="pd2_p04"
     CDS             complement(1581..1898)
                     /product="phage hypothetical protein"
                     /locus_tag="pd2_p04"
                     /old_locus_tag="ASV56_RS00500"
                     /protein_id="WP_062560328.1"
     gene            complement(1895..2176)
                     /locus_tag="pd2_p05"
                     /old_locus_tag="ASV56_RS00505"
     CDS             complement(1895..2176)
                     /product="phage hypothetical protein"
                     /locus_tag="pd2_p05"
                     /old_locus_tag="ASV56_RS00505"
                     /protein_id="WP_062560329.1"
     gene            complement(2173..2355)
                     /locus_tag="pd2_p06"
     CDS             complement(2173..2355)
                     /product="phage hypothetical protein"
                     /locus_tag="pd2_p06"
     gene            complement(2352..2774)
                     /locus_tag="pd2_p07"
                     /old_locus_tag="ASV56_RS00510"
     CDS             complement(2352..2774)
                     /product="phage hypothetical protein"
                     /locus_tag="pd2_p07"
                     /old_locus_tag="ASV56_RS00510"
                     /protein_id="WP_062560330.1"
     gene            complement(2771..3496)
                     /locus_tag="pd2_p08"
                     /old_locus_tag="ASV56_RS00515"
     CDS             complement(2771..3496)
                     /product="phage hypothetical protein"
                     /locus_tag="pd2_p08"
                     /old_locus_tag="ASV56_RS00515"
                     /protein_id="WP_062560331.1"
     gene            complement(3486..3965)
                     /locus_tag="pd2_p09"
     CDS             complement(3486..3965)
                     /product="phage hypothetical protein"
                     /locus_tag="pd2_p09"
     gene            complement(3962..4213)
                     /locus_tag="pd2_p10"
     CDS             complement(3962..4213)
                     /product="phage hypothetical protein"
                     /locus_tag="pd2_p10"
     gene            complement(4218..4601)
                     /locus_tag="pd2_p11"
                     /old_locus_tag="ASV56_RS00525"
     CDS             complement(4218..4601)
                     /note="weak hit to 5-methylcytosine-specific restriction
                     endonuclease McrA based on COG; HNH nuclease bsaed on
                     cd00085"
                     /product="restriction endonuclease"
                     /locus_tag="pd2_p11"
                     /old_locus_tag="ASV56_RS00525"
                     /protein_id="WP_062560333.1"
     gene            complement(4598..5098)
                     /locus_tag="pd2_p12"
                     /old_locus_tag="ASV56_RS00530"
     CDS             complement(4598..5098)
                     /product="phage hypothetical protein"
                     /locus_tag="pd2_p12"
                     /old_locus_tag="ASV56_RS00530"
                     /protein_id="WP_062560334.1"
     gene            complement(5098..5289)
                     /locus_tag="pd2_p13"
                     /old_locus_tag="ASV56_RS00535"
     CDS             complement(5098..5289)
                     /product="phage hypothetical protein"
                     /locus_tag="pd2_p13"
                     /old_locus_tag="ASV56_RS00535"
                     /protein_id="WP_062560335.1"
     gene            complement(5286..5480)
                     /locus_tag="pd2_p14"
                     /old_locus_tag="ASV56_RS00540"
     CDS             complement(5286..5480)
                     /product="phage hypothetical protein"
                     /locus_tag="pd2_p14"
                     /old_locus_tag="ASV56_RS00540"
                     /protein_id="WP_062560336.1"
     gene            complement(5480..5968)
                     /locus_tag="pd2_p15"
                     /old_locus_tag="ASV56_RS00545"
     CDS             complement(5480..5968)
                     /note="single-stranded DNA-binding protein based on COG"
                     /product="single-stranded DNA-binding protein"
                     /COG="COG0629"
                     /locus_tag="pd2_p15"
                     /old_locus_tag="ASV56_RS00545"
                     /protein_id="WP_062560337.1"
     gene            complement(5968..6558)
                     /locus_tag="pd2_p16"
                     /old_locus_tag="ASV56_RS00550"
     CDS             complement(5968..6558)
                     /note="ERF superfamily domain present based on pfam"
                     /product="ERF superfamily protein"
                     /locus_tag="pd2_p16"
                     /old_locus_tag="ASV56_RS00550"
                     /protein_id="WP_062560338.1"
     gene            complement(6555..6743)
                     /locus_tag="pd2_p17"
                     /old_locus_tag="ASV56_RS00555"
     CDS             complement(6555..6743)
                     /product="phage hypothetical protein"
                     /locus_tag="pd2_p17"
                     /old_locus_tag="ASV56_RS00555"
                     /protein_id="WP_062560339.1"
     gene            complement(6740..6952)
                     /locus_tag="pd2_p18"
                     /old_locus_tag="ASV56_RS00560"
     CDS             complement(6740..6952)
                     /product="phage hypothetical protein"
                     /locus_tag="pd2_p18"
                     /old_locus_tag="ASV56_RS00560"
                     /protein_id="WP_062560340.1"
     gene            complement(6949..7260)
                     /locus_tag="pd2_p19"
                     /old_locus_tag="ASV56_RS00565"
     CDS             complement(6949..7260)
                     /product="phage hypothetical protein"
                     /locus_tag="pd2_p19"
                     /old_locus_tag="ASV56_RS00565"
                     /protein_id="WP_062560341.1"
     gene            complement(7257..7607)
                     /locus_tag="pd2_p20"
                     /old_locus_tag="ASV56_RS00570"
     CDS             complement(7257..7607)
                     /product="phage hypothetical protein"
                     /locus_tag="pd2_p20"
                     /old_locus_tag="ASV56_RS00570"
                     /protein_id="WP_062560342.1"
     gene            complement(7604..7771)
                     /locus_tag="pd2_p21"
     CDS             complement(7604..7771)
                     /product="phage hypothetical protein"
                     /locus_tag="pd2_p21"
     gene            8064..8252
                     /locus_tag="pd2_p22"
                     /old_locus_tag="ASV56_RS00575"
     CDS             8064..8252
                     /product="phage hypothetical protein"
                     /locus_tag="pd2_p22"
                     /old_locus_tag="ASV56_RS00575"
                     /protein_id="WP_062560343.1"
     gene            complement(8645..9301)
                     /locus_tag="pd2_p23"
     CDS             complement(8645..9301)
                     /product="phage hypothetical protein"
                     /locus_tag="pd2_p23"
     gene            complement(9359..9598)
                     /locus_tag="pd2_p24"
                     /old_locus_tag="ASV56_RS00580"
     CDS             complement(9359..9598)
                     /product="phage hypothetical protein"
                     /locus_tag="pd2_p24"
                     /old_locus_tag="ASV56_RS00580"
                     /protein_id="WP_062560344.1"
     gene            complement(9608..9793)
                     /locus_tag="pd2_p25"
     CDS             complement(9608..9793)
                     /product="phage hypothetical protein"
                     /locus_tag="pd2_p25"
     gene            complement(9790..10176)
                     /locus_tag="pd2_p26"
                     /old_locus_tag="ASV56_RS00585"
     CDS             complement(9790..10176)
                     /note="Transcriptional regulator, contains XRE-family HTH
                     domain based on COG"
                     /product="XRE family transcriptional regulator"
                     /COG="COG1396"
                     /locus_tag="pd2_p26"
                     /old_locus_tag="ASV56_RS00585"
                     /protein_id="WP_062562175.1"
     gene            10175..10480
                     /locus_tag="pd2_p27"
     CDS             10175..10480
                     /note="Helix-turn-helix XRE-family like proteins based on
                     smart00530"
                     /product="XRE family transcriptional regulator"
                     /locus_tag="pd2_p27"
     gene            10554..10808
                     /locus_tag="pd2_p28"
     CDS             10554..10808
                     /product="phage hypothetical protein"
                     /locus_tag="pd2_p28"
     gene            10810..11178
                     /locus_tag="pd2_p29"
                     /old_locus_tag="ASV56_RS00590"
     CDS             10810..11178
                     /note="weak hit to endodeoxyribonuclease RUS from
                     PRK09786"
                     /product="phage hypothetical protein"
                     /locus_tag="pd2_p29"
                     /old_locus_tag="ASV56_RS00590"
                     /protein_id="WP_062560345.1"
     gene            11268..12197
                     /locus_tag="pd2_p30"
                     /old_locus_tag="ASV56_RS00595"
     CDS             11268..12197
                     /product="phage hypothetical protein"
                     /locus_tag="pd2_p30"
                     /old_locus_tag="ASV56_RS00595"
                     /protein_id="WP_062560346.1"
     gene            12194..13054
                     /locus_tag="pd2_p31"
                     /old_locus_tag="ASV56_RS00600"
     CDS             12194..13054
                     /note="Chromosome segregation protein Spo0J, contains
                     ParB-like nuclease domain based on COG"
                     /product="ParB-like nuclease domain-containing protein"
                     /COG="COG1475"
                     /locus_tag="pd2_p31"
                     /old_locus_tag="ASV56_RS00600"
                     /protein_id="WP_062560347.1"
     gene            13051..13884
                     /locus_tag="pd2_p32"
     CDS             13051..13884
                     /note="Uncharacterized conserved protein YdaU, DUF1376
                     family based on COG"
                     /product="phage hypothetical protein"
                     /COG="COG3756"
                     /locus_tag="pd2_p32"
     gene            13871..14239
                     /locus_tag="pd2_p33"
                     /old_locus_tag="ASV56_RS00605"
     CDS             13871..14239
                     /product="phage hypothetical protein"
                     /locus_tag="pd2_p33"
                     /old_locus_tag="ASV56_RS00605"
                     /protein_id="WP_062560348.1"
     gene            14236..14505
                     /locus_tag="pd2_p34"
                     /old_locus_tag="ASV56_RS00610"
     CDS             14236..14505
                     /note="weak hit to Chromosomal replication initiation
                     ATPase DnaA bsaed on COG and C-terminal domain of
                     bacterial DnaA proteins based on cd06571"
                     /product="phage hypothetical protein"
                     /locus_tag="pd2_p34"
                     /old_locus_tag="ASV56_RS00610"
                     /protein_id="WP_062560349.1"
     gene            14505..14726
                     /locus_tag="pd2_p35"
                     /old_locus_tag="ASV56_RS00615"
     CDS             14505..14726
                     /note="DUF3310 domain-containing protein based on
                     pfam11753"
                     /product="phage hypothetical protein"
                     /locus_tag="pd2_p35"
                     /old_locus_tag="ASV56_RS00615"
                     /protein_id="WP_062562176.1"
     gene            14723..15088
                     /locus_tag="pd2_p36"
                     /old_locus_tag="ASV56_RS00620"
     CDS             14723..15088
                     /note="hypothetical protein; weak hit to Transposase and
                     inactivated derivatives, IS30 family based on COG"
                     /product="phage hypothetical protein"
                     /locus_tag="pd2_p36"
                     /old_locus_tag="ASV56_RS00620"
                     /protein_id="WP_062560350.1"
     gene            15085..15675
                     /locus_tag="pd2_p37"
                     /old_locus_tag="ASV56_RS00625"
     CDS             15085..15675
                     /note="weak hit to Site-specific DNA-cytosine methylase
                     based on COG"
                     /product="phage hypothetical protein"
                     /locus_tag="pd2_p37"
                     /old_locus_tag="ASV56_RS00625"
                     /protein_id="WP_062560351.1"
     gene            15699..15989
                     /locus_tag="pd2_p38"
                     /old_locus_tag="ASV56_RS00630"
     CDS             15699..15989
                     /product="phage hypothetical protein"
                     /locus_tag="pd2_p38"
                     /old_locus_tag="ASV56_RS00630"
                     /protein_id="WP_062560352.1"
     gene            16084..16302
                     /locus_tag="pd2_p39"
                     /old_locus_tag="ASV56_RS00635"
     CDS             16084..16302
                     /product="phage hypothetical protein"
                     /locus_tag="pd2_p39"
                     /old_locus_tag="ASV56_RS00635"
                     /protein_id="WP_062560353.1"
     gene            16305..16463
                     /locus_tag="pd2_p40"
     CDS             16305..16463
                     /product="phage hypothetical protein"
                     /locus_tag="pd2_p40"
     gene            16456..16719
                     /locus_tag="pd2_p41"
     CDS             16456..16719
                     /product="phage hypothetical protein"
                     /locus_tag="pd2_p41"
     gene            16709..17353
                     /locus_tag="pd2_p42"
                     /old_locus_tag="ASV56_RS00640"
     CDS             16709..17353
                     /product="phage hypothetical protein"
                     /locus_tag="pd2_p42"
                     /old_locus_tag="ASV56_RS00640"
                     /protein_id="WP_062560354.1"
     gene            17940..18191
                     /locus_tag="pd2_p43"
     CDS             17940..18191
                     /product="phage hypothetical protein"
                     /locus_tag="pd2_p43"
     gene            18139..19488
                     /locus_tag="pd2_p44"
                     /old_locus_tag="ASV56_RS00645"
     CDS             18139..19488
                     /note="Phage terminase large subunit based on COG"
                     /product="phage terminase large subunit"
                     /COG="COG1783"
                     /locus_tag="pd2_p44"
                     /old_locus_tag="ASV56_RS00645"
                     /protein_id="WP_062562177.1"
     gene            19489..21576
                     /locus_tag="pd2_p45"
                     /old_locus_tag="ASV56_RS00650"
     CDS             19489..21576
                     /note="hypothetical protein; putative phage portal
                     protein"
                     /product="phage hypothetical protein"
                     /locus_tag="pd2_p45"
                     /old_locus_tag="ASV56_RS00650"
                     /protein_id="WP_062560355.1"
     gene            21563..21775
                     /locus_tag="pd2_p46"
                     /old_locus_tag="ASV56_RS00655"
     CDS             21563..21775
                     /product="phage hypothetical protein"
                     /locus_tag="pd2_p46"
                     /old_locus_tag="ASV56_RS00655"
                     /protein_id="WP_062560356.1"
     gene            21807..22712
                     /locus_tag="pd2_p47"
                     /old_locus_tag="ASV56_RS00660"
     CDS             21807..22712
                     /product="phage hypothetical protein"
                     /locus_tag="pd2_p47"
                     /old_locus_tag="ASV56_RS00660"
                     /protein_id="WP_062560357.1"
     gene            22737..23729
                     /locus_tag="pd2_p48"
                     /old_locus_tag="ASV56_RS00665"
     CDS             22737..23729
                     /product="putative phage major capsid protein"
                     /locus_tag="pd2_p48"
                     /old_locus_tag="ASV56_RS00665"
                     /protein_id="WP_062560358.1"
     gene            23777..24247
                     /locus_tag="pd2_p49"
                     /old_locus_tag="ASV56_RS00670"
     CDS             23777..24247
                     /product="phage hypothetical protein"
                     /locus_tag="pd2_p49"
                     /old_locus_tag="ASV56_RS00670"
                     /protein_id="WP_062560359.1"
     gene            24298..24465
                     /locus_tag="pd2_p50"
     CDS             24298..24465
                     /product="phage hypothetical protein"
                     /locus_tag="pd2_p50"
     gene            24462..24782
                     /locus_tag="pd2_p51"
                     /old_locus_tag="ASV56_RS00675"
     CDS             24462..24782
                     /product="phage hypothetical protein"
                     /locus_tag="pd2_p51"
                     /old_locus_tag="ASV56_RS00675"
                     /protein_id="WP_062560360.1"
     gene            24786..25292
                     /locus_tag="pd2_p52"
                     /old_locus_tag="ASV56_RS00680"
     CDS             24786..25292
                     /product="phage hypothetical protein"
                     /locus_tag="pd2_p52"
                     /old_locus_tag="ASV56_RS00680"
                     /protein_id="WP_062560361.1"
     gene            25289..25846
                     /locus_tag="pd2_p53"
                     /old_locus_tag="ASV56_RS00685"
     CDS             25289..25846
                     /product="phage hypothetical protein"
                     /locus_tag="pd2_p53"
                     /old_locus_tag="ASV56_RS00685"
                     /protein_id="WP_062560362.1"
     gene            25846..27450
                     /locus_tag="pd2_p54"
                     /old_locus_tag="ASV56_RS00690"
     CDS             25846..27450
                     /product="phage hypothetical protein"
                     /locus_tag="pd2_p54"
                     /old_locus_tag="ASV56_RS00690"
                     /protein_id="WP_062560363.1"
     gene            27447..27863
                     /locus_tag="pd2_p55"
                     /old_locus_tag="ASV56_RS00695"
     CDS             27447..27863
                     /note="hypothetical protein; weak hit to Protein
                     N-acetyltransferase, RimJ/RimL family COG domain"
                     /product="putative N-acetyltransferase"
                     /locus_tag="pd2_p55"
                     /old_locus_tag="ASV56_RS00695"
                     /protein_id="WP_062560364.1"
     gene            27867..29174
                     /locus_tag="pd2_p56"
                     /old_locus_tag="ASV56_RS00700"
     CDS             27867..29174
                     /note="Chaperone of endosialidase based on pfam13884;
                     putative phage prohead protease"
                     /product="phage hypothetical protein"
                     /locus_tag="pd2_p56"
                     /old_locus_tag="ASV56_RS00700"
                     /protein_id="WP_062560365.1"
     gene            29176..30942
                     /locus_tag="pd2_p57"
                     /old_locus_tag="ASV56_RS00705"
     CDS             29176..30942
                     /note="hypothetical protein; putative phage peptydoglican
                     hydrolase"
                     /product="phage hypothetical protein"
                     /locus_tag="pd2_p57"
                     /old_locus_tag="ASV56_RS00705"
                     /protein_id="WP_062560366.1"
     gene            30939..32510
                     /locus_tag="pd2_p58"
                     /old_locus_tag="ASV56_RS00710"
     CDS             30939..32510
                     /product="phage hypothetical protein"
                     /locus_tag="pd2_p58"
                     /old_locus_tag="ASV56_RS00710"
                     /protein_id="WP_062560367.1"
     gene            complement(32837..33133)
                     /locus_tag="pd2_p59"
                     /old_locus_tag="ASV56_RS00715"
     CDS             complement(32837..33133)
                     /product="phage hypothetical protein"
                     /locus_tag="pd2_p59"
                     /old_locus_tag="ASV56_RS00715"
                     /protein_id="WP_062560368.1"
     gene            33234..34637
                     /locus_tag="pd2_p60"
                     /old_locus_tag="ASV56_RS00720"
     CDS             33234..34637
                     /product="phage hypothetical protein"
                     /locus_tag="pd2_p60"
                     /old_locus_tag="ASV56_RS00720"
                     /protein_id="WP_062560369.1"
     gene            34637..34828
                     /locus_tag="pd2_p61"
                     /old_locus_tag="ASV56_RS00725"
     CDS             34637..34828
                     /product="phage hypothetical protein"
                     /locus_tag="pd2_p61"
                     /old_locus_tag="ASV56_RS00725"
                     /protein_id="WP_062560370.1"
     gene            34821..35057
                     /locus_tag="pd2_p62"
                     /old_locus_tag="ASV56_RS00730"
     CDS             34821..35057
                     /product="phage hypothetical protein"
                     /locus_tag="pd2_p62"
                     /old_locus_tag="ASV56_RS00730"
                     /protein_id="WP_062560371.1"
     gene            35060..35947
                     /locus_tag="pd2_p63"
     CDS             35060..35947
                     /product="phage hypothetical protein"
                     /locus_tag="pd2_p63"
     gene            35944..36120
                     /locus_tag="pd2_p64"
     CDS             35944..36120
                     /product="phage hypothetical protein"
                     /locus_tag="pd2_p64"
     gene            36117..36434
                     /locus_tag="pd2_p65"
                     /old_locus_tag="ASV56_RS00735"
     CDS             36117..36434
                     /product="phage hypothetical protein"
                     /locus_tag="pd2_p65"
                     /old_locus_tag="ASV56_RS00735"
                     /protein_id="WP_062560372.1"
     gene            36434..37105
                     /locus_tag="pd2_p66"
                     /old_locus_tag="ASV56_RS00740"
     CDS             36434..37105
                     /product="phage hypothetical protein"
                     /locus_tag="pd2_p66"
                     /old_locus_tag="ASV56_RS00740"
                     /protein_id="WP_062560373.1"
     gene            37102..38346
                     /locus_tag="pd2_p67"
                     /old_locus_tag="ASV56_RS00745"
     CDS             37102..38346
                     /product="phage hypothetical protein"
                     /locus_tag="pd2_p67"
                     /old_locus_tag="ASV56_RS00745"
                     /protein_id="WP_062560374.1"
     gene            38363..38827
                     /locus_tag="pd2_p68"
                     /old_locus_tag="ASV56_RS00750"
     CDS             38363..38827
                     /note="hypothical protein; transmembrane protein"
                     /product="phage hypothetical protein"
                     /locus_tag="pd2_p68"
                     /old_locus_tag="ASV56_RS00750"
                     /protein_id="WP_062560375.1"
     gene            38811..39119
                     /locus_tag="pd2_p69"
                     /old_locus_tag="ASV56_RS00755"
     CDS             38811..39119
                     /note="hypothetical protein; transmembrane based on TMHMM"
                     /product="putative holin"
                     /locus_tag="pd2_p69"
                     /old_locus_tag="ASV56_RS00755"
                     /protein_id="WP_062560376.1"
     gene            39123..39314
                     /locus_tag="pd2_p70"
                     /old_locus_tag="ASV56_RS00760"
     CDS             39123..39314
                     /product="phage hypothetical protein"
                     /locus_tag="pd2_p70"
                     /old_locus_tag="ASV56_RS00760"
                     /protein_id="WP_062560377.1"
     gene            39465..40271
                     /locus_tag="pd2_p71"
                     /old_locus_tag="ASV56_RS00765"
     CDS             39465..40271
                     /note="Predicted chitinase based on COG; lysozyme"
                     /product="chitinase"
                     /COG="COG3179"
                     /locus_tag="pd2_p71"
                     /old_locus_tag="ASV56_RS00765"
                     /protein_id="WP_062560378.1"
     gene            40268..40474
                     /locus_tag="pd2_p72"
                     /old_locus_tag="ASV56_RS00770"
     CDS             40268..40474
                     /product="phage hypothetical protein"
                     /locus_tag="pd2_p72"
                     /old_locus_tag="ASV56_RS00770"
                     /protein_id="WP_062560379.1"
     gene            40471..40722
                     /locus_tag="pd2_p73"
                     /old_locus_tag="ASV56_RS00775"
     CDS             40471..40722
                     /product="phage hypothetical protein"
                     /locus_tag="pd2_p73"
                     /old_locus_tag="ASV56_RS00775"
                     /protein_id="WP_062560380.1"
     gene            40719..40928
                     /locus_tag="pd2_p74"
                     /old_locus_tag="ASV56_RS00780"
     CDS             40719..40928
                     /product="phage hypothetical protein"
                     /locus_tag="pd2_p74"
                     /old_locus_tag="ASV56_RS00780"
                     /protein_id="WP_062560381.1"
     gene            40960..41064
                     /locus_tag="pd2_p75"
     CDS             40960..41064
                     /product="phage hypothetical protein"
                     /locus_tag="pd2_p75"
     gene            41089..41337
                     /locus_tag="pd2_p76"
     CDS             41089..41337
                     /product="phage hypothetical protein"
                     /locus_tag="pd2_p76"
     gene            complement(41342..41815)
                     /locus_tag="pd2_p77"
                     /old_locus_tag="ASV56_RS00785"
     CDS             complement(41342..41815)
                     /product="phage hypothetical protein"
                     /locus_tag="pd2_p77"
                     /old_locus_tag="ASV56_RS00785"
                     /protein_id="WP_062560382.1"
     gene            complement(41812..42012)
                     /locus_tag="pd2_p78"
                     /old_locus_tag="ASV56_RS00790"
     CDS             complement(41812..42012)
                     /product="phage hypothetical protein"
                     /locus_tag="pd2_p78"
                     /old_locus_tag="ASV56_RS00790"
                     /protein_id="WP_062560383.1"
     gene            complement(42047..42313)
                     /locus_tag="pd2_p79"
                     /old_locus_tag="ASV56_RS00795"
     CDS             complement(42047..42313)
                     /product="phage hypothetical protein"
                     /locus_tag="pd2_p79"
                     /old_locus_tag="ASV56_RS00795"
                     /protein_id="WP_062560384.1"
     gene            complement(42310..42669)
                     /locus_tag="pd2_p80"
                     /old_locus_tag="ASV56_RS00800"
     CDS             complement(42310..42669)
                     /note="Protein of unknown function (DUF2493) based on
                     pfam10686"
                     /product="phage hypothetical protein"
                     /locus_tag="pd2_p80"
                     /old_locus_tag="ASV56_RS00800"
                     /protein_id="WP_062560385.1"
BASE COUNT     8063 a  13317 c  13924 g   7445 t
ORIGIN
        1 cgagtccctt caccggcacc agtattttct tccagtttcc gcgcttagcg gaaatatgcg
       61 gaaaatactg gctgccaacg gcactaggcg cggaaagctt cttgctgttt ccagccagat
      121 ttcgcatccc tttacgcacc atttcctcac gtgcgtaacc atggccagca tccgaaagct
      181 tccgtccggg aactaccgcg ccgaagtcgc gagacagggc gtccgttcgt ccaaggtgtt
      241 cccgaccaag caggccgcga aggattgggc gagccgtgag gagcagttga tcctcaatag
      301 cgaatcggtc aagagccaaa cgccgttcgg tgacgtgatg gaccgctatg cgcgcgaggt
      361 atcctcgacc aagcgcggcg cccggtggga aatcatccgc atcgagaagc tgcgtaaaga
      421 ggacctggcc aaaaagaaga tggctgatct gcgggcggcc gatttcgcgg actggcgaga
      481 ccagcggctg accgaggtat cctcgggggc tgtgattcgc gaaatgaacc tgctgtccgc
      541 gatcctgacg caggcgcgta aggaatgggg cttgatctcc agcaacccgc tgaccgatgt
      601 gcggcgcccg gccgcacccc cggctcggga cagaatgccc actgacgacg agatggaggc
      661 gttggccatc tctgccgggt ccgacctggc caacgcgacg gcacgggcat tccatgcttt
      721 ccttttcagc atcgaaacgg ccatgcgggc aggcgaggta gttggcctga cgtgggacag
      781 ggtggacctg aaaaaacgcg tggcgcggct ggacgtgacc aagaacggca cggcgcgcga
      841 ggtgccactg tccagcgaag ctgttcggct gctggaagcc ctgctgcgca aggacccggt
      901 gttcggcttg acctcggcgc agctggacgc gctgtggcgc aagctgcggg accgcgccgg
      961 ggtggtgggg ctgacctatc acgacagccg ccacgtcgcg attgttcggc tgtccaagaa
     1021 gctggacgtt ctggcgctgg ctcggatggt tggtcatcgt gatatccgac agttgcagac
     1081 ttattattca gagacggcgg aagaactggc taagcgcctt gactgacgcg gatcagcagc
     1141 gttcgcccct gccgcttgct ttccagcttc ccggccttga ccaggttgct gacggtcttg
     1201 gtcgtgcggc cgatcctctc ggcatattca tgagccgtca cccattccgg cattggcgac
     1261 atgcgcacag cccggatctc cgctgtcagc gcgtccagtc tggcattgag gctcgccaaa
     1321 gcatcgggat cgaaggcaac catcattttc ggcatctcat ccatcaccct ctccctgtcc
     1381 ttgtctggta gcggggcgtc atggctttcc gtccagttgt tcgtcgatct tccagaacgc
     1441 ttcgtccatc tcgacaaggc agggcacgtc gatccagaca gttccgccgc cgggcttgtt
     1501 gaacgcctgc tgcaagtgct gccggtcgct tggcagcctg acgatgtagc gcaggttcat
     1561 cgtcggtatc agcgtctcac tcattcctcg ctccccctct gctggcggta ggcgcgcagg
     1621 atggcgagca agagggcgag ggccggcgta ggcccttccg ctccgtgctg ctcaccgatt
     1681 tcaccgcgcg gccagactgc cgcgtgaatg ttcccatcat cgttttcgag cgtgacgctc
     1741 caccccggca gcagcgcctt gtgcagcgcc agagcggcgt cgagggagcc gtcatatgct
     1801 ccgatcacgt atgcggcctg ataggccgga aaggggagtg ggcgtggcaa ggtccctccc
     1861 gcccacacgt catcgatcag cttatccagg tcactcatcc ccgccctccg ctggtaagcg
     1921 cggcgcgggc gactcgtccg cagtcgaaat acagatcgcc gcagccgcca gtcagcgggg
     1981 ccgggtattt gcccgtgtcc gcgtagaatt gcagcgcctc ctccagcgcc ctgcaccgct
     2041 cggatatggc gtcgtaatcg ctggccagca cccattgtcc ccatgggtct gcgactggaa
     2101 tagccttggc gtcgtcgcca aaatccgagt caacctccat gacgtagcgc tccaccagtt
     2161 cgcgcgtgtc ggtcatttca ggggctcccg cagagtgatt tccgttccga tggcgtaagc
     2221 gtcagcagcc attcgtaatt ccgggccgag atccgcccat ccgtctcgcg tgctggaaaa
     2281 gaacgagggc cgcccgtcat catcaaggcg aacctcaact cgttccggtt ccccgaatgc
     2341 ggttttgtag gtcatttcaa cttctccatt tcggcgagga tggagtcatg tgcctgcttg
     2401 gacaaaccgt gccccagggt catggtaagc gcacgctgca taccctcccg caccttctcg
     2461 cggccatagg cttcaagagc ggcgttggcg tggtcagagg cgagggcgcg gatggctttc
     2521 gcatgttcct gccggtctgt aacctccaac ggaaccgtct cgatatattc cgccaccgca
     2581 tcgaatgcag ccgcgacctg agcccgcgct tcgtcacgct cgatttcggt attctcggcg
     2641 cgttccagga ccgcttctgt ggttttcttg gacaggtcca gcaggtgctt cagccgcccg
     2701 atctcggcgc gggctgcggc gagatcggac tcgtattgca cgagccgatt ttgcattacg
     2761 ataaactcgc tcatttgtcc gatcctttca gggcgcgcag ggcgacgata gcgtcttcga
     2821 gacggaccca ttgactgccg caggagtatg tcgatcttga tagcgcctcg attgcagaaa
     2881 tagcctccgc gaccgtctcg atgggctggg gtgggtgggc gtagagaggt tgaacctccc
     2941 accaagacgg gcgactagta aagtgctgcc attcttcgga ttcgctcctc cttgcgcgcc
     3001 acatcaccgc caccgcctct tgcgcggtcg gggtttcggg ggtgcattcg taacagccaa
     3061 aaccaccaac cgctccgcag cgagagcatt cctgcccatc gggctgcggg gctggcgtca
     3121 tggcggcgag gatgcggcgc tcgtaatcgg cttgcgcggc ggctttggcg gcttctgcgg
     3181 tatcgaagta gctgaaatct ccctctactc cacatagccg aaactcacct tcatggaagc
     3241 acgatgcgga cgtagctata gaataatcgc cgcactcacc cctcccgaaa aaacagtccg
     3301 ggccgtattc ttcccactcc agcgcccgca cctgccccga ggcgcagagg tcggcccgga
     3361 cgtagggcac gcccttgcct gtcaggtcgt agccctcgaa cttccctccg acgatggagt
     3421 tcccgtcccc atcctcccaa tcgggctcca cgcatgccca aatgcgctcc ggcgcggtgg
     3481 tattgtcagc ggtcatggct ggcctccgtg gtgggggtgg aaggtggggc aggcaatggg
     3541 cgccaatgcg tgacgcatga cgcctttacg caatgcagtc gtagtgcggg ggaggatgtt
     3601 cgccactcat cacaaatgtg atcataatag caggagcaaa tgcgccgtcc ggtcccgtcg
     3661 ctattggaga cccatatgtc gatcaggcca tccttcggcg cggtgctgat gtcccgccag
     3721 ccctcagcct cccggcggtc gaggacctcg cggagcaggg cgggcaggag cgcgatggcc
     3781 tcggcgttgg cgatggtatt tgccgctgcc aggttgcgca tctcatggcg gatctcatag
     3841 ggcctgcccg gtatagggca gcacccaacc tgcgtcggcc aagggtgccg tcctgctttc
     3901 cacggcccgg gcgtgatcgc cttcgccaac cgggccaggt cttcggtgct ggggagagcg
     3961 gtcatgcggc accgtgttcc gcttgaagcg gtcgccagtg cgtcggacgc atcagaaagc
     4021 acatatcact gtcacggacg aaaaaacttg caaggtcgag cctgccgttc tggaagatgc
     4081 ccgtggtgtc ccatccaggg cagtcatcgc gacggagttc aacgcgaacg tctttgggca
     4141 tcgaggcgat aggctgccaa tcagtcgccg gccctccggc ctcggtgctc gtatgggggg
     4201 tggggttggt catggggtca agcctcctga tcgcggcgga caacagtccc atccgcgcgt
     4261 ttcttccacg ggctagcctt gctgcccgga acgatggttt tgggttgcca gatgccgaga
     4321 tgcttcttcc gcacccggtc gtccttggcg cgggttttca cgtccagcgc ggtctttttg
     4381 cggtgctcgg cacgaaggac aggcgcgaga ttgctttccc gattttctcc gccgttgcag
     4441 agcgccagtt tgtgatccaa gtcccattgg tcgcccggca tgatcttgcg gccggacagg
     4501 tagcacctgc cgccatgagc atcgaaaacc cgaaggcgaa ccctgggcgg cgccggcgtg
     4561 tcgtcggtct tgccaatcca ctcatcgacg gcgcggctca tgctgcgcct cgcagggctg
     4621 atgcggtcac gccgatctgc gccgccatcc agtccaggat cgcggtcttg ctctcctgga
     4681 accgcttgcc gcccatgctg cgcatcgact ggctttctgg cgtccagatg gtcaggatag
     4741 gcccgcgaac ctgaccgatg gcatatcctt cggcgcgggc ctcggcccga accagctgcg
     4801 ccttgatccg ttgtgccgtc gcgttggccc cgcagtccag tgtataggac tggtggaaac
     4861 ccgttgcgat cagagcgtgc ttgcgcatcg tctctggtgt ttcggcccat ggggcggatt
     4921 gcaggtgctc gggaaggttc tgccatgcct ctcggacgaa agcgaattgg tgccgatggc
     4981 tgttgaggct gcggccgcgc tcgatgataa ccgtgaccag ctccccctgc gccagatcgg
     5041 gcaggttgtt cgccagcagg cgcagcgtgc catcctcgaa gcgggcgcgg tattccatca
     5101 cgccacccca tgatccttga accgagcgtc ccagaccttg cgcacggcct tctcgtcaat
     5161 cgacagggtg taggcagttg cggtgatcat ccatgccgga tcttcggcat ggtcagcgtt
     5221 cagcgcgatc aggtgataga actcgtctac gatgcgctgt tcctggcggg ctttggcgag
     5281 aacggtcatt ggcgcgccct catccgagcc agggcgcggg tcaggtccat gctcgcccgc
     5341 cgcagcgcgc cactctcggg gctgccgcat tcgatagcag agaaatcgcc gtcctccttg
     5401 gccttgtcca tcaggtcagc gatgcgcgaa aggaaacgct cggcttcggc ttctgcctct
     5461 tggatgcgtt gacggttcat cagaccctcc actccatgag gaatggaatc gaatcatcga
     5521 aatccgggcg cccgctcggc tggctgctgg gcgagccgcc agccccgtaa ccgccgccgt
     5581 agctggtgcc ggtgtcgcgc tgttggctgt cagccgcctt gccgtccagc atggtcaatt
     5641 cgctgcggaa cgggcgcagc gcgacttcgg tcgtgtagcg gtcattgccg ctctggtcct
     5701 gccatttgcg ggtttccagc tggccctcga catagacctt gctgcccttt ttcaggtatt
     5761 gctcggcgac gcggaccagg ggctcggaat agatggcgac ggtgtgccat tccgtgcgtt
     5821 ccttgcgctc gccggtgttg cggtccttcc acgtttccga ggtggcgatc cgcaggttgg
     5881 cgatcttgcc gccgttctgg aagctgcgga tttcggggtc ttgacccaga tttccgatca
     5941 ggatcacctt gttgacgctg cctgccatta cgcggccttt ccttgcttct tggtttcgat
     6001 ttcggcctcg acctgcgccg ccaattcggg cgcagtggca cgcagcttcg ccagatcggc
     6061 ttgcaggcgc cggtcgttcc atgcggcctc gccatgctgg cggatggcgg cgatcatgct
     6121 gtcagcggcg ctttgatcgg ccttgctggc tccggcagga gcgcggttcg cggcctgctg
     6181 ccgaggcgag gctttcgtcg cttccccgtc gtcgtcctcg ggcgcgagcc cggccatgcc
     6241 cagcagtcca taccggcggg cgtaggtgat ggcagagccg acgccctgca tgtcgttttt
     6301 gccgacgacc aaatggaccc ggctggtgaa cgtgtcgccg ctggcatggg cgagcaccgt
     6361 ctcgacatac tgcccgcgct cgtcagcccc acagggctgc atgatcgcga agccgttggc
     6421 gtggagcgcg tcaaagcagg cttccatcac cgatcccaga tcggcatagt tcgatttcag
     6481 gtgcgggttc ttggcgttct tgatcgcctt acccatctcg gtctgggcct tcgccagcgc
     6541 cttgattgcg tcgctcatgc cgcagccctt tcattgagat agcccagccc gaaatcagcg
     6601 ggcggcgacg ttttttcggt cagcagatgc ccggtgtatg accgccagat ccgccatgca
     6661 gcgcgggtgc gccaatccca ttcataggag ccgggtcgga aggcctcgcg ctctttcagg
     6721 agttcttgcg gtgtgaagtt cattccatgt cccccgcgaa ttcagcgcac atctcgcaaa
     6781 gcgacggatc gtccttgctc tggcggtgcc gggggtcgca gtcctcgttc tcgtcgtcct
     6841 cccagaagtc cgacccgcag cagccgcact ggtagtggtc ggatggcatg tggaaggcat
     6901 cgtaatgcgc atcagccgcg cgcatgttgc cgtcgagacg gtgccacatc atgccgccac
     6961 ctccgactgc acgtagcttt cggcgccggt ccccatgcag tccgggcagg acacgccgtc
     7021 gaactgcttt cggcctttgc acaggtggca atactggtcg ctccacgggg ctgcgaaata
     7081 ctggacgttt tgcagcgtcc gcttcatctc acgctcgaca agctcctgga tcaggctctg
     7141 ctcgcgctcg aaatcctcgg gatcgatggg cggatattcc acgtcgtcgc ggtggccctg
     7201 ccatccttcg tcgtagcggt cggggttgta ggactcatca aggaagctcc gggccatcac
     7261 agccaccccg cgacgatgga cccgccccag cggatcagtt gcgcggccag cgtcgggccg
     7321 aaccagatga tcgcggcggc ggcgcccagc cagcaaatga acaggccgat ggcggcgttg
     7381 cggacggcta ccggatcgcg cagcaggtgc tcgtcgcgcg ccatagcctc gatgcgcagc
     7441 gcctgttgca gcttcgtcgc gcgatcaacg tccatccagt cgccgtgcat gacggcatag
     7501 gcgcaggcat tggacaggac ggcgtcggaa tacaggtcgg gccgggccat cacattgcgc
     7561 gcttcggcaa gggcggcgct gacgaattcg gcgggctggt aggtcattgg gtcacctcga
     7621 agccagccgg caagctgatc ggcgaggacc agggcggcgc aaccagcgtg gtgcgctcgg
     7681 acaggatcag gtggcggatc tcgtcggcga cgatgggatt gtcgaggcag aggccagcga
     7741 tcaatccggc gggggcggca ggcgtatgca tagcaggggg tgttcctctc ggttggtggc
     7801 cggcggctcg tgtgtcgcac cgggtatgag agaatgtcac atattgcgac aaagctgtca
     7861 ataggaaatg tcgcaacttg tgacactgga cgcgccgccc atcccccatg ctatcctgcc
     7921 ccagccggcg cggtgccggc ggacagcaaa aagcccgcct gattcgggcg gggggagaaa
     7981 cgatttcgtg cggttggcgc cgttctgtgc tacaaggtgt catccgggcg atatcctcgc
     8041 cctggtgcta tggaggacct gccatggtcc gagaaaataa gatcccgcaa accgaggccc
     8101 agatgctgca aacggcagtg gatggcatgg acaacgaggg cggcccgggc aacgctacca
     8161 aagtcaaacg cgacaaggaa agcgcggcac aggctgcgca cgacgccaag gtcgatgcct
     8221 ggaacaaggg atacgaagcc ttggccgact agcggcgcgt tcatgggcaa gtcggcggcg
     8281 ggggaaacct cgccgttttt cgttcacggg atgaagaagt tctgcgcgag gcggggcggt
     8341 ctcgggaaag cccctgccgc gagtcgggtg aagcctcggg caggggctgc cgcgcaaggt
     8401 tacgattatg cgaggcaggg aggcacgcgc ggggcggcag gcggttccga gcatgaagaa
     8461 gacccgccga agcggggctg ggcggcgttc caaaatggtc cgaaacggcc ctatgtggcc
     8521 cagaatcgtt gcattgggcg gcgtgatcgg ctatatttca gatgcggccc ttgctcagtg
     8581 acaagccccc tcgggcgctt ccttcgggat agctgagatt gcgggccgca actttttctg
     8641 gggcttaata gtagtgctta gcccccattc tccacagatc atattcagtt ttgatcttgt
     8701 tggagatcag atcgtaagcc caagtatcgc ccctctccca cttccgttgg atagcccacg
     8761 cgcagtagtc agcgatttgc aggcacggct ccgcggctgc gcgcggaaag gatgtagccc
     8821 actgttgacg ttgaacgatc tgttggatca cgtcattgac ggcagcggta tagacagctt
     8881 ggcccttttt ggttccgagg gctgccgcga atatgtgagc ttcggtaacg ccagctagca
     8941 acgcgggccc cacgtgcttg aagtggtaaa accaagcgta tttgtagaac gtgtccgggc
     9001 tttttctggt gtgtggttgt gctttagatt tctcgaggat ggtaacatct atacgaaaat
     9061 cttgcccaga aagaaggcta aacacttcgc ggcgaacgtc attcttatct gctgtcgcat
     9121 ggagttgctc tcctactgga agccctctcc atgccatgtc ccgcctgagc gccagcatct
     9181 tgtcgcctgc ttcccatgag ggaagggaca ccgtgcagac catgaagtaa cgacttgcgc
     9241 ggtcattctt gcaaaacgca aaacatcccg cttcatcgga aaaaattagg gcgcgactca
     9301 tcacctaaga cgataccgtg tcgccaaacc cctttcaatg actcccaaat cctgttcctc
     9361 acccctccca ctccctcagc atatccgccc agtcgcacag catccgctcg gcgccgtagt
     9421 cgccttggcg gtggcgttcc tcggccgctt ccagaagcag gaagggcagg gccttcatct
     9481 ccaccgcgcc cgggttctcg gccagggacc gcaccagccc cagcaccacg cgggccgcga
     9541 tggcgatctg ctcggcgtcc tcggtgttgg ggtcgtggtt ggggtcgggc acctgcaatt
     9601 tccctagcta aagcaaagcg caagcagcgt tgcaacctgc gcgacacctt tgcctcattg
     9661 accggctggc ggattcttgc ctagtctgac gttcacggtt cgttctggtc ggaggggagg
     9721 ataaggggat ggttagggag gaaagaatgt tgcgtgccct ccgtgggatg agcgagcacg
     9781 acagggttct cattgatctt cttgctcgtc gccttggttc ttcgcctcaa gggcctcggc
     9841 aatgcgaagg agggcgtcag catcatcgcc gcgcaggctg cgaagaatgc caacgatcct
     9901 ccgttccctc gggtccgtct caaacagatc ctccggggcc acgtcaagag ccgcagcgat
     9961 agcgtttagg cggagcgtgt tggcgggcct agtctccgct tcgatcatcg caagttgcga
    10021 cctggacacg ccagactttg ccgcaagaac ctcctgcgtc cagcccttag cattccgtaa
    10081 ctgtttgatc cgcaaagcca tgggcttggt atagaatttc caaacgccaa aggcttgccc
    10141 gtaatagtga cacggaggcg ggtgttcgct tgacatgatt gtcgcaatat gtgacataat
    10201 tggcgacatg agcacccttt ccgaatacat caaggcccag cctgaaaaaa ccagaacaca
    10261 gtgggcggaa tgcttcggta tctcccgccc ctacctgtat tccctgatgg atggaacccg
    10321 gcagccgagc attgatgttg ctcagcggat cgcaagggca accggcggaa aggttcccgt
    10381 gacggcatgg ccgaacatgg ccgctatcgt ctccgccgcc ttccccgcac gtcaaccccg
    10441 ccccggcaaa cctgcctcta aggggagggc gtcggcatga tcttcatcct cggatacctc
    10501 gcctgctgtt ttgccctcgc tctcttgctg ctggcgatga tgggggcggt gtaatgccgt
    10561 ggctggtgtc caacacatct gcggcaggtg cggagagccg gcatggcacg gttttcgacc
    10621 gccttatggt agggctgacc gaggctcttt ctgggcgtgt cgtgatcacc gtgccgaagc
    10681 cgaagcccgc tggctcacaa cctaccacac cggacctgac cgcccgcgcc gtcaggacat
    10741 gcaaccgaaa acccgaggcg gtggaggcgt atctgcgctt gcatcagatc ctcggcagga
    10801 gagcctgatt tgacgctcgc tcgcatcatc ctgccatggc cgccccgcgc caccagccca
    10861 aacgccagcg gccaagggca atggcgccgc aaggcttccg ccgcaaaggg ctacaagctg
    10921 gcctgctggg cgctgtgcga ggccgagaag atccgtccag tcgatgccat cgcagttgac
    10981 gtgctggtga cgttctgccc gccgtcccgc cgccggttcg atctcgataa cgcgctgtcc
    11041 cgctgcaagc agggcctcga cgccgtggcc gaggctatcg ccgtcgatga cagccaatgg
    11101 cgccgcatca cccttgaacg cggggacgcg tgcagagacg gcgccgtaat cgttcacatc
    11161 atggaggccg aggcatgagc cgctggcttc aagcatcccg cgctgcggcg ggtttctcca
    11221 acaaaaatgg ggccagaccg cagcctgacc ccaatggata cacacatatg cagactaacg
    11281 ttcagcccct gaaagggcaa gtgaaaacgc cggtcattcg cgagggtttc cagaccctaa
    11341 ccccctctga tgcagcggca atcatcgaaa actgctccta tgaccggcag cggaaaatcg
    11401 actcgatgca cgccgagacg ctgcgcgaga tgatgcagcg cggggcgtgg ctggaaaaga
    11461 gccagatcga tttcggccgg atgcccgacg ggaaaatctg gctcgtcaac ggccaccacc
    11521 gcctgaccgc gcagacccgt tctgggcgca gcctgctttg ggccattgct gtccacgact
    11581 gcaaatctgt cgatgacctg cggacgctct attaccgcta cgacaccaac gtcaggaagc
    11641 gcacatcgga gaacatcctt cagggcgtcg atttcgccgg gcagcatggc ctttccaagc
    11701 agatggcgcg cgcgcttttc gatgcggccc cgatcattgc ctcggggatg accgtcggca
    11761 cgcgcaaccc tacgctggaa accgccttgg ctcgcaggct gacggatgag cgcattgcca
    11821 ttgctgagcg ctttgtggcg gaggcgtcca tctatgagaa atgcatcgac gctgcgccgg
    11881 ccaatctcaa gcgaaagctg ctgctgccga ccattgccgc tgtggcgctt gtgaccattc
    11941 ggcacgaggc cgaaattgcg gctgagttct ggtccggtct ggctgagaac gatggcctgc
    12001 ggcgcgggga ttcccgggcg acgctgatcc aggatctgct ggctcggaat ggcaagtcgg
    12061 gcagcgcaca ccagtttctg gtcgccgctg caaaggcgtg gaacgcctat cactctggcc
    12121 gcctgctgaa aatcatcaag gtcaattccg gccacaccac caagatttct ggaacgccat
    12181 acgaggtgac ggcatgaagg ccgagatcgg tcatatttcg accatggggc ggctgcgcaa
    12241 ggccgacccc aagcaggtcg cgggcatcgc tgagagcatc aaggaggtgg ggttgctcaa
    12301 ccccatcacc gtcgtgctgg gcaaggtgat tttcaacggg cagaagatcg acggctatca
    12361 gcttgtcgcg ggactgcacc gcctggaagc ctgcaagagc ctcgggtggg cggatattcc
    12421 gattgccgtc ctcgatctgg acgaacagca acggatcatc gccgagtgcg acgagaacct
    12481 gtgcggcagc gtcctgacag cgaccgagcg cgcgatgttc tctgcccggc gcaaagaggc
    12541 atatgaggcg ctgcacccgg agacgcggca tgggcacaac acaaaagaga gtggccaagt
    12601 tggccactct tcatttgccg acgaccaatc cgccaagacc gggcaatcgg cccgtgcgat
    12661 ccgccgtgat gccgagcgcg gccagcaggt ctgcaaggaa gccctcgaca tcctcaaggg
    12721 caccaaggcc gacactggcg ttgtgctgga cgcgatcaag gatctggacc ccgccgcgca
    12781 ggtcgtcgcg gcttatcgcg aggtccagaa gcggcaggag ccggttaaac ggtcaacggc
    12841 tgatgatgcg caaaagtctc gcgcctcaaa gatagacgga gacgtgaaag accgggccgc
    12901 gaaggaggtc gcggaaatca tcgctgaaca cgttcccgga gaatggtggg atggcgtcaa
    12961 agcgaacctc tatgcggccg gggcaagaaa catcgcagac gctttgacga acatcacggg
    13021 gcagtccctc atggataagg ggggatggga atgagcaccc cgtattttcg tttctaccca
    13081 actgattacg aggcggacac ggctcacctg accctgttgg aggatggtgc ctatagtcgg
    13141 ctcctgcgcc tgtgttggat gacgccggga tgctcgttgc ccgacgatga agggtggata
    13201 tttcgccgcc tgcgggttcg tggcgacgat gaaaaacagg ctgtccgttc tgtcctgaac
    13261 gagttcttcc ggaaggtgga cggacgcatt tgcaacgacc gtctggcccg tgagcatgag
    13321 caggctgtcg ggcgtcaaga agccgcttcc gaaaacggaa agaaaagcgc cgcgaaaaaa
    13381 gcgtcgttga aaacaaacga ttttatttca actaaccaga accagaacca gaaccaagaa
    13441 gaagaggaag ataaatcttc cttgtcgtct gccgacgacg gcgccgttgt ccagccgatt
    13501 gacgagattg cgattgccgt ctcggcctac aacgccagcg ctgcatcggc ggggtggccg
    13561 aaggttcagg ttctgaacaa gacccgccgt tcctcgctga aagcccgact caaggactgc
    13621 ggcgggttgg atggatgggt cgttgctctc gccaaggcga aggcctcccc gcacctctgc
    13681 ggccagaaca accgaggctg gaccgccagc ttcgacttcc tcaccagcca atccggcttc
    13741 acgaaattga tggagggcaa ttacgatgac cgccaatctc cccagcaaaa tcgccagtct
    13801 gccgccgatg accgctttgg acgtatcgcg gatgcagccg tccgaaatcg cgcaccatcg
    13861 cgcccagatt ttggcttccg ttgaggtcgt cttgcacggc tactggcagc ccgacgacgc
    13921 tcagggcctg cgggctgcgg tactggccga ctggtgcgat gagcttgaac cttggccggt
    13981 cgagagcgtc cgggccgctc tgcgcaagca ccgcaaggac catccgaacc gccggccgaa
    14041 cccggggcat atcttggcga tcctgaccga ggcatggggc cgccggaacg ccgagcaggt
    14101 caaggccgcg ttcacgccgc cgcccgaagc cccgaaggag cggatcagcg ccgaggctgc
    14161 cgccgccatc atggccgagg cgggcatccg aaacccgatg gccatcaaga ccgtcgctgg
    14221 catcgaggcc gcagaatgac cccggcgcag atcgccgagg cccaagccat cgccgcccag
    14281 ccgggccgtg ctgccgtcct gcgcgccatc cgcgacgtgt ctgcgcaatc cggggtcccg
    14341 caaggcgcca tcatgggcta cgaccgccgc ccccgcatcg tcgccgcccg ccacctggct
    14401 atccgcgttg cccacgatgc cggcgtttcc atggccgaga ttgcccgggt gatgaaccgc
    14461 gaccacacca ccattcgcca cgccattctc aagggtgccg catgatcgac cccatcaaca
    14521 gcccagccca ctaccaatcg gtttgccact gcccgaactg cggccacgcc atcgaggcca
    14581 tcgagatcac cgagcgccac gggttccgga tcggcaacgc cctgaaatat atcctgcgcg
    14641 ccgggcggaa ggatgaccgc gcgacggacc tggccaaggc ccgctggtat ctggatcgcg
    14701 aactcgcgac ggagggccgg aagtgaccaa ccccaaccgc gccaccaact gctgcccggt
    14761 catcgaccgc tacggacgcc actatccgac gcagcttgcc gccgccaatg ccctgggcgt
    14821 cacgttcggc aatatcagct atcacctcaa caaatggggc aacctcgacc gtgtcggcat
    14881 cggcatgggc aaccattgcg gcgtcacatc cagcaatgac cagcccgtcc gcctcggtga
    14941 tcggcaatgg ccgtcgcgca ccgatctcgc ccgataccta ggccgtcatc gctcgactgt
    15001 ggatcgctgg ctggcccgtg gcgacaccga ccgcatcctc tccgccctca tgcacgccga
    15061 caccctgcgc gaggggaggg gagtatgagg gttctggtag cctgcgaata ttctggccgc
    15121 gtccgtgacg cattccgtgc gttggggcac gatgccatgt cgtgcgatct gctggatacc
    15181 gaggttcccg gcccgcacta ccgaggcgat gttcgcgacg tgatcgatta tccgtgggat
    15241 ctgatgatcg gacacccgcc ctgcacgcac ctgagcgtga gcggcgcccg tcatttcgat
    15301 gccaaacggc gagatggccg tcagcaggcc gcagtcagtt ttttcatgat gctggcccgt
    15361 cagcaccaca tcccacgcat cgccattgag aatccggtct gcatcatgtc cagcgtatgg
    15421 cggaaaccgg atcagacgat acaaccgtgg cagtttgggc acggcgagac caaggcaacc
    15481 tgcctgtggc tcaaggggct gccgacgttg accccaacga acatcgtgga tggtcgcgcg
    15541 gctcgcgtcc accgcatgcc gcccgggcct gaccgctgga aggagcgcag ccgcacgttc
    15601 gacggcgtgg cgcaggccat ggcgatgcaa tggggcggcg ctgatctggt ccagatgatg
    15661 gaggcagcag aatgagcaac catgacgcat gccgccgcat gtggcgctcc gtcgccgccc
    15721 tggcgctcaa ggacgacaac gtgcgcatca cagccgcccg cgcaggcatg aggtcccgtg
    15781 tcgtctcggg tggatacgcc tcgacgctcc gcaccctcga cggcgaaatc cgagccgcca
    15841 gcgcctacta ccacggcccc gaatggcagc aggtctgcga aaacgccggc atcgggttcg
    15901 acccggagaa ggccatggcg ttcgtgaccg gcggcccgaa ggcgatccat agcgcccgcg
    15961 tcaaggtttt ggaggccgcc catggctaac ccctgcgaat ggaacggcac gcgctaccgg
    16021 agccaggtag aattggcgag agccgccggc aaaagccctg ccactgtggc gtggcatcta
    16081 gccatgtatg ggcatctgga ccggctcggc gccccgcccg cacgtaagcc cgccccgtcc
    16141 agcgagcatg ccgccgccgt ccgcctcctg ctgcccgaag gctttggcgt cgaggacatt
    16201 gcccgtcgcc tggaggttcc ggccaacgtg gtgcgggctg tgatcagcgg catgcgcgcg
    16261 tcgggcgaga tcgacgccat gtttccgcgc aagggagggt aggcatgacc gaggcccgca
    16321 tagagcgccg ccaccgcaac cgccgagagc ggcgcagcag gaagcaagct gatcacgtga
    16381 tgaccggcat catcgaggcc atgggcgcgg gtgcggtcga ggactggcag gacgaacagg
    16441 aagaggggca ggaagatgag tgacgaagat tggaagcgga ctgtccgcga gccagtcgaa
    16501 gggcattacg cccttacgca agatgggcat ttgatcggcc cgatgtggtg ggacggccat
    16561 gttggcgtgt ggcgcgcagg ggcgaagccg ccaagggagg gtgattggtg gcacaaatcc
    16621 ggccgacgct acgcgtattg cgacgatggt caggacgtga tcgcggtcgt ttcgtcagca
    16681 tcagtcaagg caatcattga ggcgcaccat ggcgagtaaa gcccagaagc tccgggacca
    16741 taaggtccgc atggcggcgg catcagccga cctgccggag ctggccccga tcccgaggcg
    16801 cgagaaaaac gggcaactgt cccgtcgcgg ccgcgctcgc agtcctgaca ttgaaaccct
    16861 gaaagcaagg tgcatccaaa tggggaaaga ggtcacgccg gccaacattc gcgacatgcg
    16921 ggcgccctgg tggggctgtg cagcgggccg cgtaatcggc acggaagtcc tggacgaagg
    16981 cacccgccgc gatctgtggt cggccatcgt ccatatgcgg cgtgtggcga ccgcctatga
    17041 cgccgctctc ggcagtcccc gccggcacgc catctgcctg aggctgcttt cgcccaaggg
    17101 caaggtcgag gctgacgcgg agacgccacc ggccgacgac cgcgacgacg caaccaaaga
    17161 gcggcaggcg accgctgcgc atatgcgctt ggagggctgg ttgggataca ccgacaaggc
    17221 ggcggccggg gaggcaaagc gagtggtcct ggatgatgcg atctgcgttg atcgtgatgg
    17281 gctgatctcg gcgctgcgct gtgtctcgga cgggatcaag ggtaagcgcc ttcggtatcg
    17341 tggtcgcgca taaggcgatt gacaccatcg gaaaagtcgg tatggtgatt tacataagat
    17401 cgggacgggc gtgtgcgaaa gccgcgcctt tttcgattcc ggtctttggc ggatgccatg
    17461 gcgcgaccgc tcccttgcgt gcaaggggca ctgctacccg gaaggatgca ggcttggcag
    17521 ccaccatcgg tagccctcgt ggcggttaag ccctgcgccg aataaggcgg ggtgagtctc
    17581 ggcgactttc actaggatgg cccttgctgg gtgagatgcc agcgcctctc tccccctgct
    17641 cggcacgccg cagcagacag ccccgcccta accggcgggg ttttcgcata ggtgccccat
    17701 gctcatcctc atcgccctca tctgcgccgc atacctcatc acagcgcagg cggtgggggt
    17761 gccgacattc acccggccct aatccgacag gcaacaccgc tagcttgaga tcaccgacct
    17821 gcgccctcgg gcgtcaacgc cccgggccgg gcacctgcgg gtgtcatgag gtggggcgaa
    17881 ggcgggaagc gggaaacatc accgcccacg ggcgaggctc tccgaaggga ttgagcatta
    17941 tggcagcgcg aaagcagctc tggcacccag acgaggtgcg caaaaaaatt cagaccagtc
    18001 agcttatcaa cagattgacg caacacgctc tttctgatga gccgatcatg gacgccagcc
    18061 aggtgcaagc ggcgcgcgcg ctgattgaca aggtggtccc gaacgccaag accgaggtcg
    18121 agctttccgg caatccggat aggccgctgg tcgcagtcat cgagcgtcgc attgtcaaag
    18181 ctggtgattg acaccgcaga ggtgttcgtt ccgctgctga cggcttcgcg ctatgccggc
    18241 gtgtggggcg gccgaggttc tgggaagtcg cacttcttcg ccgggcagat tgtcgaggac
    18301 agcctggcgg cgccgggtga gatgggcgag gggctcaaga ccgtctgcat ccgcgaagtg
    18361 caaaagtcgc tcaagcattc ggcaaagtct ctgatcgagg gcaagctggt ccagttcggc
    18421 cttggcgagc gcgacggctt caaggtcttc aacgaggtca tccagacgcc gggcgacggc
    18481 ctgatgatct tccaggggat gcaggaccac acggcggaca gcatcaagtc tcttgagggc
    18541 tttcatcgcg cctgggtcga ggaggcgcaa agcctgtctg cattatcgat gggtcttctt
    18601 cgcccaacga tccgatggga agacaagaag cgcgggctaa catcccgcct catgttctcg
    18661 tggaaccctc ggcgcaaggc cgatccggtg gacatgatgc tgcgcggccc ggaagtccca
    18721 tcgggcgcga cagtggtccg cgccaactgg tccgacaacc cttggttccc ggacgtgctg
    18781 gaacaggagc ggcaagactg cctgcgccag acgcctgatg aataccagca tatctgggaa
    18841 ggtggatacg caaccatcgt ctcgggcgcc tactacgcca aggcgctggc cgaagcccgc
    18901 cgcgagaacc gcatcggtcg cgtggctcgt gacccgctgc ttgaggttcg ggcctattgg
    18961 gatattggcg gcacgggcgc gaaagccgac gcgacggcaa tctggctggt tcagttcgtc
    19021 ggcaaggaag tccgctggct ggatcattac gaggccgtgg gccagccgct agaggcgcat
    19081 gtgcagtggc ttcggtcgcg gggctatcag gtaacaacct gcgtcctgcc gcatgacggg
    19141 gctaaccacg aaaaggtttt tgccgtcagt tacgaaagcg cgctgcggca agccggcttc
    19201 aacgtggtgg tgatcccgaa ccaggggcgc ggtgcggcat cggcgcggat cgaggcactg
    19261 cggcggctgt tccccagctg ctggttcaac gaggaaacga ccggcggggg cctggacgcc
    19321 ctcggttggt atcacgagaa gcgagacgat cagcgcggca tcgggctggg gcctgagcat
    19381 gactggtcgt cacacagtgc ggatgcggcg ggcttggtcg ccgtcgccca tgcggcgcat
    19441 cgagacgcgc gcaaggtgcc gacgtatcgg cctcggaagg tggtttgaat ggctgacaat
    19501 acgaccatcg cgcaggtgtt ccggctgatc gagcaggcgg aagaatacgc cggatcgcag
    19561 gaaggcagcc gggaaaccgc cctgcgctac tacaacggcg acaagacgct ggtggaggca
    19621 gacaagggct tttcgaccgt cgtcagcaag gacgtgcgca agcatatcca gaagctcatg
    19681 ccctcggtga tgcgcacgat cctgtcgaat gacgtgatcg cgcaatacga gccgaccggg
    19741 cctgacgtgc caggccagcc gagcaaggaa gcgcaggccg agcaggccac ggactacatc
    19801 aacggccacg tcatcccggc gtgcaatggt gagcgcgcca tccatgatgc ggtcttcgac
    19861 gcgctgctgg tcaagaccgg cgtgctgaac tggggcgcct atgaatcgcg ccgcgtggtc
    19921 gtgcaggagt tcagcggcca atcgcccgac gttctgatgg ggctggacga gcttggagac
    19981 gtggaggacg ttgagcaggc cgaggacggc agcgtgtcgt tccgcctgcg tcgcatcgaa
    20041 cgcgaggtca agattgtgct gcgtgccgtc ccgcgtgggg cgtttctgat ccacccgcgc
    20101 gccaccggga tcgaggatag cccaatcgtc ggggaacgcc agaacctgac ccgatccgaa
    20161 ctggtgtcgc gcggatacga caaggacctg gtctgggcga tcaataccga aaatgaaccg
    20221 gccgaccctg atgcgacagc ccggcgcgga gacgatgacg acgacgacac cgacgccgat
    20281 gtggcgaagg ccatgcagac cgtgcgcatc ttcgacgtat tcatccagat ggacacggac
    20341 ggcgacggca ttgccgagct gcaccgcttc gtcgtggccg aagggtccga ccatggcgac
    20401 gatgaggggc gcatcgtcct tgaacacagc tttgcgaccg agatccccta tgctgacgtg
    20461 atcgcggaat atgaggctca ccagttcgag gggcactcga ttgccgaaga cctgatcgac
    20521 attcaggaca tcaacacgac gctgacgcgg cagacgctcg acaacatcta tcaggcgaac
    20581 gacccgacgc cgtttatcca ggccgatgcg gtcgaagacc ttgacccgct gttcaaccgg
    20641 gtgcgcggca agcccgtgct gctgtctcag gggcgctcgg cgcaagaggc ggtccagttc
    20701 cagccgatcc cgttctttgg cgacaagacc tgggcgatga agcagcagat cgacgccgag
    20761 gctctggacc ggaccggcat cagtgaccag tcgggcggcc tgccccccga ggcgttgcag
    20821 aataccagcg cgacggcggc gatgattgcc agcgacagcg ccatggctcg gtctgagatg
    20881 ctggtccgca atctggcgcg cggtggttta cgcaaggctt tccggggcct gctgcggctt
    20941 gtcgtggccc atgctgatca gccccggacg atcaggatgc gcggccagtg ggtgcaggtc
    21001 gatcctcgcg cctgggacgc tgacatggac tgcacggtca acgtgggcct tggctcgggc
    21061 acccgcgagc gcgatatggc gatgttgcag cagatcctgg gcattcagca gaccgtcatg
    21121 gcgtccttgg gtccgatgaa cccactggtg aagccggaac agctctacaa cacgctcaag
    21181 aagctctgcg agacggccgg ctttgcctct gccgatccgt atttcacgca gcccgatcca
    21241 gcagaggtgc aaaagcaggc ggaagcgcaa gccaatcagc cctcgcccga gcagatgaag
    21301 gcccaggccc agatgcagat cgagcagatg aaagccgagg ctcgcacccg ggttgaggag
    21361 gcgcagttgc aggccgatct caaggtcaag caggccgaaa tcgcggggca ggaagctctg
    21421 gaacagctca agatcgccag cgacgccgat ctggcgcgga tgaaggccga attggacctc
    21481 tacaagcacc gcgacacgat gcagctggaa tgggcgcgtc tcggccagca ggcccaggag
    21541 gcgcagcgcc aggaattgcc ctatgtcgcg cggtgagctt caatatctgg tcgatcaccc
    21601 cgacctgaac aagcttttcg atgatgtgga gagcgcggcg atggatgccg ccgtgtccgc
    21661 gccgctcaac gacgacgaaa cgcgccgcaa cctcatggcc gaggtgcgcg caatccgatc
    21721 tgtccgccgg aaactgcgcc acgcagtcac gctggcgggc gataccgagg cttaagcccg
    21781 gtccaccacc ccaatgaggt gagcaaatga gcgacttccc cgaggaaggc gacgaacacg
    21841 ttgcggtcga taccgctggc gacgactttg acgaggatcg tgaatacgac acccttggcg
    21901 aagccgcgca ggcgctcggt gacgacgatg agggcgagga acagccggaa gcggaaggcg
    21961 aagagccgga agccgaggat gggccagccg atgaggtgaa gatcacgctg tccgatggca
    22021 cggagatttc gcttggcgag atcgagaagg gctatctgcg gcaggacgac tacacccgca
    22081 agaccatgga ggttgcgcag gaacgcgagc gtgtcacggc atacgatgcc acgctgcgcg
    22141 aacgcgctgc actcatcgaa accgcgcagc agaagcttac tgcgcttgtc caagggctga
    22201 tccccccgga gccgcctgcc catctcgcca acaccaaccc tgcgcaatac gtgcaggcgc
    22261 aggcgatgcg gcagcaggct atggcggagc tgaaaggctg gctcgatgcc ggcgacgaga
    22321 cggcgcaggc cgttggcgcg ctgacggaag cccagaccgc acaggcccgc tcggcggaaa
    22381 acgacatgct catcaaggct cgcccggcgt tgaaagaccc ggccgcgctg gcgaagttcg
    22441 acggcgaggt tgcagccgca gccaagcagt tcggctttcc ggatgacatg atcgccgcca
    22501 cgcatgacca ccgcgtcagg cagatggcgt attacgcggc tatcgggctg cgggcagagg
    22561 cgaaccgcaa ggcggcctcg cgccgcgtcg aggcgccgaa gcaggggaag ccgacgccag
    22621 tcacgacggc accggacaag aacaggcagg ccatgcggcg tttgtcgcaa accgggtcca
    22681 tcaaagacgc tctgaaaatc gactttgact gaccgccagt cacagaggaa atagctatgg
    22741 ctattgtggc gaatacgttc cagtccactg gatcgaaaac gaaccgggaa gaactgtccg
    22801 acgtcgtgga catgatcacc ccggaagata cccccatcta cagcatgatc ggcaagggga
    22861 cggcgaaatc cacgcacccc gaatggtcga ttgacgagct tcgcgcccct ggtgcgaacg
    22921 tgcaggtcga gggtgacgaa tacatcttca acgccatcgt cgcgcccaag cgtgtgggca
    22981 actacacgca gatcttccgc gacagcttcg tgctttccaa cacccaggaa gccgttgacg
    23041 acgcgggcca ggcgctgaaa gtcaagcacc agaaggtcaa ggtgggcaag gcgatccgca
    23101 aggacgtgga attctccatc gtctcgaacg tgggttcggt gggcggcgcg acccgcgtct
    23161 cggccggcct gccggcgtgg atcaccacca acgccagccg tggcgccact ggtgcgaacg
    23221 gcggcttcca agtcggcacc gggcttgtca ccccggcgac caatggcacc cagcgcgcgt
    23281 ttaccaagac gctgctggac aacgccctcc aagccgccta ctcggccggc gccgacgtga
    23341 cggaccttgt cgtggcgccc tacgtcaagt cggttttcgt gaccttcatg tcggacgcca
    23401 acgtggcccc gttccgctat gccgcgtcca gcggcagcaa gaataccatc gtcgcgacgg
    23461 cggatatcta cgaaggcccc tatggcaagg tcgccatcac catggatcgt gtcatggcgg
    23521 cttcggtggc gacggcgcgc aacgccttcc tgatcgaccg cgacaagctg gaatggctgt
    23581 ggctgcggaa gatcgccgaa gacaaggacc tggcaaagac cggcgatgcg cagaagcgcg
    23641 tcatcatcgg tgagggctgc ctcaaggtga ccaacgaggc cggccttggc gtcattgccg
    23701 atctgttcgg gaccacgccg agcacctgat aatcgggggc gcgatcatgc gccctctcat
    23761 cgcatgggag gccgatatgg catcgaatga caaagacgcg gccaaggccg tggacgctgt
    23821 gacgaccccg gacaagccgg cggccgccgc acccaagaac gaggaagtcg tcgcggatat
    23881 cgggcatctg cgcgtcaaga cggccgctga aaagcgcgtc gaggccgaga ccggcaacaa
    23941 agaggaccat tggctgcggc cggcgaagga agcgcacgcc gacgcggcca aggtcagcat
    24001 cgttgcgccg ctcggggccg agagcgaaac ctcggatctg gccgacgacg agctgacgcg
    24061 cattcgcctg ctgttcgact ggcacgacgg ccaaggcgtg ttccacgagc gcggcaagca
    24121 gatggacatg atccgcaacg aggcggccaa gctgctggcg caggggatgg cggagcgggt
    24181 caacccgcct ccggtcgatc cggtcgaaaa ggcgatggcc gaggccaagc tgaacgcgct
    24241 gaaatgacca tgggcgggcc gggagactgg cccgcttcat catagagagg atgagcaatg
    24301 gctgaaccga aagaagcgac cacgcccgtg cggctgctgg tggattactg ggccgaagag
    24361 gacgtgcgga ccccggccgg cgaggtcatc gacgtgccga tgagcgttgc catggacctg
    24421 ctgtccgaag gcaaggccca gcgtgcggac aagttcggca aatgaccatc cgcgatagcg
    24481 acgggttcga gctggtggag cacgacccgt ataccgggcg gtccgtctgg tcgtatttcg
    24541 acggtgaaaa aaccgtctac cgcatcgatc agcccgttga cgatgtgatc cgctccaacg
    24601 ccgaggagcg cgcccacgcc ggcacgaaat ggcgcgggga ttggcacaag atcggcagca
    24661 tcccgatgaa cgtctatcgc gcgagcggga tgcacgacgc catcggccag aaagacgaca
    24721 ggttcattgc gcgctggctg accgacaacg acgcatggcg aaccaaggac gggaggcttt
    24781 aggccatgaa ttacgcggag cttgtcacgg aagtcgctct gcgttgcggc ctgcccgaaa
    24841 tcccagcgcg agcggagtat ctgacccgtc aggccgagcg cgaccttgaa aaggtgctgc
    24901 gcgttgggcc gatggaggcc gaggcgaccc tgacggcgga tgcctacggc aaggctgcgc
    24961 tgcctgccga tttcttggcg tttcgcagcg acggcaagtc gtcatggccg gtttccggca
    25021 atggtatcac ggttcggccg agccaggttt tcatcctgac ctattacgcc aagctgccca
    25081 gcgtcgtgga caacggcacc aactggcttc tggacattga gccggaaatc tacgtccttg
    25141 ccgtcctcct gcaagcctat ggcgcggcga tggacgagcg cgccgctgcg gtgggatcga
    25201 tgctggccga gcgggtgaag gctttcgttc gcgaggatcg gattgcccgc tatggcgcgc
    25261 agaagatcga tatttccggg gtggcgcgat gacgacggct caagacgtgc tgcaatccgt
    25321 gctgaccaag gccggtctgg attacatcag cccatccatc gccaacggcg gggagcaggt
    25381 tcaggaaatc gtggacctga ttaacgagac gggcaaggat ctggctctgc gcggcgagtg
    25441 gcgcgaaatg ctggcgtcgg caccggtcgg ggtattgcct gccgatttcg gcaagcctgc
    25501 aatcgtggtg acggcgaccg gaacccaggc gcggcgcgtc accgatccgg ggcaatgggc
    25561 gttcctggct gcgaacccgc cggagcatcc ctattatcgc atcgctggcg gtgccgtgga
    25621 gattgcgccc gtcatggctg caaccctgtc ctattggtcc tcgcactgga ccgacgctgg
    25681 cgaggctgtg acgtcggacg gcgacgagat ctatatcccg atggtgccga tggtgtcagg
    25741 ggccttttac cgctggctgc gcaagaaggg cctgccgttc gatgaccaga tggcccagca
    25801 cgaggccgag gtcgcagcgg cccagaaggc cgacaggggg ctgtgatgct gccgagccgt
    25861 atccgcccgc cgagaggcag caccgaaagc gccaagcccg cgccgatggc ggtcaagacg
    25921 ttcaacgcgc ccacggctgg ggttgtgtcc aataccacct tggcgacggg aaaatccgca
    25981 ctggtgctcg aaaacttctg gccgacgccg cagggcatcg agcctcgggg cggatatgcc
    26041 tatgtcgcgc gggccgggac cgatcctgtc gtcacgctct ttgagcacaa ggcaagcgcg
    26101 acctactttg ccgcaagcgc cacggggatt tatccgttca acgcttctac ctcgggcggg
    26161 gcctcgctcg atccgtccgt taccggcctg acaaatggca actggtccac ctacgaggtg
    26221 cagaacagcg gcggcaactt tctgctgtgc gtgaacggcg ctgacaacct gcggcgcttc
    26281 gacggctccg tgtggctgac gattaccggc accggaaccg gggcgatcac cggggtcaac
    26341 acgaacacgc tcaatttcgt ctgggggcac cgcaaccggg tgttcttcat ccagaacaac
    26401 agcacctcgg cttggtatct ggcgaccaat gcggtgggcg gcgcagcgac ggagttgccc
    26461 ctggctggcg tgttcaggcg cggcggatcg ctgatgatgg gcggcacctg gtccagcgat
    26521 agcggcgcgg gtcttgatga tcggtgtttc ttcgtgacgg acgcgggtga ggtggcgata
    26581 ttcaccggcg ccaacccggg tgacgtgaac aactggtcct tggtcggcgt ctatgacgtg
    26641 ggcattccgc tcggccgcaa gtcgatggtc tatatcggcg gcgacgtgct tttcgggacg
    26701 cggcgaggca tcatcccctt gtccgcggtg gtgcagaaag acccggtgga gttggcggcc
    26761 tcggccgtta cggcgccgat ccagcccgat tggaacgcca cggtcgagcg cgtggcgggc
    26821 ggctggcgcg tcgggaaatg gtccaccatc gggatggtat tcgccatgcc cttgggagcc
    26881 tcgacgctag cgccagagat ctatgccgcc aatgccgaga gcggggcatg gtgcacgatc
    26941 accggctggg atgcgaccga cattcagcag cttggcgacc ggctctattt cggcaccgat
    27001 gcgggccgga tctgccgcgc atgggtgggg ggcattgacc gcgacatgcc ctatctctgc
    27061 cgcgcccggt tggctttcga tcacctgtcg gagccttctg cctggaagtc ggcgagcgtc
    27121 atgcaggcgg tctggaaggt gcgcgggaag atcgactatt ccatgggact tgcccgcgat
    27181 tacggcaacc aatggggggc gcctccctcg gtcgcatcga taggcgatcc gaatgccgga
    27241 atgagcgatt gggacgtggc aatctgggac gtggcacctt gggcgtctga tccggggagc
    27301 tacggcatcg tgagcggctg gcgctcggtt accggcatgg gcttcgcctt cgccccgacc
    27361 gtccagcttc tctgcaattc gtcggccaag gtgagctgcc agttgcagcg catcgacgtg
    27421 ggctttgtct cgggcggcgc cgtcacatga tcccgatgca cgcgcatcag gaagcgctca
    27481 gggtgttcct tgagcgcggc cttggcatcg agatcggccc ggcgcagttc atgggctggg
    27541 cgcggcctga cggcatcgtg gcgagcatcg cgttcaacaa ctatcacccg caggaaggcg
    27601 tgatcgagtt gcacggctac gcatctacgc gcgactggtg caacaaggac cggctgcggg
    27661 aactgttcca atacccgttc gaccagcttg gcgttcgcct ctgtgtcgcc cggatctcgg
    27721 agcacaacct taccgcccgg cgcgtctggc gcgctttcgg ggcgagcgaa ttcatcatcc
    27781 cagagcttcg cggacccggt gaggccgaag cgatctacac gctgcaccgc gaccagtggg
    27841 cggccagcaa attcatgagg tgagtcatgg ggaaacgaca gccaagcgcc cccgatcccg
    27901 ttcgcaccgc cgccgcccag accggaacga acgtcagcac ggcggtagcc aatgcgttct
    27961 tgaacaacgt aaaccaagag accccgtatg gttcgctgaa ctataacgct accgggaatt
    28021 acagctggac cgaccccagc acgaaccaga cctacaatat cccgacgttc actgcgacgc
    28081 agagcctgac gccggccggg gagcggctgc aagacgcgac catggcgaca cagcagaacc
    28141 ttgccgacac ggcccagacg gcatcggggc ggctcaacag catgctttcc tcgccggtcg
    28201 atctgtcgaa cgcccccgct gctggggcca cgccgaccat gcagacggta ggggcggcca
    28261 agccgatgca gaccagcatc gcaggcgccg gcaacatcac ccggacctat ggaacggatt
    28321 tctcgcagga ccgcgccaag gtcgagcagg cgatcatgga ccgggcggca ggagggttgg
    28381 agaacgaccg gaaggccctt gagcaacggc tggcagacca gggcatcgcc atcggctcgg
    28441 cggcgtatca gtcggcgatg gacgactaca accgtggcgt caacgacatg cggacctcgg
    28501 ccattctggc gggcgggcag gagcaatccc gaatggccgg gctggaggcg cagcgcgcgc
    28561 aattccagaa cgcggcgcag aaccagcaat ggacgcagaa cgcccagcag gcgcaattcc
    28621 gcaactcggc gaaccagcag aatttccaga acagcctgag ccaggccggg ttcaacaacg
    28681 acgcgcggtc gcagcaattc gacctgcaaa acacggcgcg gaaccagtat ctgcaagaga
    28741 cctacgccaa ccgtaaccaa gggctgaacg agatcctcgg gctgatgaac gggtcgcagg
    28801 tgcagaaccc gaatttcgtg aacaccggac agaacaacat cgcgaacacc gattatgccg
    28861 ggatcgtcca gcaggatttc cagaaccgca tgggccagta tcagaaccgc atgggcctgt
    28921 tcaacaacct gggcagcggg atcgggtcac tgttcgccct gtctgatcga gatgccaaga
    28981 ccgatatcga gaaggtcggc aagacggacg atggccagaa cgtctatgcc taccgctaca
    29041 agcacgaagg cgagggtggg cctatccaca tgggcctgat ggcgcaggaa gtcgagaaga
    29101 agcggccgga ggcggtcgtc aagggcgccg atggcctgcg ccgcgtcaat tacggcattg
    29161 ccctgggggt ctgacatgca atcgttcatt ttcggcggca ataccggcat gacctaccag
    29221 gacatgctca ggcagcgtca gcaggcgcag caactgcaac agggcatcga caacgtgtct
    29281 ggccccggtg gcggcctgaa cgcgctggca aagggctttg cggccaacat cctgaacaag
    29341 cgggccaatg aggcgcaaaa acagggcatg gagcaggcca attcggcttg ggatcagtat
    29401 gccgggggca gtgccctggg gcagctgttc cagcagcggt tcggcggtgg cgcccctttc
    29461 gttgaggggg cttcgcagcc ggccccgcaa gaagcggttg caggggcctt ccaaggcgcg
    29521 gctgaggcga gcgggcagtt cccggcctcg ctgatccgca ctgaaagcgg cgggaactgg
    29581 aacgcgctga acaaggaagg ctatgggggg cggctgcaat tcggcgccgc tcgattggca
    29641 gacgcggccc gtgccggtct tgttccagaa ggaaccacgg gggcgcaatt ctcccgcatg
    29701 tcgcctgagc agcagcaagc ggtcgagagg tggcacttcg ccgacattga ccagcaggcg
    29761 gcggcgcggg ggctggatcg ttatatcggc cagaacgtcg gcgggcagca gattacgcaa
    29821 gacagcatcc gggccatggc gcatttgggc gggatcggcg gcgcggcaaa gtttcttgaa
    29881 agcggcggtc ggtcgaaccc gcaggacagc aacggcacca gcttggccga ttacgcccgc
    29941 attcacgcag gcccgagcca acaggcagct cagcaaccgc agatgccagg catggacgcc
    30001 gacatggcgc agatggccgc gctgatgggc aacccgtttc tggacgaggg tcggcgctcc
    30061 gtgttgcagg ccatgttcca gcagcggctt ggccagcaga acgcgcttta cgagcagcag
    30121 atggcggcgc aggacccgta tcggcaggcg cagttgcagc agatccagtt gcagaacgag
    30181 gcgctgcgga cgggggcatc tggcaatcct gccgacgtgc agtcgctgaa atggcgggcg
    30241 gaagcggccg gactggttcc ggggaccccg gagtatcagg aattcatgct cggcggcggt
    30301 agggtcaacg gcggggaagg cccggcggcc ttccaagcgc tccacatgca ggcgcttgcg
    30361 gctggtttcg aggaggggag cccggaatat cgtcagttca tggccacgcg cggcgcaggt
    30421 ctggcggccg aggcggcggc gactggcaaa gcgaatgccg aggcaaccgt gtcggcccct
    30481 ggtgactacc aggccgccca gaacgcgctg gatctgatcg acaacatccg gaatgaccct
    30541 gcgcgcggcg gggctaccgg caagtcgtcc atcttcaatc gcattcccgg aacggcgggc
    30601 tatgacttcg cgcagaaggt ggaacaggcc aagagcggcg cgttcctgac cgccattcag
    30661 cagatgaagg gcttgggcgc gctatcgaac aacgaaggca tggcggcgac cgctgcggtc
    30721 acgcgcatga acacggccat gaccgaggaa ggcttcatgg aggcgctgga cgaatacgag
    30781 aaaatcgttc ggcaggcttt ggcgcgggcg caggcaaagg gcggcggccc gcagcaagcg
    30841 gcgcctgagg ccgtcgctcc cgtcgcggcg gcaccagccc cacagcagca agcccaaccc
    30901 acgcgccgcc gctacaaccc gcagaccggg agtttcgaat gatcgagatc gaaggcccgg
    30961 atggcgtcat ttacgagttc cccgaaggga ccgacgacgc cacgatgcag aaggccatgc
    31021 agcaggtcta tggcgctccg cagcaggccc agcccgccgg tcaaggcttt ggcaacaacg
    31081 tcgctcaggc ggccggtgac ggcctgttct tcggcttcgg ggacgagatc agcgcccggc
    31141 tgaacgcgat gaccggctac gatgccaaca ccggcaccta tggcaattgg ggcacgacct
    31201 acgacgatca gcttgccgct gtccggggac aggaaaagca gttccgcgag gatcacccct
    31261 atgttgccac gggagccgag atcggcgggg cgatgatccc tgccgttgct ggcgtggggg
    31321 cggtggggca ggcggcttcc cttggcggga aggttgccag gggcgcggcg gctggcgctg
    31381 cgatgggcgg cctttacggc ttcggtgaag gcgagggcag ggcggcggat cgggcagaca
    31441 atgccatcgg atcagcggtg accggcggtc tggtcggcgg cgctatccct ctggcaggat
    31501 cggctctggg ttccctgttt cgcaatcgtg cccagagcaa ggccattgcc aacgcagcca
    31561 aaggagcccc gacgaccgaa gagctgcgat cgatgggcaa tgcgctttac aagcaggtcg
    31621 atgatgccgg ggtgcagatc aagccggaat cgttcagtgc ccttcgagaa agcctgctgg
    31681 atcggctgcg gagcggcacg ggcttcgatg aactcccagg ccccggcagc ctgacgccca
    31741 acaccgggcg cgtgatgcag atcatggagc aggccgacaa caccctgacc gggacgccca
    31801 cggcggcctt gccgttcaag agcctcgatc agatgcggcg gcaggcgggc gcggcggctg
    31861 gcaatgtcgc caacaagacg gatcaggcgg ccggcatgtc ggtcattcag gggctggacg
    31921 actttgttga gaaactcggg cctgacgatg tggtcgcagg cgatccgcaa gcactgcaat
    31981 cggccatcac caaggctcgc gaggtctggg gccgcatgtc gaagtcccag cttgtggacg
    32041 atgccatgga gcggtcggag aactacttga gcggttcagc cagcgggatg cgcaaccagt
    32101 tcaagaacat cctgcaaaac aagaagctgg cggcgcggtt cacggcggct gagcgggcag
    32161 cgatgcggca ggtcacgcat ggcggcccgc tgtctcagtt ggtcaacctg gccggcgggg
    32221 ggctggcgca gatgggaacc atagcgaccg gggcgggcct aggaggcgtc cccggcgcgg
    32281 cggcgggcgc agcggtagcg acgggacagc gcgccttgca agaggcgctg gtcgcgcggg
    32341 cagcggaacg agcgcgggcg gctatcgcca gcggcgctct gaaccgtccc gaggtggcgc
    32401 agcagcttgc tatcgctggg aaaggatctg agcgggcgct gaaccatctt ctgttcggcg
    32461 ctgcgcctca gactgcgaac gccctgcaac agttactgca agggcaatag ccagcagcac
    32521 aagcgccccc acgatggcgc gcatgtcctt ctcgtttcgg ctgatccgcc acatgcaata
    32581 gaggaaggca aaggtcaggc cgttggcgaa tagaacggcg gtgacgatct gggacatgct
    32641 catgctacag cacccccagc gtggcaatcg ccagtccgac cggggccaag ttggggaacg
    32701 cgaggaacgt caggaggatg gtcatgggag agatcatccc cacaatatag cgcagatccc
    32761 cgcgtgggga agcgcctcaa tcatgaaagg aagcagcatg ggtaaaccga tccaaccggg
    32821 gcctgacagg ttcccgctat atcctcgtga gagtgttgtt cagccactcc acaaccccgg
    32881 tcttattgga agctctgcga tagttccctc gaccggtcag ctcaaggatg attatgccgt
    32941 cgttgtcgtc aatgataccg atgttgagca agcccttgat gattgctgac ggcagaaagt
    33001 ctgtgtcaat gatccagatt gattcgaggg gccagcacca accagagtag gagcggaggg
    33061 cctcgtaaag cctgtcgtag tcttgcgcgg tcacttcgcg cctcaggtcg tagctcacag
    33121 cataaagtgc catcgttcac cctccatttc ccgcaaccct aagcggtagc ggaacgattc
    33181 gcccatccag aacaaacgag aacaccacag ccgtccttcg gggcggcttt ttcatggagg
    33241 ccgccgtgcc gttcaatcca tctggcgtgt ttcagcgtct ctatcgctgg gtcaccgacc
    33301 gagacaacag catccccatc gactccaccc gcatggatgc ggagatggac ggcatggtca
    33361 cggggatcaa ccagatcgtc aacgggacgc aggcgttcac cgggacgatc aaggggccga
    33421 ctggcacgtc agcgacgccc gcgttcacgt tctcgaacga tccagacacg ggcatgtatc
    33481 ggggtctggc ggatacggta ggattctcgg cgggcggcgc aatcgtgttc acgatgggtc
    33541 cgacagcggt tcaggcgttc cagccgctga acatgaacag caaccaggtt attggcctag
    33601 ccgccggttc cagcgccggt catgcggtgc gctacgatca ggtcatgctg ctgaacggca
    33661 ataacgccat gaccagcccg ttgcgcgtcc ccgctggcag cgacacggtt ccctcgctgc
    33721 aattcgacaa tgcgaacaac ggcctgtctt gggtgaccgg cactggcccg gtctttaccg
    33781 ctgcgggcgg ggctatcgcg cgcttgactg cgggcacctc cctggcaacg gctgacgcta
    33841 tcgtcacccg tcaggcgggc gatgcgcgct atgcgcaggc gtctcgctcc attgcgactg
    33901 gcgacgggct gaccggcggc ggaaacctca gcgcagaccg cacccttgcc gtcgatgcga
    33961 ctgtgctgcg cacgaacgcc gccaggacga tcagcgccgt gctgaccttc aacgccgacg
    34021 ccatgttcca ggcggccagc atgaaggccg tgttctcgaa cgacggtgcg cgtcgggtgg
    34081 ctatcaccta tcggaacaac gcgaccgata cggtgaacca gtggatcaat gccggcggag
    34141 acgttgaatt cactagccca accagccgca gcatcatctt ctcgatgggc acgatcttcc
    34201 gcccgtccgg tgacggggtg acggtcgagc ggcacacgga tgatggcgac ggcggcggta
    34261 tctgtgtccg gtcggtaacg aacccgacca cgggcatgat cttctcggtt cggtcgcagg
    34321 gtggagcctt gggcctcggc gtgcatcagg acaaggtgac gaccagccgc gcagaaatgt
    34381 atatcggcgc atcgaacacc ggcacaggcg gcaaccgcgt ggtgcattcc ggcatgacgg
    34441 ctgggtcagt cggagagctt tgctttgcca agaacaagag cgggtcaacg accggcttcg
    34501 gggcaaccgt cgccggcagc aatcttgagc caagctcggc cgccggaacc gatatcaccg
    34561 catcgctgac cgggacgtgg cgatgccttg gctatgcccc gaacaccggc gtcaccctgt
    34621 tcagaaggat ttcgtgatgc agttcgacat ttccaacccg cgctggtctg gcgcgggcag
    34681 catcgacgtg gactggcagc acccggaaca cggactgatc ccctacaccg ccatcgacgc
    34741 cagcggagag cctgagatgc aggccatctg ggacggcctc atgcgcggcg actacggcac
    34801 catccagcag gagcagaaca atggctgatt acgcacctat ccccgtgact tccgcgacct
    34861 ggacggcgct tccggccgcg accgaggcgg gcatcctgca gtgccagggc ggcgctatcc
    34921 tcgtgacccg gcacagtgcg ccgagcgggg ataatggcat ccgcctgcaa gacggcgatg
    34981 ccatcgcctt cgcctctggc gacgtgtggc ggtatcgctt ggctggcaac gtcggcgcca
    35041 ccatcatcag ggcctgacca tgcgattgat taacgccccc ggcccgatct ggacggggtg
    35101 gccgccgctg ggcatgggca atggatcgtc gccatccaag ccgaccctga ccgtcaccaa
    35161 cggcacgatc acgccattca gccgcagcgg tgtcgattat gtcgagattg cattcaccgc
    35221 gtctggcagc ttcacgcttt ccgccggcat tgactggcac aaccgggcgc ttggggccgg
    35281 cggcggcacg ggcgggcgcg gccaatccac gacctatgtc cccggcgggg gcggggctgg
    35341 ggggctgctt cgcacgctgg gcgcggcgct ggcatccggg tcttacgcag tcaccatcgg
    35401 ggcgggcggg gccgcgatca cttccggaag ttcccgaaat aacggcagca actcggttct
    35461 gtctctgccc gggggcggca cggaaaccgc cattggcggc ggtggcgggg ccacagctgg
    35521 cgccggcgtg acaaacggcg ctgacggcgg atcgggtggc ggcgggcgag gccagaacac
    35581 caacggcacc ggggccgctg gggccggcac atctgggcag ggaagcgcag gcggcttggg
    35641 cttcggcagt cccgacgagc cgctgcgggc agcgggcgcc ggcggcggcg ccggtggcgc
    35701 aggtggagcg ggggcgtctg gtgttgccgg tgcggctggc gctggggttc tgctggactg
    35761 gatcgcagcg cctgcaacgg tgtgcatcgg tggagcgggg atgcttgcgg ccaacacaga
    35821 cgcttcgccc ggcgcaactc tcgggtctgg atcgcgcggc gcgatcaacg ccgacgtggg
    35881 caagggcggc gacggcttcc tgttcctcgt cgtccgggcc gatcaggtca gtgtggtggc
    35941 ggcatgagct attacatcgc gaaaatcgaa aatggcatcg tctcgcaggt ggtcgtcgtg
    36001 ggcgaggatt acgcgctggc cgaagacgag gcgctgatcg ggcgcgagaa caccgtaggc
    36061 atcggctggt cgttcgacgg ctggcaattc gcacaaccgg aagtcgaggt cgaagaatga
    36121 gcacttatcg cggcattaag tccatccagg tttttgacag cctggaagcg gcgcagacgg
    36181 caatcccggc cagtgcggcc accagcattg agatctggga ggacggagaa acagcagaat
    36241 atgtcttgga cccaaccggc gttgaccttg tcacccacga cgggcggaga tggaggaagg
    36301 agctaggaga gcctgggccg ccggggccgg aagggccttc ggtagaggtt gtggaattca
    36361 cgaccgacgc ggaggcgcag gcttactcgg ccgccaatcc aacggccatc gtaatcagca
    36421 cggaggggct ttgatgggcg gcgtgttgcg tgcgggcgcg gcgcagcgca tctatcgagg
    36481 cggatcgcag atgggggcca tgttccacgg cggccagctt gtctgggcca tcccgacgcc
    36541 gaaaatcgca caggtttaca tcgaccacac agacgcgccg ctcgggaata tttcggccct
    36601 gaccgcgcgc ggatcttggg cgcagtcgtt ctcgaacatc gccttcacgg gcggcgccat
    36661 caacgccatg gaggcggacg ggatcaggat gaacggcaat atcctgcggg ccgacatgac
    36721 ccgggggccg ttcggaaaga tcacggtgct gtgcgacgtg acgctgacga gcgcaggtct
    36781 ggcgactttt gccgacctta ttgctgtcaa tccggctggc gccacgccga cgaggatcag
    36841 gatggcctat ggcacgtcct tctatcgcgg catcgtgcct gacaatatca gcaacgattt
    36901 ctgggtcgcc ccgctgaatg tcaggaccac ggtcggtgtc gaggtcgatc tggtcaacgg
    36961 tctgtcacgg ctgatcggcg gcgatggcga ggtcatggag gtcgcaagcc ttgcggcggc
    37021 gcctgcgtcc atcacccgta tcgaattgtt caaggcctgc atcggcaaat gccacagcct
    37081 agccattatc gcggaggcag catgagcttg ctcaccagat ggtccttggc ctcgggacag
    37141 cgccctatcc cctatcccga taaaaagcat atggtcatca tcgacggcca atcgctcggc
    37201 ctcggtcaca acggcaccgc agccgagcgg acgcaggagg gctatcgcaa ccgccctgcc
    37261 tcccgcatgc accggggcct gatgcggagc gatgctgcct tgaccatgcc gctgcacggc
    37321 cccctctcgc agggctatgc ggccgatcac gccacggggc tcagcttcgc cgtgccggtt
    37381 ggaaatatcc cggcctgcct gaccttcgct tcggcgctcg atctgtggcg ccgtcagctc
    37441 ggcctgccgc tgcatcgcat gatcgtaggc ttcaacggga tcggcgggca atcaatcgtg
    37501 caattcgatc acgacccgtt gcccgatccg ttcggcacca agatccgcga caaccacgcg
    37561 cgttggcttg ccgagatgat gagcgttgag ccgactgcgg tgcccttgct ctatgcctgc
    37621 atccagggcg aggccgacgt gagccagacg cccgaatggt atagggcgca ggcgcatgtc
    37681 agctacgacg cggcgctgga cgacatagaa gccgcaacgg gcgtccgacc gccggtcgtg
    37741 gtctggcaga ccggggccta taccaacggc acgacgacga attcgggttc gacgctagcg
    37801 cagctgcaac tggtcgagga ttacagcgct gccttcgccg ggccgctcta tccgaatttt
    37861 ttggccgaca acgtggtgca cccgacgctg gattatcaga tcctgcattg cgagattgcg
    37921 gccctagtct gggcacatcg cgaggcgggg cagaacatca acctgctgcc gctggccccg
    37981 atctggtcgg gcaacacggt gcgcatcccc ttcagcgtcc gtcctggccg ctcgctggcg
    38041 ttcgaggctg tcgacaaata cgcggcctat ggcgggttga ccaaccacgg tgtggaagcg
    38101 acaggcgcca atatcaccag cgtcacgctg gacgggaatg cggttgttgt cacctgcgac
    38161 ggccccatga cgcaggtgca gatcgcaatg cagtcgcagg acgtgtcatc gttcgctgac
    38221 ggcagccttg gcaattacgg cgcccatcgc tgcgacatca tggagagcga tcccgaggac
    38281 agcctcatgc tgccgggttg gaagctcaag cggttcatcc cgtcctgccg ctttgctcga
    38341 ccctaaccaa acaggaggtc gcatgatgct gcgaaccctc gccgccggct tcgtccggtg
    38401 gttcacgcac ttcggcaagc gcaagctgga atggatgctg gccatataca cgctcggctt
    38461 cggcctctgg ctgctgatcc cggcgaccag catgagcgtg gcgagcttct cgcgagcctt
    38521 gggcatcatg ggagagacta gctggggcgc gctctatgcc atcgtcggcg cctgtcatgc
    38581 cgtggccctc catatcaacg gtcgatccgc gtggacaccc ttcgctcggc tcgcggccgt
    38641 gtcgctcaac agccaggttt tcctagccat cacggcgggc atttacccgt caaacccgtg
    38701 gggcacaggc gttttcacat acggatttct aggcattggc ttctgcgggg tctgcatggt
    38761 gtctgccgct gtggactgcg ggaaagaggt caaggtctgg aggatccgca atgccgccca
    38821 cgaatgagac ggtgcaggcc atcggcgccg gtatcgccgc gtttctgatc gcgctcggca
    38881 catggtgggg caccaagaag ggcgatggca agccgcctgc cgaccgggcg cccgcgcctc
    38941 atgaggtcaa ggaggccatc gcggacctgc gcaagctgat cgaggacgtg cgcgagagcc
    39001 tcgacaacca cgacgacgac catcgacaga tcgcgcggca gctggaccgg atcgagaacc
    39061 ggttgcagat cacgaacgag gtccagcact ggcgggaccg gaccatcccg ccgaggtaag
    39121 ccatgcactg gaccgcatca tcctgcctcg ggctgctgct gacggggcgc tacaagccgg
    39181 tctgcgccat tgcctacgag acccgcgact gcgcggcgcg gcgggccttc ctgcgcgcca
    39241 tggaccgggt gttcgagcct gaccattgcc ggatcatctg ggcgacatgg gcggtcggga
    39301 acgcgatccg ctgaccgccc acaaactgga cgcatccgcc ccgcaccgct gatttccatc
    39361 acctgcgagc accaccattt cgcccagcaa tcgttgggcg aaacaccgat tctcacccgt
    39421 cgccagcacc acccctgagg cgggcttttt cacgtgagga cgacatgcag ctaactgctg
    39481 accacctgtc cgccatcgca ggcgccgggg taaacgacaa catgcgctcg acagtcgctg
    39541 ggctggcgaa ggccggcgtc ggggccggcc tggaaaagcc gcaccggctc gcgcactacc
    39601 tcgggcaact ggcgcacgaa agcggcggct ggcgctatga ccgggaaatc tgggggccga
    39661 ctgcggcgca gaagcgatat gagggccgcg ccgatctggg caacacccag ccgggcgacg
    39721 gatcgcgctt ccggggacgg gggccggtcc agatcaccgg gcgggcgaat tatcgatcct
    39781 tcacggcctg ggcgcgcaag ctggacccga aggcgccgga tttcgaggtg acgcccgatg
    39841 cggtcaacac cgacccctgg gagggcctcg ggccgatctg gtattggtcc agcggcaacc
    39901 cgacccgcgc cagcctgaac agctacgctg atgccaacga tctgaccacc atcacgaggc
    39961 gcatcaacgg cggcacgaat gggctggctg atcggcaggc ccgatacgtc cgcgcggcac
    40021 tggtgctggc cggctatggc gcgaccgaga tccgccgctt ccaggtcgat gccgggttga
    40081 acgcagatgg ggttgccggg ccgcgcacca tggcggcgct gcatcagcgg ctcaagggac
    40141 tgccgcctgt tcgcttcagc gcgaccgctg caccgggcaa acccggctct caaccgactt
    40201 cagcgccggg gcagggcgtc tttgccgcgc tgctggcgct gctgcaatcc atctttgggg
    40261 gaaggaaatg aagctggttt ccgactggcg ccgcgtctgg cgctactact ccacgcaggc
    40321 catggcaatc gccgcgaccg tgcagctgac ttgggcgcag ctgcccgacg acatgcgcgc
    40381 atcggtgccg cctcacatcg tcagctatgc gacgggcgcg ctgctggtgc tgggcgtgat
    40441 cggccggctg gtggaccaag ggggtaagcg atgagcgatg ttgtcaagtt gcaggtagtg
    40501 cagactgtgc ccgagccgga cggtgaaatc atcgccgtga tcgaggacct gcttgaccgc
    40561 gccaagtcag gcgacctgca agccatcgcc tattgcaccg tgagcgatga cggtgcggtc
    40621 ggcaccggat gggccggcac tgacgggacg cgccatccgc tcggtatggc agtgtctatc
    40681 ttgtcggtgc gctatcccac agctgtcatg aggcacgaat gaccgcgtgg ctgatcgggg
    40741 cgctggtagc gctggccggg gtcgtcggcg cttggctcaa aggcagaggc cagggcaggg
    40801 cggacgccaa ggcgcggcag gacgcggaca ccatcaagac agtcgaaagg atacaggatg
    40861 cgaaagatcg ctctcgcgat gctggcggcg attggcgtga gcgcctgcgc cggtccaagc
    40921 gcgactgacc ccgggatttg cctcggccag cgtgccgatg tggcgcggct gcgggcggct
    40981 ctggaagccc atgccgacac gccggacgcg gtgggcgagg ccgcgaccga cgttgtgatc
    41041 gggttcgaga ccgtctgccg ctagactctg tgttcccgat gcgttctcat gcgcgcagag
    41101 ggaatcgcca tggtccgcca ccgcctactc tttgaccccg gcaccacgca tgtcatcgtg
    41161 acgtgctggc gttgcaagga ccggccgatc accttctacc ctcaggatct gcccgcagat
    41221 attaccgagc tggaattctg ccgccgcgcc aaatgccgcg tctgcggttg tgaccagccg
    41281 tatcttgacc gacagccgaa ggacacgcga acgtcgtggg ggcgatacgg ggcttgatcg
    41341 ctcacccctg acgccgggcg cggtgctgct gcagagcccc accaacttct cccgggcaga
    41401 cgctaatcaa cgcttcacct gctttggtca acgcctccgc cagcgcgtcc gcgtgccggc
    41461 gctcgtcggc tagggcgagg gtcagccgcg cgctgtctgc aagcgcgccc tccaacgctc
    41521 cggtcagcct ctccatctcg gcgcgcaatc cgtcatgctg atctgcaagg tttcgatatg
    41581 cttctgttcc tatccggtca cattctgcat atgccgccat gtatttcttg gcggtgtccc
    41641 gctcggaagt caaccgctcc acctcggcgc ggaggcggga gagttcggct tcgtccgctt
    41701 cgatacggtc agccgcttcc gcgccgcgac tgtggaattg gaggcgcgac aattcatcgt
    41761 gcatcgccat atcgtagggc atcctcaaga cgcccagcag catcacgtca ctcatcgcgc
    41821 gtcctccggg ggctggggcg gcttcggaag cggcgtccag tgggtggccg ggaactcatc
    41881 gccggcagtg gtgcgtatcc gatccgacac gacgcagatc tccggcaccc atcgccaatc
    41941 ctcattccga tatgtcgcga tgaacggctc gccatagtca gggcacgtct caatcggttg
    42001 ccagtcgctc atgtcctctc cttggtgatc tggtcgcggg ggtgggtcaa cggatcactc
    42061 ccgccagcgt ccacccaatg caggttaggg caaaggcaac gacgagaatg tctcggatga
    42121 ttcgctcgtt caaagcgtcg cgccgatccc gcattgcagc aaagtcggcc agcgccttat
    42181 tgcacctgtc agcatcgcgc tccatggctt ccagcgcctt gataagcggc acggcggttc
    42241 ccctgccgat cacgatttcc ccattgaccg ccagcccgac gcggatccgc tcggaaagct
    42301 taagctcgct catgctgtcg ttcctccgtg gatggggcga tagaccggca cgcgcgcctc
    42361 tcgggcttgc cgcgtcatgt cggcggtgcc gcgcccgcct gggaaggcga tgacgaaggc
    42421 cggcttgaga tccagcatcg cgcggttgcg aatcggccca gccgcgcggc cgtgcttctt
    42481 ccagtcggct ggcacgttct ccaccgcgat catgcgagac gcggcccatt cataggcgag
    42541 ccggtctgcg cccgttgcgc cgccttggat tacgcgggtg attccgaact ttttatggag
    42601 ccggtccatc gcctcgaaca ggccgttccg gtcgtcatag tctcggccgc cgcagacaat
    42661 cacgcgcatg agattcctcc gttggtgggg tagttgatcg cgcaaaaact acgcataggc
    42721 gcaccatatc attgatagaa aatagtaac
//
