# Supplementary material for: Characterization of the virome of Paracoccus spp. (Alphaproteobacteria) by combined in silico and in vivo approaches
Source: Sci Rep. 2019 May 27;9:7899. doi: 10.1038/s41598-019-44460-4 (PMC6536676; doi:10.1038/s41598-019-44460-4)
Supplement: Supplementary file 2 — Supplementary Dataset 1 [file 41598_2019_44460_MOESM2_ESM.zip › vB_PamS_Pami1.gbk]

LOCUS       NC_022041              43882 bp    DNA              UNK 01-JAN-1980
DEFINITION  Paracoccus aminophilus JCM 7686 prophage vB_PamS_Pami1
ACCESSION   NC_022041
VERSION     NC_022041.1
KEYWORDS    .
SOURCE      .
  ORGANISM  .
            .
FEATURES             Location/Qualifiers
     source          1..43882
                     /host="Paracoccus aminopilus JCM 7686"
     repeat_region   1..58
                     /note="attachment site in tRNA-Pro(TGG)"
     gene            complement(54..1163)
                     /locus_tag="pami1_p01"
                     /old_locus_tag="JCM7686_RS03660"
     CDS             complement(54..1163)
                     /note="phage integrase (Tyr)"
                     /product="phage tyrosine integrase"
                     /locus_tag="pami1_p01"
                     /old_locus_tag="JCM7686_RS03660"
                     /protein_id="WP_051201510.1"
     gene            complement(1332..3389)
                     /locus_tag="pami1_p02"
                     /old_locus_tag="JCM7686_RS03665"
     CDS             complement(1332..3389)
                     /note="DNA (cytosine-5-)-methyltransferase"
                     /product="DNA (cytosine-5-)-methyltransferase"
                     /locus_tag="pami1_p02"
                     /old_locus_tag="JCM7686_RS03665"
                     /protein_id="WP_020949520.1"
     gene            complement(3386..3643)
                     /locus_tag="pami1_p03"
                     /old_locus_tag="JCM7686_RS03670"
     CDS             complement(3386..3643)
                     /product="phage hypothetical protein"
                     /locus_tag="pami1_p03"
                     /old_locus_tag="JCM7686_RS03670"
                     /protein_id="WP_041527099.1"
     repeat_region   3391..6614
     gene            complement(3716..4570)
                     /locus_tag="pami1_p04"
                     /old_locus_tag="JCM7686_RS03675"
     CDS             complement(3716..4570)
                     /note="hypothetical protein, DUF2303-containing protein"
                     /product="phage hypothetical protein"
                     /COG_number="5532"
                     /locus_tag="pami1_p04"
                     /old_locus_tag="JCM7686_RS03675"
                     /protein_id="WP_020949521.1"
     gene            complement(4598..4924)
                     /locus_tag="pami1_p05"
                     /old_locus_tag="JCM7686_RS03680"
     CDS             complement(4598..4924)
                     /product="phage hypothetical protein"
                     /locus_tag="pami1_p05"
                     /old_locus_tag="JCM7686_RS03680"
                     /protein_id="WP_020949522.1"
     gene            4963..5130
                     /locus_tag="pami1_p06"
     CDS             4963..5130
                     /product="phage hypothetical protein"
                     /locus_tag="pami1_p06"
     gene            complement(5145..5579)
                     /locus_tag="pami1_p07"
                     /old_locus_tag="JCM7686_RS03685"
     CDS             complement(5145..5579)
                     /note="tellurite resistance protein"
                     /product="tellurite resistance protein TerB"
                     /COG="COG3793"
                     /locus_tag="pami1_p07"
                     /old_locus_tag="JCM7686_RS03685"
                     /protein_id="WP_020949524.1"
     gene            complement(5748..5948)
                     /locus_tag="pami1_p08"
                     /old_locus_tag="JCM7686_RS03690"
     CDS             complement(5748..5948)
                     /product="phage hypothetical protein"
                     /locus_tag="pami1_p08"
                     /old_locus_tag="JCM7686_RS03690"
                     /protein_id="WP_041527100.1"
     gene            complement(5948..6151)
                     /locus_tag="pami1_p09"
                     /old_locus_tag="JCM7686_RS03695"
     CDS             complement(5948..6151)
                     /product="phage hypothetical protein"
                     /locus_tag="pami1_p09"
                     /old_locus_tag="JCM7686_RS03695"
                     /protein_id="WP_020949525.1"
     gene            complement(6151..6399)
                     /locus_tag="pami1_p10"
                     /old_locus_tag="JCM7686_RS03700"
     CDS             complement(6151..6399)
                     /product="phage hypothetical protein"
                     /locus_tag="pami1_p10"
                     /old_locus_tag="JCM7686_RS03700"
                     /protein_id="WP_020949526.1"
     gene            complement(6396..6650)
                     /locus_tag="pami1_p11"
     CDS             complement(6396..6650)
                     /product="phage hypothetical protein"
                     /locus_tag="pami1_p11"
     gene            complement(6808..7029)
                     /locus_tag="pami1_p12"
                     /old_locus_tag="JCM7686_RS03705"
     CDS             complement(6808..7029)
                     /product="phage hypothetical protein"
                     /locus_tag="pami1_p12"
                     /old_locus_tag="JCM7686_RS03705"
                     /protein_id="WP_041527101.1"
     gene            complement(7225..7455)
                     /locus_tag="pami1_p13"
                     /old_locus_tag="JCM7686_RS03710"
     CDS             complement(7225..7455)
                     /product="phage hypothetical protein"
                     /locus_tag="pami1_p13"
                     /old_locus_tag="JCM7686_RS03710"
                     /protein_id="WP_041527102.1"
     gene            complement(7455..8105)
                     /locus_tag="pami1_p14"
                     /old_locus_tag="JCM7686_RS03715"
     CDS             complement(7455..8105)
                     /note="phage repressor protein C, contains Cro/C1-type HTH
                     and peptisase s24 domains"
                     /product="phage repressor protein C"
                     /COG="COG2932"
                     /locus_tag="pami1_p14"
                     /old_locus_tag="JCM7686_RS03715"
                     /protein_id="WP_041527566.1"
     gene            8193..8402
                     /locus_tag="pami1_p15"
                     /old_locus_tag="JCM7686_RS03720"
     CDS             8193..8402
                     /product="phage hypothetical protein"
                     /locus_tag="pami1_p15"
                     /old_locus_tag="JCM7686_RS03720"
                     /protein_id="WP_020949528.1"
     repeat_region   8383..9283
     gene            8483..8752
                     /locus_tag="pami1_p16"
                     /old_locus_tag="JCM7686_RS03725"
     CDS             8483..8752
                     /product="phage hypothetical protein"
                     /locus_tag="pami1_p16"
                     /old_locus_tag="JCM7686_RS03725"
                     /protein_id="WP_041527103.1"
     gene            8749..8904
                     /locus_tag="pami1_p17"
     CDS             8749..8904
                     /product="phage hypothetical protein"
                     /locus_tag="pami1_p17"
     gene            9041..9262
                     /locus_tag="pami1_p18"
                     /old_locus_tag="JCM7686_RS03730"
     CDS             9041..9262
                     /product="phage hypothetical protein"
                     /locus_tag="pami1_p18"
                     /old_locus_tag="JCM7686_RS03730"
                     /protein_id="WP_020949531.1"
     gene            9255..9662
                     /locus_tag="pami1_p19"
     CDS             9255..9662
                     /product="phage hypothetical protein"
                     /locus_tag="pami1_p19"
     repeat_region   9627..11098
     gene            9659..10288
                     /locus_tag="pami1_p20"
                     /old_locus_tag="JCM7686_RS03735"
     CDS             9659..10288
                     /product="phage hypothetical protein"
                     /locus_tag="pami1_p20"
                     /old_locus_tag="JCM7686_RS03735"
                     /protein_id="WP_020949532.1"
     gene            10537..11109
                     /locus_tag="pami1_p21"
                     /old_locus_tag="JCM7686_RS03740"
     CDS             10537..11109
                     /product="phage hypothetical protein"
                     /locus_tag="pami1_p21"
                     /old_locus_tag="JCM7686_RS03740"
                     /protein_id="WP_041527104.1"
     gene            11106..11747
                     /locus_tag="pami1_p22"
                     /old_locus_tag="JCM7686_RS03745"
     CDS             11106..11747
                     /product="phage hypothetical protein"
                     /locus_tag="pami1_p22"
                     /old_locus_tag="JCM7686_RS03745"
                     /protein_id="WP_020949534.1"
     gene            complement(11843..12145)
                     /locus_tag="pami1_p23"
                     /old_locus_tag="JCM7686_RS03750"
     CDS             complement(11843..12145)
                     /product="phage hypothetical protein"
                     /locus_tag="pami1_p23"
                     /old_locus_tag="JCM7686_RS03750"
                     /protein_id="WP_041527105.1"
     gene            12559..13278
                     /locus_tag="pami1_p24"
                     /old_locus_tag="JCM7686_RS03755"
     CDS             12559..13278
                     /product="phage hypothetical protein"
                     /locus_tag="pami1_p24"
                     /old_locus_tag="JCM7686_RS03755"
                     /protein_id="WP_020949535.1"
     gene            13432..14097
                     /locus_tag="pami1_p25"
                     /old_locus_tag="JCM7686_RS03760"
     CDS             13432..14097
                     /note="phage DNA packaging protein Nu1"
                     /product="small phage terminase subunit, Nu1"
                     /COG="COG4220"
                     /locus_tag="pami1_p25"
                     /old_locus_tag="JCM7686_RS03760"
                     /protein_id="WP_020949536.1"
     gene            14097..16265
                     /locus_tag="pami1_p26"
                     /old_locus_tag="JCM7686_RS03765"
     CDS             14097..16265
                     /note="phage DNA packaging protein GpA"
                     /product="large phage terminase subunit, GpA"
                     /COG="COG5525"
                     /locus_tag="pami1_p26"
                     /old_locus_tag="JCM7686_RS03765"
                     /protein_id="WP_020949537.1"
     gene            16270..16473
                     /locus_tag="pami1_p27"
                     /old_locus_tag="JCM7686_RS03770"
     CDS             16270..16473
                     /product="phage hypothetical protein"
                     /locus_tag="pami1_p27"
                     /old_locus_tag="JCM7686_RS03770"
                     /protein_id="WP_020949538.1"
     gene            16473..17960
                     /locus_tag="pami1_p28"
                     /old_locus_tag="JCM7686_RS03775"
     CDS             16473..17960
                     /note="phage portal protein - pfam05136, TIGR01539,
                     COG5511"
                     /COG="COG5511"
                     /product="phage portal protein"
                     /locus_tag="pami1_p28"
                     /old_locus_tag="JCM7686_RS03775"
                     /protein_id="WP_020949539.1"
     gene            17944..20046
                     /locus_tag="pami1_p29"
                     /old_locus_tag="JCM7686_RS23290"
     CDS             17944..20046
                     /note="ATP-dependent protease ClpP, protease subunit -
                     COG0740, cd07016, pfam00574, PRK12553, Mu-like prophage
                     major head subunit gpT in C terminal part - pfam10124,
                     ClpP protease or hypothetical protein based on BLAST hits"
                     /product="putative phused phage protease and major capsid
                     protein"
                     /locus_tag="pami1_p29"
                     /old_locus_tag="JCM7686_RS23290"
                     /protein_id="WP_020949540.1"
     gene            20128..20460
                     /locus_tag="pami1_p30"
                     /old_locus_tag="JCM7686_RS03785"
     CDS             20128..20460
                     /note="predicted phage recombinase, RecA/RadA family
                     (based on COG)/ hypothetical protein"
                     /product="predicted phage recombinase, RecA/RadA family"
                     /COG="COG5471"
                     /locus_tag="pami1_p30"
                     /old_locus_tag="JCM7686_RS03785"
                     /protein_id="WP_041527106.1"
     gene            20460..20786
                     /locus_tag="pami1_p31"
                     /old_locus_tag="JCM7686_RS03790"
     CDS             20460..20786
                     /product="phage hypothetical protein"
                     /locus_tag="pami1_p31"
                     /old_locus_tag="JCM7686_RS03790"
                     /protein_id="WP_041527107.1"
     gene            20791..21222
                     /locus_tag="pami1_p32"
                     /old_locus_tag="JCM7686_RS03795"
     CDS             20791..21222
                     /product="phage hypothetical protein"
                     /locus_tag="pami1_p32"
                     /old_locus_tag="JCM7686_RS03795"
                     /protein_id="WP_020949542.1"
     gene            21219..21719
                     /locus_tag="pami1_p33"
                     /old_locus_tag="JCM7686_RS03800"
     CDS             21219..21719
                     /note="hypothetical protein / outer phage capsid/tail
                     protein"
                     /product="phage hypothetical protein"
                     /locus_tag="pami1_p33"
                     /old_locus_tag="JCM7686_RS03800"
                     /protein_id="WP_020949543.1"
     gene            21729..22097
                     /locus_tag="pami1_p34"
                     /old_locus_tag="JCM7686_RS03805"
     CDS             21729..22097
                     /product="phage hypothetical protein"
                     /locus_tag="pami1_p34"
                     /old_locus_tag="JCM7686_RS03805"
                     /protein_id="WP_020949544.1"
     gene            22187..22420
                     /locus_tag="pami1_p35"
                     /old_locus_tag="JCM7686_RS03810"
     CDS             22187..22420
                     /product="phage hypothetical protein"
                     /locus_tag="pami1_p35"
                     /old_locus_tag="JCM7686_RS03810"
                     /protein_id="WP_041527108.1"
     gene            22421..24826
                     /locus_tag="pami1_p36"
                     /old_locus_tag="JCM7686_RS03815"
     CDS             22421..24826
                     /note="phage tail length tape measure protein"
                     /product="phage tail length tape measure protein"
                     /locus_tag="pami1_p36"
                     /old_locus_tag="JCM7686_RS03815"
                     /protein_id="WP_020949546.1"
     gene            24830..25615
                     /locus_tag="pami1_p37"
                     /old_locus_tag="JCM7686_RS03820"
     CDS             24830..25615
                     /product="phage hypothetical protein"
                     /locus_tag="pami1_p37"
                     /old_locus_tag="JCM7686_RS03820"
                     /protein_id="WP_020949547.1"
     gene            25606..26199
                     /locus_tag="pami1_p38"
                     /old_locus_tag="JCM7686_RS03825"
     CDS             25606..26199
                     /product="phage hypothetical protein"
                     /locus_tag="pami1_p38"
                     /old_locus_tag="JCM7686_RS03825"
                     /protein_id="WP_020949548.1"
     gene            26184..26627
                     /locus_tag="pami1_p39"
                     /old_locus_tag="JCM7686_RS03830"
     CDS             26184..26627
                     /product="phage hypothetical protein"
                     /locus_tag="pami1_p39"
                     /old_locus_tag="JCM7686_RS03830"
                     /protein_id="WP_020949549.1"
     gene            26572..28815
                     /locus_tag="pami1_p40"
                     /old_locus_tag="JCM7686_RS03835"
     CDS             26572..28815
                     /note="phage host specificity protein J"
                     /product="phage host specificity protein J"
                     /locus_tag="pami1_p40"
                     /old_locus_tag="JCM7686_RS03835"
                     /protein_id="WP_020949550.1"
     gene            28832..31729
                     /locus_tag="pami1_p41"
                     /old_locus_tag="JCM7686_RS03840"
     CDS             28832..31729
                     /product="phage hypothetical protein"
                     /locus_tag="pami1_p41"
                     /old_locus_tag="JCM7686_RS03840"
                     /protein_id="WP_020949551.1"
     repeat_region   29843..31933
     gene            31930..32244
                     /locus_tag="pami1_p42"
                     /old_locus_tag="JCM7686_RS03845"
     CDS             31930..32244
                     /note="putative holin (based on TMHMM)"
                     /product="putative holin"
                     /locus_tag="pami1_p42"
                     /old_locus_tag="JCM7686_RS03845"
                     /protein_id="WP_020949552.1"
     gene            complement(32509..33351)
                     /locus_tag="pami1_p43"
                     /old_locus_tag="JCM7686_RS23295"
     CDS             complement(32509..33351)
                     /note="hypothetical protein, DUF3800-containing protein"
                     /product="phage hypothetical protein"
                     /locus_tag="pami1_p43"
                     /old_locus_tag="JCM7686_RS23295"
                     /protein_id="WP_051201511.1"
     repeat_region   33399..34523
     gene            33454..34074
                     /locus_tag="pami1_p44"
                     /old_locus_tag="JCM7686_RS03855"
     CDS             33454..34074
                     /note="N-acetylmuramoyl-L-alanine amidase"
                     /product="N-acetylmuramoyl-L-alanine amidase"
                     /locus_tag="pami1_p44"
                     /old_locus_tag="JCM7686_RS03855"
                     /protein_id="WP_041527568.1"
     gene            34095..34304
                     /locus_tag="pami1_p45"
                     /old_locus_tag="JCM7686_RS03860"
     CDS             34095..34304
                     /product="phage hypothetical protein"
                     /locus_tag="pami1_p45"
                     /old_locus_tag="JCM7686_RS03860"
                     /protein_id="WP_020949555.1"
     gene            complement(34664..34933)
                     /locus_tag="pami1_p46"
     CDS             complement(34664..34933)
                     /note="glycine zipper 2TM domain-containing protein"
                     /product="glycine zipper 2TM domain-containing protein"
                     /locus_tag="pami1_p46"
     gene            complement(34962..36296)
                     /locus_tag="pami1_p47"
                     /old_locus_tag="JCM7686_RS03865"
     CDS             complement(34962..36296)
                     /note="amidohydrolase family protein"
                     /product="amidohydrolase family protein"
                     /COG="COG1228"
                     /locus_tag="pami1_p47"
                     /old_locus_tag="JCM7686_RS03865"
                     /protein_id="WP_041527109.1"
     gene            36800..37414
                     /locus_tag="pami1_p48"
                     /old_locus_tag="JCM7686_RS03870"
     CDS             36800..37414
                     /note="putative SOS response-associated peptidase YedK"
                     /product="putative SOS response-associated peptidase YedK"
                     /COG="COG2135"
                     /locus_tag="pami1_p48"
                     /old_locus_tag="JCM7686_RS03870"
                     /protein_id="WP_020949557.1"
     gene            37529..37816
                     /locus_tag="pami1_p49"
                     /old_locus_tag="JCM7686_RS03875"
     CDS             37529..37816
                     /product="phage hypothetical protein"
                     /locus_tag="pami1_p49"
                     /old_locus_tag="JCM7686_RS03875"
                     /protein_id="WP_051201512.1"
     gene            complement(37825..38076)
                     /locus_tag="pami1_p50"
                     /old_locus_tag="JCM7686_RS03880"
     CDS             complement(37825..38076)
                     /product="phage hypothetical protein"
                     /locus_tag="pami1_p50"
                     /old_locus_tag="JCM7686_RS03880"
                     /protein_id="WP_041527110.1"
     gene            complement(38705..39277)
                     /locus_tag="pami1_p51"
                     /old_locus_tag="JCM7686_RS03885"
     CDS             complement(38705..39277)
                     /note="opacity protein and related surface antigens"
                     /product="porin family protein"
                     /COG="COG3637"
                     /locus_tag="pami1_p51"
                     /old_locus_tag="JCM7686_RS03885"
                     /protein_id="WP_041527111.1"
     gene            39422..39847
                     /locus_tag="pami1_p52"
                     /old_locus_tag="JCM7686_RS03890"
     CDS             39422..39847
                     /product="phage hypothetical protein"
                     /locus_tag="pami1_p52"
                     /old_locus_tag="JCM7686_RS03890"
                     /protein_id="WP_041527112.1"
     gene            complement(40603..41370)
                     /locus_tag="pami1_p53"
                     /old_locus_tag="JCM7686_RS03895"
     CDS             complement(40603..41370)
                     /note="hypothetical protein containing DNA translocase
                     FtsK"
                     /product="phage hypothetical protein"
                     /COG="COG1674"
                     /locus_tag="pami1_p53"
     gene            complement(41367..41621)
                     /locus_tag="pami1_p54"
                     /old_locus_tag="JCM7686_RS03900"
     CDS             complement(41367..41621)
                     /product="phage hypothetical protein"
                     /locus_tag="pami1_p54"
                     /old_locus_tag="JCM7686_RS03900"
                     /protein_id="WP_041527113.1"
     gene            complement(41618..42118)
                     /locus_tag="pami1_p55"
                     /old_locus_tag="JCM7686_RS03905"
     CDS             complement(41618..42118)
                     /product="N4-cytosine DNA methyltransferase"
                     /locus_tag="pami1_p55"
                     /old_locus_tag="JCM7686_RS03905"
                     /protein_id="WP_020949563.1"
     gene            complement(42115..43293)
                     /locus_tag="pami1_p56"
                     /old_locus_tag="JCM7686_RS03910"
     CDS             complement(42115..43293)
                     /note="hypothetical protein / DUF4407 domain-containing
                     protein"
                     /product="phage hypothetical protein"
                     /locus_tag="pami1_p56"
                     /old_locus_tag="JCM7686_RS03910"
                     /protein_id="WP_020949564.1"
     gene            complement(43290..43817)
                     /locus_tag="pami1_p57"
                     /old_locus_tag="JCM7686_RS03915"
     CDS             complement(43290..43817)
                     /product="phage hypothetical protein"
                     /locus_tag="pami1_p57"
                     /old_locus_tag="JCM7686_RS03915"
                     /protein_id="WP_041527114.1"
BASE COUNT     8091 a  12967 c  14052 g   8772 t
ORIGIN
        1 cggttttggg taccgtaggc cggaggttcg aatcctctcg ccccgaccac aatttagctg
       61 acattttgac ctccggtttg cagcttggtt tgcaggattt tccgtttttc cgccgtctgt
      121 agcttttcgg cgaggctgtc gctcatgtct gcggagagcg cgacatagcg ctcgatgacc
      181 tcggaggcgt gcttgagcga ccagcccata tgcgtggcga tttccttcag gtcggcgcct
      241 gcctcgagta gccgcgtcgc ggcggttccc cgtgcgtcat acaaacgcag ttctttgcga
      301 atcctcaggc ggtcccgcca ttcgctcacg gcgtcgccga ggtagttctc gtgcttgtag
      361 ggtgcgccag attgggtagc gatcagcgtg ctttggtctg ccggaacctc tgaaaggatg
      421 gccgccatcc ctgcggtaac ggggatggac gcgagccgct ggcgtttgct cgtgcgaatc
      481 acgatgcgat acccatgtgg tgtccggtgg acgtgatcac gcgtcaactc ggcgaggtcg
      541 cctgggcgta agccggtttc aagcgcaatc gcgaggatcc gccagacatg aggtggcgaa
      601 ccaattctga agcgttcgat ctcgtctggc gtccagaaga tctccgatcg attgctcttg
      661 tagaccgatt tgaccttctg cagatggtga tggcggaggg tgccgcgatc gtgcgcatag
      721 gcgaccagcc tttgcaggtg ccggattcgg tcatccccga ccttgccgcc gattttgtcc
      781 cgccagtcta gggcttgaac gcgaatgcgc gggtcgtcaa aggcggccaa gggggcgtca
      841 ccaaacttgc ggtcgatccc gttcttgtcg tgatagaacg atgttttcat gtcgctttgg
      901 gtgcgcgggg cgaggccgcc aaaatcaggg ctgtcaagga agcggagaat gatcgatcga
      961 aatttgcctg tagctggcga ggcgctcgat ccggctgcgg aaaacgcagc gacatactcc
     1021 ggcgagccaa ccgcaaacga catgctgttg tcccagaatt tgaccgcccc tctgccgcgg
     1081 ccaacgtagt ggtgttcgcg gtattcgcct gttgcgagct tctttctgac cttgttgatc
     1141 cccttaagga cgatcctagt catcttgtcc gaaccattcg tctacgtcgc ttctgttttt
     1201 ctgtagcgct tcagggagga tgcggatcgt tccctccgca gtgacctcga cgatcgcgcg
     1261 attgtcgatc tcccgtgctg cgcgaatcgc acgtttgatt tgcgcctcgg tgaaattcgc
     1321 gcgtctcccc atcacccaac cctcctgtct tccttgatga ccagatgctg gcagttggcg
     1381 ctgacgatgg cggcggcgac gggtgggcaa acgctgttgc cgcagcagct gacctgaacg
     1441 tctttcggaa aggcgcgcca gtgaggctcg tcgctgtcca gcccctccca gacgccctca
     1501 atgacatagt ccttcggaaa gccctgcgca gtgaacagct cacgcggggt tagcatcctc
     1561 atgccgatat cgaccactac aaaggtgtcg ccgttcagat cgagggtaac gaattcgccg
     1621 ccctgccatg ccccatgtgc gcgcaggaat tcggacacgg cccgcgcacg ggcccgatgc
     1681 tcggggccga agggcggcgc tgccagctcg gcctgcatat gggccatgcg gtccttgaca
     1741 gtgatcgtgt ggcagggctc gtccgcccgc gcgccatcgc cagtgccgta gtatttcgcg
     1801 aaccatgccg cgaccggggt ctgatgactg ccagatgcgg cgatggtcga tatcggttgg
     1861 ccgatatcgt gaccggcatg ggcctccatg cggggcccgc cgttgtgctg ggcgaggaag
     1921 gccgcgaatg gcgcgtgctt ggcaccgcct gcaaccaccg tgccgagtgg cgcgcggata
     1981 tcgagcgcgc ggggggcttg gccctcgcgc tcgccatagc cggtctgaat catcgaggcg
     2041 gcgatcagtg tcagacctgc gcctccagcg gtgatcgtat gagtcggatc atccgcgccc
     2101 tgccaaggct tctggctgtt gcgcatggtt gcgaggaagg gggcgatcac cgcgtgctgg
     2161 atcccgccca cggtgacggt gcccagaggg tcagccagcg ggtattcccg ccgtccaccg
     2221 ctgtctccgt gggcgatgct ggccagatag ggagcgagca cgccaagggg cgccgcgccg
     2281 cccggcttct tgatccagct gttggcggtg atcgtcgcca gcgggtcgcg caggtcctgg
     2341 ccggttgcgc cggtattgaa gcgctgtagg ctcggcgcga tcagggcgct atgcccgccg
     2401 ccggcaagga cggtcggatg cggcgcttcg atggtgctgg cacggcgcgc cgtccctttg
     2461 aggctgagca gattcggtgc aaccaacgct ttttcgccgc ggtgggcgcc tgtgatcgtc
     2521 ttgatcggct gggccagatc ctcgacccgg ccgccgtggg tcaggttcac gaggaagggg
     2581 cgttcggcct cgagcacata gcgcttcatc ccgcgggcaa tccgcgccag cgtgttcgac
     2641 gcgagcggtc gcacggcgcg aagcgaatgc ttctccatga tctcggccgc gctgtcgaag
     2701 atgctggggc acggcagcga ccagtctatg cattcggcgg ctgaccgcca cggcaggagc
     2761 ttgcccttcc gcacctcgga ggattgggga tcgccatggg tcggtttcgg ccaggtgatt
     2821 ggccgaccat cacgccgggc caccatgaag aacctcttgc ggatcgtggg cgcgccataa
     2881 tcgcaggcgc gcaattcccg ccattgcatc cggtatccgg cccttttgag gcggcgcgac
     2941 caacgctcga actcgatccc ggccagttcc ttgatgggct ggccgttgtt gtcgatcggc
     3001 ccccagctgc ggaattcctc tacgttttcg aggcagatca cgtcaggctt ggcgaactcg
     3061 gcccatttga ccacgaccca tgccagatcg cggatgttgc ggtcgcgcgg cgcgccacct
     3121 ttggccttcg agaaatgctt gcagtccggg ctggcccaga gcagaccaac atggcggcct
     3181 ttggtgacgc tcagcggctc gacatcccag atattgctgt cgagatgcag cgtttcggga
     3241 tgattggcgg catgcagtgc caaggccttt tcgctgtgat tgatcgcgac atcgggcgag
     3301 cgggcgagcg caagctcgat cccggtcgag gcgccaccgc cgccggcaaa gctgtcgatg
     3361 atcatgggca ggtgcggctg ataggtcatg ccttggcctc cggatagcaa acgcggcatg
     3421 gcaaataggc cagggcggtg tagtcatcgg ctccggtgcc aaggcaaact ccgcattccg
     3481 ggtctggccc aaagagaagg ctgatctggc agatcgcacc ctccactttt cgggcaaatc
     3541 catgcgtgtc gctttcgtca tgcgtccagg tcactggcgc gccggggacc tcgggcagca
     3601 cgatctcgat gccgcggtgg gtaaggggtt tgtggtcttg catcttgcgt cctgtgagat
     3661 ggcgctcggg atgctggccc gcgcggggcc agtcaccgga gggtcgatta ggggttcagg
     3721 caaaccgccc catgtagaaa ggcaggccgg tttcctcaga tgcggtgagt gcgatttgcg
     3781 tgaagtgcgc gcggcgttgg tattcgacgc gatgccattg aaatccgaga ccaaccgcgc
     3841 cgccacccat ggcgcgccaa cggaaaaggc agctcagttc ttctggctgc tcgccattgt
     3901 agatcggaat ggagagcgtg aacttctcgg ggatcacgac gccgttctgg accttggtat
     3961 cggtctcgaa gaccagcttg cggtcgccgt tgtccaggcg cagggcggat ttgtaggttt
     4021 gtccgaccgt ggcctcgaag tcgcggctga tctcgatcat ggtcgcggct tcgggatgac
     4081 cgatgtcgac gctgttctct tcgaggaagc gcgcgaactc gtcttgggga tggatcttgc
     4141 cctccatcgc atcccagcgg gcaaactcct ccgaggggcg cagctttaac gtgacggcat
     4201 gggcgttgta accgggggcg gggaagtctt cgccaaggtt atgctcgtgc cagtcaaggc
     4261 gtgccgacac ggtgagcgcg tcgaaatccg caatgataac cgagcgatca gatttgaagc
     4321 ggttggcata agctgagagc gatgcgcgat catcgaccgt gaccgcttgc tggacccgcg
     4381 agggaagccg gttcgggtcg gaaatgtcga gtaggctgaa acttttcggc agcgcagcgt
     4441 attcacggcc gtcctggccg aagatggtcg gcgccgcgat gcgtgcggcc tccagaacgg
     4501 tttcgagggc gctgcgtgga tccgcggcaa gcgcggtgac ttggccgaat tgttcggagc
     4561 tttgagacat ggttggtcct ttcgggttgg gaaggggtca gacgtcgatc gcgcgtcggc
     4621 gttcgagctc gtcttcgaaa tccatctggt tgggatcgcg gcgggtaagg cggccatcat
     4681 cggtggcgaa gtaaatgccg gttcccatgc ttcgggtcgg tttcttgatc gagatgtcgg
     4741 gcacgacttc gagctggccg gctttgttga ccttgatgcc gaccttcatg gtcaggctgc
     4801 cgccattgcc ggtttcgcgg atcgcctcga tcagctcgga gagcttgttg tctccggttt
     4861 ccagcagttc gccacggcga aagctctgga tgaattcgag gaagttgagt tcgttgcgcg
     4921 ccatggcggt tgcctctgtg caggttgcaa tagggggacg ggatgccggt ccgcgcggga
     4981 ccggtcaccg gagggtcagg ctttcttggc acgccaaccg atggtggcac cgcagccgaa
     5041 gatcgcgagg gatgcgatca gatcgaatgc tgcggggagg atcacctgcg cgatgatcgc
     5101 agctgcggcg atgccaagcg cggatggtaa gctaaggtgc tcgatcatgc ggctagccgc
     5161 gacaggtcga tgcccagatc ctttgccacg gaatccagaa ccttctgctc ttctggtgca
     5221 atcgatccgt ctgcctccgc aacatcgagc atggtcagca caacggcctc tgccatctcg
     5281 gcatctttgg cgacctcgct gatttccttg cgcagccccg cgcgaccgac gcgcccgccg
     5341 cctgcgcgat ccagcatgga attgatcgtc ttctcgatca cctggggctc aaagccctgt
     5401 gcgagcacct tatttgcctt cacggctttg acggtcgcgc tgacttcgtc gtcaccaatc
     5461 tcgccgtcag cagcggccac gagtgctgca ccggcacaaa cggcttcgag atagtcggtc
     5521 cggccagaga acttctggac gacagcctct gccttcttgc caaagagctt tccaagcatc
     5581 tgatttcctt ttccttgtga atgcccggag ccgccgggcg cggttctgtt gggaatgttg
     5641 cccccgaggg ccctatccac ctcgggggct tccatccgcg tcagggaggg ggagacgcgg
     5701 ttggaattgg cgccgccggg gctgccatcc cggcggctct gctgcgctca gttggtgggc
     5761 tgggcggggc aggtttcggg ttcggatttg gcggggccga attcggcgtg cagcgctgcg
     5821 atgattgctg ccgtgacgcg atgcgcggtg tcttcatcca gcacatgcgc agcgacctgc
     5881 aggatgtgga gaccggtcag attatcgacg atccagccgt tactcgacat gcgaaaccgg
     5941 gccgccatca cagcgccccc tcggcgatct ggctgttcgg cgcggttatc gcggtgataa
     6001 tggcgctgcc cagagcgctg tcgcgcagcc ccgggacctc gtgcagcgcg cgccgcagca
     6061 ggtcctcggt gatcagcatc cgaactgcca gcatcggcag ttgtgcggca aactcggggc
     6121 ccatgagctg ggtgggtgag gttgtcgaca tcagcgcatc ccctcgacca gctgctcgat
     6181 cgagcgtccg cgcgtttcca gtgaggtcgg cgcgacgaag gcccgcgcgt ccgcccagct
     6241 gatcgcgctg cccgcgacat gccaagctgt gacgatgatg atgacagcgg aaatggttgc
     6301 ggcgaccagt gctaccgcgc ggatcgcgcc ggagagcatg gcgccgatgc gcggggcggg
     6361 gcgggcggct gctttggccg ggtgggcaag tgcgatcatg ctgcgcccgc cttccggagc
     6421 aagcgcagcg cagcgttcac gcggctggcg tggttccggc tggcgtggtt ccggctggtg
     6481 tctttcagga tcgcgatcgc acgggcggtc agcgtctccg gctcaagacc ggcgtccgcc
     6541 tcgggcatgg cgagatctcg gacagacagg acggtgggaa tgtgcatgtg cgggctccat
     6601 ccggttgggg atggattcat tatgggggaa taatccctca tgtcaatcac tataggggaa
     6661 taatccccca gttgagattg atcgaccgat tcgcgcctgc taccctgagg tcagggtggt
     6721 ccgcgttgct tgcctcgctc gcgccgggtc gcggcgtatg aaagagcccg ccggttgggg
     6781 cgggctgggt ggctgagggg gcggcctcta gccgatccgg cggatgatca cgccgcttcc
     6841 ttcgatcctg aaaaccttgg caacctcatc aatcggagtg gcagttgtat tgccgtcgat
     6901 agaatacgag acctcgttag aacttaccgt catcctgacg tgatgaatgc cgccgaaaac
     6961 gtcttcgcac aaaaacactt ctgaaatggg cttcaagcta ttcaagtcct tctggttcaa
     7021 tatgctcaaa cgcgcccaac cttccggtag gacgcgctta acatcgacag taactcgcta
     7081 aaaactgtca gctcaatacc cgcgtcacgg gctgagttat gtgctcaagg gcacagaggg
     7141 gcggggaacg tacgcgacgt cacttggagc ccagcctgaa atgcaaagta atccggttgg
     7201 atcgagcagg gatgatgaca ggctttagtc ttcccactca tccactggct tagtcagctt
     7261 gcgcgcccaa ctctccagca tccgagctgc gccaaagtcg ccatgccggt tccgttcatc
     7321 ggcagccatc tgaaggaagc gtggcatgtc gcccagatca atcgctccgg gctgctcagt
     7381 ttgtagtcgc aatagcccca gaacgacgcg agtcgccgca gcccattggt cagcggtttc
     7441 gggcaggggc gccatcagat ccgctccacc atctccgcag gaagcgccag catcacgcgc
     7501 gctgcccatt tgatcctgac attgtgcata ttttcagaat tcgtattgag tgagatgagg
     7561 tggaaaaggc ccggctcgac gccgcgcttg acctgcttga cccaaaccat accggcgtca
     7621 tcttccacaa cgcagatgcg accaatgtcc tcttctggaa cgccttcatg ggtatggcga
     7681 gtataaaaca gcacatcgcc cggctgatac atcggagcca tgctgtcgcc ctcgacctcg
     7741 acggcgacga ttccttttgg ggctccgttg cgcgtgaatt gcgctggcgc tgcgacatga
     7801 aagagcccgt cgcccttctc gtaagcatcg accagcggga cattcgctcc agcgccgacg
     7861 tgaccagcga cggctattgt ctggtggtcg attggcgaaa gttttccaag gtagaaatcg
     7921 tcaagggtta cgccgaaggc agcggcaacc ctcatcgcat catctacgtt cgtcttctgg
     7981 gccttgcctt gctgtaggct ttttaactgt tcgtaagata cgccagccgc cattgctacg
     8041 ctgcgcaatg atctgccagt cctattgagg gcttgttcca gagcttgctt aaaggtggtt
     8101 tccatagagg ggaatatatc cccgcggagc gcgccgagca tggcggaaat acccccttga
     8161 tcaatggggg aattatcccc tacattgcgt gcatggatca gctcatcgcc gaaatcgaag
     8221 tctacaccgc cgcgcgaggc atctcaccgc agaaccttct gcgcaaggtg atcaacgcgc
     8281 cttgggggca atggcagaaa tggaaggacg gcacgtccag cccgaccatg atcattgccg
     8341 acaagctgcg cgatttcatg gttgccaacc cagcggttga aacccccgag gacgcgacat
     8401 gagccttcgc cctgccgcat cctctctccg ttctgatgat cgtccttctg cacggggaca
     8461 caacagcaca ggactttctg aaatgtcttt ccgaaaatgc agcggcgagg aagccgagcg
     8521 ggcatggttt gccagcttgc tctggcgcgc cttcccagag gcgcaatccg agaacgatct
     8581 ggcggaacgt gcagctgagg tcctgacctc ggatcgtcgc ccggtcacct cgcgcaccgt
     8641 gcgcaactgg ctccgccggg agaatgcccc gcattttcgc tatgtgctga aggtcgtcgc
     8701 cttggtcggt gccgaagcgg tgtttcagat catcgatccg gaggcggaat gatgcgggtg
     8761 ctctggcgca tggcgcagcg atattacgcg gcccggcatc gtcgggcgct tcgggtggcg
     8821 gatcgctccg ctgccgatgc cgaatggttc aaatcgcagt cggaaagatt tttccaacgg
     8881 atcaagggcg caagccgcga ataacccgga gattttgcgg ccctccggtt tcgtcaccgc
     8941 ccagcctgtc cggctccggt gaccaactgc ggggcggtag ctgctcgcgc cgccccgcct
     9001 tttctcaaac aaacgcgaat gcgcatgagg gacggatcag atgtatattg cttcttctcg
     9061 cacagccgat gagcgcgacc tcgcgatcct gcgccgcgcc gtgagcggtg acagctattc
     9121 cgagatcagc cgcgattacg gtaaaagcgc ctccttctct cgcgtgctga tcgcacggat
     9181 ccgggatgca ggcatccgcg agagcggcga ggcggccagc gtcgtgatcg caggctatcc
     9241 gaaggcccgc ctcaatgggt aagcgatcga gtttcccgcg gcgcgcgacc gtatcacccg
     9301 ggcctaaacg tcgccctgga cctgcgccgg gtgtctatcc gtggcagggg cgcgactatt
     9361 acggcatgcg cgcagttgcg gcagccgctg gcgtcagttg tcagaccgtt gtccaccacc
     9421 ttgaccgtca tggcaatctt gaccgcctcg gctgtgggcc ggtctgcaac tggaagcccg
     9481 gcgcacataa acgccaggtc tcggtcggca gtcacagctg gccgtcgatt aaagatttcg
     9541 ccggggcact ctctgtccat cgcagcacgg catcaaaatg gctgcggcgt ggcgaacacg
     9601 accggatcct gtctcagctg atgttggtcg atgcgcgagc cgcgaagaga ggtgccgcat
     9661 gatcgcgccg cgccgaaatc tgcatccggt tgctgtcgat gctctgccgg agtgcccaat
     9721 tccggcaggg atcgagctca agagccacta cttcatgcag ttccatcatc agtattgggg
     9781 caattgcgat tttcgtcagt tggcggaccg agattcgcgc tgcctggcgc ttgagctgat
     9841 ctttgccgcg caaaaccagc agccggttgg gacgctgccg gaggatcccc gcatccttgc
     9901 gggtctggtt aataccccgg tcgatgagtt cattcggatc tgcgaaaggg aatatggccc
     9961 cctctgggag tggcggcggt gtctttgcga agacggcact gttcgccttt accatcttga
    10021 aatgcacaaa tgggtgcagg acgcggccaa agcgacagtc agctataatg acaagctaga
    10081 gtctgagcgg gagcggaagc gtctcgctca gctgcctgat cagatcgtgc gggcgggcgg
    10141 cacgaaagcc atggccgaag atcatatcta tgtgctgcgc ctcgaccagt atcttcttga
    10201 gaaccacccc aagaagcaac gccgcccaaa tatcgtcctc gacgcgatgg agcaaatgga
    10261 actggccgaa atccgggcca gcggctgaac atcccattct ttccatttct tccggcggaa
    10321 gaaattcgga aggaaccgga aagaacgcgg aaggaattcg gaagaaatca gaaggaaatg
    10381 ggaaggtttg cgccgagttc cggcctgatt tcctccgaat tcttccggac agagaagaga
    10441 agagaagaaa tgaaaagata aggaaaggaa acttaagcgc gcaatcgaaa gggcgcgcct
    10501 gtggataagt cgggacgtgc tgagaatgag ggtgagatga acagcgaaga acaggcacag
    10561 ggcgaaaagc gggttttgcg gcttctggtc gagccattga agcggcgcgg gttggccaag
    10621 ccctcgtcgc tgaccgttgc tgacttcgag gaaatggtca gagatatgtg cgcgcggctc
    10681 gcctatatgt cggatggcag cctgatggcg ctcgaagagc aggtcgcggc aagccccggc
    10741 ggcaaggatc gcgatcgctt cccgatctcg aaccagatcc tgcaatgggc tggcgagatc
    10801 cagccgccgg gcgacagcgc ttcacccttg atccgcgccg tcttttctca tgcctgcggc
    10861 cagaccgcga tcgcagaagg ctgggcgccc gaactgctgt tcgacttgcg aaagaaccgg
    10921 cgctggccgt ctgcttgggc gctcggcacc attcgcgatg gcgcggcgag caccttgcgc
    10981 cgctatcgtg atctcgaagg ccgcctggcc caagaaggtg agctcggccc ggtggaccgg
    11041 gactggtggg atcggcgcaa cgcggcgttg cagcgctgcc gcgaaatcgg ggaaggggca
    11101 ggggcatgac cgcgatgttt ccggtgcggg cggcggtgcg ccagatgacg atccagcaag
    11161 cgctggagtg ggctttcgcc accgaatgcg cacggctcga ttttgacgag ctcggcgcaa
    11221 aagaatttga gcgaccgggc catgacatca tttcggtgat ccaacggcgc ggcgaattgg
    11281 gctgcactgt ggatggcggg ggctcaagtg acccgcatcc cgatgcccag atcatcgcgg
    11341 cggcggtcga ggcattgccg atcgaggtag gggggaggcg gatggcaatg attgtcgcgg
    11401 atcatgcccg cgctcgcagt gcgccggatt ggcgcgagaa tgagcgggtc gggatcgtgc
    11461 cgtgcggttg ggaaatgacc gatgctgggg aatggctggc ggcgatccgg aaactgcccg
    11521 aggcgtccta ttactaccct cgcggtcgca agaccctgac gtatcggcca gagatttgcc
    11581 cgatcggcta tactggatcg gcggcggttt tggccgcgcg tcgtcgggac tatctgggct
    11641 ggtatggcgc gcttcttcat ctcaatgtcg attttatcgg ctggcgcaca aaccgcgtcg
    11701 agatcatcga cggcttgccg gacatgaccc cgtggaaatc ttcttgactg cgacacggct
    11761 tccttgacat aagggtctgg ccatacatgc gcccggagga gaaaacctcg cgggcgtttt
    11821 tcattttgat gggcatgtga gcttaaggtt tcgaagtctt ctcatcccgg tccagtaggg
    11881 cagagaaatc agtgaccgac cctttggtcg tatctcgttt tatgtagagt tcaccatagg
    11941 tggcactgct tgcttcatcg acaaagatgc ggcctgagta gttgccgatt gcgattggtt
    12001 gacgtccttt ttggacaaaa atgtactttt ctgcgtctag agctgcagcg cttacaaaca
    12061 gcgggccaaa ggttagtttg aaatcactat caggctcgag gtctcggaac gttagctcgc
    12121 cctgaaaggg tccgaagcga cccattgaaa attcaacttg atagagtgga agcatctcgc
    12181 cgctcgtgct ttgtctggtc aggaatcttt ggtcgatttt cgaggggctc ttttttcttg
    12241 ggcggggagg cgcctcctag ctaaccatgg ctcaacaatt gcgacgagca cggcatgagc
    12301 gatcatcgct gtaatgccgg tgcaaacata tacaagaaag acgcccttcc aagacacgcc
    12361 gaggcagagc gatatgagtg cacaaataag tccgcttacg ataccgatga aaacggcggc
    12421 catgaccgtg cttcaatgac ataaagtaat accgatcagt gtatcctcga aggcgagcga
    12481 ttcgctatga ttgaaatcgg agggtgaagg gagcttgcgc cgctatgcgc atgcttgcat
    12541 cggagggatg accgtaacat gctcaatctc gacgttgacg acacggctct tcaggccaag
    12601 ctgcgccagc tttccgaacg ccagctcaaa tgggctgcga aggatgcgct ggacaagacg
    12661 gcgggggatg tgcttgcggg catccatgcg cgaatggatg gggtgtttga tcgcccgacc
    12721 ccgttcacca agagggcctt tgtgatccag aaggcccata ccgaacggct cgaagcggtg
    12781 atccacgagc gcccgcgcaa tgcggcacgc gattacctca aggtgcagga aggtggcgga
    12841 ccgcgcccgc ccacgggctt ggaaacggtt ctgcggtcgc ggttggctta tgatggcacg
    12901 atcaccgccg tgatgcccgc acccttcgcc aagctgaacg cttatggcaa ctgggacgcg
    12961 ggcgagcgca acaaggtcat gtcgggtctg aaggcgcagc gcgatgcctg gacaaacacg
    13021 acgctggcgt cgcgcaagcg caagcggcgg aagacgggct tcttcgtacc gcaggccgag
    13081 agccggctgc ccaagggcgt gtggatgcgc gaagccgatg gcacgatcta ccagatcctg
    13141 cggttcacgc gggtggtgcc gcagtaccag ccgcggctcg gcttttatga cggggccgag
    13201 gaagcgttcc ggctgcgtct gcccgcgcat ttgcggcgcg agatcgaggc acgggtggcg
    13261 ggcctggcgg gttcctgagc tgtttcgccg tcctgtgtcg aaaatgtcac gcatctcggg
    13321 tccttcccgg caagggtctg cacgggggta attcgcgccc tgttacattt atgctggcga
    13381 tttcaatagc atggtgctgt tgcggttgct gttgttcttc atgaggttgc tatgtcggaa
    13441 gtcatcacgc tgtcagatgg gagcgtgctc gatgttgcac gctatccgct gccggccggg
    13501 gtggaggatg acggcgcgct cttgaatcga gcccagctgg ccgccgcatt cagcgtctcg
    13561 gtcaatgcga tcacggattg ggtcaacaaa ggcatgccgg tcatgtccac cggccaaaac
    13621 ggtgtggcct atgagttccg cctctcccat tgctgggctt ggcggcagga tcgcgacgag
    13681 cgtgcgcgtg cctccaagct gcgcggcgat cagctggcct cgcaagctgc gctggcgttt
    13741 cggaacctcg atgatgatca ggccgaggca gaggccgaac tgactgccga tgatctgcgc
    13801 aaatggtccg aggcggaata tcaccgcaac cgcgtggccg agcagcgggg cgatttgctg
    13861 cgcgccgatc gcatgcgcgc gctggtcgag gatatgttcg tcaccttcgg ggccgagatg
    13921 gacacgctgc ccgattttgc cgagatgcag ttcgggcttt cggcggctca ggtggcgcag
    13981 ttgcaggagc gctgcgacca gatgcggcaa gaggtgcgtc ggttgatcga agagcggctc
    14041 gggcgcggcg gcgcggtgat tgctctgagc gatcgccagg gggagatggc gctctgatgg
    14101 tggacatgct cgatcgcggc atcggccagc tcagccgcat cccgcctttg ccgcccttca
    14161 cgacgcccga ggaggtggtg gccgacgcgt tgccgttgct cgatgcgccg agccggatca
    14221 cggtgacgga tgcggccgag cgcgccttgc gcgtgccggt tgcgggcaag tggagcgcct
    14281 atgaccgcag tgtcacgccc tatacgatcg aaccgcagga catctcgcag tcgcgccgct
    14341 tcaagggggt ggtcttcgtc ggcccctcgc aaagcggtaa aagccagatg ctgctgtcag
    14401 tctcggctca tgcgatcacc tgcgccccgg ggccagtgca gctgatccac atgacgaaga
    14461 cggatgcgga tgcctgggtc gaggagaagc tggatccggc aatctcgaac agcccgcttc
    14521 tgcaagagcg cttgggcaag gcgcgcgagg acagcacctt cagccgcaag cgctttaaag
    14581 ggatgcggct cggcatcggc tatcctgtgg ccaaccagct gtcctcgcgc tcgcagcgca
    14641 tggtgttgct gaccgattac gatcatatgc cgcaacggct tggtcccaag gatgcccccg
    14701 aggcctcgcc ctggggcatg gccttgcagc ggatccgcac cttcctgagc cggggctgtg
    14761 tctttgcgga aagcacgccg gcctttccgg tggacgagga caaggcgcgc gatgccaatc
    14821 cgctcgagcc gcatctgatg ccggccacga cgggcgggat cgtcaacctt tataacgagg
    14881 gtacgcgcgc tcgctggttc tgggaatgcc tcgattgcgc ggagtatttt gagccgacct
    14941 atgagcgact cagctataac cgcgatcttg accccggcga ggcgggtgat caggcgcaca
    15001 tggtctgccc gcattgcggc agtgtgatcc atcatcgcca aaaagcggag atgaatcgtc
    15061 gcgcggggca gcgccatggc ggctggttgc acgagagccg cgaggtcgac gaggcgacgg
    15121 gcaaacgccg tttggtgcgc atcgatgatc cggcgatccg caatacgcct ttcgccagct
    15181 atgcgctcaa cggcgcggcg gcgacctttg cgtcatggtc cgctctggtc gagcgctacg
    15241 aaactgcgcg gcgcaagatg gaggaggacg gcgacgatct cgactttgcc ggtgtgcatt
    15301 ataccgagat cggggttccc taccggcggg ggggcgacga ggatgacgat gcgctgacgc
    15361 tcgaggatct gcgccgcaat ccgctgcgca tttccaaggg gctggcacct gcctgggcgc
    15421 ggtttgtgac cgtcatggtc gacgtgcagg gcaaccgctt cgaggtcatg gttatggcat
    15481 ggggtgcgga gggtgaacgg gtcgcgatcg accgtttcgc gatccatcag cctcccgatg
    15541 atgcgccgcg ggccaaagga gacgacggca aatatcgcgc ggttgacccg gggcgctatg
    15601 ccgaggatgc ggcggtgatc gccgagcttg cggatcgggt ttatccggtc gagggcgcgg
    15661 aatggggctt gaagccgctt gcggtggtga tcgacttcaa tggccctgca ggttggtcgg
    15721 acaacgccga gaagttttgg cgcaagcagg cccgcgcggg gcggggcggg cgcttctacc
    15781 tctcgattgg acgcggaggt ttcaaccagc gcgaccgcgt ttggcatgaa gcccccgagc
    15841 gcgcctcggg tggcggaaag gggcgaggta tcaaactgct gaatatggcg gtcgatcgcc
    15901 tcaaggattc ggtgacggcg gcgctcgggc gcaccgatac cccgatcaac gcccagcatg
    15961 tcccggcttg gatggagacg gagcatcttg ccgagcatct cgcggaaaag cgcggcgcca
    16021 agggatggga gctcaagaag gggctgatac gcaacgaagg gctcgaccat tcggtacaag
    16081 cgctcgcgct cgcagaacat ctcggcctca accgggtcaa ttgggaagtg ccgcccgaat
    16141 ggtgtgtggc ggggcttcac aatccgaatg cggtgcagct cgcccggccc aatcaggccg
    16201 agggggcgag cgagccgctt gaacaggcgc gcccgcgcca gatcaacttc ctcaggaggc
    16261 gttaagccca tgccctatac acaggctgac gccgaccggc tgcgggcggc gatcgcaaaa
    16321 ggtgcgtcca aaatcgagct gaacggcgaa aaggtcgaat tccgctcgct cgcagacatg
    16381 cgcgagacgc tgaacatgat cgaaagcgac ttggccggcg ggcaaaggtc ggccttccgc
    16441 atcagctatc cccgcgcaag ccgggggctg tgatgaatgt gatcgatcgc gtcgtcggct
    16501 ttttcaaccc ggaagccgga ttacgccgca gcctggcgcg tgtccaaacg cacgaagtga
    16561 tgaactatga tgccgcgacg cggggccgga gggcctatgg ctggaaggct ccggccagtg
    16621 cggccgatgc ctcggcctat ggctcgcgcg cccggctgcg ccagctcagc cgcgacatga
    16681 tccgcaatcg cgcttatgcc gcgcgagcaa aggatgtggt ggtggccaac gttgtcggcg
    16741 agggggtgtc gccctcggtg cgcagcgatg acgcggatac caaggtaacg gtagaagatc
    16801 tgatccgtcg tcacctgctg accaatgatc tggattcgct tggggaatat gacctcttcg
    16861 aaatgcagca gatctgcatg acctcggtct tttctgatgg cgaggtcttg ttgcgacggc
    16921 ggttgcgcaa tacgcaatat gaccgccatc tgactttgcc gtttcagatc gagctggttg
    16981 aagtcgattg tctcgatacc acgatccagt cgtggggcga caatctggtg atcgagggca
    17041 tcgaatacgg gccgaccggc gcgatcgaag cctatcacct ctataacgag cacccggggg
    17101 cggtgcgcca ccgcaaggcg ttcgaatcca cgcgggtgca ttggtcggat atcatccacc
    17161 tgcgtcgctt cgaccgaccg gggcagttgc gcggggtgcc gtggcttgcg ccggtgatga
    17221 tgaccttggg cgagatctcg gattatcagg aagcgcagat cctcaagcag cgcatgtcct
    17281 cgctgatggc gatcgtgctc aaatatctca ccggcgcgcc ccgcccggcc aaagcgggtg
    17341 cagggctcga agagttggca cctggcgctg tggtcgaact gcccgaaggc gcggagccgg
    17401 tggtggtgca gccgcccacg gtcgagggct atgacgagtt catgaccgtg gccttgcgca
    17461 ccatcgcggt tgggatcggg atcacccatg aagcgctgac cggcaatctg cggcaggtca
    17521 atttctcctc ggcgcggatg ggtcgcagcg aaatggaccg gctggtgcgg atgtggcagc
    17581 gcgggttgat catcgcccaa atgggcgtcg gcatcgagcg ctggctgcgc gacgggatcc
    17641 gcatgctgcg gctcaaccac gatctggact tccggctcga ctggaccccg ccgcgccgga
    17701 tcatggtcga tccgacgcgg gaaatcccct cgatgatcga ggaggtcgag gcggggctga
    17761 acagtcgtca gggcgtccag cgcgagctcg gccgcgatcc cgagcgcatc cgcgaggagc
    17821 gcaagcagga catggtggcc gatcaggctg ccgggctgcc gtctccggat caaagctctg
    17881 ccggcacaac cacgcccctt ccgcccgata ccggcgcgca tgcagacgag aaggaagaga
    17941 tagatgaaaa cgggacgtga cctgatcgtc aatggcgagt tgatcctgag cggcgatgtc
    18001 atcgacgaca gttggctcgg ctatatgtgg gccgaggata ttgtcttcag tccaaccatg
    18061 gtgcgcaatg ctttgtccga attgggcgaa gggcgcgtca ccgtgcgcat caattcgaac
    18121 ggcgggcatg tgaatgcggg cgagcagatc cgcgccatgc tggccggtca tcccggcggg
    18181 tgccgcatca ttgtcgaagg cattgcggct tcggctgcct cgctgatctt catggccggc
    18241 gcggagcggc tgatgtcggc gggctcgcac ctgatgatcc atgatccggc aggtgcgatc
    18301 tggggcaatg aagaagatgc gcgccgccat gccgaccagt tggcgctgat cgcgaccacc
    18361 tatgccgcgg tctacgccgt cgcttcgggc aacagcccgg aagacgtgcg ggccctgatg
    18421 aaggcggaga cctggtacgg ccccgatgcc gccattgcag cgggatttgc agatgcggtg
    18481 gcagatgccg ctccggcggc tcccgcggag ctcgtcaccg ctcaggcaag ctacatggct
    18541 gcttgcgatc agctgcgcat gcggctggcg cgccaacaaa ccccggaccg ggcatcagct
    18601 tcgggccgcc aacctgccgc tgaacgcggt gccacccgaa aggaggccag catggccaat
    18661 gagacgacca ccccgacgcc ggcggcagat ccggcaccgg cgtccgcgcc gatccctgtg
    18721 cccgcgcccg agatggccgt gatgcacggg cgccagattg ccgatgccgt ggaagctgat
    18781 cgtacccgtg cccgcgatat ccgcgccatg gccggcccgt tcgtcagctc ggggcgcttg
    18841 atgcaggtcg atgtcgatgc cctgatcgac gccggcacgc ccgccagcga tgccagccag
    18901 cgcttcatgg caatcatggc tgcggcagag cctgcgggcc gcagcgcgtc cccgcgcagc
    18961 actatgatcc gcgatgaggg cgagacccgt accgagggca tgatcggcgc gatgatgggg
    19021 cagaccgacg ggccggcgca ggcgtttcgc ggcatgcgtc tgcgccatct tgccatggaa
    19081 ctgtcgggca gcacgcgcgg ctacagtgac acggatgcaa tccgccgcgg catgcgcgcc
    19141 accactatga tgggtggtgc tttcggggtc agcgattttt cctatatcac caccgaggtg
    19201 atgaaccgca gcctgcaggc ggcttatgtc cgccgcgcgg caacctggca gctcgtcacc
    19261 ggagcagcct tgaccgcgac cgatttccgc gagctgcatt cggtacgctt cggcggtgac
    19321 ttcgctctga agaaggtgaa ggaaaacggc gaatatgagt cggccactct ggctgacgag
    19381 gccgaggggc tgaaggtcga gcggcgcggg cgcacgatca aactgacctt cgaggcggtc
    19441 gtcaacgacg atatgggggc cttccagcgc attccgaccg aatttgccat ggcggcgcgc
    19501 accatggaaa acagcatggt ctgggcgctg atccgcgcga atgcgcggct caaatccgac
    19561 ggcaaagctt tgttccacgc cgatcatggc aacctcggga cggcgggcgc gatctcggcg
    19621 caaaccgttg cggcggcgcg caaggcgatg tgggaacagc gcgcgtttgg ttcgaaggac
    19681 agtgacgatt tcctgcagat cgagccggac cgcctgatcg tgccgccggc actcgaactt
    19741 gtggctttgc agttcgcgca atcgaccaca ccggcggaag acggcaaggt caatccgttc
    19801 aagtccagcc tgcagccgag cgtcgtcccg aacctcggcg cggccgccgg cggctccgac
    19861 accgcctggt atctggtctc gagcgatttg cctccgatcg cgcatgccta tctcgaaggc
    19921 tacaacgccc ccaccgtcca gacgatcgag ggtatgaacc ccgatgcggt ggtcatgaac
    19981 gcccgccaca tcttcggcgc cgccgcagtt gagcaccgcg gggcttaccg cacgcccggg
    20041 gcgtgaacag agcgccccgg acctgacgaa agggcggcat cgggccgccc ttcgtcgttt
    20101 tgatccccat ttccgaaagg acgcgagatg aagaattaca ttcaagcggg tgaaaatctc
    20161 accctgacgg ccccggctga cgtcgcgggc ggggttggtg tgctggttgg caccatcttc
    20221 ggtgttgccc aaggcgatgc cgttgcgggc ggagacctgg tgctcgtgcg gcgcggggtt
    20281 tttgagctgg cgaagacctc ggctcaggct tggactgttg gtgccaagct ctattgggac
    20341 gatgccgcaa tggtgatcac cacgacggga accggcaata cggcgattgg cgctgccgtg
    20401 gcggttgccg caaacccgtc agcgacgggc ctcgttctgc tcgacggcac catccgctga
    20461 tgaccggcat ctttgacggg atggccggca tccttgcgga tgtggtcggc accagcatca
    20521 cctatcaccc cgcctccggc gccgcgcgcg acatccaatc ggtgtttcgc gaggccccga
    20581 tcgaggtcga gggggcggac ggtcatgagg tcctgatcac cgctccgacc tggcgcgtgt
    20641 ctcgcgcgat tgtgcccgat gtccggcgcg gcgaccgcat cgccgtctcc ggcgggcgga
    20701 ttttcagggt catggctgtg catcccaccg cctcgcctgc aatggatgct ttcgttgtct
    20761 gtgaactcca ggtggttgag ggatgatccg atggcccatt accgttccgt ttatcgggcg
    20821 caggccatgg ccgcgctaac cggtcatacc cgctttgcgg ccttcaccgc gtccaaggtc
    20881 tggtcggggg cgattgatgc cgagagcctg ccggttctcg gtgtgctgac cccgcaagag
    20941 gggtttcgca tggagagctt taccacttcc gagcgcaaaa ccctgatgca gatcgcgatc
    21001 cgtcgcgcgg gcggggatga tgtcgaggat atcctcgatg aggatagcac ctttgtcgag
    21061 gcgctggtga ccggcgcgtt gcggcagcaa aaccagttct gtttcttgcg tgagacctcg
    21121 atcgtcagca atgcagacgg ggcccggatc atcggtacgc tggtgatggg gttcgagatc
    21181 accagcctgc gcgcgccagc catgctcccc gataccccct gatattttgc cgcgcgaatc
    21241 ccgcgcggtc ttcttcatct tcgattggag ggcagatcat gccggaaacc aacgcacaga
    21301 tcgggcttgg cgcgaagctg ggcatcaagg ccgcatcggg cggcacctat gacagctttg
    21361 ccgaggtcac gcggctgacc cctgcgggat ggacccgcaa taccgtcgat gccacgcatc
    21421 tcgaaagccc ggatgcttat gcggaattca ttgcggggct caaaaccgct tccgactgca
    21481 cctttgatgt caactgggta ccagcagcct ccgacccgct tctcgcagct ttcgaggccg
    21541 gagccggcga attccagctg accttcccga gcgggacggt ggggatgcag ttcaagggca
    21601 tcgtgactgc cttcgcgccc ggcgagatct cgcccgaagg caagctcacg gcttccgtta
    21661 ccatcaagcc gtccggccgg cccgtgatcg tggcgttgcc ggctgtgccc ggaccgtaag
    21721 gatcaaccat ggatcttcgc ggcatcatgc tcctgcacca tgaggggcgg gactattcca
    21781 tgaccatcga tatgggcgcg ctctgcacct tcgaggacgt caccggaaaa aacggcttta
    21841 ccatgctgac gttgctggaa aacggcggca tccagaaagg gctgatcggt gcgcgcgaga
    21901 tgcgggcctt gatttacggc gggctcaaag gcgatgcgcc cgaaatgacg ctcgagatgg
    21961 cggggcgcat cctcgacgcc aatgcttcgg cctttgtggc gggggtcaat gcggcgatgc
    22021 cgcaagaagg tgatttaccc gctccggaga aacgcccggg aaaccggcgg cgcccgcgca
    22081 agcggcgggc gaaataaaga tctctgcgct tttccgcgat catattgcag cgggcttcgc
    22141 gccagataag ttctggtcgc tgaccccgcg cctttttgca cttcagatgc aggcggccag
    22201 cgaccgtctg cgctttgagg tggcgatgcg taaccgcagc gcttggacga cggcggcgct
    22261 cacaggcgcg gcctttgtgg gaaagctgca caaatttgat gagtattttg gcgcgagcag
    22321 ggccgcgggg cagggtggtg aggtccagac tgccgcacag caggaaacgg ccttgcgcat
    22381 cttggcgcag gcttggggcg caaaagagga tgggtcgtaa atggcgaaca atgttggcga
    22441 gttgaaggcg cgtcttagcc tcgattccac gggctttgcc gcgggtgtcg gtagggcaaa
    22501 ggctgaagta tctggtctga aaaagaccgt cgacgatgct tcgcggggca tgcgatcggc
    22561 ggcagccgcc aatgccaatc tggtgtccca gttcaacgac atcggggtga tgctggcggc
    22621 ggggcaaaac ccgctgcagc tcgccttgca acagggcacc cagatcagtc aggtgctgac
    22681 ccagatgggc ggcggggtcg gggcgctgcg cgcgttgggc ggcgcgtttg tcggcatgct
    22741 caacccggtt tcgctcgcca cgatcggggt gatcggcttc ggcgccgcgg cggtgcagtg
    22801 gttgatgcca gcaaaagagg aggcaaaaaa gaccgaggat attttcaaat ctctgaaaga
    22861 tagcatgtct ggttatagcg acgcgttcgg cgtgtcgctg ctctataccg gtcaggccga
    22921 aaagctctat ggcgaagagg cgcagcgcgg agcggcgatt gcgcgcaaga tcatggtgat
    22981 ggaggccgaa cgcacccgtt cgacgatttc cgagatcatg agcaaggcct atagcgagct
    23041 cggctttgat gcttttggcg atcgtgggat tgcgggcgtt ggacggattg acagtgcgaa
    23101 cctcgccgag gccgcgggca aacttggctt caagtcaggc agttggaatg aaacgctctt
    23161 tgggtatggc gggttctctc aagataagct ggcaattgcc gaaagcttcg gagatgcgat
    23221 ccgcgacatc tatgcctatc tgggcaagcc cgtaccggat ggcgggcttg atgcctatct
    23281 gaccggtctg cgcgaaaagc ttgaggagtt cgaggctcag ctgaaagtgg ccagagaggc
    23341 tggtgccgat agtgccaagc tggcggcgat tgatgagcag atgatccccc tgcagcgcgc
    23401 gctcctcgaa ggggaaaagc agcgtgccga tatccgcgcc gccgatgctg ccaaggcaga
    23461 agagatgctc gcgacctatg cgcaagaggc cgagatcaga gcgttaacac tcgaatatgg
    23521 caaggagtcc cgggaggtcg ccgactacgt cgcgcaagcc gagcgcgaaa aacaatatct
    23581 gctgatcgac tcgatgaaca tcaccgatga gatgaagcag ggcctgtggg acgccgctga
    23641 tgcgtcttat gatgcgacca tgcagacatg ggattggcag gccgcgatgg cggctgtgaa
    23701 ttctgagctg gctggagctc tctccctgat cggcgccatt ggtggcggta tgatcatgaa
    23761 tgccaagatc aacgcggcca agagtattcg tgatgcgggt gggtctgcag ctgaagcgcg
    23821 gcgcgcgggc gaggtcgcag gaaaaaagca ggaaatactg aatggtcgcg acaccttcgg
    23881 ctcacagtac ttcggaatga ctgatcgtga gcttcagggg catcttgatc aggttgatct
    23941 cgattttgcc caagatgatg aatggacggc gctgaccacc gaggcgcgca aagcgcgcgg
    24001 cggcaaaaag gccggggcgg ggcgcaaagg gcgcggtagc accgagcgct ttactgaaag
    24061 gcttggggac ttgcaggccg atacccaagc ccttctggca caggccgaag ctttcaaagg
    24121 tgccgtggcg gctgggggtg actggaggcg tgagctttct attattgagg aagaacaaaa
    24181 gcttctgacc gaagcgcaga aatcgaacat tgctctgtca cctgagatgg tcacgagcat
    24241 ccgtcagatg gcgacagaac atgtcgatgc tgagcgcaca ctcaaatccc ttcaggacgc
    24301 tcagcaagag ttcgctcaaa agcaggagga aatcaaaaac gccttcggga gcgtgttctc
    24361 ggactggatc agaggggcgt cgagtttcaa ggatgcgctg tcgggtgtga tcgccaagct
    24421 tgccgaaatg gccgcgagca gcgcattcga gagcctttgg ggagcattcg gtcttggctt
    24481 cggcggtggc ggtgtggtgg gcggtgacgc attgtccaac gcgctgcgag caaccggggc
    24541 aagtttcgac ggcggcggct ataccggcgg cggatcccgt tcgggtggcc tcgacggcaa
    24601 gggcgggttc ctcgccatga tgcacccgaa tgagtcggtc ctcgatcaca gcaagggtca
    24661 aggtgttggt gggggcggcg cggtcatggt gagcgcgcgc catgacccgg gcatcatcat
    24721 cgaaatgatc gatacccgga tcggggcagc tgcaccgggc atccagcgcg gcgcggtcgg
    24781 tcaaacgatg cgggccagca aaaagtctaa atccatgttc gggtgaccta tgccgatcaa
    24841 tgttttcccc tggcccccgg tcggggccgt cggctcggaa tggaccgagg atgcgccggt
    24901 tgctcggctg cgctcgctca tgaccggtcg cgatcagatg caggcatcgc agcgccggcg
    24961 acggatcgcg accctgcagg tctcggcgct ggcgcggggg cggatggggg cgggctattc
    25021 cgaaatgctc aagcagctgc tcgagggtgg gatccatgcg gttcgccttc aatcgacgcc
    25081 gatcaattgg tggctggatg agcaggcccg tcaggaactc ggctttgatt ccggcccgtt
    25141 tgattggcgg gctggtggcg gaccgaaccc cttggcctgg cagacgggat ctggcccaaa
    25201 ccggctcctg tttctgacgg gatcagcggt ggtggcgggc accgttacgg cgagcgggct
    25261 ctttgccaat atgccgctga ccgggctgcc gccgcgcacc cggattgccg ctcctggcga
    25321 ttttatccgg atctatgact tggccgatgc cacccgatgg gaggtcgcgc gcgttgtgcg
    25381 tgaggccgtg accacggcca gcggcacggt cacactcagg ctcgatcgcg tgccctcgat
    25441 caccggcggg cgggtcaatc tgaccggtca ggatgagggc gtgtttcggg tcgatggccc
    25501 gcttccccgc gccatgcaaa cggtcagtgg cgactggtcc tacacctgga gctttcgcga
    25561 ggtcttcgcg gatgaggtcg gtggattcac ggaaaggccg ggcacatgga cctgacccgc
    25621 aacacaccac cagccttgct tgcggccctt tcggggccgt ttttttatcc ggtggttctg
    25681 gtcgatgtcg attggccggg cagccgcatc cgggcgcaca gcaatgctgg cccgatcacc
    25741 tgggatagca ggacgtttca gggggtcggc aagttcggca atgtcgatgt gccgggcgag
    25801 gcgatggccg ggatcccgga ggatttccgc atgtcgctaa cctgcgatct gcctgagctt
    25861 gcgacctatg cggacaccgt cattcgcggg cgcgccggct cggtctatct gggagcgacg
    25921 gcgagtcgcg gcgggtcaga tctgatcggt gctgtggaga ttgcatctgg cacctgtgac
    25981 ggtctcgcgc tcaggtcaga ggttgagggc gacgatggtc agacggtgat cctttatacc
    26041 ctgaccgtta ccttctcaac cgggccgtcc tatcgttcga tggccgccat cgcccatagc
    26101 catgaggatc agatccgctc ctatccgcat gacacggcgg gcgagcatct cattcttgcc
    26161 caagccaatg ccgagaaaac cctatggcct gcgccgtgac gcccgatcgc gtcatggccg
    26221 aggtcgagcg ggtcatgtcg cgccccttcg aatgggggcc tcgcgattgc tgctcggctg
    26281 cctgcgatgt cttcgcggcc ctctggggtt ttgatccgat ggcccggttt cggggctatc
    26341 gcggcgcgcg ggatgctctg cggctgatgg ccgacggtgg tgggctgccg aagctgtgcg
    26401 cgcaggtctc gcgcgagacg gggctcatcg agggtcatgc gccgggcggc tttggcctga
    26461 ccgcgatcga gggcctgccc tcgcttctga tctgtatcac gcccggaacc tgggccggaa
    26521 aaacactgcg cggtttcgcc ctggtgcgat ccgccgataa gggctggtgc cttgcgcaaa
    26581 ctgcttctga tctcgaccgc ccttctgggc tttgccgtcc agcctgatcg tgcggcggcc
    26641 gagccgataa cgctcgcggt tgcctctgtc tttggcgcga ccgccggggg cgcgggcttc
    26701 gccatcatcc aaggcgtcgt cggcatggct gtctcgtttg gtctcagcct tgtggtgcag
    26761 gccctgagcg ggaaacccaa aagtgagacg gcgcgggcag aactgaccaa gccgacctcg
    26821 ctgcccgcct atcgcttcgt ctacggcaag acctgggcgc ccgggacacc ggtggcttgg
    26881 catgtccggg ggcgggtgct ctatgtctgc tatctcttga acagccgccc ctcggccggg
    26941 ccgttcacgg tgcttttcga caagcgcaaa gtcgaaaaga ccggcgatga gtttgatttt
    27001 tcgatggcgg gcggggcgcg cgcgaccaat gcgcccttta ccaaccctgg cttcagcctg
    27061 cctttggcga tgtactggat cggcaagggc gatcaaacct cttgccccgc gcggatcgtt
    27121 caggaatgcg ccgggcattt ccgcgcaacg gatgcctggc gcgggcgcac cgtgctctgg
    27181 gtgcggctcg attgcggcga tgatgacaag cggtcaacga catggcccgc cagcccgccc
    27241 gaggtcaatg tcgatggcaa ttggtccctc gtccatgacc cgcgcgacgg gcaggagaag
    27301 tttacccgca atcagggcct gattgtgttg gacgcgctgc gcaagaaccc gatgcgaccc
    27361 tatcgggacg cctatctcaa gctcgacaca ttcagctggg cggcggatgt ggcggggcag
    27421 gcggtgccgg tcaaagcggg cgggacgatc ccgcgctatc gttgcgacgg cgtgctggtc
    27481 tttggtgagg gcgccgagct cgaggaccag atccagccgc tgctgaatgc cggtgcgtct
    27541 cgactgaccc gtatcggcgg gcagctggcg attgtccctg ccgtcgcgcg tccgagcatc
    27601 gaggtcatca ccgatgtcac ggatggccag ccgcttgagc tggtgcggtg gcgcgcctca
    27661 gacgacctct ataccgaggc ggtcgggcgc tttcccgcgc cagatcgtgc ctatgaaagc
    27721 gccgagaccc cggtcttcgt cgtgcccggc gcgcaggccg aggatggtgg catcgccaag
    27781 cggctggtcc ttgatctgga ctttgtcacc gatcaccggc aggcgcagcg cctggccaaa
    27841 atcgctgcga tgcgctcgcg catgcaacgc caggtcagca ctgagctatt cccggagtgc
    27901 tttgatctcg tggccggatc ggtctgcacc ctcaatctgc gcgcgcccta tggggcgtgg
    27961 aacgtagatt atgaggttga aagcatcgcg ccaaccgctg ggttgaatga cgatgaatcg
    28021 gtggtgatcc gccttccggt cacgctgacc gagacctcag ccgcagtgac ggcttggaat
    28081 gctgccaccg aagagcagga catgctggcc ggaagcttcg acggatcggg tacccgggtt
    28141 gcgccgccgg tgacagtctc gatcgagacc ggcagcgttg cggcccagat ctcgggagaa
    28201 accaccgtgc cggcggtgat ggcctattgg agcgcgtcgc cctcggcgtc ggcgacgggc
    28261 tatgaatggg aatggggcac cgaacgcttt gcaagccctt ctggtggcgg cgacgagagc
    28321 tggcgccata gcggctggca gcccggtggg cagattgcca aaggggccgc cgatgacgat
    28381 ggcgtcttca aagcattcct gcaatggccg cagatctcgg acctgctgcg ctacaagatc
    28441 cgggttcgtg caaagggcag ttacggcgcc tcggattggc ttgtctccgc gccgatcctt
    28501 gcgcgcgggc cttcggcggt tgtggcggta cctcagcgtc tgacggccga gcctgatggt
    28561 gcgggcgcga tccgtgtgtc tgctgtgcag gccaatgatc gagatgcccg caaactcctg
    28621 atttacggca gcaatctcga cgcgccgctg acggcgtccc tgctctggac ggacaatgcc
    28681 atggctcagg tctcggtctc ccggcgagag gcgggcttgg gcaattcggc gacgcgctat
    28741 tactgggcgc gcgcccgcga tcaatggggc aatctgtccg acttcacggc cagcgcctcg
    28801 gcaacaacca cctgacaatt cgaggggcaa catgcctgca cccaccttca agctgcccgt
    28861 ttccgggtcg gcgccaaacc aatatgcgac cgagaccgct ttcgacagtg ccgtgaacgc
    28921 ggctctgggc gcgctttgga ccgatgtcat caccaatggc ggaaaatcct tcagcacgcg
    28981 cgcgaatgcg gtcgcagcgg ggcaggccgg actgcctgtc gctctcggct tgatctatac
    29041 ccgcgagaac tcttcgctgg ttgtgcgcgg ccctggtcaa accgcagatg atccgctgtt
    29101 tgcgacctat cccaattggg gcgtggtctc gcgcatcgat cccgcgattg cgatgcgtga
    29161 tgcgggtttg atgaccttgg caaatgtcgc cggaaccgcc gacgcgctga ctgccgagct
    29221 gccgcaagct gcgaagcaga acggggtcac agcgacctca tcctcatccg ttgtcgagat
    29281 catcccggcg ctctcgaata cggggggcgc cgagccgaca ctgtcgatcg atggcggcgc
    29341 gcctgtcctg atccgctcgg aaacgaatgg ggtcttggcc gcggggcagc tcgcagccgg
    29401 tcggtcctat ctcctgcggc gacgtggacc ctactggcgg gtgatctcgg gcgcggtcgc
    29461 cttggtggat cttctggcag cccgttccga ccggatcgtt ggaaacgtca atatggggac
    29521 ggttaccctc gaaactatcg ccgggtccgg cgatgccatt accgcatcgg tgccgtccct
    29581 tctgaccgga atcggtgtcg tcgccgccaa ccttcgccgc atccgctttg cgccgatcgc
    29641 aaccaacagt ggcgcggtga cgatcaatat cgacgggcag ggtgcgcaga tccttcgaga
    29701 tgcgaacggc cagacgctcg cggcgggctt cctcgtggct ggccgctatt acgaggcggt
    29761 caaggtcaac acgctctggc ggctggttgc aggggaggtt tcgaagaccg acctctcagc
    29821 cgaggttgcg acggtgaacg cagaactgcg ctctggccgg gtctggcaat atgcgagcaa
    29881 tggcctgacg attgacgggg ccaatccacc aaccgggacg cagtgcatcg acgtcaccaa
    29941 atcagtcggg acggaatccg cgaaatgggt tcgagcctct gcgccgagcg atggcgtggt
    30001 aacggacacg ctgcgccgcg acggcacggg taaccaatgg tggcgccggg cctcgtcttc
    30061 ccaggtgctg cgggatgaca tgtacgacgg cgccgtcaag cgcgtcgtcg caaacaatct
    30121 gcgaccgtct gggatcaccg tcccggcagg agcgaaagtg cttgtcatta cgaagggcaa
    30181 cgcgccggga gaggcaatct gggcgacgat tggcaggctg cccgacctgc ctgaaaccga
    30241 tgaatatgca aaagacctcg atgcaaagtg gtggatcctg cggtggtcgt cggaatgggt
    30301 cgcccgcgat catccgacct tcgcccagat gcaggccgcg ctggccacgg tctcgggcag
    30361 cggctcgggc ggcggttata cgccccccga gcccttgccc gcctcggcga ccctattgcc
    30421 gcgccgcgtc ggcggggtaa cccagctggt tggcgatgcc gggatcggcg ctgcggcgcg
    30481 ctatacggtc ggcggcgacg gggcatggca ctggctgccg tctcgggtcg cgattgtcat
    30541 ggtcttgggt cagtccaatg cagctgtctc cgagatggag ggccctccgc tctatattcc
    30601 agcgaaaacg cctgacttcg tgatgatgtc gaatgatggg gtcggcgagc tcggcgcgtt
    30661 gcgcggctgg aatggtcaaa ttccgtcggc gtcgatcacc ggcttcgtgc ctgccgcgat
    30721 caccggcgtc caatcctcgg ccgaggcctt ggcttcggcg tcgaacgcgc tcgatccgcg
    30781 cggggccggg atgatctacg ccggcagtca tgggcgcggc ggcgcgggat tcacggcgac
    30841 cgatccgaat tttgcgatct ggaaggtgct tccctccggc gcgcccgcgc cccagcgcat
    30901 tcgcatgatc gagtgggtga cggcggtgat gacgcatgca gctgttccgc ccacggaaat
    30961 cgtgatcgcc ttcacccatg gcgagaccaa ccggcgcgac ccgtgggcga cctatacggc
    31021 tgacgggctc ggctacatgg ccgatatcga ggctgatctg gcgttcaccg gcctgccggt
    31081 ggtctggctg gtcgatattc cgggcggcac cacagccatg tccgcgtttg gtagcgactg
    31141 gcaggtcaaa tacgctttgc gcgagttgat gcgacaggcg cgcctggcgg gtcataaggt
    31201 ggtcgatgtc gggccgcgtt atcacctgcc gatgggcacg gcgcgcggcg ggacgcagga
    31261 tcatatccac acctcctatc tgtcgcaggt ccgtttgcgc gagatggatg catttgccta
    31321 tcgcaaccac gttgcgggcc tgccgtggtg gtgtgccttt cccaagggag agcgcgcggc
    31381 cgggctcggc aacaaggtga tcctcgcggt cgagagcctg acgccgatta tgattgaccg
    31441 ggacatggtg ccgcgcgacc cgcattttgg cttcagcctc tcgaacgaca gcgccacaat
    31501 caccggggtt gagcaaaccg gggatcgcga gatcaccctg agcctctcgg gcacgccgaa
    31561 cagctcggcc cggctgcaat atgtctatcg ccgcccgaat gcgggtgaga tcgacacgcg
    31621 ctatgtcacc gcagcgggtt cgatccgcga ggtctggcag ggcaccggcc cgatcaccgg
    31681 actgccggtc tatcgcccca tgcacagctt cgaggtgccg attgcctgag gtgcggatct
    31741 gagacttaag agaaagatgc agggtcagcg agatggcgga gcgctaaccc tgcgcagtca
    31801 gatggccagg agcgagaaga acagggaagc ctgaccatac cgtcgccttc gtcaacccga
    31861 cggtaagaca accataccgc gcaatcatcc cgccaccatt cgacctttct ctgatgcgca
    31921 ggaggcgcaa tgacagaaca gcaagtcggc acggatcttg tccgcgccat tcaatctggc
    31981 tggccgcaga tcgtggcgat cgtcgccatc atctggtggg caagtaaact ggacatgcag
    32041 gtcaaggggg cgatgaagcg gctcgaccgg catgaggaaa ggctgcgtgg cctagaggcg
    32101 gcgcagcatc aacaggccat agatgccgcc gagatccgag aggcgatgaa aaacatcaag
    32161 ctgacgctcg atcgtatcta ttcggaggtg tcggaacttg gccgggtgca gcaccacagc
    32221 gagcggacta ttccgccacg ctaatcccaa cccgcttcgc gagttctggc tgcgccgcat
    32281 cttggcattt tgcatactga tgacagcagc ggcgatgtgt tgaccggccc attcctggga
    32341 gacggcgggg tattttcttg acccagcata ttcgctgtga ttcattgagg atgcgggggc
    32401 gccggggtct tggtgcggca tgcattagtc atgttgcggg ttattgcacg gtcggacatt
    32461 ggatttcggc ctataggcat caatcaacac aagccgggac ccgcaccatt acgttgtata
    32521 gaatttatat ccgtagtgcc ggaatatttt cttctgatcc atcgaaagac ctttatcgat
    32581 ccaatgaggt tggagaacga ggccgacatc tgctgttgag ccttttgatg aagcgacgat
    32641 ggggcgcaga ttgattgcac aatccgtgga ccagttgcga gattgcacat caattgcctg
    32701 ataaaatgcg ctagcgcaaa tgtctgcaag ttggagtccg gcatgtagat agtgaggcac
    32761 gtagtcgacc agcctataat ttagcacttc gaacttgatc tggtttctgt ttaggtatgg
    32821 cgtgcccttg gcgcgcaaaa gttcccagta ggccttggtt tggccatagg aatggccacc
    32881 acgtgcgctg aagagaacct tcattttggc tggtcggcca agctttctca tcgagttttg
    32941 caggcaaaaa tttgtcgctc tctccatgag aattctaacg atccagttat aaaaccattg
    33001 ctttcctccc gcttcagctg ctcgaggatt gttgtaacca cgcatatttt tcttgtttga
    33061 gcaaactgtg aagctgcgga cggggaggtc tgcaagcagc tcagctgcgc ggcgcctctt
    33121 ggtgaggctg agttttcggt agtggagaac gccagattga gttgcatcta tgttgttgcg
    33181 gatatgatca agccaatctc ggcatttgcc ttcgtcctca gaccttacca gtaagcctga
    33241 aataacgagc cattctgatg agccttggct gtcgataggc atgactcgtt taaggccgtc
    33301 atcgccagcc tcatcaataa acaggacgta atcatattcc ggaactctca tcaggagatg
    33361 atgaccgtga ggccgtgaga ttcgtcaaga tcttaatagc cgcccctcgg ggcggctttt
    33421 tcatttcagg agagagagaa catgaccgca gtcatgaacg cggtgcgcgc gcggcaggcg
    33481 cgctgcgctg ccctgggctt ttggccgggc ccgatcgacg ggatcgacgg caaccggacc
    33541 cgcgcggcct atgcagcggc gctggccgcg cagaaggcgc gggggcagcc gtttcagcat
    33601 tcgagcgggg tcacccggat ccactggcat tgggccgcga gcggctatgc cgccagcacc
    33661 gaggccatgg ccgcctatca cgccctgatc ctcggtgatg gtgaggtgcg ctggctggct
    33721 gatccagcga cgccgcgctc gcatacgctc aatgccaatg gcggcgcggt cggtctttcg
    33781 atctgcgcca tggccggcgc caatgagcgc ccgttcgtct ggggcaaggc cccgctcctg
    33841 ccggtgcagg tctcagctct cgcgcgcgag accgcgcggg cgtgccggat ctacgacatt
    33901 ccggtctcgc cctggtccac gctctctcat gccgagatcc agccgagcct cggcgtggtc
    33961 cagaaaaaca aatgggacat cacggtgctg cccggcatgg tcggtcccgc tgatccgatc
    34021 agcgtgggcg atcgcctgcg cgatctcgtt acccgcgaac tctccaccct ctgaaaccga
    34081 aaggaaccgt tcctatgctt gggcaaatcg ctctgattat tcgctatatc ctctatccgc
    34141 tggccggtgc gctgaccgcg cttggcttcg tcagcttcga cgaggccacg ggcacgctca
    34201 ccgtctatct gaacgacctc gctgtcgttc tcgcagggct cgtgatctat gcggcgaccg
    34261 tgatctggtc gcgtgtcgcc aagaagaaag gcggggcgac gtgatcgcgg tgctgctagt
    34321 cagcgcagca ctggctgcgc tgctctgggg gctgataagg ggcggaaaaa accgcccctg
    34381 aacagcgagc aaccgccaga aaacatcctg ggcggtcacc aaaatatgca ctcgctataa
    34441 acacaatcaa caggcgtcac tcatcacgca aagacaacgc tgcgatgcag aacgggtttc
    34501 ctgtctaaaa cggcaggtgc ttgcgcagac tcaatttgcg cccataggct cgagcaggcg
    34561 tagccagatc gccgccactc ggattctgac cgcgaaacga tatcgagcca gccctcactc
    34621 gccagtacgc cgacgtaccg atacaggcgc tgttaggagg gtttcagcag ccaatctgat
    34681 tgcccgctgc agcacctccc agcgcacctg caacagttgc taggttgcgt ccgctcccgc
    34741 cgccaacttg acggccaaga ccagccccta cagccgcacc gcccaaagtc gctgtgttgc
    34801 accggattgc agcttgttga gttggagttg catcgcatgc ggctaaggtt atgacggcac
    34861 ctagcatggt tagaaatgtc ttgatcattg tcttgacctc attgaaatcc aagtgacacc
    34921 gatagtcttt cattctcttg aaccagacct cactctcagg gctattccaa gctgtttttg
    34981 tagacctttc catccttcat tatgacacgg atattttcgg aatctgcaag gagatcaatg
    35041 ttaatcaatg gatccccatc aattaaaata agatccgcga gagcaccttt ttcaactacg
    35101 ccgagccggc ctatataagg gctgcgtaat cctgaaagct gcaatagatc ggcgttcgtc
    35161 gaggtcgctt gccgaagtat ctcagccgga gtataccact gctttagtga aaccagcatt
    35221 tccccctgcc ggcgtgccat cgcctctgag aagaggacat ccgtgccaaa ggctgtcttg
    35281 aggtggtatt tttttgcaag ttggtagagt cgatccgagc ctgaaataac ctcctgtgct
    35341 tttgcagcct gatctgatcc agggggaaac atgttgccaa agaattcttc agttatcggc
    35401 tgggcagaaa gccagatatc cttttcagcc atatattttg cagtttcatc gtcgatgagt
    35461 tgaccatgct ctattacctt cacaccagca tcgatcgccc ttcgcacggc ttcagatgtg
    35521 taagcgtgaa ccgtgacgta ggtcccccag ttgttagctg catcgacagc tgcccttagt
    35581 tcctctggcg taaatgttga aacatcaagc gggctgtggg gcgaggaaac ccctccgcct
    35641 gcggtcagct tgatttggct tgctccctgc atcaactgct cgcgaacgcg caaacgtacc
    35701 tcatccgggc tgtccgcgat catagcgccc ccgacttgct caactcgtga caagggcttt
    35761 gaactctctc gagggagatc aaccatcggg cgaaaatcgc catgcccgct tgtaaccgag
    35821 atgattgcac ccgaaggcca aatgcgcgga ccagggacca caccaagatc gacagcttgt
    35881 tttagtccaa acgatgggcc tccgaggtcg cgaacagtag taaacccgcg catcagggtg
    35941 gcagtggcct cagcggcagc aagaatgttg gagaaaccga catcaccaaa cagcatttgc
    36001 tcaggcgttt ggcgtatcat catcgtatgc caatgcgcgt caatcaatcc gggcataagt
    36061 gtacgaccgt ttccattgat caccacggcc tcctcgccta cggaggagat agggccgatt
    36121 tctgccactt ggttcccacg aacgataaca gaagtcggct cacttagcgc tgctgacttg
    36181 ccgtcaaaaa tccggacgtt ttggaagagc gtttccgatg cctcatctgc tgatgcaaca
    36241 ccaaaaaaaa gcatcgatat cagaacggtt ccgactaagt ttggcgactt cttcattcca
    36301 gctattaccc tcgaattgta taaaatcggg atagtaaagt ggaaaaatta cgactcgtta
    36361 caacagtcgc aaagaagtga caccgcagca cttatagtgt atatttgttg gtttatccag
    36421 gttgtcaact gttatttgga ggcagatttc caacaagcgc caagcttgac accacggtgc
    36481 attcacggcc tttagagatg tgcactggct gtttctccta tctagtgctg caacaggcgc
    36541 tcgtgcggcg ttcgtcggct ggctattttg acagaggatg cggaatacca gcccccctgt
    36601 ttatggccga tggcccagaa cggaatttac ctctggagca ctggcggcgc ggagtaaaaa
    36661 ccgactcgcc gatctcggcg tttgacgagg tccattgata gattggtcgg caccaggatc
    36721 cgtgaaatct gagcggtcgg agcgatcggc ggggaccgcg aggattgatc gaatctcgcg
    36781 acccgcctag cctcggccca tgtgcaacct ctacaccacc acgaaatccg ccgatctcgt
    36841 cgcgcagatg ttcccgagcc gtccgctgcg ggatctgacc ggcaatgagc cgtggccagc
    36901 ggatgtctat cccgatcggc tggctccgat catccggcac gatggtgacg gactggcggt
    36961 agcgcgtgcc agatggggaa tgccgacgcc gccgatgtat ctcaagacgg cccgcgatcc
    37021 gggggtgacc aatatccgca acaccaactc cccgcattgg cggcgctggc tcgcgcccgc
    37081 gcatcgttgt ctcgtgccag tcgagcggtt ttccgagccg ggtgccgatc acaagccggt
    37141 ctggttcgag gccgcgggtc cggttttctt tgctggcatc cagacgcagg gctggaccag
    37201 catccgcaag gtcaaggacg gcgaaaccac cgacgacctg ttcggcttcc tgacctgccc
    37261 gccgaatgcc gaggtggcgg cgatccatcc gaaggccatg cctgtgatcc tgacccaacc
    37321 agatgaatgg gatctgtggc tgagcgcgcc ttgggatcag gcgaaagcgt tgcagcgacc
    37381 gctggcggat ggggcgctgc gaattgtgaa ctgacgttgc gccgtgggct cttgccctga
    37441 tgttctctaa gtgttctcat tgtcgatctg taggaatcac atcgacatgc cagcacgccg
    37501 cccatcagcc aacccgtgga ataacccgat gatgtgggaa gccgcgcggg aaaacctgct
    37561 gatccggctg cggtgcaatg gatgccgacg gtccgtctat tactgggccg ccgatctggt
    37621 caaagtcgtc ggcccctatc atcaggtcca tgtcccgccg tggcggtgct cgcgctgcaa
    37681 atcggccgag tttgtcgaag ttcacgccac ctatccgcac gccgagttgc tggggaaagt
    37741 cacgatccgc cgcccggtca aggagatcac gcgctggatc tggcgcaatg aggtgggcgg
    37801 ggagatcgtg aagtgacgcg ctggtcacat gttccaagca accgcaataa cgccggtcca
    37861 gacgaacggc tcgtgcttcg agatggggat gaggtcggtg gtgtcgccat cacgcaagac
    37921 ggctggcgct gggaaacttg ggtgtctccg gcagcgcaag gggtcgagcc gacctttgcc
    37981 gatgcgctcg aggctgtgcg ccgggatgcc gccccgaaat ctcgcctcta acgcatgaag
    38041 gaccatcgca tcttcatcca ttgccgctgc ggccatgtcg gctgcgtcac gctcggctat
    38101 ttcctccacc gcgatgagat gctgcggcgg gcgcggtgca ctgtctgtgg caagcgggac
    38161 gggtggacgg tgatcgtgct gccgccagcg gggagcaagg ggtatccggg gtagcagact
    38221 ggccggtgat cgagctgtgg cggctggagg tgaagaacta acctagacag cgaaaagccg
    38281 agcggtcttg gttatgaggc ccgcccggct ggactcgtta cgccgcgttg ttttcttgcc
    38341 tcatgcatac gcctttgggt ggagtttcgg ctatataact aaatcgtaag taataggtca
    38401 gcatcggggc actattatat agaccagttg acctatctgt ggcgctgcgc agaggttgtc
    38461 aggcgcttgc tgtggtggtt gggcggttcc acccatcacg cctcctcccc gctctctccg
    38521 cgggtcgcgc cctgataggc aaagtcgata tgctcctcga ctgatcccat gcgccctgtc
    38581 gctggcggat cgggcgccgc aattctcgca gatgtacagg tgtccgcgct tgcccgtcac
    38641 cgccctccct tcccagcaag ggcgcgccgg gcggcgcggg caactaccgc taaacggttg
    38701 aagatcagaa cttccaaccg acacgggcag aaatcgtgtc gttcgtggcc ttccatccct
    38761 gcaaattgtc gtagtcgtgc cgggtatact tgatgcccaa gatcacgttg tcagtaagtg
    38821 catagtcaac acctgctgcc gcgagccacc catcatcacc actggttttg acgtaaccgg
    38881 cagcgatata aggcagaaac cttgcgtagg cgtagccgag ctgtgcttca atacttaccg
    38941 ttttcaggtc aaacctgtga gactcctgct caaatgaggt cctaacgccg tttgttcgag
    39001 cgtagtttgc ctccacgcca acaacagcct tgttggaaaa ctgatagcga taaccggtga
    39061 aaacaccgaa ggtgttcgcg ctttctttca tttcctgcac gaaagtcgaa gcataggcgg
    39121 cgcgcacgac ctccgtccac gcttcgctta tgatgcgagt ttcccgacgc tcgggttcta
    39181 cgatgatcgt ttcagtccgg gcggcgctca cgatctcagt ttcggttcgc cccggctcca
    39241 cgatcacagt ttcgacccgc ccgggggtga cgaccacggt ttcggtccaa ctgtcacgaa
    39301 cgatttctgt ttcagtgcgt cctggtgtga cgatgacggt ttcggtcgac gtttcggtcc
    39361 aagcatcgcg gatggtgacg gtttcgcgac cgacttcgcc acgtttccag tcgcctgtcc
    39421 attgcccctt atcgttccat tcgccggatc cgggaaccgg gactgggcaa gtgttattgc
    39481 catggttgca gccgggatat tggtctttcg ggtcggttgg cttccaaatt ttgtcgatga
    39541 ctgggcgttc ttctgtgaca ggagggtgct caacaacgat ttcacgttct tccgtgatcg
    39601 ggggtatctc gacttctcgg gtaattggcg gatgaaccac gtcgcgcgtg acgggcggga
    39661 tttcccgttc ttcggttacc ggcggaattt ctacgtcacg ggtctcggca ggtatcacga
    39721 cctcttcggt taccgccggt actatgactt cttcggtgat agccgggtgt tcaatcacct
    39781 cagccggatg ctcgacgggt actctgcgtt tgagcttaag gtcgctatag ccgattgcgg
    39841 cccctagata cggcccagtc catgaaaagg attgagcgtt ctctaattga ctttgagcgg
    39901 cgatcatcgg tgctggcgcg acatcgtcaa cagacaccac cggagctaca tatcccccgg
    39961 cagatgccgt tgatgtagca aaaacacagg ccaagacagc catattttgt gcaatatgcg
    40021 tcaaatcgtt accctactat ttaaacaaca tgatggttaa cagagatctt cttaaggtag
    40081 aatctctcaa caagcatcct gactattcag acagttaggc gaccgcgaat tgtgataggg
    40141 acattccgct cttagctatc ttgattggtt aaggggtaac tatttgttgg ctaggatagc
    40201 ccttggcctc aacgctcggc ttccaataga tctcgcccgg ccgctctggc agcttccgaa
    40261 agcattgacc gcagagccag tagccgttga cgaaatcgcc gttctggtgc ttgcaggtcg
    40321 cggtcatggg cggggctcct gctcaaggtc tttgaggcac cgcttgcaga ccaaggaccc
    40381 gcctttaccg cgccaatcat agcccatgca gacaggatca tgccccatca gccagcaggc
    40441 gaacggtgcc tcgctcacgg cttctctccc ccgagggcgc ggcgcagtgc gccgtctgct
    40501 atgtgccaga tgtgagggtc tagcgatcgc gagaccgcgc ttcggacccg ctctagcccc
    40561 tcccgtagta tatcgacctc ccgcgcctct ctgctcaccg cgtcacccgc gacaggggcg
    40621 gtctacgcct ttttcagaac cgaactgcca tgcaacacga ccgtcagggt aaacgtcaat
    40681 cgtgcccttc ccgttgacct caaacgacag aacgccatcg tctagatgcg acacgctcgc
    40741 cgcgtcaacc gcggcagctt gaaccggcag tctgcgatta atcgcagact tcgggttcgc
    40801 gggttcatcg agcaggtgtc cgaaccctgc ctcgattaga cgacgcttgc tgtcctgcac
    40861 atcggcgagg atcttggcat agcgcggggt cagtgccacc ggctccgcct cgaccatttt
    40921 gttgccgtca ccgatatggt ccggatccgg ctcggcgtcg ggctggatcg cggcggcatg
    40981 ggcgttcacc gcgtcacccg cgacaggggc ggcgtagagg gggactgtgt ggcccgtgct
    41041 cttgtctggt cggtcgaaaa taacccgatt gccgtatcgg ttgtaaccgt catcgggagc
    41101 catatagcca atcggctgcg tgctcgcggg atggatcgcg gcgagtgatc gcttaccgac
    41161 ctcattcggg cgcgtgacaa tcccgtcagc ttcggcgcgc tcaacaagcc gggcggcggc
    41221 attgtagccg atacccattg accggctaac gaatgaggtg ctgacgcggt ttgctcggat
    41281 cataatcccg atggcccgtt cataatccgc atctagatcg gcggttcggt tgatcgtgcc
    41341 gcacaccgta ggggcgggat tggtggtcat agcttcaatc cttctacctg tcgggcaatc
    41401 tccacggtta catgagcgcg ctcgccatcc tcgatcagcc accattggcg gcgcggatag
    41461 aacgacacgt caacgaacac aggtctgccg ttgaaaacac cagcgccata ccgcacgcgg
    41521 tctgcgacct cggctcgctc gacagcgcgg agaacctcgg gggccaactg atctcgtgcg
    41581 atacccctcg ccgtaggggt gggattggtg ggggtggtca tcgggtggcc tccggcttca
    41641 tgaaaacgat ccagtgggat ttcgcggtct tgccgcagcg attgccgatc agcggctttt
    41701 ggtcggtcag ggccagcagc tccgacaccc gcacctcgtg ctcattccat ttgaaaatga
    41761 gcgtgccgtg cggtttcaga acgcggaagc actcggcgaa accggcgcgg atatcgtcgc
    41821 gccagtcagc gccgagcttt ccgtattttt tggccagcca gccggtcttt ccgtttcgga
    41881 tcaggtgcgg cgggtcgaaa atgaccaggt ggaatgtgtc gtccgggaat ggcagggcgc
    41941 ggaagtccat cacggcggcg ggcgcgatga tcagttcacg cgcgccgccg gccgaggatt
    42001 tgtcggggag ggaatgccgc tccgcccgaa tgtcgccaaa gatggcacgc ggatcagctc
    42061 gatcgaacca gaacatgcgg ctgccgcagc aggcatcgag cacaggagtt tcgctcatgc
    42121 ctttccctcc ccgcccttgg gctggtcgag gcgggcgagg atggtggagc agatgaaacc
    42181 tgccatagcc tgctcaccct gatatcgccc ccggactaaa tctgtcggcc tattggcaac
    42241 aagtggcctg cgttcggcta tgctttgggc agcctccgca cacgcccgcg tctctgcctc
    42301 gacggcccgc tggacatgct cggcaagggc ggctttggca tcggcagggg tgagggcgcg
    42361 gatacgcgca gagatagttt ccgcgcccgg cgcacagagg gccgccttct catacgccgc
    42421 cgctgtctcg gcccgcgctt ggtctcgctc tttggtccgg cgggcgatga gggcccgcgc
    42481 ctcggtaagg gcggctttga tctcggtaag ctcagctttg tagtcacgcc atagccgatc
    42541 cgccgcgcca agggcgtcac gggtgctttg gatgaagctg attgccaagc cgaccctggg
    42601 taattccggg ttcggtgttc ccgtgcagca agacattccc gcctcgatca gtgcatcccg
    42661 ctcggcctct gccttctcgg cgcgggcttt ctcctgctcc cagaggcgtc ccatcatatc
    42721 tcgggcttcg atcagcgccg ctttatcggc ttgcagcgcg gtcagggcgt cgtcccgatg
    42781 tgccgcgcaa agggtgagct tctcgcggat ttctcgcgcc gcgatcacct tgtcgtcgta
    42841 atcgttgatg gtcagcagat cgtgcagggc cagatccgac atgagttcgt cggcccaaac
    42901 tgcgatctgc tcgtggtgtg gctccaccaa cccctcgacc tcggcaggcg cagaggggga
    42961 ggaccggcga aaatcagcat cggccagcgc gaaatcacga tcagcttgct tgtcagggtc
    43021 gtgggccgtc agcagccatc ccggctcggg gtgccagtca gtcgagcccc accagatccg
    43081 cttgggcgtc acggtgcggt ctgcgacctc gccgcgatag ttgcggtagg tcatggtaat
    43141 cggctgaccc tcctgcgcag agggggcgga gagatcggcg cggatgtacg ccacctcatc
    43201 accattcatc cgttcgccgg ggcattcttc gacccaggtg agattgtcct gatcggccca
    43261 gatccgctcc ggtgctttat ccacggcgct catgctgcac cgcctttcgc ccaagccgca
    43321 atctcgacgg gttcacagct gtcgaagcac catgcgaccg gggcaagacc atgcgcgacc
    43381 tgccattcgt cgatcgccgc gcggacgcgc ttccctagat cttcacaggc ctccgctttg
    43441 aaatcgagga tcggatcgcc gtcctcattc gacaattcgc aaaggtcttc ctctgctcgc
    43501 tcaagaaagg cttcgtgatc gaagaaacgg gaaacgcgga tcggcccttt cgtcgcctgc
    43561 acgatcagcc ggtgctcttc cgctttcgcg cccgcttcgg cttcctctcg cgtgtcgtaa
    43621 ggaccaccgt gccagacctc ctcgtcgttc gaggaatacc atgcggtgcg ggcttgggtc
    43681 agcgcctcga tggcgcgccc cacctgatcg gcgggcggcg cagtctcggc gtggggcggg
    43741 gtgggcgaat cttgacggtc gcccgcgtgg ggtgatggcg cagagaatgc gcggtttgca
    43801 gacctcgcat aactcattga attgatttca accggatcga agttcgtttg caaactatct
    43861 gattgaaatt cggaattctg tc
//
