# Supplementary material for: Characterization of the virome of Paracoccus spp. (Alphaproteobacteria) by combined in silico and in vivo approaches
Source: Sci Rep. 2019 May 27;9:7899. doi: 10.1038/s41598-019-44460-4 (PMC6536676; doi:10.1038/s41598-019-44460-4)
Supplement: Supplementary file 2 — Supplementary Dataset 1 [file 41598_2019_44460_MOESM2_ESM.zip › vB_PamS_Pami2.gbk]

LOCUS       NC_022041              37658 bp    DNA              UNK 01-JAN-1980
DEFINITION  Paracoccus aminophilus JCM 7686 prophage vB_PamS_Pami2
ACCESSION   NC_022041
VERSION     NC_022041.1
KEYWORDS    .
SOURCE      .
  ORGANISM  .
            .
FEATURES             Location/Qualifiers
     source          1..37658
                     /host="Paracoccus aminophilus JCM 7686"
     repeat_region   1..14
                     /note="attachment site"
     gene            complement(408..773)
                     /locus_tag="pami2_p01"
     CDS             complement(408..773)
                     /note="hypothetical protein / XRE domain"
                     /product="phage hypothetical protein"
                     /locus_tag="pami2_p01"
     gene            846..1067
                     /locus_tag="pami2_p02"
                     /old_locus_tag="JCM7686_RS06035"
     CDS             846..1067
                     /note="hypothetical protein / XRE domain of YdaS
                     antitoxin"
                     /product="phage hypothetical protein"
                     /locus_tag="pami2_p02"
                     /old_locus_tag="JCM7686_RS06035"
                     /protein_id="WP_020949971.1"
     repeat_region   1048..2547
     gene            1064..1417
                     /locus_tag="pami2_p03"
     CDS             1064..1417
                     /product="phage hypothetical protein"
                     /locus_tag="pami2_p03"
                     /old_locus_tag="JCM7686_RS06040"
                     /protein_id="WP_041527103.1"
     gene            1428..1769
                     /locus_tag="pami2_p04"
     CDS             1428..1769
                     /note="hypothetical protein / XRE domain"
                     /product="phage hypothetical protein"
                     /locus_tag="pami2_p04"
     gene            1706..1927
                     /locus_tag="pami2_p05"
                     /old_locus_tag="JCM7686_RS06045"
     CDS             1706..1927
                     /product="phage hypothetical protein"
                     /locus_tag="pami2_p05"
                     /old_locus_tag="JCM7686_RS06045"
                     /protein_id="WP_020949972.1"
     gene            1920..2459
                     /locus_tag="pami2_p06"
                     /old_locus_tag="JCM7686_RS06050"
     CDS             1920..2459
                     /note="hypothetical protein / methyltransferase with NPPW
                     motif"
                     /product="N6-adenine DNA methyltransferase"
                     /locus_tag="pami2_p06"
                     /old_locus_tag="JCM7686_RS06050"
                     /protein_id="WP_020949973.1"
     gene            2456..2965
                     /locus_tag="pami2_p07"
                     /old_locus_tag="JCM7686_RS06055"
     CDS             2456..2965
                     /note="hypothetical protein / XRE domain of YdaS
                     antitoxin"
                     /product="phage hypothetical protein"
                     /locus_tag="pami2_p07"
                     /old_locus_tag="JCM7686_RS06055"
                     /protein_id="WP_020949974.1"
     gene            3041..3670
                     /locus_tag="pami2_p08"
                     /old_locus_tag="JCM7686_RS06060"
     CDS             3041..3670
                     /product="phage hypothetical protein"
                     /locus_tag="pami2_p08"
                     /old_locus_tag="JCM7686_RS06060"
                     /protein_id="WP_020949975.1"
     repeat_region   3865..13215
     gene            3909..4481
                     /locus_tag="pami2_p09"
                     /old_locus_tag="JCM7686_RS06065"
     CDS             3909..4481
                     /product="phage hypothetical protein"
                     /locus_tag="pami2_p09"
                     /old_locus_tag="JCM7686_RS06065"
                     /protein_id="WP_020949976.1"
     gene            4478..5185
                     /locus_tag="pami2_p10"
                     /old_locus_tag="JCM7686_RS06070"
     CDS             4478..5185
                     /product="phage hypothetical protein"
                     /locus_tag="pami2_p10"
                     /old_locus_tag="JCM7686_RS06070"
                     /protein_id="WP_020949977.1"
     gene            5379..5645
                     /locus_tag="pami2_p11"
                     /old_locus_tag="JCM7686_RS06075"
     CDS             5379..5645
                     /note="HNH endonuclease"
                     /product="HNH endonuclease"
                     /locus_tag="pami2_p11"
                     /old_locus_tag="JCM7686_RS06075"
                     /protein_id="WP_051201521.1"
     gene            5801..6274
                     /locus_tag="pami2_p12"
                     /old_locus_tag="JCM7686_RS06080"
     CDS             5801..6274
                     /note="phage terminase small subunit"
                     /product="phage terminase small subunit"
                     /locus_tag="pami2_p12"
                     /old_locus_tag="JCM7686_RS06080"
                     /protein_id="WP_020949979.1"
     gene            6261..8075
                     /locus_tag="pami2_p13"
                     /old_locus_tag="JCM7686_RS06085"
     CDS             6261..8075
                     /note="phage terminase large subunit"
                     /product="phage terminase large subunit"
                     /COG="COG4626"
                     /locus_tag="pami2_p13"
                     /old_locus_tag="JCM7686_RS06085"
                     /protein_id="WP_020949980.1"
     gene            8075..9322
                     /locus_tag="pami2_p14"
                     /old_locus_tag="JCM7686_RS06090"
     CDS             8075..9322
                     /note="phage portal protein"
                     /product="phage portal protein"
                     /COG="COG4695"
                     /locus_tag="pami2_p14"
                     /old_locus_tag="JCM7686_RS06090"
                     /protein_id="WP_020950737.1"
     gene            9300..10145
                     /locus_tag="pami2_p15"
                     /old_locus_tag="JCM7686_RS06095"
     CDS             9300..10145
                     /note="ATP-dependent protease ClpP, protease subunit / S14
                     peptidase"
                     /product="ATP-dependent protease ClpP, protease subunit"
                     /COG="COG0740"
                     /locus_tag="pami2_p15"
                     /old_locus_tag="JCM7686_RS06095"
                     /protein_id="WP_020949981.1"
     gene            10158..11447
                     /locus_tag="pami2_p16"
                     /old_locus_tag="JCM7686_RS06100"
     CDS             10158..11447
                     /note="phage major capsid protein"
                     /product="phage major capsid protein"
                     /COG="COG4653"
                     /locus_tag="pami2_p16"
                     /old_locus_tag="JCM7686_RS06100"
                     /protein_id="WP_020949982.1"
     gene            11517..12005
                     /locus_tag="pami2_p17"
                     /old_locus_tag="JCM7686_RS06105"
     CDS             11517..12005
                     /product="phage hypothetical protein"
                     /locus_tag="pami2_p17"
                     /old_locus_tag="JCM7686_RS06105"
                     /protein_id="WP_020949983.1"
     gene            12002..12508
                     /locus_tag="pami2_p18"
                     /old_locus_tag="JCM7686_RS06110"
     CDS             12002..12508
                     /note="phage gp6-like head-tail connector protein"
                     /product="phage gp6-like head-tail connector protein"
                     /locus_tag="pami2_p18"
                     /old_locus_tag="JCM7686_RS06110"
                     /protein_id="WP_020951333.1"
     gene            12505..12837
                     /locus_tag="pami2_p19"
                     /old_locus_tag="JCM7686_RS06115"
     CDS             12505..12837
                     /note="phage head-tail adaptor"
                     /product="phage head-tail adaptor"
                     /locus_tag="pami2_p19"
                     /old_locus_tag="JCM7686_RS06115"
                     /protein_id="WP_020949984.1"
     gene            12834..13220
                     /locus_tag="pami2_p20"
                     /old_locus_tag="JCM7686_RS06120"
     CDS             12834..13220
                     /note="hypothetical protein / DUF3168 domain-containing
                     protein"
                     /product="phage hypothetical protein"
                     /locus_tag="pami2_p20"
                     /old_locus_tag="JCM7686_RS06120"
                     /protein_id="WP_020949985.1"
     gene            complement(13243..13617)
                     /locus_tag="pami2_p21"
                     /old_locus_tag="JCM7686_RS06125"
     CDS             complement(13243..13617)
                     /product="phage hypothetical protein"
                     /locus_tag="pami2_p21"
                     /old_locus_tag="JCM7686_RS06125"
                     /protein_id="WP_041527165.1"
     gene            13616..14062
                     /locus_tag="pami2_p22"
                     /old_locus_tag="JCM7686_RS06130"
     CDS             13616..14062
                     /note="phage head/tail component"
                     /product="phage head/tail component"
                     /locus_tag="pami2_p22"
                     /old_locus_tag="JCM7686_RS06130"
                     /protein_id="WP_020949986.1"
     gene            14073..14261
                     /locus_tag="pami2_p23"
                     /old_locus_tag="JCM7686_RS06135"
     CDS             14073..14261
                     /product="phage hypothetical protein"
                     /locus_tag="pami2_p23"
                     /old_locus_tag="JCM7686_RS06135"
                     /protein_id="WP_041527166.1"
     gene            14254..14706
                     /locus_tag="pami2_p24"
                     /old_locus_tag="JCM7686_RS06140"
     CDS             14254..14706
                     /note="phage major tail protein (based on pfam)"
                     /product="phage major tail protein"
                     /locus_tag="pami2_p24"
                     /old_locus_tag="JCM7686_RS06140"
                     /protein_id="WP_020949987.1"
     gene            14706..15095
                     /locus_tag="pami2_p25"
                     /old_locus_tag="JCM7686_RS23350"
     CDS             14706..15095
                     /note="phage tail tube protein (based on pfam)"
                     /product="phage tail tube protein"
                     /locus_tag="pami2_p25"
                     /old_locus_tag="JCM7686_RS23350"
                     /protein_id="WP_020949988.1"
     gene            15142..15297
                     /locus_tag="pami2_p26"
     CDS             15142..15297
                     /product="phage hypothetical protein"
                     /locus_tag="pami2_p26"
     gene            15284..18712
                     /locus_tag="pami2_p27"
                     /old_locus_tag="JCM7686_RS06155"
     CDS             15284..18712
                     /note="phage-related minor tail protein, also partial
                     endolysin domain"
                     /product="phage-related minor tail protein"
                     /COG="COG5281"
                     /locus_tag="pami2_p27"
                     /old_locus_tag="JCM7686_RS06155"
                     /protein_id="WP_020949990.1"
     repeat_region   18174..25206
     gene            18712..19392
                     /locus_tag="pami2_p28"
                     /old_locus_tag="JCM7686_RS06160"
     CDS             18712..19392
                     /product="phage hypothetical protein"
                     /locus_tag="pami2_p28"
                     /old_locus_tag="JCM7686_RS06160"
                     /protein_id="WP_020949991.1"
     gene            19668..20234
                     /locus_tag="pami2_p29"
                     /old_locus_tag="JCM7686_RS06165"
     CDS             19668..20234
                     /product="phage hypothetical protein"
                     /locus_tag="pami2_p29"
                     /old_locus_tag="JCM7686_RS06165"
                     /protein_id="WP_041527168.1"
     gene            20219..20590
                     /locus_tag="pami2_p30"
                     /old_locus_tag="JCM7686_RS06170"
     CDS             20219..20590
                     /product="phage hypothetical protein"
                     /locus_tag="pami2_p30"
                     /old_locus_tag="JCM7686_RS06170"
                     /protein_id="WP_020949993.1"
     gene            20591..22642
                     /locus_tag="pami2_p31"
                     /old_locus_tag="JCM7686_RS06175"
     CDS             20591..22642
                     /product="phage hypothetical protein"
                     /locus_tag="pami2_p31"
                     /old_locus_tag="JCM7686_RS06175"
                     /protein_id="WP_020949994.1"
     gene            22658..25156
                     /locus_tag="pami2_p32"
                     /old_locus_tag="JCM7686_RS06180"
     CDS             22658..25156
                     /product="phage hypothetical protein"
                     /locus_tag="pami2_p32"
                     /old_locus_tag="JCM7686_RS06180"
                     /protein_id="WP_020949995.1"
     gene            25197..25493
                     /locus_tag="pami2_p33"
                     /old_locus_tag="JCM7686_RS06185"
     CDS             25197..25493
                     /product="phage hypothetical protein"
                     /locus_tag="pami2_p33"
                     /old_locus_tag="JCM7686_RS06185"
                     /protein_id="WP_020949996.1"
     repeat_region   25508..26426
     gene            25572..26192
                     /locus_tag="pami2_p34"
                     /old_locus_tag="JCM7686_RS06190"
     CDS             25572..26192
                     /note="N-acetylmuramoyl-L-alanine amidase (based on pfam)"
                     /product="N-acetylmuramoyl-L-alanine amidase"
                     /locus_tag="pami2_p34"
                     /old_locus_tag="JCM7686_RS06190"
                     /protein_id="WP_041527644.1"
     gene            26213..26422
                     /locus_tag="pami2_p35"
                     /old_locus_tag="JCM7686_RS06195"
     CDS             26213..26422
                     /product="phage hypothetical protein"
                     /locus_tag="pami2_p35"
                     /old_locus_tag="JCM7686_RS06195"
                     /protein_id="WP_020949555.1"
     gene            26423..26668
                     /locus_tag="pami2_p36"
     CDS             26423..26668
                     /product="phage hypothetical protein"
                     /locus_tag="pami2_p36"
     gene            complement(26773..27546)
                     /locus_tag="pami2_p37"
                     /old_locus_tag="JCM7686_RS06200"
     CDS             complement(26773..27546)
                     /note="NAD(P)-dependent dehydrogenase, short-chain alcohol
                     dehydrogenase family"
                     /product="short chain dehydrogenase"
                     /COG="COG1028"
                     /locus_tag="pami2_p37"
                     /old_locus_tag="JCM7686_RS06200"
                     /protein_id="WP_020949998.1"
     gene            27640..28542
                     /locus_tag="pami2_p38"
                     /old_locus_tag="JCM7686_RS06205"
     CDS             27640..28542
                     /note="LysR family transcriptional regulator"
                     /product="LysR family transcriptional regulator"
                     /COG="COG0583"
                     /locus_tag="pami2_p38"
                     /old_locus_tag="JCM7686_RS06205"
                     /protein_id="WP_020949999.1"
     gene            complement(29162..29386)
                     /locus_tag="pami2_p39"
     CDS             complement(29162..29386)
                     /product="phage hypothetical protein"
                     /locus_tag="pami2_p39"
     gene            complement(29397..29873)
                     /locus_tag="pami2_p40"
     CDS             complement(29397..29873)
                     /note="XRE family transcriptional regulator / HipB"
                     /product="XRE family transcriptional regulator"
                     /COG="COG1396"
                     /locus_tag="pami2_p40"
     gene            29974..30285
                     /locus_tag="pami2_p41"
     CDS             29974..30285
                     /product="phage hypothetical protein"
                     /locus_tag="pami2_p41"
     gene            complement(30533..30844)
                     /locus_tag="pami2_p42"
     CDS             complement(30533..30844)
                     /product="phage hypothetical protein"
                     /locus_tag="pami2_p42"
     gene            complement(30882..31148)
                     /locus_tag="pami2_p43"
     CDS             complement(30882..31148)
                     /product="phage hypothetical protein"
                     /locus_tag="pami2_p43"
     gene            complement(31293..32492)
                     /locus_tag="pami2_p44"
                     /old_locus_tag="JCM7686_RS23355"
     CDS             complement(31293..32492)
                     /note="hemolysin / Hint domain"
                     /product="hemolysin"
                     /locus_tag="pami2_p44"
                     /old_locus_tag="JCM7686_RS23355"
                     /protein_id="WP_051201623.1"
     gene            complement(33013..33423)
                     /locus_tag="pami2_p45"
     CDS             complement(33013..33423)
                     /note="XRE family transcriptional regulator / PRK08154 -
                     anaerobic benzoate catabolism transcriptional regulator;
                     Reviewed"
                     /product="XRE family transcriptional regulator"
                     /COG="COG1396"
                     /locus_tag="pami2_p45"
     gene            complement(33446..33796)
                     /locus_tag="pami2_p46"
                     /old_locus_tag="JCM7686_RS06220"
     CDS             complement(33446..33796)
                     /product="phage hypothetical protein"
                     /locus_tag="pami2_p46"
                     /old_locus_tag="JCM7686_RS06220"
                     /protein_id="WP_041527169.1"
     gene            complement(33793..34032)
                     /locus_tag="pami2_p47"
     CDS             complement(33793..34032)
                     /product="phage hypothetical protein"
                     /locus_tag="pami2_p47"
     repeat_region   34236..34717
     gene            complement(34241..34579)
                     /locus_tag="pami2_p48"
                     /old_locus_tag="JCM7686_RS06225"
     CDS             complement(34241..34579)
                     /note="phosphonoacetate hydrolase / Uncharacterized
                     Zn-ribbon-containing protein"
                     /product="phosphonoacetate hydrolase"
                     /COG="COG2824"
                     /locus_tag="pami2_p48"
                     /old_locus_tag="JCM7686_RS06225"
                     /protein_id="WP_020950004.1"
     gene            complement(34915..35400)
                     /locus_tag="pami2_p49"
                     /old_locus_tag="JCM7686_RS06230"
     CDS             complement(34915..35400)
                     /note="serine protease inhibitor ecotin"
                     /product="serine protease inhibitor ecotin"
                     /COG="COG4574"
                     /locus_tag="pami2_p49"
                     /old_locus_tag="JCM7686_RS06230"
                     /protein_id="WP_020950005.1"
     gene            complement(35556..35873)
                     /locus_tag="pami2_p50"
     CDS             complement(35556..35873)
                     /product="phage hypothetical protein"
                     /locus_tag="pami2_p50"
     gene            complement(36231..37349)
                     /locus_tag="pami2_p51"
                     /pseudo
     CDS             complement(36231..37349)
                     /note="phage integrase Rci (Tyr)"
                     /product="phage tyrosine integrase"
                     /pseudo
                     /locus_tag="pami2_p51"
                     /old_locus_tag="JCM7686_RS06235"
                     /transl_except=(pos:complement(1246267..1246269),aa:OTHER)
                     /inference="EXISTENCE: similar to AA
                     sequence:RefSeq:WP_015921084.1"
BASE COUNT     7230 a  10851 c  12041 g   7536 t
ORIGIN
        1 tcagcgtctc cggctcaaga ccggcgtccg cctcgggcat ggcgagatct cggacagaca
       61 ggacggtggg aatgtgcatg tgcgggctcc atccggttgg ggatggggat atttatgcgt
      121 agtgcataaa ttatgtcaat gcgatacgca tataaatatg cgaaatatat gcgatgtgat
      181 tctgtgatgg caaaatcacc gaggttaacg cgttgcgttg tgccttgctt gcggtagtcg
      241 aattattcac agattcgccc tcaggtttta ttctgggagc gtgagtcaac tggttgccta
      301 aaggacttgt tcacctaacg ttctgatgtc ggcggttgtg gagagggtaa tggtcaagct
      361 ttcggttgag gaggatatga agttcattct gaggtcgctg cgggcaatca gctctcttcc
      421 ggtcggaaga gagcgcgttg acgctttaca acggctgcta tcatccgctg ctcttcttcg
      481 gacagtccgt ccagggaatc cgttatggcc ttcactattg gcgctagcgg agactgcgga
      541 tcggccgact cggtaatcgg ctccgggcct aaatctccga ataagagcca ctccgggcga
      601 acgccaaatg ctttgccata tttggctgcg tcgttctggt cgtaggcacg acttccattc
      661 tcgtgcgcgg catatgttgg atacggtagt gccaagcgcg cggcaccggc ctttgctgat
      721 ttgtacccag cgcgtcgacg agcatctttg agtctgctgt atgcggtgtt catgctcagc
      781 ttctacagta taaaaatatg catagcgcat tgacctaaaa aaatgcgtag agcataataa
      841 tatgcatgac gcatattttt cacatttggc ccaagatggc cgatctcgcg gcggatcttg
      901 gtctgagcta tcagactgtc gccgcgtgga agcggcgcgg gcgcattccc gcagaatatg
      961 acctttcgtt gatcgaggcg gcgaatcgca aaggttgcag cctgacgctc gatgttctcg
     1021 ctcatgcgcg cgctgttcgg aaaagatctc ccgaggacgc ggcatgagcc ttcgccccgc
     1081 cgcatcctct ctccgttctg atgatcgtcc ttctccacgg ggacacaaca gcacaggact
     1141 ttctgaaatg tctttccgaa aatgcagcgg cgaggaagcc gagcgggcat ggtttgccag
     1201 cttgctctgg cgcgccttcc cagaggcgca gtccgagaac gatctggcgg aacgtgcagc
     1261 tgaggtcctg acctcggatc gtcgcccggt cacctcgcgc acggtgcgca actggctccg
     1321 ccgggagaat gccccgcatt ttcgctatgt gctgaaggtc gtcgccttgg tcggtgccga
     1381 agcggtgttt cagatcatcg atccggaggc ggaatgatgc gggtgctctg gcgcatggcg
     1441 cagcgatatt acgcggcccg gcatcgccgg gcgcttcggg tggcgggtcg ctcggctgcc
     1501 gatgccgaat ggttcaaatc gcagtcggaa agatttttcc aacggatcaa gggcgcaagc
     1561 cgcgaataac ccggagattt tgcggccctc cggtttcgtc accgcctagc ctgtccggct
     1621 ccggtgacca actgcggggc ggtctctgct cagatcgccc cgccttttct caaacaaacg
     1681 cgaatgcgca tgagggacgg atcagatgta tattgcttct tctcgcacag ccgatgagcg
     1741 cgacctcgcg atcctgcgcc gcgccgtgag cggcgacagc tattccgaaa tcagccgcga
     1801 tcacggcaaa ggcgtctcct tctctcgcgt gctggtcgcg cggatccggg atgcagatct
     1861 gcgcgagagc ggcgaggcgg cgagcattgt gatcgcaggc tatccgaagg cgcgcctcca
     1921 tgggtaagcg atcgaatttc ccgcggcggg agcgtgattg gtacgcgacg ccgtcggcag
     1981 cggttgcgcc gcttttgccg catttgacat ggggcgacag ctttgtcgaa ccctgtgcgg
     2041 gagacatggc actggtcagt acgctcgagg ccgctggcat gtcttgccaa tgggcgggcg
     2101 atatcgcgcc gcgtcatgag gatgtccggt gctgtgatgc cctctccgac gatctggcca
     2161 gctgggccga ggatgtcgat tacatcatca ccaatccgcc atggacccgc tcgatcctgc
     2221 atccgatgat ccggcatttc gcggccatgc gcccgacctg gctgctgttt gacagcgatt
     2281 gggcgcacac gcggcagtcg gctgagttca cgccgctcct gcgcaagatt gtctcgatcg
     2341 ggcgggtcaa gtggatcccc gacagcacga tgaccggcaa ggacaattgc tgctggtatc
     2401 tgttcgatga ccgcccttcc aacgggatga cggagttctt cgggagggca gcggcatgag
     2461 cgattccgtt ctcggccagc ccggtcgtgg gcgcggctgc tatcattggc aggggcgggt
     2521 ctatcatggg gccaaggccg tcgcggcggc ggcgggcgtt tctctgaata ccgtatttcg
     2581 ccacctgcgc gccaacggca atctcgatgg cctcagcgcc gaggttgcgg gtcggtatga
     2641 atggcagggc aagttctatc gccgacaggc cgatgtcgcg gcggcggccg gcacctcgcg
     2701 gtccggcgtt tcacagcacc ttaggcgtca cgggaacctc aaatcgctcg gtgtcggtgt
     2761 ggggcgcaat aattcccgcg caccgattcc ggggcaaccc gttcgggttg ggtcacagaa
     2821 atgggaatcg atcagcgccc tagcgcgcgt gatcggggta tcacggccaa ccgtcaagcg
     2881 atggctgaag cgcggtgacc tcgagcggct gcaagctcgg ctgatggcgg ttgatgtgcg
     2941 ggccgcgaaa agaggtgccg catgagtgtc ggcaaaaaca ctcgggctct tagcctgaca
     3001 cgcattttcg caaagcaatc gatgagaaag gacggcatgc atgtcgcaag cctctgattt
     3061 ttgggcttac ccgctgcgtc atggcgataa gctgcccggc tatgaatgga tgccgctcta
     3121 tacggagcgc ctgctctcgt cgcggtttgt gtccacggcc atctttgctg gccgtcgcga
     3181 agatataggc accgctctgc tcttgtgggc caagagcatg aagcaggatc cagcaggaac
     3241 tttgccggac gacgatgtcg agctggccca gttcgcgagc tttggcaccg atgttggtgc
     3301 gtggcgtgag gcgcgaacgg ttgcgctcta tggctggcgg ccggttcaca ttgatgatgc
     3361 gccagaaggt gcaacaccgc gcctcgccca tccggtgatt gccgaaatcg cgaaggatca
     3421 attctcacgg cggcgtgggc gcgaacgtgg gcgagaggtt gcagcatttg cgatgatgaa
     3481 gtcgcgggtg cgcggcaagc ttcgtgagat caaccacggc aaggtcgctg aaaacgaatt
     3541 cgcagtggag cagatcgcag gttggctgcg ggacaatgac ctctatgtca cggctgaaaa
     3601 cgtgcgggtc gcaatggaag acgtcatggg cggccccaag gttgtcgccc tggccgggag
     3661 agaggtctga tcgatacggc gtggtgttaa ggtgctgtta gataactgaa atcaactgtt
     3721 acgtgatgtt atgataacag ttaccaacag ttacgatgtc aggggttaac aggtctgcaa
     3781 ctgttattgc cctacaggac agcacaacac atcacaccga catagacaaa gacaagaaac
     3841 ctcttatggc gcggctgaga tgctgcgcct gtggataagt cgagacgtgc tgagaaacgg
     3901 ggatagccat gaacagcgaa gaacaggcac agggcgaaaa gcgggttttg cggcttctgg
     3961 tcgagccatt gaagcggcgc gggctggcca agccgtcctc gctgaccgtt gctgacttcg
     4021 aggaaatggt cagagatatg tgcgcgtggc tcgcctatat gtcggctggg agcctgatgg
     4081 cgcttgagga gcaggtcgcg gcaagccccg gcggcaagga tcgcgatcgc ttcccgatct
     4141 cgaaccagat cctgcaatgg gcgggcgaga tccagccgcc gggcgacagc gcttcaccct
     4201 tgatccgcgc cgtcttttct catgcctgcg gccagaccgc gatcgcagaa ggctgggcgc
     4261 ccgaactgct tttcgacttg cgaaagaacc gacgctggcc gtctgcctgg gcgctcggca
     4321 ccattcgcga tggcgcggcg agcaccttgc gccgctatcg tgatctcgaa ggccgcctgg
     4381 cccgagaagg tgagctcggc ccggtggacc ttgactggtg ggatcggcgc aacgcggcgt
     4441 tgcagcgttg ccgcgaaatc ggggaagggg ttgcagcatg accaaggact atcggcaaat
     4501 ggcccaaggg agggcggcgg aagaacgggc gcgcctcgat gcggttctgt cgcgcgccac
     4561 accggtagag ggctgcggtc cgctgatccc ggtggcgccc gcgcgggggc cgcaggtggt
     4621 ggtgacgccg ctgcgcatgg tgccggatcc gaaggacgga accggttgga aggtcgagga
     4681 aatgggctgg cgcggcttta acgccgtgcg cgcggcagat gtctttgacg atcttgcccg
     4741 ccgagcggct cggagaaagg cggcgccgcc cttctcgccg gggcaggttc aggttgcgcg
     4801 gctctatcgc gatctggtcg aacgccatga tgcgggcggg atgcgctgct caagccttga
     4861 ggctgggcgc ggtggctcaa gctcgggtgg cgagttcatt gatgccttca tcgaagaggg
     4921 cagggtgatc gatcttttgc gccgtcgcat cggggccggt gtcgccatgg cggtgcgtcg
     4981 agttcggccc tcggcgcggg gtgagggtgg cgcgcggatc attcacgacc gcgtgctggt
     5041 tgatgagatt tgcctgcatg gacggtcgtt tcgcgacgtg ctggagcggc atgggtggac
     5101 tgggaccgcg cgaaatatca acatgcttgt cgtgtctttg actgcggtcc tcgagcgcat
     5161 gcgcggacat tttgcgccag cctaagtcaa accctcttga ctgcttagga cgcacggccc
     5221 tatcaatctt tctatcatct atcagtgcgc ccggcgggat catcccaagc cgggcgcact
     5281 gcgtttcagg gtctgcgatg tcgcgtcacg ctctctataa gacggcgcgg tggcggtctg
     5341 cccggcttgc gcatctgcga caggaaccac tttgccggat gtgccagctg cgcggcatcc
     5401 tcaatgatgg atctcggtca gcgtcgggcg agccgcaggg caacccgaag cggcgctttc
     5461 tagtggtcga tcacgtcatc ccgcaccgcg gcgatctggt tctcttctgg gatcagtcga
     5521 attggcagac gctctgcccc gatcatcatg acgtggtgaa gcagcgcgaa gaggtgcggg
     5581 gcttctcgaa cgcgcggggc ccggacggat ggccgctcga cccgcagcat ccggcgaacc
     5641 ggtagggccc cagcgcgatc cgtcagcgcg ttgccaaaat gtcacagatg ggagggggga
     5701 ggtcgaaagt tcaggggcgt cgggcccagg gaccggcgtc catcctttct gtgcgcaaag
     5761 tcgaaattgg atagaaaaag cccaaggtta ggaagaggta atggcaaggg gacgcaagcc
     5821 tgccgagtct gtcgtcgtgc cgatgaagga cgacggcgac gccggtcaca atctgcaggc
     5881 ccgtgctatc gcccgcgccg ccgagcttcg gcccgaaggg ctgctcgaca aagaacgctg
     5941 ggtttatgac cggttggcgc cccacctttg ccatccgacc aaggcccgac tgaacgagat
     6001 caacatcttc atgttcgttc agctttgccg gtcggttgtg cgctacgaag attaccagct
     6061 gctgctggcc gagttgggcg agacctatac cgcgcagacg cgcaacggca tccagatcaa
     6121 atcccggccc gagatcgccc agctcaacga gacttggcgg cagatccgtg cgcttggggg
     6181 cgacttcggt atgacgccgg cggcagagcg ttcgcttggc gggggtggcc agcttggctt
     6241 caccttcccg gacaacggcg atgacttcac ttgaagccgc gccggcggat cgctatgcgg
     6301 ccgatccagt caccgcttgg gccgaggatg tggcggccgg gaaggtcact gccgggccgc
     6361 atgtgcgtaa cgccgccgcg cggcacatcc gcgatctggc cgaaggaccg gggcgcgggc
     6421 tcgtctggga tgtcgatgag gccaagcggg tcatcggctg gttcgcccgt aacctgcggc
     6481 tcaatggcgg gcagttcgaa ggcaatccct ttgtgctcca tccgagccag gcgtttcgcg
     6541 tcggctcgct ctttggttgg aagatcaagg caacggggct gcgccgcttt cgccgcttct
     6601 atgacgaaga gggcaagggc aacggcaaga gcccgatgct cggcggcatt ggcctcttcc
     6661 tgctggtcgg cgatggcgag gcgcgcgccg agatctattc agcggctgcc aagaaggatc
     6721 aggcgcgcat cctcttcaat gacgccgtgg ccatggtcga tcaatcgccg cggctggcat
     6781 cgaagatcgt gcagcatggg atcgagccgg tctggcagct gagctatcgc ggcaaggatg
     6841 gtggcaagcg gttcttcaag ccgatcgcca atgagaccaa atcccgcggc caatccggac
     6901 cgcgtccgca tgcggcactc tgcgatgagg tccatgagca tccgagccgg gatacgatcg
     6961 acatgctcga gcgcggcttc aagttccgca agcagccgat gctctgcatg gcgacgaaca
     7021 gcgggtctga tcgcaagtcg atctgctggg aggagcatca gcacgcggtg caggtcgccg
     7081 cggggatcaa ggaggatgat cggaccttcg cctttgtctg ctcgctcgat gagggcgacg
     7141 actgggccaa tgatccgagc tgctgggtca aggccaatcc gttgctgggc gagacgatca
     7201 ccgaggaatg gctggccgag caagtcaacc aggcgaagat gatgccgggc aagcgcaacg
     7261 gcatcgcccg gctgcacttt tgcgaatgga cgcaggcgca gacggcggcg atcaagcgtg
     7321 aagcttggct cgcctgcaca ggcgaggtcg atgaggagga gatgctgcgt gcgggctatc
     7381 cctgctatgg cggtctcgac ctcagccgga cgcgggactt taccgcgctg acgttgctct
     7441 ggctaatcga tgcgacccgt gacgccgagc gcttcgtgac caagacttgg ttctggaccc
     7501 cgaaggacac gctcgccgat cgcgcggcgc tggaccagac gccctatgat gaatggcatc
     7561 agcagggcta tctcgaggcg gtgccgggcg accggctcaa atatgcctgg ctcgccgatg
     7621 cggcggcgcg gctcaacgcg aagttcgcgc cgatcaccat cggttgcgac cagtacggcc
     7681 tcgagcggct gcaggagaac ctgacggata tcggcgcggc aatcccggcc gagatccacc
     7741 cgcagggctt tcagaagcgg atcctggaaa aggacgcctc gcagcccgaa ggccagcagg
     7801 aaatctattt gtggatgccc gacagcatca acaagctgga ggcggggctc tatgagcagc
     7861 gcttcctgat cgatcgcaac ccgctcatgg acagcatggc ggccagcgtc gtctatgccg
     7921 agaaccgcac cgggcatcgg atgttcgaca agcccaatgc ctatggccgc atcgacggca
     7981 tggtctctct cgccatggca accggtgtgg cgctctgcag gccacgcggt gccgggccat
     8041 ccatctacga ggaacgcgga attttggtga tctgatggga tacttcaacc gccttggcgc
     8101 ggcgctgctc ggtcaaggcg gggtgaaagc cgcggtttcc gacggtccgc cttcctatga
     8161 cctgagcgat ccgcgcatcg tggagttgat ggcggcgctc agccaaaccg agagcggcgg
     8221 acaggtctcg gtcgccagcg ccttgcgcaa caccacggtg tttcgctgcg tcagcctgat
     8281 cagctttgcc atggggatgc tgcccttgca gcttcaccac agcaaggacc gcagcaaggc
     8341 gcgcgagcat ccgctttatg ccctgctcgc ggttcagccg aacgattggc aatcagcctt
     8401 cgacttcaag gcgtggatgc agttgcaggc gctggtgcgc ggcgatgcct tcgcgctgat
     8461 cgtgcgcagc atggggcggc cgatccggct ggtgcctctg aagcccggca cggtgaccgt
     8521 ggttcagcgc gccgattggg ccgtggatta tcactatcag cccgcgcgcg gcggcaagca
     8581 gatctttggc gcgaacgaga tcctgcatct gcgcggtctc tctgaggatg ggctgcgcgg
     8641 catgtccttg gtcaaacagg ccgccgaagc aatcggcctc gccgcgcaag ctcagaaggc
     8701 ggcggggcgg ctcttcaaac agggcatgat cgtcggcggc atcctgaagc atccgggcaa
     8761 gatcagccct gaggccttcg cccggctcaa ggcgagccta gaggatcggc gcggggcaga
     8821 tggggcctat aaggagatga tcctcgaaga gggcatgtcc tgggatgtgc cgtccgcaac
     8881 cagtcgcgac agccagcatc tcgagatgcg cggcatgcag attgaagaga ttgcccgcgt
     8941 cttcggcgtg ccgcgcccgc tcctgatgct cgacgacact tcatggggat cgggcattga
     9001 cgtgctcggc cagttcttcg tgcgctacgg gctcgcgccg tggttcacgg cttgggagca
     9061 agccatccgc cggtcggtcc tgaccggcgc ggaaaaggaa gagctttacg ccaagttcaa
     9121 tgacggggcg ctgctgcgcg gctcgatgaa ggatcagtcg gagttcttcg ccaaggcgct
     9181 tggcgccggg gggcatcagc cctggatgtc agtcaaggaa atccgcgacc tgcaggatct
     9241 tcccgagatc gatcccaaag acctgccgcc cgctctgggc cagagaaagg agaagggcaa
     9301 tgagccttcg caaactgcct gagatcgctg cagcgcgcct gcccacggtc tgcgcctttg
     9361 agcccgatgc cgatgcggtc gagcgttgga gccctggcat gatggctgcg gtttcgggcg
     9421 agacgacgat cagcatcctc gatgtcatcg gcgaggatta ctggaccggt ggcggcgtga
     9481 cctcgaaacg ggtcgccgct gccctgcgtg ccatcggcga tcaggatgtc gtggtcgata
     9541 tcaactcgcc cggcggcgac ttcttcgagg gcgtggcgat ttacaacgcc ctgcgcgccc
     9601 atccccgcaa ggtgacggtg cgggtcattg gactggccgc ttcggctgcc tcgatcattg
     9661 ccatggctgg cgatgagatc cagatcggca aggcaggatt tttgatgatc cacaactcct
     9721 gggtcatggc gatcggcaat cgtcacgatc ttgccgatgc cgcgcggacg atggagccct
     9781 tcgacgatgc catggccacg gtctacagcg atcgggccgg ggcgacgaaa gccaaggtca
     9841 ccgaatggat ggatggcgag acctggttca acggcgagca ggcggtgcaa gagggtttgg
     9901 ccgatgcctt tctcgcggcc gatgccgtcg ccgaagacaa gaccaaggcg gaggcggcgc
     9961 gcggggtgaa tgccacccgg cgcatcgacg cacgcctcgc caagactggc atgcctcgga
    10021 cggaacgccg cgcgcttctg gccgagttga aagggggcac gcccgacgct gccccgcccg
    10081 ctacgcatga cgctggcgca ctggtcgcag ccctcgctgc ggcatccctg acaatccggt
    10141 cataacggag gtatcccatg accaaacatt ttgcccccgc gaaagctcgc gggattgtct
    10201 ccgtgcgtgc agatggtgat gcgctgtcgc tgatccgggc gctgaattcg gactggaagg
    10261 cgcataagga tgcgcaggcc gagaaggaca agcagctcgc tgcccgcttc gacgatgtcg
    10321 tcacgaccga caagctggtc aagatcgagg cttcggtcgg cgcgctgacc ggggcgcttg
    10381 atgaagccaa cgccaagctg gcggctctgg cgctgaacgg gcccggcgga caggatgagc
    10441 gcagccagga agagcgggaa tactccgcca gcttcgatgc gtggttccgc accggcgagg
    10501 gcgaacgcga cctgaaggcg ctggccaaga acggcgggat caaggcggcc tactcggtcg
    10561 gctccgatcc ggatggcggc tataccgcgc cggtggaatg ggaccgcacc atcaccgaca
    10621 ggcgggtcga ggtctcgccc atgcgccaat atgcgggcgt ccaatcggtc tcggggcagg
    10681 ggttcaagaa gctctacaac gtccacggca cgggcgcggc ctgggtcggg gaaaccggcg
    10741 cacgcccgca gacggcaagc tcgacgctgg tcgaatacga ttttgccttc ggtgagcttt
    10801 acgccaaccc ggcggcgacc gagcgcatcc tcgaagatag cgagatcgat attgcgagct
    10861 ggcttgcagg cgaggtcaac atcgagttcg cgcggcagga gggccttgcc ttcatcaacg
    10921 gcgacggcgt caacaagccc aagggcctgc tgcgctatga cgcggcgacc gaggccgcgc
    10981 tgcccgtcgc gcagcgccac ccgctcggcg cgatcggcga ggtcaacacc ggcgcggcag
    11041 cagggctgac cgcagatggg ctgatcgatc tgatctatga tctgcccgag gatcgctcga
    11101 ccggggcggc gctctatgcc aaccgcaaga gccatgctgt catccgcaag atgaaggatg
    11161 gcgagggcaa cttcctgtgg tcgccgccgt tccaagcggg ccaaccggcg caggtcctcg
    11221 gccagccgat ccgcgagctc tcgggcctgc ccgatgttgc agccaatgcc gtgccgatcg
    11281 tcttcggcaa tatggccgag ggctatcgga tcttcgatcg cgtcggcgtg tcggtgctgc
    11341 gcgatcccta caccaacaag ccctacatcc tgttctacac ccgcaagcgc gtcggcggcg
    11401 ggctctggaa cccggagtgg ctgcgctatc accgcgtcgc tgcctgatcg ggcgggtctg
    11461 cattgatcga aggggcggcg cgaccgcccc tttttctatg gagaaggagg ccaattatgg
    11521 cgaagctgac caagcccatc accggcgtgc ccgatggtga aatctatccg cgcgtgatcc
    11581 cggcagggga agactgcccc gcctcgctcg tgacctatgc ccaaagcgag ggcgcgttcg
    11641 atcctctgcc tgatggcaac atgcccctga cgctccgcgc cgacattctc gaatccccgg
    11701 agtttcaggc ggtctttgcc gagatgatgc gcgaagcgaa ggaggctgcg gatgaagcgc
    11761 ttgcgaaagt cgatgagcgc agctccgagc tggaggcacg gtcgagcgcg ctcgacctgc
    11821 gcgaggcaga tctcgatgcg cgcgaggccg atctggctgc acgtctcgct gccattgagg
    11881 cgcatccgtc gcgcgacgat gaggcggctc atcaagccgc ggatgaaatc gatgccgcga
    11941 agggagaggc ggcgaagccg aaaggccggg ctgggaaagc tgaagcgggc gagccgtcgg
    12001 catgatcccg cgtctcgtgg tcgcgccgac cgagcttctg gtcacgctag aggatgccaa
    12061 ggcacattgc cggatcgacg gcagtgacag caacgctctg gttcagggct atatcgatgc
    12121 cgccatagcc tatctcgatg gctatcgcgg cattctcggc cgttgcatca tgacccagac
    12181 ttgggagatc gatctgccct gcctcgggcg ccatcgcctg ccgctgccgg atgtgatcga
    12241 ggccagcgcc gtggatgccg aaggcgaaga gatcgcctgc gagttagtgc aagatgcgcg
    12301 gggcagcagc gtcattctcg ccggtgcggc gacggtgcgc tttacggcgg cgctgccgga
    12361 agagctgcgc ccgagcctgc gcgtcgcggt gctgttgctg gtcgggcatt ggtatgagaa
    12421 tcgtgaggcg gtcacgtcca cggcgccgca cgagctgcca atggctgtcg atgcactgct
    12481 cgcgccgatc cgttggtggg cgccatgacc gcgggcaaac tcgatcgccg cattgccttc
    12541 cagtcgccga tcgagggcaa ggatgccgac ggcaaggtcg tgcaggcatg gttcgatgag
    12601 ttcacgcttt gggcaggggt tcgctatctc aaaggcggcg aggcggtgat gcaggctcgg
    12661 ctggccgcgc gggcacccgt cctgatcatc attcgccggt cgagtgatgc ggcccggatc
    12721 accaatgcct ggcgctgtct ctttgacaac gaggtttatc atgtgaagga gctgccccgc
    12781 atgacggagg atcgcgccta tctcgagttc ctcgccgaag cggtgatcac gccgtgaggg
    12841 ccggtcgcaa gctgcgggtc atggtcatcg cccggattga ggcggctgtg cccgcgctcg
    12901 cgggacgggt ctatgaccgc cccaccgaaa aagccgccgc accctatgcc gcgcttggac
    12961 cgagcgattg gcggccagac gatgcagagt gcatcgcggg tcgcgtgatc tcgctccaga
    13021 tcgatgtttg ggagaaaacc gagagcaagg gcgcgctcga ggatctgacc gatgatgtcg
    13081 ccgcttgcct caagggctgg gccgataccg acgcgctcac catgcatccg atcgagatcg
    13141 cgctcgttcg cgtcatggat gaccccgatc cggattgggt ccatggcgtg gtccagatcg
    13201 aggtcgaggt agaggagtag ggtatccaag tcgggtcagt attcagaagt ttagaggctg
    13261 atcggcacca aattgagcgc cggcgcatac ccctgtctcc gacaaaatgg tttcgtcgtc
    13321 cttttcgaca tccatcactg aattggccgg tgaccagcgg aagtggtatc cgtcaatgtt
    13381 cgcggtttca aagcgagttg agccggaacc cagcgccata acaaccggcc ctcgaccgcc
    13441 gacagttatg acgcccgaca aatctacgtt tgtccgagag aaagacatga tcacattcgg
    13501 tatggtcgga aactcgcaag aaagagcgaa ttggtcaaac tcatccggtc ggtcattcgc
    13561 caatgcgggg agcgtaagta ccaatgccaa agcaataatt gggagtgcgt ggcgcatggt
    13621 taatagctcc ggattgaaac tcaagctgtc cgctatccca gtcaaggtcc ttgaggctgt
    13681 caagagccag atggaggctt acgccaatca gattgtgggt gagatgcgga tgcttgcccc
    13741 agttctcgct gagcctgatc cgcgccgaac gccgggcgcg ctgcggaata gcatcggatg
    13801 gacttggggg aaggcgccaa agggggcaat gaccattgct gaggtcaaag gcaacaagat
    13861 cgaggggctg ttcattacga tctatgccgg gacgcgtagc aaatcgcttg gcggcaatga
    13921 tgcctattat gctcgatggg tggagttcgg aacgaaaggt gccccggcgc agccgttttt
    13981 caatgtcacc tggcgcgcca atcgcaaccg ggtccgtcag ggcatcaacc gggccatgaa
    14041 gaaggccgtc caatccatct gaaggaggcg acatgccaaa gccaacgcgc gcggagtacc
    14101 gcgtgctgaa gtcgtttgac tacgtgccca agcagagcgt ggtcatcgct ttcaaagcgg
    14161 ggcagctccg ttcgggcctg accgcagaca tgattgcccg gggaaaatca ctcggcgctc
    14221 tcgaacctgt ttccacctca aaggagcctg acaatggcta agccgaaaac ctattccggg
    14281 tcgctcgtgg cgatctacct cgaaggcgcg gtcgccgggc agttcacacg tccgtgcggt
    14341 ctgacacagc attccgtgtc attcacgaag aacatgaacg aggtcgatgt gccggactgc
    14401 gatgatccgg acctgccggc gtggatcgag cgcgaggttt cctcactcga tttctctggc
    14461 aatggttccg gcgtgcttgc ggtcggagct gtcgatacct ggtgggaagc cttcgaatcg
    14521 aaggaatcta tcccggcccg ggtctatatc ggcaagccgg atgatgttca gaatgggcgt
    14581 tattgggctg gcaatattca tgtcagttcg ttcgaggtca ccggcaataa aggcgaaaag
    14641 gcgcaggtct cgatcgcctt tgcctctgac ggcgaaatga ccttccataa catcacggca
    14701 ccctgatgcg cgagccggag ttcctcaact gggcaggagg ggagcatccc ttcctgcacc
    14761 gtatcggtga attgctggct ctggaaaagt catgcgattc cacaaccggc gaaatctatg
    14821 agcgccttgg ctcctcgctg gtcggggcgc tgcgatgggg tgtgcgcgat gtcagcgaga
    14881 cgattcgcct tggcctgatc ggcggcggga tggatcccgg aaaggcacgc gagctaactc
    14941 tcggtgcgat ttcatctttt ggcctcatgg ctctagcccc gaccgccctg gcagcgcttt
    15001 atgggtcgct gcgcggcgac gatgaagagg tggtgccgga tggggacggt ctgccgcagg
    15061 acgaaaaaaa aacacaccgc aaggctagat cctgagggcc tttatggctc cggcgccgtc
    15121 ctcggctatc gtcctctgga cgtgcgtgag atgacgctgg acgagttcgg cgcctgcgtc
    15181 gcgggctgga atcgggcgca gggaactggc ccggcacccg atctgtcgga tgccgattac
    15241 gacgcgcttg ctgcgctcac cgatgtattc aatggggtta gccatggcga aggatgatag
    15301 cgatcttgcg atcgatattg gcgtcagcat gcaaaagctg aaccgtcagc ttgcaaaggt
    15361 tgaagccgat ttcgtcaaag cggccaagaa acaggaagcg agtttcaaaa agacgaacga
    15421 gcggatcgcc aaggatttcg atcgcctgca gcagcaggcc aatgcttcac tgtccaagat
    15481 ccgcgctcct actggcctct cgtcgcttgg tggcctgggc gctggtctgg ccggcgctct
    15541 ctcggcgcgc gagttggtcc gaatgaccag cacttggact gatttgtctg gccgcgtcgg
    15601 gctcgccgtc gggcagatgg atcaagcgcc ggaggtgatg aagcgtatct ctgagatggc
    15661 gcggcgcacc tactcaagcc tcgaattgac cgccgagagc tatctggcaa acgcgaccac
    15721 gcttcgggag cttggccttt caacctcgga aagccttgat ttcaccgagg cgctcaacaa
    15781 cgctctggtc gtttccgggg cgaaagccca gactgcggcc tccgtccagg atgcactgtc
    15841 gaaggccatg gcgctcggcg cgctcaaggg cgatcagctt aacaccgtca ttgccagcgg
    15901 cgggcgggta gccgagcttt tggcggaaga actcggcgtt ggtgtgaacc agctgcgcaa
    15961 gatcggtacc gagggtggca ttaccggagc cgtgatcgac aaggcactgc gcggcaatct
    16021 ggaaaagctg cgcaccgaag ccgattccat gtcggcgact atcagcgatg ctttccaact
    16081 tctgcagaat gctgtcctgg aatacgttgg cacgacggat aagggtcttg atgccagcga
    16141 acggctcgcg gcggcgctca tttttgtcgc cgataacatc gatctcgtcg ttgcggcggg
    16201 cggcgtcctg gcggggcgcg ttctcggacc ggcaatgctt gcattgttga cccgtacctc
    16261 ggcggccttc gtggcaacag ctgcggccct ccggaccacg gcagcaacgg cgggcgcagc
    16321 ggctgcggcg atgaccgggc tgaaagctgc gatgtccttt ctcggcggcc cgatcgggct
    16381 tgtcctcgcc ggattgacag ccctgcccct ggtcacgaca tcggcagcag aacggacggc
    16441 agagttgagg cgtgtcggag aaggtgcagc aacggcgctc aatgcctttg ccgaagcctc
    16501 cgagaaagca aaggccgagc agtccgggct ggcgggcgag gtttcccgga ccacggcgaa
    16561 cctgctcatg caaagccgcg ctgcattgca ggtctcgctc aaagaattgc gcaaacaggc
    16621 gggtgcgcag gatggccgcc tgacgggcag tagcaactgg atctttgccg gtgagatcga
    16681 cggcgcggtc cgcgtgcttg aacctgccgc gcgggctggc gcggagttca atagtcattt
    16741 gagcgatatc cgtacaggcc ttcaggggat tggtagcaga aagaccgatg ttgcggcgct
    16801 ggtcgcgcgg atggatcagt tggccggtgt cggcgatgag gtttctggca ttctcgcgga
    16861 ggttgacgct cgcctgaagg agggtgacag ccgcgcactc gaggaagcaa aggtcgaact
    16921 cattcggctt gcagaggctg ccggtgcctt tgaggctgag ctggccgctg tgaaaaaggc
    16981 caagaccgcc gaagagcagc gagcagcatt cgacctactg cgcaagtcga tgggcgaggc
    17041 atcacaggct ggtcaggttt tgcgcgatac gctgatgtca agtctacgcg agaacctgtc
    17101 ggattgggcc aataccgaaa ttctgatctc ggccgtcgag gaagcgctga aggggaattt
    17161 gcaggcggct caggcgatat tggccaacgg caatccattt gcaaaggtcg aggctggggc
    17221 atccagtgcg actacggcgg taaacgcgct taaggaagca atggatgccc tgccgaagga
    17281 gattcagacc cgtgtcagtg gacttgaaaa cgcttctgaa ggtctgaccg cctcggcctc
    17341 gctattgcgg cagtttgaag gcttctcggc aacaccctat tgggatgtca acgcatatcg
    17401 tgcgggcttt ggttctgatg agatcacgct tgccgatggt tctgtccatc aaatcacggc
    17461 tggaatgcgc gtctctgtgg aggatgcgaa ccgcgaccta ctccgccgga tcggcaactt
    17521 tcaggatgga attcgccggg atatcggggc tgaaaccttt gaatcattca atccggcgca
    17581 acaggctgcc ttgaccagtg tcgcatataa ctacggttct ctcccggacc gcatcgtcgc
    17641 cgcgatcaga agcggcaata acgacagcat cgtcacggct attgcgagcc tgcaggaaca
    17701 taacggtggg gttaatcggg atcggcgtct tgcagaggca tcgatctttg ccaatggcgt
    17761 gggcgtcgaa agcgcggcgc aaaggcagga atccgatgct gcaaaagcta aggcagaggc
    17821 cgagcgtgaa gcaaaggacg ccattacgga acgcaccaag gcggaaaagg aggccaagga
    17881 agcccgtgcc gatctcgtca agcaggcaac tcagcaggtt aacgacgccg ccttcgaggt
    17941 cgagctgatc ggaaaaaccg cctcggagca ggcccgcttg cgcgcgatct atctgcttac
    18001 aaatgacgcc aaagcgcgtg ggatcgatct caacgagcgg cttgctggtt cggaaaagac
    18061 ctacggcgac atcatcgccg agcaggcggc caaggtcggc gagtatgtcg cgcagcagga
    18121 tcgtcggacg aaagccgttg agaatgcagc tgaacgcgag caatttttag taggcgtcca
    18181 ggacaccctc aaggacggcc tgctcgacgc gatcgtggcg ggcaacagct tcgctgatgt
    18241 cctcggtaat gtcgccaaga tgctcgccaa ggccgcgctg gaggcggcgc tgttcgggtc
    18301 tgggccattc tctggcggcg ggtcggggtt gctgggcggg ctgttcggca gcatcttcgg
    18361 cgggggcgac aagttggtcg gagcgctacg cggcgcgggt gcgcctgctg tccttccggg
    18421 ccgcgccaat ggcggccccg ttacagccgg tcagatgtac atgactggcg agcgcgggcc
    18481 ggagccgttc gtcccggcgg tcaacgggcg gatcttgagc gtcccgcagg cgcaggccgc
    18541 gctgcgcggg gggcagggcg gcggcagcgc aacctttgcg ccgcagatcc atatcgcggg
    18601 cgatgccagc gagaagaccg tggcgctcat caaagcggcg ctggcgcaag aaggggcgaa
    18661 gttccccagc cggtggcgcg cggcccagaa agaattctct cagaggacgt aatgccagag
    18721 atcatcgaat ggccttgcgg ccttgggctg cgcgataccg atttctttct gaaatggacc
    18781 acgcgcagcg ccgggcgcaa ccttgccgga tcagagcaga ttatcggggt caactcggca
    18841 gtttgggaag tctcgctgac ctttggccag accttcaaag ctgaccggct gcgcgccttc
    18901 gaggtgctgg tgacgcggat gcgcgggcgg accaatatcg cgagcctctg catctgcgat
    18961 ccgtttcgct acggcccgcg ggtcgcgccc cggcaatggc ccttcgacga tgacgtctgg
    19021 ttctcggacg gcacgggatt cgcggatccg accagcggca tgcaggatct cctgctcaaa
    19081 gcggcggcct cggccggcgc gacctctttc gtgaccgaga ccagcaatcc gacgcgcccg
    19141 aacctgcgcc ccggcgacat gttctcgcgc gatggatttc tctatcgcgt gaccggcagc
    19201 cagcccggcg gtcaggtctc gttcgagccg ccgctgcgcg cgaacctgcc gcttggcgtc
    19261 cggctcgtca cagatccgcc gcggttctat ggccgctttg cctcggacga tgaggggcgg
    19321 cgggtacgcg agaacctcaa atggggccag caggtcaccg tcaactttgt cgaggcgttt
    19381 gatcgatcgt gagtgcgtgc atcatgggat taccgcacaa gaaagctctg gaaaggctgc
    19441 atccttagct gtgcgcaaag attgccgcag cgctgaaagg gtgttggccc ggtaggggtg
    19501 atcctcgacc gtgatccttg caatctcatc gaccagcaga atggcttgat gaattgccgc
    19561 gcgaatattg tcgtcatttg acgccatgaa cctgtccatt cgttgttgat gtgtgcgcca
    19621 gttacgcgcg ccactccaag gaagtccaga aaaaggaaca ttttgtcttg gctttcaccc
    19681 ctgcgcaggt cgcgcttctc gacgccaatc gcgagctggt cgagtgtcga cgcctgttcc
    19741 atgttgcctt tgccagcgcg agctatcggc tgatcgaggg tagcacgccg gacacgctcg
    19801 gcggggtcac ctggcaaccc gcccatgact gggtccaagc ggcggcgatc gaatccggtg
    19861 gtccgttgga ggcggtgccc gcgatctatc gcatcggcaa gaaccctctg ccgctcctgc
    19921 ttgcggcgct cgacaaccgc gccgaatggt gggggcgtcc gatccagcaa tacctgcagc
    19981 tctattccgg cggcgtgccg gtcgggccga tggtctcgat gcatcggggc aggatccgcg
    20041 atgtcaaaaa ggtccagact gccgagctcg aatatctcga gatccgcgcc gagagcccgc
    20101 tcgacatccg caatatgaca ccgcttggcg aatataccga tcgcgaccag caacggcgct
    20161 cagccgggga tcgcggctgc gaatttgcgc cgagcctcgt cggcaaggtc atcatcggtt
    20221 ggctgcgcgg gtaggcgatt acatccgcca gagctggcat cgaccctgga gctggggcga
    20281 ggtcgattgc acgctctggg tcgcggattg gtgcctcttg cattggggcc tcgatccggc
    20341 ggcgcgctgg cgcgggcgat atgcgaccga ggtggagatg cggaggatca ccggcggcga
    20401 tctgccgggg tttttggcgc aggaatgccc gctgccgcaa cgcgcggctg cgcgtgaggg
    20461 cgatgtcgcg gtgatcgcgg tcgcgggtca tgaggtcgcg gcgatccgcc atggcgagaa
    20521 atgggctttt cgtaagccgc gtggtgtcgg gctggtccgc gccgaagcaa tccagatctg
    20581 gggaagatga atgccacaag ttggggcttg gctggtggcg acatggagcg cccaaacggt
    20641 cgtgggcttt gctctgcgca cggcagccgc catcgcgttg aatatggcgg tggccaaagt
    20701 cacccagccg aaagggccaa agccgcgcga tctgcagacc gaattgcgcg acagcaacgc
    20761 gcagcgcatc cgccatcttg gccgggtgcg cgcctcgggc gccgcgatgt tctgggattg
    20821 ggcgcaggtc ggcggtcagc gacggctctt caagctcttg gcgatggggc agggcgggat
    20881 ctcggcggtt gagacggtgt ggctcaatga caaggaggtc acactctcag ggactgcggt
    20941 gaccagcaaa ccctatgacg gcgtggtcag catcgactgg cgctctggcc agagcgccct
    21001 gcaatcgggc ggggcctatg ctgcgctgca ggcagcgttt ccgggctgga cgccgaacca
    21061 ccggctgcgc ggggtcggca cgatcttggg caccttcgat gcggtcaagg gcgacaagat
    21121 ctcggagatc tatagcgggg gcgatccgca gatatcggcg ctgatcaagg gcgatgcttg
    21181 ccacaacccg atcaccggcg acgcgacctg gtccgacaat atcgccgtgc aggcgcggga
    21241 tgtgctgacc catccgagct atggcccgct gcggctcgcc gatctcgaca cggcctcttt
    21301 cgcccaggcc attgccgatt gcgaggatcc gatcccgcgc aaggcaccgg gcaccgcgcg
    21361 gcgctatatc ggcggcggca gctatgccct gtccgaaccg gtggtcgatg tcctgcgccg
    21421 cctcgaggat gcttctgcgg gccggttcta catcaccagc gagggcaagc tcggctttcg
    21481 ggtcggcaaa tggcgcgcgc cgaactacac gatccgggag gagcatatcg tcagcctcga
    21541 catcgggccg ggctctggcg agttcgagcg cgtcaccacg ctggtgccca aatatgttgc
    21601 gcccgaaatc ggctggcagc agaccagcgc tgatccttgg gatgatgctg cggcgctggc
    21661 gctttatggc gagagcgcgg cgaaagagat cgacttccct tgggtgcaga gccacgggca
    21721 ggcgcggcgg cttgccaaga tcaagatggc caagctcaat ccgagttggc gggcgacggt
    21781 gcggttgcgc ttctgggggc tgttgctcct cgaagaagaa accgtgcgcc tgcatctgcc
    21841 cgagcttggg ctgattaatg cgagcgcctg gatcgacggc tttgcctttg acgccgaggg
    21901 cgatgacggc gtggtcacgg tccagctgat cgcggcagat ccggcgagct ttagctggac
    21961 tgccgcggag gagggcgacc caccctcggt cccggagaaa gtcgagcccg gtcagcagct
    22021 tctcgcggcg ccggtgatct cctccctgac aatcgccaac aatgacgggc cgccctatat
    22081 ccgcatcgag gtcgatccga ttgacgggcc gtattatctc ggcggctatt accggcgcgc
    22141 gggctcgagc tttcgctatg ggctcgaggt gcaggacatc cgggtgggcg gcaagctcgt
    22201 cgcgcggagc ctgcccaatg ccgatcgcgg cgaatatgag attggcatcg gctggtatag
    22261 cgcgcgccca gatagcggcg cggcgccggg cggcaatgat gcggcctcag aaatcacgac
    22321 ggtgacgggc atcgaggttg tcgccaatac cacgcctccc gatgcgccgc agatcatcag
    22381 caagtccggg acggctggcg gcacgctgac ggtgatcatg gctccggatc tcggcgccaa
    22441 ttactaccgc accggactgt ggcgcgccgc gccagccgcg ccgttcagcg cggcggtctt
    22501 ccagcgctgg aattacgaca cctcgtccga ggtcgcgatc acggccagca tcccgtccga
    22561 gggcgcgcgc tactggctca gatcggaaaa ccaaagcggc aagacctcgg ctgaggtgct
    22621 tgtcggccaa tatctcccct aaaaactgag gttccccatg gtcacgacga ccaagacgcc
    22681 gggtgcgatt tacccgaatg gctccgcggt gcccaaggcc gatatccgga cctggatgac
    22741 ggagatgcag acgggcacga atgctgagct cacggatctg cgcaatggca ggctctggca
    22801 cagctcgagc accaatctct ctgcgcaaac cccgccgccc ggcacgaacc agatcatcgt
    22861 cgccaataac tccgggacct ttaactggcg tcggcttgga tctgccccga acccggtcaa
    22921 tccggcgatc catgcccaga ccgccgatgc cgcgtggtgg tatctctccg aggatacccc
    22981 ggcgatcaag gcgcgggtct cggctgttga gaccgatctg cccaatggcc gggtctggcg
    23041 ctatgcccgc aatgacctga cgccggtggg tgctgcgccc ccgaccggca cccagatgat
    23101 cgcggtgcat aagacgaccg gatctggcca ggccgactgg gttcggcgat cggcgccgac
    23161 gagcggcggc gcgacggatg ttttggttca ggatgcgacc ggccaatggt gggggcgcac
    23221 gttctcgaca acgtcgatcg agagtgatct cgcggccaag gctgacacct ccgaactgcg
    23281 ctctggccgg gtctggcaat atgcgagcaa tggcctgacg attgacgggg ccaatccacc
    23341 aaccgggacg cagcggatca cggtcaatcg ctctgccggg accgagacgg cggattgggc
    23401 gcggacctcg gccccgtctg acggggtgct gaccgcgacg ctgcgcccgg atgcgaatgg
    23461 acaatggtgg cgccgcgtcg cctcgctctc ggccatcctc gatgagatgc gcgacggtga
    23521 ggtcaagcgg atcatctcga acaacctgca cccctccggg gcgacggtcc cggtcggggc
    23581 caaggtgatc tgggtggtca agggcaatgc ctccggcgcg gcgatctggg cgaccatcgg
    23641 cgcgccgggc aacgggatcg agaccgatga cttcaagaaa gacgcctctg gccaatggtg
    23701 ggttctgcgc tggtcgtcgg actggattgc gcgcgatcat ccgacatttg cccagatgca
    23761 ggccgcgctg gccacggtct cgggcagcgg ctcgggcggc ggctatacgc cccccgagcc
    23821 cttgcccgcc tcggcgaccc tgttgccgtg ccgcgtcggc ggcgtaaccc agctggttgg
    23881 cgatgccggg atcggcgctg cggcacgcta tacgatcggc ggcgacgggg catggaactg
    23941 gttgccgtcc cgtgtcgcga ttgtcatggt gctcgggcag tccaatgcgg ctgtttctga
    24001 gatggagggc cctccgctct atattccagc gaaaacgcct gacttcgtga tgatgtcgaa
    24061 tgatggtgtc ggcgagctcg gtgcgttgcg cggctggaat ggtcaacctc cgggcaaggc
    24121 gatcaccggc tttgtgcccg ccgagatcac cggcgtccaa tcctcggccg aggctcttgc
    24181 ctctgcgtcg aacgcgctcg atccgcgcgg ggccggggtg atctacgccg gcagtcatgg
    24241 gcgcggcggc gcgggattca cggcgaccga tccgaatttt gcgatctgga aagtcctgcc
    24301 gagtggcgcg cccgcgcccc agcgcattcg catgatcgag tgggtgacag cggtgatgac
    24361 ttatgccccg gttccgccca cggaaatcgt gatcgccttc acccatggcg agaccaaccg
    24421 gcgcgacccg tgggcgacct atacggctga cgggctcggc tacatggccg atatcgaggc
    24481 tgatctggcg ttcaccggcc tgccggtggt ctggctggtc gatattccgg gcggcaccac
    24541 agccatgtcc gcgtttggta gcgattggca ggtcaaatac gctttgcgcg agttgatgcg
    24601 acaggcgcgc ctggcgggtc ataaggtggt cgatgtcggg ccgcgttatc acctgccgat
    24661 gggcacggcg cgcggcggga cgcccgatca tatccacacc tcctatctgt cgcaggtccg
    24721 tttgcgcgag atggatgcct ttgcctatcg caaccacgtt gcgggcctgc cgtggtggtg
    24781 tgcctttccc aagggagagc gcgcggcagg gctcggcaac aaggtgatcc tcgcggtcga
    24841 gagcctgacg ccgattatga ttgaccggga catgatgccg ctcgatcccc atctcggctt
    24901 cagcctctcg aacgacagcg ccacaatcac cggggttgag caaaccgggg atcgcgagat
    24961 caccctgagc ctctcgggca cgccgaacag ctcggcccgg ctgcaatatg tctatcgccg
    25021 cccgaatgcg ggtgagatcg acacacgcta tgtcaccgca gcgggctcga tccgcgaggt
    25081 ctggcagggc accggcccga tcaccggcct gccggtctat cgcccgatgc actgcttcga
    25141 ggtgccgatt gcctgatgcc cgcctcgcgc gggctttttc atgcgcagga ggcgcaatga
    25201 ctgaaccttc ttccttccgc tctcccgagt tctggatcgc gatcgccatc gcgctgatcg
    25261 tcaagatcaa gaccacggcg cagctcggcc ctcttaaggt catcaccacg attgctgttg
    25321 ctgtcggcgc ggcctgggtc ggggccgatt gggctgcaga aacccttggc gttcccgtgc
    25381 cggtcgccgg tgccgttgtc acgctcaccg cagaaggcgt catgcgctgg ctgctcttgg
    25441 ctgtggatga tctgaaaaac gccatcgatc tctggaagca ctggcggcgc tgaccgcctt
    25501 gcccgtccca cacgctgccg cccctccggg cggttttttc atttcaggag agagagaaca
    25561 tgaccgcagt catgaacgcg gtgcgcgcgc ggcaagcgcg ctgcgccgct ttgggctttt
    25621 ggccaggccc gatcgacggg atcaacggca gtcggacgcg cgcggcctat gcggcggcac
    25681 tggccgccca gaaggcgcgg gggcagccgt ttcagcattc gagcggggtc acccggatcc
    25741 actggcattg ggccgcgagc ggctatgccg ccagcaccga ggccatggcc gcctatcacg
    25801 ccctgatcct cggtgatggt gaggtgcgct ggctggctga tccagcgacg ccgcgctcgc
    25861 atacgctcaa tgccaatggc ggcgcggtcg gtctttcgat ctgcgccatg gccggcgcca
    25921 atgagcgccc gttcgtctgg ggccgggccc cgctcctgcc ggtgcaggtc tcagctctcg
    25981 cgcgcgaaac tgcgcggctg tgccggatct acgacatccc ggtgtcgcgc tggtccacgc
    26041 tctcccatgc cgagatccag ccgagcctcg gcgtggtcca gaaaaacaaa tgggacatca
    26101 cggtgctgcc cggcatggcc ggtcccgctg atccgatcag cgtgggcgat cgcctgcgcg
    26161 atctcgtgtc ccgcgaactc tccaccctct gaaaccgaaa ggaaccgctc tcatgctcgg
    26221 acaaattgct ctgattatcc gctatatcct ctacccgctg gccggtgcgc tgaccgcgct
    26281 tggcttcgtc agcttcgatg aggccacggg cacgctcacc gtctatctga acgacctcgc
    26341 tgtcgttctc gcggggctcg tgatctatgc ggcgaccgtg atctggtcgc gtgtcgccaa
    26401 aaagaaaggc ggggcgacgt gattgtggtg ctgctggtca gcgcagcgct ggctgcgctg
    26461 ctctgggggc tgttcagggg tggaacaaac cgcccctgaa cagcaagcga ccgaaaggaa
    26521 acatcctgcc cggccaccaa aacatgcact cgttacaaca caatcaacag gcgtcactca
    26581 tcacgcaaag acagtgctgc gatgcagaac gagtttcctg tctaaaacgg caggcggttg
    26641 tccaaggggc ggctggagcg tagcttgacg tcgcggtgcg gcgttcgcgt cgcgacgtag
    26701 cgagtcttaa tcttccggtc agacgccggc attctcgggc tcctttcctt gtcccggggc
    26761 cggtcggtgc ggttacttgg tggtgtagcc gccgttgacg aggatcgtct ggcccgtcat
    26821 ccaccagccc tcggtgacga ggaagcggat ccacggagcg atgtcctgaa tgtcggtcag
    26881 gccggttttc gaaaagcccg acagcgcggc ggctgatttg tgataggcct gcgcgtcggc
    26941 gttttcctgg ccatagaaga acggcgtatc catcgggccg gggccgatgg cggtaacgga
    27001 aatcccccgc tcgcccagct ctttggatgc ggcgcgagtg aaatgctcaa ccggagcctt
    27061 ggttccggca tagctcgaat agaacggcgt ataggccccc agcagcgagg tcaccagcgt
    27121 gcagattgcg ccattgtcat tgaccgcgcg cccggcctct ttcaggaaga agaacgcggt
    27181 tttggcattt accgcgctca tctcgtcata ctctgcctcg gtgatgtcgg acatcggctt
    27241 tttcagtacc ttgccgacgg tgttgatagc gatatcgggg cgacccaccg ccgaagtcgc
    27301 atcggagaac agcttttcaa ccgcgtcagc cgtggtcaga tcggcctgaa aggcaaccgc
    27361 ctgcgccccg gcggccttga ccgccgcgac cgtcgcctcg gcatccccgg cactggccgc
    27421 gctgttaaag tgaatcacga cggcctttgc cccctgcgct gcgaaatcgc gggccagcaa
    27481 cccgccgagg ttcttggccc cgccagcaat tagtacggtt ttcccggcaa tggttctgtt
    27541 tgtcatgatc ggctcctcat ttctgagggc ttgttatatg ttcgcgggta tcggaataaa
    27601 ttcacccatt ctgacttcac ctgtcgcaga aatcgaacaa tggatcagct cgacctctat
    27661 cgcatcttcg tccgcgtagt tgaggcccgc agtttcaccc gtgcggcgga tacattgcag
    27721 atgccgcgct ctagcgtctc gaccgcgatt gcggatctag aggcgcgtct gggtgcgcgg
    27781 cttctgaacc gcacaacgcg cgtggtcgtc cccaccgacg agggtcagga attctatgaa
    27841 cgctgcaccg gctttctggc tgcgggcgaa gagatggagg cgatgttccg caatgccggc
    27901 cacgggatga aggggcggat ccgcgctgat ctgccggggc ggatcggccg gctgatcgtg
    27961 gcgccggcct tgccggactt tctggcgctc tggcccagca tgaaggtgga actagggatg
    28021 accgaccgcg ccgtggatat gctgggcgag cgggtggata ttgcccttcg tattggaccg
    28081 atgcccgatt ccgggctgaa ggcacggcgt atcggcgaga tcgcccaaat caatgtggcc
    28141 agctccgcct atctagcgca gcatggcgtg ccgctgtcgc ctgctgatct agaggcacat
    28201 tggcaggttg cctatgcttc gccctcgacc ggccgcgtgg cggagtggga atggcaggag
    28261 ggcgcgcgga cccggacctg ccctgtgcca tggcgggtca ccgcgaacag cgccgagggc
    28321 tatatcgcct gtgcgctggc cgggatgggg ttgatccaga tcccggccta tgatgtggcg
    28381 gaccatctgg ccaagggcga actggtcgag gtgctagcag agcatcgccc cgatccgatg
    28441 ccgatgtact ttctgtttcc gggtagccct ggcaagctgc gccgcgtgac agcttttgcc
    28501 gactggatgg aggggctact gagaaggcgt atctgcggtt gatgtggccc gtccaaaata
    28561 gctcgtgctg cgcgcggcaa gcagacctct caaatggcag aagggcttca tgaacgatct
    28621 cttcgcgttc gcgaagggtg gccgccgagg agtgcgatgg ctgaccgggc ccaggaaaca
    28681 gtccttgccc ggtcaagagc acagatagct aaacagctta ctcagaaaaa aaagcgtcac
    28741 aaacaccaac ggggctgatg tactacacgt gtatacgtta tgccaatttg cctatttgga
    28801 tagacgcatt gttgcgcgcc tgtgcgcttc cgatatgtcc tagcttaaag taccggaagc
    28861 gcatggtcag ttcgtctgat agtctggcaa cgacagcgag gatggatcga cgcgatacag
    28921 acgatgatga tactggatag acatacctct agactgctta gcagcctgat cgatcgggac
    28981 ggagagcaaa gcgctcttgg gccgttgctc gtcgatgcac tgcttcgtgc acaagttatc
    29041 ttaggtctaa atccgcacgg aaagcgatca tacgaaccgc ttccttaggc gtagcacggg
    29101 gatgagagta gaaccgagcg gaaagttgat tgtaagaccc gctcggcact ttaataaaac
    29161 atcatttaac gtgtgctgta aatccgattt cgcatgcagg ggggtgaagc ccatgtatcc
    29221 atttggacag gtgcaatttc cccatatact tttctagcgc acctccagaa cggctactgt
    29281 aacgtgctcc gcggctccag caggactggt ccggtagcgt tcgacagcca tactgcgcac
    29341 tttggtgcgc taggagaaga tgagacttag atcttggcaa aatcaaccaa atgattttag
    29401 atccggaatc cttcttgtgc gaatgattgc gccgctgatt tgattagtgg tctgaaattc
    29461 tctggaatcg attgatagag cctgactaat tctagagcag actctagcag cgggtctatg
    29521 gtcgcctctt ctcccgtttg caggtagaga tcgctgacag agacaccgaa tattttggcg
    29581 atctcaaaaa gcgttgaagc aggtagtcga ttaactgcaa gttcgtactt ctgcacttgc
    29641 tggtatgaga cgtctagttg tgctgcgagg tcccgttgag taagtttggc tgaccgacgc
    29701 aggcgcttta tttcttcacc tatcatttga tcgatgggat ggcgtactga aattcgtgtc
    29761 atcataagaa tattcttgaa cacctttctg gtagtacgac aagccaaatt tatcgaaata
    29821 tgcaccgaat cggcatactc gtgcttatga gttcgggcca aggcgaccga caaaatgctt
    29881 ttgagattga atcgtaggtc acttcagttc gaaggctatg cgtaactcag tattgggggc
    29941 ggctatcgcg acgaactgct tacgcagcgg gcattgcggt ctatgccccg accgtttgct
    30001 ggccgcgctc cgtcaaaggt gaaggcagag acaccttatg ctcgggttgt gtcccggctg
    30061 cggcacactg tttggtttcg cgctctgggg gctgataggg gtcggaaaaa cgcccctaaa
    30121 cggcgagcga ccgccagaaa acatcctggg cggtcaccaa aaggctactc gctaacacac
    30181 aatcaacacg cgtcactcat cacgcaaaac caacgctgca atgcagagat ggtttcctgt
    30241 ctaaaacgac aggtttgtat ccgtcgagct tggctgtctc gataagggtt tcaagcagaa
    30301 cgcattttct tgaaagtata cagatcttcg gagggccatg cttcgtaaac cacccgggcc
    30361 gtcgatcggc gacggccagt cggtcgccgc taaatcctca gttgatgtaa atgacggatc
    30421 aaaactccat gccatcactg cgaatgaatg ataaattttc taccctgttg gctgggcgcc
    30481 gccagcgcct acggcgccga tttgaggtta taatttgacg agcgtttggg cttcattgta
    30541 gtaacgaagg aacgaagatg aagctcaaat cctcccgtgc acactcgccg agtaggtccc
    30601 ctgctaaggg gcggttaagg atatccgacg tcagacgtgt ggacacctct cggctgagga
    30661 caagatccgg atcgtcgtag aaagcctgcg cactgatgac agcgtggccg agttgtgcca
    30721 caaggcgggc attgcccagg gcctctatta cacatggtcc aaggagttca tggatgtggg
    30781 taaatgtcgt cttgccggcg atacggtccg tgccacgatg accggcaagg tctaggatcg
    30841 acaccgctaa acccgcgcgc ttaagaggtg cgttcccgaa atcaccctag aaaaccgatt
    30901 tcccccaaaa gtatggtcgc agatgggagc gaagacgggt gagggacccc gcatcctata
    30961 agttcgcgat catgcggatc gccgaacagt cggacctgtc gaccaagcgg aagctggacc
    31021 aactctgtat tacccgtcgg atgttctata gctggtatca tcattaccgg cgtggtggat
    31081 cggaagcgct ggaggatagc ccttcggcac tgaggccggt gtggaaccgc atcggtggga
    31141 atgcccaaga cagatcagcg aaatggcgtt gaaggcgacc gatctcagtc cgctctctga
    31201 taatctacgc cgctagccgc gttaagtgtt ctgacgacgg acagattaaa aatgggccgc
    31261 aagcgatttc cctcgcggcc cgagagagct catcagccga aacggatcac gtcagttaca
    31321 acgggacgcc tgttttgacg atggcgcacc gcaagcttac gagcctgacg accagaggcg
    31381 agtatccgcg cagggggcat cacatagtcc ggttgcttta actccgggaa gagggccaat
    31441 atttcattga ccgcttctgg actcagcgct ttcaacgcct ctggcccggc ataaagcgat
    31501 tccgtttccg cgccattcga aaggacgact tcgtgctggt caaacatgaa atgaaagtat
    31561 tcgacatctt ccatatcttc agcgatatcg actccgtcca gttgaagcag ctgtttggca
    31621 gccaccagga cttcgttcgt gccaaaaacc ctctgtgcga tcgctgagcg caccaaaatt
    31681 cgatgttggg gtgagaccag caggtcagag cttggaatac ctgagcccaa agctccttgc
    31741 ttaatgcgga tgggaaggag tttcggattg cgcttgaggg tattggcgcc cacttttgca
    31801 ctgccaatcc aaacaatggg cttgaaccca ttgtcacggg tcgccacgaa gtcacccaca
    31861 gttagctcct ccactgggat caagccagac tgggtcgcaa tgagcgttcc gatgacgaag
    31921 caaggaacga cttgatcatc atcaagatct agagttccgg tcgggctata accgacgttg
    31981 acgaccaagg tatcaagtgc accctgaatg ccgctgagca atggaccaag aagcgggttg
    32041 ctagccaaag catctaactt gatatccaaa aggttaacgt tgagacctgc gatcgtgcct
    32101 tgaattttaa ccccgatgtg tgagctatcc aaaggctgat cggtgaccat gtaaaccttg
    32161 ttatctggtc cgacaacata gtgaccattt atcggattta gctggactgt aacacccaga
    32221 agtggcggca aaccaacatt gacgctcgct gtcgacaagg acccggagcc agcgtatttc
    32281 gctccggaca tgagtggatc gttattttgg tcaacaaagc cgatgttgtc tccgccatgg
    32341 agtgtagttg cttgattggc atctacatca tatttgtcaa actccgttga gccgtgaagc
    32401 ttgttcagaa gcaagttgct tcccaagctg acgaccggag tcgcgactgt gaggtcgatg
    32461 gttgccccgg ggatctcggt ataatatggc atagtattct ccaaaatcag gcaggttcgc
    32521 gctctgccga tagagcgttg cgaagcgagt tcgctaaaat gaaagttagg tggaagatgt
    32581 aaacaggttg aaatgtacct acacaacgca accttgagcc gaatcgcgca gtcgggtcaa
    32641 ttaatatttg atcttcgtgt agaatatttt ttcggaaagc agcgttttcg gtggtggtcg
    32701 gtgtctcgcg gcggtgcatc gtccagcttg ttggcgaaaa tgtaataatt tgaaattgtt
    32761 ggagttgttt cgctacctgc cgtagccgtg gaattgctcc attcggaagt caaggaggga
    32821 aagagccgca ccggcgtccg aaggtgtggc tcttgttagc tggatgaagt gtaagtaaaa
    32881 ctcgctaggg gtgtcgaaag ctctggctaa ctcacattgg ccttattcat cagtagcacg
    32941 ccagctcttg atggtgacgt tgctaagttc agttataccg gctgctggtg tttgatcttt
    33001 atagatctaa atctattccc ctagctcgcc aattgtggat cgattgacga gagcgctctc
    33061 ggctgtatca ccatcctgac tgaggacgcg taatgcagtt aagataatag gtctcaggtg
    33121 ctttgggatg gagtgatata gctccatcag ttcgtgtgct tttgggaggg tgggatcggt
    33181 aggaactttc tcaactattt tcggatatag ttcatcaatg ggaatatcca atattcgcga
    33241 aatcatataa agcattgaag ctggtaaccg atttgcccca gactcgtatt tctgaatttg
    33301 ctgaaatgag attccgaggt gccgagcgac atctcgctgt gttagttttt tttctcgccg
    33361 ccgcgtccgg agttcgcctc cgagtgcagc atcgatgggg ctgtattcag ttctttgtgt
    33421 catgataggg ctgcttcagg acagatcaac cgatgacgag cgctctcatg gcagtatatg
    33481 gcttagtaat gcgataagct gcatcggcaa ttgtcaaaag ctctcccgtg gagagggcaa
    33541 gtcccaattc atgaatggca tcatcggcct gttcaagcag cgatagaaag ccctcttttt
    33601 cgcaggcgct gatttcaata aatgatgtca tggcgatccc cattgttcgc tcaatcttgg
    33661 gaaaggacag actggttaat tgtaattggt aataacgaca gcacgcgtcg gcaaacgtcc
    33721 gcagtgtaat gggtggtaat aacgcaatac tttcctctag gaaagaggtg gtcaagaatt
    33781 tttttcctat gatcatctcg cgaaatcttg ttggcatagt tgcctcgtaa gcgttcgtct
    33841 tggtcgcgaa aagtcaacga ggaaaatcga cgtcagccag cgcttcgccc agctcttggt
    33901 caggggggcg cgctcggtct caggtgagga tgtgggcggt gactgctttg atacgaaggc
    33961 agtctctcta tttccattat gagattgacg gcgcgacaac tcatcgtcca ttccaaatcg
    34021 aaaaacatcc acgggacact aagcagcatc acgtcgctaa tcactggccc ttccggagat
    34081 tggcgtggga aacttgctgt agagtgtcct atatttctat cgcttcagcg tttgagagct
    34141 tccagatgag gacgcacagg ctggcaacct taagcgccct ccggcagcgc tcaggcgccg
    34201 cctcgcctaa gctcacgcgc tagcctcagg ccgcaaactc ctattcggcc accttcttca
    34261 cgaactggga cttcaggccc atctggccga tccccggcac cttgcagtcg atgtcgtggt
    34321 cgccgtctac cagccgaatg ccgcgcactt tggtgccaac tttcacgacc tgcgacgagc
    34381 ccttgatctt cagatccttg atcaccgtca ccgtgtctcc atcggcgagg atgttgccga
    34441 ccgcatcacg aacttcggac tgggcgtcag ctatctcgga cgaccattca tggccgcatt
    34501 caggacagtt gaaaagcgta tccacctgat aggtgaagct ggaggagcat tcggggcacg
    34561 gcggcaatgt ttctgtcatg ccgagatctt agcgggcagc ataaggatag gccagtcatc
    34621 gcttggcggc gtgtgcatcg atcctgacgg gaccgtgacg cggatatcgg cggcaggcta
    34681 gaagacgatc gagatacggc gggagagtcg gcgaggcacc gcgcggacac tgggcataac
    34741 gcggctctag ggtagtaaca gtgcgcgatc atcgttcgcc gcatcaatgc tgtctatgtg
    34801 cgtggcataa tgggcatttc ctagaaatca ccatacgctc aagactgtac cacattccag
    34861 cagcgcgagt tgctgcgccg gcctttcaag acgccagcgc agtaggggat cgcgctattc
    34921 gctcgtggct tcgctcaatt cgctatccgc gcgccagatc cggtatttca caacaagatc
    34981 ttcgggcgca tagattacca gaggcaattt gctgttatat cgccgcaggg attcggcgcc
    35041 gatattagcg gtgacgaaac gctcggtctt ggcattgtcc gggcaggcca tcagcgtcgt
    35101 ggccggaggt gatactttcc cgattgtgag gtaatcatag ccccagccgt caacggtttt
    35161 cgtttccgct ttggccgcga tcatcacgcg gttgcaatcg acttcaagca tcttgccggg
    35221 aaggatctcg acgcggagat cctcttcgtt ctgctttgcg gggagcgtga tgacatggcg
    35281 gaccatcccc gcttcggcgg cgggaaatgc cttcagatcg gtggccgcgc tttgggcgaa
    35341 tgctggtgcg gacagggcca gaaggctggc ggcggcgatc cctatgggtg cgatggacat
    35401 gcgcttttct cctacaggtt ccattgggac gaccatgtca ggcccgggtt ataatgacaa
    35461 tgcagcgtgc tgtcctaggc ggacttaccc aaggagacgc aggtaacaga ttcccgtccc
    35521 aaaatttcgg tggttccaca tggcgtgccg ctgcctcaag tcaagcggcg cgcccagtgc
    35581 cgtgcctgat ggcaacatag cgtctgccaa gtgacggtga tcggcgacgc tcttgctccc
    35641 agcgacgaac cgacggttgc cccaccgctc tgggcccgtt tgcccgcggt catgggcggt
    35701 cccatagtgc tattttgcga gaagcaaggt ttgtccatgt cgagtatccg gcacatcgcc
    35761 ttgaaggctc tctgggccgt gcactgccgg aagaatgcgc cgttctgctc agcccggcaa
    35821 tggctgacag gtcttctgcg cttgctaatg gatcggtcgg caagctcgct catggcttct
    35881 ctcccctagg gtgtccgtcg agccgctgtg cgcgcgcggc agcagctctg ggacggcctg
    35941 atcggttggc ggcgctgtct cggtgtagag tggggagcga ggagcgcttg aaaaggcgag
    36001 gttaggatag tcttcgagag cttctataaa aacagcatct tttgagaaaa ctgccaaaac
    36061 ggtgatacaa aacgcgccat aagctattga tatgtcgtgc ggctgtttta ggtggtgata
    36121 caagatagca cattgaattt aaaaggttgc actagtcctc ttgggtgcgc cataaaatca
    36181 atgctttagc cattatcttc cttcctcgcg gttcatttat ggtgcggata tcaaccgcgc
    36241 cggttcattg cgtccaccgc agatgcctga tgctgcgggc tatggtggcc ataggttcgt
    36301 tcgatcgttt ggactgatgt tgagaaatat ccagcagcat cccaagtcgt tgccccacgc
    36361 tggagagccc aggttatagc cgtgtgcttc agggtgtggg gcgtcacgtc agacaggtcg
    36421 atcctgatgc cttttgcctc agccatgctc ttggctaggc ggcgggcgcg atcccatgat
    36481 tttttaacgt cacgcaccat ttcacgagag attgtgccgt tccgttcgat ctgccgttcg
    36541 acgacatatt ttcggccatt cttggcttgg cgccgaagtt gcgcgagata gcgtggcggg
    36601 atgcgcgccg ggcgctggcg cttattcgtt tcaaccttcg agatgggctt gcggtagaga
    36661 ataccgctgc gagtatcgac ttagccgccg agaactgacc gctgatcgat atgcattgcc
    36721 aaaatcgtct ccttgcggct gcccgtgtaa aggccatgca ggatgaaatc ggcgagatgg
    36781 cggccgtcac ggttcaatgc tctggcagct ctgatcagcc atgccgcttc ctgccgcgtt
    36841 agccagcgtt ccttgctggc aggacgatct ggcattgcga cccgcggggc atggatcaaa
    36901 tagccctcgg cgtggcagtg gtttattgcg gcttggagaa cgttgagttc tcggcggatt
    36961 gttccgtcgc ttgccggttg tccatctttc ttgatccggc tcttggcgta tcgacgacag
    37021 gtttcgccct tgacgtcgcc gatcgtcatg ccccgccaga agcgatcaag cgcgtcgatc
    37081 gcatacccga tccgttgcgg gtcggacacg gacacagccc gctcctcagc atagattgtc
    37141 aggcacatgc ccacgtctag ctcgtccggt cgagcgggac cacttgggcg atgtttccgg
    37201 tcgatgtatt gcgcgagctg cgtttcagca tcgcggcggc tgtctgtacc ggtcgagatt
    37261 ctggtgctgc cgtccctgat ttcccagacg gacggaccgt cttcacgatc tctccagtag
    37321 aggcgggggc ctttcgctct gcgcggcata ggttgatgat ctccggtagg tcgtcggggt
    37381 gcaggcgaac ggaacgccca attctgattt ctaggccatg atgttccacg acccttttca
    37441 agcttgtctc tggaacgccg agacgggtcg cggcctcgcg tatcgtccaa gggagcggcg
    37501 tcatgtcatc ctccttaaaa gcccctcgac ggctggacac gacatcgcac tggtaaagcg
    37561 ccttcgagga ggagttagcc gcgcctgcat ggtggatgca gggtggtgcg gcgggataaa
    37621 tcagcgcggg gcgaagacgc cgtccgcgaa ttgttgtt
//
