# Supplementary material for: Characterization of the virome of Paracoccus spp. (Alphaproteobacteria) by combined in silico and in vivo approaches
Source: Sci Rep. 2019 May 27;9:7899. doi: 10.1038/s41598-019-44460-4 (PMC6536676; doi:10.1038/s41598-019-44460-4)
Supplement: Supplementary file 2 — Supplementary Dataset 1 [file 41598_2019_44460_MOESM2_ESM.zip › vB_PamS_Pami3.gbk]

LOCUS       NC_022041              60199 bp    DNA              UNK 01-JAN-1980
DEFINITION  Paracoccus aminophilus JCM 7686, complete genome.
ACCESSION   NC_022041
VERSION     NC_022041.1
KEYWORDS    .
SOURCE      .
  ORGANISM  .
            .
FEATURES             Location/Qualifiers
     repeat_region   1..4538
     gene            complement(30..344)
                     /locus_tag="pami3_p01"
                     /old_locus_tag="JCM7686_RS09960"
     CDS             complement(30..344)
                     /note="hypothetical protein"
                     /product="hypothetical protein"
                     /locus_tag="pami3_p01"
                     /old_locus_tag="JCM7686_RS09960"
                     /protein_id="WP_020952159.1"
     gene            416..1618
                     /locus_tag="pami3_p02"
                     /old_locus_tag="JCM7686_RS09965"
     CDS             416..1618
                     /note="Nucleotidyltransferase/DNA polymerase involved in
                     DNA repair (based on COG) / DNA polymerase IV (based on
                     PRK03103)"
                     /product="UMUC-like DNA-repair protein"
                     /COG="COG0389"
                     /locus_tag="pami3_p02"
                     /old_locus_tag="JCM7686_RS09965"
                     /protein_id="WP_020950729.1"
     gene            complement(2082..2345)
                     /locus_tag="pami3_p03"
     CDS             complement(2082..2345)
                     /note="hypothetical protein"
                     /product="hypothetical protein"
                     /locus_tag="pami3_p03"
     gene            complement(2456..3079)
                     /locus_tag="pami3_p04"
                     /old_locus_tag="JCM7686_RS09970"
     CDS             complement(2456..3079)
                     /note="SOS response-associated peptidase"
                     /product="SOS response-associated peptidase"
                     /COG="COG2135"
                     /locus_tag="pami3_p04"
                     /old_locus_tag="JCM7686_RS09970"
                     /protein_id="WP_020950730.1"
     gene            complement(3054..3362)
                     /locus_tag="pami3_p05"
     CDS             complement(3054..3362)
                     /note="hypothetical protein"
                     /product="hypothetical protein"
                     /locus_tag="pami3_p05"
     gene            complement(3331..3540)
                     /locus_tag="pami3_p06"
                     /old_locus_tag="JCM7686_RS09975"
     CDS             complement(3331..3540)
                     /note="hypothetical protein"
                     /product="hypothetical protein"
                     /locus_tag="pami3_p06"
                     /old_locus_tag="JCM7686_RS09975"
                     /protein_id="WP_020949555.1"
     gene            complement(3561..4181)
                     /locus_tag="pami3_p07"
                     /old_locus_tag="JCM7686_RS09980"
     CDS             complement(3561..4181)
                     /note="N-acetylmuramoyl-L-alanine amidase (based on pfam)"
                     /product="N-acetylmuramoyl-L-alanine amidase"
                     /locus_tag="pami3_p07"
                     /old_locus_tag="JCM7686_RS09980"
                     /protein_id="WP_041527801.1"
     gene            complement(4260..4556)
                     /locus_tag="pami3_p08"
                     /old_locus_tag="JCM7686_RS09985"
     CDS             complement(4260..4556)
                     /note="hypothetical protein"
                     /product="hypothetical protein"
                     /locus_tag="pami3_p08"
                     /old_locus_tag="JCM7686_RS09985"
                     /protein_id="WP_020952160.1"
     repeat_region   4547..11032
     gene            complement(4597..7098)
                     /locus_tag="pami3_p09"
                     /old_locus_tag="JCM7686_RS09990"
     CDS             complement(4597..7098)
                     /note="hypothetical protein"
                     /product="hypothetical protein"
                     /locus_tag="pami3_p09"
                     /old_locus_tag="JCM7686_RS09990"
                     /protein_id="WP_020950948.1"
     gene            complement(7114..9165)
                     /locus_tag="pami3_p10"
                     /old_locus_tag="JCM7686_RS09995"
     CDS             complement(7114..9165)
                     /note="hypothetical protein"
                     /product="hypothetical protein"
                     /locus_tag="pami3_p10"
                     /old_locus_tag="JCM7686_RS09995"
                     /protein_id="WP_020949994.1"
     gene            complement(9166..9537)
                     /locus_tag="pami3_p11"
                     /old_locus_tag="JCM7686_RS10000"
     CDS             complement(9166..9537)
                     /note="hypothetical protein"
                     /product="hypothetical protein"
                     /locus_tag="pami3_p11"
                     /old_locus_tag="JCM7686_RS10000"
                     /protein_id="WP_020949993.1"
     gene            complement(9522..10145)
                     /locus_tag="pami3_p12"
                     /old_locus_tag="JCM7686_RS10005"
     CDS             complement(9522..10145)
                     /note="hypothetical protein"
                     /product="hypothetical protein"
                     /locus_tag="pami3_p12"
                     /old_locus_tag="JCM7686_RS10005"
                     /protein_id="WP_041527168.1"
     gene            complement(10364..11044)
                     /locus_tag="pami3_p13"
                     /old_locus_tag="JCM7686_RS10010"
     CDS             complement(10364..11044)
                     /note="hypothetical protein"
                     /product="hypothetical protein"
                     /locus_tag="pami3_p13"
                     /old_locus_tag="JCM7686_RS10010"
                     /protein_id="WP_020950732.1"
     gene            11093..11365
                     /locus_tag="pami3_p14"
                     /old_locus_tag="JCM7686_RS10015"
     CDS             11093..11365
                     /note="hypothetical protein"
                     /product="hypothetical protein"
                     /locus_tag="pami3_p14"
                     /old_locus_tag="JCM7686_RS10015"
                     /protein_id="WP_041527267.1"
     gene            complement(11396..14305)
                     /locus_tag="pami3_p15"
                     /old_locus_tag="JCM7686_RS10020"
     CDS             complement(11396..14305)
                     /note="phage tail-tape measure protein with endolysins and
                     autolysins partial domain (cd00737)"
                     /product="putative phage tail-tape measure protein"
                     /locus_tag="pami3_p15"
                     /old_locus_tag="JCM7686_RS10020"
                     /protein_id="WP_020950733.1"
     repeat_region   11550..12181
     repeat_region   13038..16037
     gene            complement(14305..14454)
                     /locus_tag="pami3_p16"
     CDS             complement(14305..14454)
                     /note="hypothetical protein"
                     /product="hypothetical protein"
                     /locus_tag="pami3_p16"
     gene            complement(14451..14861)
                     /locus_tag="pami3_p17"
                     /old_locus_tag="JCM7686_RS23440"
     CDS             complement(14451..14861)
                     /note="phage tail tube protein (based on pfam)"
                     /product="phage tail tube protein"
                     /locus_tag="pami3_p17"
                     /old_locus_tag="JCM7686_RS23440"
                     /protein_id="WP_051201547.1"
     gene            complement(14861..15310)
                     /locus_tag="pami3_p18"
                     /old_locus_tag="JCM7686_RS10030"
     CDS             complement(14861..15310)
                     /note="phage major tail tube protein (based on pfam)"
                     /product="phage major tail tube protein"
                     /locus_tag="pami3_p18"
                     /old_locus_tag="JCM7686_RS10030"
                     /protein_id="WP_020952163.1"
     gene            complement(15374..15580)
                     /locus_tag="pami3_p19"
                     /old_locus_tag="JCM7686_RS10035"
     CDS             complement(15374..15580)
                     /note="hypothetical protein"
                     /product="hypothetical protein"
                     /locus_tag="pami3_p19"
                     /old_locus_tag="JCM7686_RS10035"
                     /protein_id="WP_020950734.1"
     gene            complement(15573..16019)
                     /locus_tag="pami3_p20"
                     /old_locus_tag="JCM7686_RS10040"
     CDS             complement(15573..16019)
                     /note="phage head/tail component (based on pfam)"
                     /product="phage head/tail component"
                     /locus_tag="pami3_p20"
                     /old_locus_tag="JCM7686_RS10040"
                     /protein_id="WP_020950735.1"
     gene            complement(16082..16264)
                     /locus_tag="pami3_p21"
     CDS             complement(16082..16264)
                     /note="hypothetical protein"
                     /product="hypothetical protein"
                     /locus_tag="pami3_p21"
     gene            16320..16697
                     /locus_tag="pami3_p22"
     CDS             16320..16697
                     /note="hypothetical protein"
                     /product="hypothetical protein"
                     /locus_tag="pami3_p22"
     gene            complement(16733..17119)
                     /locus_tag="pami3_p23"
                     /old_locus_tag="JCM7686_RS10045"
     CDS             complement(16733..17119)
                     /note="hypothetical protein / DUF3168 domain-containing
                     protein"
                     /product="hypothetical protein"
                     /locus_tag="pami3_p23"
                     /old_locus_tag="JCM7686_RS10045"
                     /protein_id="WP_020950736.1"
     repeat_region   16744..26104
     gene            complement(17116..17448)
                     /locus_tag="pami3_p24"
                     /old_locus_tag="JCM7686_RS10050"
     CDS             complement(17116..17448)
                     /note="phage head-tail adaptor protein"
                     /product="phage head-tail adaptor protein"
                     /COG="COG5614"
                     /locus_tag="pami3_p24"
                     /old_locus_tag="JCM7686_RS10050"
                     /protein_id="WP_020949984.1"
     gene            complement(17445..17951)
                     /locus_tag="pami3_p25"
                     /old_locus_tag="JCM7686_RS10055"
     CDS             complement(17445..17951)
                     /note="phage gp6-like head-tail connector protein (based
                     on pfam)"
                     /product="phage head-tail connector protein"
                     /locus_tag="pami3_p25"
                     /old_locus_tag="JCM7686_RS10055"
                     /protein_id="WP_020951333.1"
     gene            complement(17948..18490)
                     /locus_tag="pami3_p26"
                     /old_locus_tag="JCM7686_RS10060"
     CDS             complement(17948..18490)
                     /note="hypothetical protein"
                     /product="hypothetical protein"
                     /locus_tag="pami3_p26"
                     /old_locus_tag="JCM7686_RS10060"
                     /protein_id="WP_020949983.1"
     gene            complement(18506..19795)
                     /locus_tag="pami3_p27"
                     /old_locus_tag="JCM7686_RS10065"
     CDS             complement(18506..19795)
                     /note="phage major capsid protein"
                     /product="phage major capsid protein"
                     /COG="COG4653"
                     /locus_tag="pami3_p27"
                     /old_locus_tag="JCM7686_RS10065"
                     /protein_id="WP_020949982.1"
     gene            complement(19808..20653)
                     /locus_tag="pami3_p28"
                     /old_locus_tag="JCM7686_RS10070"
     CDS             complement(19808..20653)
                     /note="ATP-dependent protease ClpP, protease subunit
                     (based on COG), peptidase S14 "
                     /product="ATP-dependent protease ClpP, protease subunit"
                     /COG="COG0740"
                     /locus_tag="pami3_p28"
                     /old_locus_tag="JCM7686_RS10070"
                     /protein_id="WP_020949981.1"
     gene            complement(20631..21878)
                     /locus_tag="pami3_p29"
                     /old_locus_tag="JCM7686_RS10075"
     CDS             complement(20631..21878)
                     /note="phage portal protein BeeE (based on COG)"
                     /product="phage portal protein"
                     /COG="COG4695"
                     /locus_tag="pami3_p29"
                     /old_locus_tag="JCM7686_RS10075"
                     /protein_id="WP_020950737.1"
     gene            complement(21878..23692)
                     /locus_tag="pami3_p30"
                     /old_locus_tag="JCM7686_RS10080"
     CDS             complement(21878..23692)
                     /note="phage terminase-like protein, large subunit,
                     contains N-terminal HTH domain (based on COG)"
                     /product="phage terminase large subunit"
                     /COG="COG4626"
                     /locus_tag="pami3_p30"
                     /old_locus_tag="JCM7686_RS10080"
                     /protein_id="WP_020949980.1"
     gene            complement(23679..24152)
                     /locus_tag="pami3_p31"
                     /old_locus_tag="JCM7686_RS10085"
     CDS             complement(23679..24152)
                     /note="phage terminase small subunit"
                     /product="phage terminase small subunit"
                     /locus_tag="pami3_p31"
                     /old_locus_tag="JCM7686_RS10085"
                     /protein_id="WP_020949979.1"
     gene            complement(24308..24655)
                     /locus_tag="pami3_p32"
                     /old_locus_tag="JCM7686_RS10090"
     CDS             complement(24308..24655)
                     /note="HNH endonuclease"
                     /product="HNH endonuclease"
                     /locus_tag="pami3_p32"
                     /old_locus_tag="JCM7686_RS10090"
                     /protein_id="WP_051201521.1"
     gene            complement(24768..25475)
                     /locus_tag="pami3_p33"
                     /old_locus_tag="JCM7686_RS10095"
     CDS             complement(24768..25475)
                     /note="hypothetical protein"
                     /product="hypothetical protein"
                     /locus_tag="pami3_p33"
                     /old_locus_tag="JCM7686_RS10095"
                     /protein_id="WP_020949977.1"
     gene            complement(25472..26044)
                     /locus_tag="pami3_p34"
                     /old_locus_tag="JCM7686_RS10100"
     CDS             complement(25472..26044)
                     /note="hypothetical protein"
                     /product="hypothetical protein"
                     /locus_tag="pami3_p34"
                     /old_locus_tag="JCM7686_RS10100"
                     /protein_id="WP_041527268.1"
     gene            complement(26284..26904)
                     /locus_tag="pami3_p35"
                     /old_locus_tag="JCM7686_RS10105"
     CDS             complement(26284..26904)
                     /note="hypothetical protein"
                     /product="hypothetical protein"
                     /locus_tag="pami3_p35"
                     /old_locus_tag="JCM7686_RS10105"
                     /protein_id="WP_020950739.1"
     gene            complement(26941..27375)
                     /locus_tag="pami3_p36"
                     /old_locus_tag="JCM7686_RS23445"
     CDS             complement(26941..27375)
                     /note="hypothetical protein"
                     /product="hypothetical protein"
                     /locus_tag="pami3_p36"
                     /old_locus_tag="JCM7686_RS23445"
                     /protein_id="WP_051201548.1"
     gene            complement(27463..27870)
                     /locus_tag="pami3_p37"
     CDS             complement(27463..27870)
                     /note="hypothetical protein"
                     /product="hypothetical protein"
                     /locus_tag="pami3_p37"
     repeat_region   27846..28193
     gene            complement(27863..28084)
                     /locus_tag="pami3_p38"
                     /old_locus_tag="JCM7686_RS10115"
     CDS             complement(27863..28084)
                     /note="hypothetical protein"
                     /product="hypothetical protein"
                     /locus_tag="pami3_p38"
                     /old_locus_tag="JCM7686_RS10115"
                     /protein_id="WP_020950741.1"
     gene            complement(28218..28373)
                     /locus_tag="pami3_p39"
     CDS             complement(28218..28373)
                     /note="hypothetical protein"
                     /product="hypothetical protein"
                     /locus_tag="pami3_p39"
     repeat_region   28218..28743
     gene            complement(28370..28723)
                     /locus_tag="pami3_p40"
                     /old_locus_tag="JCM7686_RS10120"
     CDS             complement(28370..28723)
                     /note="hypothetical protein"
                     /product="hypothetical protein"
                     /locus_tag="pami3_p40"
                     /old_locus_tag="JCM7686_RS10120"
                     /protein_id="WP_041527103.1"
     gene            complement(28720..28947)
                     /locus_tag="pami3_p41"
     CDS             complement(28720..28947)
                     /note="XRE-family transcriptional regulator (based on
                     COG)"
                     /product="XRE-family transcriptional regulator"
                     /COG="COG1396"
                     /locus_tag="pami3_p41"
     gene            29038..29658
                     /locus_tag="pami3_p42"
                     /old_locus_tag="JCM7686_RS10125"
     CDS             29038..29658
                     /note="phage repressor protein (based on COG)"
                     /product="phage repressor protein"
                     /COG="COG2932"
                     /locus_tag="pami3_p42"
                     /old_locus_tag="JCM7686_RS10125"
                     /protein_id="WP_041527269.1"
     gene            29655..29888
                     /locus_tag="pami3_p43"
                     /old_locus_tag="JCM7686_RS10130"
     CDS             29655..29888
                     /note="hypothetical protein"
                     /product="hypothetical protein"
                     /locus_tag="pami3_p43"
                     /old_locus_tag="JCM7686_RS10130"
                     /protein_id="WP_041527270.1"
     gene            30083..30304
                     /locus_tag="pami3_p44"
                     /old_locus_tag="JCM7686_RS10135"
     CDS             30083..30304
                     /note="hypothetical protein"
                     /product="hypothetical protein"
                     /locus_tag="pami3_p44"
                     /old_locus_tag="JCM7686_RS10135"
                     /protein_id="WP_041527271.1"
     gene            30682..30930
                     /locus_tag="pami3_p45"
                     /old_locus_tag="JCM7686_RS10140"
     CDS             30682..30930
                     /note="hypothetical protein"
                     /product="hypothetical protein"
                     /locus_tag="pami3_p45"
                     /old_locus_tag="JCM7686_RS10140"
                     /protein_id="WP_020950744.1"
     gene            30930..31133
                     /locus_tag="pami3_p46"
     CDS             30930..31133
                     /note="hypothetical protein"
                     /product="hypothetical protein"
                     /locus_tag="pami3_p46"
     gene            31133..31333
                     /locus_tag="pami3_p47"
                     /old_locus_tag="JCM7686_RS10145"
     CDS             31133..31333
                     /note="hypothetical protein"
                     /product="hypothetical protein"
                     /locus_tag="pami3_p47"
                     /old_locus_tag="JCM7686_RS10145"
                     /protein_id="WP_041527272.1"
     gene            31330..31902
                     /locus_tag="pami3_p48"
                     /old_locus_tag="JCM7686_RS10150"
     CDS             31330..31902
                     /note="hypothetical protein / DUF2312 domain-containing
                     protein / UPF0335 ucharacterized conserved protein (based
                     on COG)"
                     /product="hypothetical protein"
                     /COG="COG3750"
                     /locus_tag="pami3_p48"
                     /old_locus_tag="JCM7686_RS10150"
                     /protein_id="WP_051201646.1"
     repeat_region   31482..32902
     gene            31902..33056
                     /locus_tag="pami3_p49"
                     /old_locus_tag="JCM7686_RS10155"
     CDS             31902..33056
                     /note="DNA polymerase III sliding clamp (beta) subunit
                     (based on COG)"
                     /product="DNA polymerase III, subunit beta"
                     /COG="COG0592"
                     /locus_tag="pami3_p49"
                     /old_locus_tag="JCM7686_RS10155"
     gene            33053..33313
                     /locus_tag="pami3_p50"
                     /old_locus_tag="JCM7686_RS10160"
     CDS             33053..33313
                     /note="hypothetical protein"
                     /product="hypothetical protein"
                     /locus_tag="pami3_p50"
                     /old_locus_tag="JCM7686_RS10160"
                     /protein_id="WP_041527274.1"
     gene            33310..33747
                     /locus_tag="pami3_p51"
     CDS             33310..33747
                     /note="hypothetical protein"
                     /product="hypothetical protein"
                     /locus_tag="pami3_p51"
     gene            33737..33967
                     /locus_tag="pami3_p52"
                     /old_locus_tag="JCM7686_RS10165"
     CDS             33737..33967
                     /note="hypothetical protein / DNA-binding protein"
                     /product="hypothetical protein"
                     /locus_tag="pami3_p52"
                     /old_locus_tag="JCM7686_RS10165"
                     /protein_id="WP_041527275.1"
     gene            33964..35067
                     /locus_tag="pami3_p53"
                     /old_locus_tag="JCM7686_RS10170"
     CDS             33964..35067
                     /note="phage integrase XerC (based on COG)"
                     /product="phage tyrosine integrase"
                     /COG="COG0582"
                     /old_locus_tag="JCM7686_RS10170"
                     /locus_tag="pami3_p53"
                     /protein_id="WP_020950748.1"
     tRNA            complement(35070..35083)
                     /old_locus_tag="JCM7686_RS10175"
                     /old_locus_tag="JCM7686_0046"
                     /product="tRNA-Arg"
                     /inference="COORDINATES: profile:tRNAscan-SE:1.23"
                     /anticodon=(pos:complement(2082123..2082125),aa:Arg,
                     seq:ccg)
     misc_feature    35071..35083
                     /note="attachment site in tRNA-Arg(CCG) - 12/13
                     GGCGCACC(G/C)AAGA"
BASE COUNT     6737 a  11309 c  10392 g   6645 t
ORIGIN
        1 cgcgggccgt gatatgtgag accagccggt caccgcaccc gcccccgatg agcttcctca
       61 atcagcctgg ccacgcggcg cagctcctgc tgtcgcagcc ccgccaccgg gatcgcagcg
      121 cctttgtccc aagcgatccg gagcatgtcc cccttgggat gatccttgca ggcgatccag
      181 agggcgacat tgacgcctgc atccacacgc acatccagcc cggccgtgcg cgccgcagcg
      241 gtgtgcaggg tctcgatcgc gcgtatcagc tcctcgcgcc cggcgatctg ctctgaccag
      301 gcaccgccaa aggcaacgtt tcgcagctga tctttcctgt ccatttcgtc ctcttgcgat
      361 tcttgagaac aaaaatagaa cagatgggac agaaatccag ccactccgta gcgacatgac
      421 ccctttccgc gtcctctaca ttgatatgaa ttcgtttttt gcctcggtcg agcagcagct
      481 cgagcccgct ctgcgcggca agccggtggc gatcacggcg gtcgattcgg aggccggagc
      541 ctgcgtggcc gcgagctacg aggccaaggc ccttggcgtc cgcaccggca cgcgcgtcgc
      601 cgaggcgcgg ctgctttgtc cgggcatcat cttccgcgcc tcgcgccatc gcgtctatgt
      661 ccgcttcaac ctcgcggtcg ccgatgtgct cgatcgccac gccgagctga cccatattcg
      721 cagcgtcgat gagttccagc tcgcgctgtc gggggaggcc caaacgctcg agggcgcggc
      781 cgcgctggtc acccggctca aggcggccgt ggcggccgag gtgggccctg ccctgcgttt
      841 ctcggcaggg atcggcccaa accatctgct ggcgaagatc gcggggaaat tggagaagcc
      901 cgacggcttc cagtggctcg cgcccgagaa catgcccgag cgcatcgcgc accttgtcct
      961 ggacgatcta cccgggatct caagcgcgtt gaaggagcgg ctctatcgcg cgcgggtctt
     1021 cgatgtgccg acgctctgtc agctcgatcc gcgccatgcc cggcagatct ggagatcggt
     1081 cgagggcgag cgattcgtcc ggatgctgca aggcatggac atcccgatca taccgacggt
     1141 tcgcggcggc tatggcaatt ccaaagtcct ctcgccagaa ttcagggatc ctcgcaaagc
     1201 ctatcaggtc gggcgctggt tgaccgagaa agcagccgcc cgcctgcgcc gcgatggccg
     1261 cgtggccggg cgattctcgc tcaccgtgtc attcctgtcc gggcatagct gggtccgagg
     1321 cgtgtcctgc tttccgacgc aggacacatc attcttcctg cggctgcacc gggcgctctg
     1381 gcgcgcgctg tggcgcggcg ggcggcccgg gccggttctg tcgatggggg tgaacctgac
     1441 caatgtcgat ttgctcacgg cgcgccaagg tgatctgctg accccgctcg cgcctgccga
     1501 gcgcacccgc ggcgaagagg tctcagtcgc ggttgaccag atcaacgcgc gattcggcga
     1561 cggcatgatt cgctatggta tccacctgcc gcatccggga ttcttcgagc gcggatgatg
     1621 gggtggtatg gagtaggttt gcggtagcga tgcgggacaa agctgccagt cacattctgg
     1681 tcaagaaacc gaatatgaaa acgaggccta tagcgacgag gccgggcaac catgatctcc
     1741 aagagcaagg gaaggcatag gattccaagt gagcgcgaca aatgcgctta cacattctcc
     1801 aagcgcgctc cacgaatctg cgcagcgatg ttccgccgtc atctgggtca atcataggac
     1861 gagcttagca tagctgcgac tgacggctaa ggggctcaaa gcgtcgatga cctgatcccg
     1921 gcctcagagc cgattgggta agaaatctga cggaaagcca tcaatacctg acagaacata
     1981 cagatggtgt caggtttcag agatttttga ctcacggaga gaggcattgc tgacccagtg
     2041 tgccggaggc acggcatatg ctatgcggac attccgggca gtcagggaag cttttcgtcg
     2101 gggtcatagt cctcggcgcg caaggccagc ttgggctttg gcgaccctcc gccatcctgc
     2161 agaagcgctt cgactgcatg cagcagacca accatggctt tggatacctc gtagcccatt
     2221 gcatccttca aagcgctctc gattccagcg tctagcgccc aatgaacgta agcccaacgc
     2281 actgcccttg cgctttcagc ataggcattt tcgacagcta cgtagaactc gtcgcgaact
     2341 tccaccgttg cggcctcttc atcgtattcg ctgaatactg gccgacactg gcaatgaccg
     2401 caatgggctc caaatctaca tcaccccgga tctgccgagc cgatcccagc aagcctcaag
     2461 cctcgattgg ctcgatcagc tcgggaccgt catcgcggat cccgaagggg cgcacgggat
     2521 aatgggaaag ccgggcgccc gcgccgattt caaggtcgtt ggatccgcca agccacgcgt
     2581 cccgttcgtc tgagttcagg atcacgggca tgcgtgtgtg gatctcttgg accgaagcat
     2641 tggcggcgcg ggtcatgacc gtgcatgtca gcagatcgcc ccaccgcgac gccaagcccg
     2701 cgacccagag cgtatcctca ttgcccgcag agcggataaa atgcggctgc ttgtggccgg
     2761 tttcgcccgt ccattcgtaa tagcccgcca ccgggatcag gcagcggcca tatttccaga
     2821 ccccgcgaaa cgtcggcttg ctctgcgcct cctcgattcg ggcattgaag gtggcagcct
     2881 tccagtcctt cagctcaccc ttgtgccagc tcggcaccag ccaccagcgc gcgatcatcg
     2941 gctcgagagg ctgcttgccg aagatcaaga tgtcctgcgt cggtttgacg ttccagcgcc
     3001 gaggcaaggg atcgaccctg atctcggaaa actcctcgtc ggagccgcgg cggttagggt
     3061 ctgcgaagcg tccacacata gggcgaggct acgctccagc cgcccgtcgg acaagcacct
     3121 gccgttttag acaggaaacc cgttctgcat cgcagcgttg tctttgcgtg atgagtaacg
     3181 cctgttgatt gtgtttttag cgagtgcata ttttggtgac cgcccaggat gttttctggc
     3241 ggttgctcgc tgttcagggg cggttttttc cgccccttat cagcccccag agcagcgcag
     3301 ccagtgctgc gctgactagc agcaccgcga tcacgtcgcc ccgcctttct tcttggcgac
     3361 acgcgaccag atcacggtcg ccgcatagat cacgagcccc gcgagaacga ccgcaagatc
     3421 gttcagatag acggtgagcg tgcctgtggc ctcgtcgaag ctgacgaagc caagcgcggt
     3481 cagcgcaccg gccagcgggt agaggatata gcggataatc agagcaattt gtccgagcat
     3541 gagagcggtt cctttcggtt tcagagggtg gagagttcgc gggagacgag atcgcgcagg
     3601 cgatcgccca cgctgatcgg atcagcggga ccggccatgc cgggtagcac cgtgatgtcc
     3661 catttgtttt tctggaccac gccgaggctc ggctggatct cggcatgaga aagcgtggac
     3721 cagcgcgaca ccggaatgtc gtagagccgg cacagccgcg cggtctcgcg cgcgagcgcc
     3781 gacacctgca ccggccggat cggggcccgg ccccagacga acggacgttc attggcgccg
     3841 gccattgcac agatggaaag gccgatcgcg ccgccattgg cgccttgcgt atgcgcgcgc
     3901 tgcgccgcgg gatcggccag ccagcgcacc tcgccatcgc cgaggatcaa agcgtgatag
     3961 gcggccgtgg cctcggtgct ggcggcatag ccgctcgcag cccaatgcca gtgaacccgg
     4021 gtgaccccgc tcggatgctg aaacagcagc ccccgtgtct tctgggcggt cagtgctgct
     4081 gcataggccg cgcgggtccg gttgccatcg atcccgtcga tcgggcccgg ccaaaagccc
     4141 agggcggcgc agcgcgcctg ccgcgcgcgc accgcgttca tgactgcggt catgttctct
     4201 ctctcctgaa atgaaaaaac cgcccggagg ggcggcagcg tgtgggacgg gcaaggcggt
     4261 cagcgccgcc agtgcttcca gagatcgatg gcgtttttcg gatcatccac agccaagagc
     4321 agccagcgca tgacgccttc tgcggtgagc gtgacaacgg caccggcgac cggcacggga
     4381 acgccaaggg tttctgcagc ccaatcggcc ccgacccagg ccgcgccgac agcaacagca
     4441 atcgtggtga tgaccttaag agggccgagc tgcgccgtgg tcttgatctt gacgatcagc
     4501 gcgatggcga tcgcgatcca gaactcggga gagcggaagg aagaaggttc agtcattgcg
     4561 cctcctgcgc atgaaaaagc ccgcgcgagg cgggcatcag gcaatcggca cctcgaagga
     4621 gtgcatcggg cgatagaccg gcaggccggt gatcgggccg gtgccctgcc agacctcacg
     4681 gatcgaaccc gctgcggtga catagcgcgt gtcgacctcg cccgcattcg ggcggcgata
     4741 gacatattgc agccgggccg agctgttcgg cgtgcccgag aggctcaggg tgatctcgcg
     4801 atccccggtt tgctcaaccc cggtgattgt ggcgctgtcg ttcgagaggc tgaagccgag
     4861 atggggatcg agcggcacca tgtcccggtc gatcataatc ggcgtcaggc tctcgaccgc
     4921 gaggatcacc ttgttgccga gccctgccgc gcgctcgcct ttgggaaagg cacaccacca
     4981 gggcaggccc gcaacgtggt tgcgataggc aaaggcatcc atctcgcgca aacggacctg
     5041 cgacagatag gaggtgtgga tatgatcggg cgtcccgccg cgcgccgtac ccatcggcag
     5101 gtgataacgc ggcccgacat cgaccacctt atgacccgcc aggcgcgcct gtcgcatcaa
     5161 ctcgcgcaaa gcgtatttga cctgccagtc gctgccaaac gcggacatgg ctgtggtgcc
     5221 gcccggaata tcgaccagcc agaccaccgg caggccggtg aacgccagat cggcctcgat
     5281 atcggccatg tagccaagcc cgtcagccgt ataggtcgcc cacgggtcgc gccgattggt
     5341 ctcgccatgg gtgaaggcga tcacgatttc tgttggcgga acagctgcat gcgtcatcac
     5401 cgccgtcacc cactcgatca tgcgaatgcg ctggggcgcg ggcgcgccgg agggaagcac
     5461 cttccagatc gcaaaattcg gatcggtcgc cgtgaatccc gcgccgccgc gcccatgact
     5521 gcctgcgtag atcatcccgg ccccgcgcgg atcgagcgcg ttcgacgcag aggcaagagc
     5581 ctcggcagac gattggacgc ctgcgatctg tgcgggaaca aagccagtga tcggaacggt
     5641 agggacttgc ccgttgtgcc cccgcaaccc gcccagctcg ccgacgccat cattcgacat
     5701 cagcacgaag tcgggcgttt tcgccgggat atagagcgga gggccctcca tctcagacac
     5761 cgccgcattg gactgcccga gcaccatgaa aatcgcgacc cgcgacggca gccagtgcca
     5821 tgccccgtcg ccgccgaccg tatagcgtgc cgcagcgccg atcccggcat cgccaaccag
     5881 ctgggttacg ccgccaacgc ggcgcggcaa tagggtcgcc gaggcgggca agggctcggg
     5941 gggcgtatag ccgccgcccg agccgctgcc cgagaccgtg gccagcgcgg cctgcatctg
     6001 ggcgaaggtc ggatgatcgc gggcgaccca ttccgacgac caccgcagga tccaccactt
     6061 tgcatcgagg tcttttgcat attcatcggt ttcaggcagg tcgggcagcc tgccaatcgt
     6121 cgcccagatt gcctctcccg gcgcgttgcc cttcgtaatg acaagcactt tcgctcctgc
     6181 cgggacggtg atcccagacg gtcgcagatt gtttgcgacg acgcgcttga cagcgccgtc
     6241 gtacatgtca tcccgcagca cctgggaaga cgaggcccgc cgccaccatt ggttacccgt
     6301 gccgtcgcgg cgcagcgtgt ccgttaccac gccatcgctc ggcgcagagg ctcgaaccca
     6361 tttcgcggat tccgtcccga ctgatttggt gacgtcgatg cactgcgtcc cggtcggggg
     6421 gatcgcgccg tcgatcgtca ggctgttgtt cgcatattgc cagacccggc cagagcgcag
     6481 ttcggaggtg tcagccttgg ccgcgagatc actctcgatc gacgttgtcg agaacgtgcg
     6541 cccccaccat tggccggtcg catcctgaac caaaacatcc gtcgcgccgc cgctcgtcgg
     6601 cgccgatcgt cgaacccagt cggcctggcc agatccggtc gtcttatgca ccgcgatcat
     6661 ttgggtgccg gtcgggggcg tagcgcccac cggcgtcagg tcattgcggg catagcgcca
     6721 gacccggcca ttgggcagat cggtctcaac ggccgagacc cgcgccttga tcgccggcgt
     6781 atcctcggag agataccacc acgcggcatc ggcggtctgg gcatggatcg ccggattgac
     6841 cgggttcgga gccgatccaa gccgacgcca gttaaaggtc ccggagttat tggcgacgat
     6901 gatctggttc gtgccgggcg gcggggtttg cgcagagaga ttggtgctcg agctgtgcca
     6961 gagcctgcca ttgcgcagat ccgtgagctc agcattcgtg cccgtctgca tctccgtcat
     7021 ccaggtccgg atatcggcct tgggcaccgc ggagccattc gggtaaatct cacccggcgt
     7081 cttggtcgtc gtgaccatgg ggaacctcag tctttaaggg agatattggc cgacaagcac
     7141 ctcagccgag gtcttgccgc tttgattttc tgatcggagc cagtagcgcg cgccctcgga
     7201 cgggatgctg gccgtgatcg cgacctcgga cgaggtgtcg taattccagc gctggaagac
     7261 cgccgcgctg aacggcgcgg ctggcgcggc gcgccacagt ccggtgcggt agtaattggc
     7321 gccgagatcc ggagccatga tcaccgtcag cgtgccgcca gccgtcccgg acttgctgat
     7381 gatctgcggc gcatcgggag gcgtggtatt ggcgacaacc tcgatgcccg tcaccgtcgt
     7441 gatttctgag gccgcatcat tgccgcccgg cgccgcgccg ctatctgggc gcgcgctata
     7501 ccagccgatg ccaatctcat attcgccgcg atcggcattg ggcaggctcc gcgcgacgag
     7561 cttgccgccc acccggatgt cctgcacctc gagcccatag cgaaagctcg agcccgcgcg
     7621 ccggtaatag ccgccgagat aatacggccc gtcaatcgga tcgacctcga tgcggatata
     7681 gggcggcccg tcattgttgg cgattgtcag ggaggagatc accggcgccg cgagaagctg
     7741 ctgaccgggc tcgactttct ccgggaccga gggtgggtcg ccctcctccg cggcagtcca
     7801 gctaaagctc gccggatctg ccgcgatcag ctggaccgtg accacgccgt catcgccctc
     7861 ggcgtcaaag gcaaagccgt cgatccaggc gctcgcatta atcagcccaa gctcgggcag
     7921 atgcaggcgc acggtttctt cttcgaggag caacagcccc cagaagcgca accgcaccgt
     7981 cgcccgccaa ctcggattga gcttggccat cttgatcttg gcaagccgcc gcgcctgccc
     8041 gtggctctgc acccaaggga agtcgatctc tttcgccgcg ctctcgccat aaagcgccag
     8101 cgccgcagca tcatcccaag gatcagcgct ggtctgctgc cagccgattt cgggcgcaac
     8161 atatttgggc accagcgtgg tgacgcgctc gaactcgcca gagcccggcc cgatgtcgag
     8221 gctgacgata tgctcctccc ggatcgtgta gttcggcgcg cgccatttgc cgacccgaaa
     8281 gccgagcttg ccctcgctgg tgatgtagaa ccggcccgca gaagcatcct cgaggcggcg
     8341 caggacatcg accaccggct cggacagagc atagctgccg ccgccgatat agcgccgcgc
     8401 ggtgcccggt gccttgcgcg ggatcggatc ctcgcaatcg gcaatggcct gggcgaaaga
     8461 ggccgtgtcg agatcggcga gccgcagcgg gccatagctc ggatgggtca gcacatcccg
     8521 cgcctgcacg gcgatattgt cggaccaggt cgcgtcgccg gtgatcgggt tgtggcaagc
     8581 atcgcccttg atcagcgccg atatctgcgg atcgcccccg ctatagatct ccgagatctt
     8641 gtcgcccttg accgcatcga aggtgcccaa gatcgtgccg accccgcgca gccggtggtt
     8701 cggcgtccag cccggaaacg ctgcctgcag cgcagcatag gccccgcccg attgcagggc
     8761 gctctggcca gagcgccagt cgatgctgac cacgccgtca tagggtttgc tggtcaccgc
     8821 agtccctgag agtgtgacct ccttgtcatt gagccacacc gtctcaaccg ccgagatccc
     8881 gccctgcccc atcgccaaga gcttgaagag ccgtcgctga ccgccgacct gcgcccaatc
     8941 ccagaacatc gcggcgcccg aggcgcgcac ccggccaaga tggcggatgc gctgcgcgtt
     9001 gctgtcgcgc aattcggtct gcagatcgcg cggctttggc cctttcggct gggtgacttt
     9061 ggccaccgcc atattcaacg cgatggcggc tgccgtgcgc agagcaaagc ccacgaccgt
     9121 ttgggcgctc catgtcgcca ccagccaagc cccaacttgt ggcattcatc ttccccagat
     9181 ctggattgct tcggcgcgga ccagcccgac accacgcggc ttacgaaaag cccatttctc
     9241 gccatggcgg atcgccgcga cctcatgacc cgcgaccgcg atcaccgcga catcgccctc
     9301 acgcgcagcc gcgcgttgcg gcagcgggca ttcctgcgcc aaaaaccccg gcagatcgcc
     9361 gccggtgatc ctccgcatct ccacctcggt cgcatatcgc ccgcgccagc gcgccgccgg
     9421 atcgaggccc caatgcaaga ggcaccaatc cgcgacccag agcgtgcaat cgacctcgcc
     9481 ccagctccag ggtcgatgcc agctctggcg gatgtaatcg cctacccgcg cagccaaccg
     9541 atgatgacct tgccgacgag gctcggcgca aattcgcagc cgcgatcccc ggctgagcgc
     9601 cgttgctggt cgcgatcggt atattcgcca agcggtgtca tattgcggat gtcgagcggg
     9661 ctctcggcgc ggatctcgag atattcgagc tcggcagtct ggaccttttt gacatcgcgg
     9721 atcctgcccc gatgcatcga gaccatcggc ccgaccggca cgccgccgga atagagctgc
     9781 aggtattgct ggatcggacg cccccaccat tcggcgcggt tgtcgagcgc cgcaagcagg
     9841 agcggcagag ggttcttgcc gatgcgatag atcgcgggca ccgcctccaa cggaccaccg
     9901 gattcgatcg ccgccgcttg gacccagtca tgggcgggtt gccaggtgac cccgccgagc
     9961 gtgtccggcg tgctaccctc gatcagccga tagctcgcgc tggcaaaggc aacatggaac
    10021 aggcgtcgac actcgaccag ctcgcgattg gcgtcgagaa gcgcgacctg cgcaggggtg
    10081 aaagccaaga caaaatgttc ctttttctgg acttccttgg agtggcgcgc gtaactggcg
    10141 cacacatcaa caacgaatgg acaggttcat ggcgtcaaat gacgacaata ttcgcgcggc
    10201 aattcatcaa gccattctgc tggtcgatga gattgcaagg atcacggtcg aggatcaccc
    10261 ctaccgggcc aacacccttt cagcgctgcg gcaatctttg cgcacagcta aggatgcagc
    10321 ctttccagag ctttcttgtg cggtaatccc atgatgcacg cactcacgat cgatcaaacg
    10381 cctcgacaaa gttgacggtg acctgctggc cccatttgag gttctcgcgt acccgccgcc
    10441 cctcatcgtc cgaggcaaag cggccataga accgcggcgg atctgtgacg agccggacgc
    10501 caagcggcag gttcgcgcgc agcggcggct cgaacgagac ctgaccgccg ggctggctgc
    10561 cggtcacgcg atagagaaat ccatcgcgcg agaacatgtc gccggggcgc aggttcgggc
    10621 gcgtcggatt gctggtctcg gtcacgaaag aggtcgcgcc ggccgaggcc gccgctttga
    10681 gcaggagatc ctgcatgccg ctggtcggat ccgcgaatcc cgtgccgtcc gagaaccaga
    10741 cgtcatcgtc gaagggccat tgccggggcg cgacccgcgg gccgtagcga aacggatcgc
    10801 agatgcagag gctcgcgata ttggtccgcc cgcgcatccg cgtcaccagc acctcgaagg
    10861 cgcgcagccg gtcagctttg aaggtctggg caaaggtcag cgagacctcc caaaccgccg
    10921 agttgacccc gataatctgc tctgatccgg caaggttgcg cccggcgctg cgcgtggtcc
    10981 atttcagaaa gaaatcggta tcgcgcagcc caaggccgca aggccattcg attatttctg
    11041 acattcacgt tctcgatgtt agaattaatt atttgcgcga caggagatgg cgatgaatgt
    11101 tttagagctt gcaaggaagg accctgcggc agttgccgca tcggcgtttg agcttgcaag
    11161 agccaacttt tatatttcct atgcaatcgc ggaagcgatt agctcgttgg gaaacacaca
    11221 acgcactgct attcttcagg gccttgagtg gactgttgac tgtgcggaga gcgaaacaac
    11281 aagcaagcat gtcaaaactt tgattgctat gctgagcgga gaggaacctg cgccacccgg
    11341 gcctctcctg tacgtggtca agtagtgcct ctttatttaa agcgctcgaa tatggtcagc
    11401 tcatgcgctg accatattcc ctgttgaaac gcagccattg cgaaaaggcc tgctgatcgc
    11461 gcttgttgag acgagcttcg agttccgcga tgcgatcgcg atcagaattg ccgttaatca
    11521 cgatgctggt ctgaggagca taggaagaac cgccctgtcc cccgcgcagc gcggcctgtg
    11581 cttgcggcac gctcaagatc cgaccattga ccgccgggac gaatggctcc ggcccgcgct
    11641 cgcccgtcat gtacatctga ccagcggtga cgggaccgcc attggcgcgg cccggaagga
    11701 cagcaggcgc acccgcgccg cgtagcgctc cgaccaactt gtcgcccccg ccgaagatgc
    11761 tgccgaacag cccgccaagc agccctgagc cgcctccgcc agagaatggc ccagacccga
    11821 acagcgccgc ttccagcgcg gctttggcca gcatcttggc gacattgccg aggacatcag
    11881 caaagctgtt gcccgccacg atcgcgtcga gcaggccgtc cttgagggtg tcctggacgc
    11941 tcgccatgaa ctgctggcgc tcggccacct tgccttccgc aacagcacgc tcattcgttg
    12001 cgatgatgtc agcctttttg gcctcgccca gagcctcaat ggcctgctta taggtcaggg
    12061 tgctaccggt catcagcgta tcgagatcga cattgcgacg cttggcgtcc gcaaccaaca
    12121 tcatgatggt cttttgcttt tcgaactcgc cgttgatttc tgcgatggcg cgcgcctgat
    12181 catctggttt cagctgctga gccttcactg cggcgatttg gtcagcttgc tgcgcagcaa
    12241 gtttggaact ctcttgctcc gtcagcaagt tcttcgcaag ctgagctcca tattccttaa
    12301 cctgctttgc aaggcgctcc cgttcctcaa tttcagctgt cagatctttg gcttggccga
    12361 atgcgctcgc ctcagactgg cgccgcttgg cattgatccc attgttgtcg gtcgaaagct
    12421 gcgcaatcgc attcgcaata tcctgatttg atccagatcg aaccggctcc aagatccttt
    12481 ggggcaggct gccgtaattg taggctatgc tcgtgagcgc ggcctgctgg cccggatcga
    12541 attgcttcca acggacagcg ccgatgctat cgatgattcc ggattgaaac tcgccaattc
    12601 gacgactcag atctcggttt gcgtcctcga tcgagacggc cattcccttt gtgacctttg
    12661 cgatcgtccc gtcggccaaa gtgacagtgt cagaaccata gcccgcgcgg taagcgttga
    12721 catcccattt cccggttggc tgatagccct cataccgctt tattacctcg gaggcagaag
    12781 ccgtcgattt gatcttctgt gcccactcgc cccattcttt cggcgtcgat cccgttgcct
    12841 gcgcaatgac atcactgatc aggccattct gcatctggcc gctagaaata ttccagtgcg
    12901 cgccgatctg ctgcttgagg cggcgctgca tcgcctgaaa cgcctcatcg ttcgcgactg
    12961 ccagcgaccg gaccttcttt tcctcgtcat cgagcaactt aagccgctca cgcgcagctt
    13021 tctcggcctc ggcagagcca gacttgatcg cttcatccag catcttctgc gccgtgagcc
    13081 ggtcgtcaga cagctttttg agcttttcgg tatcggtttg atattgctcg accacgcggg
    13141 tctgcgcgga acgcagcgcc tccgactgcg atgatgccat gtcgaaatag gcttttgcct
    13201 tttcggcgag gccatccttg ccgccgaagc gctccgccac cttatcggcc ccaccggcca
    13261 catcgatcag ggcttgctgc agcgcttctg cggcctgctg caccttgacc gtgtccccgc
    13321 ccgcttccgt cgtaagcttc atcgcggcgg cgagcttttg tgcctgcggc cagctgagac
    13381 gataggtgtc ggcgaggttt ttcaccttct tttcggtgtc ggtcattttt cgatcaacat
    13441 ccgcaccgga gatccagccg agaccggatg ccagcaagcc cgcactctct gccttgtcgc
    13501 caaagccacc gccaatcgag ccaatggatt tgccgaggtc tgccatagcg gacgaggcga
    13561 ttgcccgggc aatcgccgat tgctgctgga agaatgactg tgccgcaccc gccgcttcgc
    13621 catagcgcgc cgcgagcacg gtgatcggag tttcggcagc ttccacagcc gccttcatca
    13681 gatcggtcga ttccttgacc agcttgagct tgtccccaaa ctgcgcggac gtgtcactgg
    13741 ctttaatcaa tgccgcaccg agcggaatga gaatggccgc ggcggcgccc gcaagcgcac
    13801 caacggcgcc aaatgccccc aaaagttgag ggagctgctg gcccaacgct tgtgcggcag
    13861 atgttccagc accaacttga acagcaaagt caccgacctg ccatccaact tgctgaaggg
    13921 tattgccacc gccgccaact cggcggctag cctgctcaga aacctcccct gcctgcttca
    13981 tctgacgcgc ggcacgttcg gttgcggcaa tataggtctt ctgatcgatc gcaccgacct
    14041 taagcgcacg gctcagctct tcgacctgct tctcgtaggc cttggcagcg cgataggctg
    14101 ggtcataggt cttggcgagc ttgtccatct cgcgggtgtg cgcacgcaaa gcctcggtat
    14161 ttgtgacttt tccctgggca tcgacaaagg ccttttgcgc ctcctcccca cgcttcttgt
    14221 agaaggcgac gaccttgttc gcctctctga caagctgcga atcggaaaag ccagccgata
    14281 cgacaagatc tggttcatca gccatcagaa gccctccaca cccattgctg cgagatcgga
    14341 atcggacagc tcaccgcccg cgccgcgtgt tttccagccg ttggctttgc cgtaaccgtc
    14401 gacccgggcc gtgaactccc agacgctgag ttgagccaaa tcggcgtggg tcatgccaat
    14461 ggcggctgcg aggccgtgga tggcgctgaa cttccactgt ccgttttttc gctgttctcc
    14521 ggtgtcggcg tcaccggccc aggctccccc acaggatcat ccggcgggcc gtagagcgcg
    14581 tgtccgagaa tggcctgtgc cgggaccttg aactcgatca agggatgccg ttcgaatgca
    14641 gcgacgaccc gcgcctgggc ctcgacggcg gaaagtccgc cgccaatcag cccggcacga
    14701 accgtctcga acagatctgt tgccgcccat tgcccaaggt tgatccggtt cagcaagaac
    14761 tcgggacctg cctcggtctt ctgctgaagc aactccaact gggcgagcgg cagacggaat
    14821 gcatgttcac cacccggcca aataaggacc agcgcttcca tcacggaccc gctttcacga
    14881 gacgagcagg aacgccgtca aattgaagct cgatcgcaca ggtgactttc tgacccttgg
    14941 tgcgctggtt agtcagcgtg gtcaggagcg cgggcccgac ttcatattcg gtgtcaccgg
    15001 gcgctgcgtt caaatggccg gcgcggatct gcttcggcgc cccagaatag aaccagtcca
    15061 gcatatcgcc gtgcgactgc tgggcccagg atccatccgc ggacacagaa acatcgatgc
    15121 tgcgaaccgc cttttcgaca tcgagcggca ggctttcatc atcgcaatcg cccggaactt
    15181 ccgaggtgtc gacctgcgca ctccgcgtga tcgtgacgcc gatcaggccg caaatccgcg
    15241 tccaggtcgt gccgttttct gaggtttcga gcaccatctg ctcgaacttt tcggtaatgg
    15301 gcttcgccat tgggtctctc tccatgaaaa agccgcccga aggcggcacc ggatgacaat
    15361 ctctgtgaaa aggctattcg gcctttttcc ttcctgtgcc cgcgcggctt gccgaactgt
    15421 tggcattcgg caagacctcg gtcgcacggc ccgccgcgac cgccgcatcg atcagctcgc
    15481 gcgggaaata ctgcggctcc ggtgacggat agaccgacca ccctgcgttg cggatccggc
    15541 tcgaatagtg aaactctcct tggaagaccg ccttagccat tgcgccaagc ctccctgatc
    15601 gccgatttta cgcgagccct gatcttcttc ttgaagtcag ctttcttcgc tttccacgcc
    15661 gggaaaaaga acgggcgagc gggcaggccc gactttgtcc cgaattcgtg gaaacgggcg
    15721 taaaacgcgg tcttgatgcc cgcataaatc ttgatccgca gggtggcata ctgatcgcct
    15781 ttgttcttcc cgttgcgaat gtcgtcgatc atgaaactgc ccggaggcac atcgccccat
    15841 gtccagccga ccgatttaag aagatcaccg tcgcccggct tgaagttgga tcggatcaga
    15901 ttacgcatgt actcgcagat ctcttcagcg ccctcctcca ttgcgatttt agcggcgtca
    15961 acggcaactg ccggaatctg cttgagtttc gcaacgatgc gcgggttaag ttgggccatt
    16021 aaggaatccg aggtaaaggt gaactaccta aaaagacagt tttgttagga aaacggctcg
    16081 ttcacgaatc ggttactgct ttgtatggta aaaatacatt ttgaccgagg tgaacctgaa
    16141 tgcgtgcttt ttccttatta ttaaccgcga taacaatgct tctctttaat ttcggcgatg
    16201 cgtcggccca tggcggcggc tgccgaaagt cgtctccccc tggccaatgc tgccatgcgg
    16261 acaagaaaga tggtggccga gtgcactgcc actgatatat tttaaatggg aatttctaaa
    16321 tgaaatcgct tttcttggca tctgtgactg tatgcattct ctccggttgc gcacaaaaac
    16381 ctgaggctat ccaatctgca tacgtatcgc catccaccta tcaaggttgg agctgtcagc
    16441 agctacaatc agaagcaatc cgtatcgata atgcccttgc tcgtgcctcc aaccaacaag
    16501 aaaaagcacg cagcaatgat actgtcggtg ttatatttct tgggcttcca gtttcatcgc
    16561 tgtccggtgg caacgtcgct ccgcagattg ccgatctaaa agggcgcaaa gaggtgatcg
    16621 agcagaccca gatttcgcaa aaatgcatcg tactacgaaa agctgagcca aaggtggaag
    16681 ataaaaaatc caagtaggaa taaggaatgc gcccttattg agggcgcttt cgctactcct
    16741 ccgcctcgac ctcgatctgg accacgccat ggacccaatc cggatcgggg tcatccatga
    16801 cgcgaacgag cgcgatctcg atcggatgca tggtgagcgc gtcggtatcg gcccagccct
    16861 tgaggcaagc ggcgacatca tcggtcagat cctcgagcgc gcccttgctc tcggttttct
    16921 cccaaacatc gatctggagc gagatcacgc gacccgcgat gcactctgca tcgtctggcc
    16981 gccaatcgct cggtccaagc gcggcatagg gtgcggcggc tttttcggtg gggcggtcat
    17041 agacccgtcc cgcgagcgcg ggcacagccg cctcaatccg ggcgatgacc atgacccgca
    17101 gcttgcgacc ggccctcacg gcgtgatcac cgcttcggcg aggaactcga gataggcgcg
    17161 atcctccgtc atgcggggca gctccttcac atgataaacc tcgttgtcaa agagacagcg
    17221 ccaggcattg gtgatccggg ccgcatcact cgaccggcga atgatgatca ggacgggtgc
    17281 ccgcgcggcc agccgagcct gcatcaccgc ctcgccgcct ttgagatagc gaacccctgc
    17341 ccaaagcgtg aactcatcga accatgcctg cacgaccttg ccgtcggcat ccttgccctc
    17401 gatcggcgac tggaaggcaa tgcggcgatc gagtttgccc gcggtcatgg cgcccaccaa
    17461 cggatcggcg cgagcagtgc atcgacagcc attggcagct cgtgcggcgc cgtggacgtg
    17521 accgcctcac gattctcata ccaatgcccg accagcaaca gcaccgcgac gcgcaggctc
    17581 gggcgcagct cttccggcag cgccgccgta aagcgcaccg tcgccgcacc ggcgagaatg
    17641 acgctgctgc cccgcgcatc ttgcactaac tcgcaggcga tctcttcgcc ttcggcatcc
    17701 acggcgctgg cctcgatcac atccggcagc ggcaggcgat ggcgcccgag gcagggcaga
    17761 tcgatctccc aagtctgggt catgatgcaa cggccgagaa tgccgcgata gccatcgaga
    17821 taggctatgg cggcatcgat atagccctga accagagcgt tgctgtcact gccgtcgatc
    17881 cggcaatgtg ccttggcatc ctctagcgtg accagaagct cggtcggcgc gaccacgaga
    17941 cgcgggatca tgccgacggc tcgcccgctt cagctttccc agcccggcct ttcggcttcg
    18001 ccgcctctcc cttcgcggca tcgatttcat ccgcggcttg atgagccgcc tcatcgtcgc
    18061 gcgacggatg cgcctcaatg gcagcgagac gtgcagccag atcggcctcg cgcgcatcga
    18121 gatctgcctc gcgcaggtcg agcgcgctcg accgtgcctc cagctcggag ctgcgctcat
    18181 cgactttcgc aagcgcttca tccgcagcct ccttcgcttc gcgcatcatc tcggcaaaga
    18241 ccgcctgaaa ctccggggat tcgagaatgt cggcgcggag cgtcaggggc atgttgccat
    18301 caggcagagg atcgaacgcg ccctcgcttt gggcataggt cacgagcgag gcggggcagt
    18361 cttcccctgc cgggatcacg cgcggataga tttcaccatc gggcacgccg gtgatgggct
    18421 tggtcagctt cgccataatt ggcctccttc tccatagaaa aaggggcggt cgcgccgccc
    18481 cttcgatcaa tgcagacccg cccgatcagg cagcgacgcg gtgatagcgc agccactccg
    18541 ggttccagag cccgccgccg acgcgcttgc gggtgtagaa caggatgtag ggcttgttgg
    18601 tgtagggatc gcgcagcacc gacacgccga cgcgatcgaa gatccgatag ccctcggcca
    18661 tattgccgaa gacgatcggc acggcattgg ctgcaacatc gggcaggccc gagagctcgc
    18721 ggatcggctg gccgaggacc tgcgccggtt ggcccgcttg gaacggcggc gaccacagga
    18781 agttgccctc gccatccttc atcttgcgga tgacagcatg gctcttgcgg ttggcataga
    18841 gcgccgcccc ggtcgagcga tcctcgggca gatcatagat cagatcgatc agcccatctg
    18901 cggtcagccc tgctgccgcg ccggtgttga cctcgccgat cgcgccgagc gggtggcgct
    18961 gcgcgacggg cagcgcggcc tcggtcgccg cgtcatagcg cagcaggccc ttgggcttgt
    19021 tgacgccgtc gccgttgatg aaggcaaggc cctcctgccg cgcgaactcg atgttgacct
    19081 cgcctgcaag ccagctcgca atatcgatct cgctatcttc gaggatgcgc tcggtcgccg
    19141 ccgggttggc gtaaagctca ccgaaggcaa aatcgtattc gaccagcgtc gagcttgccg
    19201 tctgcgggcg tgcgccggtt tccccgaccc aggccgcgcc cgtgccgtgg acgttgtaga
    19261 gcttcttgaa cccctgcccc gagaccgatt ggacgcccgc atattggcgc atgggcgaga
    19321 cctcgacccg cctgtcggtg atggtgcggt cccattccac cggcgcggta tagccgccat
    19381 ccggatcgga gccgaccgag taggccgcct tgatcccgcc gttcttggcc agcgccttca
    19441 ggtcgcgttc gccctcgccg gtgcggaacc acgcatcgaa gctggcggag tattcccgct
    19501 cttcctggct gcgctcatcc tgtccgccgg gcccgttcag cgccagagcc gccagcttgg
    19561 cgttggcttc atcaagcgcc ccggtcagcg cgccgaccga agcctcgatc ttgaccagct
    19621 tgtcggtcgt gacgacatcg tcgaagcggg cagcgagctg cttgtccttc tcggcctgcg
    19681 catccttatg cgccttccag tccgaattca gcgcccggat cagcgacagc gcatcaccat
    19741 ctgcacgcac ggagacaatc ccgcgagctt tcgcgggggc aaaatgtttg gtcatgggat
    19801 acctccgtta tgaccggatt gtcagggatg ccgcagcgag ggctgcgacc agtgcgccag
    19861 cgtcatgcgt agcgggcggg gcagcgtcgg gcgtgccccc tttcaactcg gccagaagcg
    19921 cgcggcgttc cgtccgaggc atgccagtct tggcgaggcg tgcgtcgatg cgccgggtgg
    19981 cattcacccc gcgcgccgcc tccgccttgg tcttgtcttc ggcgacggca tcggccgcga
    20041 gaaaggcatc ggccaaaccc tcttgcaccg cctgctcgcc gttgaaccag gtctcgccat
    20101 ccatccattc ggtgaccttg gctttcgtcg ccccggcccg atcgctgtag accgtggcca
    20161 tggcatcgtc gaagggctcc atcgtccgcg cggcatcggc aagatcgtga cgattgccga
    20221 tcgccatgac ccaggagttg tggatcatca aaaatcctgc cttgccgatc tggatctcat
    20281 cgccagccat ggcaatgatc gaggcagccg aagcggccag tccaatgacc cgcaccgtca
    20341 ccttgcgggg atgggcgcgc agggcgttgt aaatcgccac gccctcgaag aagtcgccgc
    20401 cgggcgagtt gatatcgacc acgacatcct gatcgccgat ggcacgcagg gcagcggcga
    20461 cccgtttcga ggtcacgccg ccaccggtcc agtaatcctc gccgatgaca tcgaggatgc
    20521 tgatcgtcgt ctcgcccgaa accgcagcca tcatgccagg gctccaacgc tcgaccgcat
    20581 cggcatcggg ctcaaaggcg cagaccgtgg gcaggcgcgc tgcagcgatc tcaggcagtt
    20641 tgcgaaggct cattgccctt ctcctttctc tggcccagag cgggcggcag gtctttggga
    20701 tcgatctcgg gaagatcctg caggtcgcgg atttccttga ctgacatcca gggctgatgc
    20761 cccccggcgc caagcgcctt ggcgaagaac tccgactgat ccttcatcga gccgcgcagc
    20821 agcgccccgt cattgaactt ggcgtaaagc tcttcctttt ccgcgccggt caggaccgac
    20881 cggcggatgg cttgctccca agccgtgaac cacggcgcga gcccgtagcg cacgaagaac
    20941 tggccgagca cgtcaatgcc cgatccccat gaagtgtcgt cgagcatcag gagcgggcgc
    21001 ggcacgccga agacgcgggc aatctcttca atctgcatgc cgcgcatctc gagatgctgg
    21061 ctgtcgcgac tggttgcgga cggcacatcc caggacatgc cctcttcgag gatcatctcc
    21121 ttataggccc catctgcccc gcgccgatcc tctaggctcg ccttgagccg ggcgaaggcc
    21181 tcagggctga tcttgcccgg atgcttcagg atgccgccga cgatcatgcc ctgtttgaag
    21241 agccgccccg ccgccttctg agcttgcgcg gcgaggccga ttgcttcggc ggcctgtttg
    21301 accaaggaca tgccgcgcag cccatcctca gagagaccgc gcagatgcag gatctcgttc
    21361 gcgccaaaga tctgcttgcc gccgcgcgcg ggctgatagt gataatccac ggcccaatcg
    21421 gcgcgctgaa ccacggtcac cgtgccgggc ttcagaggca ccagccggat cggccgcccc
    21481 atgctgcgca cgatcagcgc gaaggcatcg ccgcgcacca gcgcctgcaa ctgcatccac
    21541 gccttgaagt cgaaggctga ttgccaatcg ttcggctgaa ccgcgagcag ggcataaagc
    21601 ggatgctcgc gcgccttgct gcggtccttg ctgtggtgaa gctgcaaggg cagcatcccc
    21661 atggcaaagc tgatcaggct gacgcagcga aacaccgtgg tgttgcgcaa ggcgctggcg
    21721 accgagacct gtccgccgct ctcggtttgg ctgagcgccg ccatcaactc cacgatgcgc
    21781 ggatcgctca ggtcatagga aggcggaccg tcggaaaccg cggctttcac cccgccttga
    21841 ccgagcagcg ccgcgccaag gcggttgaag tatcccatca gatcaccaaa attccgcgtt
    21901 cctcgtagat ggatggcccg gcaccgcgtg gcctgcagag cgccacaccg gttgccatgg
    21961 cgagagagac catgccgtcg atgcggccat aggcattggg cttgtcgaac atccgatgcc
    22021 cggtgcggtt ctcggcatag acgacgctgg ccgccatgct gtccatgagc gggttgcgat
    22081 cgatcaggaa gcgctgctca tagagccccg cctccagctt gttgatgctg tcgggcatcc
    22141 acaaatagat ttcctgctgg ccttcgggct gcgaggcgtc cttttccagg atccgcttct
    22201 gaaagccctg cgggtggatc tcggccggga ttgccgcgcc gatatccgtc aggttctcct
    22261 gcagccgctc gaggccgtac tggtcgcaac cgatggtgat cggcgcgaac ttcgcgttga
    22321 gccgcgccgc cgcatcggcg agccaggcat atttgagccg gtcgcccggc accgcctcga
    22381 gatagccctg ctgatgccat tcatcatagg gcgtctggtc cagcgccgcg cgatcggcga
    22441 gcgtgtcctt cggggtccag aaccaagtct tggtcacgaa gcgctcggcg tcacgggtcg
    22501 catcgattag ccagagcaac gtcagcgcgg taaagtcccg cgtccggctg aggtcgagac
    22561 cgccatagca gggatagccc gcacgcagca tctcctcctc atcgacctcg cctgtgcagg
    22621 cgagccaagc ttcacgcttg atcgccgccg tctgcgcctg cgtccattcg caaaagtgca
    22681 gccgggcgat gccgttgcgc ttgcccggca tcatcttcgc ctggttgact tgctcggcca
    22741 gccattcctc ggtgatcgtc tcgcccagca acggattggc cttgacccag cagctcggat
    22801 cattggccca gtcgtcgccc tcatcgagcg agcagacaaa ggcgaaggtc cgatcatcct
    22861 ccttgatccc cgcggcgacc tgcaccgcgt gctgatgctc ctcccagcag atcgacttgc
    22921 gatcagaccc gctgttcgtc gccatgcaga gcatcggctg cttgcggaac ttgaagccgc
    22981 gctcgagcat gtcgatcgta tcccggctcg gatgctcatg gacctcatcg cagagtgccg
    23041 catgcggacg cggtccggat tggccgcggg atttggtctc attggcgatc ggcttgaaga
    23101 accgcttgcc accatccttg ccgcgatagc tcagctgcca gaccggctcg atcccatgct
    23161 gcacgatctt cgatgccagc cgcggcgatt gatcgaccat ggccacggcg tcattgaaga
    23221 ggatgcgcgc ctgatccttc ttggcagccg ctgaatagat ctcggcgcgc gcctcgccat
    23281 cgccgaccag caggaagagg ccaatgccgc cgagcatcgg gctcttgccg ttgcccttgc
    23341 cctcttcgtc atagaagcgg cgaaagcggc gcagccccgt tgccttgatc ttccaaccaa
    23401 agagcgagcc gacgcgaaac gcctggctcg gatggagcac aaagggattg ccttcgaact
    23461 gcccgccatt gagccgcagg ttacgggcga accagccgat gacccgcttg gcctcatcga
    23521 catcccagac gagcccgcgc cccggtcctt cggccagatc gcggatgtgc cgcgcggcgg
    23581 cgttacgcac atgcggcccg gcagtgacct tcccggccgc cacatcctcg gcccaagcgg
    23641 tgactggatc ggccgcatag cgatccgccg gcgcggcttc aagtgaagtc atcgccgttg
    23701 tccgggaagg tgaagccaag ctggccaccc ccgccaagcg aacgctctgc cgccggcgtc
    23761 ataccgaagt cgcccccaag cgcacggatc tgccgccaag tctcgttgag ctgggcgatc
    23821 tcgggccggg atttgatctg gatgccgttg cgcgtctgcg cggtataggt ctcgcccaac
    23881 tcggccagca gcagctggta atcttcgtag cgcacaaccg accggcaaag ctgaacgaac
    23941 atgaagatgt tgatctcgtt cagtcgggcc ttggtcggat ggcaaaggtg gggcgccaac
    24001 cggtcataaa cccagcgttc tttgtcgagc agcccttcgg gccgaagctc ggcggcgcgg
    24061 gcgatagcac gggcctgcag attgtgaccg gcgtcgccgt cgtccttcat cggcacgacg
    24121 acagactcgg caggcttgcg tccccttgcc attacctctt cctaaccttg ggctttttct
    24181 atccaatttc gactttgcgc acagaaagga tggacgccgg tccctgggcc cgacgcccct
    24241 gaactttcga cctcccccct cccatctgtg acattttggc aacgcgctga cggatcgcgc
    24301 tggggcccta ccggttcgcc ggatgctgcg ggtcgagcgg ccatccgtcc gggccccgcg
    24361 cgttcgagaa gccccgcacc tcttcgcgct gcttcaccac gtcatgatga tcggggcaga
    24421 gcgtctgcca attcgactga tcccagaaga gaaccagatc gccgcggtgc gggatgacgt
    24481 gatcgaccac tagaaagcgc cgcttcgggt tgccctgcgg ctcgcccgac gctgaccgag
    24541 atccatcatt gaggatgccg cgcagctggc acatccggca aagtggttcc tgtcgcagat
    24601 gcgcaagccg ggcagaccgc caccgcgccg tcttatagag agcgtgacgc gacatcgcag
    24661 accctgaaac gcagtgcgcc cggcttggga tgatcccgcc gggcgcactg atagatgata
    24721 gaaagattga tagggccgtg cgtcctaagc agtcaagagg gtttgactta ggctggcgca
    24781 aaatgtccgc gcatgcgctc gaggaccgca gtcaaagaca cgacaagcat gttgatattt
    24841 cgcgcggtcc cagtccaccc atgccgctcc agcacgtcgc gaaacgaccg tccatgcagg
    24901 caaatctcat caaccagcac gcggtcgtga atgatccgcg cgccaccctc accccgcgcc
    24961 gagggccgaa ctcgacgcac cgccatggcg acaccggccc cgatgcgacg gcgcaaaaga
    25021 tcgatcaccc tgccctcttc gatgaaggca tcaatgaact cgccacccga gcttgagcca
    25081 ccgcgcccag cctcaaggct tgagcagcgc atcccgcccg catcatggcg ttcgaccaga
    25141 tcgcgataga gccgcgcaac ctgaacctgc cccggcgaga agggcggcgc cgcctttctc
    25201 cgagccgctc ggcgggcaag atcgtcaaag acatctgccg cgcgcacggc gttaaagccg
    25261 cgccagccca tttcctcgac cttccaaccg gttccgtcct tcggatccgg caccatgcgc
    25321 agcggcgtca ccaccacctg cggcccccgc gcgggcgcca ccgggatcag cggaccgcag
    25381 ccctctaccg gtgtggcgcg cgacagaacc gcatcgaggc gcgcccgttc ttccgccgcc
    25441 ctcccttggg ccatttgccg atagtccttg gtcatgctgc aaccccttcc ccgatttcgc
    25501 ggcaacgctg caacgccgcg ttgcgccgat cccaccagtc aaggtccacc gggccgagct
    25561 caccttctcg ggccaggcgg ccttcgagat cacgatagcg gcgcaaggtg ctcgccgcgc
    25621 catcgcgaat ggtgccgagc gcccaggcag acggccagcg tcggttcttt cgcaagtcga
    25681 aaagcagttc gggcgcccag ccttctgcga tcgcggtctg gccgcaggca tgagaaaaga
    25741 cggcgcggat caagggtgaa gcgctgtcgc ccggcggctg gatctcgccc gcccattgca
    25801 ggatctggtt cgagatcggg aagcgatcgc gatccttgcc gccggggctt gccgcgacct
    25861 gctcctcaag cgccatcagg ctcccagccg acatataggc gagccacgcg cacatatctc
    25921 tgaccatttc ctcgaagtca gcaacggtca gcgaggacgg cttggccagc ccgcgccgct
    25981 tcaatggctc gaccagaagc tgcatcacct ttttttcgcc ctgtgcctgt tcttcgctgt
    26041 tcatctcacc ctctttctca gcacatcccg acttatccac aggcgcgccc ttccgattgc
    26101 gcgcgatccg tctgtgtctt ttcgtttcat ttcttttcgt ttcctctcct ttcagcggtc
    26161 acagaaaacc ggcaaaaaaa ggggaacgat ccggaatatt ccgtgaaatt ccgtaatgat
    26221 ctgtgattgt tccgtaatat tctgtaaccg tcacagaatg tgacagatcg cgcggtatgc
    26281 gggtcacgcc atcacctcga cctgaaattc gctcagagca gcgcggacaa atgcctcgcg
    26341 acgttgcgct tcggggtagc gttcttcgag ccagtcattg aagcgatcta ggaaacccgg
    26401 cgaccgcaga agctgcggag cctgaatgcg tttctcaatc atttcgccca gatccttgat
    26461 gcgctttgcg cgcttgcgat cgtctcgatc agctttgttc ttacgactgg atttcagggc
    26521 ttccagcgcc acttccgtga ccacggggtg cgcgtaacgg atctcgccat tatcgcaaat
    26581 cacccgcgtc caattgtgaa gagggctgac atctcgtttg caaagtaatt gccagcgctc
    26641 aaccgtgatc cctagcgccc gcgccaacag gcgctcgtcg gtcggcaatg ttccgaccgg
    26701 cgtttcgtca tgggactcgc agaaaagcag aaaaccaaac caaccgattt cgggctcaac
    26761 cagatttcgg aaggtgctct tacggaagcg cttgagattc cactgaatga agaaatggct
    26821 gtccagccga tcttcagcag aaataggata ctgaggcagg gcatctaccc ccacaatttg
    26881 aagcttccgg aaggcgtcac tcatggttag ccctcccgag aacggtcacc gagaagccga
    26941 ctataccggt gcgcgacccg cgtctggcgg ctcccctttc ttgcgggctg ttgtccccct
    27001 ttgtcgcaat ttggcgtcct ttaccgcgac ctccaaagct tccaaaagca ctggttgcgt
    27061 taaacgtcgc tcggctccgc actgaacctc gacccatcca taaaggggat tgatatccct
    27121 ccgtaacaac ctctcccact cggcttgagt caaattgaga agacgtccgc aaatactgag
    27181 gtcctgggga agggtcgcag gcggactctg actcatggat atcatcatta aattcagcgc
    27241 ggctccctgc acgtccatgt ccgcaaggag accgaacgta caattccgat agcgccggaa
    27301 aaacacagga aaccagtgaa tatggttcca cctcagattc aatggatatg gatactgtag
    27361 aatatcgccg tccatttttt tgccctcgct cgtaaaaccc ttcgcttaga gcagttaaag
    27421 taatcggcgg acgcgtggca taaaatatga agtcaagcgc ggtcatgcga cacctctctt
    27481 cgcggctctc gcatccaccg acatcagctg agacaggatc cggtcgtgtt cgccacgccg
    27541 cagccatttt gatgccgtgc tgcgatgaac agagagtgca gcggcgaaat ctttaatcga
    27601 cggccagctg tgactgccaa ccgagaccgg gcgtttatgt gcgccgggct tccagttgca
    27661 gacaggccca cggccgaggc ggtcaagatt gccgtgacgg tcaaggtggt ggacaacggt
    27721 ctgacaactg acgccagcgg ctgccgcaac tgcgcgcatg ccgtaatagt cgcgcccctg
    27781 ccacggatag acacccggcg aaggtccagg gcgacgttta ggcacgggta atacggtcgc
    27841 gctctgcggg aaattcgatc gcttacccat ggaggcgcgc cttcggatag cctgcgatca
    27901 cgacgctggc ctcctcgccg ctctcgcgca gatctgcatc ccggatccgc gcgaccagca
    27961 cgcgagagaa ggagatgcct ttgccgtgat cgcggctgat ttcggaatag ctgtcaccgc
    28021 tcacggcgcg gcgcaggatc acgaggtcgc gctcatcggc tgtgcgagaa gaagcaatat
    28081 acatctgatc cgtccctcat gcgcattcgc gtttgtttga gaaaaggcgg ggcgatctga
    28141 gcagagaccg ccccgtagtt ggtcaccgga gccggacagg ctagacggtg acgttaccgg
    28201 gaccggagaa cctcggctta ttcgcgactt gcgcccttga tccgttggaa aaatctttcc
    28261 gactgcgatt tgaaccattc ggcatcggcg gcggagcgac ccgccacccg aagcgcccga
    28321 cgatgccggg cggcgtaata tctctgagcc atgcgccaaa gcacccgcat cattccgcct
    28381 ccggatcgat gatctgaaac accgcttcgg cgccgaccaa ggcgacaacc ttcagcacat
    28441 agcgaaaatg cggggcattc tcccggcgca gccagttgcg cacggtgcgc gaggtgaccg
    28501 ggcgacgatc agaggtcagg acctcagctg cgcgttccgc cagatcgttc tcggactgcg
    28561 cctctgggaa ggcgcgccag agcaagctgg caaaccatgc ccgctcggct tcctcgccgc
    28621 tgcattttcg gaaagacatt tcagaaagtc ctgtgctgtt gtgtccccgt gcagaaggac
    28681 gatcatcaga acggagagag gatgcggcag ggcgaacgct catgtcgcat cctcgggagg
    28741 ttgggttgag gtaaatagat tcgccagatc tggacgcacc acgcgaacag acaggccaag
    28801 agccgccgca aacaacgcag ccttttccgc gccaatgcgg cgcttgcctc gctcaatttg
    28861 gctcaacatg ccgcgcgaaa tacccgtagc agtgcagatt tgcgccctct tgagtccgga
    28921 tcgggagata tgatcggtca ggttcatgag cgtatttcac acattgtaaa ttttacatca
    28981 agtgaaattt tactctgtgt ttctggcccg gcaacctcac ccgtgcaaag ttcacgtatg
    29041 aaatttcgcc taaaagaact ccgcgaccgc aagggcttga cccaagagca gatggccgag
    29101 ttgctcgaca tctctgtttc attgtataat gggctagaga acggcaagcg ccgcatgaat
    29161 gccgattaca ttgaaggcgc cgccgcaatc tttgggattc ccgcacctct tttgatcgat
    29221 gttccggcga ccccaattgc agttgcggga tgcgttggtg ctggagcaca ggtccctctg
    29281 gtagatgcca cggaacacgg cgacgcactg ttccatattg ccgcgcccga gcccttactg
    29341 cgcaacggcc caccaaaaga catcgctgct gtcgagatta agggcgacag catgtccccg
    29401 atgtatcagc cgggcgacgt tctgttttac acgcgccaca cgcatgaggg cattcccgaa
    29461 gaagacattg gccgaccctg cattgtcgag gacgccaacg gcatggcgtg ggtgaagcaa
    29521 gtcaagcgcg gtgactctca gggtctctgg aatcttatct cactcaaccc gaccgcagag
    29581 accatgcaca acgttaggat taaatgggct gcacgcgtga tgctagcgct acccgcggaa
    29641 atggtcgagc ggctatgatg gcgccccttt ccgaaaccgt agaccagtgg gccgcggcga
    29701 cccgcgtcat tcttgggcta ttgcagctgc aaaccgagaa gccaggtacg ttcaccctga
    29761 gcgatctgcc aggccttctt cagaaggcag ccaatgaacg tgatcgccat ggcgatttcg
    29821 gggcggccag aatgttggag acttgggcgt acaagctgac gaagcccgtg gaagagtggg
    29881 aagtctaaag ccagtcacca cgccagcccg ccttaactgg caggctctgc atttgaggct
    29941 caaccgcaag tgacgtgacg tacattcctg ccattccgtg cgctcgagca catacctcag
    30001 ccaatgacgc gggtactgga ttggcagttt ttaaagagtt cttgtcgatg ttgaacgcgt
    30061 cctgccggaa ggttgggcgc gtttgagcat attgaaccag aaggacttag atagcttgaa
    30121 acccatttca gaagtgtttt tgtgcgaaga cgtgttcggc ggcatccatc atgtcaggat
    30181 gacggtaagc gctgacgagg tatggtattc catcgacagc aatgcagtcg ccactccgat
    30241 tgatgaggct gctaaggttt tccggataga aggaagcggc gtcataatcc gccggatcag
    30301 ctagcgggcg ccttctaatc cgccactcag cccgctcatt ggcgggcttt ttcatgcacc
    30361 gcagctcggc gccgtggagg cgacaatgcg acccaccctg tctgcagagc agtaagcgca
    30421 tgtatttcac aaaatgtaaa atatcagatt gacctaattt tcacattatg tgaattaata
    30481 tccatcctca accggatgga gtccgcagat gcacattccc accgtcctgt ctgtccgaga
    30541 tctcgccacg gccgagccgg tctctgacct tgagccggag gcgctgaccg cccgtgcgat
    30601 cgcgatcctg aaagacacca gccggaacca cgccggccgc gtaaacgctg cgctgcgctt
    30661 gctccggaag gcaggtgaag catgatcgcc ttcgcccacc cggtcaaagc agccgcccgc
    30721 ccagtccccc gcatcggcgc catgctctcc ggcgcgttcc gcgcggtggc gctggtcgct
    30781 gcgaccgttt ccgcggtcat cctcgccgca acggtctggc atgtcgcggg cagcgcgatc
    30841 agctggacgg aggtgcaagc cttcgtcgcg ccgacctcac tggaaacgcg cggacgctcg
    30901 atcgagcagc tggtcgaggg ggtgcgctga tgtcgaaatc cccacccacg cagctcatgg
    30961 gccccgagtt tgccgcacaa ctgccgatgc tggcagttcg gatgctgatc accgaggacc
    31021 tgctgcggcg cgcgctgcat gaggtcccgg ggctgcgcga cagcgctctg ggcagcgcca
    31081 tcgtcaccgc gatcaccgcg ccgaacagcc agatcgccga gagggcgctg tgatggcggc
    31141 ccggtttcgc gcggaccgga acggctggat cgtcgacaac ctgaccggcc tctacatcct
    31201 gcaggtcgcc gtgcatgtgc tggatgaaga caccgtgcat cgggtcacgg catcaatcat
    31261 cgtggcgctg cacgccgaat tcgaccccac cggccttaat cccaagacct gcctcgccca
    31321 gcccaccgac tgagcgcagc agagccgccg agatggcagt cccggtggcg ccaagaattc
    31381 ccgctgcgcg cctcctccct ggcgcagcag gaagcccccg aggccgtgcg gccttggggg
    31441 cgatacctcc aaccagaacc gcgcccggcg gcaccgggca ttcccgagcg tcagcagcgc
    31501 aaggatcgcg acatggatat tcagaacagc ttcgacggca tgccggatcg gcttccgcct
    31561 ccgaccggca acggtggcgc cgagatcatg cgcagcgcag accgcaagcg ccgcaaggcc
    31621 ccgcctgtga aggagaccgc agaggaccgc cagcagagcg accaaaccta tggcatcgcc
    31681 gccgacgagc ttcggcagtt tgtcgaacag ttcgagcagc tggatgcgga gaagaaagac
    31741 ctgaccgagc agcaaaagga gctgatggcc gaggccaaag cccgcggcta cgacaccaag
    31801 gtcatgcgca aggtcatcgc gctgcgcaag cgcgacaagg acgatgtggc cgaggaagag
    31861 gccattctcg aaatgtacaa agcagcattg ggaatgatgt gatgaacgct ttttccgaag
    31921 tcatcgccga ggccgcgccg gccgcatccg caaccaccat ccgctgcacg gttgcagatc
    31981 tgcgccgcgc cgtttccctg gcggctggcg tggtcgaacg ctggaacctc atccctgtcc
    32041 tcgcctgtct cgcctttcac cctgccgcag gcaagctcac gatctgcggc accgacctcg
    32101 accggctgct ctccatcgac tgtcccgccg aatgcttcgc ggaattcggc agctttaccc
    32161 tcgacgctcg ccaggtctcc gctctgttgc gcggcgcgga agccaaggaa atcgtcacca
    32221 tccagcgcga accggcagac gcggccggcg acgttctgtc catccagctc gggccgctta
    32281 ccatcaagcg ccgccaactc atcccgatcg aggactggcc ggtcatggcc gagatggacg
    32341 gtgaacacga ggcgatcacg ctcccggagg gtgcattgcg caaggtgctc gatacctgcc
    32401 gtcattgcat ctccagcgag gagacccgct attacctgaa cggggtctac atccatgcgg
    32461 ttgagggcct gcttgcgggg gtcgcgacag acgggcatcg cctcgcgctt tgctcttccg
    32521 gccatcaatg gccgctcgcg gcgcaaatcc tgccgacgcg cgcggttgca acccttggag
    32581 cgctgctcac tgtcggtggc agcaatccga tctcagtcac cggctggacc aagccgcgca
    32641 tgaagttcgc gggtgaaggc tggtccctga cagtcaagac gatcgacggc accttcccgg
    32701 actatgatcg ggtcataccg aagcccaaca gcgacaacta caagggccgt gcggttctcg
    32761 caccggcatt gtttcgacgg attccgcccg gcatcaccag cgagcgccac gccgccgcaa
    32821 ggctcgatct cgccgagcgc aaactgtcga tcagcgcacc gagtgacggc ttggacgctt
    32881 cccttccgat cgaggcggag ggcgaggtaa ccactggatt caacatccgt tacctgcgcg
    32941 attttaccat gcaccacggc accatcagac tgcagatcaa cggaagcggt gacgccgcgc
    33001 tgatccactc cgaggatccg gacttcctcg gcgccatcat gcccatgcgg gtgtgatcat
    33061 gatggcccac aaacccctcg cccaccgcgg cattgaaatc gtcgcccatg atgtcagctg
    33121 ggcttactca tgggccggtg aggagaacgg cctctctggg gcctctcaaa cgcgagcggg
    33181 agccatccgc aagatctcgc ggcgcttcgg gccagagccg aactcccggc actgcgcggg
    33241 aaccaggcaa tacgaccaga aatggcaggc actcgatgag agctcacttt acttcccgga
    33301 ggatcggtta tgattacaaa tcagccccgc ctactcgggt gccgatcagg ctggtcgggg
    33361 gtaatcgtcc aagaccgcct gcttgatcat gttgatagca gcttcttcgg tccatgcgcg
    33421 accggaagcg ccgggaacat tgtcagcaga ccatttccaa ggttggctgc caggagcggg
    33481 gcgtttgtag gagagatgtc cgactgggat gtttcgcagt tggacaatcc agcggtcgat
    33541 agtgccgatc tgatcgacac ccgttgcttt gacttttttc cacatagtga cactgctagc
    33601 gcaaacgtcc aaatattaca accttttgca gcctcgtctg tgaaactgca gggcgaatgc
    33661 tcatacgccc actgcccgcc gtcgtcgccg cggacagtca gcatctggtc atcgagaaga
    33721 acaagagggt cggctgatga gagctgaaat cgccttcgcg ccgcgcttat tggccgagcc
    33781 ggaagcggcg agatacctcg gcatgtctgc gaccatgttg cgctcactcg ggttgcctcg
    33841 aaaggaggcg cgctccaagc gcctgtatga tcggttcgac ctggacgatt atgcaagcgc
    33901 cctcccttat gaagggcaga acgacgcgga agaagcaaaa agagcagacg aggcatttgg
    33961 gctatgagat tgaagggtgt caggcggcag aagcgcggcg atcgagtggt gaaatatcat
    34021 cgcgcgacgg gtgttcgctt gccagacttg ccagaattgc atcctgactt catcgcagct
    34081 tgggcattgg ctcagtctca aatcggatcc attcaggcca aagctatacg cggcgtgaac
    34141 ctcggttcga tcgcggccgt ggtcaacaac ttcctcgcgt ctcaggacta tctatccggg
    34201 agccctgtct atcgcgccat cctcaagcgc aatgctgagc agattaaaga ggcctacgcc
    34261 gatgtgcctt tccgactaat agaagcacgg catatcgagg ctgatctatc taagttgcca
    34321 ccgaaccccg caaacgctcg tctgaaaact tggcgaaaac tcagcaagtt tgccaagcgt
    34381 acgggcaatg gcgacaagga cgctgcggcc ctggtctcga agcgcaagga aaccattgtc
    34441 gggcacaaaa cgtggacaac agacgacatc gccagctatc gcaacaagtg ggctgtcgga
    34501 actgtgcaac gagcttgctt cgagctcctc tattggacgg cggcgcggac catagacgcc
    34561 gtcaagctct ccactacaaa cgttggtatg gatggcatcc taacgttcat ccagagcaag
    34621 accaaaggcc ctgcatacgt cccctggaca gctcccctgc cggatttcgc gagctcgtgg
    34681 cagtgcgagc gagaaaccgt ccatcacgca gtggaacgcc tcaagggcgg cttgacgttc
    34741 ttagcgacct cgaacggaaa gatgcggagc cacaaagggc tgtcgaacgt gatagccgcc
    34801 gccgcaaaca gcgcaggcct gaacgactgc acggcccacg ggctcaggaa agcgcgtctc
    34861 accgccatcg ccgaagcggg cggaaccgcg catgcgatca tggcatgggg aggtcacaaa
    34921 acgctgcaag aggtcgagca gtacacccgc gcggctgaaa tgaagcggct gatcagcggt
    34981 ccgggaacaa atcggaacac cgtatcacga gcagaacacg atacagaaaa agcgaaaacg
    35041 cctttatttt caatgagggg aaaatgatat ggcgcaccca aga
//
